# Supplementary material for: Translocation mechanism of xeroderma pigmentosum group D protein on single-stranded DNA and genetic disease etiology
Source: Nat Commun. 2025 Nov 28;16:11703. doi: 10.1038/s41467-025-66834-1 (PMC12753804; doi:10.1038/s41467-025-66834-1)
Supplement: Supplementary file 3 — Supplementary Data 1 [file 41467_2025_66834_MOESM3_ESM.zip]

Archive with 26 entries (25 files):
- Initial_and_final_structures/
- __MACOSX/._Initial_and_final_structures
- Initial_and_final_structures/XPD_ATP_bound_final.pdb.txt
- __MACOSX/Initial_and_final_structures/._XPD_ATP_bound_final.pdb.txt
- Initial_and_final_structures/XPD_ADP_bound_initial.pdb.txt
- __MACOSX/Initial_and_final_structures/._XPD_ADP_bound_initial.pdb.txt
- Initial_and_final_structures/XPD_APO_final.pdb.txt
- __MACOSX/Initial_and_final_structures/._XPD_APO_final.pdb.txt
- Initial_and_final_structures/DinG_ATP_bound_initial.pdb.txt
- __MACOSX/Initial_and_final_structures/._DinG_ATP_bound_initial.pdb.txt
- Initial_and_final_structures/XPD_ADP_bound_final.pdb.txt
- __MACOSX/Initial_and_final_structures/._XPD_ADP_bound_final.pdb.txt
- Initial_and_final_structures/XPD_APO_initial.pdb.txt
- __MACOSX/Initial_and_final_structures/._XPD_APO_initial.pdb.txt
- Initial_and_final_structures/XPD_ATP_bound_initial.pdb.txt
- __MACOSX/Initial_and_final_structures/._XPD_ATP_bound_initial.pdb.txt
- Initial_and_final_structures/DinG_APO_final.pdb.txt
- __MACOSX/Initial_and_final_structures/._DinG_APO_final.pdb.txt
- Initial_and_final_structures/DinG_ATP_bound_final.pdb.txt
- __MACOSX/Initial_and_final_structures/._DinG_ATP_bound_final.pdb.txt
- Initial_and_final_structures/DinG_ADP_bound_initial.pdb.txt
- __MACOSX/Initial_and_final_structures/._DinG_ADP_bound_initial.pdb.txt
- Initial_and_final_structures/DinG_ADP_bound_final.pdb.txt
- __MACOSX/Initial_and_final_structures/._DinG_ADP_bound_final.pdb.txt
- Initial_and_final_structures/DinG_APO_initial.pdb.txt
- __MACOSX/Initial_and_final_structures/._DinG_APO_initial.pdb.txt
