# Supplementary material for: Translocation mechanism of xeroderma pigmentosum group D protein on single-stranded DNA and genetic disease etiology
Source: Nat Commun. 2025 Nov 28;16:11703. doi: 10.1038/s41467-025-66834-1 (PMC12753804; doi:10.1038/s41467-025-66834-1)
Supplement: Supplementary file 3 — Supplementary Data 1 [file 41467_2025_66834_MOESM3_ESM.zip › Initial_and_final_structures/XPD_ATP_bound_final.pdb.txt]

ATOM      1  N   MET     1      29.772  30.954  -9.691  1.00  0.00           N
ATOM      2  CA  MET     1      30.996  31.208 -10.508  1.00  0.00           C
ATOM      3  CB  MET     1      31.627  32.642 -10.524  1.00  0.00           C
ATOM      4  CG  MET     1      30.448  33.643 -10.806  1.00  0.00           C
ATOM      5  SD  MET     1      29.748  33.324 -12.460  1.00  0.00           S
ATOM      6  CE  MET     1      28.337  34.462 -12.412  1.00  0.00           C
ATOM      7  C   MET     1      32.076  30.293 -10.173  1.00  0.00           C
ATOM      8  O   MET     1      32.435  30.069  -9.008  1.00  0.00           O
ATOM      9  N   LYS     2      32.756  29.931 -11.182  1.00  0.00           N
ATOM     10  CA  LYS     2      34.070  29.427 -10.935  1.00  0.00           C
ATOM     11  CB  LYS     2      34.617  28.890 -12.345  1.00  0.00           C
ATOM     12  CG  LYS     2      35.169  30.022 -13.162  1.00  0.00           C
ATOM     13  CD  LYS     2      35.685  29.523 -14.497  1.00  0.00           C
ATOM     14  CE  LYS     2      36.102  30.612 -15.475  1.00  0.00           C
ATOM     15  NZ  LYS     2      36.776  29.977 -16.680  1.00  0.00           N
ATOM     16  C   LYS     2      35.010  30.361 -10.209  1.00  0.00           C
ATOM     17  O   LYS     2      35.156  31.504 -10.576  1.00  0.00           O
ATOM     18  N   LEU     3      35.676  29.848  -9.152  1.00  0.00           N
ATOM     19  CA  LEU     3      36.348  30.736  -8.177  1.00  0.00           C
ATOM     20  CB  LEU     3      35.307  31.339  -7.226  1.00  0.00           C
ATOM     21  CG  LEU     3      34.505  30.301  -6.404  1.00  0.00           C
ATOM     22  CD1 LEU     3      35.185  29.565  -5.203  1.00  0.00           C
ATOM     23  CD2 LEU     3      33.389  31.083  -5.769  1.00  0.00           C
ATOM     24  C   LEU     3      37.620  30.086  -7.554  1.00  0.00           C
ATOM     25  O   LEU     3      37.738  28.867  -7.349  1.00  0.00           O
ATOM     26  N   ASN     4      38.531  30.908  -7.244  1.00  0.00           N
ATOM     27  CA  ASN     4      39.766  30.513  -6.578  1.00  0.00           C
ATOM     28  CB  ASN     4      40.928  31.506  -6.889  1.00  0.00           C
ATOM     29  CG  ASN     4      42.142  31.042  -6.145  1.00  0.00           C
ATOM     30  OD1 ASN     4      42.300  29.827  -5.977  1.00  0.00           O
ATOM     31  ND2 ASN     4      42.907  32.037  -5.647  1.00  0.00           N
ATOM     32  C   ASN     4      39.558  30.366  -5.074  1.00  0.00           C
ATOM     33  O   ASN     4      39.333  31.377  -4.420  1.00  0.00           O
ATOM     34  N   VAL     5      39.661  29.161  -4.505  1.00  0.00           N
ATOM     35  CA  VAL     5      39.633  28.979  -3.065  1.00  0.00           C
ATOM     36  CB  VAL     5      38.785  27.758  -2.627  1.00  0.00           C
ATOM     37  CG1 VAL     5      38.896  27.382  -1.117  1.00  0.00           C
ATOM     38  CG2 VAL     5      37.308  27.992  -2.879  1.00  0.00           C
ATOM     39  C   VAL     5      41.072  28.705  -2.690  1.00  0.00           C
ATOM     40  O   VAL     5      41.567  27.572  -2.812  1.00  0.00           O
ATOM     41  N   ASP     6      41.733  29.792  -2.178  1.00  0.00           N
ATOM     42  CA  ASP     6      43.069  29.721  -1.520  1.00  0.00           C
ATOM     43  CB  ASP     6      42.972  29.303  -0.068  1.00  0.00           C
ATOM     44  CG  ASP     6      44.168  29.754   0.812  1.00  0.00           C
ATOM     45  OD1 ASP     6      44.933  30.659   0.316  1.00  0.00           O
ATOM     46  OD2 ASP     6      44.410  29.121   1.821  1.00  0.00           O
ATOM     47  C   ASP     6      44.171  28.965  -2.301  1.00  0.00           C
ATOM     48  O   ASP     6      44.988  28.259  -1.662  1.00  0.00           O
ATOM     49  N   GLY     7      44.212  29.132  -3.618  1.00  0.00           N
ATOM     50  CA  GLY     7      45.083  28.339  -4.509  1.00  0.00           C
ATOM     51  C   GLY     7      44.483  27.008  -4.971  1.00  0.00           C
ATOM     52  O   GLY     7      45.144  25.975  -4.916  1.00  0.00           O
ATOM     53  N   LEU     8      43.146  26.998  -5.306  1.00  0.00           N
ATOM     54  CA  LEU     8      42.509  25.844  -6.050  1.00  0.00           C
ATOM     55  CB  LEU     8      42.055  24.649  -5.079  1.00  0.00           C
ATOM     56  CG  LEU     8      41.241  23.518  -5.677  1.00  0.00           C
ATOM     57  CD1 LEU     8      41.973  22.950  -6.970  1.00  0.00           C
ATOM     58  CD2 LEU     8      41.019  22.427  -4.696  1.00  0.00           C
ATOM     59  C   LEU     8      41.265  26.378  -6.735  1.00  0.00           C
ATOM     60  O   LEU     8      40.437  27.046  -6.146  1.00  0.00           O
ATOM     61  N   LEU     9      41.269  26.206  -8.101  1.00  0.00           N
ATOM     62  CA  LEU     9      40.176  26.761  -8.849  1.00  0.00           C
ATOM     63  CB  LEU     9      40.683  27.022 -10.281  1.00  0.00           C
ATOM     64  CG  LEU     9      39.618  27.714 -11.227  1.00  0.00           C
ATOM     65  CD1 LEU     9      39.017  28.945 -10.677  1.00  0.00           C
ATOM     66  CD2 LEU     9      40.233  27.923 -12.594  1.00  0.00           C
ATOM     67  C   LEU     9      38.883  25.899  -8.880  1.00  0.00           C
ATOM     68  O   LEU     9      38.748  24.928  -9.630  1.00  0.00           O
ATOM     69  N   VAL    10      38.018  26.175  -7.939  1.00  0.00           N
ATOM     70  CA  VAL    10      36.801  25.487  -7.539  1.00  0.00           C
ATOM     71  CB  VAL    10      36.537  25.629  -6.042  1.00  0.00           C
ATOM     72  CG1 VAL    10      35.134  25.122  -5.589  1.00  0.00           C
ATOM     73  CG2 VAL    10      37.664  24.860  -5.328  1.00  0.00           C
ATOM     74  C   VAL    10      35.583  25.996  -8.349  1.00  0.00           C
ATOM     75  O   VAL    10      35.236  27.168  -8.333  1.00  0.00           O
ATOM     76  N   TYR    11      35.013  25.113  -9.169  1.00  0.00           N
ATOM     77  CA  TYR    11      33.806  25.468 -10.036  1.00  0.00           C
ATOM     78  CB  TYR    11      33.690  24.572 -11.323  1.00  0.00           C
ATOM     79  CG  TYR    11      34.549  24.878 -12.455  1.00  0.00           C
ATOM     80  CD1 TYR    11      34.207  24.324 -13.729  1.00  0.00           C
ATOM     81  CE1 TYR    11      34.975  24.594 -14.847  1.00  0.00           C
ATOM     82  CZ  TYR    11      36.173  25.385 -14.765  1.00  0.00           C
ATOM     83  OH  TYR    11      36.946  25.521 -15.875  1.00  0.00           O
ATOM     84  CE2 TYR    11      36.450  25.995 -13.545  1.00  0.00           C
ATOM     85  CD2 TYR    11      35.651  25.755 -12.404  1.00  0.00           C
ATOM     86  C   TYR    11      32.555  25.400  -9.195  1.00  0.00           C
ATOM     87  O   TYR    11      31.662  24.609  -9.363  1.00  0.00           O
ATOM     88  N   PHE    12      32.553  26.274  -8.126  1.00  0.00           N
ATOM     89  CA  PHE    12      31.326  26.575  -7.366  1.00  0.00           C
ATOM     90  CB  PHE    12      31.557  27.607  -6.336  1.00  0.00           C
ATOM     91  CG  PHE    12      30.335  27.804  -5.484  1.00  0.00           C
ATOM     92  CD1 PHE    12      30.119  26.979  -4.379  1.00  0.00           C
ATOM     93  CE1 PHE    12      29.098  27.330  -3.500  1.00  0.00           C
ATOM     94  CZ  PHE    12      28.366  28.497  -3.795  1.00  0.00           C
ATOM     95  CE2 PHE    12      28.599  29.289  -4.867  1.00  0.00           C
ATOM     96  CD2 PHE    12      29.611  28.914  -5.755  1.00  0.00           C
ATOM     97  C   PHE    12      30.093  26.907  -8.317  1.00  0.00           C
ATOM     98  O   PHE    12      30.038  27.991  -8.909  1.00  0.00           O
ATOM     99  N   PRO    13      29.006  26.164  -8.233  1.00  0.00           N
ATOM    100  CD  PRO    13      28.677  25.091  -7.260  1.00  0.00           C
ATOM    101  CG  PRO    13      27.301  24.520  -7.729  1.00  0.00           C
ATOM    102  CB  PRO    13      27.116  24.921  -9.137  1.00  0.00           C
ATOM    103  CA  PRO    13      27.896  26.269  -9.234  1.00  0.00           C
ATOM    104  C   PRO    13      26.896  27.510  -9.053  1.00  0.00           C
ATOM    105  O   PRO    13      26.040  27.648  -9.878  1.00  0.00           O
ATOM    106  N   TYR    14      26.937  28.315  -7.975  1.00  0.00           N
ATOM    107  CA  TYR    14      25.975  29.316  -7.691  1.00  0.00           C
ATOM    108  CB  TYR    14      25.194  29.125  -6.380  1.00  0.00           C
ATOM    109  CG  TYR    14      24.546  27.786  -6.329  1.00  0.00           C
ATOM    110  CD1 TYR    14      24.628  27.011  -5.186  1.00  0.00           C
ATOM    111  CE1 TYR    14      24.140  25.673  -5.127  1.00  0.00           C
ATOM    112  CZ  TYR    14      23.533  25.072  -6.282  1.00  0.00           C
ATOM    113  OH  TYR    14      23.132  23.764  -6.162  1.00  0.00           O
ATOM    114  CE2 TYR    14      23.384  25.966  -7.396  1.00  0.00           C
ATOM    115  CD2 TYR    14      23.935  27.244  -7.418  1.00  0.00           C
ATOM    116  C   TYR    14      26.526  30.652  -8.030  1.00  0.00           C
ATOM    117  O   TYR    14      27.701  30.870  -7.786  1.00  0.00           O
ATOM    118  N   ASP    15      25.766  31.568  -8.587  1.00  0.00           N
ATOM    119  CA  ASP    15      26.238  32.903  -9.104  1.00  0.00           C
ATOM    120  CB  ASP    15      25.059  33.563  -9.873  1.00  0.00           C
ATOM    121  CG  ASP    15      24.489  32.665 -10.922  1.00  0.00           C
ATOM    122  OD1 ASP    15      25.096  31.649 -11.292  1.00  0.00           O
ATOM    123  OD2 ASP    15      23.393  33.026 -11.480  1.00  0.00           O
ATOM    124  C   ASP    15      26.987  33.769  -8.116  1.00  0.00           C
ATOM    125  O   ASP    15      27.766  34.652  -8.522  1.00  0.00           O
ATOM    126  N   TYR    16      26.837  33.446  -6.804  1.00  0.00           N
ATOM    127  CA  TYR    16      27.384  34.285  -5.737  1.00  0.00           C
ATOM    128  CB  TYR    16      26.493  35.428  -5.453  1.00  0.00           C
ATOM    129  CG  TYR    16      25.960  36.367  -6.550  1.00  0.00           C
ATOM    130  CD1 TYR    16      26.640  37.592  -6.694  1.00  0.00           C
ATOM    131  CE1 TYR    16      26.136  38.463  -7.605  1.00  0.00           C
ATOM    132  CZ  TYR    16      25.105  38.186  -8.555  1.00  0.00           C
ATOM    133  OH  TYR    16      24.704  39.025  -9.565  1.00  0.00           O
ATOM    134  CE2 TYR    16      24.402  36.991  -8.311  1.00  0.00           C
ATOM    135  CD2 TYR    16      24.752  36.154  -7.239  1.00  0.00           C
ATOM    136  C   TYR    16      27.560  33.370  -4.492  1.00  0.00           C
ATOM    137  O   TYR    16      27.064  32.248  -4.570  1.00  0.00           O
ATOM    138  N   ILE    17      28.398  33.629  -3.506  1.00  0.00           N
ATOM    139  CA  ILE    17      28.806  32.674  -2.475  1.00  0.00           C
ATOM    140  CB  ILE    17      30.170  32.155  -2.929  1.00  0.00           C
ATOM    141  CG2 ILE    17      31.193  33.277  -3.088  1.00  0.00           C
ATOM    142  CG1 ILE    17      30.706  31.022  -2.037  1.00  0.00           C
ATOM    143  CD1 ILE    17      32.133  30.447  -2.241  1.00  0.00           C
ATOM    144  C   ILE    17      28.837  33.311  -1.116  1.00  0.00           C
ATOM    145  O   ILE    17      29.319  34.484  -1.016  1.00  0.00           O
ATOM    146  N   TYR    18      28.483  32.502  -0.105  1.00  0.00           N
ATOM    147  CA  TYR    18      28.684  33.055   1.222  1.00  0.00           C
ATOM    148  CB  TYR    18      27.726  32.167   2.147  1.00  0.00           C
ATOM    149  CG  TYR    18      26.246  31.972   1.823  1.00  0.00           C
ATOM    150  CD1 TYR    18      25.481  33.031   1.208  1.00  0.00           C
ATOM    151  CE1 TYR    18      24.097  32.965   1.099  1.00  0.00           C
ATOM    152  CZ  TYR    18      23.492  31.732   1.519  1.00  0.00           C
ATOM    153  OH  TYR    18      22.116  31.634   1.479  1.00  0.00           O
ATOM    154  CE2 TYR    18      24.225  30.641   2.019  1.00  0.00           C
ATOM    155  CD2 TYR    18      25.638  30.756   2.203  1.00  0.00           C
ATOM    156  C   TYR    18      30.115  33.161   1.709  1.00  0.00           C
ATOM    157  O   TYR    18      30.976  32.258   1.508  1.00  0.00           O
ATOM    158  N   PRO    19      30.510  34.241   2.398  1.00  0.00           N
ATOM    159  CD  PRO    19      29.863  35.500   2.580  1.00  0.00           C
ATOM    160  CG  PRO    19      30.843  36.420   3.256  1.00  0.00           C
ATOM    161  CB  PRO    19      31.736  35.479   4.008  1.00  0.00           C
ATOM    162  CA  PRO    19      31.873  34.295   3.048  1.00  0.00           C
ATOM    163  C   PRO    19      32.258  33.109   3.953  1.00  0.00           C
ATOM    164  O   PRO    19      33.371  32.640   3.899  1.00  0.00           O
ATOM    165  N   GLU    20      31.315  32.707   4.798  1.00  0.00           N
ATOM    166  CA  GLU    20      31.508  31.639   5.823  1.00  0.00           C
ATOM    167  CB  GLU    20      30.443  31.712   6.925  1.00  0.00           C
ATOM    168  CG  GLU    20      29.024  31.378   6.587  1.00  0.00           C
ATOM    169  CD  GLU    20      28.259  32.407   5.850  1.00  0.00           C
ATOM    170  OE1 GLU    20      28.778  33.350   5.187  1.00  0.00           O
ATOM    171  OE2 GLU    20      27.026  32.467   5.958  1.00  0.00           O
ATOM    172  C   GLU    20      31.594  30.295   5.126  1.00  0.00           C
ATOM    173  O   GLU    20      32.406  29.500   5.580  1.00  0.00           O
ATOM    174  N   GLN    21      30.943  30.075   3.962  1.00  0.00           N
ATOM    175  CA  GLN    21      31.157  28.853   3.153  1.00  0.00           C
ATOM    176  CB  GLN    21      29.931  28.533   2.291  1.00  0.00           C
ATOM    177  CG  GLN    21      29.916  28.926   0.812  1.00  0.00           C
ATOM    178  CD  GLN    21      28.615  28.757   0.095  1.00  0.00           C
ATOM    179  OE1 GLN    21      28.028  29.676  -0.442  1.00  0.00           O
ATOM    180  NE2 GLN    21      28.002  27.588   0.191  1.00  0.00           N
ATOM    181  C   GLN    21      32.471  28.874   2.386  1.00  0.00           C
ATOM    182  O   GLN    21      32.995  27.809   2.099  1.00  0.00           O
ATOM    183  N   PHE    22      33.038  30.052   2.048  1.00  0.00           N
ATOM    184  CA  PHE    22      34.279  30.123   1.349  1.00  0.00           C
ATOM    185  CB  PHE    22      34.289  31.471   0.628  1.00  0.00           C
ATOM    186  CG  PHE    22      35.695  31.720   0.018  1.00  0.00           C
ATOM    187  CD1 PHE    22      36.795  32.071   0.802  1.00  0.00           C
ATOM    188  CE1 PHE    22      38.055  32.141   0.264  1.00  0.00           C
ATOM    189  CZ  PHE    22      38.332  31.814  -1.074  1.00  0.00           C
ATOM    190  CE2 PHE    22      37.209  31.382  -1.896  1.00  0.00           C
ATOM    191  CD2 PHE    22      35.964  31.318  -1.285  1.00  0.00           C
ATOM    192  C   PHE    22      35.393  29.856   2.344  1.00  0.00           C
ATOM    193  O   PHE    22      36.275  29.009   2.160  1.00  0.00           O
ATOM    194  N   SER    23      35.311  30.444   3.509  1.00  0.00           N
ATOM    195  CA  SER    23      36.056  30.092   4.764  1.00  0.00           C
ATOM    196  CB  SER    23      35.406  30.788   5.964  1.00  0.00           C
ATOM    197  OG  SER    23      35.132  32.180   5.823  1.00  0.00           O
ATOM    198  C   SER    23      36.031  28.513   4.889  1.00  0.00           C
ATOM    199  O   SER    23      37.089  27.915   5.060  1.00  0.00           O
ATOM    200  N   TYR    24      34.802  27.858   4.863  1.00  0.00           N
ATOM    201  CA  TYR    24      34.612  26.445   5.040  1.00  0.00           C
ATOM    202  CB  TYR    24      33.107  26.086   4.966  1.00  0.00           C
ATOM    203  CG  TYR    24      32.806  24.677   5.339  1.00  0.00           C
ATOM    204  CD1 TYR    24      33.444  24.073   6.460  1.00  0.00           C
ATOM    205  CE1 TYR    24      33.143  22.757   6.763  1.00  0.00           C
ATOM    206  CZ  TYR    24      32.448  21.918   5.873  1.00  0.00           C
ATOM    207  OH  TYR    24      32.169  20.610   6.173  1.00  0.00           O
ATOM    208  CE2 TYR    24      31.872  22.506   4.729  1.00  0.00           C
ATOM    209  CD2 TYR    24      32.054  23.878   4.479  1.00  0.00           C
ATOM    210  C   TYR    24      35.384  25.716   3.964  1.00  0.00           C
ATOM    211  O   TYR    24      36.098  24.739   4.229  1.00  0.00           O
ATOM    212  N   MET    25      35.235  26.110   2.679  1.00  0.00           N
ATOM    213  CA  MET    25      35.974  25.507   1.581  1.00  0.00           C
ATOM    214  CB  MET    25      35.553  26.083   0.239  1.00  0.00           C
ATOM    215  CG  MET    25      34.148  25.621  -0.076  1.00  0.00           C
ATOM    216  SD  MET    25      33.811  25.525  -1.863  1.00  0.00           S
ATOM    217  CE  MET    25      33.820  27.389  -2.132  1.00  0.00           C
ATOM    218  C   MET    25      37.467  25.594   1.806  1.00  0.00           C
ATOM    219  O   MET    25      38.083  24.556   1.855  1.00  0.00           O
ATOM    220  N   ARG    26      38.004  26.766   2.138  1.00  0.00           N
ATOM    221  CA  ARG    26      39.361  26.987   2.565  1.00  0.00           C
ATOM    222  CB  ARG    26      39.620  28.467   2.670  1.00  0.00           C
ATOM    223  CG  ARG    26      41.098  28.738   3.062  1.00  0.00           C
ATOM    224  CD  ARG    26      41.302  30.227   3.195  1.00  0.00           C
ATOM    225  NE  ARG    26      40.973  30.647   4.501  1.00  0.00           N
ATOM    226  CZ  ARG    26      41.486  31.751   5.074  1.00  0.00           C
ATOM    227  NH1 ARG    26      42.260  32.588   4.500  1.00  0.00           N
ATOM    228  NH2 ARG    26      41.245  32.139   6.287  1.00  0.00           N
ATOM    229  C   ARG    26      39.805  26.068   3.750  1.00  0.00           C
ATOM    230  O   ARG    26      40.961  25.594   3.731  1.00  0.00           O
ATOM    231  N   GLU    27      38.946  25.695   4.605  1.00  0.00           N
ATOM    232  CA  GLU    27      39.255  24.879   5.721  1.00  0.00           C
ATOM    233  CB  GLU    27      38.317  25.201   6.898  1.00  0.00           C
ATOM    234  CG  GLU    27      38.878  24.697   8.189  1.00  0.00           C
ATOM    235  CD  GLU    27      40.196  25.344   8.594  1.00  0.00           C
ATOM    236  OE1 GLU    27      40.410  26.527   8.417  1.00  0.00           O
ATOM    237  OE2 GLU    27      41.095  24.669   9.172  1.00  0.00           O
ATOM    238  C   GLU    27      39.306  23.386   5.344  1.00  0.00           C
ATOM    239  O   GLU    27      40.203  22.636   5.774  1.00  0.00           O
ATOM    240  N   LEU    28      38.472  22.952   4.435  1.00  0.00           N
ATOM    241  CA  LEU    28      38.516  21.587   3.953  1.00  0.00           C
ATOM    242  CB  LEU    28      37.265  21.324   3.110  1.00  0.00           C
ATOM    243  CG  LEU    28      35.933  21.517   3.835  1.00  0.00           C
ATOM    244  CD1 LEU    28      34.885  21.612   2.688  1.00  0.00           C
ATOM    245  CD2 LEU    28      35.729  20.381   4.832  1.00  0.00           C
ATOM    246  C   LEU    28      39.746  21.427   3.025  1.00  0.00           C
ATOM    247  O   LEU    28      40.436  20.437   3.201  1.00  0.00           O
ATOM    248  N   LYS    29      40.103  22.479   2.303  1.00  0.00           N
ATOM    249  CA  LYS    29      41.264  22.504   1.460  1.00  0.00           C
ATOM    250  CB  LYS    29      41.280  23.780   0.563  1.00  0.00           C
ATOM    251  CG  LYS    29      42.423  23.793  -0.461  1.00  0.00           C
ATOM    252  CD  LYS    29      42.359  25.041  -1.352  1.00  0.00           C
ATOM    253  CE  LYS    29      43.667  25.308  -2.117  1.00  0.00           C
ATOM    254  NZ  LYS    29      44.881  25.241  -1.240  1.00  0.00           N
ATOM    255  C   LYS    29      42.578  22.529   2.413  1.00  0.00           C
ATOM    256  O   LYS    29      43.371  21.669   2.158  1.00  0.00           O
ATOM    257  N   ARG    30      42.576  23.238   3.526  1.00  0.00           N
ATOM    258  CA  ARG    30      43.725  23.187   4.420  1.00  0.00           C
ATOM    259  CB  ARG    30      43.546  24.364   5.439  1.00  0.00           C
ATOM    260  CG  ARG    30      43.896  25.666   4.745  1.00  0.00           C
ATOM    261  CD  ARG    30      43.559  26.951   5.444  1.00  0.00           C
ATOM    262  NE  ARG    30      44.059  28.069   4.655  1.00  0.00           N
ATOM    263  CZ  ARG    30      44.263  29.306   5.117  1.00  0.00           C
ATOM    264  NH1 ARG    30      44.567  30.209   4.237  1.00  0.00           N
ATOM    265  NH2 ARG    30      43.887  29.684   6.329  1.00  0.00           N
ATOM    266  C   ARG    30      43.804  21.910   5.187  1.00  0.00           C
ATOM    267  O   ARG    30      44.900  21.384   5.311  1.00  0.00           O
ATOM    268  N   THR    31      42.675  21.311   5.470  1.00  0.00           N
ATOM    269  CA  THR    31      42.594  19.936   6.064  1.00  0.00           C
ATOM    270  CB  THR    31      41.182  19.484   6.452  1.00  0.00           C
ATOM    271  CG2 THR    31      41.205  18.186   7.312  1.00  0.00           C
ATOM    272  OG1 THR    31      40.493  20.459   7.239  1.00  0.00           O
ATOM    273  C   THR    31      43.295  18.921   5.200  1.00  0.00           C
ATOM    274  O   THR    31      44.286  18.265   5.569  1.00  0.00           O
ATOM    275  N   LEU    32      42.923  18.941   3.904  1.00  0.00           N
ATOM    276  CA  LEU    32      43.494  18.025   2.881  1.00  0.00           C
ATOM    277  CB  LEU    32      42.438  18.060   1.817  1.00  0.00           C
ATOM    278  CG  LEU    32      41.202  17.245   2.169  1.00  0.00           C
ATOM    279  CD1 LEU    32      40.047  17.715   1.265  1.00  0.00           C
ATOM    280  CD2 LEU    32      41.326  15.824   1.866  1.00  0.00           C
ATOM    281  C   LEU    32      44.918  18.343   2.377  1.00  0.00           C
ATOM    282  O   LEU    32      45.675  17.396   2.120  1.00  0.00           O
ATOM    283  N   ASP    33      45.271  19.605   2.507  1.00  0.00           N
ATOM    284  CA  ASP    33      46.583  20.109   2.170  1.00  0.00           C
ATOM    285  CB  ASP    33      46.748  21.614   1.907  1.00  0.00           C
ATOM    286  CG  ASP    33      46.132  22.179   0.666  1.00  0.00           C
ATOM    287  OD1 ASP    33      45.616  21.424  -0.245  1.00  0.00           O
ATOM    288  OD2 ASP    33      46.228  23.409   0.416  1.00  0.00           O
ATOM    289  C   ASP    33      47.654  19.638   3.212  1.00  0.00           C
ATOM    290  O   ASP    33      48.830  19.299   2.790  1.00  0.00           O
ATOM    291  N   ALA    34      47.263  19.449   4.469  1.00  0.00           N
ATOM    292  CA  ALA    34      48.009  18.844   5.553  1.00  0.00           C
ATOM    293  CB  ALA    34      47.334  19.317   6.875  1.00  0.00           C
ATOM    294  C   ALA    34      47.935  17.313   5.488  1.00  0.00           C
ATOM    295  O   ALA    34      48.483  16.591   6.315  1.00  0.00           O
ATOM    296  N   LYS    35      47.050  16.768   4.599  1.00  0.00           N
ATOM    297  CA  LYS    35      46.789  15.262   4.575  1.00  0.00           C
ATOM    298  CB  LYS    35      47.999  14.441   4.138  1.00  0.00           C
ATOM    299  CG  LYS    35      48.533  14.802   2.813  1.00  0.00           C
ATOM    300  CD  LYS    35      49.871  14.225   2.428  1.00  0.00           C
ATOM    301  CE  LYS    35      49.918  13.996   0.941  1.00  0.00           C
ATOM    302  NZ  LYS    35      49.664  15.282   0.251  1.00  0.00           N
ATOM    303  C   LYS    35      46.153  14.751   5.910  1.00  0.00           C
ATOM    304  O   LYS    35      46.513  13.714   6.403  1.00  0.00           O
ATOM    305  N   GLY    36      45.382  15.629   6.544  1.00  0.00           N
ATOM    306  CA  GLY    36      44.881  15.282   7.895  1.00  0.00           C
ATOM    307  C   GLY    36      43.348  15.211   8.098  1.00  0.00           C
ATOM    308  O   GLY    36      42.642  15.613   7.151  1.00  0.00           O
ATOM    309  N   HIE    37      42.933  14.712   9.299  1.00  0.00           N
ATOM    310  CA  HIE    37      41.543  14.592   9.634  1.00  0.00           C
ATOM    311  CB  HIE    37      41.344  13.536  10.726  1.00  0.00           C
ATOM    312  CG  HIE    37      41.788  12.209  10.246  1.00  0.00           C
ATOM    313  ND1 HIE    37      41.800  11.807   8.937  1.00  0.00           N
ATOM    314  CE1 HIE    37      42.462  10.622   8.892  1.00  0.00           C
ATOM    315  NE2 HIE    37      42.838  10.327  10.133  1.00  0.00           N
ATOM    316  CD2 HIE    37      42.517  11.338  10.995  1.00  0.00           C
ATOM    317  C   HIE    37      40.946  15.922  10.170  1.00  0.00           C
ATOM    318  O   HIE    37      41.660  16.884  10.462  1.00  0.00           O
ATOM    319  N   GLY    38      39.616  16.073  10.223  1.00  0.00           N
ATOM    320  CA  GLY    38      38.809  17.272  10.612  1.00  0.00           C
ATOM    321  C   GLY    38      37.620  17.041  11.479  1.00  0.00           C
ATOM    322  O   GLY    38      36.995  16.000  11.425  1.00  0.00           O
ATOM    323  N   VAL    39      37.250  18.109  12.240  1.00  0.00           N
ATOM    324  CA  VAL    39      36.015  18.258  12.986  1.00  0.00           C
ATOM    325  CB  VAL    39      36.291  17.961  14.447  1.00  0.00           C
ATOM    326  CG1 VAL    39      35.079  18.134  15.331  1.00  0.00           C
ATOM    327  CG2 VAL    39      36.595  16.438  14.572  1.00  0.00           C
ATOM    328  C   VAL    39      35.626  19.738  12.844  1.00  0.00           C
ATOM    329  O   VAL    39      36.402  20.607  13.188  1.00  0.00           O
ATOM    330  N   LEU    40      34.438  19.953  12.330  1.00  0.00           N
ATOM    331  CA  LEU    40      33.981  21.338  12.032  1.00  0.00           C
ATOM    332  CB  LEU    40      34.135  21.732  10.530  1.00  0.00           C
ATOM    333  CG  LEU    40      35.580  21.451  10.038  1.00  0.00           C
ATOM    334  CD1 LEU    40      35.728  20.176   9.243  1.00  0.00           C
ATOM    335  CD2 LEU    40      35.936  22.490   9.023  1.00  0.00           C
ATOM    336  C   LEU    40      32.551  21.600  12.497  1.00  0.00           C
ATOM    337  O   LEU    40      31.617  20.833  12.374  1.00  0.00           O
ATOM    338  N   GLU    41      32.328  22.807  12.942  1.00  0.00           N
ATOM    339  CA  GLU    41      31.019  23.294  13.458  1.00  0.00           C
ATOM    340  CB  GLU    41      31.139  23.795  14.912  1.00  0.00           C
ATOM    341  CG  GLU    41      31.380  25.223  15.247  1.00  0.00           C
ATOM    342  CD  GLU    41      32.463  25.979  14.397  1.00  0.00           C
ATOM    343  OE1 GLU    41      32.305  27.225  14.336  1.00  0.00           O
ATOM    344  OE2 GLU    41      33.357  25.310  13.835  1.00  0.00           O
ATOM    345  C   GLU    41      30.319  24.316  12.619  1.00  0.00           C
ATOM    346  O   GLU    41      29.523  25.203  13.058  1.00  0.00           O
ATOM    347  N   MET    42      30.586  24.142  11.299  1.00  0.00           N
ATOM    348  CA  MET    42      30.104  25.177  10.300  1.00  0.00           C
ATOM    349  CB  MET    42      30.819  24.950   8.932  1.00  0.00           C
ATOM    350  CG  MET    42      30.633  26.099   7.942  1.00  0.00           C
ATOM    351  SD  MET    42      29.060  26.356   7.132  1.00  0.00           S
ATOM    352  CE  MET    42      29.528  26.503   5.406  1.00  0.00           C
ATOM    353  C   MET    42      28.597  25.247  10.224  1.00  0.00           C
ATOM    354  O   MET    42      27.992  24.220   9.876  1.00  0.00           O
ATOM    355  N   PRO    43      27.999  26.418  10.665  1.00  0.00           N
ATOM    356  CD  PRO    43      28.616  27.723  10.957  1.00  0.00           C
ATOM    357  CG  PRO    43      27.595  28.505  11.865  1.00  0.00           C
ATOM    358  CB  PRO    43      26.283  28.001  11.283  1.00  0.00           C
ATOM    359  CA  PRO    43      26.585  26.528  11.166  1.00  0.00           C
ATOM    360  C   PRO    43      25.487  25.811  10.366  1.00  0.00           C
ATOM    361  O   PRO    43      25.647  25.526   9.173  1.00  0.00           O
ATOM    362  N   SER    44      24.306  25.494  11.016  1.00  0.00           N
ATOM    363  CA  SER    44      23.124  24.920  10.367  1.00  0.00           C
ATOM    364  CB  SER    44      22.031  24.740  11.414  1.00  0.00           C
ATOM    365  OG  SER    44      20.860  24.154  10.865  1.00  0.00           O
ATOM    366  C   SER    44      22.544  25.791   9.173  1.00  0.00           C
ATOM    367  O   SER    44      22.787  27.003   9.111  1.00  0.00           O
ATOM    368  N   GLY    45      21.798  25.228   8.208  1.00  0.00           N
ATOM    369  CA  GLY    45      21.097  25.938   7.109  1.00  0.00           C
ATOM    370  C   GLY    45      21.972  26.778   6.180  1.00  0.00           C
ATOM    371  O   GLY    45      21.505  27.742   5.589  1.00  0.00           O
ATOM    372  N   THR    46      23.285  26.490   5.999  1.00  0.00           N
ATOM    373  CA  THR    46      24.324  27.414   5.410  1.00  0.00           C
ATOM    374  CB  THR    46      25.263  27.778   6.535  1.00  0.00           C
ATOM    375  CG2 THR    46      26.472  28.709   6.294  1.00  0.00           C
ATOM    376  OG1 THR    46      24.622  28.466   7.592  1.00  0.00           O
ATOM    377  C   THR    46      25.150  26.902   4.159  1.00  0.00           C
ATOM    378  O   THR    46      26.118  27.464   3.675  1.00  0.00           O
ATOM    379  N   GLY    47      24.780  25.664   3.694  1.00  0.00           N
ATOM    380  CA  GLY    47      25.145  25.099   2.406  1.00  0.00           C
ATOM    381  C   GLY    47      26.412  24.335   2.471  1.00  0.00           C
ATOM    382  O   GLY    47      27.301  24.481   1.557  1.00  0.00           O
ATOM    383  N   LYS    48      26.658  23.558   3.455  1.00  0.00           N
ATOM    384  CA  LYS    48      27.853  22.674   3.435  1.00  0.00           C
ATOM    385  CB  LYS    48      27.826  21.941   4.751  1.00  0.00           C
ATOM    386  CG  LYS    48      28.235  22.808   5.986  1.00  0.00           C
ATOM    387  CD  LYS    48      28.047  21.948   7.231  1.00  0.00           C
ATOM    388  CE  LYS    48      26.710  21.835   7.943  1.00  0.00           C
ATOM    389  NZ  LYS    48      26.075  23.085   8.280  1.00  0.00           N
ATOM    390  C   LYS    48      27.967  21.658   2.277  1.00  0.00           C
ATOM    391  O   LYS    48      29.136  21.345   1.920  1.00  0.00           O
ATOM    392  N   THR    49      26.865  21.060   1.807  1.00  0.00           N
ATOM    393  CA  THR    49      26.838  20.031   0.765  1.00  0.00           C
ATOM    394  CB  THR    49      25.339  19.638   0.423  1.00  0.00           C
ATOM    395  CG2 THR    49      25.241  18.396  -0.441  1.00  0.00           C
ATOM    396  OG1 THR    49      24.732  19.261   1.604  1.00  0.00           O
ATOM    397  C   THR    49      27.605  20.457  -0.500  1.00  0.00           C
ATOM    398  O   THR    49      28.704  19.976  -0.770  1.00  0.00           O
ATOM    399  N   VAL    50      27.103  21.502  -1.252  1.00  0.00           N
ATOM    400  CA  VAL    50      27.842  22.109  -2.420  1.00  0.00           C
ATOM    401  CB  VAL    50      27.028  23.285  -3.043  1.00  0.00           C
ATOM    402  CG1 VAL    50      26.909  24.489  -2.141  1.00  0.00           C
ATOM    403  CG2 VAL    50      27.578  23.844  -4.345  1.00  0.00           C
ATOM    404  C   VAL    50      29.214  22.570  -1.953  1.00  0.00           C
ATOM    405  O   VAL    50      30.145  22.349  -2.646  1.00  0.00           O
ATOM    406  N   SER    51      29.419  23.046  -0.716  1.00  0.00           N
ATOM    407  CA  SER    51      30.732  23.473  -0.219  1.00  0.00           C
ATOM    408  CB  SER    51      30.667  24.138   1.167  1.00  0.00           C
ATOM    409  OG  SER    51      29.747  25.225   1.188  1.00  0.00           O
ATOM    410  C   SER    51      31.777  22.357  -0.205  1.00  0.00           C
ATOM    411  O   SER    51      32.768  22.405  -0.884  1.00  0.00           O
ATOM    412  N   LEU    52      31.372  21.184   0.254  1.00  0.00           N
ATOM    413  CA  LEU    52      32.141  19.975   0.346  1.00  0.00           C
ATOM    414  CB  LEU    52      31.441  18.931   1.288  1.00  0.00           C
ATOM    415  CG  LEU    52      31.666  19.178   2.729  1.00  0.00           C
ATOM    416  CD1 LEU    52      30.436  18.772   3.618  1.00  0.00           C
ATOM    417  CD2 LEU    52      32.923  18.533   3.238  1.00  0.00           C
ATOM    418  C   LEU    52      32.295  19.436  -1.077  1.00  0.00           C
ATOM    419  O   LEU    52      33.401  19.101  -1.426  1.00  0.00           O
ATOM    420  N   LEU    53      31.193  19.221  -1.812  1.00  0.00           N
ATOM    421  CA  LEU    53      31.182  18.602  -3.145  1.00  0.00           C
ATOM    422  CB  LEU    53      29.715  18.467  -3.676  1.00  0.00           C
ATOM    423  CG  LEU    53      28.808  17.398  -3.037  1.00  0.00           C
ATOM    424  CD1 LEU    53      27.455  17.317  -3.754  1.00  0.00           C
ATOM    425  CD2 LEU    53      29.457  15.987  -3.070  1.00  0.00           C
ATOM    426  C   LEU    53      31.937  19.435  -4.118  1.00  0.00           C
ATOM    427  O   LEU    53      32.725  18.793  -4.837  1.00  0.00           O
ATOM    428  N   ALA    54      31.870  20.732  -4.106  1.00  0.00           N
ATOM    429  CA  ALA    54      32.549  21.644  -5.032  1.00  0.00           C
ATOM    430  CB  ALA    54      31.920  23.020  -5.121  1.00  0.00           C
ATOM    431  C   ALA    54      34.037  21.791  -4.754  1.00  0.00           C
ATOM    432  O   ALA    54      34.749  21.807  -5.749  1.00  0.00           O
ATOM    433  N   LEU    55      34.427  21.806  -3.469  1.00  0.00           N
ATOM    434  CA  LEU    55      35.898  21.861  -3.107  1.00  0.00           C
ATOM    435  CB  LEU    55      36.072  22.312  -1.608  1.00  0.00           C
ATOM    436  CG  LEU    55      37.558  22.544  -1.118  1.00  0.00           C
ATOM    437  CD1 LEU    55      38.311  21.276  -0.749  1.00  0.00           C
ATOM    438  CD2 LEU    55      38.369  23.432  -1.959  1.00  0.00           C
ATOM    439  C   LEU    55      36.612  20.564  -3.428  1.00  0.00           C
ATOM    440  O   LEU    55      37.651  20.608  -4.092  1.00  0.00           O
ATOM    441  N   ILE    56      36.051  19.476  -3.021  1.00  0.00           N
ATOM    442  CA  ILE    56      36.665  18.205  -3.168  1.00  0.00           C
ATOM    443  CB  ILE    56      36.178  17.122  -2.102  1.00  0.00           C
ATOM    444  CG2 ILE    56      37.073  15.908  -2.318  1.00  0.00           C
ATOM    445  CG1 ILE    56      36.245  17.612  -0.650  1.00  0.00           C
ATOM    446  CD1 ILE    56      35.482  16.652   0.359  1.00  0.00           C
ATOM    447  C   ILE    56      36.644  17.710  -4.648  1.00  0.00           C
ATOM    448  O   ILE    56      37.739  17.321  -5.098  1.00  0.00           O
ATOM    449  N   MET    57      35.628  17.964  -5.381  1.00  0.00           N
ATOM    450  CA  MET    57      35.600  17.578  -6.854  1.00  0.00           C
ATOM    451  CB  MET    57      34.166  17.763  -7.332  1.00  0.00           C
ATOM    452  CG  MET    57      33.971  17.043  -8.652  1.00  0.00           C
ATOM    453  SD  MET    57      32.350  17.193  -9.406  1.00  0.00           S
ATOM    454  CE  MET    57      31.483  16.069  -8.315  1.00  0.00           C
ATOM    455  C   MET    57      36.601  18.375  -7.674  1.00  0.00           C
ATOM    456  O   MET    57      37.303  17.747  -8.520  1.00  0.00           O
ATOM    457  N   ALA    58      36.952  19.585  -7.241  1.00  0.00           N
ATOM    458  CA  ALA    58      38.037  20.334  -7.779  1.00  0.00           C
ATOM    459  CB  ALA    58      37.902  21.768  -7.339  1.00  0.00           C
ATOM    460  C   ALA    58      39.396  19.762  -7.323  1.00  0.00           C
ATOM    461  O   ALA    58      40.328  19.782  -8.057  1.00  0.00           O
ATOM    462  N   TYR    59      39.515  19.349  -6.037  1.00  0.00           N
ATOM    463  CA  TYR    59      40.758  18.669  -5.508  1.00  0.00           C
ATOM    464  CB  TYR    59      40.616  18.419  -3.995  1.00  0.00           C
ATOM    465  CG  TYR    59      41.896  18.658  -3.265  1.00  0.00           C
ATOM    466  CD1 TYR    59      42.210  19.804  -2.485  1.00  0.00           C
ATOM    467  CE1 TYR    59      43.377  19.879  -1.757  1.00  0.00           C
ATOM    468  CZ  TYR    59      44.348  18.876  -1.771  1.00  0.00           C
ATOM    469  OH  TYR    59      45.517  18.975  -1.076  1.00  0.00           O
ATOM    470  CE2 TYR    59      44.118  17.676  -2.599  1.00  0.00           C
ATOM    471  CD2 TYR    59      42.867  17.582  -3.293  1.00  0.00           C
ATOM    472  C   TYR    59      41.055  17.328  -6.184  1.00  0.00           C
ATOM    473  O   TYR    59      42.084  17.178  -6.744  1.00  0.00           O
ATOM    474  N   GLN    60      40.108  16.509  -6.474  1.00  0.00           N
ATOM    475  CA  GLN    60      40.149  15.303  -7.321  1.00  0.00           C
ATOM    476  CB  GLN    60      38.715  14.711  -7.228  1.00  0.00           C
ATOM    477  CG  GLN    60      38.443  13.199  -7.567  1.00  0.00           C
ATOM    478  CD  GLN    60      37.020  12.780  -7.254  1.00  0.00           C
ATOM    479  OE1 GLN    60      36.080  13.583  -7.163  1.00  0.00           O
ATOM    480  NE2 GLN    60      36.865  11.540  -6.991  1.00  0.00           N
ATOM    481  C   GLN    60      40.550  15.415  -8.778  1.00  0.00           C
ATOM    482  O   GLN    60      41.052  14.537  -9.443  1.00  0.00           O
ATOM    483  N   ARG    61      40.314  16.607  -9.332  1.00  0.00           N
ATOM    484  CA  ARG    61      40.700  17.085 -10.708  1.00  0.00           C
ATOM    485  CB  ARG    61      39.692  18.173 -11.179  1.00  0.00           C
ATOM    486  CG  ARG    61      38.355  17.648 -11.576  1.00  0.00           C
ATOM    487  CD  ARG    61      37.361  18.753 -11.820  1.00  0.00           C
ATOM    488  NE  ARG    61      36.394  18.470 -12.894  1.00  0.00           N
ATOM    489  CZ  ARG    61      36.532  18.922 -14.158  1.00  0.00           C
ATOM    490  NH1 ARG    61      37.301  19.934 -14.456  1.00  0.00           N
ATOM    491  NH2 ARG    61      35.821  18.394 -15.088  1.00  0.00           N
ATOM    492  C   ARG    61      42.184  17.519 -10.701  1.00  0.00           C
ATOM    493  O   ARG    61      42.931  17.330 -11.705  1.00  0.00           O
ATOM    494  N   ALA    62      42.529  18.256  -9.638  1.00  0.00           N
ATOM    495  CA  ALA    62      43.858  18.980  -9.567  1.00  0.00           C
ATOM    496  CB  ALA    62      43.654  20.231  -8.649  1.00  0.00           C
ATOM    497  C   ALA    62      44.947  18.109  -8.918  1.00  0.00           C
ATOM    498  O   ALA    62      46.058  18.179  -9.414  1.00  0.00           O
ATOM    499  N   TYR    63      44.672  17.210  -7.954  1.00  0.00           N
ATOM    500  CA  TYR    63      45.628  16.338  -7.265  1.00  0.00           C
ATOM    501  CB  TYR    63      45.960  16.945  -5.929  1.00  0.00           C
ATOM    502  CG  TYR    63      46.564  18.278  -5.849  1.00  0.00           C
ATOM    503  CD1 TYR    63      45.593  19.317  -5.612  1.00  0.00           C
ATOM    504  CE1 TYR    63      46.085  20.605  -5.725  1.00  0.00           C
ATOM    505  CZ  TYR    63      47.433  20.868  -6.038  1.00  0.00           C
ATOM    506  OH  TYR    63      47.831  22.100  -6.181  1.00  0.00           O
ATOM    507  CE2 TYR    63      48.336  19.794  -6.298  1.00  0.00           C
ATOM    508  CD2 TYR    63      47.848  18.487  -6.285  1.00  0.00           C
ATOM    509  C   TYR    63      45.062  14.874  -7.249  1.00  0.00           C
ATOM    510  O   TYR    63      44.935  14.261  -6.149  1.00  0.00           O
ATOM    511  N   PRO    64      44.739  14.202  -8.429  1.00  0.00           N
ATOM    512  CD  PRO    64      45.237  14.586  -9.739  1.00  0.00           C
ATOM    513  CG  PRO    64      44.955  13.326 -10.544  1.00  0.00           C
ATOM    514  CB  PRO    64      43.649  12.791 -10.016  1.00  0.00           C
ATOM    515  CA  PRO    64      43.870  13.019  -8.514  1.00  0.00           C
ATOM    516  C   PRO    64      44.496  11.733  -7.842  1.00  0.00           C
ATOM    517  O   PRO    64      43.833  10.658  -7.779  1.00  0.00           O
ATOM    518  N   LEU    65      45.791  11.797  -7.510  1.00  0.00           N
ATOM    519  CA  LEU    65      46.463  10.716  -6.709  1.00  0.00           C
ATOM    520  CB  LEU    65      47.859  10.391  -7.219  1.00  0.00           C
ATOM    521  CG  LEU    65      47.921   9.609  -8.536  1.00  0.00           C
ATOM    522  CD1 LEU    65      49.292   9.910  -9.013  1.00  0.00           C
ATOM    523  CD2 LEU    65      47.545   8.171  -8.299  1.00  0.00           C
ATOM    524  C   LEU    65      46.350  10.940  -5.150  1.00  0.00           C
ATOM    525  O   LEU    65      46.401  10.043  -4.349  1.00  0.00           O
ATOM    526  N   GLU    66      46.233  12.235  -4.691  1.00  0.00           N
ATOM    527  CA  GLU    66      46.003  12.501  -3.259  1.00  0.00           C
ATOM    528  CB  GLU    66      46.665  13.847  -2.858  1.00  0.00           C
ATOM    529  CG  GLU    66      48.232  13.825  -2.945  1.00  0.00           C
ATOM    530  CD  GLU    66      48.946  12.641  -2.170  1.00  0.00           C
ATOM    531  OE1 GLU    66      49.912  11.967  -2.702  1.00  0.00           O
ATOM    532  OE2 GLU    66      48.379  12.310  -1.122  1.00  0.00           O
ATOM    533  C   GLU    66      44.553  12.513  -2.861  1.00  0.00           C
ATOM    534  O   GLU    66      44.175  12.134  -1.781  1.00  0.00           O
ATOM    535  N   VAL    67      43.671  12.882  -3.851  1.00  0.00           N
ATOM    536  CA  VAL    67      42.258  12.639  -3.663  1.00  0.00           C
ATOM    537  CB  VAL    67      41.377  13.916  -3.439  1.00  0.00           C
ATOM    538  CG1 VAL    67      39.893  13.493  -3.196  1.00  0.00           C
ATOM    539  CG2 VAL    67      41.939  14.703  -2.212  1.00  0.00           C
ATOM    540  C   VAL    67      41.718  11.729  -4.815  1.00  0.00           C
ATOM    541  O   VAL    67      41.440  12.232  -5.889  1.00  0.00           O
ATOM    542  N   THR    68      41.650  10.445  -4.632  1.00  0.00           N
ATOM    543  CA  THR    68      41.271   9.477  -5.689  1.00  0.00           C
ATOM    544  CB  THR    68      41.786   8.077  -5.385  1.00  0.00           C
ATOM    545  CG2 THR    68      43.269   8.041  -5.517  1.00  0.00           C
ATOM    546  OG1 THR    68      41.421   7.579  -4.087  1.00  0.00           O
ATOM    547  C   THR    68      39.716   9.420  -5.790  1.00  0.00           C
ATOM    548  O   THR    68      39.223   9.668  -6.916  1.00  0.00           O
ATOM    549  N   LYS    69      38.961   9.161  -4.746  1.00  0.00           N
ATOM    550  CA  LYS    69      37.489   9.128  -4.628  1.00  0.00           C
ATOM    551  CB  LYS    69      37.076   7.722  -4.645  1.00  0.00           C
ATOM    552  CG  LYS    69      37.317   7.009  -5.961  1.00  0.00           C
ATOM    553  CD  LYS    69      37.060   5.488  -5.891  1.00  0.00           C
ATOM    554  CE  LYS    69      35.594   5.272  -5.903  1.00  0.00           C
ATOM    555  NZ  LYS    69      35.324   3.948  -6.363  1.00  0.00           N
ATOM    556  C   LYS    69      36.996  10.000  -3.431  1.00  0.00           C
ATOM    557  O   LYS    69      37.698  10.218  -2.423  1.00  0.00           O
ATOM    558  N   LEU    70      35.718  10.316  -3.500  1.00  0.00           N
ATOM    559  CA  LEU    70      34.990  10.831  -2.338  1.00  0.00           C
ATOM    560  CB  LEU    70      34.554  12.266  -2.631  1.00  0.00           C
ATOM    561  CG  LEU    70      33.565  13.090  -1.738  1.00  0.00           C
ATOM    562  CD1 LEU    70      33.959  13.282  -0.223  1.00  0.00           C
ATOM    563  CD2 LEU    70      33.305  14.411  -2.356  1.00  0.00           C
ATOM    564  C   LEU    70      33.869   9.934  -1.842  1.00  0.00           C
ATOM    565  O   LEU    70      32.981   9.499  -2.606  1.00  0.00           O
ATOM    566  N   ILE    71      33.921   9.629  -0.558  1.00  0.00           N
ATOM    567  CA  ILE    71      32.797   9.135   0.190  1.00  0.00           C
ATOM    568  CB  ILE    71      33.307   8.052   1.166  1.00  0.00           C
ATOM    569  CG2 ILE    71      32.215   7.668   2.171  1.00  0.00           C
ATOM    570  CG1 ILE    71      33.918   6.814   0.454  1.00  0.00           C
ATOM    571  CD1 ILE    71      32.991   6.282  -0.661  1.00  0.00           C
ATOM    572  C   ILE    71      32.111  10.247   0.953  1.00  0.00           C
ATOM    573  O   ILE    71      32.647  10.637   1.979  1.00  0.00           O
ATOM    574  N   TYR    72      30.926  10.742   0.512  1.00  0.00           N
ATOM    575  CA  TYR    72      30.050  11.708   1.315  1.00  0.00           C
ATOM    576  CB  TYR    72      29.331  12.569   0.352  1.00  0.00           C
ATOM    577  CG  TYR    72      28.723  13.825   1.011  1.00  0.00           C
ATOM    578  CD1 TYR    72      27.582  13.789   1.895  1.00  0.00           C
ATOM    579  CE1 TYR    72      27.131  14.949   2.442  1.00  0.00           C
ATOM    580  CZ  TYR    72      27.704  16.199   2.203  1.00  0.00           C
ATOM    581  OH  TYR    72      27.301  17.275   2.880  1.00  0.00           O
ATOM    582  CE2 TYR    72      28.630  16.289   1.200  1.00  0.00           C
ATOM    583  CD2 TYR    72      29.188  15.102   0.602  1.00  0.00           C
ATOM    584  C   TYR    72      29.079  10.845   2.116  1.00  0.00           C
ATOM    585  O   TYR    72      28.018  10.359   1.576  1.00  0.00           O
ATOM    586  N   CYS    73      29.317  10.650   3.379  1.00  0.00           N
ATOM    587  CA  CYS    73      28.499   9.760   4.199  1.00  0.00           C
ATOM    588  CB  CYS    73      29.441   9.324   5.343  1.00  0.00           C
ATOM    589  SG  CYS    73      28.668   7.905   6.200  1.00  0.00           S
ATOM    590  C   CYS    73      27.242  10.516   4.593  1.00  0.00           C
ATOM    591  O   CYS    73      27.334  11.583   5.152  1.00  0.00           O
ATOM    592  N   SER    74      26.138   9.943   4.190  1.00  0.00           N
ATOM    593  CA  SER    74      24.797  10.490   4.362  1.00  0.00           C
ATOM    594  CB  SER    74      24.435  11.204   3.009  1.00  0.00           C
ATOM    595  OG  SER    74      23.058  11.686   2.998  1.00  0.00           O
ATOM    596  C   SER    74      23.796   9.415   4.685  1.00  0.00           C
ATOM    597  O   SER    74      23.772   8.251   4.268  1.00  0.00           O
ATOM    598  N   ARG    75      22.803   9.692   5.535  1.00  0.00           N
ATOM    599  CA  ARG    75      21.706   8.812   5.885  1.00  0.00           C
ATOM    600  CB  ARG    75      22.026   7.979   7.161  1.00  0.00           C
ATOM    601  CG  ARG    75      22.049   8.710   8.451  1.00  0.00           C
ATOM    602  CD  ARG    75      22.053   7.746   9.685  1.00  0.00           C
ATOM    603  NE  ARG    75      22.013   8.432  10.932  1.00  0.00           N
ATOM    604  CZ  ARG    75      20.967   9.227  11.363  1.00  0.00           C
ATOM    605  NH1 ARG    75      21.158  10.136  12.241  1.00  0.00           N
ATOM    606  NH2 ARG    75      19.790   9.246  10.807  1.00  0.00           N
ATOM    607  C   ARG    75      20.314   9.480   5.919  1.00  0.00           C
ATOM    608  O   ARG    75      20.131  10.624   6.327  1.00  0.00           O
ATOM    609  N   THR    76      19.273   8.567   5.751  1.00  0.00           N
ATOM    610  CA  THR    76      17.845   8.920   5.706  1.00  0.00           C
ATOM    611  CB  THR    76      17.378   9.679   6.962  1.00  0.00           C
ATOM    612  CG2 THR    76      16.265  10.655   6.920  1.00  0.00           C
ATOM    613  OG1 THR    76      16.882   8.635   7.830  1.00  0.00           O
ATOM    614  C   THR    76      17.514   9.549   4.356  1.00  0.00           C
ATOM    615  O   THR    76      17.930  10.699   4.034  1.00  0.00           O
ATOM    616  N   VAL    77      16.715   8.864   3.494  1.00  0.00           N
ATOM    617  CA  VAL    77      16.520   9.116   2.011  1.00  0.00           C
ATOM    618  CB  VAL    77      15.416   8.174   1.446  1.00  0.00           C
ATOM    619  CG1 VAL    77      15.338   8.166  -0.080  1.00  0.00           C
ATOM    620  CG2 VAL    77      15.426   6.657   1.897  1.00  0.00           C
ATOM    621  C   VAL    77      16.382  10.594   1.457  1.00  0.00           C
ATOM    622  O   VAL    77      16.809  10.815   0.343  1.00  0.00           O
ATOM    623  N   PRO    78      15.829  11.537   2.241  1.00  0.00           N
ATOM    624  CD  PRO    78      14.866  11.307   3.285  1.00  0.00           C
ATOM    625  CG  PRO    78      13.780  12.367   3.261  1.00  0.00           C
ATOM    626  CB  PRO    78      14.724  13.539   2.864  1.00  0.00           C
ATOM    627  CA  PRO    78      15.694  12.910   1.826  1.00  0.00           C
ATOM    628  C   PRO    78      17.032  13.619   1.813  1.00  0.00           C
ATOM    629  O   PRO    78      17.356  14.409   0.868  1.00  0.00           O
ATOM    630  N   GLU    79      17.937  13.227   2.689  1.00  0.00           N
ATOM    631  CA  GLU    79      19.316  13.720   2.689  1.00  0.00           C
ATOM    632  CB  GLU    79      19.879  13.762   4.133  1.00  0.00           C
ATOM    633  CG  GLU    79      19.563  15.124   4.812  1.00  0.00           C
ATOM    634  CD  GLU    79      20.495  16.295   4.442  1.00  0.00           C
ATOM    635  OE1 GLU    79      19.992  17.420   4.550  1.00  0.00           O
ATOM    636  OE2 GLU    79      21.640  16.182   3.954  1.00  0.00           O
ATOM    637  C   GLU    79      20.259  12.980   1.736  1.00  0.00           C
ATOM    638  O   GLU    79      21.109  13.636   1.202  1.00  0.00           O
ATOM    639  N   ILE    80      19.967  11.701   1.380  1.00  0.00           N
ATOM    640  CA  ILE    80      20.618  11.012   0.298  1.00  0.00           C
ATOM    641  CB  ILE    80      20.384   9.448   0.425  1.00  0.00           C
ATOM    642  CG2 ILE    80      21.034   8.672  -0.710  1.00  0.00           C
ATOM    643  CG1 ILE    80      20.874   8.888   1.763  1.00  0.00           C
ATOM    644  CD1 ILE    80      20.113   7.562   2.084  1.00  0.00           C
ATOM    645  C   ILE    80      20.160  11.506  -1.033  1.00  0.00           C
ATOM    646  O   ILE    80      20.947  11.921  -1.801  1.00  0.00           O
ATOM    647  N   GLU    81      18.835  11.760  -1.218  1.00  0.00           N
ATOM    648  CA  GLU    81      18.220  12.483  -2.404  1.00  0.00           C
ATOM    649  CB  GLU    81      16.681  12.496  -2.263  1.00  0.00           C
ATOM    650  CG  GLU    81      15.878  13.296  -3.284  1.00  0.00           C
ATOM    651  CD  GLU    81      15.535  12.438  -4.506  1.00  0.00           C
ATOM    652  OE1 GLU    81      14.493  11.709  -4.359  1.00  0.00           O
ATOM    653  OE2 GLU    81      16.228  12.324  -5.556  1.00  0.00           O
ATOM    654  C   GLU    81      18.774  13.908  -2.639  1.00  0.00           C
ATOM    655  O   GLU    81      19.036  14.347  -3.794  1.00  0.00           O
ATOM    656  N   LYS    82      18.979  14.692  -1.593  1.00  0.00           N
ATOM    657  CA  LYS    82      19.531  16.045  -1.686  1.00  0.00           C
ATOM    658  CB  LYS    82      19.165  16.876  -0.453  1.00  0.00           C
ATOM    659  CG  LYS    82      19.931  18.146  -0.201  1.00  0.00           C
ATOM    660  CD  LYS    82      21.206  17.780   0.570  1.00  0.00           C
ATOM    661  CE  LYS    82      21.102  18.751   1.721  1.00  0.00           C
ATOM    662  NZ  LYS    82      22.209  18.454   2.670  1.00  0.00           N
ATOM    663  C   LYS    82      21.028  16.026  -2.017  1.00  0.00           C
ATOM    664  O   LYS    82      21.463  16.761  -2.910  1.00  0.00           O
ATOM    665  N   VAL    83      21.831  15.071  -1.443  1.00  0.00           N
ATOM    666  CA  VAL    83      23.288  14.998  -1.794  1.00  0.00           C
ATOM    667  CB  VAL    83      24.128  14.067  -0.831  1.00  0.00           C
ATOM    668  CG1 VAL    83      25.632  13.937  -1.114  1.00  0.00           C
ATOM    669  CG2 VAL    83      24.076  14.636   0.567  1.00  0.00           C
ATOM    670  C   VAL    83      23.527  14.628  -3.251  1.00  0.00           C
ATOM    671  O   VAL    83      24.418  15.177  -3.846  1.00  0.00           O
ATOM    672  N   ILE    84      22.707  13.747  -3.807  1.00  0.00           N
ATOM    673  CA  ILE    84      22.789  13.260  -5.215  1.00  0.00           C
ATOM    674  CB  ILE    84      22.139  11.842  -5.446  1.00  0.00           C
ATOM    675  CG2 ILE    84      22.065  11.576  -6.953  1.00  0.00           C
ATOM    676  CG1 ILE    84      22.945  10.690  -4.819  1.00  0.00           C
ATOM    677  CD1 ILE    84      24.301  10.241  -5.416  1.00  0.00           C
ATOM    678  C   ILE    84      22.262  14.243  -6.263  1.00  0.00           C
ATOM    679  O   ILE    84      22.899  14.452  -7.312  1.00  0.00           O
ATOM    680  N   GLU    85      21.277  15.036  -5.881  1.00  0.00           N
ATOM    681  CA  GLU    85      20.883  16.228  -6.639  1.00  0.00           C
ATOM    682  CB  GLU    85      19.563  16.704  -6.092  1.00  0.00           C
ATOM    683  CG  GLU    85      18.672  17.669  -6.857  1.00  0.00           C
ATOM    684  CD  GLU    85      18.707  17.435  -8.437  1.00  0.00           C
ATOM    685  OE1 GLU    85      18.735  16.293  -8.962  1.00  0.00           O
ATOM    686  OE2 GLU    85      18.820  18.433  -9.180  1.00  0.00           O
ATOM    687  C   GLU    85      21.889  17.336  -6.733  1.00  0.00           C
ATOM    688  O   GLU    85      22.199  17.767  -7.826  1.00  0.00           O
ATOM    689  N   GLU    86      22.403  17.840  -5.589  1.00  0.00           N
ATOM    690  CA  GLU    86      23.526  18.837  -5.549  1.00  0.00           C
ATOM    691  CB  GLU    86      23.815  19.105  -4.052  1.00  0.00           C
ATOM    692  CG  GLU    86      24.700  20.412  -3.769  1.00  0.00           C
ATOM    693  CD  GLU    86      23.861  21.653  -3.260  1.00  0.00           C
ATOM    694  OE1 GLU    86      23.049  22.255  -3.984  1.00  0.00           O
ATOM    695  OE2 GLU    86      23.973  21.905  -2.067  1.00  0.00           O
ATOM    696  C   GLU    86      24.790  18.346  -6.222  1.00  0.00           C
ATOM    697  O   GLU    86      25.479  19.121  -6.874  1.00  0.00           O
ATOM    698  N   LEU    87      25.156  17.006  -6.154  1.00  0.00           N
ATOM    699  CA  LEU    87      26.025  16.351  -7.123  1.00  0.00           C
ATOM    700  CB  LEU    87      26.055  14.865  -6.729  1.00  0.00           C
ATOM    701  CG  LEU    87      27.290  14.208  -7.384  1.00  0.00           C
ATOM    702  CD1 LEU    87      28.629  14.849  -7.100  1.00  0.00           C
ATOM    703  CD2 LEU    87      27.380  12.733  -6.953  1.00  0.00           C
ATOM    704  C   LEU    87      25.727  16.643  -8.585  1.00  0.00           C
ATOM    705  O   LEU    87      26.595  16.910  -9.434  1.00  0.00           O
ATOM    706  N   ARG    88      24.440  16.438  -9.050  1.00  0.00           N
ATOM    707  CA  ARG    88      24.022  16.603 -10.391  1.00  0.00           C
ATOM    708  CB  ARG    88      22.623  15.868 -10.427  1.00  0.00           C
ATOM    709  CG  ARG    88      21.893  15.862 -11.812  1.00  0.00           C
ATOM    710  CD  ARG    88      20.911  14.716 -12.055  1.00  0.00           C
ATOM    711  NE  ARG    88      19.956  14.660 -11.003  1.00  0.00           N
ATOM    712  CZ  ARG    88      19.581  13.580 -10.263  1.00  0.00           C
ATOM    713  NH1 ARG    88      19.804  12.350 -10.664  1.00  0.00           N
ATOM    714  NH2 ARG    88      18.914  13.666  -9.131  1.00  0.00           N
ATOM    715  C   ARG    88      24.001  18.070 -10.843  1.00  0.00           C
ATOM    716  O   ARG    88      24.496  18.369 -11.893  1.00  0.00           O
ATOM    717  N   LYS    89      23.628  19.056  -9.979  1.00  0.00           N
ATOM    718  CA  LYS    89      23.613  20.505 -10.341  1.00  0.00           C
ATOM    719  CB  LYS    89      22.847  21.306  -9.287  1.00  0.00           C
ATOM    720  CG  LYS    89      21.342  20.984  -9.063  1.00  0.00           C
ATOM    721  CD  LYS    89      20.821  21.815  -7.850  1.00  0.00           C
ATOM    722  CE  LYS    89      19.307  21.636  -7.826  1.00  0.00           C
ATOM    723  NZ  LYS    89      18.748  22.182  -6.580  1.00  0.00           N
ATOM    724  C   LYS    89      25.085  21.001 -10.445  1.00  0.00           C
ATOM    725  O   LYS    89      25.466  21.798 -11.314  1.00  0.00           O
ATOM    726  N   LEU    90      25.957  20.412  -9.619  1.00  0.00           N
ATOM    727  CA  LEU    90      27.407  20.606  -9.691  1.00  0.00           C
ATOM    728  CB  LEU    90      28.174  19.972  -8.451  1.00  0.00           C
ATOM    729  CG  LEU    90      29.690  20.360  -8.290  1.00  0.00           C
ATOM    730  CD1 LEU    90      29.868  21.926  -8.127  1.00  0.00           C
ATOM    731  CD2 LEU    90      30.216  19.743  -7.032  1.00  0.00           C
ATOM    732  C   LEU    90      28.018  20.067 -11.017  1.00  0.00           C
ATOM    733  O   LEU    90      28.717  20.771 -11.735  1.00  0.00           O
ATOM    734  N   LEU    91      27.632  18.834 -11.392  1.00  0.00           N
ATOM    735  CA  LEU    91      28.081  18.202 -12.598  1.00  0.00           C
ATOM    736  CB  LEU    91      27.749  16.696 -12.556  1.00  0.00           C
ATOM    737  CG  LEU    91      28.631  15.952 -13.533  1.00  0.00           C
ATOM    738  CD1 LEU    91      30.118  16.046 -13.214  1.00  0.00           C
ATOM    739  CD2 LEU    91      28.335  14.421 -13.473  1.00  0.00           C
ATOM    740  C   LEU    91      27.435  18.908 -13.853  1.00  0.00           C
ATOM    741  O   LEU    91      28.046  19.008 -14.945  1.00  0.00           O
ATOM    742  N   ASN    92      26.179  19.403 -13.731  1.00  0.00           N
ATOM    743  CA  ASN    92      25.626  20.215 -14.810  1.00  0.00           C
ATOM    744  CB  ASN    92      24.155  20.288 -14.672  1.00  0.00           C
ATOM    745  CG  ASN    92      23.488  19.077 -15.305  1.00  0.00           C
ATOM    746  OD1 ASN    92      22.803  19.124 -16.301  1.00  0.00           O
ATOM    747  ND2 ASN    92      23.577  17.945 -14.637  1.00  0.00           N
ATOM    748  C   ASN    92      26.247  21.608 -15.053  1.00  0.00           C
ATOM    749  O   ASN    92      26.118  22.145 -16.164  1.00  0.00           O
ATOM    750  N   PHE    93      26.862  22.207 -14.078  1.00  0.00           N
ATOM    751  CA  PHE    93      27.701  23.442 -14.144  1.00  0.00           C
ATOM    752  CB  PHE    93      27.889  24.039 -12.720  1.00  0.00           C
ATOM    753  CG  PHE    93      28.639  25.360 -12.726  1.00  0.00           C
ATOM    754  CD1 PHE    93      27.904  26.538 -13.082  1.00  0.00           C
ATOM    755  CE1 PHE    93      28.433  27.821 -13.030  1.00  0.00           C
ATOM    756  CZ  PHE    93      29.728  28.024 -12.525  1.00  0.00           C
ATOM    757  CE2 PHE    93      30.382  26.881 -12.038  1.00  0.00           C
ATOM    758  CD2 PHE    93      29.828  25.567 -12.038  1.00  0.00           C
ATOM    759  C   PHE    93      29.104  23.074 -14.728  1.00  0.00           C
ATOM    760  O   PHE    93      29.760  23.987 -15.320  1.00  0.00           O
ATOM    761  N   TYR    94      29.604  21.833 -14.532  1.00  0.00           N
ATOM    762  CA  TYR    94      30.884  21.359 -15.108  1.00  0.00           C
ATOM    763  CB  TYR    94      31.393  20.080 -14.436  1.00  0.00           C
ATOM    764  CG  TYR    94      32.349  20.305 -13.300  1.00  0.00           C
ATOM    765  CD1 TYR    94      33.578  20.953 -13.596  1.00  0.00           C
ATOM    766  CE1 TYR    94      34.451  21.210 -12.479  1.00  0.00           C
ATOM    767  CZ  TYR    94      34.169  20.811 -11.151  1.00  0.00           C
ATOM    768  OH  TYR    94      35.100  21.110 -10.167  1.00  0.00           O
ATOM    769  CE2 TYR    94      33.013  20.010 -10.938  1.00  0.00           C
ATOM    770  CD2 TYR    94      32.062  19.811 -11.990  1.00  0.00           C
ATOM    771  C   TYR    94      30.667  21.192 -16.630  1.00  0.00           C
ATOM    772  O   TYR    94      31.334  21.885 -17.390  1.00  0.00           O
ATOM    773  N   GLU    95      29.674  20.372 -17.050  1.00  0.00           N
ATOM    774  CA  GLU    95      29.212  20.365 -18.501  1.00  0.00           C
ATOM    775  CB  GLU    95      27.876  19.609 -18.406  1.00  0.00           C
ATOM    776  CG  GLU    95      27.083  19.659 -19.673  1.00  0.00           C
ATOM    777  CD  GLU    95      25.762  18.784 -19.689  1.00  0.00           C
ATOM    778  OE1 GLU    95      25.459  18.050 -18.728  1.00  0.00           O
ATOM    779  OE2 GLU    95      25.062  18.848 -20.674  1.00  0.00           O
ATOM    780  C   GLU    95      29.093  21.739 -19.223  1.00  0.00           C
ATOM    781  O   GLU    95      29.654  22.077 -20.307  1.00  0.00           O
ATOM    782  N   LYS    96      28.422  22.650 -18.501  1.00  0.00           N
ATOM    783  CA  LYS    96      28.344  24.069 -18.838  1.00  0.00           C
ATOM    784  CB  LYS    96      27.512  24.872 -17.729  1.00  0.00           C
ATOM    785  CG  LYS    96      27.212  26.235 -18.218  1.00  0.00           C
ATOM    786  CD  LYS    96      26.079  26.329 -19.280  1.00  0.00           C
ATOM    787  CE  LYS    96      24.805  25.654 -19.034  1.00  0.00           C
ATOM    788  NZ  LYS    96      23.810  25.849 -20.111  1.00  0.00           N
ATOM    789  C   LYS    96      29.679  24.818 -19.069  1.00  0.00           C
ATOM    790  O   LYS    96      30.003  25.361 -20.115  1.00  0.00           O
ATOM    791  N   GLN    97      30.511  24.862 -18.058  1.00  0.00           N
ATOM    792  CA  GLN    97      31.861  25.510 -18.073  1.00  0.00           C
ATOM    793  CB  GLN    97      32.507  25.367 -16.759  1.00  0.00           C
ATOM    794  CG  GLN    97      31.934  26.190 -15.655  1.00  0.00           C
ATOM    795  CD  GLN    97      30.830  27.192 -15.880  1.00  0.00           C
ATOM    796  OE1 GLN    97      30.991  28.406 -16.195  1.00  0.00           O
ATOM    797  NE2 GLN    97      29.587  26.757 -15.720  1.00  0.00           N
ATOM    798  C   GLN    97      32.812  24.907 -19.122  1.00  0.00           C
ATOM    799  O   GLN    97      33.699  25.638 -19.570  1.00  0.00           O
ATOM    800  N   GLU    98      32.675  23.579 -19.372  1.00  0.00           N
ATOM    801  CA  GLU    98      33.508  22.723 -20.198  1.00  0.00           C
ATOM    802  CB  GLU    98      33.541  21.323 -19.564  1.00  0.00           C
ATOM    803  CG  GLU    98      34.146  21.242 -18.150  1.00  0.00           C
ATOM    804  CD  GLU    98      35.683  20.956 -18.175  1.00  0.00           C
ATOM    805  OE1 GLU    98      36.452  21.750 -18.719  1.00  0.00           O
ATOM    806  OE2 GLU    98      36.066  20.023 -17.350  1.00  0.00           O
ATOM    807  C   GLU    98      32.998  22.640 -21.679  1.00  0.00           C
ATOM    808  O   GLU    98      33.653  22.279 -22.601  1.00  0.00           O
ATOM    809  N   GLY    99      31.678  22.884 -21.963  1.00  0.00           N
ATOM    810  CA  GLY    99      31.039  22.813 -23.283  1.00  0.00           C
ATOM    811  C   GLY    99      30.768  21.318 -23.722  1.00  0.00           C
ATOM    812  O   GLY    99      30.412  21.154 -24.876  1.00  0.00           O
ATOM    813  N   GLU   100      30.926  20.289 -22.901  1.00  0.00           N
ATOM    814  CA  GLU   100      30.593  18.860 -23.030  1.00  0.00           C
ATOM    815  CB  GLU   100      31.762  18.329 -23.859  1.00  0.00           C
ATOM    816  CG  GLU   100      31.673  16.890 -24.215  1.00  0.00           C
ATOM    817  CD  GLU   100      30.486  16.522 -25.152  1.00  0.00           C
ATOM    818  OE1 GLU   100      29.452  16.237 -24.558  1.00  0.00           O
ATOM    819  OE2 GLU   100      30.522  16.508 -26.399  1.00  0.00           O
ATOM    820  C   GLU   100      30.344  18.127 -21.695  1.00  0.00           C
ATOM    821  O   GLU   100      31.078  18.356 -20.706  1.00  0.00           O
ATOM    822  N   LYS   101      29.442  17.122 -21.729  1.00  0.00           N
ATOM    823  CA  LYS   101      29.149  16.234 -20.585  1.00  0.00           C
ATOM    824  CB  LYS   101      27.744  15.750 -20.885  1.00  0.00           C
ATOM    825  CG  LYS   101      27.041  15.172 -19.657  1.00  0.00           C
ATOM    826  CD  LYS   101      25.678  14.680 -19.990  1.00  0.00           C
ATOM    827  CE  LYS   101      24.727  14.355 -18.832  1.00  0.00           C
ATOM    828  NZ  LYS   101      23.436  13.699 -19.220  1.00  0.00           N
ATOM    829  C   LYS   101      30.146  15.022 -20.427  1.00  0.00           C
ATOM    830  O   LYS   101      29.982  13.952 -21.008  1.00  0.00           O
ATOM    831  N   LEU   102      31.215  15.230 -19.643  1.00  0.00           N
ATOM    832  CA  LEU   102      32.414  14.388 -19.612  1.00  0.00           C
ATOM    833  CB  LEU   102      33.617  15.315 -19.190  1.00  0.00           C
ATOM    834  CG  LEU   102      34.012  16.203 -20.381  1.00  0.00           C
ATOM    835  CD1 LEU   102      35.113  17.120 -19.929  1.00  0.00           C
ATOM    836  CD2 LEU   102      34.520  15.528 -21.696  1.00  0.00           C
ATOM    837  C   LEU   102      32.291  13.158 -18.685  1.00  0.00           C
ATOM    838  O   LEU   102      31.309  12.954 -17.969  1.00  0.00           O
ATOM    839  N   PRO   103      33.237  12.248 -18.815  1.00  0.00           N
ATOM    840  CD  PRO   103      34.352  12.154 -19.766  1.00  0.00           C
ATOM    841  CG  PRO   103      34.497  10.623 -19.992  1.00  0.00           C
ATOM    842  CB  PRO   103      34.148  10.037 -18.640  1.00  0.00           C
ATOM    843  CA  PRO   103      33.061  10.941 -18.061  1.00  0.00           C
ATOM    844  C   PRO   103      33.177  11.063 -16.522  1.00  0.00           C
ATOM    845  O   PRO   103      34.089  11.706 -16.040  1.00  0.00           O
ATOM    846  N   PHE   104      32.241  10.500 -15.845  1.00  0.00           N
ATOM    847  CA  PHE   104      31.994  10.647 -14.376  1.00  0.00           C
ATOM    848  CB  PHE   104      31.448  12.036 -14.067  1.00  0.00           C
ATOM    849  CG  PHE   104      31.244  12.298 -12.611  1.00  0.00           C
ATOM    850  CD1 PHE   104      30.073  11.975 -11.907  1.00  0.00           C
ATOM    851  CE1 PHE   104      30.014  12.105 -10.510  1.00  0.00           C
ATOM    852  CZ  PHE   104      31.051  12.703  -9.856  1.00  0.00           C
ATOM    853  CE2 PHE   104      32.166  13.181 -10.547  1.00  0.00           C
ATOM    854  CD2 PHE   104      32.286  12.941 -11.913  1.00  0.00           C
ATOM    855  C   PHE   104      30.834   9.714 -13.979  1.00  0.00           C
ATOM    856  O   PHE   104      29.848   9.565 -14.644  1.00  0.00           O
ATOM    857  N   LEU   105      30.906   9.096 -12.792  1.00  0.00           N
ATOM    858  CA  LEU   105      29.828   8.364 -12.113  1.00  0.00           C
ATOM    859  CB  LEU   105      30.069   6.858 -12.252  1.00  0.00           C
ATOM    860  CG  LEU   105      28.987   5.907 -11.599  1.00  0.00           C
ATOM    861  CD1 LEU   105      27.526   6.092 -12.241  1.00  0.00           C
ATOM    862  CD2 LEU   105      29.388   4.433 -11.795  1.00  0.00           C
ATOM    863  C   LEU   105      29.705   8.821 -10.687  1.00  0.00           C
ATOM    864  O   LEU   105      30.728   9.006 -10.067  1.00  0.00           O
ATOM    865  N   GLY   106      28.415   9.048 -10.276  1.00  0.00           N
ATOM    866  CA  GLY   106      27.980   9.325  -8.904  1.00  0.00           C
ATOM    867  C   GLY   106      26.855   8.442  -8.438  1.00  0.00           C
ATOM    868  O   GLY   106      25.871   8.347  -9.114  1.00  0.00           O
ATOM    869  N   LEU   107      26.986   7.984  -7.194  1.00  0.00           N
ATOM    870  CA  LEU   107      26.222   6.797  -6.803  1.00  0.00           C
ATOM    871  CB  LEU   107      27.019   5.591  -7.143  1.00  0.00           C
ATOM    872  CG  LEU   107      26.341   4.273  -6.679  1.00  0.00           C
ATOM    873  CD1 LEU   107      25.256   3.858  -7.659  1.00  0.00           C
ATOM    874  CD2 LEU   107      27.539   3.312  -6.611  1.00  0.00           C
ATOM    875  C   LEU   107      25.714   6.872  -5.373  1.00  0.00           C
ATOM    876  O   LEU   107      26.405   6.947  -4.401  1.00  0.00           O
ATOM    877  N   ALA   108      24.374   6.629  -5.181  1.00  0.00           N
ATOM    878  CA  ALA   108      23.861   6.267  -3.858  1.00  0.00           C
ATOM    879  CB  ALA   108      22.593   7.101  -3.516  1.00  0.00           C
ATOM    880  C   ALA   108      23.688   4.762  -3.562  1.00  0.00           C
ATOM    881  O   ALA   108      23.048   4.007  -4.298  1.00  0.00           O
ATOM    882  N   LEU   109      24.171   4.187  -2.411  1.00  0.00           N
ATOM    883  CA  LEU   109      24.023   2.762  -1.890  1.00  0.00           C
ATOM    884  CB  LEU   109      25.303   1.945  -2.024  1.00  0.00           C
ATOM    885  CG  LEU   109      25.328   0.606  -1.320  1.00  0.00           C
ATOM    886  CD1 LEU   109      24.315  -0.349  -1.903  1.00  0.00           C
ATOM    887  CD2 LEU   109      26.730   0.003  -1.514  1.00  0.00           C
ATOM    888  C   LEU   109      23.243   2.708  -0.522  1.00  0.00           C
ATOM    889  O   LEU   109      23.441   3.575   0.270  1.00  0.00           O
ATOM    890  N   SER   110      22.292   1.763  -0.340  1.00  0.00           N
ATOM    891  CA  SER   110      21.290   1.615   0.748  1.00  0.00           C
ATOM    892  CB  SER   110      20.204   2.638   0.605  1.00  0.00           C
ATOM    893  OG  SER   110      19.377   2.623   1.755  1.00  0.00           O
ATOM    894  C   SER   110      20.684   0.179   0.773  1.00  0.00           C
ATOM    895  O   SER   110      21.022  -0.532  -0.175  1.00  0.00           O
ATOM    896  N   SER   111      19.815  -0.267   1.697  1.00  0.00           N
ATOM    897  CA  SER   111      19.194  -1.553   1.858  1.00  0.00           C
ATOM    898  CB  SER   111      18.526  -1.699   3.203  1.00  0.00           C
ATOM    899  OG  SER   111      17.198  -1.199   3.183  1.00  0.00           O
ATOM    900  C   SER   111      18.300  -1.897   0.684  1.00  0.00           C
ATOM    901  O   SER   111      17.738  -1.026  -0.062  1.00  0.00           O
ATOM    902  N   ARG   112      17.961  -3.149   0.558  1.00  0.00           N
ATOM    903  CA  ARG   112      16.904  -3.670  -0.367  1.00  0.00           C
ATOM    904  CB  ARG   112      16.617  -5.112   0.022  1.00  0.00           C
ATOM    905  CG  ARG   112      17.730  -6.083  -0.245  1.00  0.00           C
ATOM    906  CD  ARG   112      17.321  -7.422   0.295  1.00  0.00           C
ATOM    907  NE  ARG   112      18.365  -8.438   0.055  1.00  0.00           N
ATOM    908  CZ  ARG   112      19.463  -8.653   0.670  1.00  0.00           C
ATOM    909  NH1 ARG   112      19.978  -9.778   0.512  1.00  0.00           N
ATOM    910  NH2 ARG   112      19.982  -7.749   1.479  1.00  0.00           N
ATOM    911  C   ARG   112      15.578  -2.868  -0.249  1.00  0.00           C
ATOM    912  O   ARG   112      14.835  -2.865  -1.216  1.00  0.00           O
ATOM    913  N   LYS   113      15.261  -2.252   0.864  1.00  0.00           N
ATOM    914  CA  LYS   113      13.993  -1.553   0.957  1.00  0.00           C
ATOM    915  CB  LYS   113      13.528  -1.416   2.419  1.00  0.00           C
ATOM    916  CG  LYS   113      13.960  -0.094   3.062  1.00  0.00           C
ATOM    917  CD  LYS   113      13.712  -0.270   4.521  1.00  0.00           C
ATOM    918  CE  LYS   113      14.310   0.978   5.284  1.00  0.00           C
ATOM    919  NZ  LYS   113      14.150   0.906   6.742  1.00  0.00           N
ATOM    920  C   LYS   113      13.920  -0.185   0.121  1.00  0.00           C
ATOM    921  O   LYS   113      12.901   0.416  -0.128  1.00  0.00           O
ATOM    922  N   ASN   114      15.117   0.160  -0.339  1.00  0.00           N
ATOM    923  CA  ASN   114      15.248   1.363  -1.230  1.00  0.00           C
ATOM    924  CB  ASN   114      16.312   2.235  -0.525  1.00  0.00           C
ATOM    925  CG  ASN   114      15.751   2.854   0.818  1.00  0.00           C
ATOM    926  OD1 ASN   114      14.544   2.883   1.058  1.00  0.00           O
ATOM    927  ND2 ASN   114      16.605   3.101   1.810  1.00  0.00           N
ATOM    928  C   ASN   114      15.658   1.041  -2.640  1.00  0.00           C
ATOM    929  O   ASN   114      15.768   1.935  -3.487  1.00  0.00           O
ATOM    930  N   LEU   115      15.798  -0.253  -3.007  1.00  0.00           N
ATOM    931  CA  LEU   115      16.414  -0.660  -4.317  1.00  0.00           C
ATOM    932  CB  LEU   115      17.938  -0.822  -4.139  1.00  0.00           C
ATOM    933  CG  LEU   115      18.761   0.486  -3.847  1.00  0.00           C
ATOM    934  CD1 LEU   115      20.127  -0.005  -3.567  1.00  0.00           C
ATOM    935  CD2 LEU   115      18.699   1.483  -4.991  1.00  0.00           C
ATOM    936  C   LEU   115      15.835  -1.962  -4.927  1.00  0.00           C
ATOM    937  O   LEU   115      16.103  -2.305  -6.025  1.00  0.00           O
ATOM    938  N   CYS   116      14.923  -2.582  -4.130  1.00  0.00           N
ATOM    939  CA  CYS   116      14.196  -3.858  -4.568  1.00  0.00           C
ATOM    940  CB  CYS   116      13.790  -4.649  -3.323  1.00  0.00           C
ATOM    941  SG  CYS   116      13.102  -6.264  -3.952  1.00  0.00           S
ATOM    942  C   CYS   116      13.038  -3.640  -5.554  1.00  0.00           C
ATOM    943  O   CYS   116      12.344  -2.588  -5.437  1.00  0.00           O
ATOM    944  N   ILE   117      12.845  -4.404  -6.613  1.00  0.00           N
ATOM    945  CA  ILE   117      11.853  -4.234  -7.706  1.00  0.00           C
ATOM    946  CB  ILE   117      12.503  -3.539  -8.959  1.00  0.00           C
ATOM    947  CG2 ILE   117      13.125  -2.206  -8.543  1.00  0.00           C
ATOM    948  CG1 ILE   117      13.627  -4.541  -9.449  1.00  0.00           C
ATOM    949  CD1 ILE   117      14.348  -4.262 -10.769  1.00  0.00           C
ATOM    950  C   ILE   117      11.168  -5.622  -8.019  1.00  0.00           C
ATOM    951  O   ILE   117      10.405  -5.608  -8.989  1.00  0.00           O
ATOM    952  N   HIE   118      11.277  -6.562  -7.124  1.00  0.00           N
ATOM    953  CA  HIE   118      10.565  -7.806  -7.157  1.00  0.00           C
ATOM    954  CB  HIE   118      11.455  -8.928  -6.655  1.00  0.00           C
ATOM    955  CG  HIE   118      10.874 -10.341  -6.787  1.00  0.00           C
ATOM    956  ND1 HIE   118       9.807 -10.867  -6.137  1.00  0.00           N
ATOM    957  CE1 HIE   118       9.801 -12.150  -6.356  1.00  0.00           C
ATOM    958  NE2 HIE   118      10.725 -12.474  -7.284  1.00  0.00           N
ATOM    959  CD2 HIE   118      11.349 -11.297  -7.610  1.00  0.00           C
ATOM    960  C   HIE   118       9.285  -7.752  -6.369  1.00  0.00           C
ATOM    961  O   HIE   118       9.310  -7.356  -5.199  1.00  0.00           O
ATOM    962  N   PRO   119       8.221  -8.347  -6.906  1.00  0.00           N
ATOM    963  CD  PRO   119       8.106  -9.028  -8.200  1.00  0.00           C
ATOM    964  CG  PRO   119       6.607  -9.058  -8.582  1.00  0.00           C
ATOM    965  CB  PRO   119       5.951  -8.988  -7.235  1.00  0.00           C
ATOM    966  CA  PRO   119       6.896  -8.271  -6.264  1.00  0.00           C
ATOM    967  C   PRO   119       6.720  -8.806  -4.818  1.00  0.00           C
ATOM    968  O   PRO   119       5.887  -8.211  -4.155  1.00  0.00           O
ATOM    969  N   GLU   120       7.473  -9.828  -4.331  1.00  0.00           N
ATOM    970  CA  GLU   120       7.329 -10.430  -3.020  1.00  0.00           C
ATOM    971  CB  GLU   120       8.161 -11.761  -2.974  1.00  0.00           C
ATOM    972  CG  GLU   120       7.660 -12.883  -3.865  1.00  0.00           C
ATOM    973  CD  GLU   120       6.627 -13.684  -3.067  1.00  0.00           C
ATOM    974  OE1 GLU   120       5.493 -13.270  -2.750  1.00  0.00           O
ATOM    975  OE2 GLU   120       7.009 -14.793  -2.640  1.00  0.00           O
ATOM    976  C   GLU   120       7.953  -9.611  -1.865  1.00  0.00           C
ATOM    977  O   GLU   120       7.426  -9.737  -0.755  1.00  0.00           O
ATOM    978  N   VAL   121       9.092  -8.990  -1.979  1.00  0.00           N
ATOM    979  CA  VAL   121       9.598  -7.947  -1.073  1.00  0.00           C
ATOM    980  CB  VAL   121      11.122  -7.715  -1.296  1.00  0.00           C
ATOM    981  CG1 VAL   121      11.667  -6.456  -0.722  1.00  0.00           C
ATOM    982  CG2 VAL   121      12.095  -8.754  -0.749  1.00  0.00           C
ATOM    983  C   VAL   121       8.689  -6.662  -1.229  1.00  0.00           C
ATOM    984  O   VAL   121       8.737  -5.809  -0.401  1.00  0.00           O
ATOM    985  N   THR   122       7.821  -6.452  -2.225  1.00  0.00           N
ATOM    986  CA  THR   122       7.004  -5.206  -2.256  1.00  0.00           C
ATOM    987  CB  THR   122       6.253  -5.044  -3.554  1.00  0.00           C
ATOM    988  CG2 THR   122       5.351  -3.752  -3.605  1.00  0.00           C
ATOM    989  OG1 THR   122       7.196  -4.869  -4.574  1.00  0.00           O
ATOM    990  C   THR   122       6.093  -4.954  -1.082  1.00  0.00           C
ATOM    991  O   THR   122       6.207  -3.859  -0.542  1.00  0.00           O
ATOM    992  N   PRO   123       5.242  -5.889  -0.548  1.00  0.00           N
ATOM    993  CD  PRO   123       4.797  -7.124  -1.208  1.00  0.00           C
ATOM    994  CG  PRO   123       4.200  -8.007  -0.138  1.00  0.00           C
ATOM    995  CB  PRO   123       3.561  -6.949   0.689  1.00  0.00           C
ATOM    996  CA  PRO   123       4.471  -5.695   0.676  1.00  0.00           C
ATOM    997  C   PRO   123       5.329  -5.565   1.944  1.00  0.00           C
ATOM    998  O   PRO   123       4.730  -5.646   3.036  1.00  0.00           O
ATOM    999  N   LEU   124       6.671  -5.652   1.851  1.00  0.00           N
ATOM   1000  CA  LEU   124       7.555  -5.877   3.010  1.00  0.00           C
ATOM   1001  CB  LEU   124       8.074  -7.341   2.958  1.00  0.00           C
ATOM   1002  CG  LEU   124       6.964  -8.459   3.141  1.00  0.00           C
ATOM   1003  CD1 LEU   124       7.596  -9.827   2.825  1.00  0.00           C
ATOM   1004  CD2 LEU   124       6.543  -8.512   4.613  1.00  0.00           C
ATOM   1005  C   LEU   124       8.764  -4.852   3.125  1.00  0.00           C
ATOM   1006  O   LEU   124       9.129  -4.220   2.162  1.00  0.00           O
ATOM   1007  N   ARG   125       9.412  -4.682   4.340  1.00  0.00           N
ATOM   1008  CA  ARG   125      10.237  -3.556   4.784  1.00  0.00           C
ATOM   1009  CB  ARG   125       9.336  -2.376   5.160  1.00  0.00           C
ATOM   1010  CG  ARG   125       8.326  -2.620   6.294  1.00  0.00           C
ATOM   1011  CD  ARG   125       7.689  -1.284   6.724  1.00  0.00           C
ATOM   1012  NE  ARG   125       6.580  -1.549   7.570  1.00  0.00           N
ATOM   1013  CZ  ARG   125       6.109  -0.792   8.565  1.00  0.00           C
ATOM   1014  NH1 ARG   125       6.698   0.227   9.101  1.00  0.00           N
ATOM   1015  NH2 ARG   125       4.984  -1.121   9.104  1.00  0.00           N
ATOM   1016  C   ARG   125      11.129  -3.785   5.958  1.00  0.00           C
ATOM   1017  O   ARG   125      12.165  -3.109   6.049  1.00  0.00           O
ATOM   1018  N   PHE   126      10.805  -4.668   6.950  1.00  0.00           N
ATOM   1019  CA  PHE   126      11.640  -4.847   8.150  1.00  0.00           C
ATOM   1020  CB  PHE   126      10.856  -5.531   9.335  1.00  0.00           C
ATOM   1021  CG  PHE   126       9.642  -4.719   9.842  1.00  0.00           C
ATOM   1022  CD1 PHE   126       8.320  -5.298  10.053  1.00  0.00           C
ATOM   1023  CE1 PHE   126       7.234  -4.483  10.469  1.00  0.00           C
ATOM   1024  CZ  PHE   126       7.450  -3.109  10.725  1.00  0.00           C
ATOM   1025  CE2 PHE   126       8.723  -2.602  10.553  1.00  0.00           C
ATOM   1026  CD2 PHE   126       9.832  -3.358  10.119  1.00  0.00           C
ATOM   1027  C   PHE   126      13.002  -5.512   7.930  1.00  0.00           C
ATOM   1028  O   PHE   126      13.127  -6.448   7.088  1.00  0.00           O
ATOM   1029  N   GLY   127      13.991  -5.205   8.807  1.00  0.00           N
ATOM   1030  CA  GLY   127      15.370  -5.672   8.779  1.00  0.00           C
ATOM   1031  C   GLY   127      15.508  -7.206   8.538  1.00  0.00           C
ATOM   1032  O   GLY   127      16.320  -7.672   7.692  1.00  0.00           O
ATOM   1033  N   LYS   128      14.714  -7.996   9.255  1.00  0.00           N
ATOM   1034  CA  LYS   128      14.711  -9.455   9.118  1.00  0.00           C
ATOM   1035  CB  LYS   128      14.002 -10.212  10.291  1.00  0.00           C
ATOM   1036  CG  LYS   128      14.321 -11.690  10.547  1.00  0.00           C
ATOM   1037  CD  LYS   128      15.751 -12.141  10.939  1.00  0.00           C
ATOM   1038  CE  LYS   128      15.850 -13.701  11.118  1.00  0.00           C
ATOM   1039  NZ  LYS   128      15.793 -14.466   9.794  1.00  0.00           N
ATOM   1040  C   LYS   128      13.998  -9.971   7.834  1.00  0.00           C
ATOM   1041  O   LYS   128      14.427 -11.023   7.275  1.00  0.00           O
ATOM   1042  N   ASP   129      12.955  -9.331   7.421  1.00  0.00           N
ATOM   1043  CA  ASP   129      12.001  -9.717   6.364  1.00  0.00           C
ATOM   1044  CB  ASP   129      10.640  -9.054   6.469  1.00  0.00           C
ATOM   1045  CG  ASP   129       9.836  -9.375   7.720  1.00  0.00           C
ATOM   1046  OD1 ASP   129       9.922 -10.552   8.232  1.00  0.00           O
ATOM   1047  OD2 ASP   129       9.125  -8.466   8.074  1.00  0.00           O
ATOM   1048  C   ASP   129      12.623  -9.436   4.915  1.00  0.00           C
ATOM   1049  O   ASP   129      12.701 -10.290   4.060  1.00  0.00           O
ATOM   1050  N   VAL   130      13.169  -8.242   4.703  1.00  0.00           N
ATOM   1051  CA  VAL   130      13.739  -7.742   3.463  1.00  0.00           C
ATOM   1052  CB  VAL   130      13.752  -6.188   3.488  1.00  0.00           C
ATOM   1053  CG1 VAL   130      14.871  -5.623   4.382  1.00  0.00           C
ATOM   1054  CG2 VAL   130      13.781  -5.592   2.087  1.00  0.00           C
ATOM   1055  C   VAL   130      14.989  -8.554   3.012  1.00  0.00           C
ATOM   1056  O   VAL   130      15.221  -8.792   1.824  1.00  0.00           O
ATOM   1057  N   ASP   131      15.713  -9.033   4.028  1.00  0.00           N
ATOM   1058  CA  ASP   131      16.697 -10.068   3.953  1.00  0.00           C
ATOM   1059  CB  ASP   131      17.558 -10.003   5.215  1.00  0.00           C
ATOM   1060  CG  ASP   131      18.687 -11.039   5.326  1.00  0.00           C
ATOM   1061  OD1 ASP   131      19.619 -11.052   4.463  1.00  0.00           O
ATOM   1062  OD2 ASP   131      18.572 -11.778   6.328  1.00  0.00           O
ATOM   1063  C   ASP   131      16.199 -11.482   3.840  1.00  0.00           C
ATOM   1064  O   ASP   131      16.774 -12.251   3.108  1.00  0.00           O
ATOM   1065  N   GLY   132      15.199 -11.868   4.681  1.00  0.00           N
ATOM   1066  CA  GLY   132      14.772 -13.251   4.813  1.00  0.00           C
ATOM   1067  C   GLY   132      14.182 -13.675   3.459  1.00  0.00           C
ATOM   1068  O   GLY   132      14.487 -14.754   2.975  1.00  0.00           O
ATOM   1069  N   LYS   133      13.356 -12.814   2.836  1.00  0.00           N
ATOM   1070  CA  LYS   133      12.694 -13.126   1.551  1.00  0.00           C
ATOM   1071  CB  LYS   133      11.477 -12.206   1.359  1.00  0.00           C
ATOM   1072  CG  LYS   133      10.550 -12.725   0.245  1.00  0.00           C
ATOM   1073  CD  LYS   133       9.972 -14.174   0.441  1.00  0.00           C
ATOM   1074  CE  LYS   133       8.608 -14.318  -0.181  1.00  0.00           C
ATOM   1075  NZ  LYS   133       8.149 -15.739  -0.206  1.00  0.00           N
ATOM   1076  C   LYS   133      13.645 -13.172   0.376  1.00  0.00           C
ATOM   1077  O   LYS   133      13.526 -14.177  -0.342  1.00  0.00           O
ATOM   1078  N   CYS   134      14.538 -12.169   0.260  1.00  0.00           N
ATOM   1079  CA  CYS   134      15.618 -12.193  -0.739  1.00  0.00           C
ATOM   1080  CB  CYS   134      16.412 -10.908  -0.578  1.00  0.00           C
ATOM   1081  SG  CYS   134      17.562 -10.702  -1.989  1.00  0.00           S
ATOM   1082  C   CYS   134      16.488 -13.444  -0.558  1.00  0.00           C
ATOM   1083  O   CYS   134      16.780 -14.141  -1.542  1.00  0.00           O
ATOM   1084  N   HIE   135      16.939 -13.826   0.648  1.00  0.00           N
ATOM   1085  CA  HIE   135      17.585 -15.141   0.867  1.00  0.00           C
ATOM   1086  CB  HIE   135      17.935 -15.220   2.345  1.00  0.00           C
ATOM   1087  CG  HIE   135      18.735 -16.526   2.693  1.00  0.00           C
ATOM   1088  ND1 HIE   135      18.277 -17.720   3.289  1.00  0.00           N
ATOM   1089  CE1 HIE   135      19.406 -18.509   3.390  1.00  0.00           C
ATOM   1090  NE2 HIE   135      20.489 -17.851   2.972  1.00  0.00           N
ATOM   1091  CD2 HIE   135      20.065 -16.598   2.508  1.00  0.00           C
ATOM   1092  C   HIE   135      16.682 -16.302   0.425  1.00  0.00           C
ATOM   1093  O   HIE   135      17.183 -17.192  -0.262  1.00  0.00           O
ATOM   1094  N   SER   136      15.386 -16.227   0.670  1.00  0.00           N
ATOM   1095  CA  SER   136      14.478 -17.349   0.159  1.00  0.00           C
ATOM   1096  CB  SER   136      13.143 -17.211   0.783  1.00  0.00           C
ATOM   1097  OG  SER   136      12.419 -18.391   0.914  1.00  0.00           O
ATOM   1098  C   SER   136      14.404 -17.444  -1.374  1.00  0.00           C
ATOM   1099  O   SER   136      14.359 -18.585  -1.890  1.00  0.00           O
ATOM   1100  N   LEU   137      14.465 -16.329  -2.105  1.00  0.00           N
ATOM   1101  CA  LEU   137      14.203 -16.262  -3.596  1.00  0.00           C
ATOM   1102  CB  LEU   137      13.462 -14.920  -3.839  1.00  0.00           C
ATOM   1103  CG  LEU   137      12.112 -14.651  -3.205  1.00  0.00           C
ATOM   1104  CD1 LEU   137      11.719 -13.261  -3.656  1.00  0.00           C
ATOM   1105  CD2 LEU   137      11.101 -15.661  -3.659  1.00  0.00           C
ATOM   1106  C   LEU   137      15.514 -16.355  -4.456  1.00  0.00           C
ATOM   1107  O   LEU   137      15.431 -16.457  -5.666  1.00  0.00           O
ATOM   1108  N   THR   138      16.737 -16.411  -3.817  1.00  0.00           N
ATOM   1109  CA  THR   138      18.007 -16.486  -4.579  1.00  0.00           C
ATOM   1110  CB  THR   138      18.723 -15.174  -4.445  1.00  0.00           C
ATOM   1111  CG2 THR   138      17.918 -13.975  -4.873  1.00  0.00           C
ATOM   1112  OG1 THR   138      18.993 -14.906  -3.061  1.00  0.00           O
ATOM   1113  C   THR   138      18.925 -17.645  -4.114  1.00  0.00           C
ATOM   1114  O   THR   138      19.935 -17.835  -4.749  1.00  0.00           O
ATOM   1115  N   ALA   139      18.478 -18.506  -3.202  1.00  0.00           N
ATOM   1116  CA  ALA   139      19.351 -19.545  -2.623  1.00  0.00           C
ATOM   1117  CB  ALA   139      18.699 -20.150  -1.370  1.00  0.00           C
ATOM   1118  C   ALA   139      19.678 -20.639  -3.663  1.00  0.00           C
ATOM   1119  O   ALA   139      18.851 -21.006  -4.447  1.00  0.00           O
ATOM   1120  N   SER   140      20.883 -21.169  -3.696  1.00  0.00           N
ATOM   1121  CA  SER   140      21.374 -22.140  -4.738  1.00  0.00           C
ATOM   1122  CB  SER   140      22.786 -22.706  -4.436  1.00  0.00           C
ATOM   1123  OG  SER   140      23.681 -21.660  -4.428  1.00  0.00           O
ATOM   1124  C   SER   140      20.356 -23.285  -5.067  1.00  0.00           C
ATOM   1125  O   SER   140      20.186 -23.599  -6.226  1.00  0.00           O
ATOM   1126  N   TYR   141      19.687 -23.799  -4.055  1.00  0.00           N
ATOM   1127  CA  TYR   141      18.718 -24.893  -4.354  1.00  0.00           C
ATOM   1128  CB  TYR   141      18.385 -25.503  -2.981  1.00  0.00           C
ATOM   1129  CG  TYR   141      16.931 -25.626  -2.806  1.00  0.00           C
ATOM   1130  CD1 TYR   141      16.209 -24.619  -2.227  1.00  0.00           C
ATOM   1131  CE1 TYR   141      14.808 -24.675  -2.035  1.00  0.00           C
ATOM   1132  CZ  TYR   141      14.108 -25.874  -2.414  1.00  0.00           C
ATOM   1133  OH  TYR   141      12.809 -25.916  -2.281  1.00  0.00           O
ATOM   1134  CE2 TYR   141      14.816 -26.894  -3.097  1.00  0.00           C
ATOM   1135  CD2 TYR   141      16.200 -26.717  -3.347  1.00  0.00           C
ATOM   1136  C   TYR   141      17.582 -24.321  -5.189  1.00  0.00           C
ATOM   1137  O   TYR   141      17.126 -24.979  -6.094  1.00  0.00           O
ATOM   1138  N   VAL   142      17.123 -23.110  -4.994  1.00  0.00           N
ATOM   1139  CA  VAL   142      16.061 -22.480  -5.722  1.00  0.00           C
ATOM   1140  CB  VAL   142      15.609 -21.222  -4.996  1.00  0.00           C
ATOM   1141  CG1 VAL   142      14.454 -20.558  -5.647  1.00  0.00           C
ATOM   1142  CG2 VAL   142      15.167 -21.539  -3.567  1.00  0.00           C
ATOM   1143  C   VAL   142      16.528 -22.191  -7.165  1.00  0.00           C
ATOM   1144  O   VAL   142      15.856 -22.449  -8.186  1.00  0.00           O
ATOM   1145  N   ARG   143      17.728 -21.731  -7.233  1.00  0.00           N
ATOM   1146  CA  ARG   143      18.298 -21.459  -8.604  1.00  0.00           C
ATOM   1147  CB  ARG   143      19.597 -20.684  -8.543  1.00  0.00           C
ATOM   1148  CG  ARG   143      19.457 -19.363  -7.781  1.00  0.00           C
ATOM   1149  CD  ARG   143      20.729 -18.452  -7.816  1.00  0.00           C
ATOM   1150  NE  ARG   143      20.806 -17.791  -9.060  1.00  0.00           N
ATOM   1151  CZ  ARG   143      21.865 -17.284  -9.676  1.00  0.00           C
ATOM   1152  NH1 ARG   143      23.057 -17.292  -9.109  1.00  0.00           N
ATOM   1153  NH2 ARG   143      21.885 -16.847 -10.860  1.00  0.00           N
ATOM   1154  C   ARG   143      18.333 -22.701  -9.472  1.00  0.00           C
ATOM   1155  O   ARG   143      17.682 -22.703 -10.525  1.00  0.00           O
ATOM   1156  N   ALA   144      19.023 -23.798  -8.979  1.00  0.00           N
ATOM   1157  CA  ALA   144      18.992 -25.080  -9.636  1.00  0.00           C
ATOM   1158  CB  ALA   144      19.691 -26.036  -8.783  1.00  0.00           C
ATOM   1159  C   ALA   144      17.549 -25.554 -10.022  1.00  0.00           C
ATOM   1160  O   ALA   144      17.275 -25.904 -11.149  1.00  0.00           O
ATOM   1161  N   GLN   145      16.582 -25.391  -9.073  1.00  0.00           N
ATOM   1162  CA  GLN   145      15.173 -25.813  -9.219  1.00  0.00           C
ATOM   1163  CB  GLN   145      14.490 -25.892  -7.853  1.00  0.00           C
ATOM   1164  CG  GLN   145      14.920 -27.183  -7.075  1.00  0.00           C
ATOM   1165  CD  GLN   145      14.462 -28.488  -7.658  1.00  0.00           C
ATOM   1166  OE1 GLN   145      15.308 -29.366  -7.834  1.00  0.00           O
ATOM   1167  NE2 GLN   145      13.260 -28.619  -8.113  1.00  0.00           N
ATOM   1168  C   GLN   145      14.372 -24.940 -10.175  1.00  0.00           C
ATOM   1169  O   GLN   145      13.440 -25.318 -10.853  1.00  0.00           O
ATOM   1170  N   TYR   146      14.776 -23.707 -10.345  1.00  0.00           N
ATOM   1171  CA  TYR   146      14.315 -22.766 -11.370  1.00  0.00           C
ATOM   1172  CB  TYR   146      14.522 -21.315 -11.089  1.00  0.00           C
ATOM   1173  CG  TYR   146      14.563 -20.382 -12.305  1.00  0.00           C
ATOM   1174  CD1 TYR   146      13.354 -19.917 -12.923  1.00  0.00           C
ATOM   1175  CE1 TYR   146      13.399 -19.098 -14.102  1.00  0.00           C
ATOM   1176  CZ  TYR   146      14.625 -18.877 -14.718  1.00  0.00           C
ATOM   1177  OH  TYR   146      14.675 -18.136 -15.848  1.00  0.00           O
ATOM   1178  CE2 TYR   146      15.769 -19.398 -14.153  1.00  0.00           C
ATOM   1179  CD2 TYR   146      15.789 -20.084 -12.949  1.00  0.00           C
ATOM   1180  C   TYR   146      14.847 -23.110 -12.816  1.00  0.00           C
ATOM   1181  O   TYR   146      14.115 -22.998 -13.757  1.00  0.00           O
ATOM   1182  N   GLN   147      16.104 -23.480 -12.984  1.00  0.00           N
ATOM   1183  CA  GLN   147      16.554 -24.100 -14.288  1.00  0.00           C
ATOM   1184  CB  GLN   147      18.141 -24.130 -14.422  1.00  0.00           C
ATOM   1185  CG  GLN   147      18.899 -22.813 -14.278  1.00  0.00           C
ATOM   1186  CD  GLN   147      18.928 -21.847 -15.398  1.00  0.00           C
ATOM   1187  OE1 GLN   147      18.288 -22.129 -16.393  1.00  0.00           O
ATOM   1188  NE2 GLN   147      19.543 -20.708 -15.294  1.00  0.00           N
ATOM   1189  C   GLN   147      15.934 -25.511 -14.526  1.00  0.00           C
ATOM   1190  O   GLN   147      15.782 -25.982 -15.660  1.00  0.00           O
ATOM   1191  N   HIE   148      15.502 -26.195 -13.450  1.00  0.00           N
ATOM   1192  CA  HIE   148      14.526 -27.315 -13.395  1.00  0.00           C
ATOM   1193  CB  HIE   148      14.792 -28.234 -12.168  1.00  0.00           C
ATOM   1194  CG  HIE   148      14.295 -29.643 -12.078  1.00  0.00           C
ATOM   1195  ND1 HIE   148      13.792 -30.308 -10.899  1.00  0.00           N
ATOM   1196  CE1 HIE   148      13.202 -31.385 -11.407  1.00  0.00           C
ATOM   1197  NE2 HIE   148      13.387 -31.476 -12.727  1.00  0.00           N
ATOM   1198  CD2 HIE   148      14.130 -30.426 -13.157  1.00  0.00           C
ATOM   1199  C   HIE   148      13.085 -26.890 -13.619  1.00  0.00           C
ATOM   1200  O   HIE   148      12.280 -27.802 -13.483  1.00  0.00           O
ATOM   1201  N   ASP   149      12.761 -25.662 -14.007  1.00  0.00           N
ATOM   1202  CA  ASP   149      11.411 -25.105 -14.340  1.00  0.00           C
ATOM   1203  CB  ASP   149      11.032 -25.580 -15.797  1.00  0.00           C
ATOM   1204  CG  ASP   149      12.207 -25.572 -16.828  1.00  0.00           C
ATOM   1205  OD1 ASP   149      12.158 -26.214 -17.903  1.00  0.00           O
ATOM   1206  OD2 ASP   149      13.193 -24.795 -16.679  1.00  0.00           O
ATOM   1207  C   ASP   149      10.272 -25.259 -13.345  1.00  0.00           C
ATOM   1208  O   ASP   149       9.113 -25.245 -13.644  1.00  0.00           O
ATOM   1209  N   THR   150      10.694 -25.285 -12.062  1.00  0.00           N
ATOM   1210  CA  THR   150       9.763 -25.373 -10.990  1.00  0.00           C
ATOM   1211  CB  THR   150      10.345 -25.989  -9.715  1.00  0.00           C
ATOM   1212  CG2 THR   150       9.212 -26.480  -8.863  1.00  0.00           C
ATOM   1213  OG1 THR   150      11.367 -26.980  -9.982  1.00  0.00           O
ATOM   1214  C   THR   150       9.068 -24.040 -10.666  1.00  0.00           C
ATOM   1215  O   THR   150       9.732 -22.998 -10.577  1.00  0.00           O
ATOM   1216  N   SER   151       7.735 -24.041 -10.555  1.00  0.00           N
ATOM   1217  CA  SER   151       6.950 -22.802 -10.219  1.00  0.00           C
ATOM   1218  CB  SER   151       5.486 -23.045 -10.460  1.00  0.00           C
ATOM   1219  OG  SER   151       4.958 -24.199  -9.803  1.00  0.00           O
ATOM   1220  C   SER   151       7.169 -22.223  -8.755  1.00  0.00           C
ATOM   1221  O   SER   151       6.428 -21.426  -8.180  1.00  0.00           O
ATOM   1222  N   LEU   152       8.293 -22.613  -8.122  1.00  0.00           N
ATOM   1223  CA  LEU   152       8.662 -22.206  -6.767  1.00  0.00           C
ATOM   1224  CB  LEU   152       9.707 -23.185  -6.125  1.00  0.00           C
ATOM   1225  CG  LEU   152      11.192 -22.879  -6.338  1.00  0.00           C
ATOM   1226  CD1 LEU   152      12.011 -24.011  -5.686  1.00  0.00           C
ATOM   1227  CD2 LEU   152      11.699 -22.739  -7.835  1.00  0.00           C
ATOM   1228  C   LEU   152       9.145 -20.718  -6.768  1.00  0.00           C
ATOM   1229  O   LEU   152       9.511 -20.168  -7.825  1.00  0.00           O
ATOM   1230  N   PRO   153       9.118 -19.992  -5.616  1.00  0.00           N
ATOM   1231  CD  PRO   153       8.563 -20.360  -4.275  1.00  0.00           C
ATOM   1232  CG  PRO   153       7.649 -19.243  -3.853  1.00  0.00           C
ATOM   1233  CB  PRO   153       8.508 -18.031  -4.367  1.00  0.00           C
ATOM   1234  CA  PRO   153       9.200 -18.537  -5.649  1.00  0.00           C
ATOM   1235  C   PRO   153      10.701 -18.121  -5.784  1.00  0.00           C
ATOM   1236  O   PRO   153      11.521 -18.691  -5.119  1.00  0.00           O
ATOM   1237  N   HIE   154      11.022 -17.128  -6.628  1.00  0.00           N
ATOM   1238  CA  HIE   154      12.443 -16.861  -6.961  1.00  0.00           C
ATOM   1239  CB  HIE   154      12.866 -17.970  -7.921  1.00  0.00           C
ATOM   1240  CG  HIE   154      13.897 -17.668  -8.937  1.00  0.00           C
ATOM   1241  ND1 HIE   154      13.719 -17.117 -10.199  1.00  0.00           N
ATOM   1242  CE1 HIE   154      14.937 -17.302 -10.803  1.00  0.00           C
ATOM   1243  NE2 HIE   154      15.878 -17.655  -9.920  1.00  0.00           N
ATOM   1244  CD2 HIE   154      15.168 -18.006  -8.784  1.00  0.00           C
ATOM   1245  C   HIE   154      12.678 -15.503  -7.644  1.00  0.00           C
ATOM   1246  O   HIE   154      11.756 -14.944  -8.190  1.00  0.00           O
ATOM   1247  N   CYS   155      13.825 -14.873  -7.516  1.00  0.00           N
ATOM   1248  CA  CYS   155      14.078 -13.545  -8.066  1.00  0.00           C
ATOM   1249  CB  CYS   155      14.832 -12.774  -6.965  1.00  0.00           C
ATOM   1250  SG  CYS   155      14.972 -11.150  -7.708  1.00  0.00           S
ATOM   1251  C   CYS   155      14.760 -13.537  -9.454  1.00  0.00           C
ATOM   1252  O   CYS   155      15.984 -13.598  -9.590  1.00  0.00           O
ATOM   1253  N   ARG   156      13.919 -13.374 -10.511  1.00  0.00           N
ATOM   1254  CA  ARG   156      14.368 -13.249 -11.874  1.00  0.00           C
ATOM   1255  CB  ARG   156      13.048 -13.017 -12.746  1.00  0.00           C
ATOM   1256  CG  ARG   156      13.460 -12.951 -14.190  1.00  0.00           C
ATOM   1257  CD  ARG   156      14.227 -14.162 -14.804  1.00  0.00           C
ATOM   1258  NE  ARG   156      14.757 -13.848 -16.156  1.00  0.00           N
ATOM   1259  CZ  ARG   156      15.853 -13.149 -16.428  1.00  0.00           C
ATOM   1260  NH1 ARG   156      16.681 -12.734 -15.557  1.00  0.00           N
ATOM   1261  NH2 ARG   156      16.318 -12.968 -17.617  1.00  0.00           N
ATOM   1262  C   ARG   156      15.431 -12.164 -11.921  1.00  0.00           C
ATOM   1263  O   ARG   156      16.410 -12.235 -12.642  1.00  0.00           O
ATOM   1264  N   PHE   157      15.195 -10.998 -11.309  1.00  0.00           N
ATOM   1265  CA  PHE   157      16.064  -9.845 -11.492  1.00  0.00           C
ATOM   1266  CB  PHE   157      15.515  -8.739 -10.700  1.00  0.00           C
ATOM   1267  CG  PHE   157      14.064  -8.312 -11.008  1.00  0.00           C
ATOM   1268  CD1 PHE   157      13.873  -7.371 -12.023  1.00  0.00           C
ATOM   1269  CE1 PHE   157      12.615  -6.999 -12.421  1.00  0.00           C
ATOM   1270  CZ  PHE   157      11.462  -7.599 -11.809  1.00  0.00           C
ATOM   1271  CE2 PHE   157      11.623  -8.565 -10.790  1.00  0.00           C
ATOM   1272  CD2 PHE   157      12.936  -8.964 -10.475  1.00  0.00           C
ATOM   1273  C   PHE   157      17.498 -10.199 -10.953  1.00  0.00           C
ATOM   1274  O   PHE   157      18.471  -9.606 -11.447  1.00  0.00           O
ATOM   1275  N   TYR   158      17.644 -11.254 -10.149  1.00  0.00           N
ATOM   1276  CA  TYR   158      18.944 -11.708  -9.610  1.00  0.00           C
ATOM   1277  CB  TYR   158      18.662 -12.493  -8.372  1.00  0.00           C
ATOM   1278  CG  TYR   158      19.933 -12.994  -7.613  1.00  0.00           C
ATOM   1279  CD1 TYR   158      20.451 -12.081  -6.728  1.00  0.00           C
ATOM   1280  CE1 TYR   158      21.581 -12.447  -5.891  1.00  0.00           C
ATOM   1281  CZ  TYR   158      22.164 -13.733  -6.017  1.00  0.00           C
ATOM   1282  OH  TYR   158      23.190 -14.129  -5.188  1.00  0.00           O
ATOM   1283  CE2 TYR   158      21.534 -14.683  -6.857  1.00  0.00           C
ATOM   1284  CD2 TYR   158      20.477 -14.272  -7.762  1.00  0.00           C
ATOM   1285  C   TYR   158      19.729 -12.559 -10.684  1.00  0.00           C
ATOM   1286  O   TYR   158      20.928 -12.354 -10.837  1.00  0.00           O
ATOM   1287  N   GLU   159      19.015 -13.384 -11.462  1.00  0.00           N
ATOM   1288  CA  GLU   159      19.558 -14.142 -12.606  1.00  0.00           C
ATOM   1289  CB  GLU   159      18.416 -14.907 -13.241  1.00  0.00           C
ATOM   1290  CG  GLU   159      17.696 -15.984 -12.377  1.00  0.00           C
ATOM   1291  CD  GLU   159      18.713 -16.939 -11.825  1.00  0.00           C
ATOM   1292  OE1 GLU   159      18.563 -17.447 -10.677  1.00  0.00           O
ATOM   1293  OE2 GLU   159      19.575 -17.215 -12.608  1.00  0.00           O
ATOM   1294  C   GLU   159      20.159 -13.206 -13.649  1.00  0.00           C
ATOM   1295  O   GLU   159      21.201 -13.400 -14.114  1.00  0.00           O
ATOM   1296  N   GLU   160      19.442 -12.033 -13.904  1.00  0.00           N
ATOM   1297  CA  GLU   160      19.993 -11.092 -14.873  1.00  0.00           C
ATOM   1298  CB  GLU   160      18.906 -10.139 -15.277  1.00  0.00           C
ATOM   1299  CG  GLU   160      18.964  -9.392 -16.628  1.00  0.00           C
ATOM   1300  CD  GLU   160      18.711 -10.299 -17.810  1.00  0.00           C
ATOM   1301  OE1 GLU   160      18.711  -9.757 -18.941  1.00  0.00           O
ATOM   1302  OE2 GLU   160      18.509 -11.510 -17.611  1.00  0.00           O
ATOM   1303  C   GLU   160      21.195 -10.350 -14.240  1.00  0.00           C
ATOM   1304  O   GLU   160      22.199 -10.054 -14.954  1.00  0.00           O
ATOM   1305  N   PHE   161      21.162 -10.045 -12.965  1.00  0.00           N
ATOM   1306  CA  PHE   161      22.320  -9.454 -12.298  1.00  0.00           C
ATOM   1307  CB  PHE   161      22.054  -8.958 -10.859  1.00  0.00           C
ATOM   1308  CG  PHE   161      23.259  -8.336 -10.279  1.00  0.00           C
ATOM   1309  CD1 PHE   161      23.725  -7.072 -10.589  1.00  0.00           C
ATOM   1310  CE1 PHE   161      25.001  -6.610 -10.187  1.00  0.00           C
ATOM   1311  CZ  PHE   161      25.820  -7.482  -9.398  1.00  0.00           C
ATOM   1312  CE2 PHE   161      25.384  -8.786  -9.105  1.00  0.00           C
ATOM   1313  CD2 PHE   161      24.081  -9.168  -9.530  1.00  0.00           C
ATOM   1314  C   PHE   161      23.533 -10.460 -12.360  1.00  0.00           C
ATOM   1315  O   PHE   161      24.671 -10.093 -12.603  1.00  0.00           O
ATOM   1316  N   ASP   162      23.289 -11.768 -12.154  1.00  0.00           N
ATOM   1317  CA  ASP   162      24.392 -12.674 -12.345  1.00  0.00           C
ATOM   1318  CB  ASP   162      23.952 -14.060 -11.829  1.00  0.00           C
ATOM   1319  CG  ASP   162      25.047 -14.924 -11.285  1.00  0.00           C
ATOM   1320  OD1 ASP   162      24.861 -16.133 -10.990  1.00  0.00           O
ATOM   1321  OD2 ASP   162      26.144 -14.418 -11.017  1.00  0.00           O
ATOM   1322  C   ASP   162      24.813 -12.884 -13.836  1.00  0.00           C
ATOM   1323  O   ASP   162      25.959 -13.313 -14.051  1.00  0.00           O
ATOM   1324  N   ALA   163      23.927 -12.569 -14.859  1.00  0.00           N
ATOM   1325  CA  ALA   163      24.171 -12.694 -16.343  1.00  0.00           C
ATOM   1326  CB  ALA   163      22.816 -12.681 -17.168  1.00  0.00           C
ATOM   1327  C   ALA   163      25.179 -11.601 -16.861  1.00  0.00           C
ATOM   1328  O   ALA   163      26.084 -11.925 -17.635  1.00  0.00           O
ATOM   1329  N   HIE   164      24.984 -10.340 -16.438  1.00  0.00           N
ATOM   1330  CA  HIE   164      25.801  -9.228 -17.065  1.00  0.00           C
ATOM   1331  CB  HIE   164      25.229  -8.801 -18.459  1.00  0.00           C
ATOM   1332  CG  HIE   164      23.727  -8.616 -18.573  1.00  0.00           C
ATOM   1333  ND1 HIE   164      23.095  -7.408 -18.198  1.00  0.00           N
ATOM   1334  CE1 HIE   164      21.773  -7.600 -18.577  1.00  0.00           C
ATOM   1335  NE2 HIE   164      21.588  -8.916 -19.007  1.00  0.00           N
ATOM   1336  CD2 HIE   164      22.779  -9.492 -19.049  1.00  0.00           C
ATOM   1337  C   HIE   164      25.812  -8.052 -16.070  1.00  0.00           C
ATOM   1338  O   HIE   164      26.768  -7.277 -16.107  1.00  0.00           O
ATOM   1339  N   GLY   165      24.887  -8.038 -15.076  1.00  0.00           N
ATOM   1340  CA  GLY   165      24.867  -6.982 -14.041  1.00  0.00           C
ATOM   1341  C   GLY   165      26.073  -7.011 -13.046  1.00  0.00           C
ATOM   1342  O   GLY   165      26.566  -5.989 -12.652  1.00  0.00           O
ATOM   1343  N   ARG   166      26.720  -8.183 -12.844  1.00  0.00           N
ATOM   1344  CA  ARG   166      27.979  -8.346 -12.213  1.00  0.00           C
ATOM   1345  CB  ARG   166      28.123  -9.749 -11.697  1.00  0.00           C
ATOM   1346  CG  ARG   166      28.541 -10.677 -12.807  1.00  0.00           C
ATOM   1347  CD  ARG   166      28.399 -12.136 -12.306  1.00  0.00           C
ATOM   1348  NE  ARG   166      29.430 -12.425 -11.251  1.00  0.00           N
ATOM   1349  CZ  ARG   166      29.324 -13.078 -10.097  1.00  0.00           C
ATOM   1350  NH1 ARG   166      30.409 -13.172  -9.428  1.00  0.00           N
ATOM   1351  NH2 ARG   166      28.283 -13.654  -9.622  1.00  0.00           N
ATOM   1352  C   ARG   166      29.220  -7.869 -12.963  1.00  0.00           C
ATOM   1353  O   ARG   166      30.346  -8.104 -12.494  1.00  0.00           O
ATOM   1354  N   GLU   167      29.030  -7.239 -14.094  1.00  0.00           N
ATOM   1355  CA  GLU   167      30.027  -6.927 -15.022  1.00  0.00           C
ATOM   1356  CB  GLU   167      30.123  -8.137 -16.053  1.00  0.00           C
ATOM   1357  CG  GLU   167      31.209  -7.931 -17.120  1.00  0.00           C
ATOM   1358  CD  GLU   167      32.629  -7.975 -16.627  1.00  0.00           C
ATOM   1359  OE1 GLU   167      32.882  -8.545 -15.570  1.00  0.00           O
ATOM   1360  OE2 GLU   167      33.517  -7.438 -17.314  1.00  0.00           O
ATOM   1361  C   GLU   167      29.901  -5.606 -15.744  1.00  0.00           C
ATOM   1362  O   GLU   167      30.851  -5.059 -16.270  1.00  0.00           O
ATOM   1363  N   VAL   168      28.665  -5.166 -15.980  1.00  0.00           N
ATOM   1364  CA  VAL   168      28.320  -3.983 -16.842  1.00  0.00           C
ATOM   1365  CB  VAL   168      27.257  -4.363 -17.860  1.00  0.00           C
ATOM   1366  CG1 VAL   168      26.877  -3.218 -18.790  1.00  0.00           C
ATOM   1367  CG2 VAL   168      27.814  -5.453 -18.764  1.00  0.00           C
ATOM   1368  C   VAL   168      27.887  -2.826 -15.923  1.00  0.00           C
ATOM   1369  O   VAL   168      26.692  -2.786 -15.575  1.00  0.00           O
ATOM   1370  N   PRO   169      28.782  -1.948 -15.480  1.00  0.00           N
ATOM   1371  CD  PRO   169      30.235  -1.971 -15.668  1.00  0.00           C
ATOM   1372  CG  PRO   169      30.774  -0.655 -15.131  1.00  0.00           C
ATOM   1373  CB  PRO   169      29.819  -0.301 -13.972  1.00  0.00           C
ATOM   1374  CA  PRO   169      28.469  -0.818 -14.540  1.00  0.00           C
ATOM   1375  C   PRO   169      27.691   0.410 -15.101  1.00  0.00           C
ATOM   1376  O   PRO   169      27.639   0.551 -16.346  1.00  0.00           O
ATOM   1377  N   LEU   170      27.071   1.250 -14.227  1.00  0.00           N
ATOM   1378  CA  LEU   170      26.210   2.319 -14.681  1.00  0.00           C
ATOM   1379  CB  LEU   170      25.683   3.111 -13.522  1.00  0.00           C
ATOM   1380  CG  LEU   170      24.945   2.356 -12.337  1.00  0.00           C
ATOM   1381  CD1 LEU   170      24.799   3.248 -11.073  1.00  0.00           C
ATOM   1382  CD2 LEU   170      23.514   2.199 -12.721  1.00  0.00           C
ATOM   1383  C   LEU   170      26.994   3.283 -15.644  1.00  0.00           C
ATOM   1384  O   LEU   170      28.114   3.705 -15.262  1.00  0.00           O
ATOM   1385  N   PRO   171      26.389   3.671 -16.790  1.00  0.00           N
ATOM   1386  CD  PRO   171      25.090   3.308 -17.194  1.00  0.00           C
ATOM   1387  CG  PRO   171      24.736   4.097 -18.495  1.00  0.00           C
ATOM   1388  CB  PRO   171      26.090   4.695 -18.934  1.00  0.00           C
ATOM   1389  CA  PRO   171      27.048   4.608 -17.703  1.00  0.00           C
ATOM   1390  C   PRO   171      27.269   5.987 -16.993  1.00  0.00           C
ATOM   1391  O   PRO   171      26.783   6.193 -15.867  1.00  0.00           O
ATOM   1392  N   ALA   172      27.996   6.847 -17.665  1.00  0.00           N
ATOM   1393  CA  ALA   172      28.410   8.148 -17.048  1.00  0.00           C
ATOM   1394  CB  ALA   172      29.241   8.924 -18.032  1.00  0.00           C
ATOM   1395  C   ALA   172      27.215   9.027 -16.661  1.00  0.00           C
ATOM   1396  O   ALA   172      26.240   9.209 -17.418  1.00  0.00           O
ATOM   1397  N   GLY   173      27.148   9.486 -15.450  1.00  0.00           N
ATOM   1398  CA  GLY   173      25.952  10.156 -14.923  1.00  0.00           C
ATOM   1399  C   GLY   173      25.790  10.057 -13.408  1.00  0.00           C
ATOM   1400  O   GLY   173      26.750   9.811 -12.733  1.00  0.00           O
ATOM   1401  N   ILE   174      24.635  10.362 -12.914  1.00  0.00           N
ATOM   1402  CA  ILE   174      24.302  10.406 -11.469  1.00  0.00           C
ATOM   1403  CB  ILE   174      24.261  11.906 -11.118  1.00  0.00           C
ATOM   1404  CG2 ILE   174      23.920  12.112  -9.665  1.00  0.00           C
ATOM   1405  CG1 ILE   174      25.410  12.847 -11.448  1.00  0.00           C
ATOM   1406  CD1 ILE   174      26.637  12.571 -10.602  1.00  0.00           C
ATOM   1407  C   ILE   174      23.006   9.740 -11.014  1.00  0.00           C
ATOM   1408  O   ILE   174      21.944  10.114 -11.575  1.00  0.00           O
ATOM   1409  N   TYR   175      23.110   8.840 -10.002  1.00  0.00           N
ATOM   1410  CA  TYR   175      22.028   7.879  -9.726  1.00  0.00           C
ATOM   1411  CB  TYR   175      22.265   6.472 -10.346  1.00  0.00           C
ATOM   1412  CG  TYR   175      22.745   6.671 -11.798  1.00  0.00           C
ATOM   1413  CD1 TYR   175      21.770   6.464 -12.827  1.00  0.00           C
ATOM   1414  CE1 TYR   175      22.225   6.529 -14.128  1.00  0.00           C
ATOM   1415  CZ  TYR   175      23.552   6.903 -14.417  1.00  0.00           C
ATOM   1416  OH  TYR   175      23.981   6.771 -15.679  1.00  0.00           O
ATOM   1417  CE2 TYR   175      24.474   7.207 -13.427  1.00  0.00           C
ATOM   1418  CD2 TYR   175      24.092   6.930 -12.116  1.00  0.00           C
ATOM   1419  C   TYR   175      21.669   7.815  -8.234  1.00  0.00           C
ATOM   1420  O   TYR   175      22.420   7.258  -7.460  1.00  0.00           O
ATOM   1421  N   ASN   176      20.492   8.428  -7.854  1.00  0.00           N
ATOM   1422  CA  ASN   176      19.989   8.336  -6.506  1.00  0.00           C
ATOM   1423  CB  ASN   176      19.068   9.565  -6.173  1.00  0.00           C
ATOM   1424  CG  ASN   176      18.364   9.463  -4.817  1.00  0.00           C
ATOM   1425  OD1 ASN   176      18.878   8.906  -3.849  1.00  0.00           O
ATOM   1426  ND2 ASN   176      17.102   9.836  -4.724  1.00  0.00           N
ATOM   1427  C   ASN   176      19.162   6.998  -6.423  1.00  0.00           C
ATOM   1428  O   ASN   176      18.788   6.451  -7.472  1.00  0.00           O
ATOM   1429  N   LEU   177      18.939   6.482  -5.180  1.00  0.00           N
ATOM   1430  CA  LEU   177      18.035   5.292  -4.827  1.00  0.00           C
ATOM   1431  CB  LEU   177      17.734   5.406  -3.252  1.00  0.00           C
ATOM   1432  CG  LEU   177      19.000   5.435  -2.374  1.00  0.00           C
ATOM   1433  CD1 LEU   177      18.466   5.431  -0.904  1.00  0.00           C
ATOM   1434  CD2 LEU   177      19.769   4.133  -2.671  1.00  0.00           C
ATOM   1435  C   LEU   177      16.687   5.270  -5.650  1.00  0.00           C
ATOM   1436  O   LEU   177      16.245   4.233  -6.205  1.00  0.00           O
ATOM   1437  N   ASP   178      16.065   6.439  -5.903  1.00  0.00           N
ATOM   1438  CA  ASP   178      14.920   6.602  -6.846  1.00  0.00           C
ATOM   1439  CB  ASP   178      14.498   8.084  -6.548  1.00  0.00           C
ATOM   1440  CG  ASP   178      13.144   8.279  -7.215  1.00  0.00           C
ATOM   1441  OD1 ASP   178      12.316   7.326  -7.268  1.00  0.00           O
ATOM   1442  OD2 ASP   178      12.950   9.408  -7.672  1.00  0.00           O
ATOM   1443  C   ASP   178      15.274   6.419  -8.392  1.00  0.00           C
ATOM   1444  O   ASP   178      14.581   5.769  -9.116  1.00  0.00           O
ATOM   1445  N   ASP   179      16.400   6.971  -8.837  1.00  0.00           N
ATOM   1446  CA  ASP   179      16.931   6.659 -10.203  1.00  0.00           C
ATOM   1447  CB  ASP   179      18.040   7.684 -10.460  1.00  0.00           C
ATOM   1448  CG  ASP   179      17.676   9.148 -10.188  1.00  0.00           C
ATOM   1449  OD1 ASP   179      16.539   9.570 -10.479  1.00  0.00           O
ATOM   1450  OD2 ASP   179      18.605   9.892  -9.697  1.00  0.00           O
ATOM   1451  C   ASP   179      17.304   5.199 -10.426  1.00  0.00           C
ATOM   1452  O   ASP   179      17.028   4.630 -11.499  1.00  0.00           O
ATOM   1453  N   LEU   180      17.995   4.611  -9.448  1.00  0.00           N
ATOM   1454  CA  LEU   180      18.151   3.162  -9.486  1.00  0.00           C
ATOM   1455  CB  LEU   180      19.036   2.635  -8.312  1.00  0.00           C
ATOM   1456  CG  LEU   180      20.536   3.009  -8.393  1.00  0.00           C
ATOM   1457  CD1 LEU   180      21.259   2.735  -7.037  1.00  0.00           C
ATOM   1458  CD2 LEU   180      21.177   2.249  -9.560  1.00  0.00           C
ATOM   1459  C   LEU   180      16.829   2.403  -9.454  1.00  0.00           C
ATOM   1460  O   LEU   180      16.730   1.465 -10.178  1.00  0.00           O
ATOM   1461  N   LYS   181      15.825   2.860  -8.706  1.00  0.00           N
ATOM   1462  CA  LYS   181      14.515   2.190  -8.739  1.00  0.00           C
ATOM   1463  CB  LYS   181      13.582   2.632  -7.652  1.00  0.00           C
ATOM   1464  CG  LYS   181      13.612   1.672  -6.454  1.00  0.00           C
ATOM   1465  CD  LYS   181      12.692   2.124  -5.325  1.00  0.00           C
ATOM   1466  CE  LYS   181      13.169   3.492  -4.763  1.00  0.00           C
ATOM   1467  NZ  LYS   181      12.324   3.871  -3.654  1.00  0.00           N
ATOM   1468  C   LYS   181      13.806   2.182 -10.033  1.00  0.00           C
ATOM   1469  O   LYS   181      12.904   1.364 -10.193  1.00  0.00           O
ATOM   1470  N   ALA   182      14.127   3.135 -10.946  1.00  0.00           N
ATOM   1471  CA  ALA   182      13.596   2.998 -12.343  1.00  0.00           C
ATOM   1472  CB  ALA   182      13.460   4.445 -12.835  1.00  0.00           C
ATOM   1473  C   ALA   182      14.477   2.126 -13.294  1.00  0.00           C
ATOM   1474  O   ALA   182      13.821   1.466 -14.143  1.00  0.00           O
ATOM   1475  N   LEU   183      15.796   2.173 -13.166  1.00  0.00           N
ATOM   1476  CA  LEU   183      16.697   1.601 -14.125  1.00  0.00           C
ATOM   1477  CB  LEU   183      18.161   1.822 -13.711  1.00  0.00           C
ATOM   1478  CG  LEU   183      18.773   2.914 -14.602  1.00  0.00           C
ATOM   1479  CD1 LEU   183      20.090   3.441 -13.950  1.00  0.00           C
ATOM   1480  CD2 LEU   183      19.235   2.244 -15.951  1.00  0.00           C
ATOM   1481  C   LEU   183      16.504   0.102 -14.328  1.00  0.00           C
ATOM   1482  O   LEU   183      16.143  -0.360 -15.444  1.00  0.00           O
ATOM   1483  N   GLY   184      16.799  -0.734 -13.314  1.00  0.00           N
ATOM   1484  CA  GLY   184      16.766  -2.168 -13.311  1.00  0.00           C
ATOM   1485  C   GLY   184      15.434  -2.708 -13.743  1.00  0.00           C
ATOM   1486  O   GLY   184      15.433  -3.778 -14.338  1.00  0.00           O
ATOM   1487  N   ARG   185      14.365  -1.977 -13.386  1.00  0.00           N
ATOM   1488  CA  ARG   185      12.985  -2.252 -13.826  1.00  0.00           C
ATOM   1489  CB  ARG   185      12.007  -1.224 -13.243  1.00  0.00           C
ATOM   1490  CG  ARG   185      10.674  -1.916 -12.820  1.00  0.00           C
ATOM   1491  CD  ARG   185       9.775  -0.893 -12.177  1.00  0.00           C
ATOM   1492  NE  ARG   185      10.451  -0.152 -11.062  1.00  0.00           N
ATOM   1493  CZ  ARG   185      10.177  -0.346  -9.833  1.00  0.00           C
ATOM   1494  NH1 ARG   185       9.331  -1.214  -9.452  1.00  0.00           N
ATOM   1495  NH2 ARG   185      10.694   0.342  -8.879  1.00  0.00           N
ATOM   1496  C   ARG   185      12.884  -2.351 -15.313  1.00  0.00           C
ATOM   1497  O   ARG   185      12.147  -3.212 -15.757  1.00  0.00           O
ATOM   1498  N   ARG   186      13.523  -1.543 -16.150  1.00  0.00           N
ATOM   1499  CA  ARG   186      13.490  -1.589 -17.608  1.00  0.00           C
ATOM   1500  CB  ARG   186      13.201  -0.164 -18.169  1.00  0.00           C
ATOM   1501  CG  ARG   186      14.159   1.042 -17.844  1.00  0.00           C
ATOM   1502  CD  ARG   186      14.028   2.334 -18.626  1.00  0.00           C
ATOM   1503  NE  ARG   186      15.156   3.174 -18.251  1.00  0.00           N
ATOM   1504  CZ  ARG   186      15.427   3.833 -17.127  1.00  0.00           C
ATOM   1505  NH1 ARG   186      14.580   4.027 -16.146  1.00  0.00           N
ATOM   1506  NH2 ARG   186      16.510   4.465 -17.022  1.00  0.00           N
ATOM   1507  C   ARG   186      14.657  -2.289 -18.223  1.00  0.00           C
ATOM   1508  O   ARG   186      14.557  -2.837 -19.331  1.00  0.00           O
ATOM   1509  N   GLN   187      15.834  -2.407 -17.621  1.00  0.00           N
ATOM   1510  CA  GLN   187      17.007  -3.272 -18.077  1.00  0.00           C
ATOM   1511  CB  GLN   187      18.296  -2.602 -17.541  1.00  0.00           C
ATOM   1512  CG  GLN   187      18.658  -1.143 -17.754  1.00  0.00           C
ATOM   1513  CD  GLN   187      18.351  -0.553 -19.160  1.00  0.00           C
ATOM   1514  OE1 GLN   187      17.779  -1.166 -20.063  1.00  0.00           O
ATOM   1515  NE2 GLN   187      18.665   0.742 -19.280  1.00  0.00           N
ATOM   1516  C   GLN   187      16.980  -4.709 -17.562  1.00  0.00           C
ATOM   1517  O   GLN   187      17.703  -5.551 -18.059  1.00  0.00           O
ATOM   1518  N   GLY   188      16.163  -5.060 -16.575  1.00  0.00           N
ATOM   1519  CA  GLY   188      15.855  -6.406 -16.155  1.00  0.00           C
ATOM   1520  C   GLY   188      16.649  -6.992 -14.959  1.00  0.00           C
ATOM   1521  O   GLY   188      16.525  -8.202 -14.710  1.00  0.00           O
ATOM   1522  N   TRP   189      17.562  -6.215 -14.295  1.00  0.00           N
ATOM   1523  CA  TRP   189      18.441  -6.657 -13.157  1.00  0.00           C
ATOM   1524  CB  TRP   189      19.969  -6.430 -13.509  1.00  0.00           C
ATOM   1525  CG  TRP   189      20.336  -5.199 -14.215  1.00  0.00           C
ATOM   1526  CD1 TRP   189      20.980  -5.170 -15.401  1.00  0.00           C
ATOM   1527  NE1 TRP   189      21.430  -3.968 -15.712  1.00  0.00           N
ATOM   1528  CE2 TRP   189      20.951  -3.070 -14.888  1.00  0.00           C
ATOM   1529  CZ2 TRP   189      21.063  -1.655 -14.824  1.00  0.00           C
ATOM   1530  CH2 TRP   189      20.709  -1.005 -13.645  1.00  0.00           C
ATOM   1531  CZ3 TRP   189      20.154  -1.693 -12.547  1.00  0.00           C
ATOM   1532  CE3 TRP   189      19.873  -3.088 -12.709  1.00  0.00           C
ATOM   1533  CD2 TRP   189      20.304  -3.788 -13.823  1.00  0.00           C
ATOM   1534  C   TRP   189      18.121  -6.036 -11.856  1.00  0.00           C
ATOM   1535  O   TRP   189      17.420  -4.998 -11.766  1.00  0.00           O
ATOM   1536  N   CYS   190      18.662  -6.563 -10.740  1.00  0.00           N
ATOM   1537  CA  CYS   190      18.527  -6.090  -9.309  1.00  0.00           C
ATOM   1538  CB  CYS   190      19.001  -7.229  -8.375  1.00  0.00           C
ATOM   1539  SG  CYS   190      18.883  -6.680  -6.656  1.00  0.00           S
ATOM   1540  C   CYS   190      19.297  -4.793  -9.145  1.00  0.00           C
ATOM   1541  O   CYS   190      20.548  -4.809  -9.281  1.00  0.00           O
ATOM   1542  N   PRO   191      18.663  -3.655  -8.710  1.00  0.00           N
ATOM   1543  CD  PRO   191      17.281  -3.365  -8.952  1.00  0.00           C
ATOM   1544  CG  PRO   191      17.217  -1.815  -9.126  1.00  0.00           C
ATOM   1545  CB  PRO   191      18.348  -1.395  -8.202  1.00  0.00           C
ATOM   1546  CA  PRO   191      19.368  -2.481  -8.354  1.00  0.00           C
ATOM   1547  C   PRO   191      20.235  -2.547  -7.097  1.00  0.00           C
ATOM   1548  O   PRO   191      21.236  -1.878  -6.886  1.00  0.00           O
ATOM   1549  N   TYR   192      19.906  -3.510  -6.269  1.00  0.00           N
ATOM   1550  CA  TYR   192      20.650  -3.609  -5.017  1.00  0.00           C
ATOM   1551  CB  TYR   192      19.806  -4.370  -3.987  1.00  0.00           C
ATOM   1552  CG  TYR   192      20.579  -4.707  -2.700  1.00  0.00           C
ATOM   1553  CD1 TYR   192      20.654  -3.789  -1.649  1.00  0.00           C
ATOM   1554  CE1 TYR   192      21.405  -4.160  -0.551  1.00  0.00           C
ATOM   1555  CZ  TYR   192      21.926  -5.506  -0.397  1.00  0.00           C
ATOM   1556  OH  TYR   192      22.678  -5.823   0.725  1.00  0.00           O
ATOM   1557  CE2 TYR   192      21.746  -6.440  -1.424  1.00  0.00           C
ATOM   1558  CD2 TYR   192      21.072  -6.059  -2.554  1.00  0.00           C
ATOM   1559  C   TYR   192      21.998  -4.203  -5.157  1.00  0.00           C
ATOM   1560  O   TYR   192      22.987  -3.593  -4.709  1.00  0.00           O
ATOM   1561  N   PHE   193      22.122  -5.349  -5.840  1.00  0.00           N
ATOM   1562  CA  PHE   193      23.453  -6.027  -6.066  1.00  0.00           C
ATOM   1563  CB  PHE   193      23.280  -7.536  -6.393  1.00  0.00           C
ATOM   1564  CG  PHE   193      22.717  -8.326  -5.257  1.00  0.00           C
ATOM   1565  CD1 PHE   193      23.515  -8.670  -4.181  1.00  0.00           C
ATOM   1566  CE1 PHE   193      23.083  -9.435  -3.100  1.00  0.00           C
ATOM   1567  CZ  PHE   193      21.715  -9.837  -3.041  1.00  0.00           C
ATOM   1568  CE2 PHE   193      20.882  -9.469  -4.089  1.00  0.00           C
ATOM   1569  CD2 PHE   193      21.353  -8.723  -5.232  1.00  0.00           C
ATOM   1570  C   PHE   193      24.298  -5.281  -7.096  1.00  0.00           C
ATOM   1571  O   PHE   193      25.469  -5.145  -6.849  1.00  0.00           O
ATOM   1572  N   LEU   194      23.621  -4.528  -7.966  1.00  0.00           N
ATOM   1573  CA  LEU   194      24.266  -3.575  -8.876  1.00  0.00           C
ATOM   1574  CB  LEU   194      23.275  -3.212 -10.082  1.00  0.00           C
ATOM   1575  CG  LEU   194      24.106  -2.463 -11.145  1.00  0.00           C
ATOM   1576  CD1 LEU   194      23.885  -3.168 -12.491  1.00  0.00           C
ATOM   1577  CD2 LEU   194      23.642  -1.030 -11.210  1.00  0.00           C
ATOM   1578  C   LEU   194      24.753  -2.323  -8.131  1.00  0.00           C
ATOM   1579  O   LEU   194      25.848  -1.884  -8.474  1.00  0.00           O
ATOM   1580  N   ALA   195      24.056  -1.708  -7.132  1.00  0.00           N
ATOM   1581  CA  ALA   195      24.561  -0.570  -6.346  1.00  0.00           C
ATOM   1582  CB  ALA   195      23.392  -0.062  -5.444  1.00  0.00           C
ATOM   1583  C   ALA   195      25.848  -1.031  -5.555  1.00  0.00           C
ATOM   1584  O   ALA   195      26.842  -0.317  -5.486  1.00  0.00           O
ATOM   1585  N   ARG   196      25.863  -2.225  -4.965  1.00  0.00           N
ATOM   1586  CA  ARG   196      26.997  -2.899  -4.155  1.00  0.00           C
ATOM   1587  CB  ARG   196      26.485  -4.216  -3.562  1.00  0.00           C
ATOM   1588  CG  ARG   196      25.858  -3.909  -2.209  1.00  0.00           C
ATOM   1589  CD  ARG   196      25.472  -5.012  -1.158  1.00  0.00           C
ATOM   1590  NE  ARG   196      25.832  -4.583   0.235  1.00  0.00           N
ATOM   1591  CZ  ARG   196      27.049  -4.479   0.802  1.00  0.00           C
ATOM   1592  NH1 ARG   196      28.127  -4.850   0.241  1.00  0.00           N
ATOM   1593  NH2 ARG   196      27.206  -3.960   1.947  1.00  0.00           N
ATOM   1594  C   ARG   196      28.253  -2.983  -5.057  1.00  0.00           C
ATOM   1595  O   ARG   196      29.296  -2.540  -4.597  1.00  0.00           O
ATOM   1596  N   TYR   197      28.086  -3.414  -6.276  1.00  0.00           N
ATOM   1597  CA  TYR   197      29.150  -3.416  -7.308  1.00  0.00           C
ATOM   1598  CB  TYR   197      28.635  -4.189  -8.540  1.00  0.00           C
ATOM   1599  CG  TYR   197      29.566  -4.298  -9.700  1.00  0.00           C
ATOM   1600  CD1 TYR   197      30.801  -4.973  -9.774  1.00  0.00           C
ATOM   1601  CE1 TYR   197      31.543  -5.087 -10.927  1.00  0.00           C
ATOM   1602  CZ  TYR   197      31.145  -4.443 -12.089  1.00  0.00           C
ATOM   1603  OH  TYR   197      31.854  -4.600 -13.283  1.00  0.00           O
ATOM   1604  CE2 TYR   197      29.840  -3.810 -12.086  1.00  0.00           C
ATOM   1605  CD2 TYR   197      29.116  -3.714 -10.893  1.00  0.00           C
ATOM   1606  C   TYR   197      29.601  -2.036  -7.640  1.00  0.00           C
ATOM   1607  O   TYR   197      30.810  -1.796  -7.597  1.00  0.00           O
ATOM   1608  N   SER   198      28.704  -1.119  -7.963  1.00  0.00           N
ATOM   1609  CA  SER   198      29.054   0.103  -8.682  1.00  0.00           C
ATOM   1610  CB  SER   198      27.740   0.661  -9.310  1.00  0.00           C
ATOM   1611  OG  SER   198      27.214  -0.239 -10.280  1.00  0.00           O
ATOM   1612  C   SER   198      29.741   1.238  -7.888  1.00  0.00           C
ATOM   1613  O   SER   198      29.994   2.283  -8.494  1.00  0.00           O
ATOM   1614  N   ILE   199      29.960   1.007  -6.594  1.00  0.00           N
ATOM   1615  CA  ILE   199      30.891   1.830  -5.737  1.00  0.00           C
ATOM   1616  CB  ILE   199      30.750   1.239  -4.299  1.00  0.00           C
ATOM   1617  CG2 ILE   199      29.348   1.236  -3.722  1.00  0.00           C
ATOM   1618  CG1 ILE   199      31.406  -0.196  -4.185  1.00  0.00           C
ATOM   1619  CD1 ILE   199      32.763  -0.246  -3.421  1.00  0.00           C
ATOM   1620  C   ILE   199      32.297   1.770  -6.225  1.00  0.00           C
ATOM   1621  O   ILE   199      33.033   2.669  -5.869  1.00  0.00           O
ATOM   1622  N   LEU   200      32.717   0.713  -7.020  1.00  0.00           N
ATOM   1623  CA  LEU   200      34.100   0.776  -7.525  1.00  0.00           C
ATOM   1624  CB  LEU   200      34.534  -0.595  -8.151  1.00  0.00           C
ATOM   1625  CG  LEU   200      34.756  -1.729  -7.129  1.00  0.00           C
ATOM   1626  CD1 LEU   200      34.289  -3.003  -7.780  1.00  0.00           C
ATOM   1627  CD2 LEU   200      36.075  -1.793  -6.418  1.00  0.00           C
ATOM   1628  C   LEU   200      34.216   1.848  -8.635  1.00  0.00           C
ATOM   1629  O   LEU   200      35.165   2.565  -8.673  1.00  0.00           O
ATOM   1630  N   HIE   201      33.256   1.984  -9.507  1.00  0.00           N
ATOM   1631  CA  HIE   201      33.326   2.858 -10.737  1.00  0.00           C
ATOM   1632  CB  HIE   201      32.392   2.235 -11.821  1.00  0.00           C
ATOM   1633  CG  HIE   201      32.526   0.711 -11.773  1.00  0.00           C
ATOM   1634  ND1 HIE   201      31.832  -0.145 -10.879  1.00  0.00           N
ATOM   1635  CE1 HIE   201      32.208  -1.390 -11.104  1.00  0.00           C
ATOM   1636  NE2 HIE   201      33.181  -1.413 -12.023  1.00  0.00           N
ATOM   1637  CD2 HIE   201      33.511  -0.082 -12.382  1.00  0.00           C
ATOM   1638  C   HIE   201      33.078   4.287 -10.439  1.00  0.00           C
ATOM   1639  O   HIE   201      33.314   5.137 -11.260  1.00  0.00           O
ATOM   1640  N   ALA   202      32.393   4.501  -9.316  1.00  0.00           N
ATOM   1641  CA  ALA   202      31.750   5.746  -9.008  1.00  0.00           C
ATOM   1642  CB  ALA   202      30.457   5.467  -8.231  1.00  0.00           C
ATOM   1643  C   ALA   202      32.752   6.696  -8.451  1.00  0.00           C
ATOM   1644  O   ALA   202      33.104   6.657  -7.314  1.00  0.00           O
ATOM   1645  N   ASN   203      33.106   7.784  -9.147  1.00  0.00           N
ATOM   1646  CA  ASN   203      33.982   8.788  -8.673  1.00  0.00           C
ATOM   1647  CB  ASN   203      34.096   9.848  -9.809  1.00  0.00           C
ATOM   1648  CG  ASN   203      34.514   9.256 -11.201  1.00  0.00           C
ATOM   1649  OD1 ASN   203      33.734   9.097 -12.101  1.00  0.00           O
ATOM   1650  ND2 ASN   203      35.771   8.879 -11.327  1.00  0.00           N
ATOM   1651  C   ASN   203      33.525   9.494  -7.434  1.00  0.00           C
ATOM   1652  O   ASN   203      34.353   9.963  -6.592  1.00  0.00           O
ATOM   1653  N   VAL   204      32.179   9.551  -7.230  1.00  0.00           N
ATOM   1654  CA  VAL   204      31.616  10.077  -5.933  1.00  0.00           C
ATOM   1655  CB  VAL   204      31.087  11.539  -6.047  1.00  0.00           C
ATOM   1656  CG1 VAL   204      30.269  11.964  -4.824  1.00  0.00           C
ATOM   1657  CG2 VAL   204      32.225  12.633  -6.202  1.00  0.00           C
ATOM   1658  C   VAL   204      30.578   9.040  -5.483  1.00  0.00           C
ATOM   1659  O   VAL   204      29.749   8.614  -6.268  1.00  0.00           O
ATOM   1660  N   VAL   205      30.652   8.702  -4.219  1.00  0.00           N
ATOM   1661  CA  VAL   205      29.766   7.694  -3.511  1.00  0.00           C
ATOM   1662  CB  VAL   205      30.451   6.322  -3.361  1.00  0.00           C
ATOM   1663  CG1 VAL   205      29.646   5.387  -2.352  1.00  0.00           C
ATOM   1664  CG2 VAL   205      30.768   5.588  -4.698  1.00  0.00           C
ATOM   1665  C   VAL   205      29.114   8.231  -2.252  1.00  0.00           C
ATOM   1666  O   VAL   205      29.702   8.711  -1.333  1.00  0.00           O
ATOM   1667  N   VAL   206      27.800   8.085  -2.330  1.00  0.00           N
ATOM   1668  CA  VAL   206      26.872   8.401  -1.074  1.00  0.00           C
ATOM   1669  CB  VAL   206      25.780   9.333  -1.665  1.00  0.00           C
ATOM   1670  CG1 VAL   206      24.767   9.675  -0.594  1.00  0.00           C
ATOM   1671  CG2 VAL   206      26.327  10.607  -2.383  1.00  0.00           C
ATOM   1672  C   VAL   206      26.254   7.108  -0.485  1.00  0.00           C
ATOM   1673  O   VAL   206      25.400   6.452  -0.982  1.00  0.00           O
ATOM   1674  N   TYR   207      26.679   6.766   0.706  1.00  0.00           N
ATOM   1675  CA  TYR   207      26.094   5.808   1.620  1.00  0.00           C
ATOM   1676  CB  TYR   207      26.645   4.366   1.322  1.00  0.00           C
ATOM   1677  CG  TYR   207      28.133   4.221   1.375  1.00  0.00           C
ATOM   1678  CD1 TYR   207      28.814   4.666   2.529  1.00  0.00           C
ATOM   1679  CE1 TYR   207      30.179   4.391   2.698  1.00  0.00           C
ATOM   1680  CZ  TYR   207      30.896   3.793   1.576  1.00  0.00           C
ATOM   1681  OH  TYR   207      32.196   3.496   1.726  1.00  0.00           O
ATOM   1682  CE2 TYR   207      30.209   3.417   0.428  1.00  0.00           C
ATOM   1683  CD2 TYR   207      28.816   3.640   0.346  1.00  0.00           C
ATOM   1684  C   TYR   207      26.131   6.131   3.145  1.00  0.00           C
ATOM   1685  O   TYR   207      26.718   7.093   3.606  1.00  0.00           O
ATOM   1686  N   SER   208      25.446   5.291   3.913  1.00  0.00           N
ATOM   1687  CA  SER   208      25.128   5.512   5.326  1.00  0.00           C
ATOM   1688  CB  SER   208      23.798   4.800   5.780  1.00  0.00           C
ATOM   1689  OG  SER   208      23.300   4.919   7.094  1.00  0.00           O
ATOM   1690  C   SER   208      26.286   5.234   6.341  1.00  0.00           C
ATOM   1691  O   SER   208      27.364   4.756   6.011  1.00  0.00           O
ATOM   1692  N   TYR   209      26.012   5.645   7.558  1.00  0.00           N
ATOM   1693  CA  TYR   209      27.016   5.760   8.580  1.00  0.00           C
ATOM   1694  CB  TYR   209      26.256   6.218   9.802  1.00  0.00           C
ATOM   1695  CG  TYR   209      26.134   7.740  10.094  1.00  0.00           C
ATOM   1696  CD1 TYR   209      25.772   8.632   9.073  1.00  0.00           C
ATOM   1697  CE1 TYR   209      25.871  10.032   9.324  1.00  0.00           C
ATOM   1698  CZ  TYR   209      26.377  10.504  10.541  1.00  0.00           C
ATOM   1699  OH  TYR   209      26.585  11.833  10.818  1.00  0.00           O
ATOM   1700  CE2 TYR   209      26.773   9.620  11.515  1.00  0.00           C
ATOM   1701  CD2 TYR   209      26.674   8.244  11.255  1.00  0.00           C
ATOM   1702  C   TYR   209      27.787   4.449   8.871  1.00  0.00           C
ATOM   1703  O   TYR   209      28.992   4.339   8.823  1.00  0.00           O
ATOM   1704  N   HIE   210      27.078   3.281   9.073  1.00  0.00           N
ATOM   1705  CA  HIE   210      27.598   1.933   9.345  1.00  0.00           C
ATOM   1706  CB  HIE   210      26.416   0.954   9.664  1.00  0.00           C
ATOM   1707  CG  HIE   210      25.441   1.673  10.648  1.00  0.00           C
ATOM   1708  ND1 HIE   210      24.459   2.638  10.258  1.00  0.00           N
ATOM   1709  CE1 HIE   210      23.862   3.082  11.379  1.00  0.00           C
ATOM   1710  NE2 HIE   210      24.474   2.527  12.480  1.00  0.00           N
ATOM   1711  CD2 HIE   210      25.425   1.664  12.003  1.00  0.00           C
ATOM   1712  C   HIE   210      28.466   1.335   8.331  1.00  0.00           C
ATOM   1713  O   HIE   210      29.207   0.475   8.757  1.00  0.00           O
ATOM   1714  N   TYR   211      28.304   1.749   7.076  1.00  0.00           N
ATOM   1715  CA  TYR   211      29.252   1.354   5.963  1.00  0.00           C
ATOM   1716  CB  TYR   211      28.662   1.810   4.584  1.00  0.00           C
ATOM   1717  CG  TYR   211      27.362   1.103   4.308  1.00  0.00           C
ATOM   1718  CD1 TYR   211      27.351  -0.090   3.586  1.00  0.00           C
ATOM   1719  CE1 TYR   211      26.180  -0.476   2.872  1.00  0.00           C
ATOM   1720  CZ  TYR   211      25.036   0.301   3.073  1.00  0.00           C
ATOM   1721  OH  TYR   211      23.835  -0.054   2.517  1.00  0.00           O
ATOM   1722  CE2 TYR   211      24.997   1.479   3.873  1.00  0.00           C
ATOM   1723  CD2 TYR   211      26.192   1.850   4.399  1.00  0.00           C
ATOM   1724  C   TYR   211      30.680   1.805   6.174  1.00  0.00           C
ATOM   1725  O   TYR   211      31.536   1.419   5.291  1.00  0.00           O
ATOM   1726  N   LEU   212      30.981   2.638   7.129  1.00  0.00           N
ATOM   1727  CA  LEU   212      32.321   3.075   7.655  1.00  0.00           C
ATOM   1728  CB  LEU   212      32.387   4.599   7.463  1.00  0.00           C
ATOM   1729  CG  LEU   212      32.500   5.090   5.981  1.00  0.00           C
ATOM   1730  CD1 LEU   212      32.188   6.564   5.987  1.00  0.00           C
ATOM   1731  CD2 LEU   212      33.969   4.935   5.470  1.00  0.00           C
ATOM   1732  C   LEU   212      32.413   2.799   9.181  1.00  0.00           C
ATOM   1733  O   LEU   212      33.475   2.574   9.651  1.00  0.00           O
ATOM   1734  N   LEU   213      31.300   2.979   9.921  1.00  0.00           N
ATOM   1735  CA  LEU   213      31.193   3.060  11.482  1.00  0.00           C
ATOM   1736  CB  LEU   213      30.210   4.239  11.904  1.00  0.00           C
ATOM   1737  CG  LEU   213      30.660   5.599  11.440  1.00  0.00           C
ATOM   1738  CD1 LEU   213      29.605   6.645  11.685  1.00  0.00           C
ATOM   1739  CD2 LEU   213      31.985   5.986  12.003  1.00  0.00           C
ATOM   1740  C   LEU   213      30.773   1.780  12.168  1.00  0.00           C
ATOM   1741  O   LEU   213      30.456   1.777  13.326  1.00  0.00           O
ATOM   1742  N   ASP   214      30.675   0.659  11.434  1.00  0.00           N
ATOM   1743  CA  ASP   214      30.556  -0.645  12.017  1.00  0.00           C
ATOM   1744  CB  ASP   214      29.064  -1.169  11.944  1.00  0.00           C
ATOM   1745  CG  ASP   214      28.928  -2.532  12.611  1.00  0.00           C
ATOM   1746  OD1 ASP   214      29.895  -3.091  13.120  1.00  0.00           O
ATOM   1747  OD2 ASP   214      27.752  -3.033  12.628  1.00  0.00           O
ATOM   1748  C   ASP   214      31.510  -1.622  11.270  1.00  0.00           C
ATOM   1749  O   ASP   214      31.083  -1.959  10.152  1.00  0.00           O
ATOM   1750  N   PRO   215      32.688  -1.993  11.755  1.00  0.00           N
ATOM   1751  CD  PRO   215      33.173  -1.576  13.058  1.00  0.00           C
ATOM   1752  CG  PRO   215      34.468  -2.304  13.282  1.00  0.00           C
ATOM   1753  CB  PRO   215      34.622  -3.351  12.165  1.00  0.00           C
ATOM   1754  CA  PRO   215      33.544  -2.950  11.160  1.00  0.00           C
ATOM   1755  C   PRO   215      32.878  -4.150  10.482  1.00  0.00           C
ATOM   1756  O   PRO   215      33.284  -4.505   9.337  1.00  0.00           O
ATOM   1757  N   LYS   216      31.870  -4.693  11.074  1.00  0.00           N
ATOM   1758  CA  LYS   216      31.211  -5.984  10.639  1.00  0.00           C
ATOM   1759  CB  LYS   216      30.008  -6.182  11.480  1.00  0.00           C
ATOM   1760  CG  LYS   216      30.399  -6.657  12.814  1.00  0.00           C
ATOM   1761  CD  LYS   216      29.157  -7.000  13.643  1.00  0.00           C
ATOM   1762  CE  LYS   216      28.053  -5.942  13.902  1.00  0.00           C
ATOM   1763  NZ  LYS   216      28.521  -4.880  14.792  1.00  0.00           N
ATOM   1764  C   LYS   216      30.769  -5.853   9.179  1.00  0.00           C
ATOM   1765  O   LYS   216      30.906  -6.822   8.389  1.00  0.00           O
ATOM   1766  N   ILE   217      30.199  -4.701   8.790  1.00  0.00           N
ATOM   1767  CA  ILE   217      29.845  -4.296   7.409  1.00  0.00           C
ATOM   1768  CB  ILE   217      28.413  -3.844   7.312  1.00  0.00           C
ATOM   1769  CG2 ILE   217      28.158  -2.639   8.319  1.00  0.00           C
ATOM   1770  CG1 ILE   217      27.969  -3.446   5.898  1.00  0.00           C
ATOM   1771  CD1 ILE   217      26.521  -3.260   5.706  1.00  0.00           C
ATOM   1772  C   ILE   217      30.786  -3.283   6.741  1.00  0.00           C
ATOM   1773  O   ILE   217      30.904  -3.399   5.541  1.00  0.00           O
ATOM   1774  N   ALA   218      31.523  -2.477   7.463  1.00  0.00           N
ATOM   1775  CA  ALA   218      32.297  -1.291   6.928  1.00  0.00           C
ATOM   1776  CB  ALA   218      32.667  -0.381   8.069  1.00  0.00           C
ATOM   1777  C   ALA   218      33.484  -1.787   6.128  1.00  0.00           C
ATOM   1778  O   ALA   218      33.730  -1.255   5.027  1.00  0.00           O
ATOM   1779  N   ASP   219      34.058  -3.026   6.502  1.00  0.00           N
ATOM   1780  CA  ASP   219      35.086  -3.704   5.691  1.00  0.00           C
ATOM   1781  CB  ASP   219      35.533  -4.944   6.451  1.00  0.00           C
ATOM   1782  CG  ASP   219      36.935  -5.412   6.118  1.00  0.00           C
ATOM   1783  OD1 ASP   219      37.241  -6.645   5.945  1.00  0.00           O
ATOM   1784  OD2 ASP   219      37.938  -4.634   6.116  1.00  0.00           O
ATOM   1785  C   ASP   219      34.753  -3.976   4.173  1.00  0.00           C
ATOM   1786  O   ASP   219      35.550  -3.622   3.306  1.00  0.00           O
ATOM   1787  N   LEU   220      33.447  -4.387   3.940  1.00  0.00           N
ATOM   1788  CA  LEU   220      32.827  -4.684   2.686  1.00  0.00           C
ATOM   1789  CB  LEU   220      31.304  -5.031   2.895  1.00  0.00           C
ATOM   1790  CG  LEU   220      31.056  -6.426   3.469  1.00  0.00           C
ATOM   1791  CD1 LEU   220      31.375  -7.610   2.512  1.00  0.00           C
ATOM   1792  CD2 LEU   220      31.756  -6.717   4.850  1.00  0.00           C
ATOM   1793  C   LEU   220      32.866  -3.553   1.594  1.00  0.00           C
ATOM   1794  O   LEU   220      32.516  -3.889   0.481  1.00  0.00           O
ATOM   1795  N   VAL   221      33.185  -2.326   1.961  1.00  0.00           N
ATOM   1796  CA  VAL   221      32.978  -1.121   1.196  1.00  0.00           C
ATOM   1797  CB  VAL   221      31.619  -0.455   1.486  1.00  0.00           C
ATOM   1798  CG1 VAL   221      31.265   0.464   0.322  1.00  0.00           C
ATOM   1799  CG2 VAL   221      30.385  -1.400   1.717  1.00  0.00           C
ATOM   1800  C   VAL   221      34.123  -0.150   1.534  1.00  0.00           C
ATOM   1801  O   VAL   221      34.710   0.259   0.551  1.00  0.00           O
ATOM   1802  N   SER   222      34.600  -0.033   2.732  1.00  0.00           N
ATOM   1803  CA  SER   222      35.733   0.789   3.099  1.00  0.00           C
ATOM   1804  CB  SER   222      35.958   0.762   4.593  1.00  0.00           C
ATOM   1805  OG  SER   222      34.868   1.390   5.249  1.00  0.00           O
ATOM   1806  C   SER   222      37.005   0.306   2.487  1.00  0.00           C
ATOM   1807  O   SER   222      37.846   1.083   2.005  1.00  0.00           O
ATOM   1808  N   LYS   223      37.106  -1.026   2.325  1.00  0.00           N
ATOM   1809  CA  LYS   223      38.402  -1.600   1.962  1.00  0.00           C
ATOM   1810  CB  LYS   223      38.563  -2.982   2.508  1.00  0.00           C
ATOM   1811  CG  LYS   223      39.973  -3.590   2.497  1.00  0.00           C
ATOM   1812  CD  LYS   223      40.107  -4.859   3.495  1.00  0.00           C
ATOM   1813  CE  LYS   223      39.418  -6.107   3.067  1.00  0.00           C
ATOM   1814  NZ  LYS   223      39.482  -7.059   4.122  1.00  0.00           N
ATOM   1815  C   LYS   223      38.486  -1.583   0.422  1.00  0.00           C
ATOM   1816  O   LYS   223      39.596  -1.666  -0.155  1.00  0.00           O
ATOM   1817  N   GLU   224      37.333  -1.497  -0.253  1.00  0.00           N
ATOM   1818  CA  GLU   224      37.180  -1.363  -1.781  1.00  0.00           C
ATOM   1819  CB  GLU   224      35.697  -1.781  -1.957  1.00  0.00           C
ATOM   1820  CG  GLU   224      35.244  -3.079  -1.303  1.00  0.00           C
ATOM   1821  CD  GLU   224      36.203  -4.250  -1.609  1.00  0.00           C
ATOM   1822  OE1 GLU   224      37.018  -4.690  -0.792  1.00  0.00           O
ATOM   1823  OE2 GLU   224      36.136  -4.777  -2.718  1.00  0.00           O
ATOM   1824  C   GLU   224      37.326   0.062  -2.351  1.00  0.00           C
ATOM   1825  O   GLU   224      37.636   0.255  -3.540  1.00  0.00           O
ATOM   1826  N   LEU   225      37.343   1.035  -1.385  1.00  0.00           N
ATOM   1827  CA  LEU   225      37.879   2.360  -1.494  1.00  0.00           C
ATOM   1828  CB  LEU   225      37.081   3.310  -0.543  1.00  0.00           C
ATOM   1829  CG  LEU   225      35.834   3.941  -1.175  1.00  0.00           C
ATOM   1830  CD1 LEU   225      36.168   4.848  -2.360  1.00  0.00           C
ATOM   1831  CD2 LEU   225      34.845   2.888  -1.781  1.00  0.00           C
ATOM   1832  C   LEU   225      39.368   2.325  -1.126  1.00  0.00           C
ATOM   1833  O   LEU   225      39.764   1.937  -0.004  1.00  0.00           O
ATOM   1834  N   ALA   226      40.243   2.881  -1.983  1.00  0.00           N
ATOM   1835  CA  ALA   226      41.678   2.997  -1.840  1.00  0.00           C
ATOM   1836  CB  ALA   226      42.303   3.444  -3.151  1.00  0.00           C
ATOM   1837  C   ALA   226      41.953   3.954  -0.722  1.00  0.00           C
ATOM   1838  O   ALA   226      41.217   4.906  -0.511  1.00  0.00           O
ATOM   1839  N   ARG   227      43.110   3.874  -0.063  1.00  0.00           N
ATOM   1840  CA  ARG   227      43.478   4.795   1.082  1.00  0.00           C
ATOM   1841  CB  ARG   227      44.946   4.453   1.479  1.00  0.00           C
ATOM   1842  CG  ARG   227      45.112   3.188   2.362  1.00  0.00           C
ATOM   1843  CD  ARG   227      46.510   3.027   2.894  1.00  0.00           C
ATOM   1844  NE  ARG   227      46.428   2.148   4.105  1.00  0.00           N
ATOM   1845  CZ  ARG   227      46.402   2.424   5.380  1.00  0.00           C
ATOM   1846  NH1 ARG   227      46.439   3.645   5.928  1.00  0.00           N
ATOM   1847  NH2 ARG   227      46.306   1.465   6.188  1.00  0.00           N
ATOM   1848  C   ARG   227      43.469   6.317   0.830  1.00  0.00           C
ATOM   1849  O   ARG   227      43.151   7.124   1.667  1.00  0.00           O
ATOM   1850  N   LYS   228      43.719   6.569  -0.474  1.00  0.00           N
ATOM   1851  CA  LYS   228      43.739   8.020  -0.930  1.00  0.00           C
ATOM   1852  CB  LYS   228      44.659   8.145  -2.175  1.00  0.00           C
ATOM   1853  CG  LYS   228      46.135   7.863  -1.802  1.00  0.00           C
ATOM   1854  CD  LYS   228      46.927   8.979  -1.024  1.00  0.00           C
ATOM   1855  CE  LYS   228      48.445   8.545  -0.979  1.00  0.00           C
ATOM   1856  NZ  LYS   228      49.238   9.681  -0.712  1.00  0.00           N
ATOM   1857  C   LYS   228      42.329   8.528  -1.243  1.00  0.00           C
ATOM   1858  O   LYS   228      42.242   9.684  -1.650  1.00  0.00           O
ATOM   1859  N   ALA   229      41.238   7.893  -0.945  1.00  0.00           N
ATOM   1860  CA  ALA   229      39.922   8.509  -0.838  1.00  0.00           C
ATOM   1861  CB  ALA   229      38.818   7.447  -0.726  1.00  0.00           C
ATOM   1862  C   ALA   229      39.807   9.413   0.405  1.00  0.00           C
ATOM   1863  O   ALA   229      40.430   9.211   1.410  1.00  0.00           O
ATOM   1864  N   VAL   230      38.942  10.425   0.280  1.00  0.00           N
ATOM   1865  CA  VAL   230      38.431  11.318   1.334  1.00  0.00           C
ATOM   1866  CB  VAL   230      38.438  12.771   1.026  1.00  0.00           C
ATOM   1867  CG1 VAL   230      38.027  13.678   2.196  1.00  0.00           C
ATOM   1868  CG2 VAL   230      39.756  13.226   0.537  1.00  0.00           C
ATOM   1869  C   VAL   230      37.101  10.842   1.816  1.00  0.00           C
ATOM   1870  O   VAL   230      36.245  10.331   1.052  1.00  0.00           O
ATOM   1871  N   VAL   231      36.872  11.031   3.131  1.00  0.00           N
ATOM   1872  CA  VAL   231      35.699  10.646   3.849  1.00  0.00           C
ATOM   1873  CB  VAL   231      35.983   9.473   4.796  1.00  0.00           C
ATOM   1874  CG1 VAL   231      34.860   9.057   5.747  1.00  0.00           C
ATOM   1875  CG2 VAL   231      36.472   8.173   4.043  1.00  0.00           C
ATOM   1876  C   VAL   231      35.158  11.942   4.469  1.00  0.00           C
ATOM   1877  O   VAL   231      35.951  12.679   5.070  1.00  0.00           O
ATOM   1878  N   VAL   232      33.848  12.139   4.270  1.00  0.00           N
ATOM   1879  CA  VAL   232      33.010  13.294   4.901  1.00  0.00           C
ATOM   1880  CB  VAL   232      32.656  14.159   3.642  1.00  0.00           C
ATOM   1881  CG1 VAL   232      31.560  15.145   3.802  1.00  0.00           C
ATOM   1882  CG2 VAL   232      33.791  14.875   3.038  1.00  0.00           C
ATOM   1883  C   VAL   232      31.832  12.708   5.608  1.00  0.00           C
ATOM   1884  O   VAL   232      31.270  11.834   5.012  1.00  0.00           O
ATOM   1885  N   PHE   233      31.447  13.235   6.769  1.00  0.00           N
ATOM   1886  CA  PHE   233      30.181  13.023   7.430  1.00  0.00           C
ATOM   1887  CB  PHE   233      30.067  12.015   8.645  1.00  0.00           C
ATOM   1888  CG  PHE   233      30.833  10.748   8.665  1.00  0.00           C
ATOM   1889  CD1 PHE   233      30.242   9.452   8.655  1.00  0.00           C
ATOM   1890  CE1 PHE   233      31.010   8.337   8.821  1.00  0.00           C
ATOM   1891  CZ  PHE   233      32.395   8.309   8.886  1.00  0.00           C
ATOM   1892  CE2 PHE   233      33.015   9.569   8.942  1.00  0.00           C
ATOM   1893  CD2 PHE   233      32.258  10.778   8.872  1.00  0.00           C
ATOM   1894  C   PHE   233      29.661  14.382   7.921  1.00  0.00           C
ATOM   1895  O   PHE   233      30.388  15.157   8.589  1.00  0.00           O
ATOM   1896  N   ASP   234      28.460  14.802   7.493  1.00  0.00           N
ATOM   1897  CA  ASP   234      27.703  15.933   8.100  1.00  0.00           C
ATOM   1898  CB  ASP   234      26.951  16.869   7.112  1.00  0.00           C
ATOM   1899  CG  ASP   234      26.526  18.303   7.620  1.00  0.00           C
ATOM   1900  OD1 ASP   234      25.604  18.923   7.020  1.00  0.00           O
ATOM   1901  OD2 ASP   234      26.988  18.816   8.657  1.00  0.00           O
ATOM   1902  C   ASP   234      26.772  15.441   9.276  1.00  0.00           C
ATOM   1903  O   ASP   234      26.610  14.228   9.474  1.00  0.00           O
ATOM   1904  N   GLU   235      26.180  16.351  10.054  1.00  0.00           N
ATOM   1905  CA  GLU   235      25.336  15.990  11.209  1.00  0.00           C
ATOM   1906  CB  GLU   235      23.835  15.761  10.850  1.00  0.00           C
ATOM   1907  CG  GLU   235      23.005  16.880  10.160  1.00  0.00           C
ATOM   1908  CD  GLU   235      23.703  18.224  10.154  1.00  0.00           C
ATOM   1909  OE1 GLU   235      23.690  18.758   9.068  1.00  0.00           O
ATOM   1910  OE2 GLU   235      24.219  18.686  11.195  1.00  0.00           O
ATOM   1911  C   GLU   235      25.875  14.959  12.170  1.00  0.00           C
ATOM   1912  O   GLU   235      25.219  14.292  12.996  1.00  0.00           O
ATOM   1913  N   ALA   236      27.209  14.853  12.173  1.00  0.00           N
ATOM   1914  CA  ALA   236      28.039  13.924  12.835  1.00  0.00           C
ATOM   1915  CB  ALA   236      29.294  13.788  12.039  1.00  0.00           C
ATOM   1916  C   ALA   236      28.120  14.254  14.332  1.00  0.00           C
ATOM   1917  O   ALA   236      28.996  13.821  15.060  1.00  0.00           O
ATOM   1918  N   HIE   237      27.185  15.057  14.877  1.00  0.00           N
ATOM   1919  CA  HIE   237      27.101  15.362  16.290  1.00  0.00           C
ATOM   1920  CB  HIE   237      26.166  16.525  16.482  1.00  0.00           C
ATOM   1921  CG  HIE   237      24.651  16.240  16.397  1.00  0.00           C
ATOM   1922  ND1 HIE   237      23.657  17.163  16.736  1.00  0.00           N
ATOM   1923  CE1 HIE   237      22.484  16.503  16.500  1.00  0.00           C
ATOM   1924  NE2 HIE   237      22.740  15.318  15.875  1.00  0.00           N
ATOM   1925  CD2 HIE   237      24.036  15.150  15.776  1.00  0.00           C
ATOM   1926  C   HIE   237      26.872  14.153  17.236  1.00  0.00           C
ATOM   1927  O   HIE   237      27.070  14.387  18.442  1.00  0.00           O
ATOM   1928  N   ASN   238      26.390  13.049  16.664  1.00  0.00           N
ATOM   1929  CA  ASN   238      26.054  11.742  17.325  1.00  0.00           C
ATOM   1930  CB  ASN   238      24.518  11.551  17.220  1.00  0.00           C
ATOM   1931  CG  ASN   238      23.888  10.384  17.967  1.00  0.00           C
ATOM   1932  OD1 ASN   238      23.832  10.301  19.169  1.00  0.00           O
ATOM   1933  ND2 ASN   238      23.497   9.351  17.264  1.00  0.00           N
ATOM   1934  C   ASN   238      26.646  10.449  16.680  1.00  0.00           C
ATOM   1935  O   ASN   238      26.251   9.224  16.731  1.00  0.00           O
ATOM   1936  N   ILE   239      27.715  10.699  15.878  1.00  0.00           N
ATOM   1937  CA  ILE   239      28.644   9.684  15.267  1.00  0.00           C
ATOM   1938  CB  ILE   239      29.615  10.456  14.338  1.00  0.00           C
ATOM   1939  CG2 ILE   239      30.758  11.111  15.121  1.00  0.00           C
ATOM   1940  CG1 ILE   239      30.251   9.515  13.306  1.00  0.00           C
ATOM   1941  CD1 ILE   239      31.213  10.095  12.292  1.00  0.00           C
ATOM   1942  C   ILE   239      29.316   8.861  16.396  1.00  0.00           C
ATOM   1943  O   ILE   239      29.686   7.730  16.106  1.00  0.00           O
ATOM   1944  N   ASP   240      29.541   9.442  17.616  1.00  0.00           N
ATOM   1945  CA  ASP   240      30.203   8.664  18.759  1.00  0.00           C
ATOM   1946  CB  ASP   240      30.556   9.605  19.895  1.00  0.00           C
ATOM   1947  CG  ASP   240      29.344  10.212  20.687  1.00  0.00           C
ATOM   1948  OD1 ASP   240      29.412  10.177  21.917  1.00  0.00           O
ATOM   1949  OD2 ASP   240      28.507  10.841  19.960  1.00  0.00           O
ATOM   1950  C   ASP   240      29.222   7.543  19.248  1.00  0.00           C
ATOM   1951  O   ASP   240      29.623   6.418  19.546  1.00  0.00           O
ATOM   1952  N   ASN   241      27.918   7.806  19.366  1.00  0.00           N
ATOM   1953  CA  ASN   241      26.906   6.742  19.756  1.00  0.00           C
ATOM   1954  CB  ASN   241      25.597   7.480  20.053  1.00  0.00           C
ATOM   1955  CG  ASN   241      25.679   8.240  21.385  1.00  0.00           C
ATOM   1956  OD1 ASN   241      26.101   9.350  21.460  1.00  0.00           O
ATOM   1957  ND2 ASN   241      25.313   7.621  22.501  1.00  0.00           N
ATOM   1958  C   ASN   241      26.815   5.633  18.730  1.00  0.00           C
ATOM   1959  O   ASN   241      26.856   4.471  19.159  1.00  0.00           O
ATOM   1960  N   VAL   242      26.644   5.969  17.455  1.00  0.00           N
ATOM   1961  CA  VAL   242      26.568   4.973  16.334  1.00  0.00           C
ATOM   1962  CB  VAL   242      26.796   5.637  14.940  1.00  0.00           C
ATOM   1963  CG1 VAL   242      27.108   4.590  13.861  1.00  0.00           C
ATOM   1964  CG2 VAL   242      25.648   6.522  14.539  1.00  0.00           C
ATOM   1965  C   VAL   242      27.615   3.926  16.641  1.00  0.00           C
ATOM   1966  O   VAL   242      27.235   2.811  16.941  1.00  0.00           O
ATOM   1967  N   CYS   243      28.835   4.428  16.936  1.00  0.00           N
ATOM   1968  CA  CYS   243      30.010   3.604  17.161  1.00  0.00           C
ATOM   1969  CB  CYS   243      31.252   4.527  17.133  1.00  0.00           C
ATOM   1970  SG  CYS   243      31.428   5.353  15.548  1.00  0.00           S
ATOM   1971  C   CYS   243      29.935   2.798  18.490  1.00  0.00           C
ATOM   1972  O   CYS   243      30.418   1.604  18.408  1.00  0.00           O
ATOM   1973  N   ILE   244      29.331   3.207  19.583  1.00  0.00           N
ATOM   1974  CA  ILE   244      29.203   2.351  20.792  1.00  0.00           C
ATOM   1975  CB  ILE   244      28.633   3.182  22.011  1.00  0.00           C
ATOM   1976  CG2 ILE   244      28.165   2.193  23.074  1.00  0.00           C
ATOM   1977  CG1 ILE   244      29.444   4.384  22.440  1.00  0.00           C
ATOM   1978  CD1 ILE   244      30.747   3.839  23.137  1.00  0.00           C
ATOM   1979  C   ILE   244      28.220   1.192  20.504  1.00  0.00           C
ATOM   1980  O   ILE   244      28.596   0.042  20.695  1.00  0.00           O
ATOM   1981  N   ASP   245      27.142   1.381  19.766  1.00  0.00           N
ATOM   1982  CA  ASP   245      26.218   0.304  19.403  1.00  0.00           C
ATOM   1983  CB  ASP   245      24.935   0.819  18.662  1.00  0.00           C
ATOM   1984  CG  ASP   245      24.141   1.917  19.462  1.00  0.00           C
ATOM   1985  OD1 ASP   245      23.239   2.431  18.833  1.00  0.00           O
ATOM   1986  OD2 ASP   245      24.213   2.124  20.675  1.00  0.00           O
ATOM   1987  C   ASP   245      26.795  -0.696  18.371  1.00  0.00           C
ATOM   1988  O   ASP   245      26.673  -1.934  18.500  1.00  0.00           O
ATOM   1989  N   SER   246      27.498  -0.165  17.362  1.00  0.00           N
ATOM   1990  CA  SER   246      28.312  -1.017  16.454  1.00  0.00           C
ATOM   1991  CB  SER   246      29.078  -0.205  15.368  1.00  0.00           C
ATOM   1992  OG  SER   246      28.344   0.800  14.613  1.00  0.00           O
ATOM   1993  C   SER   246      29.306  -1.936  17.134  1.00  0.00           C
ATOM   1994  O   SER   246      29.631  -3.052  16.598  1.00  0.00           O
ATOM   1995  N   MET   247      29.826  -1.567  18.316  1.00  0.00           N
ATOM   1996  CA  MET   247      30.605  -2.487  19.103  1.00  0.00           C
ATOM   1997  CB  MET   247      31.656  -1.675  19.832  1.00  0.00           C
ATOM   1998  CG  MET   247      32.719  -1.168  18.896  1.00  0.00           C
ATOM   1999  SD  MET   247      33.491  -2.296  17.773  1.00  0.00           S
ATOM   2000  CE  MET   247      34.278  -3.307  19.027  1.00  0.00           C
ATOM   2001  C   MET   247      29.808  -3.200  20.230  1.00  0.00           C
ATOM   2002  O   MET   247      30.253  -4.307  20.536  1.00  0.00           O
ATOM   2003  N   SER   248      28.707  -2.695  20.746  1.00  0.00           N
ATOM   2004  CA  SER   248      27.897  -3.388  21.773  1.00  0.00           C
ATOM   2005  CB  SER   248      26.845  -2.392  22.258  1.00  0.00           C
ATOM   2006  OG  SER   248      27.452  -1.258  22.864  1.00  0.00           O
ATOM   2007  C   SER   248      27.188  -4.758  21.343  1.00  0.00           C
ATOM   2008  O   SER   248      27.057  -5.037  20.197  1.00  0.00           O
ATOM   2009  N   VAL   249      26.685  -5.512  22.316  1.00  0.00           N
ATOM   2010  CA  VAL   249      25.922  -6.690  22.117  1.00  0.00           C
ATOM   2011  CB  VAL   249      26.694  -8.039  22.139  1.00  0.00           C
ATOM   2012  CG1 VAL   249      25.860  -9.331  22.150  1.00  0.00           C
ATOM   2013  CG2 VAL   249      27.484  -8.047  20.870  1.00  0.00           C
ATOM   2014  C   VAL   249      24.702  -6.836  23.116  1.00  0.00           C
ATOM   2015  O   VAL   249      24.936  -6.825  24.346  1.00  0.00           O
ATOM   2016  N   ASN   250      23.455  -6.971  22.605  1.00  0.00           N
ATOM   2017  CA  ASN   250      22.307  -7.309  23.426  1.00  0.00           C
ATOM   2018  CB  ASN   250      21.022  -6.491  23.052  1.00  0.00           C
ATOM   2019  CG  ASN   250      19.899  -6.709  24.047  1.00  0.00           C
ATOM   2020  OD1 ASN   250      18.856  -7.298  23.724  1.00  0.00           O
ATOM   2021  ND2 ASN   250      19.960  -6.174  25.248  1.00  0.00           N
ATOM   2022  C   ASN   250      21.870  -8.767  23.216  1.00  0.00           C
ATOM   2023  O   ASN   250      21.768  -9.230  22.103  1.00  0.00           O
ATOM   2024  N   LEU   251      21.670  -9.564  24.320  1.00  0.00           N
ATOM   2025  CA  LEU   251      21.188 -11.006  24.434  1.00  0.00           C
ATOM   2026  CB  LEU   251      22.393 -11.863  24.755  1.00  0.00           C
ATOM   2027  CG  LEU   251      23.452 -11.978  23.674  1.00  0.00           C
ATOM   2028  CD1 LEU   251      24.722 -12.655  24.239  1.00  0.00           C
ATOM   2029  CD2 LEU   251      23.050 -12.917  22.458  1.00  0.00           C
ATOM   2030  C   LEU   251      20.073 -11.151  25.473  1.00  0.00           C
ATOM   2031  O   LEU   251      20.314 -11.248  26.646  1.00  0.00           O
ATOM   2032  N   THR   252      18.845 -11.245  25.031  1.00  0.00           N
ATOM   2033  CA  THR   252      17.679 -11.382  25.883  1.00  0.00           C
ATOM   2034  CB  THR   252      16.444 -10.877  25.105  1.00  0.00           C
ATOM   2035  CG2 THR   252      16.571  -9.601  24.264  1.00  0.00           C
ATOM   2036  OG1 THR   252      16.052 -11.881  24.078  1.00  0.00           O
ATOM   2037  C   THR   252      17.567 -12.811  26.201  1.00  0.00           C
ATOM   2038  O   THR   252      18.177 -13.666  25.562  1.00  0.00           O
ATOM   2039  N   ARG   253      16.780 -13.225  27.253  1.00  0.00           N
ATOM   2040  CA  ARG   253      16.482 -14.606  27.540  1.00  0.00           C
ATOM   2041  CB  ARG   253      15.412 -14.726  28.600  1.00  0.00           C
ATOM   2042  CG  ARG   253      14.651 -16.129  28.733  1.00  0.00           C
ATOM   2043  CD  ARG   253      15.493 -17.211  29.441  1.00  0.00           C
ATOM   2044  NE  ARG   253      16.481 -17.718  28.539  1.00  0.00           N
ATOM   2045  CZ  ARG   253      17.711 -18.099  28.661  1.00  0.00           C
ATOM   2046  NH1 ARG   253      18.282 -18.550  27.617  1.00  0.00           N
ATOM   2047  NH2 ARG   253      18.492 -17.997  29.636  1.00  0.00           N
ATOM   2048  C   ARG   253      16.007 -15.250  26.219  1.00  0.00           C
ATOM   2049  O   ARG   253      16.673 -16.175  25.770  1.00  0.00           O
ATOM   2050  N   ARG   254      14.944 -14.833  25.481  1.00  0.00           N
ATOM   2051  CA  ARG   254      14.418 -15.473  24.261  1.00  0.00           C
ATOM   2052  CB  ARG   254      13.083 -14.776  23.912  1.00  0.00           C
ATOM   2053  CG  ARG   254      12.247 -15.580  22.955  1.00  0.00           C
ATOM   2054  CD  ARG   254      10.899 -14.914  22.793  1.00  0.00           C
ATOM   2055  NE  ARG   254       9.897 -15.746  22.052  1.00  0.00           N
ATOM   2056  CZ  ARG   254       8.615 -15.877  22.070  1.00  0.00           C
ATOM   2057  NH1 ARG   254       7.865 -15.097  22.839  1.00  0.00           N
ATOM   2058  NH2 ARG   254       8.023 -16.752  21.333  1.00  0.00           N
ATOM   2059  C   ARG   254      15.495 -15.442  23.199  1.00  0.00           C
ATOM   2060  O   ARG   254      15.513 -16.415  22.483  1.00  0.00           O
ATOM   2061  N   THR   255      16.375 -14.499  23.034  1.00  0.00           N
ATOM   2062  CA  THR   255      17.514 -14.510  22.108  1.00  0.00           C
ATOM   2063  CB  THR   255      18.355 -13.260  22.103  1.00  0.00           C
ATOM   2064  CG2 THR   255      19.446 -13.139  21.104  1.00  0.00           C
ATOM   2065  OG1 THR   255      17.558 -12.037  21.819  1.00  0.00           O
ATOM   2066  C   THR   255      18.434 -15.700  22.430  1.00  0.00           C
ATOM   2067  O   THR   255      18.906 -16.467  21.580  1.00  0.00           O
ATOM   2068  N   LEU   256      18.743 -15.975  23.712  1.00  0.00           N
ATOM   2069  CA  LEU   256      19.576 -17.087  24.030  1.00  0.00           C
ATOM   2070  CB  LEU   256      20.104 -16.915  25.429  1.00  0.00           C
ATOM   2071  CG  LEU   256      21.100 -15.662  25.431  1.00  0.00           C
ATOM   2072  CD1 LEU   256      21.184 -14.878  26.767  1.00  0.00           C
ATOM   2073  CD2 LEU   256      22.454 -16.170  25.089  1.00  0.00           C
ATOM   2074  C   LEU   256      18.868 -18.479  23.930  1.00  0.00           C
ATOM   2075  O   LEU   256      19.524 -19.441  23.674  1.00  0.00           O
ATOM   2076  N   ASP   257      17.514 -18.524  23.966  1.00  0.00           N
ATOM   2077  CA  ASP   257      16.661 -19.695  23.537  1.00  0.00           C
ATOM   2078  CB  ASP   257      15.280 -19.472  24.034  1.00  0.00           C
ATOM   2079  CG  ASP   257      15.176 -19.044  25.478  1.00  0.00           C
ATOM   2080  OD1 ASP   257      14.095 -18.633  25.927  1.00  0.00           O
ATOM   2081  OD2 ASP   257      16.144 -19.306  26.208  1.00  0.00           O
ATOM   2082  C   ASP   257      16.748 -19.960  22.013  1.00  0.00           C
ATOM   2083  O   ASP   257      17.036 -21.094  21.606  1.00  0.00           O
ATOM   2084  N   ARG   258      16.629 -18.915  21.084  1.00  0.00           N
ATOM   2085  CA  ARG   258      16.893 -19.126  19.659  1.00  0.00           C
ATOM   2086  CB  ARG   258      16.454 -17.921  18.850  1.00  0.00           C
ATOM   2087  CG  ARG   258      14.917 -17.855  18.784  1.00  0.00           C
ATOM   2088  CD  ARG   258      14.343 -16.691  18.010  1.00  0.00           C
ATOM   2089  NE  ARG   258      14.888 -15.470  18.599  1.00  0.00           N
ATOM   2090  CZ  ARG   258      15.911 -14.762  18.201  1.00  0.00           C
ATOM   2091  NH1 ARG   258      16.667 -15.124  17.220  1.00  0.00           N
ATOM   2092  NH2 ARG   258      16.212 -13.570  18.708  1.00  0.00           N
ATOM   2093  C   ARG   258      18.363 -19.430  19.435  1.00  0.00           C
ATOM   2094  O   ARG   258      18.709 -19.976  18.449  1.00  0.00           O
ATOM   2095  N   CYS   259      19.261 -19.037  20.331  1.00  0.00           N
ATOM   2096  CA  CYS   259      20.658 -19.413  20.234  1.00  0.00           C
ATOM   2097  CB  CYS   259      21.484 -18.395  21.049  1.00  0.00           C
ATOM   2098  SG  CYS   259      23.237 -18.764  20.823  1.00  0.00           S
ATOM   2099  C   CYS   259      20.936 -20.871  20.598  1.00  0.00           C
ATOM   2100  O   CYS   259      21.668 -21.473  19.827  1.00  0.00           O
ATOM   2101  N   GLN   260      20.314 -21.446  21.582  1.00  0.00           N
ATOM   2102  CA  GLN   260      20.291 -22.909  21.827  1.00  0.00           C
ATOM   2103  CB  GLN   260      19.604 -23.322  23.160  1.00  0.00           C
ATOM   2104  CG  GLN   260      19.746 -24.735  23.465  1.00  0.00           C
ATOM   2105  CD  GLN   260      21.071 -25.133  24.088  1.00  0.00           C
ATOM   2106  OE1 GLN   260      21.540 -24.548  25.066  1.00  0.00           O
ATOM   2107  NE2 GLN   260      21.790 -26.024  23.449  1.00  0.00           N
ATOM   2108  C   GLN   260      19.847 -23.684  20.606  1.00  0.00           C
ATOM   2109  O   GLN   260      20.305 -24.800  20.345  1.00  0.00           O
ATOM   2110  N   GLY   261      18.867 -23.188  19.907  1.00  0.00           N
ATOM   2111  CA  GLY   261      18.422 -23.706  18.616  1.00  0.00           C
ATOM   2112  C   GLY   261      19.402 -23.608  17.497  1.00  0.00           C
ATOM   2113  O   GLY   261      19.465 -24.567  16.668  1.00  0.00           O
ATOM   2114  N   ASN   262      20.251 -22.645  17.389  1.00  0.00           N
ATOM   2115  CA  ASN   262      21.347 -22.565  16.406  1.00  0.00           C
ATOM   2116  CB  ASN   262      22.193 -21.218  16.388  1.00  0.00           C
ATOM   2117  CG  ASN   262      21.520 -19.924  16.096  1.00  0.00           C
ATOM   2118  OD1 ASN   262      22.006 -18.837  16.460  1.00  0.00           O
ATOM   2119  ND2 ASN   262      20.393 -19.995  15.382  1.00  0.00           N
ATOM   2120  C   ASN   262      22.307 -23.657  16.734  1.00  0.00           C
ATOM   2121  O   ASN   262      22.789 -24.329  15.813  1.00  0.00           O
ATOM   2122  N   LEU   263      22.663 -23.804  17.983  1.00  0.00           N
ATOM   2123  CA  LEU   263      23.543 -24.802  18.551  1.00  0.00           C
ATOM   2124  CB  LEU   263      23.696 -24.605  20.107  1.00  0.00           C
ATOM   2125  CG  LEU   263      24.906 -25.303  20.736  1.00  0.00           C
ATOM   2126  CD1 LEU   263      24.954 -24.780  22.131  1.00  0.00           C
ATOM   2127  CD2 LEU   263      24.777 -26.827  20.824  1.00  0.00           C
ATOM   2128  C   LEU   263      23.042 -26.281  18.255  1.00  0.00           C
ATOM   2129  O   LEU   263      23.773 -27.118  17.759  1.00  0.00           O
ATOM   2130  N   GLU   264      21.729 -26.445  18.260  1.00  0.00           N
ATOM   2131  CA  GLU   264      21.114 -27.732  17.849  1.00  0.00           C
ATOM   2132  CB  GLU   264      19.739 -27.851  18.543  1.00  0.00           C
ATOM   2133  CG  GLU   264      19.718 -27.961  20.019  1.00  0.00           C
ATOM   2134  CD  GLU   264      20.902 -28.607  20.708  1.00  0.00           C
ATOM   2135  OE1 GLU   264      21.489 -29.531  20.121  1.00  0.00           O
ATOM   2136  OE2 GLU   264      21.097 -28.273  21.893  1.00  0.00           O
ATOM   2137  C   GLU   264      20.966 -27.923  16.341  1.00  0.00           C
ATOM   2138  O   GLU   264      21.217 -29.024  15.848  1.00  0.00           O
ATOM   2139  N   THR   265      20.745 -26.879  15.604  1.00  0.00           N
ATOM   2140  CA  THR   265      20.895 -26.862  14.069  1.00  0.00           C
ATOM   2141  CB  THR   265      20.443 -25.576  13.470  1.00  0.00           C
ATOM   2142  CG2 THR   265      20.464 -25.547  11.967  1.00  0.00           C
ATOM   2143  OG1 THR   265      19.179 -25.378  13.990  1.00  0.00           O
ATOM   2144  C   THR   265      22.349 -27.215  13.746  1.00  0.00           C
ATOM   2145  O   THR   265      22.531 -27.954  12.795  1.00  0.00           O
ATOM   2146  N   LEU   266      23.386 -26.718  14.478  1.00  0.00           N
ATOM   2147  CA  LEU   266      24.831 -26.924  14.179  1.00  0.00           C
ATOM   2148  CB  LEU   266      25.746 -25.850  14.895  1.00  0.00           C
ATOM   2149  CG  LEU   266      27.235 -25.735  14.482  1.00  0.00           C
ATOM   2150  CD1 LEU   266      27.375 -25.786  12.989  1.00  0.00           C
ATOM   2151  CD2 LEU   266      27.786 -24.421  14.984  1.00  0.00           C
ATOM   2152  C   LEU   266      25.180 -28.320  14.522  1.00  0.00           C
ATOM   2153  O   LEU   266      25.600 -29.116  13.626  1.00  0.00           O
ATOM   2154  N   GLN   267      24.821 -28.774  15.691  1.00  0.00           N
ATOM   2155  CA  GLN   267      24.810 -30.180  16.141  1.00  0.00           C
ATOM   2156  CB  GLN   267      24.052 -30.353  17.496  1.00  0.00           C
ATOM   2157  CG  GLN   267      24.020 -31.644  18.275  1.00  0.00           C
ATOM   2158  CD  GLN   267      25.405 -31.940  18.870  1.00  0.00           C
ATOM   2159  OE1 GLN   267      25.721 -31.600  19.960  1.00  0.00           O
ATOM   2160  NE2 GLN   267      26.273 -32.681  18.184  1.00  0.00           N
ATOM   2161  C   GLN   267      24.207 -31.261  15.110  1.00  0.00           C
ATOM   2162  O   GLN   267      24.963 -32.057  14.640  1.00  0.00           O
ATOM   2163  N   LYS   268      22.950 -31.184  14.787  1.00  0.00           N
ATOM   2164  CA  LYS   268      22.293 -31.931  13.636  1.00  0.00           C
ATOM   2165  CB  LYS   268      20.819 -31.553  13.637  1.00  0.00           C
ATOM   2166  CG  LYS   268      19.923 -32.695  13.123  1.00  0.00           C
ATOM   2167  CD  LYS   268      18.374 -32.548  13.491  1.00  0.00           C
ATOM   2168  CE  LYS   268      17.757 -31.297  12.834  1.00  0.00           C
ATOM   2169  NZ  LYS   268      16.334 -30.993  13.240  1.00  0.00           N
ATOM   2170  C   LYS   268      23.022 -31.898  12.273  1.00  0.00           C
ATOM   2171  O   LYS   268      23.212 -32.926  11.586  1.00  0.00           O
ATOM   2172  N   THR   269      23.520 -30.729  11.922  1.00  0.00           N
ATOM   2173  CA  THR   269      24.323 -30.526  10.655  1.00  0.00           C
ATOM   2174  CB  THR   269      24.351 -29.077  10.214  1.00  0.00           C
ATOM   2175  CG2 THR   269      25.038 -28.833   8.872  1.00  0.00           C
ATOM   2176  OG1 THR   269      23.014 -28.594  10.099  1.00  0.00           O
ATOM   2177  C   THR   269      25.777 -31.092  10.638  1.00  0.00           C
ATOM   2178  O   THR   269      26.101 -31.880   9.714  1.00  0.00           O
ATOM   2179  N   VAL   270      26.623 -30.837  11.677  1.00  0.00           N
ATOM   2180  CA  VAL   270      27.856 -31.583  11.919  1.00  0.00           C
ATOM   2181  CB  VAL   270      28.558 -31.267  13.207  1.00  0.00           C
ATOM   2182  CG1 VAL   270      29.847 -32.055  13.420  1.00  0.00           C
ATOM   2183  CG2 VAL   270      28.858 -29.785  13.520  1.00  0.00           C
ATOM   2184  C   VAL   270      27.510 -33.089  11.958  1.00  0.00           C
ATOM   2185  O   VAL   270      28.180 -33.900  11.320  1.00  0.00           O
ATOM   2186  N   LEU   271      26.528 -33.514  12.781  1.00  0.00           N
ATOM   2187  CA  LEU   271      26.223 -34.962  12.910  1.00  0.00           C
ATOM   2188  CB  LEU   271      25.144 -35.169  13.992  1.00  0.00           C
ATOM   2189  CG  LEU   271      25.610 -35.053  15.412  1.00  0.00           C
ATOM   2190  CD1 LEU   271      24.370 -34.868  16.238  1.00  0.00           C
ATOM   2191  CD2 LEU   271      26.224 -36.380  15.954  1.00  0.00           C
ATOM   2192  C   LEU   271      25.689 -35.574  11.617  1.00  0.00           C
ATOM   2193  O   LEU   271      26.021 -36.747  11.410  1.00  0.00           O
ATOM   2194  N   ARG   272      25.109 -34.881  10.600  1.00  0.00           N
ATOM   2195  CA  ARG   272      24.853 -35.446   9.274  1.00  0.00           C
ATOM   2196  CB  ARG   272      23.728 -34.570   8.661  1.00  0.00           C
ATOM   2197  CG  ARG   272      23.400 -35.064   7.251  1.00  0.00           C
ATOM   2198  CD  ARG   272      22.082 -34.449   6.727  1.00  0.00           C
ATOM   2199  NE  ARG   272      22.138 -33.009   6.493  1.00  0.00           N
ATOM   2200  CZ  ARG   272      21.810 -31.994   7.234  1.00  0.00           C
ATOM   2201  NH1 ARG   272      21.121 -32.195   8.342  1.00  0.00           N
ATOM   2202  NH2 ARG   272      22.175 -30.803   6.986  1.00  0.00           N
ATOM   2203  C   ARG   272      26.138 -35.499   8.403  1.00  0.00           C
ATOM   2204  O   ARG   272      26.447 -36.593   7.886  1.00  0.00           O
ATOM   2205  N   ILE   273      26.930 -34.387   8.368  1.00  0.00           N
ATOM   2206  CA  ILE   273      28.069 -34.256   7.432  1.00  0.00           C
ATOM   2207  CB  ILE   273      28.287 -32.785   7.255  1.00  0.00           C
ATOM   2208  CG2 ILE   273      29.698 -32.441   6.711  1.00  0.00           C
ATOM   2209  CG1 ILE   273      27.205 -32.302   6.258  1.00  0.00           C
ATOM   2210  CD1 ILE   273      26.807 -30.867   6.080  1.00  0.00           C
ATOM   2211  C   ILE   273      29.303 -35.010   7.907  1.00  0.00           C
ATOM   2212  O   ILE   273      30.167 -35.364   7.111  1.00  0.00           O
ATOM   2213  N   LYS   274      29.475 -35.319   9.203  1.00  0.00           N
ATOM   2214  CA  LYS   274      30.583 -36.202   9.632  1.00  0.00           C
ATOM   2215  CB  LYS   274      30.646 -36.208  11.183  1.00  0.00           C
ATOM   2216  CG  LYS   274      29.442 -36.889  11.935  1.00  0.00           C
ATOM   2217  CD  LYS   274      29.714 -37.119  13.391  1.00  0.00           C
ATOM   2218  CE  LYS   274      30.787 -38.138  13.789  1.00  0.00           C
ATOM   2219  NZ  LYS   274      30.224 -39.513  13.529  1.00  0.00           N
ATOM   2220  C   LYS   274      30.365 -37.612   9.092  1.00  0.00           C
ATOM   2221  O   LYS   274      31.297 -38.390   9.264  1.00  0.00           O
ATOM   2222  N   GLU   275      29.245 -38.033   8.467  1.00  0.00           N
ATOM   2223  CA  GLU   275      29.008 -39.342   7.966  1.00  0.00           C
ATOM   2224  CB  GLU   275      27.588 -39.812   8.219  1.00  0.00           C
ATOM   2225  CG  GLU   275      27.078 -39.785   9.687  1.00  0.00           C
ATOM   2226  CD  GLU   275      27.975 -40.649  10.580  1.00  0.00           C
ATOM   2227  OE1 GLU   275      28.168 -41.863  10.310  1.00  0.00           O
ATOM   2228  OE2 GLU   275      28.350 -40.202  11.673  1.00  0.00           O
ATOM   2229  C   GLU   275      29.352 -39.422   6.468  1.00  0.00           C
ATOM   2230  O   GLU   275      29.769 -40.449   5.925  1.00  0.00           O
ATOM   2231  N   THR   276      29.186 -38.317   5.784  1.00  0.00           N
ATOM   2232  CA  THR   276      29.486 -38.129   4.338  1.00  0.00           C
ATOM   2233  CB  THR   276      28.467 -37.379   3.540  1.00  0.00           C
ATOM   2234  CG2 THR   276      27.133 -38.162   3.690  1.00  0.00           C
ATOM   2235  OG1 THR   276      28.233 -36.072   4.065  1.00  0.00           O
ATOM   2236  C   THR   276      30.862 -37.549   4.061  1.00  0.00           C
ATOM   2237  O   THR   276      31.578 -38.049   3.187  1.00  0.00           O
ATOM   2238  N   ASP   277      31.325 -36.580   4.887  1.00  0.00           N
ATOM   2239  CA  ASP   277      32.444 -35.673   4.632  1.00  0.00           C
ATOM   2240  CB  ASP   277      32.003 -34.505   3.624  1.00  0.00           C
ATOM   2241  CG  ASP   277      30.827 -34.736   2.541  1.00  0.00           C
ATOM   2242  OD1 ASP   277      31.228 -35.236   1.449  1.00  0.00           O
ATOM   2243  OD2 ASP   277      29.708 -34.212   2.723  1.00  0.00           O
ATOM   2244  C   ASP   277      33.215 -35.293   5.913  1.00  0.00           C
ATOM   2245  O   ASP   277      33.468 -34.114   6.182  1.00  0.00           O
ATOM   2246  N   GLU   278      33.573 -36.340   6.743  1.00  0.00           N
ATOM   2247  CA  GLU   278      34.283 -36.006   7.963  1.00  0.00           C
ATOM   2248  CB  GLU   278      34.348 -37.203   8.941  1.00  0.00           C
ATOM   2249  CG  GLU   278      34.564 -38.537   8.284  1.00  0.00           C
ATOM   2250  CD  GLU   278      35.928 -38.625   7.513  1.00  0.00           C
ATOM   2251  OE1 GLU   278      37.042 -38.549   8.076  1.00  0.00           O
ATOM   2252  OE2 GLU   278      35.746 -38.769   6.267  1.00  0.00           O
ATOM   2253  C   GLU   278      35.689 -35.534   7.709  1.00  0.00           C
ATOM   2254  O   GLU   278      36.202 -34.766   8.597  1.00  0.00           O
ATOM   2255  N   GLN   279      36.263 -35.749   6.568  1.00  0.00           N
ATOM   2256  CA  GLN   279      37.532 -35.150   6.152  1.00  0.00           C
ATOM   2257  CB  GLN   279      38.130 -35.802   4.874  1.00  0.00           C
ATOM   2258  CG  GLN   279      37.787 -34.970   3.611  1.00  0.00           C
ATOM   2259  CD  GLN   279      36.411 -35.080   2.981  1.00  0.00           C
ATOM   2260  OE1 GLN   279      35.595 -35.930   3.385  1.00  0.00           O
ATOM   2261  NE2 GLN   279      36.198 -34.486   1.829  1.00  0.00           N
ATOM   2262  C   GLN   279      37.397 -33.619   6.255  1.00  0.00           C
ATOM   2263  O   GLN   279      38.349 -32.996   6.734  1.00  0.00           O
ATOM   2264  N   ARG   280      36.241 -32.988   5.943  1.00  0.00           N
ATOM   2265  CA  ARG   280      36.007 -31.557   6.077  1.00  0.00           C
ATOM   2266  CB  ARG   280      34.678 -31.080   5.565  1.00  0.00           C
ATOM   2267  CG  ARG   280      34.293 -31.473   4.096  1.00  0.00           C
ATOM   2268  CD  ARG   280      32.902 -30.839   3.672  1.00  0.00           C
ATOM   2269  NE  ARG   280      33.174 -29.462   3.224  1.00  0.00           N
ATOM   2270  CZ  ARG   280      32.455 -28.735   2.381  1.00  0.00           C
ATOM   2271  NH1 ARG   280      31.320 -29.109   1.841  1.00  0.00           N
ATOM   2272  NH2 ARG   280      32.975 -27.602   2.021  1.00  0.00           N
ATOM   2273  C   ARG   280      36.171 -31.068   7.477  1.00  0.00           C
ATOM   2274  O   ARG   280      36.705 -29.961   7.745  1.00  0.00           O
ATOM   2275  N   LEU   281      35.696 -31.799   8.484  1.00  0.00           N
ATOM   2276  CA  LEU   281      35.727 -31.517   9.918  1.00  0.00           C
ATOM   2277  CB  LEU   281      34.755 -32.397  10.732  1.00  0.00           C
ATOM   2278  CG  LEU   281      33.292 -31.878  10.797  1.00  0.00           C
ATOM   2279  CD1 LEU   281      33.055 -30.412  10.989  1.00  0.00           C
ATOM   2280  CD2 LEU   281      32.525 -32.323   9.528  1.00  0.00           C
ATOM   2281  C   LEU   281      37.205 -31.582  10.405  1.00  0.00           C
ATOM   2282  O   LEU   281      37.660 -30.813  11.210  1.00  0.00           O
ATOM   2283  N   ARG   282      38.005 -32.498   9.811  1.00  0.00           N
ATOM   2284  CA  ARG   282      39.448 -32.635  10.019  1.00  0.00           C
ATOM   2285  CB  ARG   282      39.780 -34.022   9.600  1.00  0.00           C
ATOM   2286  CG  ARG   282      39.097 -35.069  10.529  1.00  0.00           C
ATOM   2287  CD  ARG   282      39.839 -36.418  10.359  1.00  0.00           C
ATOM   2288  NE  ARG   282      39.437 -37.041   9.112  1.00  0.00           N
ATOM   2289  CZ  ARG   282      40.035 -37.190   7.948  1.00  0.00           C
ATOM   2290  NH1 ARG   282      41.232 -36.733   7.726  1.00  0.00           N
ATOM   2291  NH2 ARG   282      39.359 -37.806   7.085  1.00  0.00           N
ATOM   2292  C   ARG   282      40.297 -31.548   9.360  1.00  0.00           C
ATOM   2293  O   ARG   282      41.101 -30.991  10.053  1.00  0.00           O
ATOM   2294  N   ASP   283      39.990 -31.109   8.117  1.00  0.00           N
ATOM   2295  CA  ASP   283      40.701 -30.046   7.429  1.00  0.00           C
ATOM   2296  CB  ASP   283      40.406 -29.983   5.919  1.00  0.00           C
ATOM   2297  CG  ASP   283      41.076 -31.099   5.146  1.00  0.00           C
ATOM   2298  OD1 ASP   283      40.816 -31.194   3.909  1.00  0.00           O
ATOM   2299  OD2 ASP   283      41.945 -31.779   5.660  1.00  0.00           O
ATOM   2300  C   ASP   283      40.361 -28.746   8.106  1.00  0.00           C
ATOM   2301  O   ASP   283      41.236 -27.858   8.209  1.00  0.00           O
ATOM   2302  N   GLU   284      39.138 -28.578   8.610  1.00  0.00           N
ATOM   2303  CA  GLU   284      38.720 -27.480   9.556  1.00  0.00           C
ATOM   2304  CB  GLU   284      37.208 -27.714   9.789  1.00  0.00           C
ATOM   2305  CG  GLU   284      36.555 -26.999  10.991  1.00  0.00           C
ATOM   2306  CD  GLU   284      36.219 -25.504  10.763  1.00  0.00           C
ATOM   2307  OE1 GLU   284      35.615 -24.945  11.754  1.00  0.00           O
ATOM   2308  OE2 GLU   284      36.644 -24.803   9.789  1.00  0.00           O
ATOM   2309  C   GLU   284      39.526 -27.404  10.877  1.00  0.00           C
ATOM   2310  O   GLU   284      40.180 -26.403  10.970  1.00  0.00           O
ATOM   2311  N   TYR   285      39.629 -28.506  11.588  1.00  0.00           N
ATOM   2312  CA  TYR   285      40.573 -28.700  12.690  1.00  0.00           C
ATOM   2313  CB  TYR   285      40.479 -30.134  13.360  1.00  0.00           C
ATOM   2314  CG  TYR   285      41.637 -30.603  14.235  1.00  0.00           C
ATOM   2315  CD1 TYR   285      42.974 -30.849  13.743  1.00  0.00           C
ATOM   2316  CE1 TYR   285      43.919 -31.069  14.715  1.00  0.00           C
ATOM   2317  CZ  TYR   285      43.584 -31.530  15.995  1.00  0.00           C
ATOM   2318  OH  TYR   285      44.543 -31.945  16.880  1.00  0.00           O
ATOM   2319  CE2 TYR   285      42.226 -31.455  16.447  1.00  0.00           C
ATOM   2320  CD2 TYR   285      41.281 -30.919  15.575  1.00  0.00           C
ATOM   2321  C   TYR   285      42.006 -28.378  12.250  1.00  0.00           C
ATOM   2322  O   TYR   285      42.726 -27.736  13.072  1.00  0.00           O
ATOM   2323  N   ARG   286      42.570 -28.751  11.088  1.00  0.00           N
ATOM   2324  CA  ARG   286      43.918 -28.558  10.584  1.00  0.00           C
ATOM   2325  CB  ARG   286      44.045 -29.395   9.321  1.00  0.00           C
ATOM   2326  CG  ARG   286      44.241 -30.905   9.603  1.00  0.00           C
ATOM   2327  CD  ARG   286      43.995 -31.625   8.264  1.00  0.00           C
ATOM   2328  NE  ARG   286      44.881 -32.825   8.078  1.00  0.00           N
ATOM   2329  CZ  ARG   286      44.874 -33.536   6.984  1.00  0.00           C
ATOM   2330  NH1 ARG   286      44.174 -33.185   5.957  1.00  0.00           N
ATOM   2331  NH2 ARG   286      45.715 -34.505   6.922  1.00  0.00           N
ATOM   2332  C   ARG   286      44.200 -27.039  10.357  1.00  0.00           C
ATOM   2333  O   ARG   286      45.190 -26.627  10.952  1.00  0.00           O
ATOM   2334  N   ARG   287      43.224 -26.352   9.678  1.00  0.00           N
ATOM   2335  CA  ARG   287      43.198 -24.859   9.407  1.00  0.00           C
ATOM   2336  CB  ARG   287      41.942 -24.453   8.499  1.00  0.00           C
ATOM   2337  CG  ARG   287      41.825 -22.937   8.304  1.00  0.00           C
ATOM   2338  CD  ARG   287      40.890 -22.624   7.130  1.00  0.00           C
ATOM   2339  NE  ARG   287      39.840 -23.605   6.918  1.00  0.00           N
ATOM   2340  CZ  ARG   287      38.797 -23.817   7.687  1.00  0.00           C
ATOM   2341  NH1 ARG   287      38.492 -23.078   8.740  1.00  0.00           N
ATOM   2342  NH2 ARG   287      37.870 -24.714   7.367  1.00  0.00           N
ATOM   2343  C   ARG   287      43.282 -24.140  10.794  1.00  0.00           C
ATOM   2344  O   ARG   287      44.126 -23.216  10.920  1.00  0.00           O
ATOM   2345  N   LEU   288      42.459 -24.594  11.771  1.00  0.00           N
ATOM   2346  CA  LEU   288      42.396 -23.969  13.084  1.00  0.00           C
ATOM   2347  CB  LEU   288      41.233 -24.623  13.872  1.00  0.00           C
ATOM   2348  CG  LEU   288      39.857 -24.270  13.328  1.00  0.00           C
ATOM   2349  CD1 LEU   288      38.662 -25.051  13.810  1.00  0.00           C
ATOM   2350  CD2 LEU   288      39.503 -22.881  13.574  1.00  0.00           C
ATOM   2351  C   LEU   288      43.708 -24.211  13.921  1.00  0.00           C
ATOM   2352  O   LEU   288      44.231 -23.232  14.491  1.00  0.00           O
ATOM   2353  N   VAL   289      44.297 -25.448  13.812  1.00  0.00           N
ATOM   2354  CA  VAL   289      45.681 -25.574  14.357  1.00  0.00           C
ATOM   2355  CB  VAL   289      46.129 -27.024  14.444  1.00  0.00           C
ATOM   2356  CG1 VAL   289      47.618 -27.226  15.012  1.00  0.00           C
ATOM   2357  CG2 VAL   289      45.307 -27.867  15.398  1.00  0.00           C
ATOM   2358  C   VAL   289      46.671 -24.796  13.485  1.00  0.00           C
ATOM   2359  O   VAL   289      47.569 -24.134  14.049  1.00  0.00           O
ATOM   2360  N   GLU   290      46.528 -24.675  12.139  1.00  0.00           N
ATOM   2361  CA  GLU   290      47.521 -24.117  11.201  1.00  0.00           C
ATOM   2362  CB  GLU   290      47.278 -24.824   9.811  1.00  0.00           C
ATOM   2363  CG  GLU   290      48.038 -24.305   8.605  1.00  0.00           C
ATOM   2364  CD  GLU   290      49.443 -23.866   8.843  1.00  0.00           C
ATOM   2365  OE1 GLU   290      49.828 -22.806   8.322  1.00  0.00           O
ATOM   2366  OE2 GLU   290      50.170 -24.422   9.667  1.00  0.00           O
ATOM   2367  C   GLU   290      47.663 -22.601  11.130  1.00  0.00           C
ATOM   2368  O   GLU   290      48.775 -22.079  11.148  1.00  0.00           O
ATOM   2369  N   GLY   291      46.561 -21.847  11.203  1.00  0.00           N
ATOM   2370  CA  GLY   291      46.534 -20.401  11.156  1.00  0.00           C
ATOM   2371  C   GLY   291      45.537 -19.905  10.172  1.00  0.00           C
ATOM   2372  O   GLY   291      45.625 -20.171   8.930  1.00  0.00           O
ATOM   2373  N   LEU   292      44.631 -19.085  10.645  1.00  0.00           N
ATOM   2374  CA  LEU   292      43.639 -18.424   9.830  1.00  0.00           C
ATOM   2375  CB  LEU   292      42.334 -18.284  10.638  1.00  0.00           C
ATOM   2376  CG  LEU   292      41.463 -19.561  10.840  1.00  0.00           C
ATOM   2377  CD1 LEU   292      42.193 -20.502  11.832  1.00  0.00           C
ATOM   2378  CD2 LEU   292      40.116 -19.346  11.445  1.00  0.00           C
ATOM   2379  C   LEU   292      44.168 -17.100   9.195  1.00  0.00           C
ATOM   2380  O   LEU   292      43.458 -16.261   8.606  1.00  0.00           O
ATOM   2381  N   ARG   293      45.471 -16.942   9.158  1.00  0.00           N
ATOM   2382  CA  ARG   293      46.299 -15.761   9.234  1.00  0.00           C
ATOM   2383  CB  ARG   293      47.747 -16.283   9.373  1.00  0.00           C
ATOM   2384  CG  ARG   293      48.786 -15.459  10.152  1.00  0.00           C
ATOM   2385  CD  ARG   293      48.919 -13.983   9.871  1.00  0.00           C
ATOM   2386  NE  ARG   293      49.108 -13.625   8.448  1.00  0.00           N
ATOM   2387  CZ  ARG   293      48.900 -12.398   7.900  1.00  0.00           C
ATOM   2388  NH1 ARG   293      48.516 -11.370   8.528  1.00  0.00           N
ATOM   2389  NH2 ARG   293      49.019 -12.214   6.593  1.00  0.00           N
ATOM   2390  C   ARG   293      46.119 -14.866   8.006  1.00  0.00           C
ATOM   2391  O   ARG   293      45.991 -13.687   8.154  1.00  0.00           O
ATOM   2392  N   GLU   294      46.112 -15.373   6.802  1.00  0.00           N
ATOM   2393  CA  GLU   294      46.099 -14.550   5.544  1.00  0.00           C
ATOM   2394  CB  GLU   294      46.642 -15.415   4.336  1.00  0.00           C
ATOM   2395  CG  GLU   294      47.902 -16.269   4.601  1.00  0.00           C
ATOM   2396  CD  GLU   294      49.089 -15.401   5.063  1.00  0.00           C
ATOM   2397  OE1 GLU   294      49.742 -15.855   6.013  1.00  0.00           O
ATOM   2398  OE2 GLU   294      49.347 -14.260   4.569  1.00  0.00           O
ATOM   2399  C   GLU   294      44.739 -14.054   5.098  1.00  0.00           C
ATOM   2400  O   GLU   294      44.592 -13.080   4.325  1.00  0.00           O
ATOM   2401  N   ALA   295      43.690 -14.717   5.583  1.00  0.00           N
ATOM   2402  CA  ALA   295      42.295 -14.595   5.155  1.00  0.00           C
ATOM   2403  CB  ALA   295      41.500 -15.502   6.027  1.00  0.00           C
ATOM   2404  C   ALA   295      41.737 -13.158   5.210  1.00  0.00           C
ATOM   2405  O   ALA   295      40.866 -12.868   4.366  1.00  0.00           O
ATOM   2406  N   SER   296      42.229 -12.394   6.124  1.00  0.00           N
ATOM   2407  CA  SER   296      41.691 -11.069   6.281  1.00  0.00           C
ATOM   2408  CB  SER   296      42.055 -10.552   7.657  1.00  0.00           C
ATOM   2409  OG  SER   296      43.452 -10.612   7.795  1.00  0.00           O
ATOM   2410  C   SER   296      42.037  -9.997   5.221  1.00  0.00           C
ATOM   2411  O   SER   296      41.540  -8.891   5.183  1.00  0.00           O
ATOM   2412  N   ALA   297      42.995 -10.377   4.326  1.00  0.00           N
ATOM   2413  CA  ALA   297      43.534  -9.524   3.290  1.00  0.00           C
ATOM   2414  CB  ALA   297      44.887  -8.872   3.701  1.00  0.00           C
ATOM   2415  C   ALA   297      43.741 -10.365   1.982  1.00  0.00           C
ATOM   2416  O   ALA   297      44.411  -9.954   1.037  1.00  0.00           O
ATOM   2417  N   ALA   298      42.944 -11.456   1.846  1.00  0.00           N
ATOM   2418  CA  ALA   298      43.009 -12.394   0.771  1.00  0.00           C
ATOM   2419  CB  ALA   298      42.679 -13.783   1.317  1.00  0.00           C
ATOM   2420  C   ALA   298      42.172 -12.057  -0.450  1.00  0.00           C
ATOM   2421  O   ALA   298      41.594 -10.982  -0.532  1.00  0.00           O
ATOM   2422  N   ARG   299      42.049 -12.915  -1.513  1.00  0.00           N
ATOM   2423  CA  ARG   299      41.260 -12.544  -2.672  1.00  0.00           C
ATOM   2424  CB  ARG   299      41.414 -13.518  -3.831  1.00  0.00           C
ATOM   2425  CG  ARG   299      42.803 -13.514  -4.430  1.00  0.00           C
ATOM   2426  CD  ARG   299      44.051 -13.816  -3.517  1.00  0.00           C
ATOM   2427  NE  ARG   299      43.844 -14.882  -2.553  1.00  0.00           N
ATOM   2428  CZ  ARG   299      44.628 -15.352  -1.617  1.00  0.00           C
ATOM   2429  NH1 ARG   299      45.875 -15.116  -1.422  1.00  0.00           N
ATOM   2430  NH2 ARG   299      44.069 -16.309  -0.883  1.00  0.00           N
ATOM   2431  C   ARG   299      39.774 -12.344  -2.309  1.00  0.00           C
ATOM   2432  O   ARG   299      39.318 -12.771  -1.261  1.00  0.00           O
ATOM   2433  N   GLU   300      38.989 -11.712  -3.199  1.00  0.00           N
ATOM   2434  CA  GLU   300      37.581 -11.553  -3.084  1.00  0.00           C
ATOM   2435  CB  GLU   300      37.071 -10.900  -4.360  1.00  0.00           C
ATOM   2436  CG  GLU   300      37.439  -9.435  -4.409  1.00  0.00           C
ATOM   2437  CD  GLU   300      38.989  -9.135  -4.539  1.00  0.00           C
ATOM   2438  OE1 GLU   300      39.614  -8.435  -3.736  1.00  0.00           O
ATOM   2439  OE2 GLU   300      39.677  -9.845  -5.329  1.00  0.00           O
ATOM   2440  C   GLU   300      36.766 -12.838  -2.913  1.00  0.00           C
ATOM   2441  O   GLU   300      35.764 -12.817  -2.212  1.00  0.00           O
ATOM   2442  N   THR   301      37.296 -13.955  -3.428  1.00  0.00           N
ATOM   2443  CA  THR   301      36.806 -15.327  -3.136  1.00  0.00           C
ATOM   2444  CB  THR   301      37.528 -16.279  -4.120  1.00  0.00           C
ATOM   2445  CG2 THR   301      36.840 -16.263  -5.446  1.00  0.00           C
ATOM   2446  OG1 THR   301      38.778 -15.750  -4.412  1.00  0.00           O
ATOM   2447  C   THR   301      37.052 -15.784  -1.720  1.00  0.00           C
ATOM   2448  O   THR   301      36.449 -16.795  -1.265  1.00  0.00           O
ATOM   2449  N   ASP   302      37.931 -15.173  -0.934  1.00  0.00           N
ATOM   2450  CA  ASP   302      38.317 -15.613   0.337  1.00  0.00           C
ATOM   2451  CB  ASP   302      39.856 -15.593   0.292  1.00  0.00           C
ATOM   2452  CG  ASP   302      40.525 -16.585  -0.664  1.00  0.00           C
ATOM   2453  OD1 ASP   302      41.498 -16.136  -1.373  1.00  0.00           O
ATOM   2454  OD2 ASP   302      40.254 -17.815  -0.622  1.00  0.00           O
ATOM   2455  C   ASP   302      37.709 -14.679   1.400  1.00  0.00           C
ATOM   2456  O   ASP   302      37.702 -14.981   2.556  1.00  0.00           O
ATOM   2457  N   ALA   303      37.278 -13.485   0.962  1.00  0.00           N
ATOM   2458  CA  ALA   303      37.024 -12.267   1.777  1.00  0.00           C
ATOM   2459  CB  ALA   303      36.938 -11.017   0.883  1.00  0.00           C
ATOM   2460  C   ALA   303      35.860 -12.429   2.770  1.00  0.00           C
ATOM   2461  O   ALA   303      35.807 -11.699   3.745  1.00  0.00           O
ATOM   2462  N   HIE   304      35.045 -13.454   2.576  1.00  0.00           N
ATOM   2463  CA  HIE   304      33.954 -13.857   3.488  1.00  0.00           C
ATOM   2464  CB  HIE   304      33.002 -14.754   2.708  1.00  0.00           C
ATOM   2465  CG  HIE   304      33.678 -15.978   2.267  1.00  0.00           C
ATOM   2466  ND1 HIE   304      34.628 -16.154   1.293  1.00  0.00           N
ATOM   2467  CE1 HIE   304      35.031 -17.414   1.370  1.00  0.00           C
ATOM   2468  NE2 HIE   304      34.281 -18.024   2.295  1.00  0.00           N
ATOM   2469  CD2 HIE   304      33.423 -17.171   2.897  1.00  0.00           C
ATOM   2470  C   HIE   304      34.353 -14.518   4.813  1.00  0.00           C
ATOM   2471  O   HIE   304      33.635 -14.469   5.818  1.00  0.00           O
ATOM   2472  N   LEU   305      35.524 -15.248   4.878  1.00  0.00           N
ATOM   2473  CA  LEU   305      36.010 -16.055   6.042  1.00  0.00           C
ATOM   2474  CB  LEU   305      37.369 -16.751   5.709  1.00  0.00           C
ATOM   2475  CG  LEU   305      37.299 -17.618   4.481  1.00  0.00           C
ATOM   2476  CD1 LEU   305      38.756 -18.008   4.164  1.00  0.00           C
ATOM   2477  CD2 LEU   305      36.378 -18.839   4.772  1.00  0.00           C
ATOM   2478  C   LEU   305      36.150 -15.136   7.275  1.00  0.00           C
ATOM   2479  O   LEU   305      35.258 -15.155   8.125  1.00  0.00           O
ATOM   2480  N   ALA   306      37.214 -14.324   7.328  1.00  0.00           N
ATOM   2481  CA  ALA   306      37.660 -13.594   8.514  1.00  0.00           C
ATOM   2482  CB  ALA   306      39.025 -13.030   8.206  1.00  0.00           C
ATOM   2483  C   ALA   306      36.636 -12.507   8.948  1.00  0.00           C
ATOM   2484  O   ALA   306      35.982 -11.811   8.182  1.00  0.00           O
ATOM   2485  N   ASN   307      36.531 -12.438  10.299  1.00  0.00           N
ATOM   2486  CA  ASN   307      35.602 -11.510  10.898  1.00  0.00           C
ATOM   2487  CB  ASN   307      35.049 -12.103  12.124  1.00  0.00           C
ATOM   2488  CG  ASN   307      34.224 -11.231  12.944  1.00  0.00           C
ATOM   2489  OD1 ASN   307      33.650 -10.292  12.600  1.00  0.00           O
ATOM   2490  ND2 ASN   307      34.304 -11.519  14.258  1.00  0.00           N
ATOM   2491  C   ASN   307      36.330 -10.118  11.154  1.00  0.00           C
ATOM   2492  O   ASN   307      37.325 -10.128  11.860  1.00  0.00           O
ATOM   2493  N   PRO   308      35.754  -9.002  10.620  1.00  0.00           N
ATOM   2494  CD  PRO   308      34.680  -8.926   9.597  1.00  0.00           C
ATOM   2495  CG  PRO   308      34.864  -7.522   8.934  1.00  0.00           C
ATOM   2496  CB  PRO   308      35.590  -6.678   9.939  1.00  0.00           C
ATOM   2497  CA  PRO   308      36.411  -7.649  10.673  1.00  0.00           C
ATOM   2498  C   PRO   308      36.649  -7.178  12.101  1.00  0.00           C
ATOM   2499  O   PRO   308      37.530  -6.339  12.354  1.00  0.00           O
ATOM   2500  N   VAL   309      35.963  -7.728  13.122  1.00  0.00           N
ATOM   2501  CA  VAL   309      36.004  -7.504  14.537  1.00  0.00           C
ATOM   2502  CB  VAL   309      34.795  -8.213  15.178  1.00  0.00           C
ATOM   2503  CG1 VAL   309      34.824  -8.093  16.632  1.00  0.00           C
ATOM   2504  CG2 VAL   309      33.463  -7.641  14.635  1.00  0.00           C
ATOM   2505  C   VAL   309      37.341  -8.029  15.183  1.00  0.00           C
ATOM   2506  O   VAL   309      37.876  -7.385  16.101  1.00  0.00           O
ATOM   2507  N   LEU   310      37.821  -9.239  14.775  1.00  0.00           N
ATOM   2508  CA  LEU   310      38.880  -9.956  15.451  1.00  0.00           C
ATOM   2509  CB  LEU   310      39.004 -11.360  14.939  1.00  0.00           C
ATOM   2510  CG  LEU   310      39.236 -12.546  15.872  1.00  0.00           C
ATOM   2511  CD1 LEU   310      37.900 -13.119  16.217  1.00  0.00           C
ATOM   2512  CD2 LEU   310      40.064 -13.643  15.242  1.00  0.00           C
ATOM   2513  C   LEU   310      40.272  -9.280  15.351  1.00  0.00           C
ATOM   2514  O   LEU   310      40.737  -8.953  14.287  1.00  0.00           O
ATOM   2515  N   PRO   311      41.099  -9.256  16.471  1.00  0.00           N
ATOM   2516  CD  PRO   311      40.642  -9.274  17.850  1.00  0.00           C
ATOM   2517  CG  PRO   311      41.669  -8.443  18.640  1.00  0.00           C
ATOM   2518  CB  PRO   311      42.872  -8.258  17.735  1.00  0.00           C
ATOM   2519  CA  PRO   311      42.457  -8.711  16.328  1.00  0.00           C
ATOM   2520  C   PRO   311      43.509  -9.726  15.668  1.00  0.00           C
ATOM   2521  O   PRO   311      43.210 -10.870  15.369  1.00  0.00           O
ATOM   2522  N   ASP   312      44.702  -9.163  15.254  1.00  0.00           N
ATOM   2523  CA  ASP   312      45.759  -9.824  14.464  1.00  0.00           C
ATOM   2524  CB  ASP   312      46.754  -8.863  13.916  1.00  0.00           C
ATOM   2525  CG  ASP   312      46.301  -8.423  12.568  1.00  0.00           C
ATOM   2526  OD1 ASP   312      45.099  -8.090  12.497  1.00  0.00           O
ATOM   2527  OD2 ASP   312      47.075  -8.368  11.502  1.00  0.00           O
ATOM   2528  C   ASP   312      46.531 -10.798  15.327  1.00  0.00           C
ATOM   2529  O   ASP   312      46.841 -11.841  14.846  1.00  0.00           O
ATOM   2530  N   GLU   313      46.645 -10.589  16.663  1.00  0.00           N
ATOM   2531  CA  GLU   313      47.409 -11.393  17.641  1.00  0.00           C
ATOM   2532  CB  GLU   313      47.650 -10.554  18.916  1.00  0.00           C
ATOM   2533  CG  GLU   313      48.488  -9.304  18.742  1.00  0.00           C
ATOM   2534  CD  GLU   313      47.774  -8.060  18.107  1.00  0.00           C
ATOM   2535  OE1 GLU   313      48.476  -7.030  17.870  1.00  0.00           O
ATOM   2536  OE2 GLU   313      46.516  -8.062  17.818  1.00  0.00           O
ATOM   2537  C   GLU   313      46.636 -12.750  17.951  1.00  0.00           C
ATOM   2538  O   GLU   313      47.306 -13.696  18.447  1.00  0.00           O
ATOM   2539  N   VAL   314      45.338 -12.812  17.644  1.00  0.00           N
ATOM   2540  CA  VAL   314      44.562 -14.080  17.677  1.00  0.00           C
ATOM   2541  CB  VAL   314      43.052 -13.728  17.553  1.00  0.00           C
ATOM   2542  CG1 VAL   314      42.139 -14.909  17.871  1.00  0.00           C
ATOM   2543  CG2 VAL   314      42.578 -12.537  18.340  1.00  0.00           C
ATOM   2544  C   VAL   314      44.927 -15.015  16.539  1.00  0.00           C
ATOM   2545  O   VAL   314      45.131 -16.257  16.752  1.00  0.00           O
ATOM   2546  N   LEU   315      45.085 -14.545  15.268  1.00  0.00           N
ATOM   2547  CA  LEU   315      45.494 -15.450  14.122  1.00  0.00           C
ATOM   2548  CB  LEU   315      45.200 -14.737  12.771  1.00  0.00           C
ATOM   2549  CG  LEU   315      43.852 -14.038  12.729  1.00  0.00           C
ATOM   2550  CD1 LEU   315      43.590 -13.596  11.286  1.00  0.00           C
ATOM   2551  CD2 LEU   315      42.615 -14.839  13.209  1.00  0.00           C
ATOM   2552  C   LEU   315      46.989 -15.796  14.280  1.00  0.00           C
ATOM   2553  O   LEU   315      47.434 -16.756  13.609  1.00  0.00           O
ATOM   2554  N   GLN   316      47.797 -15.143  15.147  1.00  0.00           N
ATOM   2555  CA  GLN   316      49.223 -15.614  15.297  1.00  0.00           C
ATOM   2556  CB  GLN   316      50.124 -14.420  15.781  1.00  0.00           C
ATOM   2557  CG  GLN   316      49.834 -13.149  15.092  1.00  0.00           C
ATOM   2558  CD  GLN   316      49.685 -13.324  13.555  1.00  0.00           C
ATOM   2559  OE1 GLN   316      50.545 -13.811  12.830  1.00  0.00           O
ATOM   2560  NE2 GLN   316      48.515 -12.918  13.057  1.00  0.00           N
ATOM   2561  C   GLN   316      49.384 -16.852  16.126  1.00  0.00           C
ATOM   2562  O   GLN   316      50.563 -17.146  16.469  1.00  0.00           O
ATOM   2563  N   GLU   317      48.362 -17.601  16.408  1.00  0.00           N
ATOM   2564  CA  GLU   317      48.525 -18.810  17.349  1.00  0.00           C
ATOM   2565  CB  GLU   317      48.202 -18.340  18.795  1.00  0.00           C
ATOM   2566  CG  GLU   317      48.427 -19.319  19.979  1.00  0.00           C
ATOM   2567  CD  GLU   317      48.017 -18.708  21.374  1.00  0.00           C
ATOM   2568  OE1 GLU   317      48.239 -19.352  22.384  1.00  0.00           O
ATOM   2569  OE2 GLU   317      47.377 -17.640  21.447  1.00  0.00           O
ATOM   2570  C   GLU   317      47.668 -20.023  16.947  1.00  0.00           C
ATOM   2571  O   GLU   317      46.508 -19.899  16.475  1.00  0.00           O
ATOM   2572  N   ALA   318      48.072 -21.248  17.263  1.00  0.00           N
ATOM   2573  CA  ALA   318      47.313 -22.473  17.140  1.00  0.00           C
ATOM   2574  CB  ALA   318      48.213 -23.698  17.221  1.00  0.00           C
ATOM   2575  C   ALA   318      46.114 -22.654  18.087  1.00  0.00           C
ATOM   2576  O   ALA   318      46.251 -22.465  19.290  1.00  0.00           O
ATOM   2577  N   VAL   319      44.975 -23.115  17.591  1.00  0.00           N
ATOM   2578  CA  VAL   319      43.610 -23.031  18.240  1.00  0.00           C
ATOM   2579  CB  VAL   319      42.403 -23.374  17.296  1.00  0.00           C
ATOM   2580  CG1 VAL   319      41.185 -23.925  18.007  1.00  0.00           C
ATOM   2581  CG2 VAL   319      41.959 -22.073  16.643  1.00  0.00           C
ATOM   2582  C   VAL   319      43.714 -23.848  19.529  1.00  0.00           C
ATOM   2583  O   VAL   319      44.099 -25.023  19.339  1.00  0.00           O
ATOM   2584  N   PRO   320      43.319 -23.372  20.710  1.00  0.00           N
ATOM   2585  CD  PRO   320      42.720 -22.076  21.024  1.00  0.00           C
ATOM   2586  CG  PRO   320      42.977 -21.977  22.489  1.00  0.00           C
ATOM   2587  CB  PRO   320      43.023 -23.373  23.139  1.00  0.00           C
ATOM   2588  CA  PRO   320      43.403 -24.256  21.907  1.00  0.00           C
ATOM   2589  C   PRO   320      42.489 -25.451  21.875  1.00  0.00           C
ATOM   2590  O   PRO   320      41.408 -25.377  21.257  1.00  0.00           O
ATOM   2591  N   GLY   321      42.851 -26.507  22.581  1.00  0.00           N
ATOM   2592  CA  GLY   321      42.353 -27.855  22.429  1.00  0.00           C
ATOM   2593  C   GLY   321      40.888 -28.084  22.718  1.00  0.00           C
ATOM   2594  O   GLY   321      40.269 -29.033  22.145  1.00  0.00           O
ATOM   2595  N   SER   322      40.302 -27.301  23.597  1.00  0.00           N
ATOM   2596  CA  SER   322      38.851 -27.414  23.817  1.00  0.00           C
ATOM   2597  CB  SER   322      38.395 -26.554  24.976  1.00  0.00           C
ATOM   2598  OG  SER   322      38.511 -25.168  24.803  1.00  0.00           O
ATOM   2599  C   SER   322      37.911 -27.240  22.608  1.00  0.00           C
ATOM   2600  O   SER   322      36.748 -27.563  22.700  1.00  0.00           O
ATOM   2601  N   ILE   323      38.468 -26.528  21.615  1.00  0.00           N
ATOM   2602  CA  ILE   323      37.773 -25.933  20.494  1.00  0.00           C
ATOM   2603  CB  ILE   323      37.549 -24.453  20.697  1.00  0.00           C
ATOM   2604  CG2 ILE   323      36.620 -24.142  21.923  1.00  0.00           C
ATOM   2605  CG1 ILE   323      38.890 -23.661  20.784  1.00  0.00           C
ATOM   2606  CD1 ILE   323      38.728 -22.296  20.190  1.00  0.00           C
ATOM   2607  C   ILE   323      38.330 -26.297  19.078  1.00  0.00           C
ATOM   2608  O   ILE   323      37.909 -25.647  18.107  1.00  0.00           O
ATOM   2609  N   ARG   324      39.216 -27.284  18.939  1.00  0.00           N
ATOM   2610  CA  ARG   324      39.738 -27.764  17.670  1.00  0.00           C
ATOM   2611  CB  ARG   324      41.098 -28.342  17.659  1.00  0.00           C
ATOM   2612  CG  ARG   324      42.177 -27.543  18.387  1.00  0.00           C
ATOM   2613  CD  ARG   324      43.351 -28.475  18.622  1.00  0.00           C
ATOM   2614  NE  ARG   324      44.386 -27.785  19.373  1.00  0.00           N
ATOM   2615  CZ  ARG   324      45.646 -28.285  19.469  1.00  0.00           C
ATOM   2616  NH1 ARG   324      45.973 -29.523  19.264  1.00  0.00           N
ATOM   2617  NH2 ARG   324      46.593 -27.496  19.879  1.00  0.00           N
ATOM   2618  C   ARG   324      38.748 -28.567  16.923  1.00  0.00           C
ATOM   2619  O   ARG   324      38.564 -28.291  15.758  1.00  0.00           O
ATOM   2620  N   THR   325      38.065 -29.494  17.580  1.00  0.00           N
ATOM   2621  CA  THR   325      36.989 -30.279  17.118  1.00  0.00           C
ATOM   2622  CB  THR   325      37.043 -31.698  17.718  1.00  0.00           C
ATOM   2623  CG2 THR   325      35.918 -32.746  17.449  1.00  0.00           C
ATOM   2624  OG1 THR   325      38.241 -32.288  17.293  1.00  0.00           O
ATOM   2625  C   THR   325      35.609 -29.621  17.213  1.00  0.00           C
ATOM   2626  O   THR   325      35.383 -28.793  18.095  1.00  0.00           O
ATOM   2627  N   ALA   326      34.704 -29.950  16.262  1.00  0.00           N
ATOM   2628  CA  ALA   326      33.371 -29.402  16.170  1.00  0.00           C
ATOM   2629  CB  ALA   326      32.836 -29.636  14.744  1.00  0.00           C
ATOM   2630  C   ALA   326      32.431 -29.885  17.223  1.00  0.00           C
ATOM   2631  O   ALA   326      31.832 -29.068  17.851  1.00  0.00           O
ATOM   2632  N   GLU   327      32.442 -31.178  17.551  1.00  0.00           N
ATOM   2633  CA  GLU   327      31.745 -31.721  18.723  1.00  0.00           C
ATOM   2634  CB  GLU   327      31.989 -33.202  18.760  1.00  0.00           C
ATOM   2635  CG  GLU   327      31.191 -33.803  19.962  1.00  0.00           C
ATOM   2636  CD  GLU   327      29.732 -33.376  20.286  1.00  0.00           C
ATOM   2637  OE1 GLU   327      29.034 -33.214  19.259  1.00  0.00           O
ATOM   2638  OE2 GLU   327      29.323 -33.283  21.488  1.00  0.00           O
ATOM   2639  C   GLU   327      32.210 -31.042  20.008  1.00  0.00           C
ATOM   2640  O   GLU   327      31.455 -30.773  20.958  1.00  0.00           O
ATOM   2641  N   HIE   328      33.516 -30.734  20.116  1.00  0.00           N
ATOM   2642  CA  HIE   328      34.084 -30.069  21.282  1.00  0.00           C
ATOM   2643  CB  HIE   328      35.631 -30.368  21.267  1.00  0.00           C
ATOM   2644  CG  HIE   328      36.077 -31.813  21.431  1.00  0.00           C
ATOM   2645  ND1 HIE   328      37.439 -32.196  21.358  1.00  0.00           N
ATOM   2646  CE1 HIE   328      37.455 -33.499  21.597  1.00  0.00           C
ATOM   2647  NE2 HIE   328      36.165 -33.906  21.684  1.00  0.00           N
ATOM   2648  CD2 HIE   328      35.259 -32.888  21.679  1.00  0.00           C
ATOM   2649  C   HIE   328      33.760 -28.567  21.368  1.00  0.00           C
ATOM   2650  O   HIE   328      33.395 -28.088  22.432  1.00  0.00           O
ATOM   2651  N   PHE   329      33.783 -27.895  20.268  1.00  0.00           N
ATOM   2652  CA  PHE   329      33.345 -26.536  20.115  1.00  0.00           C
ATOM   2653  CB  PHE   329      33.747 -25.960  18.751  1.00  0.00           C
ATOM   2654  CG  PHE   329      33.322 -24.524  18.463  1.00  0.00           C
ATOM   2655  CD1 PHE   329      33.973 -23.465  19.064  1.00  0.00           C
ATOM   2656  CE1 PHE   329      33.681 -22.157  18.714  1.00  0.00           C
ATOM   2657  CZ  PHE   329      32.603 -21.875  17.794  1.00  0.00           C
ATOM   2658  CE2 PHE   329      31.849 -22.984  17.283  1.00  0.00           C
ATOM   2659  CD2 PHE   329      32.236 -24.292  17.557  1.00  0.00           C
ATOM   2660  C   PHE   329      31.852 -26.384  20.433  1.00  0.00           C
ATOM   2661  O   PHE   329      31.384 -25.541  21.192  1.00  0.00           O
ATOM   2662  N   LEU   330      31.095 -27.378  20.014  1.00  0.00           N
ATOM   2663  CA  LEU   330      29.696 -27.563  20.421  1.00  0.00           C
ATOM   2664  CB  LEU   330      28.864 -28.621  19.701  1.00  0.00           C
ATOM   2665  CG  LEU   330      28.618 -28.375  18.214  1.00  0.00           C
ATOM   2666  CD1 LEU   330      28.358 -29.751  17.548  1.00  0.00           C
ATOM   2667  CD2 LEU   330      27.277 -27.584  18.019  1.00  0.00           C
ATOM   2668  C   LEU   330      29.529 -27.682  21.973  1.00  0.00           C
ATOM   2669  O   LEU   330      28.702 -26.986  22.516  1.00  0.00           O
ATOM   2670  N   GLY   331      30.391 -28.486  22.587  1.00  0.00           N
ATOM   2671  CA  GLY   331      30.390 -28.597  24.069  1.00  0.00           C
ATOM   2672  C   GLY   331      30.802 -27.308  24.789  1.00  0.00           C
ATOM   2673  O   GLY   331      30.314 -26.933  25.849  1.00  0.00           O
ATOM   2674  N   PHE   332      31.850 -26.684  24.256  1.00  0.00           N
ATOM   2675  CA  PHE   332      32.165 -25.325  24.675  1.00  0.00           C
ATOM   2676  CB  PHE   332      33.467 -24.925  23.907  1.00  0.00           C
ATOM   2677  CG  PHE   332      33.674 -23.440  23.834  1.00  0.00           C
ATOM   2678  CD1 PHE   332      34.655 -22.818  24.671  1.00  0.00           C
ATOM   2679  CE1 PHE   332      34.884 -21.444  24.434  1.00  0.00           C
ATOM   2680  CZ  PHE   332      34.204 -20.788  23.460  1.00  0.00           C
ATOM   2681  CE2 PHE   332      33.282 -21.422  22.634  1.00  0.00           C
ATOM   2682  CD2 PHE   332      33.084 -22.796  22.752  1.00  0.00           C
ATOM   2683  C   PHE   332      30.957 -24.291  24.527  1.00  0.00           C
ATOM   2684  O   PHE   332      30.603 -23.653  25.553  1.00  0.00           O
ATOM   2685  N   LEU   333      30.162 -24.363  23.409  1.00  0.00           N
ATOM   2686  CA  LEU   333      28.920 -23.572  23.213  1.00  0.00           C
ATOM   2687  CB  LEU   333      28.441 -23.587  21.727  1.00  0.00           C
ATOM   2688  CG  LEU   333      29.413 -22.796  20.892  1.00  0.00           C
ATOM   2689  CD1 LEU   333      28.876 -23.087  19.446  1.00  0.00           C
ATOM   2690  CD2 LEU   333      29.469 -21.309  21.261  1.00  0.00           C
ATOM   2691  C   LEU   333      27.778 -23.953  24.178  1.00  0.00           C
ATOM   2692  O   LEU   333      27.073 -23.124  24.667  1.00  0.00           O
ATOM   2693  N   ARG   334      27.658 -25.234  24.599  1.00  0.00           N
ATOM   2694  CA  ARG   334      26.699 -25.745  25.552  1.00  0.00           C
ATOM   2695  CB  ARG   334      26.767 -27.280  25.445  1.00  0.00           C
ATOM   2696  CG  ARG   334      26.013 -27.765  24.151  1.00  0.00           C
ATOM   2697  CD  ARG   334      26.004 -29.319  24.242  1.00  0.00           C
ATOM   2698  NE  ARG   334      25.479 -29.869  22.939  1.00  0.00           N
ATOM   2699  CZ  ARG   334      24.217 -29.740  22.496  1.00  0.00           C
ATOM   2700  NH1 ARG   334      23.934 -30.141  21.369  1.00  0.00           N
ATOM   2701  NH2 ARG   334      23.334 -29.171  23.210  1.00  0.00           N
ATOM   2702  C   ARG   334      26.992 -25.224  26.940  1.00  0.00           C
ATOM   2703  O   ARG   334      26.219 -24.446  27.526  1.00  0.00           O
ATOM   2704  N   ARG   335      28.266 -25.256  27.260  1.00  0.00           N
ATOM   2705  CA  ARG   335      28.823 -24.718  28.527  1.00  0.00           C
ATOM   2706  CB  ARG   335      30.225 -25.278  28.686  1.00  0.00           C
ATOM   2707  CG  ARG   335      30.165 -26.635  29.490  1.00  0.00           C
ATOM   2708  CD  ARG   335      31.517 -27.114  29.858  1.00  0.00           C
ATOM   2709  NE  ARG   335      32.454 -27.194  28.762  1.00  0.00           N
ATOM   2710  CZ  ARG   335      33.657 -26.623  28.748  1.00  0.00           C
ATOM   2711  NH1 ARG   335      34.113 -25.842  29.721  1.00  0.00           N
ATOM   2712  NH2 ARG   335      34.500 -26.974  27.856  1.00  0.00           N
ATOM   2713  C   ARG   335      28.871 -23.236  28.627  1.00  0.00           C
ATOM   2714  O   ARG   335      28.417 -22.728  29.642  1.00  0.00           O
ATOM   2715  N   LEU   336      29.079 -22.538  27.455  1.00  0.00           N
ATOM   2716  CA  LEU   336      28.975 -21.085  27.309  1.00  0.00           C
ATOM   2717  CB  LEU   336      29.574 -20.778  25.963  1.00  0.00           C
ATOM   2718  CG  LEU   336      29.320 -19.276  25.541  1.00  0.00           C
ATOM   2719  CD1 LEU   336      29.927 -18.363  26.558  1.00  0.00           C
ATOM   2720  CD2 LEU   336      29.920 -18.872  24.238  1.00  0.00           C
ATOM   2721  C   LEU   336      27.522 -20.561  27.480  1.00  0.00           C
ATOM   2722  O   LEU   336      27.194 -19.717  28.394  1.00  0.00           O
ATOM   2723  N   LEU   337      26.542 -21.203  26.822  1.00  0.00           N
ATOM   2724  CA  LEU   337      25.077 -20.991  27.003  1.00  0.00           C
ATOM   2725  CB  LEU   337      24.161 -21.656  25.947  1.00  0.00           C
ATOM   2726  CG  LEU   337      23.974 -20.847  24.676  1.00  0.00           C
ATOM   2727  CD1 LEU   337      23.384 -21.675  23.560  1.00  0.00           C
ATOM   2728  CD2 LEU   337      23.032 -19.659  24.786  1.00  0.00           C
ATOM   2729  C   LEU   337      24.626 -21.345  28.418  1.00  0.00           C
ATOM   2730  O   LEU   337      23.718 -20.749  28.936  1.00  0.00           O
ATOM   2731  N   GLU   338      25.213 -22.385  28.999  1.00  0.00           N
ATOM   2732  CA  GLU   338      24.773 -22.833  30.351  1.00  0.00           C
ATOM   2733  CB  GLU   338      25.417 -24.182  30.763  1.00  0.00           C
ATOM   2734  CG  GLU   338      25.071 -24.765  32.105  1.00  0.00           C
ATOM   2735  CD  GLU   338      23.564 -24.614  32.465  1.00  0.00           C
ATOM   2736  OE1 GLU   338      22.650 -24.777  31.588  1.00  0.00           O
ATOM   2737  OE2 GLU   338      23.303 -24.415  33.688  1.00  0.00           O
ATOM   2738  C   GLU   338      25.110 -21.702  31.332  1.00  0.00           C
ATOM   2739  O   GLU   338      24.300 -21.343  32.144  1.00  0.00           O
ATOM   2740  N   TYR   339      26.347 -21.274  31.353  1.00  0.00           N
ATOM   2741  CA  TYR   339      26.727 -20.178  32.140  1.00  0.00           C
ATOM   2742  CB  TYR   339      28.157 -19.791  31.828  1.00  0.00           C
ATOM   2743  CG  TYR   339      28.707 -18.487  32.412  1.00  0.00           C
ATOM   2744  CD1 TYR   339      29.028 -18.372  33.792  1.00  0.00           C
ATOM   2745  CE1 TYR   339      29.562 -17.150  34.339  1.00  0.00           C
ATOM   2746  CZ  TYR   339      29.786 -16.075  33.418  1.00  0.00           C
ATOM   2747  OH  TYR   339      30.273 -14.934  33.960  1.00  0.00           O
ATOM   2748  CE2 TYR   339      29.360 -16.162  32.112  1.00  0.00           C
ATOM   2749  CD2 TYR   339      28.940 -17.413  31.622  1.00  0.00           C
ATOM   2750  C   TYR   339      25.892 -18.889  31.880  1.00  0.00           C
ATOM   2751  O   TYR   339      25.413 -18.215  32.830  1.00  0.00           O
ATOM   2752  N   VAL   340      25.741 -18.495  30.545  1.00  0.00           N
ATOM   2753  CA  VAL   340      24.831 -17.438  30.269  1.00  0.00           C
ATOM   2754  CB  VAL   340      25.012 -16.862  28.852  1.00  0.00           C
ATOM   2755  CG1 VAL   340      24.333 -15.506  28.734  1.00  0.00           C
ATOM   2756  CG2 VAL   340      26.450 -16.353  28.559  1.00  0.00           C
ATOM   2757  C   VAL   340      23.414 -17.683  30.787  1.00  0.00           C
ATOM   2758  O   VAL   340      22.809 -16.688  31.182  1.00  0.00           O
ATOM   2759  N   LYS   341      22.817 -18.871  30.810  1.00  0.00           N
ATOM   2760  CA  LYS   341      21.468 -19.167  31.445  1.00  0.00           C
ATOM   2761  CB  LYS   341      20.979 -20.560  31.087  1.00  0.00           C
ATOM   2762  CG  LYS   341      19.601 -20.905  31.614  1.00  0.00           C
ATOM   2763  CD  LYS   341      19.172 -22.247  30.983  1.00  0.00           C
ATOM   2764  CE  LYS   341      20.057 -23.507  31.187  1.00  0.00           C
ATOM   2765  NZ  LYS   341      20.042 -24.122  32.538  1.00  0.00           N
ATOM   2766  C   LYS   341      21.481 -18.894  32.904  1.00  0.00           C
ATOM   2767  O   LYS   341      20.547 -18.163  33.355  1.00  0.00           O
ATOM   2768  N   TRP   342      22.513 -19.375  33.577  1.00  0.00           N
ATOM   2769  CA  TRP   342      22.626 -19.064  35.035  1.00  0.00           C
ATOM   2770  CB  TRP   342      23.893 -19.692  35.565  1.00  0.00           C
ATOM   2771  CG  TRP   342      24.493 -19.373  36.941  1.00  0.00           C
ATOM   2772  CD1 TRP   342      24.159 -19.975  38.138  1.00  0.00           C
ATOM   2773  NE1 TRP   342      24.921 -19.404  39.147  1.00  0.00           N
ATOM   2774  CE2 TRP   342      25.592 -18.306  38.715  1.00  0.00           C
ATOM   2775  CZ2 TRP   342      26.362 -17.383  39.371  1.00  0.00           C
ATOM   2776  CH2 TRP   342      27.164 -16.587  38.591  1.00  0.00           C
ATOM   2777  CZ3 TRP   342      27.274 -16.699  37.195  1.00  0.00           C
ATOM   2778  CE3 TRP   342      26.377 -17.538  36.516  1.00  0.00           C
ATOM   2779  CD2 TRP   342      25.470 -18.343  37.293  1.00  0.00           C
ATOM   2780  C   TRP   342      22.702 -17.562  35.259  1.00  0.00           C
ATOM   2781  O   TRP   342      21.934 -17.081  36.047  1.00  0.00           O
ATOM   2782  N   ARG   343      23.538 -16.855  34.480  1.00  0.00           N
ATOM   2783  CA  ARG   343      23.813 -15.420  34.518  1.00  0.00           C
ATOM   2784  CB  ARG   343      24.754 -15.086  33.387  1.00  0.00           C
ATOM   2785  CG  ARG   343      25.655 -13.896  33.650  1.00  0.00           C
ATOM   2786  CD  ARG   343      26.524 -14.255  34.910  1.00  0.00           C
ATOM   2787  NE  ARG   343      27.850 -13.503  34.720  1.00  0.00           N
ATOM   2788  CZ  ARG   343      28.121 -12.264  35.066  1.00  0.00           C
ATOM   2789  NH1 ARG   343      27.125 -11.446  35.335  1.00  0.00           N
ATOM   2790  NH2 ARG   343      29.306 -11.783  35.080  1.00  0.00           N
ATOM   2791  C   ARG   343      22.603 -14.640  34.389  1.00  0.00           C
ATOM   2792  O   ARG   343      22.607 -13.573  35.064  1.00  0.00           O
ATOM   2793  N   LEU   344      21.556 -15.105  33.660  1.00  0.00           N
ATOM   2794  CA  LEU   344      20.207 -14.482  33.687  1.00  0.00           C
ATOM   2795  CB  LEU   344      19.525 -14.879  32.314  1.00  0.00           C
ATOM   2796  CG  LEU   344      20.100 -14.167  31.047  1.00  0.00           C
ATOM   2797  CD1 LEU   344      18.951 -14.268  30.042  1.00  0.00           C
ATOM   2798  CD2 LEU   344      20.450 -12.745  31.326  1.00  0.00           C
ATOM   2799  C   LEU   344      19.323 -14.824  34.838  1.00  0.00           C
ATOM   2800  O   LEU   344      18.755 -13.862  35.394  1.00  0.00           O
ATOM   2801  N   ARG   345      19.061 -16.140  35.153  1.00  0.00           N
ATOM   2802  CA  ARG   345      18.127 -16.541  36.201  1.00  0.00           C
ATOM   2803  CB  ARG   345      17.852 -18.054  36.145  1.00  0.00           C
ATOM   2804  CG  ARG   345      16.543 -18.384  36.869  1.00  0.00           C
ATOM   2805  CD  ARG   345      16.533 -19.880  37.284  1.00  0.00           C
ATOM   2806  NE  ARG   345      16.800 -20.767  36.197  1.00  0.00           N
ATOM   2807  CZ  ARG   345      17.946 -21.406  36.006  1.00  0.00           C
ATOM   2808  NH1 ARG   345      18.843 -21.537  36.898  1.00  0.00           N
ATOM   2809  NH2 ARG   345      18.119 -21.911  34.813  1.00  0.00           N
ATOM   2810  C   ARG   345      18.628 -16.148  37.660  1.00  0.00           C
ATOM   2811  O   ARG   345      17.841 -15.577  38.392  1.00  0.00           O
ATOM   2812  N   VAL   346      19.875 -16.328  37.908  1.00  0.00           N
ATOM   2813  CA  VAL   346      20.515 -15.805  39.166  1.00  0.00           C
ATOM   2814  CB  VAL   346      21.672 -16.747  39.675  1.00  0.00           C
ATOM   2815  CG1 VAL   346      22.405 -16.301  40.985  1.00  0.00           C
ATOM   2816  CG2 VAL   346      21.115 -18.132  39.928  1.00  0.00           C
ATOM   2817  C   VAL   346      21.095 -14.353  39.013  1.00  0.00           C
ATOM   2818  O   VAL   346      22.166 -14.164  38.483  1.00  0.00           O
ATOM   2819  N   GLN   347      20.495 -13.393  39.620  1.00  0.00           N
ATOM   2820  CA  GLN   347      20.905 -11.976  39.654  1.00  0.00           C
ATOM   2821  CB  GLN   347      19.688 -11.111  39.696  1.00  0.00           C
ATOM   2822  CG  GLN   347      18.810 -11.347  38.373  1.00  0.00           C
ATOM   2823  CD  GLN   347      19.182 -10.516  37.086  1.00  0.00           C
ATOM   2824  OE1 GLN   347      19.598  -9.380  37.155  1.00  0.00           O
ATOM   2825  NE2 GLN   347      18.991 -11.105  35.951  1.00  0.00           N
ATOM   2826  C   GLN   347      21.902 -11.661  40.815  1.00  0.00           C
ATOM   2827  O   GLN   347      21.574 -11.008  41.809  1.00  0.00           O
ATOM   2828  N   HIE   348      23.175 -12.109  40.679  1.00  0.00           N
ATOM   2829  CA  HIE   348      24.265 -11.855  41.612  1.00  0.00           C
ATOM   2830  CB  HIE   348      25.118 -13.183  41.661  1.00  0.00           C
ATOM   2831  CG  HIE   348      26.271 -13.107  40.737  1.00  0.00           C
ATOM   2832  ND1 HIE   348      26.231 -12.953  39.302  1.00  0.00           N
ATOM   2833  CE1 HIE   348      27.494 -12.996  38.879  1.00  0.00           C
ATOM   2834  NE2 HIE   348      28.282 -13.144  39.902  1.00  0.00           N
ATOM   2835  CD2 HIE   348      27.570 -13.257  41.064  1.00  0.00           C
ATOM   2836  C   HIE   348      24.909 -10.464  41.353  1.00  0.00           C
ATOM   2837  O   HIE   348      25.008  -9.678  42.322  1.00  0.00           O
ATOM   2838  N   VAL   349      25.295 -10.204  40.062  1.00  0.00           N
ATOM   2839  CA  VAL   349      25.597  -8.867  39.485  1.00  0.00           C
ATOM   2840  CB  VAL   349      24.291  -8.174  39.100  1.00  0.00           C
ATOM   2841  CG1 VAL   349      23.428  -8.848  38.028  1.00  0.00           C
ATOM   2842  CG2 VAL   349      23.300  -7.817  40.272  1.00  0.00           C
ATOM   2843  C   VAL   349      26.607  -7.978  40.271  1.00  0.00           C
ATOM   2844  O   VAL   349      26.263  -6.812  40.490  1.00  0.00           O
ATOM   2845  N   VAL   350      27.829  -8.533  40.645  1.00  0.00           N
ATOM   2846  CA  VAL   350      28.956  -7.748  41.037  1.00  0.00           C
ATOM   2847  CB  VAL   350      29.225  -7.897  42.557  1.00  0.00           C
ATOM   2848  CG1 VAL   350      28.147  -7.236  43.437  1.00  0.00           C
ATOM   2849  CG2 VAL   350      29.408  -9.372  42.926  1.00  0.00           C
ATOM   2850  C   VAL   350      30.151  -8.130  40.130  1.00  0.00           C
ATOM   2851  O   VAL   350      31.298  -8.172  40.517  1.00  0.00           O
ATOM   2852  N   GLN   351      29.890  -8.399  38.858  1.00  0.00           N
ATOM   2853  CA  GLN   351      30.862  -8.899  37.827  1.00  0.00           C
ATOM   2854  CB  GLN   351      30.959 -10.408  37.945  1.00  0.00           C
ATOM   2855  CG  GLN   351      31.440 -10.970  39.298  1.00  0.00           C
ATOM   2856  CD  GLN   351      31.877 -12.433  39.098  1.00  0.00           C
ATOM   2857  OE1 GLN   351      31.100 -13.361  38.898  1.00  0.00           O
ATOM   2858  NE2 GLN   351      33.158 -12.719  39.068  1.00  0.00           N
ATOM   2859  C   GLN   351      30.633  -8.373  36.393  1.00  0.00           C
ATOM   2860  O   GLN   351      30.230  -9.167  35.565  1.00  0.00           O
ATOM   2861  N   GLU   352      30.695  -7.015  36.262  1.00  0.00           N
ATOM   2862  CA  GLU   352      30.292  -6.239  35.060  1.00  0.00           C
ATOM   2863  CB  GLU   352      29.570  -4.937  35.470  1.00  0.00           C
ATOM   2864  CG  GLU   352      28.209  -4.934  36.207  1.00  0.00           C
ATOM   2865  CD  GLU   352      28.285  -5.847  37.450  1.00  0.00           C
ATOM   2866  OE1 GLU   352      29.056  -5.566  38.392  1.00  0.00           O
ATOM   2867  OE2 GLU   352      27.750  -6.979  37.327  1.00  0.00           O
ATOM   2868  C   GLU   352      31.544  -5.815  34.322  1.00  0.00           C
ATOM   2869  O   GLU   352      31.449  -5.462  33.150  1.00  0.00           O
ATOM   2870  N   SER   353      32.701  -5.945  34.959  1.00  0.00           N
ATOM   2871  CA  SER   353      34.020  -5.812  34.244  1.00  0.00           C
ATOM   2872  CB  SER   353      34.982  -5.882  35.480  1.00  0.00           C
ATOM   2873  OG  SER   353      36.337  -5.699  35.246  1.00  0.00           O
ATOM   2874  C   SER   353      34.328  -7.035  33.334  1.00  0.00           C
ATOM   2875  O   SER   353      33.971  -8.134  33.730  1.00  0.00           O
ATOM   2876  N   PRO   354      34.944  -6.896  32.129  1.00  0.00           N
ATOM   2877  CD  PRO   354      35.030  -5.641  31.400  1.00  0.00           C
ATOM   2878  CG  PRO   354      35.063  -5.981  29.961  1.00  0.00           C
ATOM   2879  CB  PRO   354      35.872  -7.276  29.898  1.00  0.00           C
ATOM   2880  CA  PRO   354      35.292  -7.971  31.164  1.00  0.00           C
ATOM   2881  C   PRO   354      36.105  -9.133  31.819  1.00  0.00           C
ATOM   2882  O   PRO   354      35.620 -10.246  31.772  1.00  0.00           O
ATOM   2883  N   PRO   355      37.249  -8.896  32.463  1.00  0.00           N
ATOM   2884  CD  PRO   355      38.048  -7.736  32.588  1.00  0.00           C
ATOM   2885  CG  PRO   355      38.968  -8.009  33.757  1.00  0.00           C
ATOM   2886  CB  PRO   355      39.267  -9.462  33.500  1.00  0.00           C
ATOM   2887  CA  PRO   355      37.946 -10.049  33.004  1.00  0.00           C
ATOM   2888  C   PRO   355      37.236 -10.800  34.140  1.00  0.00           C
ATOM   2889  O   PRO   355      37.231 -12.036  34.121  1.00  0.00           O
ATOM   2890  N   ALA   356      36.418 -10.135  34.911  1.00  0.00           N
ATOM   2891  CA  ALA   356      35.482 -10.698  35.946  1.00  0.00           C
ATOM   2892  CB  ALA   356      34.976  -9.629  36.885  1.00  0.00           C
ATOM   2893  C   ALA   356      34.304 -11.546  35.292  1.00  0.00           C
ATOM   2894  O   ALA   356      33.964 -12.516  35.877  1.00  0.00           O
ATOM   2895  N   PHE   357      33.872 -11.216  34.053  1.00  0.00           N
ATOM   2896  CA  PHE   357      33.082 -12.171  33.254  1.00  0.00           C
ATOM   2897  CB  PHE   357      32.272 -11.607  32.049  1.00  0.00           C
ATOM   2898  CG  PHE   357      31.426 -12.507  31.151  1.00  0.00           C
ATOM   2899  CD1 PHE   357      30.064 -12.663  31.530  1.00  0.00           C
ATOM   2900  CE1 PHE   357      29.194 -13.196  30.559  1.00  0.00           C
ATOM   2901  CZ  PHE   357      29.725 -13.773  29.408  1.00  0.00           C
ATOM   2902  CE2 PHE   357      31.032 -13.497  29.062  1.00  0.00           C
ATOM   2903  CD2 PHE   357      31.857 -12.855  29.928  1.00  0.00           C
ATOM   2904  C   PHE   357      33.940 -13.372  32.832  1.00  0.00           C
ATOM   2905  O   PHE   357      33.505 -14.509  33.022  1.00  0.00           O
ATOM   2906  N   LEU   358      35.196 -13.152  32.351  1.00  0.00           N
ATOM   2907  CA  LEU   358      36.034 -14.269  31.922  1.00  0.00           C
ATOM   2908  CB  LEU   358      37.296 -13.794  31.235  1.00  0.00           C
ATOM   2909  CG  LEU   358      37.204 -12.757  30.107  1.00  0.00           C
ATOM   2910  CD1 LEU   358      38.562 -12.355  29.699  1.00  0.00           C
ATOM   2911  CD2 LEU   358      36.399 -13.336  29.015  1.00  0.00           C
ATOM   2912  C   LEU   358      36.347 -15.289  33.073  1.00  0.00           C
ATOM   2913  O   LEU   358      36.284 -16.487  32.963  1.00  0.00           O
ATOM   2914  N   SER   359      36.717 -14.740  34.255  1.00  0.00           N
ATOM   2915  CA  SER   359      36.878 -15.487  35.494  1.00  0.00           C
ATOM   2916  CB  SER   359      37.114 -14.489  36.586  1.00  0.00           C
ATOM   2917  OG  SER   359      37.561 -15.168  37.720  1.00  0.00           O
ATOM   2918  C   SER   359      35.664 -16.356  35.852  1.00  0.00           C
ATOM   2919  O   SER   359      35.792 -17.526  36.170  1.00  0.00           O
ATOM   2920  N   GLY   360      34.418 -15.828  35.608  1.00  0.00           N
ATOM   2921  CA  GLY   360      33.208 -16.597  35.894  1.00  0.00           C
ATOM   2922  C   GLY   360      33.120 -17.763  34.936  1.00  0.00           C
ATOM   2923  O   GLY   360      32.725 -18.858  35.335  1.00  0.00           O
ATOM   2924  N   LEU   361      33.523 -17.653  33.678  1.00  0.00           N
ATOM   2925  CA  LEU   361      33.576 -18.680  32.706  1.00  0.00           C
ATOM   2926  CB  LEU   361      33.746 -17.989  31.308  1.00  0.00           C
ATOM   2927  CG  LEU   361      32.477 -17.412  30.686  1.00  0.00           C
ATOM   2928  CD1 LEU   361      32.785 -16.316  29.626  1.00  0.00           C
ATOM   2929  CD2 LEU   361      31.823 -18.599  29.952  1.00  0.00           C
ATOM   2930  C   LEU   361      34.584 -19.839  33.081  1.00  0.00           C
ATOM   2931  O   LEU   361      34.216 -20.986  32.883  1.00  0.00           O
ATOM   2932  N   ALA   362      35.780 -19.464  33.569  1.00  0.00           N
ATOM   2933  CA  ALA   362      36.736 -20.376  34.092  1.00  0.00           C
ATOM   2934  CB  ALA   362      38.064 -19.569  34.216  1.00  0.00           C
ATOM   2935  C   ALA   362      36.402 -21.200  35.405  1.00  0.00           C
ATOM   2936  O   ALA   362      36.768 -22.326  35.643  1.00  0.00           O
ATOM   2937  N   GLN   363      35.486 -20.625  36.158  1.00  0.00           N
ATOM   2938  CA  GLN   363      34.995 -21.171  37.396  1.00  0.00           C
ATOM   2939  CB  GLN   363      34.941 -19.992  38.493  1.00  0.00           C
ATOM   2940  CG  GLN   363      34.247 -20.384  39.812  1.00  0.00           C
ATOM   2941  CD  GLN   363      32.765 -20.214  39.790  1.00  0.00           C
ATOM   2942  OE1 GLN   363      32.007 -21.186  40.020  1.00  0.00           O
ATOM   2943  NE2 GLN   363      32.247 -19.081  39.405  1.00  0.00           N
ATOM   2944  C   GLN   363      33.719 -21.939  37.196  1.00  0.00           C
ATOM   2945  O   GLN   363      33.704 -23.145  37.337  1.00  0.00           O
ATOM   2946  N   ARG   364      32.602 -21.319  36.772  1.00  0.00           N
ATOM   2947  CA  ARG   364      31.201 -21.881  36.755  1.00  0.00           C
ATOM   2948  CB  ARG   364      30.197 -20.639  36.383  1.00  0.00           C
ATOM   2949  CG  ARG   364      28.716 -20.999  36.487  1.00  0.00           C
ATOM   2950  CD  ARG   364      28.304 -21.517  37.835  1.00  0.00           C
ATOM   2951  NE  ARG   364      26.915 -21.867  37.925  1.00  0.00           N
ATOM   2952  CZ  ARG   364      26.311 -22.640  38.804  1.00  0.00           C
ATOM   2953  NH1 ARG   364      26.821 -22.937  40.011  1.00  0.00           N
ATOM   2954  NH2 ARG   364      25.147 -23.126  38.498  1.00  0.00           N
ATOM   2955  C   ARG   364      31.031 -23.030  35.761  1.00  0.00           C
ATOM   2956  O   ARG   364      30.051 -23.802  35.732  1.00  0.00           O
ATOM   2957  N   VAL   365      31.964 -23.120  34.820  1.00  0.00           N
ATOM   2958  CA  VAL   365      31.933 -24.052  33.702  1.00  0.00           C
ATOM   2959  CB  VAL   365      31.056 -23.479  32.517  1.00  0.00           C
ATOM   2960  CG1 VAL   365      29.591 -23.192  32.849  1.00  0.00           C
ATOM   2961  CG2 VAL   365      31.598 -22.207  31.758  1.00  0.00           C
ATOM   2962  C   VAL   365      33.369 -24.318  33.111  1.00  0.00           C
ATOM   2963  O   VAL   365      33.370 -25.108  32.209  1.00  0.00           O
ATOM   2964  N   CYS   366      34.450 -23.749  33.623  1.00  0.00           N
ATOM   2965  CA  CYS   366      35.798 -24.049  33.042  1.00  0.00           C
ATOM   2966  CB  CYS   366      36.157 -25.460  33.488  1.00  0.00           C
ATOM   2967  SG  CYS   366      36.172 -25.740  35.254  1.00  0.00           S
ATOM   2968  C   CYS   366      35.991 -23.761  31.536  1.00  0.00           C
ATOM   2969  O   CYS   366      36.605 -24.509  30.784  1.00  0.00           O
ATOM   2970  N   ILE   367      35.401 -22.676  31.066  1.00  0.00           N
ATOM   2971  CA  ILE   367      35.758 -22.165  29.730  1.00  0.00           C
ATOM   2972  CB  ILE   367      34.532 -21.560  29.037  1.00  0.00           C
ATOM   2973  CG2 ILE   367      35.016 -20.809  27.797  1.00  0.00           C
ATOM   2974  CG1 ILE   367      33.606 -22.754  28.589  1.00  0.00           C
ATOM   2975  CD1 ILE   367      32.188 -22.283  28.126  1.00  0.00           C
ATOM   2976  C   ILE   367      36.898 -21.103  29.945  1.00  0.00           C
ATOM   2977  O   ILE   367      36.853 -20.243  30.861  1.00  0.00           O
ATOM   2978  N   GLN   368      37.855 -21.160  29.024  1.00  0.00           N
ATOM   2979  CA  GLN   368      39.154 -20.424  29.101  1.00  0.00           C
ATOM   2980  CB  GLN   368      40.243 -21.458  28.877  1.00  0.00           C
ATOM   2981  CG  GLN   368      40.150 -22.763  29.658  1.00  0.00           C
ATOM   2982  CD  GLN   368      39.989 -22.558  31.157  1.00  0.00           C
ATOM   2983  OE1 GLN   368      40.677 -21.742  31.763  1.00  0.00           O
ATOM   2984  NE2 GLN   368      39.106 -23.354  31.802  1.00  0.00           N
ATOM   2985  C   GLN   368      39.230 -19.234  28.059  1.00  0.00           C
ATOM   2986  O   GLN   368      38.632 -19.245  26.925  1.00  0.00           O
ATOM   2987  N   ARG   369      40.087 -18.281  28.379  1.00  0.00           N
ATOM   2988  CA  ARG   369      40.241 -17.013  27.692  1.00  0.00           C
ATOM   2989  CB  ARG   369      41.543 -16.344  28.245  1.00  0.00           C
ATOM   2990  CG  ARG   369      41.168 -15.526  29.508  1.00  0.00           C
ATOM   2991  CD  ARG   369      42.458 -14.714  29.921  1.00  0.00           C
ATOM   2992  NE  ARG   369      42.096 -13.676  30.853  1.00  0.00           N
ATOM   2993  CZ  ARG   369      41.989 -12.433  30.453  1.00  0.00           C
ATOM   2994  NH1 ARG   369      41.697 -11.536  31.273  1.00  0.00           N
ATOM   2995  NH2 ARG   369      41.885 -11.980  29.282  1.00  0.00           N
ATOM   2996  C   ARG   369      40.461 -17.085  26.188  1.00  0.00           C
ATOM   2997  O   ARG   369      39.910 -16.374  25.368  1.00  0.00           O
ATOM   2998  N   LYS   370      41.410 -17.843  25.694  1.00  0.00           N
ATOM   2999  CA  LYS   370      41.875 -18.052  24.342  1.00  0.00           C
ATOM   3000  CB  LYS   370      43.216 -18.705  24.299  1.00  0.00           C
ATOM   3001  CG  LYS   370      44.264 -17.640  24.804  1.00  0.00           C
ATOM   3002  CD  LYS   370      45.699 -18.181  24.719  1.00  0.00           C
ATOM   3003  CE  LYS   370      46.708 -17.097  24.955  1.00  0.00           C
ATOM   3004  NZ  LYS   370      48.053 -17.673  24.727  1.00  0.00           N
ATOM   3005  C   LYS   370      40.886 -18.852  23.534  1.00  0.00           C
ATOM   3006  O   LYS   370      40.756 -18.513  22.363  1.00  0.00           O
ATOM   3007  N   PRO   371      40.185 -19.940  23.993  1.00  0.00           N
ATOM   3008  CD  PRO   371      40.614 -20.861  24.996  1.00  0.00           C
ATOM   3009  CG  PRO   371      39.727 -22.158  24.832  1.00  0.00           C
ATOM   3010  CB  PRO   371      38.478 -21.639  24.222  1.00  0.00           C
ATOM   3011  CA  PRO   371      38.968 -20.494  23.326  1.00  0.00           C
ATOM   3012  C   PRO   371      37.881 -19.475  23.132  1.00  0.00           C
ATOM   3013  O   PRO   371      37.395 -19.393  21.991  1.00  0.00           O
ATOM   3014  N   LEU   372      37.488 -18.681  24.142  1.00  0.00           N
ATOM   3015  CA  LEU   372      36.553 -17.616  23.957  1.00  0.00           C
ATOM   3016  CB  LEU   372      36.393 -16.855  25.267  1.00  0.00           C
ATOM   3017  CG  LEU   372      35.721 -17.688  26.341  1.00  0.00           C
ATOM   3018  CD1 LEU   372      35.775 -16.965  27.721  1.00  0.00           C
ATOM   3019  CD2 LEU   372      34.240 -17.753  26.077  1.00  0.00           C
ATOM   3020  C   LEU   372      36.995 -16.684  22.807  1.00  0.00           C
ATOM   3021  O   LEU   372      36.242 -16.536  21.886  1.00  0.00           O
ATOM   3022  N   ARG   373      38.309 -16.288  22.776  1.00  0.00           N
ATOM   3023  CA  ARG   373      38.769 -15.229  21.831  1.00  0.00           C
ATOM   3024  CB  ARG   373      40.158 -14.777  22.328  1.00  0.00           C
ATOM   3025  CG  ARG   373      40.747 -13.516  21.613  1.00  0.00           C
ATOM   3026  CD  ARG   373      42.101 -13.054  22.124  1.00  0.00           C
ATOM   3027  NE  ARG   373      43.108 -14.025  21.822  1.00  0.00           N
ATOM   3028  CZ  ARG   373      44.380 -13.821  21.711  1.00  0.00           C
ATOM   3029  NH1 ARG   373      44.878 -12.651  21.754  1.00  0.00           N
ATOM   3030  NH2 ARG   373      45.143 -14.742  21.431  1.00  0.00           N
ATOM   3031  C   ARG   373      38.829 -15.596  20.370  1.00  0.00           C
ATOM   3032  O   ARG   373      38.713 -14.733  19.492  1.00  0.00           O
ATOM   3033  N   PHE   374      38.860 -16.919  20.177  1.00  0.00           N
ATOM   3034  CA  PHE   374      38.670 -17.420  18.821  1.00  0.00           C
ATOM   3035  CB  PHE   374      39.475 -18.653  18.675  1.00  0.00           C
ATOM   3036  CG  PHE   374      40.680 -18.461  17.741  1.00  0.00           C
ATOM   3037  CD1 PHE   374      40.479 -17.910  16.505  1.00  0.00           C
ATOM   3038  CE1 PHE   374      41.480 -17.682  15.606  1.00  0.00           C
ATOM   3039  CZ  PHE   374      42.805 -18.105  15.845  1.00  0.00           C
ATOM   3040  CE2 PHE   374      43.084 -18.664  17.156  1.00  0.00           C
ATOM   3041  CD2 PHE   374      41.977 -18.902  18.074  1.00  0.00           C
ATOM   3042  C   PHE   374      37.213 -17.795  18.462  1.00  0.00           C
ATOM   3043  O   PHE   374      36.844 -18.040  17.292  1.00  0.00           O
ATOM   3044  N   CYS   375      36.260 -17.759  19.409  1.00  0.00           N
ATOM   3045  CA  CYS   375      34.930 -18.328  19.222  1.00  0.00           C
ATOM   3046  CB  CYS   375      34.212 -18.593  20.571  1.00  0.00           C
ATOM   3047  SG  CYS   375      33.332 -17.129  21.308  1.00  0.00           S
ATOM   3048  C   CYS   375      34.076 -17.699  18.095  1.00  0.00           C
ATOM   3049  O   CYS   375      33.422 -18.515  17.407  1.00  0.00           O
ATOM   3050  N   ALA   376      34.145 -16.403  17.829  1.00  0.00           N
ATOM   3051  CA  ALA   376      33.496 -15.694  16.691  1.00  0.00           C
ATOM   3052  CB  ALA   376      33.551 -14.178  16.783  1.00  0.00           C
ATOM   3053  C   ALA   376      33.986 -16.288  15.358  1.00  0.00           C
ATOM   3054  O   ALA   376      33.246 -16.486  14.403  1.00  0.00           O
ATOM   3055  N   GLU   377      35.347 -16.371  15.266  1.00  0.00           N
ATOM   3056  CA  GLU   377      35.968 -16.741  14.047  1.00  0.00           C
ATOM   3057  CB  GLU   377      37.507 -16.467  14.161  1.00  0.00           C
ATOM   3058  CG  GLU   377      38.384 -16.651  12.958  1.00  0.00           C
ATOM   3059  CD  GLU   377      38.078 -15.696  11.857  1.00  0.00           C
ATOM   3060  OE1 GLU   377      37.606 -14.521  12.083  1.00  0.00           O
ATOM   3061  OE2 GLU   377      38.363 -16.140  10.714  1.00  0.00           O
ATOM   3062  C   GLU   377      35.762 -18.183  13.805  1.00  0.00           C
ATOM   3063  O   GLU   377      35.373 -18.527  12.693  1.00  0.00           O
ATOM   3064  N   ARG   378      35.941 -19.058  14.843  1.00  0.00           N
ATOM   3065  CA  ARG   378      35.761 -20.516  14.751  1.00  0.00           C
ATOM   3066  CB  ARG   378      36.356 -21.152  15.938  1.00  0.00           C
ATOM   3067  CG  ARG   378      36.731 -22.643  15.763  1.00  0.00           C
ATOM   3068  CD  ARG   378      35.583 -23.598  16.106  1.00  0.00           C
ATOM   3069  NE  ARG   378      35.371 -24.583  15.065  1.00  0.00           N
ATOM   3070  CZ  ARG   378      35.629 -25.881  15.076  1.00  0.00           C
ATOM   3071  NH1 ARG   378      35.224 -26.574  14.083  1.00  0.00           N
ATOM   3072  NH2 ARG   378      36.217 -26.585  16.044  1.00  0.00           N
ATOM   3073  C   ARG   378      34.263 -20.953  14.503  1.00  0.00           C
ATOM   3074  O   ARG   378      33.868 -22.019  13.988  1.00  0.00           O
ATOM   3075  N   LEU   379      33.361 -20.110  14.896  1.00  0.00           N
ATOM   3076  CA  LEU   379      31.992 -20.198  14.621  1.00  0.00           C
ATOM   3077  CB  LEU   379      31.088 -19.214  15.355  1.00  0.00           C
ATOM   3078  CG  LEU   379      29.643 -19.397  14.770  1.00  0.00           C
ATOM   3079  CD1 LEU   379      28.992 -20.750  15.101  1.00  0.00           C
ATOM   3080  CD2 LEU   379      28.699 -18.347  15.360  1.00  0.00           C
ATOM   3081  C   LEU   379      31.851 -20.032  13.028  1.00  0.00           C
ATOM   3082  O   LEU   379      31.313 -20.903  12.332  1.00  0.00           O
ATOM   3083  N   ARG   380      32.382 -18.932  12.508  1.00  0.00           N
ATOM   3084  CA  ARG   380      32.289 -18.648  11.097  1.00  0.00           C
ATOM   3085  CB  ARG   380      32.642 -17.234  10.672  1.00  0.00           C
ATOM   3086  CG  ARG   380      31.369 -16.339  10.865  1.00  0.00           C
ATOM   3087  CD  ARG   380      31.754 -14.947  11.273  1.00  0.00           C
ATOM   3088  NE  ARG   380      32.600 -14.244  10.285  1.00  0.00           N
ATOM   3089  CZ  ARG   380      32.366 -13.473   9.282  1.00  0.00           C
ATOM   3090  NH1 ARG   380      31.173 -12.970   8.960  1.00  0.00           N
ATOM   3091  NH2 ARG   380      33.310 -13.160   8.448  1.00  0.00           N
ATOM   3092  C   ARG   380      32.921 -19.699  10.183  1.00  0.00           C
ATOM   3093  O   ARG   380      32.296 -20.189   9.250  1.00  0.00           O
ATOM   3094  N   SER   381      34.047 -20.217  10.566  1.00  0.00           N
ATOM   3095  CA  SER   381      34.779 -21.345   9.863  1.00  0.00           C
ATOM   3096  CB  SER   381      36.126 -21.604  10.557  1.00  0.00           C
ATOM   3097  OG  SER   381      35.918 -22.049  11.855  1.00  0.00           O
ATOM   3098  C   SER   381      33.938 -22.619   9.956  1.00  0.00           C
ATOM   3099  O   SER   381      33.827 -23.338   8.953  1.00  0.00           O
ATOM   3100  N   LEU   382      33.214 -22.877  11.098  1.00  0.00           N
ATOM   3101  CA  LEU   382      32.384 -24.064  11.177  1.00  0.00           C
ATOM   3102  CB  LEU   382      32.102 -24.474  12.686  1.00  0.00           C
ATOM   3103  CG  LEU   382      31.440 -25.822  12.793  1.00  0.00           C
ATOM   3104  CD1 LEU   382      32.223 -27.001  12.185  1.00  0.00           C
ATOM   3105  CD2 LEU   382      31.101 -26.073  14.293  1.00  0.00           C
ATOM   3106  C   LEU   382      31.131 -23.907  10.351  1.00  0.00           C
ATOM   3107  O   LEU   382      30.642 -24.911   9.785  1.00  0.00           O
ATOM   3108  N   LEU   383      30.512 -22.750  10.222  1.00  0.00           N
ATOM   3109  CA  LEU   383      29.327 -22.443   9.431  1.00  0.00           C
ATOM   3110  CB  LEU   383      28.734 -21.089   9.733  1.00  0.00           C
ATOM   3111  CG  LEU   383      28.240 -20.869  11.187  1.00  0.00           C
ATOM   3112  CD1 LEU   383      27.307 -19.652  11.242  1.00  0.00           C
ATOM   3113  CD2 LEU   383      27.472 -22.065  11.750  1.00  0.00           C
ATOM   3114  C   LEU   383      29.679 -22.559   7.920  1.00  0.00           C
ATOM   3115  O   LEU   383      28.917 -23.155   7.215  1.00  0.00           O
ATOM   3116  N   HIE   384      30.863 -22.108   7.574  1.00  0.00           N
ATOM   3117  CA  HIE   384      31.661 -22.209   6.261  1.00  0.00           C
ATOM   3118  CB  HIE   384      32.927 -21.373   6.380  1.00  0.00           C
ATOM   3119  CG  HIE   384      33.926 -21.621   5.288  1.00  0.00           C
ATOM   3120  ND1 HIE   384      33.853 -21.195   3.943  1.00  0.00           N
ATOM   3121  CE1 HIE   384      34.770 -21.892   3.315  1.00  0.00           C
ATOM   3122  NE2 HIE   384      35.484 -22.594   4.177  1.00  0.00           N
ATOM   3123  CD2 HIE   384      34.960 -22.503   5.472  1.00  0.00           C
ATOM   3124  C   HIE   384      31.888 -23.640   5.837  1.00  0.00           C
ATOM   3125  O   HIE   384      31.526 -24.010   4.722  1.00  0.00           O
ATOM   3126  N   THR   385      32.504 -24.404   6.739  1.00  0.00           N
ATOM   3127  CA  THR   385      32.851 -25.854   6.578  1.00  0.00           C
ATOM   3128  CB  THR   385      33.572 -26.334   7.838  1.00  0.00           C
ATOM   3129  CG2 THR   385      33.539 -27.815   8.038  1.00  0.00           C
ATOM   3130  OG1 THR   385      34.847 -25.793   7.899  1.00  0.00           O
ATOM   3131  C   THR   385      31.689 -26.793   6.241  1.00  0.00           C
ATOM   3132  O   THR   385      31.663 -27.724   5.425  1.00  0.00           O
ATOM   3133  N   LEU   386      30.608 -26.425   6.942  1.00  0.00           N
ATOM   3134  CA  LEU   386      29.290 -27.039   6.738  1.00  0.00           C
ATOM   3135  CB  LEU   386      28.504 -27.148   8.086  1.00  0.00           C
ATOM   3136  CG  LEU   386      29.230 -27.941   9.195  1.00  0.00           C
ATOM   3137  CD1 LEU   386      28.402 -27.906  10.463  1.00  0.00           C
ATOM   3138  CD2 LEU   386      29.488 -29.478   8.849  1.00  0.00           C
ATOM   3139  C   LEU   386      28.397 -26.372   5.626  1.00  0.00           C
ATOM   3140  O   LEU   386      27.303 -26.864   5.351  1.00  0.00           O
ATOM   3141  N   GLU   387      28.871 -25.225   5.047  1.00  0.00           N
ATOM   3142  CA  GLU   387      28.134 -24.455   4.001  1.00  0.00           C
ATOM   3143  CB  GLU   387      28.053 -25.248   2.677  1.00  0.00           C
ATOM   3144  CG  GLU   387      29.509 -25.469   2.225  1.00  0.00           C
ATOM   3145  CD  GLU   387      29.547 -26.194   0.940  1.00  0.00           C
ATOM   3146  OE1 GLU   387      28.524 -26.306   0.238  1.00  0.00           O
ATOM   3147  OE2 GLU   387      30.662 -26.693   0.641  1.00  0.00           O
ATOM   3148  C   GLU   387      26.763 -23.933   4.440  1.00  0.00           C
ATOM   3149  O   GLU   387      25.845 -23.819   3.622  1.00  0.00           O
ATOM   3150  N   ILE   388      26.590 -23.588   5.738  1.00  0.00           N
ATOM   3151  CA  ILE   388      25.368 -22.930   6.255  1.00  0.00           C
ATOM   3152  CB  ILE   388      25.374 -23.002   7.842  1.00  0.00           C
ATOM   3153  CG2 ILE   388      24.329 -22.134   8.558  1.00  0.00           C
ATOM   3154  CG1 ILE   388      25.293 -24.509   8.377  1.00  0.00           C
ATOM   3155  CD1 ILE   388      25.747 -24.724   9.885  1.00  0.00           C
ATOM   3156  C   ILE   388      25.161 -21.526   5.712  1.00  0.00           C
ATOM   3157  O   ILE   388      25.830 -20.601   6.135  1.00  0.00           O
ATOM   3158  N   THR   389      24.215 -21.256   4.783  1.00  0.00           N
ATOM   3159  CA  THR   389      23.823 -19.900   4.416  1.00  0.00           C
ATOM   3160  CB  THR   389      23.454 -19.871   2.908  1.00  0.00           C
ATOM   3161  CG2 THR   389      24.525 -20.342   1.960  1.00  0.00           C
ATOM   3162  OG1 THR   389      22.309 -20.665   2.708  1.00  0.00           O
ATOM   3163  C   THR   389      22.704 -19.253   5.219  1.00  0.00           C
ATOM   3164  O   THR   389      22.272 -18.136   5.041  1.00  0.00           O
ATOM   3165  N   ASP   390      22.229 -20.001   6.256  1.00  0.00           N
ATOM   3166  CA  ASP   390      21.204 -19.560   7.208  1.00  0.00           C
ATOM   3167  CB  ASP   390      20.422 -20.736   7.919  1.00  0.00           C
ATOM   3168  CG  ASP   390      19.809 -21.727   6.941  1.00  0.00           C
ATOM   3169  OD1 ASP   390      20.521 -22.463   6.255  1.00  0.00           O
ATOM   3170  OD2 ASP   390      18.535 -21.871   6.779  1.00  0.00           O
ATOM   3171  C   ASP   390      21.668 -18.478   8.248  1.00  0.00           C
ATOM   3172  O   ASP   390      21.134 -18.413   9.365  1.00  0.00           O
ATOM   3173  N   LEU   391      22.630 -17.697   7.817  1.00  0.00           N
ATOM   3174  CA  LEU   391      23.400 -16.783   8.676  1.00  0.00           C
ATOM   3175  CB  LEU   391      24.470 -16.075   7.852  1.00  0.00           C
ATOM   3176  CG  LEU   391      25.630 -16.939   7.371  1.00  0.00           C
ATOM   3177  CD1 LEU   391      26.371 -16.216   6.256  1.00  0.00           C
ATOM   3178  CD2 LEU   391      26.704 -17.451   8.408  1.00  0.00           C
ATOM   3179  C   LEU   391      22.555 -15.819   9.510  1.00  0.00           C
ATOM   3180  O   LEU   391      22.821 -15.486  10.703  1.00  0.00           O
ATOM   3181  N   ALA   392      21.426 -15.404   8.952  1.00  0.00           N
ATOM   3182  CA  ALA   392      20.361 -14.559   9.532  1.00  0.00           C
ATOM   3183  CB  ALA   392      19.292 -14.246   8.521  1.00  0.00           C
ATOM   3184  C   ALA   392      19.709 -15.237  10.781  1.00  0.00           C
ATOM   3185  O   ALA   392      19.496 -14.623  11.787  1.00  0.00           O
ATOM   3186  N   ASP   393      19.413 -16.565  10.725  1.00  0.00           N
ATOM   3187  CA  ASP   393      18.837 -17.375  11.778  1.00  0.00           C
ATOM   3188  CB  ASP   393      18.209 -18.562  11.098  1.00  0.00           C
ATOM   3189  CG  ASP   393      17.044 -18.230  10.112  1.00  0.00           C
ATOM   3190  OD1 ASP   393      16.749 -18.970   9.155  1.00  0.00           O
ATOM   3191  OD2 ASP   393      16.403 -17.156  10.222  1.00  0.00           O
ATOM   3192  C   ASP   393      19.906 -17.701  12.869  1.00  0.00           C
ATOM   3193  O   ASP   393      19.746 -17.564  14.111  1.00  0.00           O
ATOM   3194  N   PHE   394      21.125 -18.048  12.365  1.00  0.00           N
ATOM   3195  CA  PHE   394      22.355 -18.273  13.133  1.00  0.00           C
ATOM   3196  CB  PHE   394      23.336 -18.908  12.187  1.00  0.00           C
ATOM   3197  CG  PHE   394      23.443 -20.445  12.364  1.00  0.00           C
ATOM   3198  CD1 PHE   394      22.611 -21.311  11.618  1.00  0.00           C
ATOM   3199  CE1 PHE   394      22.723 -22.691  11.912  1.00  0.00           C
ATOM   3200  CZ  PHE   394      23.610 -23.152  12.858  1.00  0.00           C
ATOM   3201  CE2 PHE   394      24.402 -22.252  13.628  1.00  0.00           C
ATOM   3202  CD2 PHE   394      24.266 -20.917  13.341  1.00  0.00           C
ATOM   3203  C   PHE   394      22.809 -16.933  13.737  1.00  0.00           C
ATOM   3204  O   PHE   394      23.844 -16.895  14.456  1.00  0.00           O
ATOM   3205  N   SER   395      22.091 -15.789  13.567  1.00  0.00           N
ATOM   3206  CA  SER   395      22.564 -14.514  14.216  1.00  0.00           C
ATOM   3207  CB  SER   395      21.649 -13.328  14.097  1.00  0.00           C
ATOM   3208  OG  SER   395      22.038 -12.202  14.956  1.00  0.00           O
ATOM   3209  C   SER   395      22.737 -14.674  15.808  1.00  0.00           C
ATOM   3210  O   SER   395      23.821 -14.232  16.270  1.00  0.00           O
ATOM   3211  N   PRO   396      21.877 -15.310  16.607  1.00  0.00           N
ATOM   3212  CD  PRO   396      20.567 -15.917  16.250  1.00  0.00           C
ATOM   3213  CG  PRO   396      19.771 -15.819  17.558  1.00  0.00           C
ATOM   3214  CB  PRO   396      20.833 -16.040  18.607  1.00  0.00           C
ATOM   3215  CA  PRO   396      22.033 -15.364  18.012  1.00  0.00           C
ATOM   3216  C   PRO   396      23.354 -15.982  18.451  1.00  0.00           C
ATOM   3217  O   PRO   396      23.987 -15.505  19.409  1.00  0.00           O
ATOM   3218  N   LEU   397      23.740 -17.111  17.873  1.00  0.00           N
ATOM   3219  CA  LEU   397      25.051 -17.665  18.125  1.00  0.00           C
ATOM   3220  CB  LEU   397      25.031 -19.107  17.549  1.00  0.00           C
ATOM   3221  CG  LEU   397      26.245 -19.985  17.819  1.00  0.00           C
ATOM   3222  CD1 LEU   397      26.503 -20.044  19.313  1.00  0.00           C
ATOM   3223  CD2 LEU   397      25.942 -21.456  17.507  1.00  0.00           C
ATOM   3224  C   LEU   397      26.301 -16.918  17.645  1.00  0.00           C
ATOM   3225  O   LEU   397      27.363 -17.005  18.196  1.00  0.00           O
ATOM   3226  N   THR   398      26.010 -16.034  16.635  1.00  0.00           N
ATOM   3227  CA  THR   398      26.970 -15.038  16.153  1.00  0.00           C
ATOM   3228  CB  THR   398      26.619 -14.462  14.783  1.00  0.00           C
ATOM   3229  CG2 THR   398      27.606 -13.485  14.179  1.00  0.00           C
ATOM   3230  OG1 THR   398      26.550 -15.536  13.879  1.00  0.00           O
ATOM   3231  C   THR   398      27.078 -13.908  17.170  1.00  0.00           C
ATOM   3232  O   THR   398      28.193 -13.512  17.454  1.00  0.00           O
ATOM   3233  N   LEU   399      26.008 -13.488  17.889  1.00  0.00           N
ATOM   3234  CA  LEU   399      26.010 -12.421  18.917  1.00  0.00           C
ATOM   3235  CB  LEU   399      24.503 -11.985  19.183  1.00  0.00           C
ATOM   3236  CG  LEU   399      23.850 -11.093  18.116  1.00  0.00           C
ATOM   3237  CD1 LEU   399      22.406 -10.761  18.535  1.00  0.00           C
ATOM   3238  CD2 LEU   399      24.679  -9.769  18.231  1.00  0.00           C
ATOM   3239  C   LEU   399      26.665 -12.841  20.241  1.00  0.00           C
ATOM   3240  O   LEU   399      27.520 -12.130  20.643  1.00  0.00           O
ATOM   3241  N   LEU   400      26.416 -14.038  20.708  1.00  0.00           N
ATOM   3242  CA  LEU   400      27.080 -14.769  21.819  1.00  0.00           C
ATOM   3243  CB  LEU   400      26.345 -16.097  22.151  1.00  0.00           C
ATOM   3244  CG  LEU   400      26.718 -16.790  23.503  1.00  0.00           C
ATOM   3245  CD1 LEU   400      26.318 -15.945  24.758  1.00  0.00           C
ATOM   3246  CD2 LEU   400      25.972 -18.129  23.545  1.00  0.00           C
ATOM   3247  C   LEU   400      28.476 -14.962  21.364  1.00  0.00           C
ATOM   3248  O   LEU   400      29.331 -14.506  22.150  1.00  0.00           O
ATOM   3249  N   ALA   401      28.821 -15.530  20.202  1.00  0.00           N
ATOM   3250  CA  ALA   401      30.253 -15.626  19.803  1.00  0.00           C
ATOM   3251  CB  ALA   401      30.339 -16.542  18.556  1.00  0.00           C
ATOM   3252  C   ALA   401      31.056 -14.264  19.653  1.00  0.00           C
ATOM   3253  O   ALA   401      32.175 -14.134  20.181  1.00  0.00           O
ATOM   3254  N   ASN   402      30.452 -13.211  19.143  1.00  0.00           N
ATOM   3255  CA  ASN   402      30.965 -11.843  19.135  1.00  0.00           C
ATOM   3256  CB  ASN   402      30.125 -10.964  18.222  1.00  0.00           C
ATOM   3257  CG  ASN   402      30.220 -11.253  16.724  1.00  0.00           C
ATOM   3258  OD1 ASN   402      31.025 -12.044  16.224  1.00  0.00           O
ATOM   3259  ND2 ASN   402      29.396 -10.601  15.956  1.00  0.00           N
ATOM   3260  C   ASN   402      31.158 -11.281  20.458  1.00  0.00           C
ATOM   3261  O   ASN   402      32.263 -10.813  20.673  1.00  0.00           O
ATOM   3262  N   PHE   403      30.143 -11.334  21.285  1.00  0.00           N
ATOM   3263  CA  PHE   403      30.386 -10.977  22.674  1.00  0.00           C
ATOM   3264  CB  PHE   403      29.010 -10.992  23.435  1.00  0.00           C
ATOM   3265  CG  PHE   403      28.957 -11.029  24.968  1.00  0.00           C
ATOM   3266  CD1 PHE   403      29.807 -10.242  25.738  1.00  0.00           C
ATOM   3267  CE1 PHE   403      29.746 -10.446  27.142  1.00  0.00           C
ATOM   3268  CZ  PHE   403      28.853 -11.314  27.716  1.00  0.00           C
ATOM   3269  CE2 PHE   403      27.999 -12.143  26.861  1.00  0.00           C
ATOM   3270  CD2 PHE   403      28.104 -11.981  25.548  1.00  0.00           C
ATOM   3271  C   PHE   403      31.452 -11.734  23.392  1.00  0.00           C
ATOM   3272  O   PHE   403      32.424 -11.105  23.804  1.00  0.00           O
ATOM   3273  N   ALA   404      31.423 -13.070  23.478  1.00  0.00           N
ATOM   3274  CA  ALA   404      32.402 -13.925  24.108  1.00  0.00           C
ATOM   3275  CB  ALA   404      31.912 -15.334  24.051  1.00  0.00           C
ATOM   3276  C   ALA   404      33.798 -13.789  23.582  1.00  0.00           C
ATOM   3277  O   ALA   404      34.746 -13.809  24.338  1.00  0.00           O
ATOM   3278  N   THR   405      34.000 -13.515  22.303  1.00  0.00           N
ATOM   3279  CA  THR   405      35.164 -12.850  21.659  1.00  0.00           C
ATOM   3280  CB  THR   405      35.128 -12.782  20.084  1.00  0.00           C
ATOM   3281  CG2 THR   405      36.362 -12.087  19.486  1.00  0.00           C
ATOM   3282  OG1 THR   405      35.050 -14.095  19.635  1.00  0.00           O
ATOM   3283  C   THR   405      35.531 -11.463  22.267  1.00  0.00           C
ATOM   3284  O   THR   405      36.542 -11.330  22.838  1.00  0.00           O
ATOM   3285  N   LEU   406      34.654 -10.376  22.028  1.00  0.00           N
ATOM   3286  CA  LEU   406      34.816  -8.950  22.449  1.00  0.00           C
ATOM   3287  CB  LEU   406      33.553  -8.190  22.045  1.00  0.00           C
ATOM   3288  CG  LEU   406      33.320  -7.794  20.618  1.00  0.00           C
ATOM   3289  CD1 LEU   406      31.902  -7.204  20.515  1.00  0.00           C
ATOM   3290  CD2 LEU   406      34.342  -6.801  20.130  1.00  0.00           C
ATOM   3291  C   LEU   406      35.264  -8.880  23.889  1.00  0.00           C
ATOM   3292  O   LEU   406      36.368  -8.387  24.094  1.00  0.00           O
ATOM   3293  N   VAL   407      34.523  -9.432  24.812  1.00  0.00           N
ATOM   3294  CA  VAL   407      34.791  -9.550  26.262  1.00  0.00           C
ATOM   3295  CB  VAL   407      33.527 -10.123  26.923  1.00  0.00           C
ATOM   3296  CG1 VAL   407      33.465 -11.636  26.868  1.00  0.00           C
ATOM   3297  CG2 VAL   407      33.535  -9.749  28.386  1.00  0.00           C
ATOM   3298  C   VAL   407      36.083 -10.324  26.659  1.00  0.00           C
ATOM   3299  O   VAL   407      36.513 -10.098  27.769  1.00  0.00           O
ATOM   3300  N   SER   408      36.645 -11.204  25.848  1.00  0.00           N
ATOM   3301  CA  SER   408      37.950 -11.858  26.109  1.00  0.00           C
ATOM   3302  CB  SER   408      37.870 -13.379  25.864  1.00  0.00           C
ATOM   3303  OG  SER   408      37.604 -13.549  24.489  1.00  0.00           O
ATOM   3304  C   SER   408      39.072 -11.185  25.256  1.00  0.00           C
ATOM   3305  O   SER   408      40.200 -11.570  25.301  1.00  0.00           O
ATOM   3306  N   THR   409      38.731 -10.105  24.544  1.00  0.00           N
ATOM   3307  CA  THR   409      39.601  -9.234  23.816  1.00  0.00           C
ATOM   3308  CB  THR   409      39.026  -8.847  22.395  1.00  0.00           C
ATOM   3309  CG2 THR   409      40.063  -8.092  21.591  1.00  0.00           C
ATOM   3310  OG1 THR   409      38.741 -10.016  21.716  1.00  0.00           O
ATOM   3311  C   THR   409      39.944  -7.966  24.595  1.00  0.00           C
ATOM   3312  O   THR   409      41.044  -7.715  25.058  1.00  0.00           O
ATOM   3313  N   TYR   410      38.896  -7.199  24.830  1.00  0.00           N
ATOM   3314  CA  TYR   410      38.949  -5.876  25.510  1.00  0.00           C
ATOM   3315  CB  TYR   410      38.001  -4.857  24.833  1.00  0.00           C
ATOM   3316  CG  TYR   410      38.231  -4.658  23.321  1.00  0.00           C
ATOM   3317  CD1 TYR   410      37.382  -5.198  22.351  1.00  0.00           C
ATOM   3318  CE1 TYR   410      37.645  -4.944  20.943  1.00  0.00           C
ATOM   3319  CZ  TYR   410      38.803  -4.232  20.513  1.00  0.00           C
ATOM   3320  OH  TYR   410      39.078  -4.050  19.219  1.00  0.00           O
ATOM   3321  CE2 TYR   410      39.680  -3.663  21.537  1.00  0.00           C
ATOM   3322  CD2 TYR   410      39.369  -3.934  22.906  1.00  0.00           C
ATOM   3323  C   TYR   410      38.729  -5.984  27.005  1.00  0.00           C
ATOM   3324  O   TYR   410      37.801  -6.601  27.480  1.00  0.00           O
ATOM   3325  N   ALA   411      39.535  -5.280  27.815  1.00  0.00           N
ATOM   3326  CA  ALA   411      39.520  -5.484  29.280  1.00  0.00           C
ATOM   3327  CB  ALA   411      40.907  -5.681  29.744  1.00  0.00           C
ATOM   3328  C   ALA   411      38.816  -4.419  30.147  1.00  0.00           C
ATOM   3329  O   ALA   411      38.482  -4.630  31.285  1.00  0.00           O
ATOM   3330  N   LYS   412      38.500  -3.197  29.560  1.00  0.00           N
ATOM   3331  CA  LYS   412      38.015  -2.040  30.301  1.00  0.00           C
ATOM   3332  CB  LYS   412      39.218  -1.082  30.716  1.00  0.00           C
ATOM   3333  CG  LYS   412      40.044  -1.677  31.887  1.00  0.00           C
ATOM   3334  CD  LYS   412      41.265  -0.874  32.062  1.00  0.00           C
ATOM   3335  CE  LYS   412      41.187   0.191  33.151  1.00  0.00           C
ATOM   3336  NZ  LYS   412      42.179   1.299  32.885  1.00  0.00           N
ATOM   3337  C   LYS   412      37.053  -1.263  29.485  1.00  0.00           C
ATOM   3338  O   LYS   412      36.107  -0.698  30.006  1.00  0.00           O
ATOM   3339  N   GLY   413      37.204  -1.292  28.135  1.00  0.00           N
ATOM   3340  CA  GLY   413      36.402  -0.448  27.255  1.00  0.00           C
ATOM   3341  C   GLY   413      34.914  -0.816  27.122  1.00  0.00           C
ATOM   3342  O   GLY   413      34.137  -0.293  26.307  1.00  0.00           O
ATOM   3343  N   PHE   414      34.531  -1.838  27.932  1.00  0.00           N
ATOM   3344  CA  PHE   414      33.179  -2.459  27.870  1.00  0.00           C
ATOM   3345  CB  PHE   414      33.208  -3.736  26.941  1.00  0.00           C
ATOM   3346  CG  PHE   414      33.665  -3.581  25.528  1.00  0.00           C
ATOM   3347  CD1 PHE   414      34.963  -3.214  25.218  1.00  0.00           C
ATOM   3348  CE1 PHE   414      35.395  -3.086  23.854  1.00  0.00           C
ATOM   3349  CZ  PHE   414      34.485  -3.322  22.860  1.00  0.00           C
ATOM   3350  CE2 PHE   414      33.100  -3.620  23.166  1.00  0.00           C
ATOM   3351  CD2 PHE   414      32.744  -3.792  24.452  1.00  0.00           C
ATOM   3352  C   PHE   414      32.660  -2.994  29.200  1.00  0.00           C
ATOM   3353  O   PHE   414      33.434  -3.212  30.132  1.00  0.00           O
ATOM   3354  N   THR   415      31.424  -3.376  29.252  1.00  0.00           N
ATOM   3355  CA  THR   415      30.806  -3.924  30.442  1.00  0.00           C
ATOM   3356  CB  THR   415      30.311  -2.765  31.305  1.00  0.00           C
ATOM   3357  CG2 THR   415      29.177  -1.898  30.690  1.00  0.00           C
ATOM   3358  OG1 THR   415      29.859  -3.175  32.555  1.00  0.00           O
ATOM   3359  C   THR   415      29.706  -4.883  30.219  1.00  0.00           C
ATOM   3360  O   THR   415      29.038  -4.776  29.180  1.00  0.00           O
ATOM   3361  N   ILE   416      29.461  -5.844  31.140  1.00  0.00           N
ATOM   3362  CA  ILE   416      28.428  -6.873  31.129  1.00  0.00           C
ATOM   3363  CB  ILE   416      28.974  -8.305  31.424  1.00  0.00           C
ATOM   3364  CG2 ILE   416      27.780  -9.263  31.129  1.00  0.00           C
ATOM   3365  CG1 ILE   416      30.131  -8.808  30.488  1.00  0.00           C
ATOM   3366  CD1 ILE   416      31.495  -8.374  31.032  1.00  0.00           C
ATOM   3367  C   ILE   416      27.398  -6.535  32.130  1.00  0.00           C
ATOM   3368  O   ILE   416      27.512  -6.771  33.316  1.00  0.00           O
ATOM   3369  N   ILE   417      26.338  -5.748  31.653  1.00  0.00           N
ATOM   3370  CA  ILE   417      25.180  -5.468  32.434  1.00  0.00           C
ATOM   3371  CB  ILE   417      24.600  -4.058  32.229  1.00  0.00           C
ATOM   3372  CG2 ILE   417      23.210  -4.040  32.779  1.00  0.00           C
ATOM   3373  CG1 ILE   417      25.683  -3.085  32.884  1.00  0.00           C
ATOM   3374  CD1 ILE   417      25.724  -1.728  32.273  1.00  0.00           C
ATOM   3375  C   ILE   417      24.127  -6.571  32.235  1.00  0.00           C
ATOM   3376  O   ILE   417      23.826  -6.998  31.131  1.00  0.00           O
ATOM   3377  N   ILE   418      23.678  -7.075  33.379  1.00  0.00           N
ATOM   3378  CA  ILE   418      22.529  -8.062  33.406  1.00  0.00           C
ATOM   3379  CB  ILE   418      22.937  -9.265  34.288  1.00  0.00           C
ATOM   3380  CG2 ILE   418      21.752 -10.229  34.541  1.00  0.00           C
ATOM   3381  CG1 ILE   418      24.241 -10.071  33.908  1.00  0.00           C
ATOM   3382  CD1 ILE   418      24.130 -10.718  32.527  1.00  0.00           C
ATOM   3383  C   ILE   418      21.303  -7.429  34.060  1.00  0.00           C
ATOM   3384  O   ILE   418      21.414  -6.650  35.016  1.00  0.00           O
ATOM   3385  N   GLU   419      20.075  -7.663  33.548  1.00  0.00           N
ATOM   3386  CA  GLU   419      18.901  -6.867  33.858  1.00  0.00           C
ATOM   3387  CB  GLU   419      18.433  -5.915  32.719  1.00  0.00           C
ATOM   3388  CG  GLU   419      19.486  -4.843  32.340  1.00  0.00           C
ATOM   3389  CD  GLU   419      19.474  -3.530  33.161  1.00  0.00           C
ATOM   3390  OE1 GLU   419      19.466  -2.396  32.608  1.00  0.00           O
ATOM   3391  OE2 GLU   419      19.495  -3.548  34.448  1.00  0.00           O
ATOM   3392  C   GLU   419      17.828  -7.895  34.194  1.00  0.00           C
ATOM   3393  O   GLU   419      17.780  -8.887  33.500  1.00  0.00           O
ATOM   3394  N   PRO   420      17.047  -7.682  35.224  1.00  0.00           N
ATOM   3395  CD  PRO   420      17.056  -6.485  36.110  1.00  0.00           C
ATOM   3396  CG  PRO   420      15.971  -6.778  37.186  1.00  0.00           C
ATOM   3397  CB  PRO   420      15.658  -8.285  37.127  1.00  0.00           C
ATOM   3398  CA  PRO   420      16.076  -8.723  35.678  1.00  0.00           C
ATOM   3399  C   PRO   420      14.853  -9.004  34.783  1.00  0.00           C
ATOM   3400  O   PRO   420      14.199 -10.050  34.831  1.00  0.00           O
ATOM   3401  N   PHE   421      14.485  -7.963  34.115  1.00  0.00           N
ATOM   3402  CA  PHE   421      13.290  -7.828  33.284  1.00  0.00           C
ATOM   3403  CB  PHE   421      12.079  -7.332  34.157  1.00  0.00           C
ATOM   3404  CG  PHE   421      12.221  -6.196  35.233  1.00  0.00           C
ATOM   3405  CD1 PHE   421      12.534  -4.916  34.848  1.00  0.00           C
ATOM   3406  CE1 PHE   421      12.704  -3.948  35.871  1.00  0.00           C
ATOM   3407  CZ  PHE   421      12.628  -4.331  37.263  1.00  0.00           C
ATOM   3408  CE2 PHE   421      12.420  -5.630  37.602  1.00  0.00           C
ATOM   3409  CD2 PHE   421      12.127  -6.573  36.589  1.00  0.00           C
ATOM   3410  C   PHE   421      13.624  -6.952  32.067  1.00  0.00           C
ATOM   3411  O   PHE   421      14.512  -6.121  32.089  1.00  0.00           O
ATOM   3412  N   ASP   422      12.857  -7.062  30.992  1.00  0.00           N
ATOM   3413  CA  ASP   422      12.803  -6.143  29.841  1.00  0.00           C
ATOM   3414  CB  ASP   422      11.935  -6.861  28.775  1.00  0.00           C
ATOM   3415  CG  ASP   422      12.016  -6.264  27.320  1.00  0.00           C
ATOM   3416  OD1 ASP   422      11.122  -6.474  26.558  1.00  0.00           O
ATOM   3417  OD2 ASP   422      12.968  -5.460  27.024  1.00  0.00           O
ATOM   3418  C   ASP   422      12.369  -4.708  30.183  1.00  0.00           C
ATOM   3419  O   ASP   422      11.596  -4.572  31.141  1.00  0.00           O
ATOM   3420  N   ASP   423      12.737  -3.754  29.330  1.00  0.00           N
ATOM   3421  CA  ASP   423      12.473  -2.291  29.508  1.00  0.00           C
ATOM   3422  CB  ASP   423      13.010  -1.553  28.273  1.00  0.00           C
ATOM   3423  CG  ASP   423      13.192   0.024  28.515  1.00  0.00           C
ATOM   3424  OD1 ASP   423      12.982   0.557  29.654  1.00  0.00           O
ATOM   3425  OD2 ASP   423      13.719   0.618  27.497  1.00  0.00           O
ATOM   3426  C   ASP   423      10.913  -2.033  29.559  1.00  0.00           C
ATOM   3427  O   ASP   423      10.193  -2.629  28.731  1.00  0.00           O
ATOM   3428  N   ARG   424      10.501  -1.099  30.389  1.00  0.00           N
ATOM   3429  CA  ARG   424       9.148  -0.474  30.225  1.00  0.00           C
ATOM   3430  CB  ARG   424       9.234   0.583  29.096  1.00  0.00           C
ATOM   3431  CG  ARG   424      10.031   1.840  29.461  1.00  0.00           C
ATOM   3432  CD  ARG   424      10.434   2.719  28.258  1.00  0.00           C
ATOM   3433  NE  ARG   424       9.262   2.989  27.483  1.00  0.00           N
ATOM   3434  CZ  ARG   424       9.215   3.442  26.268  1.00  0.00           C
ATOM   3435  NH1 ARG   424       8.082   3.454  25.615  1.00  0.00           N
ATOM   3436  NH2 ARG   424      10.298   3.973  25.723  1.00  0.00           N
ATOM   3437  C   ARG   424       7.932  -1.438  30.028  1.00  0.00           C
ATOM   3438  O   ARG   424       6.954  -1.064  29.407  1.00  0.00           O
ATOM   3439  N   THR   425       7.967  -2.659  30.632  1.00  0.00           N
ATOM   3440  CA  THR   425       6.891  -3.640  30.412  1.00  0.00           C
ATOM   3441  CB  THR   425       7.127  -4.620  29.211  1.00  0.00           C
ATOM   3442  CG2 THR   425       8.407  -5.462  29.483  1.00  0.00           C
ATOM   3443  OG1 THR   425       6.040  -5.455  29.007  1.00  0.00           O
ATOM   3444  C   THR   425       6.696  -4.470  31.704  1.00  0.00           C
ATOM   3445  O   THR   425       7.668  -4.630  32.474  1.00  0.00           O
ATOM   3446  N   PRO   426       5.511  -5.073  32.038  1.00  0.00           N
ATOM   3447  CD  PRO   426       4.248  -5.036  31.284  1.00  0.00           C
ATOM   3448  CG  PRO   426       3.100  -5.092  32.314  1.00  0.00           C
ATOM   3449  CB  PRO   426       3.698  -5.935  33.488  1.00  0.00           C
ATOM   3450  CA  PRO   426       5.204  -5.572  33.409  1.00  0.00           C
ATOM   3451  C   PRO   426       6.165  -6.642  33.931  1.00  0.00           C
ATOM   3452  O   PRO   426       6.515  -7.571  33.178  1.00  0.00           O
ATOM   3453  N   THR   427       6.579  -6.670  35.192  1.00  0.00           N
ATOM   3454  CA  THR   427       7.789  -7.409  35.616  1.00  0.00           C
ATOM   3455  CB  THR   427       8.205  -6.932  37.045  1.00  0.00           C
ATOM   3456  CG2 THR   427       8.656  -5.433  37.208  1.00  0.00           C
ATOM   3457  OG1 THR   427       7.182  -7.174  37.973  1.00  0.00           O
ATOM   3458  C   THR   427       7.819  -8.921  35.566  1.00  0.00           C
ATOM   3459  O   THR   427       8.837  -9.532  35.837  1.00  0.00           O
ATOM   3460  N   ILE   428       6.737  -9.583  35.236  1.00  0.00           N
ATOM   3461  CA  ILE   428       6.749 -10.984  34.660  1.00  0.00           C
ATOM   3462  CB  ILE   428       5.310 -11.489  34.372  1.00  0.00           C
ATOM   3463  CG2 ILE   428       4.686 -10.880  33.100  1.00  0.00           C
ATOM   3464  CG1 ILE   428       5.090 -12.988  34.218  1.00  0.00           C
ATOM   3465  CD1 ILE   428       5.552 -13.884  35.364  1.00  0.00           C
ATOM   3466  C   ILE   428       7.701 -11.184  33.476  1.00  0.00           C
ATOM   3467  O   ILE   428       8.197 -12.304  33.231  1.00  0.00           O
ATOM   3468  N   ALA   429       7.977 -10.109  32.676  1.00  0.00           N
ATOM   3469  CA  ALA   429       8.926 -10.215  31.549  1.00  0.00           C
ATOM   3470  CB  ALA   429       8.912  -8.854  30.830  1.00  0.00           C
ATOM   3471  C   ALA   429      10.348 -10.639  31.996  1.00  0.00           C
ATOM   3472  O   ALA   429      10.704 -10.300  33.133  1.00  0.00           O
ATOM   3473  N   ASN   430      11.009 -11.437  31.240  1.00  0.00           N
ATOM   3474  CA  ASN   430      12.339 -12.081  31.494  1.00  0.00           C
ATOM   3475  CB  ASN   430      12.387 -13.255  30.491  1.00  0.00           C
ATOM   3476  CG  ASN   430      11.838 -14.601  30.922  1.00  0.00           C
ATOM   3477  OD1 ASN   430      12.435 -15.372  31.587  1.00  0.00           O
ATOM   3478  ND2 ASN   430      10.628 -14.841  30.484  1.00  0.00           N
ATOM   3479  C   ASN   430      13.558 -11.179  31.459  1.00  0.00           C
ATOM   3480  O   ASN   430      13.438 -10.096  30.867  1.00  0.00           O
ATOM   3481  N   PRO   431      14.728 -11.608  32.056  1.00  0.00           N
ATOM   3482  CD  PRO   431      14.826 -12.825  32.882  1.00  0.00           C
ATOM   3483  CG  PRO   431      16.281 -12.997  33.190  1.00  0.00           C
ATOM   3484  CB  PRO   431      16.853 -11.583  33.199  1.00  0.00           C
ATOM   3485  CA  PRO   431      16.010 -10.933  32.142  1.00  0.00           C
ATOM   3486  C   PRO   431      16.674 -10.672  30.786  1.00  0.00           C
ATOM   3487  O   PRO   431      16.385 -11.397  29.798  1.00  0.00           O
ATOM   3488  N   ILE   432      17.686  -9.762  30.787  1.00  0.00           N
ATOM   3489  CA  ILE   432      18.571  -9.434  29.684  1.00  0.00           C
ATOM   3490  CB  ILE   432      18.001  -8.107  29.066  1.00  0.00           C
ATOM   3491  CG2 ILE   432      18.992  -7.380  28.188  1.00  0.00           C
ATOM   3492  CG1 ILE   432      16.649  -8.305  28.306  1.00  0.00           C
ATOM   3493  CD1 ILE   432      16.037  -6.967  27.831  1.00  0.00           C
ATOM   3494  C   ILE   432      19.968  -9.504  30.133  1.00  0.00           C
ATOM   3495  O   ILE   432      20.264  -9.198  31.280  1.00  0.00           O
ATOM   3496  N   LEU   433      20.861  -9.950  29.178  1.00  0.00           N
ATOM   3497  CA  LEU   433      22.259  -9.603  29.207  1.00  0.00           C
ATOM   3498  CB  LEU   433      23.235 -10.816  28.953  1.00  0.00           C
ATOM   3499  CG  LEU   433      24.756 -10.591  28.796  1.00  0.00           C
ATOM   3500  CD1 LEU   433      25.454 -11.903  29.283  1.00  0.00           C
ATOM   3501  CD2 LEU   433      25.399 -10.086  27.462  1.00  0.00           C
ATOM   3502  C   LEU   433      22.481  -8.499  28.102  1.00  0.00           C
ATOM   3503  O   LEU   433      22.073  -8.644  26.977  1.00  0.00           O
ATOM   3504  N   HIE   434      23.082  -7.375  28.482  1.00  0.00           N
ATOM   3505  CA  HIE   434      23.604  -6.381  27.563  1.00  0.00           C
ATOM   3506  CB  HIE   434      22.845  -5.079  27.671  1.00  0.00           C
ATOM   3507  CG  HIE   434      23.466  -4.093  26.696  1.00  0.00           C
ATOM   3508  ND1 HIE   434      23.214  -4.026  25.344  1.00  0.00           N
ATOM   3509  CE1 HIE   434      23.932  -2.953  24.925  1.00  0.00           C
ATOM   3510  NE2 HIE   434      24.550  -2.259  25.942  1.00  0.00           N
ATOM   3511  CD2 HIE   434      24.286  -3.045  27.070  1.00  0.00           C
ATOM   3512  C   HIE   434      25.017  -6.135  27.919  1.00  0.00           C
ATOM   3513  O   HIE   434      25.347  -5.537  28.955  1.00  0.00           O
ATOM   3514  N   PHE   435      25.844  -6.345  26.888  1.00  0.00           N
ATOM   3515  CA  PHE   435      27.269  -5.998  26.822  1.00  0.00           C
ATOM   3516  CB  PHE   435      27.991  -7.152  26.007  1.00  0.00           C
ATOM   3517  CG  PHE   435      29.519  -7.048  25.827  1.00  0.00           C
ATOM   3518  CD1 PHE   435      30.290  -7.096  26.991  1.00  0.00           C
ATOM   3519  CE1 PHE   435      31.696  -6.937  26.895  1.00  0.00           C
ATOM   3520  CZ  PHE   435      32.293  -6.806  25.645  1.00  0.00           C
ATOM   3521  CE2 PHE   435      31.465  -6.821  24.480  1.00  0.00           C
ATOM   3522  CD2 PHE   435      30.093  -6.906  24.576  1.00  0.00           C
ATOM   3523  C   PHE   435      27.381  -4.657  26.141  1.00  0.00           C
ATOM   3524  O   PHE   435      27.510  -4.561  24.944  1.00  0.00           O
ATOM   3525  N   SER   436      27.420  -3.625  26.962  1.00  0.00           N
ATOM   3526  CA  SER   436      27.698  -2.205  26.475  1.00  0.00           C
ATOM   3527  CB  SER   436      27.321  -1.142  27.467  1.00  0.00           C
ATOM   3528  OG  SER   436      27.280   0.149  26.901  1.00  0.00           O
ATOM   3529  C   SER   436      29.192  -2.105  26.124  1.00  0.00           C
ATOM   3530  O   SER   436      30.039  -2.390  26.969  1.00  0.00           O
ATOM   3531  N   CYS   437      29.647  -1.593  24.996  1.00  0.00           N
ATOM   3532  CA  CYS   437      30.914  -0.860  24.866  1.00  0.00           C
ATOM   3533  CB  CYS   437      31.310  -0.818  23.414  1.00  0.00           C
ATOM   3534  SG  CYS   437      33.097  -0.393  23.432  1.00  0.00           S
ATOM   3535  C   CYS   437      30.749   0.488  25.550  1.00  0.00           C
ATOM   3536  O   CYS   437      29.683   1.047  25.674  1.00  0.00           O
ATOM   3537  N   MET   438      31.834   1.092  25.931  1.00  0.00           N
ATOM   3538  CA  MET   438      32.008   2.402  26.516  1.00  0.00           C
ATOM   3539  CB  MET   438      32.199   2.207  28.005  1.00  0.00           C
ATOM   3540  CG  MET   438      31.207   1.230  28.635  1.00  0.00           C
ATOM   3541  SD  MET   438      31.310   0.984  30.431  1.00  0.00           S
ATOM   3542  CE  MET   438      33.079   0.404  30.514  1.00  0.00           C
ATOM   3543  C   MET   438      33.046   3.320  25.822  1.00  0.00           C
ATOM   3544  O   MET   438      33.027   4.534  26.074  1.00  0.00           O
ATOM   3545  N   ASP   439      33.824   2.838  24.845  1.00  0.00           N
ATOM   3546  CA  ASP   439      34.745   3.610  24.030  1.00  0.00           C
ATOM   3547  CB  ASP   439      36.192   3.049  24.051  1.00  0.00           C
ATOM   3548  CG  ASP   439      37.165   3.951  23.397  1.00  0.00           C
ATOM   3549  OD1 ASP   439      38.391   3.714  23.448  1.00  0.00           O
ATOM   3550  OD2 ASP   439      36.805   5.011  22.822  1.00  0.00           O
ATOM   3551  C   ASP   439      34.258   3.763  22.558  1.00  0.00           C
ATOM   3552  O   ASP   439      34.474   2.855  21.793  1.00  0.00           O
ATOM   3553  N   ALA   440      33.718   4.862  22.206  1.00  0.00           N
ATOM   3554  CA  ALA   440      33.318   5.205  20.858  1.00  0.00           C
ATOM   3555  CB  ALA   440      32.618   6.589  20.973  1.00  0.00           C
ATOM   3556  C   ALA   440      34.468   5.210  19.772  1.00  0.00           C
ATOM   3557  O   ALA   440      34.165   4.922  18.614  1.00  0.00           O
ATOM   3558  N   SER   441      35.768   5.233  20.193  1.00  0.00           N
ATOM   3559  CA  SER   441      36.905   5.318  19.216  1.00  0.00           C
ATOM   3560  CB  SER   441      38.191   5.625  19.887  1.00  0.00           C
ATOM   3561  OG  SER   441      38.624   4.583  20.744  1.00  0.00           O
ATOM   3562  C   SER   441      37.007   3.956  18.451  1.00  0.00           C
ATOM   3563  O   SER   441      37.259   3.928  17.250  1.00  0.00           O
ATOM   3564  N   LEU   442      36.596   2.816  19.106  1.00  0.00           N
ATOM   3565  CA  LEU   442      36.855   1.457  18.584  1.00  0.00           C
ATOM   3566  CB  LEU   442      36.495   0.337  19.565  1.00  0.00           C
ATOM   3567  CG  LEU   442      37.165   0.520  20.931  1.00  0.00           C
ATOM   3568  CD1 LEU   442      36.759  -0.641  21.846  1.00  0.00           C
ATOM   3569  CD2 LEU   442      38.683   0.709  20.946  1.00  0.00           C
ATOM   3570  C   LEU   442      36.222   1.122  17.174  1.00  0.00           C
ATOM   3571  O   LEU   442      36.925   0.489  16.352  1.00  0.00           O
ATOM   3572  N   ALA   443      34.980   1.605  16.898  1.00  0.00           N
ATOM   3573  CA  ALA   443      34.349   1.381  15.621  1.00  0.00           C
ATOM   3574  CB  ALA   443      32.855   1.704  15.684  1.00  0.00           C
ATOM   3575  C   ALA   443      34.894   2.249  14.521  1.00  0.00           C
ATOM   3576  O   ALA   443      35.113   1.773  13.387  1.00  0.00           O
ATOM   3577  N   ILE   444      35.258   3.511  14.761  1.00  0.00           N
ATOM   3578  CA  ILE   444      35.758   4.428  13.653  1.00  0.00           C
ATOM   3579  CB  ILE   444      35.310   5.857  13.966  1.00  0.00           C
ATOM   3580  CG2 ILE   444      35.802   6.439  15.287  1.00  0.00           C
ATOM   3581  CG1 ILE   444      35.539   6.791  12.810  1.00  0.00           C
ATOM   3582  CD1 ILE   444      34.889   8.136  12.806  1.00  0.00           C
ATOM   3583  C   ILE   444      37.311   4.339  13.461  1.00  0.00           C
ATOM   3584  O   ILE   444      37.737   4.865  12.432  1.00  0.00           O
ATOM   3585  N   LYS   445      38.058   3.789  14.389  1.00  0.00           N
ATOM   3586  CA  LYS   445      39.597   3.730  14.358  1.00  0.00           C
ATOM   3587  CB  LYS   445      40.119   3.042  15.569  1.00  0.00           C
ATOM   3588  CG  LYS   445      40.676   4.064  16.614  1.00  0.00           C
ATOM   3589  CD  LYS   445      41.003   3.561  17.994  1.00  0.00           C
ATOM   3590  CE  LYS   445      41.673   4.694  18.852  1.00  0.00           C
ATOM   3591  NZ  LYS   445      41.913   4.299  20.236  1.00  0.00           N
ATOM   3592  C   LYS   445      40.085   3.030  13.016  1.00  0.00           C
ATOM   3593  O   LYS   445      41.007   3.540  12.413  1.00  0.00           O
ATOM   3594  N   PRO   446      39.326   2.093  12.366  1.00  0.00           N
ATOM   3595  CD  PRO   446      38.656   1.146  13.140  1.00  0.00           C
ATOM   3596  CG  PRO   446      38.637  -0.173  12.361  1.00  0.00           C
ATOM   3597  CB  PRO   446      38.565   0.388  10.924  1.00  0.00           C
ATOM   3598  CA  PRO   446      39.536   1.563  10.948  1.00  0.00           C
ATOM   3599  C   PRO   446      39.239   2.511   9.770  1.00  0.00           C
ATOM   3600  O   PRO   446      39.777   2.328   8.641  1.00  0.00           O
ATOM   3601  N   VAL   447      38.442   3.544  10.020  1.00  0.00           N
ATOM   3602  CA  VAL   447      38.267   4.786   9.129  1.00  0.00           C
ATOM   3603  CB  VAL   447      37.069   5.675   9.581  1.00  0.00           C
ATOM   3604  CG1 VAL   447      36.826   6.641   8.285  1.00  0.00           C
ATOM   3605  CG2 VAL   447      35.817   4.769   9.685  1.00  0.00           C
ATOM   3606  C   VAL   447      39.528   5.566   9.264  1.00  0.00           C
ATOM   3607  O   VAL   447      40.275   5.619   8.278  1.00  0.00           O
ATOM   3608  N   PHE   448      39.881   5.915  10.509  1.00  0.00           N
ATOM   3609  CA  PHE   448      40.936   6.848  10.749  1.00  0.00           C
ATOM   3610  CB  PHE   448      41.011   7.310  12.188  1.00  0.00           C
ATOM   3611  CG  PHE   448      39.890   8.134  12.720  1.00  0.00           C
ATOM   3612  CD1 PHE   448      39.604   8.049  14.107  1.00  0.00           C
ATOM   3613  CE1 PHE   448      38.665   8.849  14.738  1.00  0.00           C
ATOM   3614  CZ  PHE   448      37.992   9.786  13.971  1.00  0.00           C
ATOM   3615  CE2 PHE   448      38.231   9.938  12.580  1.00  0.00           C
ATOM   3616  CD2 PHE   448      39.199   9.137  11.923  1.00  0.00           C
ATOM   3617  C   PHE   448      42.412   6.350  10.479  1.00  0.00           C
ATOM   3618  O   PHE   448      43.218   7.136  10.053  1.00  0.00           O
ATOM   3619  N   GLU   449      42.717   5.061  10.502  1.00  0.00           N
ATOM   3620  CA  GLU   449      43.946   4.468  10.027  1.00  0.00           C
ATOM   3621  CB  GLU   449      43.967   3.016  10.595  1.00  0.00           C
ATOM   3622  CG  GLU   449      44.826   2.030   9.872  1.00  0.00           C
ATOM   3623  CD  GLU   449      46.232   2.368   9.789  1.00  0.00           C
ATOM   3624  OE1 GLU   449      46.978   2.395  10.798  1.00  0.00           O
ATOM   3625  OE2 GLU   449      46.710   2.530   8.643  1.00  0.00           O
ATOM   3626  C   GLU   449      43.969   4.519   8.530  1.00  0.00           C
ATOM   3627  O   GLU   449      44.801   5.091   7.915  1.00  0.00           O
ATOM   3628  N   ARG   450      42.956   3.916   7.923  1.00  0.00           N
ATOM   3629  CA  ARG   450      42.909   3.851   6.496  1.00  0.00           C
ATOM   3630  CB  ARG   450      41.661   3.020   6.066  1.00  0.00           C
ATOM   3631  CG  ARG   450      41.473   2.847   4.585  1.00  0.00           C
ATOM   3632  CD  ARG   450      40.511   1.691   4.150  1.00  0.00           C
ATOM   3633  NE  ARG   450      40.816   1.444   2.710  1.00  0.00           N
ATOM   3634  CZ  ARG   450      41.550   0.381   2.250  1.00  0.00           C
ATOM   3635  NH1 ARG   450      42.316  -0.393   2.940  1.00  0.00           N
ATOM   3636  NH2 ARG   450      41.631   0.159   0.963  1.00  0.00           N
ATOM   3637  C   ARG   450      42.976   5.136   5.717  1.00  0.00           C
ATOM   3638  O   ARG   450      43.837   5.280   4.850  1.00  0.00           O
ATOM   3639  N   PHE   451      41.960   6.071   5.836  1.00  0.00           N
ATOM   3640  CA  PHE   451      41.787   7.147   4.801  1.00  0.00           C
ATOM   3641  CB  PHE   451      40.334   7.493   4.912  1.00  0.00           C
ATOM   3642  CG  PHE   451      39.485   6.384   4.390  1.00  0.00           C
ATOM   3643  CD1 PHE   451      39.630   6.102   2.985  1.00  0.00           C
ATOM   3644  CE1 PHE   451      38.889   5.109   2.377  1.00  0.00           C
ATOM   3645  CZ  PHE   451      38.111   4.226   3.205  1.00  0.00           C
ATOM   3646  CE2 PHE   451      38.223   4.264   4.619  1.00  0.00           C
ATOM   3647  CD2 PHE   451      38.833   5.406   5.174  1.00  0.00           C
ATOM   3648  C   PHE   451      42.773   8.237   5.130  1.00  0.00           C
ATOM   3649  O   PHE   451      43.201   8.521   6.285  1.00  0.00           O
ATOM   3650  N   GLN   452      43.244   8.973   4.104  1.00  0.00           N
ATOM   3651  CA  GLN   452      44.211  10.028   4.196  1.00  0.00           C
ATOM   3652  CB  GLN   452      44.793  10.128   2.843  1.00  0.00           C
ATOM   3653  CG  GLN   452      46.140  10.933   3.005  1.00  0.00           C
ATOM   3654  CD  GLN   452      47.017  11.133   1.789  1.00  0.00           C
ATOM   3655  OE1 GLN   452      48.203  10.823   1.776  1.00  0.00           O
ATOM   3656  NE2 GLN   452      46.514  11.731   0.752  1.00  0.00           N
ATOM   3657  C   GLN   452      43.746  11.288   4.852  1.00  0.00           C
ATOM   3658  O   GLN   452      44.422  12.040   5.541  1.00  0.00           O
ATOM   3659  N   SER   453      42.456  11.572   4.640  1.00  0.00           N
ATOM   3660  CA  SER   453      41.663  12.522   5.464  1.00  0.00           C
ATOM   3661  CB  SER   453      41.765  13.873   4.693  1.00  0.00           C
ATOM   3662  OG  SER   453      40.929  14.870   5.304  1.00  0.00           O
ATOM   3663  C   SER   453      40.189  12.111   5.554  1.00  0.00           C
ATOM   3664  O   SER   453      39.625  11.521   4.654  1.00  0.00           O
ATOM   3665  N   VAL   454      39.674  12.478   6.737  1.00  0.00           N
ATOM   3666  CA  VAL   454      38.348  12.214   7.262  1.00  0.00           C
ATOM   3667  CB  VAL   454      38.330  11.091   8.251  1.00  0.00           C
ATOM   3668  CG1 VAL   454      36.915  10.758   8.648  1.00  0.00           C
ATOM   3669  CG2 VAL   454      38.963   9.724   7.811  1.00  0.00           C
ATOM   3670  C   VAL   454      37.840  13.495   7.944  1.00  0.00           C
ATOM   3671  O   VAL   454      38.460  14.007   8.878  1.00  0.00           O
ATOM   3672  N   ILE   455      36.724  13.999   7.375  1.00  0.00           N
ATOM   3673  CA  ILE   455      35.971  15.185   7.743  1.00  0.00           C
ATOM   3674  CB  ILE   455      35.661  16.077   6.496  1.00  0.00           C
ATOM   3675  CG2 ILE   455      34.729  17.234   6.703  1.00  0.00           C
ATOM   3676  CG1 ILE   455      36.890  16.432   5.700  1.00  0.00           C
ATOM   3677  CD1 ILE   455      37.991  17.243   6.416  1.00  0.00           C
ATOM   3678  C   ILE   455      34.681  14.767   8.538  1.00  0.00           C
ATOM   3679  O   ILE   455      33.721  14.224   7.977  1.00  0.00           O
ATOM   3680  N   ILE   456      34.683  15.002   9.804  1.00  0.00           N
ATOM   3681  CA  ILE   456      33.493  15.024  10.698  1.00  0.00           C
ATOM   3682  CB  ILE   456      33.816  14.442  12.107  1.00  0.00           C
ATOM   3683  CG2 ILE   456      32.830  14.866  13.171  1.00  0.00           C
ATOM   3684  CG1 ILE   456      33.902  12.884  11.894  1.00  0.00           C
ATOM   3685  CD1 ILE   456      35.017  12.253  12.686  1.00  0.00           C
ATOM   3686  C   ILE   456      33.009  16.488  10.747  1.00  0.00           C
ATOM   3687  O   ILE   456      33.872  17.351  10.854  1.00  0.00           O
ATOM   3688  N   THR   457      31.714  16.745  10.571  1.00  0.00           N
ATOM   3689  CA  THR   457      31.074  18.073  10.552  1.00  0.00           C
ATOM   3690  CB  THR   457      31.029  18.656   9.116  1.00  0.00           C
ATOM   3691  CG2 THR   457      30.375  19.978   9.045  1.00  0.00           C
ATOM   3692  OG1 THR   457      32.399  18.933   8.578  1.00  0.00           O
ATOM   3693  C   THR   457      29.713  18.008  11.157  1.00  0.00           C
ATOM   3694  O   THR   457      29.031  17.005  11.159  1.00  0.00           O
ATOM   3695  N   SER   458      29.177  19.071  11.769  1.00  0.00           N
ATOM   3696  CA  SER   458      27.743  19.159  11.856  1.00  0.00           C
ATOM   3697  CB  SER   458      27.213  18.417  13.084  1.00  0.00           C
ATOM   3698  OG  SER   458      25.890  18.774  13.367  1.00  0.00           O
ATOM   3699  C   SER   458      27.317  20.666  11.916  1.00  0.00           C
ATOM   3700  O   SER   458      27.993  21.472  12.509  1.00  0.00           O
ATOM   3701  N   GLY   459      26.095  20.979  11.418  1.00  0.00           N
ATOM   3702  CA  GLY   459      25.370  22.189  11.726  1.00  0.00           C
ATOM   3703  C   GLY   459      25.220  22.500  13.295  1.00  0.00           C
ATOM   3704  O   GLY   459      25.153  23.673  13.632  1.00  0.00           O
ATOM   3705  N   THR   460      25.180  21.450  14.136  1.00  0.00           N
ATOM   3706  CA  THR   460      24.799  21.570  15.573  1.00  0.00           C
ATOM   3707  CB  THR   460      23.381  21.150  15.789  1.00  0.00           C
ATOM   3708  CG2 THR   460      22.438  22.112  15.149  1.00  0.00           C
ATOM   3709  OG1 THR   460      23.133  19.881  15.277  1.00  0.00           O
ATOM   3710  C   THR   460      25.854  20.977  16.657  1.00  0.00           C
ATOM   3711  O   THR   460      25.471  20.860  17.818  1.00  0.00           O
ATOM   3712  N   LEU   461      27.095  20.642  16.252  1.00  0.00           N
ATOM   3713  CA  LEU   461      28.127  20.204  17.192  1.00  0.00           C
ATOM   3714  CB  LEU   461      29.154  19.504  16.393  1.00  0.00           C
ATOM   3715  CG  LEU   461      30.503  19.023  16.897  1.00  0.00           C
ATOM   3716  CD1 LEU   461      30.486  18.067  18.140  1.00  0.00           C
ATOM   3717  CD2 LEU   461      31.194  18.383  15.735  1.00  0.00           C
ATOM   3718  C   LEU   461      28.560  21.461  18.086  1.00  0.00           C
ATOM   3719  O   LEU   461      28.536  22.564  17.627  1.00  0.00           O
ATOM   3720  N   SER   462      28.997  21.178  19.343  1.00  0.00           N
ATOM   3721  CA  SER   462      29.341  22.273  20.304  1.00  0.00           C
ATOM   3722  CB  SER   462      28.064  22.574  21.175  1.00  0.00           C
ATOM   3723  OG  SER   462      28.177  23.491  22.264  1.00  0.00           O
ATOM   3724  C   SER   462      30.609  22.118  21.157  1.00  0.00           C
ATOM   3725  O   SER   462      31.305  23.116  21.200  1.00  0.00           O
ATOM   3726  N   PRO   463      31.008  21.012  21.782  1.00  0.00           N
ATOM   3727  CD  PRO   463      30.123  19.755  21.813  1.00  0.00           C
ATOM   3728  CG  PRO   463      30.816  18.803  22.736  1.00  0.00           C
ATOM   3729  CB  PRO   463      31.883  19.696  23.502  1.00  0.00           C
ATOM   3730  CA  PRO   463      32.275  20.746  22.497  1.00  0.00           C
ATOM   3731  C   PRO   463      33.373  20.284  21.536  1.00  0.00           C
ATOM   3732  O   PRO   463      33.696  19.130  21.417  1.00  0.00           O
ATOM   3733  N   LEU   464      33.934  21.269  20.879  1.00  0.00           N
ATOM   3734  CA  LEU   464      34.864  20.845  19.759  1.00  0.00           C
ATOM   3735  CB  LEU   464      34.991  21.997  18.739  1.00  0.00           C
ATOM   3736  CG  LEU   464      33.842  22.232  17.696  1.00  0.00           C
ATOM   3737  CD1 LEU   464      33.667  21.039  16.741  1.00  0.00           C
ATOM   3738  CD2 LEU   464      32.452  22.472  18.387  1.00  0.00           C
ATOM   3739  C   LEU   464      36.283  20.503  20.237  1.00  0.00           C
ATOM   3740  O   LEU   464      37.032  19.778  19.609  1.00  0.00           O
ATOM   3741  N   ASP   465      36.534  20.934  21.458  1.00  0.00           N
ATOM   3742  CA  ASP   465      37.651  20.536  22.297  1.00  0.00           C
ATOM   3743  CB  ASP   465      37.594  21.428  23.550  1.00  0.00           C
ATOM   3744  CG  ASP   465      36.223  21.628  24.340  1.00  0.00           C
ATOM   3745  OD1 ASP   465      36.323  22.377  25.317  1.00  0.00           O
ATOM   3746  OD2 ASP   465      35.153  21.151  23.898  1.00  0.00           O
ATOM   3747  C   ASP   465      37.598  18.996  22.672  1.00  0.00           C
ATOM   3748  O   ASP   465      38.564  18.275  22.577  1.00  0.00           O
ATOM   3749  N   ILE   466      36.454  18.575  23.175  1.00  0.00           N
ATOM   3750  CA  ILE   466      36.150  17.276  23.887  1.00  0.00           C
ATOM   3751  CB  ILE   466      35.213  17.483  25.127  1.00  0.00           C
ATOM   3752  CG2 ILE   466      34.296  16.369  25.513  1.00  0.00           C
ATOM   3753  CG1 ILE   466      36.088  17.908  26.326  1.00  0.00           C
ATOM   3754  CD1 ILE   466      36.945  16.817  26.974  1.00  0.00           C
ATOM   3755  C   ILE   466      35.629  16.226  22.845  1.00  0.00           C
ATOM   3756  O   ILE   466      36.018  15.039  23.020  1.00  0.00           O
ATOM   3757  N   TYR   467      34.785  16.556  21.844  1.00  0.00           N
ATOM   3758  CA  TYR   467      34.246  15.500  20.983  1.00  0.00           C
ATOM   3759  CB  TYR   467      33.200  16.163  20.106  1.00  0.00           C
ATOM   3760  CG  TYR   467      32.240  15.180  19.544  1.00  0.00           C
ATOM   3761  CD1 TYR   467      31.302  14.602  20.389  1.00  0.00           C
ATOM   3762  CE1 TYR   467      30.423  13.606  19.874  1.00  0.00           C
ATOM   3763  CZ  TYR   467      30.403  13.254  18.582  1.00  0.00           C
ATOM   3764  OH  TYR   467      29.494  12.297  18.143  1.00  0.00           O
ATOM   3765  CE2 TYR   467      31.306  13.879  17.685  1.00  0.00           C
ATOM   3766  CD2 TYR   467      32.230  14.865  18.183  1.00  0.00           C
ATOM   3767  C   TYR   467      35.357  14.713  20.210  1.00  0.00           C
ATOM   3768  O   TYR   467      35.269  13.452  20.129  1.00  0.00           O
ATOM   3769  N   PRO   468      36.463  15.308  19.656  1.00  0.00           N
ATOM   3770  CD  PRO   468      36.699  16.710  19.550  1.00  0.00           C
ATOM   3771  CG  PRO   468      37.863  16.865  18.594  1.00  0.00           C
ATOM   3772  CB  PRO   468      38.641  15.581  18.687  1.00  0.00           C
ATOM   3773  CA  PRO   468      37.632  14.568  19.226  1.00  0.00           C
ATOM   3774  C   PRO   468      38.226  13.697  20.372  1.00  0.00           C
ATOM   3775  O   PRO   468      38.814  12.660  20.062  1.00  0.00           O
ATOM   3776  N   LYS   469      38.160  14.005  21.622  1.00  0.00           N
ATOM   3777  CA  LYS   469      38.697  13.212  22.758  1.00  0.00           C
ATOM   3778  CB  LYS   469      38.897  14.058  24.010  1.00  0.00           C
ATOM   3779  CG  LYS   469      40.275  14.743  24.157  1.00  0.00           C
ATOM   3780  CD  LYS   469      40.798  15.666  22.992  1.00  0.00           C
ATOM   3781  CE  LYS   469      42.053  16.283  23.571  1.00  0.00           C
ATOM   3782  NZ  LYS   469      42.586  17.345  22.660  1.00  0.00           N
ATOM   3783  C   LYS   469      37.838  12.037  23.072  1.00  0.00           C
ATOM   3784  O   LYS   469      38.319  10.965  23.411  1.00  0.00           O
ATOM   3785  N   ILE   470      36.513  12.201  22.831  1.00  0.00           N
ATOM   3786  CA  ILE   470      35.583  11.066  22.906  1.00  0.00           C
ATOM   3787  CB  ILE   470      34.079  11.528  23.100  1.00  0.00           C
ATOM   3788  CG2 ILE   470      33.155  10.323  23.273  1.00  0.00           C
ATOM   3789  CG1 ILE   470      33.911  12.434  24.326  1.00  0.00           C
ATOM   3790  CD1 ILE   470      32.396  12.822  24.642  1.00  0.00           C
ATOM   3791  C   ILE   470      35.799  10.059  21.739  1.00  0.00           C
ATOM   3792  O   ILE   470      35.924   8.841  21.941  1.00  0.00           O
ATOM   3793  N   LEU   471      36.026  10.571  20.514  1.00  0.00           N
ATOM   3794  CA  LEU   471      36.374   9.735  19.367  1.00  0.00           C
ATOM   3795  CB  LEU   471      35.970  10.500  18.085  1.00  0.00           C
ATOM   3796  CG  LEU   471      34.450  10.730  17.917  1.00  0.00           C
ATOM   3797  CD1 LEU   471      34.209  11.997  17.112  1.00  0.00           C
ATOM   3798  CD2 LEU   471      33.601   9.521  17.334  1.00  0.00           C
ATOM   3799  C   LEU   471      37.854   9.345  19.374  1.00  0.00           C
ATOM   3800  O   LEU   471      38.274   8.589  18.485  1.00  0.00           O
ATOM   3801  N   ASP   472      38.659   9.773  20.341  1.00  0.00           N
ATOM   3802  CA  ASP   472      40.083   9.518  20.592  1.00  0.00           C
ATOM   3803  CB  ASP   472      40.237   7.998  21.083  1.00  0.00           C
ATOM   3804  CG  ASP   472      41.595   7.629  21.725  1.00  0.00           C
ATOM   3805  OD1 ASP   472      41.683   6.401  22.033  1.00  0.00           O
ATOM   3806  OD2 ASP   472      42.461   8.404  22.176  1.00  0.00           O
ATOM   3807  C   ASP   472      41.163   9.901  19.572  1.00  0.00           C
ATOM   3808  O   ASP   472      42.000   9.046  19.219  1.00  0.00           O
ATOM   3809  N   PHE   473      41.098  11.076  18.915  1.00  0.00           N
ATOM   3810  CA  PHE   473      42.106  11.477  17.975  1.00  0.00           C
ATOM   3811  CB  PHE   473      41.503  11.024  16.616  1.00  0.00           C
ATOM   3812  CG  PHE   473      40.567  11.989  15.907  1.00  0.00           C
ATOM   3813  CD1 PHE   473      39.201  12.029  16.170  1.00  0.00           C
ATOM   3814  CE1 PHE   473      38.369  12.940  15.446  1.00  0.00           C
ATOM   3815  CZ  PHE   473      38.848  13.700  14.360  1.00  0.00           C
ATOM   3816  CE2 PHE   473      40.209  13.603  14.107  1.00  0.00           C
ATOM   3817  CD2 PHE   473      41.066  12.815  14.914  1.00  0.00           C
ATOM   3818  C   PHE   473      42.428  12.916  17.959  1.00  0.00           C
ATOM   3819  O   PHE   473      42.219  13.596  18.962  1.00  0.00           O
ATOM   3820  N   HIE   474      43.172  13.428  16.957  1.00  0.00           N
ATOM   3821  CA  HIE   474      43.582  14.852  16.865  1.00  0.00           C
ATOM   3822  CB  HIE   474      45.093  14.980  17.235  1.00  0.00           C
ATOM   3823  CG  HIE   474      45.451  16.402  17.420  1.00  0.00           C
ATOM   3824  ND1 HIE   474      45.001  17.158  18.550  1.00  0.00           N
ATOM   3825  CE1 HIE   474      45.530  18.403  18.348  1.00  0.00           C
ATOM   3826  NE2 HIE   474      46.356  18.445  17.309  1.00  0.00           N
ATOM   3827  CD2 HIE   474      46.361  17.165  16.729  1.00  0.00           C
ATOM   3828  C   HIE   474      43.241  15.276  15.449  1.00  0.00           C
ATOM   3829  O   HIE   474      43.952  14.854  14.528  1.00  0.00           O
ATOM   3830  N   PRO   475      42.334  16.211  15.225  1.00  0.00           N
ATOM   3831  CD  PRO   475      41.344  16.731  16.169  1.00  0.00           C
ATOM   3832  CG  PRO   475      40.373  17.710  15.358  1.00  0.00           C
ATOM   3833  CB  PRO   475      40.654  17.276  13.918  1.00  0.00           C
ATOM   3834  CA  PRO   475      42.098  16.763  13.882  1.00  0.00           C
ATOM   3835  C   PRO   475      43.138  17.869  13.588  1.00  0.00           C
ATOM   3836  O   PRO   475      43.705  18.381  14.568  1.00  0.00           O
ATOM   3837  N   VAL   476      43.406  18.221  12.344  1.00  0.00           N
ATOM   3838  CA  VAL   476      44.056  19.450  11.966  1.00  0.00           C
ATOM   3839  CB  VAL   476      44.356  19.462  10.478  1.00  0.00           C
ATOM   3840  CG1 VAL   476      45.306  20.641  10.076  1.00  0.00           C
ATOM   3841  CG2 VAL   476      45.042  18.251   9.989  1.00  0.00           C
ATOM   3842  C   VAL   476      43.250  20.738  12.324  1.00  0.00           C
ATOM   3843  O   VAL   476      43.841  21.667  12.799  1.00  0.00           O
ATOM   3844  N   THR   477      41.928  20.746  12.131  1.00  0.00           N
ATOM   3845  CA  THR   477      41.086  21.995  12.199  1.00  0.00           C
ATOM   3846  CB  THR   477      39.603  21.724  11.766  1.00  0.00           C
ATOM   3847  CG2 THR   477      39.652  21.548  10.233  1.00  0.00           C
ATOM   3848  OG1 THR   477      39.072  20.525  12.295  1.00  0.00           O
ATOM   3849  C   THR   477      41.000  22.301  13.733  1.00  0.00           C
ATOM   3850  O   THR   477      40.892  21.435  14.563  1.00  0.00           O
ATOM   3851  N   MET   478      41.026  23.579  14.133  1.00  0.00           N
ATOM   3852  CA  MET   478      40.699  24.051  15.542  1.00  0.00           C
ATOM   3853  CB  MET   478      41.981  24.092  16.404  1.00  0.00           C
ATOM   3854  CG  MET   478      42.819  25.473  16.319  1.00  0.00           C
ATOM   3855  SD  MET   478      44.623  25.415  16.332  1.00  0.00           S
ATOM   3856  CE  MET   478      44.725  24.537  17.911  1.00  0.00           C
ATOM   3857  C   MET   478      39.938  25.391  15.584  1.00  0.00           C
ATOM   3858  O   MET   478      39.406  25.775  16.621  1.00  0.00           O
ATOM   3859  N   ALA   479      39.814  26.113  14.438  1.00  0.00           N
ATOM   3860  CA  ALA   479      39.133  27.353  14.321  1.00  0.00           C
ATOM   3861  CB  ALA   479      39.748  28.047  13.032  1.00  0.00           C
ATOM   3862  C   ALA   479      37.586  27.134  14.255  1.00  0.00           C
ATOM   3863  O   ALA   479      37.089  26.049  13.905  1.00  0.00           O
ATOM   3864  N   THR   480      36.790  28.145  14.676  1.00  0.00           N
ATOM   3865  CA  THR   480      35.312  28.141  14.755  1.00  0.00           C
ATOM   3866  CB  THR   480      34.795  27.717  16.132  1.00  0.00           C
ATOM   3867  CG2 THR   480      35.636  28.322  17.266  1.00  0.00           C
ATOM   3868  OG1 THR   480      33.535  28.094  16.402  1.00  0.00           O
ATOM   3869  C   THR   480      34.686  29.446  14.252  1.00  0.00           C
ATOM   3870  O   THR   480      35.355  30.462  14.245  1.00  0.00           O
ATOM   3871  N   PHE   481      33.478  29.507  13.668  1.00  0.00           N
ATOM   3872  CA  PHE   481      32.885  30.547  12.897  1.00  0.00           C
ATOM   3873  CB  PHE   481      31.790  29.921  11.976  1.00  0.00           C
ATOM   3874  CG  PHE   481      32.349  29.024  10.868  1.00  0.00           C
ATOM   3875  CD1 PHE   481      32.746  29.585   9.610  1.00  0.00           C
ATOM   3876  CE1 PHE   481      33.379  28.791   8.670  1.00  0.00           C
ATOM   3877  CZ  PHE   481      33.750  27.447   8.936  1.00  0.00           C
ATOM   3878  CE2 PHE   481      33.473  26.971  10.177  1.00  0.00           C
ATOM   3879  CD2 PHE   481      32.702  27.689  11.072  1.00  0.00           C
ATOM   3880  C   PHE   481      32.366  31.567  13.869  1.00  0.00           C
ATOM   3881  O   PHE   481      31.642  31.233  14.784  1.00  0.00           O
ATOM   3882  N   THR   482      32.620  32.842  13.610  1.00  0.00           N
ATOM   3883  CA  THR   482      32.396  33.981  14.468  1.00  0.00           C
ATOM   3884  CB  THR   482      33.561  34.947  14.457  1.00  0.00           C
ATOM   3885  CG2 THR   482      34.943  34.312  14.762  1.00  0.00           C
ATOM   3886  OG1 THR   482      33.741  35.452  13.152  1.00  0.00           O
ATOM   3887  C   THR   482      31.129  34.784  14.177  1.00  0.00           C
ATOM   3888  O   THR   482      30.620  35.430  15.039  1.00  0.00           O
ATOM   3889  N   MET   483      30.768  34.850  12.897  1.00  0.00           N
ATOM   3890  CA  MET   483      29.789  35.825  12.550  1.00  0.00           C
ATOM   3891  CB  MET   483      30.477  37.095  12.231  1.00  0.00           C
ATOM   3892  CG  MET   483      29.648  38.353  11.862  1.00  0.00           C
ATOM   3893  SD  MET   483      28.115  38.574  12.816  1.00  0.00           S
ATOM   3894  CE  MET   483      28.789  39.490  14.181  1.00  0.00           C
ATOM   3895  C   MET   483      29.046  35.308  11.368  1.00  0.00           C
ATOM   3896  O   MET   483      29.626  34.777  10.463  1.00  0.00           O
ATOM   3897  N   THR   484      27.735  35.419  11.419  1.00  0.00           N
ATOM   3898  CA  THR   484      26.807  34.806  10.358  1.00  0.00           C
ATOM   3899  CB  THR   484      26.310  33.362  10.731  1.00  0.00           C
ATOM   3900  CG2 THR   484      27.446  32.351  10.947  1.00  0.00           C
ATOM   3901  OG1 THR   484      25.690  33.375  11.964  1.00  0.00           O
ATOM   3902  C   THR   484      25.484  35.547  10.172  1.00  0.00           C
ATOM   3903  O   THR   484      24.463  35.104   9.542  1.00  0.00           O
ATOM   3904  N   LEU   485      25.372  36.727  10.741  1.00  0.00           N
ATOM   3905  CA  LEU   485      24.013  37.145  11.208  1.00  0.00           C
ATOM   3906  CB  LEU   485      24.154  37.940  12.540  1.00  0.00           C
ATOM   3907  CG  LEU   485      24.932  37.277  13.679  1.00  0.00           C
ATOM   3908  CD1 LEU   485      25.190  38.220  14.863  1.00  0.00           C
ATOM   3909  CD2 LEU   485      24.185  36.074  14.225  1.00  0.00           C
ATOM   3910  C   LEU   485      23.029  37.837  10.258  1.00  0.00           C
ATOM   3911  O   LEU   485      22.036  37.269   9.858  1.00  0.00           O
ATOM   3912  N   ALA   486      23.426  39.002   9.790  1.00  0.00           N
ATOM   3913  CA  ALA   486      22.754  39.975   8.846  1.00  0.00           C
ATOM   3914  CB  ALA   486      23.022  39.482   7.410  1.00  0.00           C
ATOM   3915  C   ALA   486      21.290  40.400   9.036  1.00  0.00           C
ATOM   3916  O   ALA   486      20.829  41.319   8.431  1.00  0.00           O
ATOM   3917  N   ARG   487      20.531  39.739   9.906  1.00  0.00           N
ATOM   3918  CA  ARG   487      19.108  39.933  10.089  1.00  0.00           C
ATOM   3919  CB  ARG   487      18.404  39.328   8.777  1.00  0.00           C
ATOM   3920  CG  ARG   487      17.733  40.468   7.962  1.00  0.00           C
ATOM   3921  CD  ARG   487      17.185  40.068   6.618  1.00  0.00           C
ATOM   3922  NE  ARG   487      16.062  39.106   6.602  1.00  0.00           N
ATOM   3923  CZ  ARG   487      16.188  37.820   6.487  1.00  0.00           C
ATOM   3924  NH1 ARG   487      17.322  37.158   6.382  1.00  0.00           N
ATOM   3925  NH2 ARG   487      15.243  36.923   6.558  1.00  0.00           N
ATOM   3926  C   ARG   487      18.631  39.307  11.344  1.00  0.00           C
ATOM   3927  O   ARG   487      18.782  38.144  11.693  1.00  0.00           O
ATOM   3928  N   VAL   488      17.802  40.115  12.111  1.00  0.00           N
ATOM   3929  CA  VAL   488      17.101  39.672  13.380  1.00  0.00           C
ATOM   3930  CB  VAL   488      16.478  40.951  13.979  1.00  0.00           C
ATOM   3931  CG1 VAL   488      17.593  41.884  14.450  1.00  0.00           C
ATOM   3932  CG2 VAL   488      15.402  41.632  13.089  1.00  0.00           C
ATOM   3933  C   VAL   488      15.950  38.638  13.122  1.00  0.00           C
ATOM   3934  O   VAL   488      15.165  38.387  14.015  1.00  0.00           O
ATOM   3935  N   CYS   489      15.867  38.124  11.945  1.00  0.00           N
ATOM   3936  CA  CYS   489      14.766  37.244  11.393  1.00  0.00           C
ATOM   3937  CB  CYS   489      14.770  37.430   9.912  1.00  0.00           C
ATOM   3938  SG  CYS   489      14.804  39.224   9.526  1.00  0.00           S
ATOM   3939  C   CYS   489      14.824  35.728  11.787  1.00  0.00           C
ATOM   3940  O   CYS   489      13.949  34.957  11.481  1.00  0.00           O
ATOM   3941  N   LEU   490      15.832  35.365  12.589  1.00  0.00           N
ATOM   3942  CA  LEU   490      15.941  34.098  13.320  1.00  0.00           C
ATOM   3943  CB  LEU   490      17.370  33.540  13.246  1.00  0.00           C
ATOM   3944  CG  LEU   490      17.700  32.747  11.992  1.00  0.00           C
ATOM   3945  CD1 LEU   490      18.051  33.617  10.782  1.00  0.00           C
ATOM   3946  CD2 LEU   490      18.860  31.757  12.294  1.00  0.00           C
ATOM   3947  C   LEU   490      15.632  34.616  14.729  1.00  0.00           C
ATOM   3948  O   LEU   490      16.414  35.424  15.217  1.00  0.00           O
ATOM   3949  N   CYS   491      14.540  34.164  15.378  1.00  0.00           N
ATOM   3950  CA  CYS   491      14.072  34.662  16.615  1.00  0.00           C
ATOM   3951  CB  CYS   491      12.699  35.373  16.525  1.00  0.00           C
ATOM   3952  SG  CYS   491      12.133  36.102  18.055  1.00  0.00           S
ATOM   3953  C   CYS   491      13.977  33.506  17.625  1.00  0.00           C
ATOM   3954  O   CYS   491      12.881  33.067  17.946  1.00  0.00           O
ATOM   3955  N   PRO   492      15.176  32.974  18.045  1.00  0.00           N
ATOM   3956  CD  PRO   492      16.568  33.262  17.561  1.00  0.00           C
ATOM   3957  CG  PRO   492      17.439  32.560  18.555  1.00  0.00           C
ATOM   3958  CB  PRO   492      16.566  31.449  19.145  1.00  0.00           C
ATOM   3959  CA  PRO   492      15.210  32.135  19.174  1.00  0.00           C
ATOM   3960  C   PRO   492      14.911  32.851  20.438  1.00  0.00           C
ATOM   3961  O   PRO   492      15.306  33.993  20.642  1.00  0.00           O
ATOM   3962  N   MET   493      13.911  32.385  21.198  1.00  0.00           N
ATOM   3963  CA  MET   493      13.456  32.979  22.471  1.00  0.00           C
ATOM   3964  CB  MET   493      12.202  33.841  22.227  1.00  0.00           C
ATOM   3965  CG  MET   493      11.060  32.951  21.765  1.00  0.00           C
ATOM   3966  SD  MET   493       9.489  33.773  21.670  1.00  0.00           S
ATOM   3967  CE  MET   493       9.707  35.007  20.462  1.00  0.00           C
ATOM   3968  C   MET   493      13.209  31.931  23.500  1.00  0.00           C
ATOM   3969  O   MET   493      12.952  30.795  23.119  1.00  0.00           O
ATOM   3970  N   ILE   494      13.309  32.231  24.833  1.00  0.00           N
ATOM   3971  CA  ILE   494      13.200  31.273  25.947  1.00  0.00           C
ATOM   3972  CB  ILE   494      14.582  31.250  26.717  1.00  0.00           C
ATOM   3973  CG2 ILE   494      14.462  30.478  27.983  1.00  0.00           C
ATOM   3974  CG1 ILE   494      15.745  30.780  25.808  1.00  0.00           C
ATOM   3975  CD1 ILE   494      17.143  31.168  26.363  1.00  0.00           C
ATOM   3976  C   ILE   494      12.000  31.625  26.829  1.00  0.00           C
ATOM   3977  O   ILE   494      11.917  32.759  27.384  1.00  0.00           O
ATOM   3978  N   ILE   495      11.035  30.638  26.898  1.00  0.00           N
ATOM   3979  CA  ILE   495       9.876  30.796  27.769  1.00  0.00           C
ATOM   3980  CB  ILE   495       8.521  30.588  26.972  1.00  0.00           C
ATOM   3981  CG2 ILE   495       7.254  30.486  27.860  1.00  0.00           C
ATOM   3982  CG1 ILE   495       8.314  31.696  25.933  1.00  0.00           C
ATOM   3983  CD1 ILE   495       9.213  31.643  24.781  1.00  0.00           C
ATOM   3984  C   ILE   495      10.101  30.031  29.052  1.00  0.00           C
ATOM   3985  O   ILE   495       9.580  28.931  29.271  1.00  0.00           O
ATOM   3986  N   GLY   496      11.005  30.549  29.874  1.00  0.00           N
ATOM   3987  CA  GLY   496      11.333  29.999  31.202  1.00  0.00           C
ATOM   3988  C   GLY   496      10.133  29.922  32.177  1.00  0.00           C
ATOM   3989  O   GLY   496      10.275  29.269  33.194  1.00  0.00           O
ATOM   3990  N   ARG   497       9.077  30.730  31.944  1.00  0.00           N
ATOM   3991  CA  ARG   497       7.995  30.975  32.897  1.00  0.00           C
ATOM   3992  CB  ARG   497       8.150  32.343  33.566  1.00  0.00           C
ATOM   3993  CG  ARG   497       9.320  32.287  34.578  1.00  0.00           C
ATOM   3994  CD  ARG   497       9.626  33.576  35.235  1.00  0.00           C
ATOM   3995  NE  ARG   497      10.247  34.558  34.318  1.00  0.00           N
ATOM   3996  CZ  ARG   497       9.698  35.712  34.125  1.00  0.00           C
ATOM   3997  NH1 ARG   497       9.952  36.324  33.030  1.00  0.00           N
ATOM   3998  NH2 ARG   497       8.837  36.262  34.904  1.00  0.00           N
ATOM   3999  C   ARG   497       6.648  30.785  32.273  1.00  0.00           C
ATOM   4000  O   ARG   497       6.316  31.120  31.156  1.00  0.00           O
ATOM   4001  N   GLY   498       5.739  30.392  33.145  1.00  0.00           N
ATOM   4002  CA  GLY   498       4.329  30.195  32.869  1.00  0.00           C
ATOM   4003  C   GLY   498       3.645  31.562  33.014  1.00  0.00           C
ATOM   4004  O   GLY   498       4.319  32.536  33.416  1.00  0.00           O
ATOM   4005  N   ASN   499       2.400  31.636  32.568  1.00  0.00           N
ATOM   4006  CA  ASN   499       1.541  32.815  32.564  1.00  0.00           C
ATOM   4007  CB  ASN   499       0.176  32.290  32.053  1.00  0.00           C
ATOM   4008  CG  ASN   499      -0.044  32.096  30.593  1.00  0.00           C
ATOM   4009  OD1 ASN   499       0.039  33.044  29.870  1.00  0.00           O
ATOM   4010  ND2 ASN   499      -0.358  30.924  30.147  1.00  0.00           N
ATOM   4011  C   ASN   499       1.538  33.489  33.964  1.00  0.00           C
ATOM   4012  O   ASN   499       1.651  34.728  34.049  1.00  0.00           O
ATOM   4013  N   ASP   500       1.477  32.735  35.041  1.00  0.00           N
ATOM   4014  CA  ASP   500       1.414  33.308  36.427  1.00  0.00           C
ATOM   4015  CB  ASP   500       0.728  32.316  37.365  1.00  0.00           C
ATOM   4016  CG  ASP   500      -0.553  31.684  36.849  1.00  0.00           C
ATOM   4017  OD1 ASP   500      -1.598  32.373  36.887  1.00  0.00           O
ATOM   4018  OD2 ASP   500      -0.489  30.483  36.519  1.00  0.00           O
ATOM   4019  C   ASP   500       2.792  33.611  36.976  1.00  0.00           C
ATOM   4020  O   ASP   500       3.084  33.623  38.104  1.00  0.00           O
ATOM   4021  N   GLN   501       3.753  33.902  36.066  1.00  0.00           N
ATOM   4022  CA  GLN   501       5.159  34.094  36.341  1.00  0.00           C
ATOM   4023  CB  GLN   501       5.413  35.443  37.176  1.00  0.00           C
ATOM   4024  CG  GLN   501       4.622  36.629  36.630  1.00  0.00           C
ATOM   4025  CD  GLN   501       3.182  36.878  37.158  1.00  0.00           C
ATOM   4026  OE1 GLN   501       2.873  37.253  38.245  1.00  0.00           O
ATOM   4027  NE2 GLN   501       2.279  36.899  36.142  1.00  0.00           N
ATOM   4028  C   GLN   501       5.990  32.992  36.951  1.00  0.00           C
ATOM   4029  O   GLN   501       7.174  32.959  36.775  1.00  0.00           O
ATOM   4030  N   VAL   502       5.327  31.966  37.596  1.00  0.00           N
ATOM   4031  CA  VAL   502       6.018  30.822  38.152  1.00  0.00           C
ATOM   4032  CB  VAL   502       5.093  29.932  39.002  1.00  0.00           C
ATOM   4033  CG1 VAL   502       5.700  28.569  39.414  1.00  0.00           C
ATOM   4034  CG2 VAL   502       4.679  30.793  40.175  1.00  0.00           C
ATOM   4035  C   VAL   502       6.750  30.072  36.972  1.00  0.00           C
ATOM   4036  O   VAL   502       6.186  29.879  35.876  1.00  0.00           O
ATOM   4037  N   ALA   503       8.040  29.730  37.185  1.00  0.00           N
ATOM   4038  CA  ALA   503       8.903  28.942  36.280  1.00  0.00           C
ATOM   4039  CB  ALA   503      10.081  28.527  37.141  1.00  0.00           C
ATOM   4040  C   ALA   503       8.235  27.720  35.630  1.00  0.00           C
ATOM   4041  O   ALA   503       7.389  27.110  36.286  1.00  0.00           O
ATOM   4042  N   ILE   504       8.596  27.243  34.394  1.00  0.00           N
ATOM   4043  CA  ILE   504       8.111  25.950  33.861  1.00  0.00           C
ATOM   4044  CB  ILE   504       7.001  26.018  32.692  1.00  0.00           C
ATOM   4045  CG2 ILE   504       5.705  26.479  33.206  1.00  0.00           C
ATOM   4046  CG1 ILE   504       7.578  26.852  31.534  1.00  0.00           C
ATOM   4047  CD1 ILE   504       6.548  27.151  30.500  1.00  0.00           C
ATOM   4048  C   ILE   504       9.302  25.112  33.435  1.00  0.00           C
ATOM   4049  O   ILE   504      10.172  25.696  32.786  1.00  0.00           O
ATOM   4050  N   SER   505       9.349  23.795  33.705  1.00  0.00           N
ATOM   4051  CA  SER   505      10.394  22.900  33.298  1.00  0.00           C
ATOM   4052  CB  SER   505      11.569  23.007  34.264  1.00  0.00           C
ATOM   4053  OG  SER   505      12.711  22.441  33.743  1.00  0.00           O
ATOM   4054  C   SER   505      10.117  21.404  33.115  1.00  0.00           C
ATOM   4055  O   SER   505       9.382  20.749  33.805  1.00  0.00           O
ATOM   4056  N   SER   506      10.864  20.813  32.210  1.00  0.00           N
ATOM   4057  CA  SER   506      10.919  19.362  32.049  1.00  0.00           C
ATOM   4058  CB  SER   506      11.623  19.135  30.728  1.00  0.00           C
ATOM   4059  OG  SER   506      13.004  19.351  30.821  1.00  0.00           O
ATOM   4060  C   SER   506      11.378  18.525  33.255  1.00  0.00           C
ATOM   4061  O   SER   506      11.104  17.320  33.309  1.00  0.00           O
ATOM   4062  N   LYS   507      12.081  19.123  34.247  1.00  0.00           N
ATOM   4063  CA  LYS   507      12.665  18.421  35.364  1.00  0.00           C
ATOM   4064  CB  LYS   507      13.268  19.454  36.435  1.00  0.00           C
ATOM   4065  CG  LYS   507      12.244  20.342  37.128  1.00  0.00           C
ATOM   4066  CD  LYS   507      12.868  21.488  38.031  1.00  0.00           C
ATOM   4067  CE  LYS   507      11.670  21.865  38.883  1.00  0.00           C
ATOM   4068  NZ  LYS   507      12.271  22.673  40.011  1.00  0.00           N
ATOM   4069  C   LYS   507      11.738  17.369  36.039  1.00  0.00           C
ATOM   4070  O   LYS   507      10.616  17.709  36.445  1.00  0.00           O
ATOM   4071  N   PHE   508      12.249  16.129  36.146  1.00  0.00           N
ATOM   4072  CA  PHE   508      11.572  14.897  36.701  1.00  0.00           C
ATOM   4073  CB  PHE   508      12.584  13.674  36.563  1.00  0.00           C
ATOM   4074  CG  PHE   508      11.989  12.357  36.972  1.00  0.00           C
ATOM   4075  CD1 PHE   508      11.081  11.689  36.150  1.00  0.00           C
ATOM   4076  CE1 PHE   508      10.495  10.468  36.555  1.00  0.00           C
ATOM   4077  CZ  PHE   508      10.962   9.836  37.756  1.00  0.00           C
ATOM   4078  CE2 PHE   508      11.889  10.491  38.579  1.00  0.00           C
ATOM   4079  CD2 PHE   508      12.419  11.711  38.212  1.00  0.00           C
ATOM   4080  C   PHE   508      11.115  15.051  38.081  1.00  0.00           C
ATOM   4081  O   PHE   508      10.054  14.537  38.523  1.00  0.00           O
ATOM   4082  N   GLU   509      11.837  15.953  38.831  1.00  0.00           N
ATOM   4083  CA  GLU   509      11.431  16.342  40.239  1.00  0.00           C
ATOM   4084  CB  GLU   509      12.574  17.156  40.867  1.00  0.00           C
ATOM   4085  CG  GLU   509      12.691  18.439  40.173  1.00  0.00           C
ATOM   4086  CD  GLU   509      13.196  19.421  41.244  1.00  0.00           C
ATOM   4087  OE1 GLU   509      14.406  19.464  41.327  1.00  0.00           O
ATOM   4088  OE2 GLU   509      12.470  20.133  41.938  1.00  0.00           O
ATOM   4089  C   GLU   509      10.098  17.079  40.428  1.00  0.00           C
ATOM   4090  O   GLU   509       9.580  17.171  41.570  1.00  0.00           O
ATOM   4091  N   THR   510       9.506  17.549  39.312  1.00  0.00           N
ATOM   4092  CA  THR   510       8.134  18.181  39.263  1.00  0.00           C
ATOM   4093  CB  THR   510       8.181  19.704  39.299  1.00  0.00           C
ATOM   4094  CG2 THR   510       8.705  20.204  40.670  1.00  0.00           C
ATOM   4095  OG1 THR   510       9.133  20.294  38.476  1.00  0.00           O
ATOM   4096  C   THR   510       7.355  17.681  38.001  1.00  0.00           C
ATOM   4097  O   THR   510       6.311  18.257  37.688  1.00  0.00           O
ATOM   4098  N   ARG   511       7.811  16.689  37.210  1.00  0.00           N
ATOM   4099  CA  ARG   511       7.147  16.289  35.985  1.00  0.00           C
ATOM   4100  CB  ARG   511       8.130  15.294  35.175  1.00  0.00           C
ATOM   4101  CG  ARG   511       7.650  15.098  33.705  1.00  0.00           C
ATOM   4102  CD  ARG   511       8.598  14.183  32.955  1.00  0.00           C
ATOM   4103  NE  ARG   511       9.877  14.807  32.666  1.00  0.00           N
ATOM   4104  CZ  ARG   511      10.755  14.334  31.783  1.00  0.00           C
ATOM   4105  NH1 ARG   511      10.562  13.188  31.217  1.00  0.00           N
ATOM   4106  NH2 ARG   511      11.763  15.032  31.478  1.00  0.00           N
ATOM   4107  C   ARG   511       5.644  15.826  36.140  1.00  0.00           C
ATOM   4108  O   ARG   511       4.897  15.864  35.169  1.00  0.00           O
ATOM   4109  N   GLU   512       5.155  15.501  37.293  1.00  0.00           N
ATOM   4110  CA  GLU   512       3.728  15.267  37.695  1.00  0.00           C
ATOM   4111  CB  GLU   512       3.654  14.235  38.839  1.00  0.00           C
ATOM   4112  CG  GLU   512       4.293  12.941  38.354  1.00  0.00           C
ATOM   4113  CD  GLU   512       3.811  12.278  37.054  1.00  0.00           C
ATOM   4114  OE1 GLU   512       2.652  12.419  36.659  1.00  0.00           O
ATOM   4115  OE2 GLU   512       4.574  11.664  36.292  1.00  0.00           O
ATOM   4116  C   GLU   512       2.872  16.443  37.976  1.00  0.00           C
ATOM   4117  O   GLU   512       1.635  16.285  38.254  1.00  0.00           O
ATOM   4118  N   ASP   513       3.482  17.632  37.762  1.00  0.00           N
ATOM   4119  CA  ASP   513       2.768  18.919  37.835  1.00  0.00           C
ATOM   4120  CB  ASP   513       3.873  19.996  37.906  1.00  0.00           C
ATOM   4121  CG  ASP   513       3.208  21.331  38.300  1.00  0.00           C
ATOM   4122  OD1 ASP   513       2.005  21.330  38.771  1.00  0.00           O
ATOM   4123  OD2 ASP   513       3.896  22.363  38.164  1.00  0.00           O
ATOM   4124  C   ASP   513       1.798  19.056  36.644  1.00  0.00           C
ATOM   4125  O   ASP   513       2.160  18.919  35.485  1.00  0.00           O
ATOM   4126  N   ILE   514       0.587  19.490  36.840  1.00  0.00           N
ATOM   4127  CA  ILE   514      -0.233  20.084  35.730  1.00  0.00           C
ATOM   4128  CB  ILE   514      -1.706  20.070  36.130  1.00  0.00           C
ATOM   4129  CG2 ILE   514      -1.969  21.202  37.164  1.00  0.00           C
ATOM   4130  CG1 ILE   514      -2.720  20.185  34.937  1.00  0.00           C
ATOM   4131  CD1 ILE   514      -2.605  19.032  33.855  1.00  0.00           C
ATOM   4132  C   ILE   514       0.141  21.477  35.218  1.00  0.00           C
ATOM   4133  O   ILE   514      -0.048  21.795  34.026  1.00  0.00           O
ATOM   4134  N   ALA   515       0.698  22.399  36.021  1.00  0.00           N
ATOM   4135  CA  ALA   515       0.893  23.831  35.634  1.00  0.00           C
ATOM   4136  CB  ALA   515       1.252  24.622  36.872  1.00  0.00           C
ATOM   4137  C   ALA   515       1.823  23.972  34.406  1.00  0.00           C
ATOM   4138  O   ALA   515       1.484  24.633  33.413  1.00  0.00           O
ATOM   4139  N   VAL   516       2.901  23.192  34.356  1.00  0.00           N
ATOM   4140  CA  VAL   516       3.901  23.114  33.204  1.00  0.00           C
ATOM   4141  CB  VAL   516       5.174  22.442  33.567  1.00  0.00           C
ATOM   4142  CG1 VAL   516       5.096  21.172  34.343  1.00  0.00           C
ATOM   4143  CG2 VAL   516       5.975  22.127  32.315  1.00  0.00           C
ATOM   4144  C   VAL   516       3.261  22.571  31.903  1.00  0.00           C
ATOM   4145  O   VAL   516       3.393  23.115  30.832  1.00  0.00           O
ATOM   4146  N   ILE   517       2.364  21.569  32.013  1.00  0.00           N
ATOM   4147  CA  ILE   517       1.565  20.978  30.977  1.00  0.00           C
ATOM   4148  CB  ILE   517       0.894  19.705  31.519  1.00  0.00           C
ATOM   4149  CG2 ILE   517      -0.395  19.300  30.797  1.00  0.00           C
ATOM   4150  CG1 ILE   517       2.038  18.677  31.506  1.00  0.00           C
ATOM   4151  CD1 ILE   517       1.607  17.333  32.115  1.00  0.00           C
ATOM   4152  C   ILE   517       0.515  21.921  30.496  1.00  0.00           C
ATOM   4153  O   ILE   517       0.276  22.142  29.339  1.00  0.00           O
ATOM   4154  N   ARG   518      -0.264  22.549  31.425  1.00  0.00           N
ATOM   4155  CA  ARG   518      -1.293  23.550  31.049  1.00  0.00           C
ATOM   4156  CB  ARG   518      -1.916  24.079  32.348  1.00  0.00           C
ATOM   4157  CG  ARG   518      -3.046  25.065  31.955  1.00  0.00           C
ATOM   4158  CD  ARG   518      -3.944  25.531  33.098  1.00  0.00           C
ATOM   4159  NE  ARG   518      -4.263  24.434  34.046  1.00  0.00           N
ATOM   4160  CZ  ARG   518      -5.064  23.411  33.718  1.00  0.00           C
ATOM   4161  NH1 ARG   518      -5.667  23.266  32.576  1.00  0.00           N
ATOM   4162  NH2 ARG   518      -5.137  22.376  34.545  1.00  0.00           N
ATOM   4163  C   ARG   518      -0.627  24.676  30.276  1.00  0.00           C
ATOM   4164  O   ARG   518      -1.092  24.936  29.161  1.00  0.00           O
ATOM   4165  N   ASN   519       0.455  25.307  30.808  1.00  0.00           N
ATOM   4166  CA  ASN   519       1.341  26.244  30.097  1.00  0.00           C
ATOM   4167  CB  ASN   519       2.520  26.642  30.953  1.00  0.00           C
ATOM   4168  CG  ASN   519       2.133  27.709  31.918  1.00  0.00           C
ATOM   4169  OD1 ASN   519       1.907  28.782  31.509  1.00  0.00           O
ATOM   4170  ND2 ASN   519       2.131  27.425  33.219  1.00  0.00           N
ATOM   4171  C   ASN   519       1.767  25.635  28.763  1.00  0.00           C
ATOM   4172  O   ASN   519       1.634  26.302  27.782  1.00  0.00           O
ATOM   4173  N   TYR   520       2.280  24.358  28.747  1.00  0.00           N
ATOM   4174  CA  TYR   520       2.857  23.889  27.473  1.00  0.00           C
ATOM   4175  CB  TYR   520       3.577  22.560  27.698  1.00  0.00           C
ATOM   4176  CG  TYR   520       5.039  22.581  28.226  1.00  0.00           C
ATOM   4177  CD1 TYR   520       5.681  23.780  28.634  1.00  0.00           C
ATOM   4178  CE1 TYR   520       7.046  23.699  29.056  1.00  0.00           C
ATOM   4179  CZ  TYR   520       7.757  22.469  29.042  1.00  0.00           C
ATOM   4180  OH  TYR   520       9.088  22.435  29.396  1.00  0.00           O
ATOM   4181  CE2 TYR   520       7.109  21.307  28.730  1.00  0.00           C
ATOM   4182  CD2 TYR   520       5.709  21.309  28.334  1.00  0.00           C
ATOM   4183  C   TYR   520       1.709  23.896  26.353  1.00  0.00           C
ATOM   4184  O   TYR   520       1.914  24.199  25.181  1.00  0.00           O
ATOM   4185  N   GLY   521       0.445  23.632  26.748  1.00  0.00           N
ATOM   4186  CA  GLY   521      -0.692  23.615  25.831  1.00  0.00           C
ATOM   4187  C   GLY   521      -1.242  24.963  25.507  1.00  0.00           C
ATOM   4188  O   GLY   521      -1.560  25.185  24.362  1.00  0.00           O
ATOM   4189  N   ASN   522      -1.151  25.941  26.421  1.00  0.00           N
ATOM   4190  CA  ASN   522      -1.469  27.279  26.230  1.00  0.00           C
ATOM   4191  CB  ASN   522      -1.345  27.987  27.580  1.00  0.00           C
ATOM   4192  CG  ASN   522      -2.069  29.241  27.561  1.00  0.00           C
ATOM   4193  OD1 ASN   522      -1.525  30.359  27.639  1.00  0.00           O
ATOM   4194  ND2 ASN   522      -3.377  29.191  27.476  1.00  0.00           N
ATOM   4195  C   ASN   522      -0.565  27.916  25.216  1.00  0.00           C
ATOM   4196  O   ASN   522      -0.913  28.535  24.246  1.00  0.00           O
ATOM   4197  N   LEU   523       0.684  27.664  25.434  1.00  0.00           N
ATOM   4198  CA  LEU   523       1.726  28.132  24.490  1.00  0.00           C
ATOM   4199  CB  LEU   523       3.078  27.760  25.020  1.00  0.00           C
ATOM   4200  CG  LEU   523       4.263  27.836  24.057  1.00  0.00           C
ATOM   4201  CD1 LEU   523       4.380  29.254  23.430  1.00  0.00           C
ATOM   4202  CD2 LEU   523       5.616  27.397  24.686  1.00  0.00           C
ATOM   4203  C   LEU   523       1.518  27.617  23.050  1.00  0.00           C
ATOM   4204  O   LEU   523       1.411  28.495  22.161  1.00  0.00           O
ATOM   4205  N   LEU   524       1.389  26.336  22.721  1.00  0.00           N
ATOM   4206  CA  LEU   524       1.001  25.893  21.417  1.00  0.00           C
ATOM   4207  CB  LEU   524       0.914  24.346  21.552  1.00  0.00           C
ATOM   4208  CG  LEU   524       0.569  23.611  20.214  1.00  0.00           C
ATOM   4209  CD1 LEU   524       1.441  24.052  18.977  1.00  0.00           C
ATOM   4210  CD2 LEU   524       0.770  22.069  20.461  1.00  0.00           C
ATOM   4211  C   LEU   524      -0.297  26.549  20.902  1.00  0.00           C
ATOM   4212  O   LEU   524      -0.382  26.946  19.771  1.00  0.00           O
ATOM   4213  N   LEU   525      -1.294  26.673  21.775  1.00  0.00           N
ATOM   4214  CA  LEU   525      -2.647  27.186  21.487  1.00  0.00           C
ATOM   4215  CB  LEU   525      -3.561  26.805  22.697  1.00  0.00           C
ATOM   4216  CG  LEU   525      -5.005  27.411  22.627  1.00  0.00           C
ATOM   4217  CD1 LEU   525      -5.786  26.680  21.561  1.00  0.00           C
ATOM   4218  CD2 LEU   525      -5.544  27.302  24.009  1.00  0.00           C
ATOM   4219  C   LEU   525      -2.617  28.652  21.080  1.00  0.00           C
ATOM   4220  O   LEU   525      -2.945  28.946  19.968  1.00  0.00           O
ATOM   4221  N   GLU   526      -2.156  29.523  21.976  1.00  0.00           N
ATOM   4222  CA  GLU   526      -2.257  30.983  21.819  1.00  0.00           C
ATOM   4223  CB  GLU   526      -2.039  31.663  23.205  1.00  0.00           C
ATOM   4224  CG  GLU   526      -3.229  31.366  24.176  1.00  0.00           C
ATOM   4225  CD  GLU   526      -4.678  31.562  23.777  1.00  0.00           C
ATOM   4226  OE1 GLU   526      -4.952  31.946  22.626  1.00  0.00           O
ATOM   4227  OE2 GLU   526      -5.597  31.076  24.445  1.00  0.00           O
ATOM   4228  C   GLU   526      -1.189  31.296  20.699  1.00  0.00           C
ATOM   4229  O   GLU   526      -1.457  32.263  19.918  1.00  0.00           O
ATOM   4230  N   MET   527      -0.080  30.620  20.559  1.00  0.00           N
ATOM   4231  CA  MET   527       0.838  30.892  19.446  1.00  0.00           C
ATOM   4232  CB  MET   527       2.272  30.309  19.663  1.00  0.00           C
ATOM   4233  CG  MET   527       3.307  30.967  18.700  1.00  0.00           C
ATOM   4234  SD  MET   527       5.040  30.861  19.222  1.00  0.00           S
ATOM   4235  CE  MET   527       5.036  31.726  20.821  1.00  0.00           C
ATOM   4236  C   MET   527       0.310  30.438  18.095  1.00  0.00           C
ATOM   4237  O   MET   527       0.492  31.067  17.046  1.00  0.00           O
ATOM   4238  N   SER   528      -0.393  29.254  18.083  1.00  0.00           N
ATOM   4239  CA  SER   528      -1.006  28.792  16.831  1.00  0.00           C
ATOM   4240  CB  SER   528      -1.397  27.320  16.926  1.00  0.00           C
ATOM   4241  OG  SER   528      -2.209  26.951  17.952  1.00  0.00           O
ATOM   4242  C   SER   528      -2.230  29.692  16.461  1.00  0.00           C
ATOM   4243  O   SER   528      -2.474  29.822  15.284  1.00  0.00           O
ATOM   4244  N   ALA   529      -2.781  30.417  17.446  1.00  0.00           N
ATOM   4245  CA  ALA   529      -3.736  31.465  17.136  1.00  0.00           C
ATOM   4246  CB  ALA   529      -4.372  32.027  18.410  1.00  0.00           C
ATOM   4247  C   ALA   529      -3.132  32.560  16.306  1.00  0.00           C
ATOM   4248  O   ALA   529      -3.736  32.932  15.281  1.00  0.00           O
ATOM   4249  N   VAL   530      -1.904  33.024  16.643  1.00  0.00           N
ATOM   4250  CA  VAL   530      -1.267  34.217  16.066  1.00  0.00           C
ATOM   4251  CB  VAL   530      -0.460  35.074  17.130  1.00  0.00           C
ATOM   4252  CG1 VAL   530      -1.327  35.477  18.384  1.00  0.00           C
ATOM   4253  CG2 VAL   530       0.982  34.579  17.534  1.00  0.00           C
ATOM   4254  C   VAL   530      -0.401  33.847  14.814  1.00  0.00           C
ATOM   4255  O   VAL   530      -0.026  34.753  14.058  1.00  0.00           O
ATOM   4256  N   VAL   531       0.094  32.594  14.661  1.00  0.00           N
ATOM   4257  CA  VAL   531       1.045  32.097  13.614  1.00  0.00           C
ATOM   4258  CB  VAL   531       1.912  30.968  14.186  1.00  0.00           C
ATOM   4259  CG1 VAL   531       2.646  30.110  13.167  1.00  0.00           C
ATOM   4260  CG2 VAL   531       2.933  31.577  15.171  1.00  0.00           C
ATOM   4261  C   VAL   531       0.391  31.639  12.316  1.00  0.00           C
ATOM   4262  O   VAL   531      -0.399  30.678  12.367  1.00  0.00           O
ATOM   4263  N   PRO   532       0.596  32.298  11.224  1.00  0.00           N
ATOM   4264  CD  PRO   532       1.446  33.468  11.028  1.00  0.00           C
ATOM   4265  CG  PRO   532       1.572  33.696   9.491  1.00  0.00           C
ATOM   4266  CB  PRO   532       0.376  32.935   8.915  1.00  0.00           C
ATOM   4267  CA  PRO   532       0.030  31.879   9.909  1.00  0.00           C
ATOM   4268  C   PRO   532       0.686  30.563   9.591  1.00  0.00           C
ATOM   4269  O   PRO   532       1.872  30.340   9.900  1.00  0.00           O
ATOM   4270  N   ASP   533      -0.086  29.782   8.868  1.00  0.00           N
ATOM   4271  CA  ASP   533       0.340  28.469   8.337  1.00  0.00           C
ATOM   4272  CB  ASP   533       1.532  28.522   7.369  1.00  0.00           C
ATOM   4273  CG  ASP   533       1.433  29.504   6.245  1.00  0.00           C
ATOM   4274  OD1 ASP   533       2.465  29.805   5.627  1.00  0.00           O
ATOM   4275  OD2 ASP   533       0.330  29.929   5.885  1.00  0.00           O
ATOM   4276  C   ASP   533       0.416  27.381   9.454  1.00  0.00           C
ATOM   4277  O   ASP   533      -0.575  26.773   9.697  1.00  0.00           O
ATOM   4278  N   GLY   534       1.606  27.061  10.005  1.00  0.00           N
ATOM   4279  CA  GLY   534       1.782  25.870  10.845  1.00  0.00           C
ATOM   4280  C   GLY   534       2.729  26.048  12.012  1.00  0.00           C
ATOM   4281  O   GLY   534       3.541  26.892  11.910  1.00  0.00           O
ATOM   4282  N   ILE   535       2.717  25.212  13.078  1.00  0.00           N
ATOM   4283  CA  ILE   535       3.702  25.005  14.128  1.00  0.00           C
ATOM   4284  CB  ILE   535       3.120  25.579  15.477  1.00  0.00           C
ATOM   4285  CG2 ILE   535       3.947  25.151  16.696  1.00  0.00           C
ATOM   4286  CG1 ILE   535       3.001  27.128  15.452  1.00  0.00           C
ATOM   4287  CD1 ILE   535       2.308  27.668  16.733  1.00  0.00           C
ATOM   4288  C   ILE   535       4.080  23.543  14.201  1.00  0.00           C
ATOM   4289  O   ILE   535       3.297  22.609  14.195  1.00  0.00           O
ATOM   4290  N   VAL   536       5.412  23.339  14.339  1.00  0.00           N
ATOM   4291  CA  VAL   536       5.967  22.042  14.743  1.00  0.00           C
ATOM   4292  CB  VAL   536       7.111  21.626  13.806  1.00  0.00           C
ATOM   4293  CG1 VAL   536       8.058  20.569  14.340  1.00  0.00           C
ATOM   4294  CG2 VAL   536       6.625  21.185  12.389  1.00  0.00           C
ATOM   4295  C   VAL   536       6.403  22.124  16.227  1.00  0.00           C
ATOM   4296  O   VAL   536       7.015  23.105  16.658  1.00  0.00           O
ATOM   4297  N   ALA   537       5.992  21.132  17.008  1.00  0.00           N
ATOM   4298  CA  ALA   537       6.185  21.106  18.487  1.00  0.00           C
ATOM   4299  CB  ALA   537       4.798  21.256  19.034  1.00  0.00           C
ATOM   4300  C   ALA   537       6.818  19.788  18.994  1.00  0.00           C
ATOM   4301  O   ALA   537       6.167  18.699  19.064  1.00  0.00           O
ATOM   4302  N   PHE   538       8.129  19.876  19.263  1.00  0.00           N
ATOM   4303  CA  PHE   538       8.992  18.872  19.777  1.00  0.00           C
ATOM   4304  CB  PHE   538      10.435  19.126  19.266  1.00  0.00           C
ATOM   4305  CG  PHE   538      10.676  19.233  17.761  1.00  0.00           C
ATOM   4306  CD1 PHE   538      10.936  20.495  17.158  1.00  0.00           C
ATOM   4307  CE1 PHE   538      11.119  20.695  15.777  1.00  0.00           C
ATOM   4308  CZ  PHE   538      11.155  19.531  14.983  1.00  0.00           C
ATOM   4309  CE2 PHE   538      10.993  18.240  15.564  1.00  0.00           C
ATOM   4310  CD2 PHE   538      10.661  18.070  16.939  1.00  0.00           C
ATOM   4311  C   PHE   538       8.910  18.853  21.335  1.00  0.00           C
ATOM   4312  O   PHE   538       8.899  19.886  21.964  1.00  0.00           O
ATOM   4313  N   PHE   539       8.905  17.654  21.862  1.00  0.00           N
ATOM   4314  CA  PHE   539       9.155  17.405  23.320  1.00  0.00           C
ATOM   4315  CB  PHE   539       8.072  16.485  23.859  1.00  0.00           C
ATOM   4316  CG  PHE   539       6.596  16.943  23.864  1.00  0.00           C
ATOM   4317  CD1 PHE   539       5.693  16.729  22.828  1.00  0.00           C
ATOM   4318  CE1 PHE   539       4.332  17.072  22.988  1.00  0.00           C
ATOM   4319  CZ  PHE   539       3.907  17.683  24.187  1.00  0.00           C
ATOM   4320  CE2 PHE   539       4.810  17.960  25.269  1.00  0.00           C
ATOM   4321  CD2 PHE   539       6.138  17.571  25.103  1.00  0.00           C
ATOM   4322  C   PHE   539      10.511  16.765  23.599  1.00  0.00           C
ATOM   4323  O   PHE   539      11.137  16.303  22.648  1.00  0.00           O
ATOM   4324  N   THR   540      10.938  16.714  24.850  1.00  0.00           N
ATOM   4325  CA  THR   540      12.170  16.067  25.315  1.00  0.00           C
ATOM   4326  CB  THR   540      12.376  15.950  26.842  1.00  0.00           C
ATOM   4327  CG2 THR   540      12.351  17.320  27.562  1.00  0.00           C
ATOM   4328  OG1 THR   540      11.476  15.192  27.363  1.00  0.00           O
ATOM   4329  C   THR   540      12.254  14.628  24.765  1.00  0.00           C
ATOM   4330  O   THR   540      13.291  14.088  24.532  1.00  0.00           O
ATOM   4331  N   SER   541      11.146  13.936  24.795  1.00  0.00           N
ATOM   4332  CA  SER   541      11.078  12.428  24.539  1.00  0.00           C
ATOM   4333  CB  SER   541      11.627  11.658  25.771  1.00  0.00           C
ATOM   4334  OG  SER   541      10.955  12.138  26.954  1.00  0.00           O
ATOM   4335  C   SER   541       9.691  11.933  24.172  1.00  0.00           C
ATOM   4336  O   SER   541       8.722  12.652  24.387  1.00  0.00           O
ATOM   4337  N   TYR   542       9.597  10.779  23.662  1.00  0.00           N
ATOM   4338  CA  TYR   542       8.290  10.181  23.205  1.00  0.00           C
ATOM   4339  CB  TYR   542       8.525   8.923  22.438  1.00  0.00           C
ATOM   4340  CG  TYR   542       7.632   8.775  21.174  1.00  0.00           C
ATOM   4341  CD1 TYR   542       6.306   8.208  21.361  1.00  0.00           C
ATOM   4342  CE1 TYR   542       5.424   8.123  20.287  1.00  0.00           C
ATOM   4343  CZ  TYR   542       5.822   8.601  18.993  1.00  0.00           C
ATOM   4344  OH  TYR   542       4.843   8.668  18.033  1.00  0.00           O
ATOM   4345  CE2 TYR   542       7.112   9.128  18.850  1.00  0.00           C
ATOM   4346  CD2 TYR   542       8.029   9.244  19.926  1.00  0.00           C
ATOM   4347  C   TYR   542       7.268   9.868  24.367  1.00  0.00           C
ATOM   4348  O   TYR   542       6.098  10.195  24.197  1.00  0.00           O
ATOM   4349  N   GLN   543       7.793   9.450  25.505  1.00  0.00           N
ATOM   4350  CA  GLN   543       6.905   9.303  26.684  1.00  0.00           C
ATOM   4351  CB  GLN   543       7.472   8.225  27.699  1.00  0.00           C
ATOM   4352  CG  GLN   543       6.776   6.814  27.541  1.00  0.00           C
ATOM   4353  CD  GLN   543       6.749   6.478  26.037  1.00  0.00           C
ATOM   4354  OE1 GLN   543       7.777   6.406  25.351  1.00  0.00           O
ATOM   4355  NE2 GLN   543       5.554   6.286  25.524  1.00  0.00           N
ATOM   4356  C   GLN   543       6.512  10.646  27.405  1.00  0.00           C
ATOM   4357  O   GLN   543       5.395  10.672  27.966  1.00  0.00           O
ATOM   4358  N   TYR   544       7.335  11.653  27.244  1.00  0.00           N
ATOM   4359  CA  TYR   544       6.983  12.995  27.738  1.00  0.00           C
ATOM   4360  CB  TYR   544       8.252  13.826  27.835  1.00  0.00           C
ATOM   4361  CG  TYR   544       7.878  15.143  28.554  1.00  0.00           C
ATOM   4362  CD1 TYR   544       7.170  15.114  29.789  1.00  0.00           C
ATOM   4363  CE1 TYR   544       7.032  16.288  30.569  1.00  0.00           C
ATOM   4364  CZ  TYR   544       7.512  17.478  30.089  1.00  0.00           C
ATOM   4365  OH  TYR   544       7.411  18.660  30.874  1.00  0.00           O
ATOM   4366  CE2 TYR   544       8.237  17.516  28.851  1.00  0.00           C
ATOM   4367  CD2 TYR   544       8.418  16.349  28.108  1.00  0.00           C
ATOM   4368  C   TYR   544       5.947  13.668  26.873  1.00  0.00           C
ATOM   4369  O   TYR   544       5.074  14.330  27.439  1.00  0.00           O
ATOM   4370  N   MET   545       5.994  13.444  25.568  1.00  0.00           N
ATOM   4371  CA  MET   545       4.944  13.686  24.652  1.00  0.00           C
ATOM   4372  CB  MET   545       5.437  13.501  23.183  1.00  0.00           C
ATOM   4373  CG  MET   545       4.241  13.545  22.216  1.00  0.00           C
ATOM   4374  SD  MET   545       4.625  13.396  20.450  1.00  0.00           S
ATOM   4375  CE  MET   545       5.293  11.671  20.533  1.00  0.00           C
ATOM   4376  C   MET   545       3.665  12.868  25.003  1.00  0.00           C
ATOM   4377  O   MET   545       2.676  13.514  25.309  1.00  0.00           O
ATOM   4378  N   GLU   546       3.789  11.519  25.030  1.00  0.00           N
ATOM   4379  CA  GLU   546       2.510  10.742  25.169  1.00  0.00           C
ATOM   4380  CB  GLU   546       2.987   9.261  25.298  1.00  0.00           C
ATOM   4381  CG  GLU   546       1.804   8.266  25.501  1.00  0.00           C
ATOM   4382  CD  GLU   546       2.269   6.840  25.715  1.00  0.00           C
ATOM   4383  OE1 GLU   546       1.887   5.894  25.042  1.00  0.00           O
ATOM   4384  OE2 GLU   546       3.050   6.654  26.686  1.00  0.00           O
ATOM   4385  C   GLU   546       1.677  11.078  26.441  1.00  0.00           C
ATOM   4386  O   GLU   546       0.451  11.175  26.420  1.00  0.00           O
ATOM   4387  N   SER   547       2.318  11.252  27.538  1.00  0.00           N
ATOM   4388  CA  SER   547       1.669  11.556  28.782  1.00  0.00           C
ATOM   4389  CB  SER   547       2.742  11.295  29.848  1.00  0.00           C
ATOM   4390  OG  SER   547       3.914  12.101  29.718  1.00  0.00           O
ATOM   4391  C   SER   547       1.118  12.966  28.845  1.00  0.00           C
ATOM   4392  O   SER   547       0.235  13.283  29.701  1.00  0.00           O
ATOM   4393  N   THR   548       1.779  13.946  28.114  1.00  0.00           N
ATOM   4394  CA  THR   548       1.401  15.371  28.148  1.00  0.00           C
ATOM   4395  CB  THR   548       2.587  16.256  27.738  1.00  0.00           C
ATOM   4396  CG2 THR   548       2.130  17.724  27.658  1.00  0.00           C
ATOM   4397  OG1 THR   548       3.609  16.156  28.712  1.00  0.00           O
ATOM   4398  C   THR   548       0.169  15.541  27.262  1.00  0.00           C
ATOM   4399  O   THR   548      -0.845  16.241  27.535  1.00  0.00           O
ATOM   4400  N   VAL   549       0.126  14.803  26.146  1.00  0.00           N
ATOM   4401  CA  VAL   549      -0.943  14.741  25.141  1.00  0.00           C
ATOM   4402  CB  VAL   549      -0.388  14.021  23.933  1.00  0.00           C
ATOM   4403  CG1 VAL   549      -1.425  13.435  23.020  1.00  0.00           C
ATOM   4404  CG2 VAL   549       0.697  14.801  23.125  1.00  0.00           C
ATOM   4405  C   VAL   549      -2.221  14.077  25.780  1.00  0.00           C
ATOM   4406  O   VAL   549      -3.330  14.587  25.667  1.00  0.00           O
ATOM   4407  N   ALA   550      -2.036  13.074  26.596  1.00  0.00           N
ATOM   4408  CA  ALA   550      -3.129  12.435  27.380  1.00  0.00           C
ATOM   4409  CB  ALA   550      -2.769  11.103  28.047  1.00  0.00           C
ATOM   4410  C   ALA   550      -3.675  13.401  28.405  1.00  0.00           C
ATOM   4411  O   ALA   550      -4.913  13.512  28.544  1.00  0.00           O
ATOM   4412  N   SER   551      -2.786  14.043  29.165  1.00  0.00           N
ATOM   4413  CA  SER   551      -3.170  15.051  30.121  1.00  0.00           C
ATOM   4414  CB  SER   551      -1.968  15.425  30.946  1.00  0.00           C
ATOM   4415  OG  SER   551      -2.229  16.394  31.899  1.00  0.00           O
ATOM   4416  C   SER   551      -3.895  16.299  29.354  1.00  0.00           C
ATOM   4417  O   SER   551      -4.934  16.797  29.799  1.00  0.00           O
ATOM   4418  N   TRP   552      -3.407  16.696  28.175  1.00  0.00           N
ATOM   4419  CA  TRP   552      -3.981  17.800  27.388  1.00  0.00           C
ATOM   4420  CB  TRP   552      -3.092  18.115  26.169  1.00  0.00           C
ATOM   4421  CG  TRP   552      -1.901  19.067  26.314  1.00  0.00           C
ATOM   4422  CD1 TRP   552      -1.551  19.820  27.390  1.00  0.00           C
ATOM   4423  NE1 TRP   552      -0.432  20.596  27.119  1.00  0.00           N
ATOM   4424  CE2 TRP   552       0.018  20.279  25.894  1.00  0.00           C
ATOM   4425  CZ2 TRP   552       1.176  20.686  25.117  1.00  0.00           C
ATOM   4426  CH2 TRP   552       1.501  20.086  23.863  1.00  0.00           C
ATOM   4427  CZ3 TRP   552       0.614  19.079  23.325  1.00  0.00           C
ATOM   4428  CE3 TRP   552      -0.569  18.761  24.049  1.00  0.00           C
ATOM   4429  CD2 TRP   552      -0.833  19.239  25.344  1.00  0.00           C
ATOM   4430  C   TRP   552      -5.375  17.481  26.912  1.00  0.00           C
ATOM   4431  O   TRP   552      -6.271  18.335  26.954  1.00  0.00           O
ATOM   4432  N   TYR   553      -5.634  16.238  26.507  1.00  0.00           N
ATOM   4433  CA  TYR   553      -6.912  15.622  26.270  1.00  0.00           C
ATOM   4434  CB  TYR   553      -6.665  14.247  25.712  1.00  0.00           C
ATOM   4435  CG  TYR   553      -7.941  13.552  25.253  1.00  0.00           C
ATOM   4436  CD1 TYR   553      -8.764  12.841  26.199  1.00  0.00           C
ATOM   4437  CE1 TYR   553     -10.109  12.466  25.908  1.00  0.00           C
ATOM   4438  CZ  TYR   553     -10.603  12.857  24.666  1.00  0.00           C
ATOM   4439  OH  TYR   553     -11.900  12.491  24.429  1.00  0.00           O
ATOM   4440  CE2 TYR   553      -9.795  13.479  23.637  1.00  0.00           C
ATOM   4441  CD2 TYR   553      -8.449  13.779  23.970  1.00  0.00           C
ATOM   4442  C   TYR   553      -7.872  15.548  27.488  1.00  0.00           C
ATOM   4443  O   TYR   553      -8.986  16.004  27.352  1.00  0.00           O
ATOM   4444  N   GLU   554      -7.302  15.243  28.646  1.00  0.00           N
ATOM   4445  CA  GLU   554      -8.056  15.348  29.903  1.00  0.00           C
ATOM   4446  CB  GLU   554      -7.236  14.797  31.142  1.00  0.00           C
ATOM   4447  CG  GLU   554      -7.809  14.720  32.551  1.00  0.00           C
ATOM   4448  CD  GLU   554      -9.251  14.211  32.598  1.00  0.00           C
ATOM   4449  OE1 GLU   554      -9.522  13.152  31.931  1.00  0.00           O
ATOM   4450  OE2 GLU   554     -10.210  14.895  32.998  1.00  0.00           O
ATOM   4451  C   GLU   554      -8.558  16.761  30.180  1.00  0.00           C
ATOM   4452  O   GLU   554      -9.722  16.914  30.534  1.00  0.00           O
ATOM   4453  N   GLN   555      -7.666  17.725  30.062  1.00  0.00           N
ATOM   4454  CA  GLN   555      -8.044  19.125  30.219  1.00  0.00           C
ATOM   4455  CB  GLN   555      -6.812  19.984  30.536  1.00  0.00           C
ATOM   4456  CG  GLN   555      -5.869  19.449  31.578  1.00  0.00           C
ATOM   4457  CD  GLN   555      -6.465  19.557  32.960  1.00  0.00           C
ATOM   4458  OE1 GLN   555      -6.964  20.616  33.359  1.00  0.00           O
ATOM   4459  NE2 GLN   555      -6.358  18.597  33.828  1.00  0.00           N
ATOM   4460  C   GLN   555      -8.939  19.757  29.089  1.00  0.00           C
ATOM   4461  O   GLN   555      -9.218  20.955  29.181  1.00  0.00           O
ATOM   4462  N   GLY   556      -9.226  18.953  27.942  1.00  0.00           N
ATOM   4463  CA  GLY   556      -9.940  19.528  26.740  1.00  0.00           C
ATOM   4464  C   GLY   556      -9.001  20.299  25.864  1.00  0.00           C
ATOM   4465  O   GLY   556      -9.326  20.609  24.720  1.00  0.00           O
ATOM   4466  N   ILE   557      -7.806  20.655  26.352  1.00  0.00           N
ATOM   4467  CA  ILE   557      -6.772  21.479  25.805  1.00  0.00           C
ATOM   4468  CB  ILE   557      -5.630  21.768  26.806  1.00  0.00           C
ATOM   4469  CG2 ILE   557      -4.422  22.426  26.122  1.00  0.00           C
ATOM   4470  CG1 ILE   557      -6.029  22.570  28.043  1.00  0.00           C
ATOM   4471  CD1 ILE   557      -5.020  22.702  29.190  1.00  0.00           C
ATOM   4472  C   ILE   557      -6.331  20.966  24.378  1.00  0.00           C
ATOM   4473  O   ILE   557      -6.215  21.871  23.514  1.00  0.00           O
ATOM   4474  N   LEU   558      -6.061  19.711  24.076  1.00  0.00           N
ATOM   4475  CA  LEU   558      -5.811  19.165  22.743  1.00  0.00           C
ATOM   4476  CB  LEU   558      -5.556  17.660  23.001  1.00  0.00           C
ATOM   4477  CG  LEU   558      -5.072  16.912  21.828  1.00  0.00           C
ATOM   4478  CD1 LEU   558      -3.618  17.229  21.458  1.00  0.00           C
ATOM   4479  CD2 LEU   558      -4.919  15.423  22.183  1.00  0.00           C
ATOM   4480  C   LEU   558      -6.984  19.427  21.761  1.00  0.00           C
ATOM   4481  O   LEU   558      -6.628  19.632  20.624  1.00  0.00           O
ATOM   4482  N   GLU   559      -8.246  19.304  22.234  1.00  0.00           N
ATOM   4483  CA  GLU   559      -9.446  19.573  21.442  1.00  0.00           C
ATOM   4484  CB  GLU   559     -10.652  18.874  22.212  1.00  0.00           C
ATOM   4485  CG  GLU   559     -11.968  19.181  21.494  1.00  0.00           C
ATOM   4486  CD  GLU   559     -13.240  18.491  22.108  1.00  0.00           C
ATOM   4487  OE1 GLU   559     -13.220  18.347  23.360  1.00  0.00           O
ATOM   4488  OE2 GLU   559     -14.003  17.857  21.269  1.00  0.00           O
ATOM   4489  C   GLU   559      -9.522  21.085  21.159  1.00  0.00           C
ATOM   4490  O   GLU   559     -10.230  21.507  20.234  1.00  0.00           O
ATOM   4491  N   ASN   560      -8.889  21.986  21.957  1.00  0.00           N
ATOM   4492  CA  ASN   560      -8.944  23.430  21.764  1.00  0.00           C
ATOM   4493  CB  ASN   560      -8.803  24.148  23.158  1.00  0.00           C
ATOM   4494  CG  ASN   560      -9.440  25.478  23.151  1.00  0.00           C
ATOM   4495  OD1 ASN   560      -9.712  26.086  22.132  1.00  0.00           O
ATOM   4496  ND2 ASN   560      -9.567  26.032  24.374  1.00  0.00           N
ATOM   4497  C   ASN   560      -7.777  23.770  20.790  1.00  0.00           C
ATOM   4498  O   ASN   560      -8.084  24.308  19.736  1.00  0.00           O
ATOM   4499  N   ILE   561      -6.561  23.236  20.993  1.00  0.00           N
ATOM   4500  CA  ILE   561      -5.465  23.179  20.005  1.00  0.00           C
ATOM   4501  CB  ILE   561      -4.324  22.241  20.504  1.00  0.00           C
ATOM   4502  CG2 ILE   561      -3.251  21.919  19.429  1.00  0.00           C
ATOM   4503  CG1 ILE   561      -3.644  22.936  21.706  1.00  0.00           C
ATOM   4504  CD1 ILE   561      -2.940  21.931  22.584  1.00  0.00           C
ATOM   4505  C   ILE   561      -6.006  22.803  18.589  1.00  0.00           C
ATOM   4506  O   ILE   561      -6.009  23.649  17.675  1.00  0.00           O
ATOM   4507  N   GLN   562      -6.706  21.649  18.539  1.00  0.00           N
ATOM   4508  CA  GLN   562      -7.338  21.131  17.347  1.00  0.00           C
ATOM   4509  CB  GLN   562      -8.117  19.821  17.554  1.00  0.00           C
ATOM   4510  CG  GLN   562      -7.223  18.574  17.591  1.00  0.00           C
ATOM   4511  CD  GLN   562      -7.782  17.393  18.468  1.00  0.00           C
ATOM   4512  OE1 GLN   562      -7.090  16.668  19.194  1.00  0.00           O
ATOM   4513  NE2 GLN   562      -9.061  17.196  18.691  1.00  0.00           N
ATOM   4514  C   GLN   562      -8.440  22.017  16.645  1.00  0.00           C
ATOM   4515  O   GLN   562      -8.612  21.772  15.409  1.00  0.00           O
ATOM   4516  N   ARG   563      -9.134  22.931  17.363  1.00  0.00           N
ATOM   4517  CA  ARG   563      -9.836  24.030  16.767  1.00  0.00           C
ATOM   4518  CB  ARG   563     -10.741  24.551  17.875  1.00  0.00           C
ATOM   4519  CG  ARG   563     -12.044  25.307  17.396  1.00  0.00           C
ATOM   4520  CD  ARG   563     -12.982  25.634  18.550  1.00  0.00           C
ATOM   4521  NE  ARG   563     -14.108  26.385  18.059  1.00  0.00           N
ATOM   4522  CZ  ARG   563     -15.320  26.003  17.776  1.00  0.00           C
ATOM   4523  NH1 ARG   563     -15.749  24.821  17.985  1.00  0.00           N
ATOM   4524  NH2 ARG   563     -16.161  26.803  17.261  1.00  0.00           N
ATOM   4525  C   ARG   563      -8.965  25.147  16.131  1.00  0.00           C
ATOM   4526  O   ARG   563      -9.212  25.488  14.961  1.00  0.00           O
ATOM   4527  N   ASN   564      -8.007  25.556  16.942  1.00  0.00           N
ATOM   4528  CA  ASN   564      -6.993  26.526  16.452  1.00  0.00           C
ATOM   4529  CB  ASN   564      -5.953  27.024  17.494  1.00  0.00           C
ATOM   4530  CG  ASN   564      -6.542  28.027  18.406  1.00  0.00           C
ATOM   4531  OD1 ASN   564      -7.723  28.213  18.360  1.00  0.00           O
ATOM   4532  ND2 ASN   564      -5.812  28.708  19.182  1.00  0.00           N
ATOM   4533  C   ASN   564      -6.307  26.022  15.157  1.00  0.00           C
ATOM   4534  O   ASN   564      -6.278  26.886  14.222  1.00  0.00           O
ATOM   4535  N   LYS   565      -5.858  24.805  14.919  1.00  0.00           N
ATOM   4536  CA  LYS   565      -5.244  24.356  13.598  1.00  0.00           C
ATOM   4537  CB  LYS   565      -3.706  24.655  13.738  1.00  0.00           C
ATOM   4538  CG  LYS   565      -3.423  26.181  13.542  1.00  0.00           C
ATOM   4539  CD  LYS   565      -1.944  26.481  13.213  1.00  0.00           C
ATOM   4540  CE  LYS   565      -1.669  27.931  13.052  1.00  0.00           C
ATOM   4541  NZ  LYS   565      -2.075  28.430  11.748  1.00  0.00           N
ATOM   4542  C   LYS   565      -5.513  22.816  13.513  1.00  0.00           C
ATOM   4543  O   LYS   565      -5.722  22.118  14.554  1.00  0.00           O
ATOM   4544  N   LEU   566      -5.352  22.298  12.307  1.00  0.00           N
ATOM   4545  CA  LEU   566      -5.414  20.855  12.072  1.00  0.00           C
ATOM   4546  CB  LEU   566      -5.639  20.594  10.576  1.00  0.00           C
ATOM   4547  CG  LEU   566      -7.030  20.866  10.240  1.00  0.00           C
ATOM   4548  CD1 LEU   566      -7.164  21.023   8.751  1.00  0.00           C
ATOM   4549  CD2 LEU   566      -7.894  19.709  10.747  1.00  0.00           C
ATOM   4550  C   LEU   566      -4.180  20.079  12.611  1.00  0.00           C
ATOM   4551  O   LEU   566      -3.121  20.365  12.052  1.00  0.00           O
ATOM   4552  N   LEU   567      -4.388  19.319  13.656  1.00  0.00           N
ATOM   4553  CA  LEU   567      -3.328  18.526  14.311  1.00  0.00           C
ATOM   4554  CB  LEU   567      -3.922  18.299  15.697  1.00  0.00           C
ATOM   4555  CG  LEU   567      -2.979  17.721  16.804  1.00  0.00           C
ATOM   4556  CD1 LEU   567      -1.871  18.672  17.148  1.00  0.00           C
ATOM   4557  CD2 LEU   567      -3.771  17.436  18.084  1.00  0.00           C
ATOM   4558  C   LEU   567      -2.941  17.201  13.659  1.00  0.00           C
ATOM   4559  O   LEU   567      -3.788  16.438  13.287  1.00  0.00           O
ATOM   4560  N   PHE   568      -1.668  16.853  13.714  1.00  0.00           N
ATOM   4561  CA  PHE   568      -1.022  15.600  13.427  1.00  0.00           C
ATOM   4562  CB  PHE   568      -0.528  15.645  11.931  1.00  0.00           C
ATOM   4563  CG  PHE   568      -1.613  15.973  10.882  1.00  0.00           C
ATOM   4564  CD1 PHE   568      -2.383  14.980  10.302  1.00  0.00           C
ATOM   4565  CE1 PHE   568      -3.409  15.383   9.452  1.00  0.00           C
ATOM   4566  CZ  PHE   568      -3.611  16.747   9.177  1.00  0.00           C
ATOM   4567  CE2 PHE   568      -2.908  17.736   9.843  1.00  0.00           C
ATOM   4568  CD2 PHE   568      -1.753  17.318  10.576  1.00  0.00           C
ATOM   4569  C   PHE   568       0.090  15.210  14.392  1.00  0.00           C
ATOM   4570  O   PHE   568       0.458  16.070  15.176  1.00  0.00           O
ATOM   4571  N   ILE   569       0.490  13.937  14.552  1.00  0.00           N
ATOM   4572  CA  ILE   569       1.543  13.454  15.438  1.00  0.00           C
ATOM   4573  CB  ILE   569       1.022  12.757  16.726  1.00  0.00           C
ATOM   4574  CG2 ILE   569       2.089  12.458  17.844  1.00  0.00           C
ATOM   4575  CG1 ILE   569      -0.132  13.669  17.335  1.00  0.00           C
ATOM   4576  CD1 ILE   569      -0.536  13.203  18.752  1.00  0.00           C
ATOM   4577  C   ILE   569       2.402  12.526  14.592  1.00  0.00           C
ATOM   4578  O   ILE   569       1.970  11.654  13.814  1.00  0.00           O
ATOM   4579  N   GLU   570       3.700  12.569  14.894  1.00  0.00           N
ATOM   4580  CA  GLU   570       4.749  11.538  14.579  1.00  0.00           C
ATOM   4581  CB  GLU   570       6.195  11.998  15.110  1.00  0.00           C
ATOM   4582  CG  GLU   570       7.459  11.126  14.746  1.00  0.00           C
ATOM   4583  CD  GLU   570       8.835  11.649  15.133  1.00  0.00           C
ATOM   4584  OE1 GLU   570       9.600  10.791  15.698  1.00  0.00           O
ATOM   4585  OE2 GLU   570       9.120  12.735  14.641  1.00  0.00           O
ATOM   4586  C   GLU   570       4.415  10.134  15.011  1.00  0.00           C
ATOM   4587  O   GLU   570       3.645   9.878  15.905  1.00  0.00           O
ATOM   4588  N   THR   571       5.165   9.146  14.411  1.00  0.00           N
ATOM   4589  CA  THR   571       5.150   7.760  14.699  1.00  0.00           C
ATOM   4590  CB  THR   571       4.013   7.081  13.866  1.00  0.00           C
ATOM   4591  CG2 THR   571       4.133   7.293  12.369  1.00  0.00           C
ATOM   4592  OG1 THR   571       4.088   5.723  14.062  1.00  0.00           O
ATOM   4593  C   THR   571       6.532   7.131  14.590  1.00  0.00           C
ATOM   4594  O   THR   571       7.355   7.800  13.931  1.00  0.00           O
ATOM   4595  N   GLN   572       6.745   5.921  15.116  1.00  0.00           N
ATOM   4596  CA  GLN   572       8.092   5.290  15.104  1.00  0.00           C
ATOM   4597  CB  GLN   572       8.171   4.184  16.208  1.00  0.00           C
ATOM   4598  CG  GLN   572       9.352   3.259  16.136  1.00  0.00           C
ATOM   4599  CD  GLN   572       9.443   2.395  17.384  1.00  0.00           C
ATOM   4600  OE1 GLN   572       8.712   2.523  18.287  1.00  0.00           O
ATOM   4601  NE2 GLN   572      10.488   1.567  17.500  1.00  0.00           N
ATOM   4602  C   GLN   572       8.509   4.916  13.661  1.00  0.00           C
ATOM   4603  O   GLN   572       9.643   5.123  13.208  1.00  0.00           O
ATOM   4604  N   ASP   573       7.535   4.609  12.787  1.00  0.00           N
ATOM   4605  CA  ASP   573       7.615   4.475  11.319  1.00  0.00           C
ATOM   4606  CB  ASP   573       6.320   3.774  10.762  1.00  0.00           C
ATOM   4607  CG  ASP   573       6.227   3.352   9.333  1.00  0.00           C
ATOM   4608  OD1 ASP   573       5.229   2.740   8.949  1.00  0.00           O
ATOM   4609  OD2 ASP   573       7.189   3.763   8.626  1.00  0.00           O
ATOM   4610  C   ASP   573       7.856   5.785  10.590  1.00  0.00           C
ATOM   4611  O   ASP   573       7.105   6.773  10.550  1.00  0.00           O
ATOM   4612  N   GLY   574       8.981   5.806   9.906  1.00  0.00           N
ATOM   4613  CA  GLY   574       9.324   7.023   9.122  1.00  0.00           C
ATOM   4614  C   GLY   574       8.463   7.227   7.852  1.00  0.00           C
ATOM   4615  O   GLY   574       8.428   8.415   7.487  1.00  0.00           O
ATOM   4616  N   ALA   575       8.011   6.204   7.099  1.00  0.00           N
ATOM   4617  CA  ALA   575       7.158   6.317   5.921  1.00  0.00           C
ATOM   4618  CB  ALA   575       6.988   5.035   5.148  1.00  0.00           C
ATOM   4619  C   ALA   575       5.787   6.851   6.309  1.00  0.00           C
ATOM   4620  O   ALA   575       5.301   7.913   5.880  1.00  0.00           O
ATOM   4621  N   GLU   576       5.247   6.246   7.372  1.00  0.00           N
ATOM   4622  CA  GLU   576       3.941   6.672   7.913  1.00  0.00           C
ATOM   4623  CB  GLU   576       3.387   5.524   8.881  1.00  0.00           C
ATOM   4624  CG  GLU   576       1.970   5.747   9.463  1.00  0.00           C
ATOM   4625  CD  GLU   576       0.903   5.828   8.397  1.00  0.00           C
ATOM   4626  OE1 GLU   576       0.923   4.913   7.539  1.00  0.00           O
ATOM   4627  OE2 GLU   576       0.066   6.708   8.500  1.00  0.00           O
ATOM   4628  C   GLU   576       3.992   7.991   8.715  1.00  0.00           C
ATOM   4629  O   GLU   576       3.092   8.858   8.755  1.00  0.00           O
ATOM   4630  N   THR   577       5.150   8.317   9.306  1.00  0.00           N
ATOM   4631  CA  THR   577       5.365   9.740   9.710  1.00  0.00           C
ATOM   4632  CB  THR   577       6.714   9.917  10.398  1.00  0.00           C
ATOM   4633  CG2 THR   577       7.348  11.308  10.617  1.00  0.00           C
ATOM   4634  OG1 THR   577       6.588   9.377  11.746  1.00  0.00           O
ATOM   4635  C   THR   577       5.327  10.701   8.603  1.00  0.00           C
ATOM   4636  O   THR   577       4.752  11.758   8.624  1.00  0.00           O
ATOM   4637  N   SER   578       6.026  10.335   7.481  1.00  0.00           N
ATOM   4638  CA  SER   578       6.007  11.157   6.322  1.00  0.00           C
ATOM   4639  CB  SER   578       6.822  10.550   5.191  1.00  0.00           C
ATOM   4640  OG  SER   578       8.185  10.408   5.655  1.00  0.00           O
ATOM   4641  C   SER   578       4.606  11.316   5.746  1.00  0.00           C
ATOM   4642  O   SER   578       4.268  12.372   5.255  1.00  0.00           O
ATOM   4643  N   VAL   579       3.713  10.308   5.981  1.00  0.00           N
ATOM   4644  CA  VAL   579       2.308  10.493   5.709  1.00  0.00           C
ATOM   4645  CB  VAL   579       1.472   9.128   5.748  1.00  0.00           C
ATOM   4646  CG1 VAL   579      -0.053   9.289   5.652  1.00  0.00           C
ATOM   4647  CG2 VAL   579       1.906   8.101   4.713  1.00  0.00           C
ATOM   4648  C   VAL   579       1.631  11.525   6.652  1.00  0.00           C
ATOM   4649  O   VAL   579       0.742  12.278   6.173  1.00  0.00           O
ATOM   4650  N   ALA   580       1.976  11.542   7.897  1.00  0.00           N
ATOM   4651  CA  ALA   580       1.460  12.571   8.870  1.00  0.00           C
ATOM   4652  CB  ALA   580       1.827  12.149  10.291  1.00  0.00           C
ATOM   4653  C   ALA   580       1.910  14.032   8.505  1.00  0.00           C
ATOM   4654  O   ALA   580       1.085  14.924   8.623  1.00  0.00           O
ATOM   4655  N   LEU   581       3.148  14.143   7.914  1.00  0.00           N
ATOM   4656  CA  LEU   581       3.741  15.417   7.392  1.00  0.00           C
ATOM   4657  CB  LEU   581       5.221  14.999   7.250  1.00  0.00           C
ATOM   4658  CG  LEU   581       6.189  16.077   6.788  1.00  0.00           C
ATOM   4659  CD1 LEU   581       6.675  17.023   7.872  1.00  0.00           C
ATOM   4660  CD2 LEU   581       7.391  15.466   6.067  1.00  0.00           C
ATOM   4661  C   LEU   581       3.148  15.785   6.087  1.00  0.00           C
ATOM   4662  O   LEU   581       2.910  16.973   5.958  1.00  0.00           O
ATOM   4663  N   GLU   582       2.809  14.877   5.142  1.00  0.00           N
ATOM   4664  CA  GLU   582       2.114  15.269   3.956  1.00  0.00           C
ATOM   4665  CB  GLU   582       2.022  13.956   3.075  1.00  0.00           C
ATOM   4666  CG  GLU   582       1.119  14.124   1.835  1.00  0.00           C
ATOM   4667  CD  GLU   582       1.709  15.152   0.813  1.00  0.00           C
ATOM   4668  OE1 GLU   582       2.854  15.593   0.903  1.00  0.00           O
ATOM   4669  OE2 GLU   582       1.049  15.401  -0.237  1.00  0.00           O
ATOM   4670  C   GLU   582       0.757  15.879   4.221  1.00  0.00           C
ATOM   4671  O   GLU   582       0.474  16.869   3.583  1.00  0.00           O
ATOM   4672  N   LYS   583       0.001  15.297   5.158  1.00  0.00           N
ATOM   4673  CA  LYS   583      -1.349  15.814   5.532  1.00  0.00           C
ATOM   4674  CB  LYS   583      -1.986  14.746   6.422  1.00  0.00           C
ATOM   4675  CG  LYS   583      -2.417  13.427   5.686  1.00  0.00           C
ATOM   4676  CD  LYS   583      -3.128  12.390   6.632  1.00  0.00           C
ATOM   4677  CE  LYS   583      -3.422  11.155   5.788  1.00  0.00           C
ATOM   4678  NZ  LYS   583      -4.408  10.342   6.468  1.00  0.00           N
ATOM   4679  C   LYS   583      -1.185  17.118   6.368  1.00  0.00           C
ATOM   4680  O   LYS   583      -2.006  18.008   6.208  1.00  0.00           O
ATOM   4681  N   TYR   584      -0.148  17.227   7.212  1.00  0.00           N
ATOM   4682  CA  TYR   584       0.274  18.398   7.835  1.00  0.00           C
ATOM   4683  CB  TYR   584       1.355  18.168   8.811  1.00  0.00           C
ATOM   4684  CG  TYR   584       2.156  19.420   9.088  1.00  0.00           C
ATOM   4685  CD1 TYR   584       1.770  20.332  10.081  1.00  0.00           C
ATOM   4686  CE1 TYR   584       2.529  21.471  10.283  1.00  0.00           C
ATOM   4687  CZ  TYR   584       3.721  21.723   9.523  1.00  0.00           C
ATOM   4688  OH  TYR   584       4.374  22.879   9.724  1.00  0.00           O
ATOM   4689  CE2 TYR   584       4.152  20.710   8.638  1.00  0.00           C
ATOM   4690  CD2 TYR   584       3.381  19.593   8.405  1.00  0.00           C
ATOM   4691  C   TYR   584       0.552  19.541   6.788  1.00  0.00           C
ATOM   4692  O   TYR   584       0.167  20.686   6.974  1.00  0.00           O
ATOM   4693  N   GLN   585       1.187  19.169   5.671  1.00  0.00           N
ATOM   4694  CA  GLN   585       1.530  20.140   4.657  1.00  0.00           C
ATOM   4695  CB  GLN   585       2.707  19.552   3.864  1.00  0.00           C
ATOM   4696  CG  GLN   585       4.114  19.703   4.433  1.00  0.00           C
ATOM   4697  CD  GLN   585       5.258  19.079   3.623  1.00  0.00           C
ATOM   4698  OE1 GLN   585       5.096  18.578   2.513  1.00  0.00           O
ATOM   4699  NE2 GLN   585       6.455  19.142   4.222  1.00  0.00           N
ATOM   4700  C   GLN   585       0.280  20.526   3.819  1.00  0.00           C
ATOM   4701  O   GLN   585       0.028  21.745   3.596  1.00  0.00           O
ATOM   4702  N   GLU   586      -0.618  19.625   3.547  1.00  0.00           N
ATOM   4703  CA  GLU   586      -1.967  20.000   2.959  1.00  0.00           C
ATOM   4704  CB  GLU   586      -2.763  18.751   2.454  1.00  0.00           C
ATOM   4705  CG  GLU   586      -2.204  18.109   1.149  1.00  0.00           C
ATOM   4706  CD  GLU   586      -2.093  18.991  -0.131  1.00  0.00           C
ATOM   4707  OE1 GLU   586      -0.994  19.032  -0.708  1.00  0.00           O
ATOM   4708  OE2 GLU   586      -2.989  19.841  -0.370  1.00  0.00           O
ATOM   4709  C   GLU   586      -2.778  20.832   3.898  1.00  0.00           C
ATOM   4710  O   GLU   586      -3.559  21.691   3.521  1.00  0.00           O
ATOM   4711  N   ALA   587      -2.641  20.629   5.226  1.00  0.00           N
ATOM   4712  CA  ALA   587      -3.384  21.297   6.301  1.00  0.00           C
ATOM   4713  CB  ALA   587      -3.402  20.449   7.541  1.00  0.00           C
ATOM   4714  C   ALA   587      -2.875  22.729   6.587  1.00  0.00           C
ATOM   4715  O   ALA   587      -3.677  23.575   7.026  1.00  0.00           O
ATOM   4716  N   CYS   588      -1.614  22.981   6.255  1.00  0.00           N
ATOM   4717  CA  CYS   588      -1.044  24.358   6.210  1.00  0.00           C
ATOM   4718  CB  CYS   588       0.525  24.239   6.363  1.00  0.00           C
ATOM   4719  SG  CYS   588       0.974  23.895   8.083  1.00  0.00           S
ATOM   4720  C   CYS   588      -1.374  25.116   4.870  1.00  0.00           C
ATOM   4721  O   CYS   588      -1.424  26.383   4.805  1.00  0.00           O
ATOM   4722  N   GLU   589      -1.431  24.364   3.795  1.00  0.00           N
ATOM   4723  CA  GLU   589      -1.997  24.853   2.514  1.00  0.00           C
ATOM   4724  CB  GLU   589      -1.759  23.874   1.364  1.00  0.00           C
ATOM   4725  CG  GLU   589      -2.252  24.163  -0.095  1.00  0.00           C
ATOM   4726  CD  GLU   589      -1.758  23.113  -1.104  1.00  0.00           C
ATOM   4727  OE1 GLU   589      -0.705  22.426  -0.858  1.00  0.00           O
ATOM   4728  OE2 GLU   589      -2.448  22.738  -2.075  1.00  0.00           O
ATOM   4729  C   GLU   589      -3.483  25.133   2.674  1.00  0.00           C
ATOM   4730  O   GLU   589      -3.983  26.083   2.086  1.00  0.00           O
ATOM   4731  N   ASN   590      -4.219  24.384   3.484  1.00  0.00           N
ATOM   4732  CA  ASN   590      -5.614  24.706   3.899  1.00  0.00           C
ATOM   4733  CB  ASN   590      -6.110  23.481   4.604  1.00  0.00           C
ATOM   4734  CG  ASN   590      -7.549  23.454   4.928  1.00  0.00           C
ATOM   4735  OD1 ASN   590      -8.166  24.405   5.323  1.00  0.00           O
ATOM   4736  ND2 ASN   590      -8.216  22.310   4.707  1.00  0.00           N
ATOM   4737  C   ASN   590      -5.679  25.933   4.834  1.00  0.00           C
ATOM   4738  O   ASN   590      -4.741  26.188   5.625  1.00  0.00           O
ATOM   4739  N   GLY   591      -6.741  26.721   4.752  1.00  0.00           N
ATOM   4740  CA  GLY   591      -6.901  27.984   5.456  1.00  0.00           C
ATOM   4741  C   GLY   591      -7.172  27.769   6.995  1.00  0.00           C
ATOM   4742  O   GLY   591      -6.940  28.620   7.790  1.00  0.00           O
ATOM   4743  N   ARG   592      -7.470  26.531   7.407  1.00  0.00           N
ATOM   4744  CA  ARG   592      -7.384  26.135   8.801  1.00  0.00           C
ATOM   4745  CB  ARG   592      -7.890  24.682   8.834  1.00  0.00           C
ATOM   4746  CG  ARG   592      -9.385  24.694   8.773  1.00  0.00           C
ATOM   4747  CD  ARG   592     -10.116  23.696   9.676  1.00  0.00           C
ATOM   4748  NE  ARG   592      -9.745  23.885  11.096  1.00  0.00           N
ATOM   4749  CZ  ARG   592      -9.687  23.058  12.051  1.00  0.00           C
ATOM   4750  NH1 ARG   592      -9.197  23.383  13.206  1.00  0.00           N
ATOM   4751  NH2 ARG   592     -10.253  21.919  11.982  1.00  0.00           N
ATOM   4752  C   ARG   592      -5.951  26.219   9.364  1.00  0.00           C
ATOM   4753  O   ARG   592      -5.869  26.460  10.590  1.00  0.00           O
ATOM   4754  N   GLY   593      -4.882  26.030   8.610  1.00  0.00           N
ATOM   4755  CA  GLY   593      -3.544  25.875   9.178  1.00  0.00           C
ATOM   4756  C   GLY   593      -3.347  24.532   9.927  1.00  0.00           C
ATOM   4757  O   GLY   593      -4.292  23.798  10.116  1.00  0.00           O
ATOM   4758  N   ALA   594      -2.053  24.245  10.216  1.00  0.00           N
ATOM   4759  CA  ALA   594      -1.716  22.876  10.726  1.00  0.00           C
ATOM   4760  CB  ALA   594      -1.312  21.839   9.686  1.00  0.00           C
ATOM   4761  C   ALA   594      -0.802  22.860  11.979  1.00  0.00           C
ATOM   4762  O   ALA   594       0.023  23.754  12.154  1.00  0.00           O
ATOM   4763  N   ILE   595      -0.812  21.777  12.746  1.00  0.00           N
ATOM   4764  CA  ILE   595       0.107  21.524  13.881  1.00  0.00           C
ATOM   4765  CB  ILE   595      -0.532  21.719  15.243  1.00  0.00           C
ATOM   4766  CG2 ILE   595       0.354  21.252  16.430  1.00  0.00           C
ATOM   4767  CG1 ILE   595      -0.985  23.123  15.504  1.00  0.00           C
ATOM   4768  CD1 ILE   595      -2.013  23.357  16.618  1.00  0.00           C
ATOM   4769  C   ILE   595       0.562  20.062  13.746  1.00  0.00           C
ATOM   4770  O   ILE   595      -0.224  19.165  13.433  1.00  0.00           O
ATOM   4771  N   LEU   596       1.810  19.818  14.089  1.00  0.00           N
ATOM   4772  CA  LEU   596       2.509  18.499  14.042  1.00  0.00           C
ATOM   4773  CB  LEU   596       3.325  18.430  12.783  1.00  0.00           C
ATOM   4774  CG  LEU   596       4.139  17.150  12.574  1.00  0.00           C
ATOM   4775  CD1 LEU   596       3.445  15.903  13.069  1.00  0.00           C
ATOM   4776  CD2 LEU   596       4.608  17.061  11.150  1.00  0.00           C
ATOM   4777  C   LEU   596       3.260  18.308  15.402  1.00  0.00           C
ATOM   4778  O   LEU   596       4.173  19.046  15.727  1.00  0.00           O
ATOM   4779  N   LEU   597       2.792  17.295  16.196  1.00  0.00           N
ATOM   4780  CA  LEU   597       3.431  16.894  17.344  1.00  0.00           C
ATOM   4781  CB  LEU   597       2.486  16.479  18.512  1.00  0.00           C
ATOM   4782  CG  LEU   597       1.253  17.370  18.797  1.00  0.00           C
ATOM   4783  CD1 LEU   597       0.483  16.701  19.922  1.00  0.00           C
ATOM   4784  CD2 LEU   597       1.739  18.813  19.215  1.00  0.00           C
ATOM   4785  C   LEU   597       4.518  15.896  17.046  1.00  0.00           C
ATOM   4786  O   LEU   597       4.293  14.873  16.398  1.00  0.00           O
ATOM   4787  N   SER   598       5.693  16.119  17.602  1.00  0.00           N
ATOM   4788  CA  SER   598       6.836  15.268  17.334  1.00  0.00           C
ATOM   4789  CB  SER   598       7.605  15.829  16.098  1.00  0.00           C
ATOM   4790  OG  SER   598       8.769  15.212  15.736  1.00  0.00           O
ATOM   4791  C   SER   598       7.745  15.313  18.625  1.00  0.00           C
ATOM   4792  O   SER   598       7.416  15.758  19.729  1.00  0.00           O
ATOM   4793  N   VAL   599       9.001  14.848  18.521  1.00  0.00           N
ATOM   4794  CA  VAL   599      10.015  14.860  19.571  1.00  0.00           C
ATOM   4795  CB  VAL   599      10.150  13.381  20.109  1.00  0.00           C
ATOM   4796  CG1 VAL   599      11.241  12.993  21.136  1.00  0.00           C
ATOM   4797  CG2 VAL   599       8.860  12.752  20.688  1.00  0.00           C
ATOM   4798  C   VAL   599      11.357  15.294  19.001  1.00  0.00           C
ATOM   4799  O   VAL   599      11.725  14.825  17.868  1.00  0.00           O
ATOM   4800  N   ALA   600      12.164  16.030  19.820  1.00  0.00           N
ATOM   4801  CA  ALA   600      13.527  16.461  19.397  1.00  0.00           C
ATOM   4802  CB  ALA   600      14.051  17.350  20.512  1.00  0.00           C
ATOM   4803  C   ALA   600      14.494  15.349  19.007  1.00  0.00           C
ATOM   4804  O   ALA   600      15.431  15.606  18.196  1.00  0.00           O
ATOM   4805  N   ARG   601      14.277  14.171  19.589  1.00  0.00           N
ATOM   4806  CA  ARG   601      15.000  12.914  19.329  1.00  0.00           C
ATOM   4807  CB  ARG   601      15.118  12.244  20.638  1.00  0.00           C
ATOM   4808  CG  ARG   601      15.573  13.025  21.907  1.00  0.00           C
ATOM   4809  CD  ARG   601      15.844  12.065  23.112  1.00  0.00           C
ATOM   4810  NE  ARG   601      16.892  12.640  23.986  1.00  0.00           N
ATOM   4811  CZ  ARG   601      18.123  12.227  24.028  1.00  0.00           C
ATOM   4812  NH1 ARG   601      18.580  11.121  23.517  1.00  0.00           N
ATOM   4813  NH2 ARG   601      18.998  12.902  24.757  1.00  0.00           N
ATOM   4814  C   ARG   601      14.472  12.051  18.176  1.00  0.00           C
ATOM   4815  O   ARG   601      15.133  11.114  17.817  1.00  0.00           O
ATOM   4816  N   GLY   602      13.257  12.340  17.715  1.00  0.00           N
ATOM   4817  CA  GLY   602      12.561  11.538  16.690  1.00  0.00           C
ATOM   4818  C   GLY   602      12.937  11.797  15.185  1.00  0.00           C
ATOM   4819  O   GLY   602      13.969  12.406  14.890  1.00  0.00           O
ATOM   4820  N   LYS   603      12.117  11.290  14.297  1.00  0.00           N
ATOM   4821  CA  LYS   603      12.293  11.293  12.851  1.00  0.00           C
ATOM   4822  CB  LYS   603      11.516  10.197  12.174  1.00  0.00           C
ATOM   4823  CG  LYS   603      11.644  10.034  10.678  1.00  0.00           C
ATOM   4824  CD  LYS   603      13.077   9.781  10.196  1.00  0.00           C
ATOM   4825  CE  LYS   603      13.785   8.571  10.805  1.00  0.00           C
ATOM   4826  NZ  LYS   603      15.103   8.409  10.201  1.00  0.00           N
ATOM   4827  C   LYS   603      12.156  12.602  12.137  1.00  0.00           C
ATOM   4828  O   LYS   603      13.028  12.875  11.341  1.00  0.00           O
ATOM   4829  N   VAL   604      11.176  13.406  12.568  1.00  0.00           N
ATOM   4830  CA  VAL   604      10.954  14.702  11.904  1.00  0.00           C
ATOM   4831  CB  VAL   604       9.629  15.287  12.408  1.00  0.00           C
ATOM   4832  CG1 VAL   604       9.305  16.741  11.957  1.00  0.00           C
ATOM   4833  CG2 VAL   604       8.472  14.502  11.811  1.00  0.00           C
ATOM   4834  C   VAL   604      12.134  15.667  12.323  1.00  0.00           C
ATOM   4835  O   VAL   604      12.387  16.691  11.698  1.00  0.00           O
ATOM   4836  N   SER   605      12.908  15.340  13.413  1.00  0.00           N
ATOM   4837  CA  SER   605      13.925  16.181  13.985  1.00  0.00           C
ATOM   4838  CB  SER   605      14.191  15.744  15.415  1.00  0.00           C
ATOM   4839  OG  SER   605      13.099  16.336  16.119  1.00  0.00           O
ATOM   4840  C   SER   605      15.211  16.005  13.242  1.00  0.00           C
ATOM   4841  O   SER   605      16.141  16.785  13.573  1.00  0.00           O
ATOM   4842  N   GLU   606      15.404  15.159  12.226  1.00  0.00           N
ATOM   4843  CA  GLU   606      16.578  15.014  11.355  1.00  0.00           C
ATOM   4844  CB  GLU   606      17.410  13.846  11.789  1.00  0.00           C
ATOM   4845  CG  GLU   606      16.705  12.445  11.949  1.00  0.00           C
ATOM   4846  CD  GLU   606      17.491  11.124  12.039  1.00  0.00           C
ATOM   4847  OE1 GLU   606      16.922  10.063  11.593  1.00  0.00           O
ATOM   4848  OE2 GLU   606      18.650  11.140  12.502  1.00  0.00           O
ATOM   4849  C   GLU   606      16.259  14.891   9.841  1.00  0.00           C
ATOM   4850  O   GLU   606      15.471  14.060   9.438  1.00  0.00           O
ATOM   4851  N   GLY   607      16.844  15.860   9.056  1.00  0.00           N
ATOM   4852  CA  GLY   607      16.911  15.767   7.574  1.00  0.00           C
ATOM   4853  C   GLY   607      15.587  16.153   6.856  1.00  0.00           C
ATOM   4854  O   GLY   607      15.599  16.581   5.743  1.00  0.00           O
ATOM   4855  N   ILE   608      14.431  15.924   7.464  1.00  0.00           N
ATOM   4856  CA  ILE   608      13.114  16.468   7.142  1.00  0.00           C
ATOM   4857  CB  ILE   608      12.000  15.707   7.899  1.00  0.00           C
ATOM   4858  CG2 ILE   608      10.603  16.411   7.700  1.00  0.00           C
ATOM   4859  CG1 ILE   608      11.965  14.306   7.256  1.00  0.00           C
ATOM   4860  CD1 ILE   608      11.191  13.292   8.044  1.00  0.00           C
ATOM   4861  C   ILE   608      13.117  17.991   7.225  1.00  0.00           C
ATOM   4862  O   ILE   608      13.261  18.489   8.307  1.00  0.00           O
ATOM   4863  N   ASP   609      13.092  18.635   6.018  1.00  0.00           N
ATOM   4864  CA  ASP   609      13.278  20.123   5.931  1.00  0.00           C
ATOM   4865  CB  ASP   609      13.852  20.515   4.607  1.00  0.00           C
ATOM   4866  CG  ASP   609      15.300  20.095   4.464  1.00  0.00           C
ATOM   4867  OD1 ASP   609      15.734  20.166   3.304  1.00  0.00           O
ATOM   4868  OD2 ASP   609      16.034  19.963   5.526  1.00  0.00           O
ATOM   4869  C   ASP   609      11.946  20.919   6.063  1.00  0.00           C
ATOM   4870  O   ASP   609      10.920  20.333   5.713  1.00  0.00           O
ATOM   4871  N   PHE   610      11.890  22.211   6.602  1.00  0.00           N
ATOM   4872  CA  PHE   610      10.633  23.066   6.638  1.00  0.00           C
ATOM   4873  CB  PHE   610      10.854  24.167   7.651  1.00  0.00           C
ATOM   4874  CG  PHE   610      10.695  23.754   9.108  1.00  0.00           C
ATOM   4875  CD1 PHE   610      10.169  24.649  10.077  1.00  0.00           C
ATOM   4876  CE1 PHE   610       9.943  24.316  11.392  1.00  0.00           C
ATOM   4877  CZ  PHE   610      10.149  23.007  11.822  1.00  0.00           C
ATOM   4878  CE2 PHE   610      10.609  22.067  10.874  1.00  0.00           C
ATOM   4879  CD2 PHE   610      10.875  22.402   9.565  1.00  0.00           C
ATOM   4880  C   PHE   610      10.275  23.568   5.206  1.00  0.00           C
ATOM   4881  O   PHE   610      10.264  24.789   4.969  1.00  0.00           O
ATOM   4882  N   VAL   611      10.080  22.632   4.290  1.00  0.00           N
ATOM   4883  CA  VAL   611       9.604  22.919   2.933  1.00  0.00           C
ATOM   4884  CB  VAL   611       9.537  21.685   1.979  1.00  0.00           C
ATOM   4885  CG1 VAL   611      10.833  20.991   2.072  1.00  0.00           C
ATOM   4886  CG2 VAL   611       8.352  20.769   2.401  1.00  0.00           C
ATOM   4887  C   VAL   611       8.299  23.681   2.994  1.00  0.00           C
ATOM   4888  O   VAL   611       7.526  23.546   3.878  1.00  0.00           O
ATOM   4889  N   HIE   612       8.131  24.599   2.042  1.00  0.00           N
ATOM   4890  CA  HIE   612       7.176  25.584   1.902  1.00  0.00           C
ATOM   4891  CB  HIE   612       5.801  24.880   1.664  1.00  0.00           C
ATOM   4892  CG  HIE   612       5.863  23.731   0.654  1.00  0.00           C
ATOM   4893  ND1 HIE   612       6.484  23.940  -0.542  1.00  0.00           N
ATOM   4894  CE1 HIE   612       6.257  22.758  -1.232  1.00  0.00           C
ATOM   4895  NE2 HIE   612       5.663  21.880  -0.454  1.00  0.00           N
ATOM   4896  CD2 HIE   612       5.315  22.522   0.688  1.00  0.00           C
ATOM   4897  C   HIE   612       7.081  26.539   3.080  1.00  0.00           C
ATOM   4898  O   HIE   612       6.068  27.278   3.078  1.00  0.00           O
ATOM   4899  N   HIE   613       8.061  26.508   3.946  1.00  0.00           N
ATOM   4900  CA  HIE   613       8.335  27.324   5.097  1.00  0.00           C
ATOM   4901  CB  HIE   613       8.563  28.813   4.822  1.00  0.00           C
ATOM   4902  CG  HIE   613       8.574  29.309   3.409  1.00  0.00           C
ATOM   4903  ND1 HIE   613       9.635  29.379   2.525  1.00  0.00           N
ATOM   4904  CE1 HIE   613       9.194  30.122   1.448  1.00  0.00           C
ATOM   4905  NE2 HIE   613       7.961  30.443   1.653  1.00  0.00           N
ATOM   4906  CD2 HIE   613       7.507  30.011   2.893  1.00  0.00           C
ATOM   4907  C   HIE   613       7.263  27.154   6.191  1.00  0.00           C
ATOM   4908  O   HIE   613       7.247  27.972   7.087  1.00  0.00           O
ATOM   4909  N   TYR   614       6.382  26.144   6.147  1.00  0.00           N
ATOM   4910  CA  TYR   614       5.040  26.220   6.913  1.00  0.00           C
ATOM   4911  CB  TYR   614       4.079  25.080   6.605  1.00  0.00           C
ATOM   4912  CG  TYR   614       3.691  25.084   5.173  1.00  0.00           C
ATOM   4913  CD1 TYR   614       3.352  26.252   4.498  1.00  0.00           C
ATOM   4914  CE1 TYR   614       2.834  26.233   3.200  1.00  0.00           C
ATOM   4915  CZ  TYR   614       2.540  24.951   2.644  1.00  0.00           C
ATOM   4916  OH  TYR   614       1.876  24.802   1.459  1.00  0.00           O
ATOM   4917  CE2 TYR   614       2.947  23.811   3.298  1.00  0.00           C
ATOM   4918  CD2 TYR   614       3.582  23.838   4.540  1.00  0.00           C
ATOM   4919  C   TYR   614       5.172  26.258   8.494  1.00  0.00           C
ATOM   4920  O   TYR   614       4.440  27.029   9.153  1.00  0.00           O
ATOM   4921  N   GLY   615       6.282  25.572   9.031  1.00  0.00           N
ATOM   4922  CA  GLY   615       6.724  25.751  10.361  1.00  0.00           C
ATOM   4923  C   GLY   615       7.265  27.210  10.616  1.00  0.00           C
ATOM   4924  O   GLY   615       8.492  27.388  10.600  1.00  0.00           O
ATOM   4925  N   ARG   616       6.494  28.259  10.827  1.00  0.00           N
ATOM   4926  CA  ARG   616       7.004  29.643  11.111  1.00  0.00           C
ATOM   4927  CB  ARG   616       5.871  30.625  10.718  1.00  0.00           C
ATOM   4928  CG  ARG   616       5.629  30.784   9.213  1.00  0.00           C
ATOM   4929  CD  ARG   616       6.934  31.243   8.491  1.00  0.00           C
ATOM   4930  NE  ARG   616       6.602  31.581   7.094  1.00  0.00           N
ATOM   4931  CZ  ARG   616       7.471  31.927   6.188  1.00  0.00           C
ATOM   4932  NH1 ARG   616       8.739  31.884   6.368  1.00  0.00           N
ATOM   4933  NH2 ARG   616       6.970  32.517   5.124  1.00  0.00           N
ATOM   4934  C   ARG   616       7.207  29.870  12.562  1.00  0.00           C
ATOM   4935  O   ARG   616       7.920  30.816  12.859  1.00  0.00           O
ATOM   4936  N   ALA   617       6.744  28.953  13.451  1.00  0.00           N
ATOM   4937  CA  ALA   617       7.330  28.720  14.773  1.00  0.00           C
ATOM   4938  CB  ALA   617       6.473  29.280  15.918  1.00  0.00           C
ATOM   4939  C   ALA   617       7.683  27.185  14.813  1.00  0.00           C
ATOM   4940  O   ALA   617       7.130  26.242  14.268  1.00  0.00           O
ATOM   4941  N   VAL   618       8.768  26.968  15.510  1.00  0.00           N
ATOM   4942  CA  VAL   618       9.183  25.708  16.080  1.00  0.00           C
ATOM   4943  CB  VAL   618      10.671  25.440  15.720  1.00  0.00           C
ATOM   4944  CG1 VAL   618      11.093  24.152  16.435  1.00  0.00           C
ATOM   4945  CG2 VAL   618      10.953  25.284  14.279  1.00  0.00           C
ATOM   4946  C   VAL   618       9.082  25.909  17.574  1.00  0.00           C
ATOM   4947  O   VAL   618       9.756  26.747  18.159  1.00  0.00           O
ATOM   4948  N   ILE   619       8.211  25.164  18.285  1.00  0.00           N
ATOM   4949  CA  ILE   619       8.206  24.925  19.752  1.00  0.00           C
ATOM   4950  CB  ILE   619       6.688  24.957  20.166  1.00  0.00           C
ATOM   4951  CG2 ILE   619       6.554  24.725  21.704  1.00  0.00           C
ATOM   4952  CG1 ILE   619       6.088  26.257  19.747  1.00  0.00           C
ATOM   4953  CD1 ILE   619       4.605  26.425  20.193  1.00  0.00           C
ATOM   4954  C   ILE   619       9.142  23.784  20.213  1.00  0.00           C
ATOM   4955  O   ILE   619       9.020  22.654  19.754  1.00  0.00           O
ATOM   4956  N   MET   620      10.052  24.053  21.204  1.00  0.00           N
ATOM   4957  CA  MET   620      10.820  23.093  21.981  1.00  0.00           C
ATOM   4958  CB  MET   620      12.339  23.365  21.873  1.00  0.00           C
ATOM   4959  CG  MET   620      13.290  22.461  22.697  1.00  0.00           C
ATOM   4960  SD  MET   620      13.692  20.870  22.010  1.00  0.00           S
ATOM   4961  CE  MET   620      12.291  19.923  22.687  1.00  0.00           C
ATOM   4962  C   MET   620      10.324  22.895  23.451  1.00  0.00           C
ATOM   4963  O   MET   620      10.717  23.725  24.293  1.00  0.00           O
ATOM   4964  N   PHE   621       9.436  21.934  23.812  1.00  0.00           N
ATOM   4965  CA  PHE   621       8.975  21.550  25.141  1.00  0.00           C
ATOM   4966  CB  PHE   621       7.667  20.844  24.996  1.00  0.00           C
ATOM   4967  CG  PHE   621       6.480  21.717  24.426  1.00  0.00           C
ATOM   4968  CD1 PHE   621       6.022  22.904  25.107  1.00  0.00           C
ATOM   4969  CE1 PHE   621       4.924  23.586  24.571  1.00  0.00           C
ATOM   4970  CZ  PHE   621       4.298  23.057  23.458  1.00  0.00           C
ATOM   4971  CE2 PHE   621       4.674  21.941  22.797  1.00  0.00           C
ATOM   4972  CD2 PHE   621       5.854  21.248  23.255  1.00  0.00           C
ATOM   4973  C   PHE   621      10.040  20.781  25.990  1.00  0.00           C
ATOM   4974  O   PHE   621      10.141  19.585  25.760  1.00  0.00           O
ATOM   4975  N   GLY   622      10.879  21.499  26.744  1.00  0.00           N
ATOM   4976  CA  GLY   622      11.849  20.864  27.687  1.00  0.00           C
ATOM   4977  C   GLY   622      13.192  20.646  27.038  1.00  0.00           C
ATOM   4978  O   GLY   622      13.320  20.204  25.862  1.00  0.00           O
ATOM   4979  N   VAL   623      14.207  20.756  27.921  1.00  0.00           N
ATOM   4980  CA  VAL   623      15.608  20.290  27.607  1.00  0.00           C
ATOM   4981  CB  VAL   623      16.644  20.985  28.517  1.00  0.00           C
ATOM   4982  CG1 VAL   623      18.027  20.560  28.387  1.00  0.00           C
ATOM   4983  CG2 VAL   623      16.628  22.490  28.213  1.00  0.00           C
ATOM   4984  C   VAL   623      15.750  18.726  27.396  1.00  0.00           C
ATOM   4985  O   VAL   623      15.749  17.968  28.378  1.00  0.00           O
ATOM   4986  N   PRO   624      15.976  18.216  26.116  1.00  0.00           N
ATOM   4987  CD  PRO   624      16.040  18.961  24.886  1.00  0.00           C
ATOM   4988  CG  PRO   624      15.543  18.046  23.768  1.00  0.00           C
ATOM   4989  CB  PRO   624      16.016  16.673  24.242  1.00  0.00           C
ATOM   4990  CA  PRO   624      15.986  16.776  25.807  1.00  0.00           C
ATOM   4991  C   PRO   624      17.003  15.871  26.448  1.00  0.00           C
ATOM   4992  O   PRO   624      17.688  15.067  25.795  1.00  0.00           O
ATOM   4993  N   TYR   625      17.318  15.941  27.793  1.00  0.00           N
ATOM   4994  CA  TYR   625      18.261  14.956  28.446  1.00  0.00           C
ATOM   4995  CB  TYR   625      18.481  15.369  29.909  1.00  0.00           C
ATOM   4996  CG  TYR   625      19.114  16.736  30.287  1.00  0.00           C
ATOM   4997  CD1 TYR   625      20.492  16.869  30.481  1.00  0.00           C
ATOM   4998  CE1 TYR   625      21.080  18.077  30.896  1.00  0.00           C
ATOM   4999  CZ  TYR   625      20.254  19.209  31.112  1.00  0.00           C
ATOM   5000  OH  TYR   625      20.864  20.359  31.417  1.00  0.00           O
ATOM   5001  CE2 TYR   625      18.888  19.078  30.961  1.00  0.00           C
ATOM   5002  CD2 TYR   625      18.290  17.798  30.620  1.00  0.00           C
ATOM   5003  C   TYR   625      17.704  13.512  28.378  1.00  0.00           C
ATOM   5004  O   TYR   625      16.521  13.295  28.534  1.00  0.00           O
ATOM   5005  N   VAL   626      18.649  12.538  28.257  1.00  0.00           N
ATOM   5006  CA  VAL   626      18.366  11.118  28.074  1.00  0.00           C
ATOM   5007  CB  VAL   626      19.537  10.390  27.376  1.00  0.00           C
ATOM   5008  CG1 VAL   626      20.621  10.013  28.306  1.00  0.00           C
ATOM   5009  CG2 VAL   626      19.069   9.153  26.570  1.00  0.00           C
ATOM   5010  C   VAL   626      18.088  10.496  29.512  1.00  0.00           C
ATOM   5011  O   VAL   626      18.634  11.056  30.448  1.00  0.00           O
ATOM   5012  N   TYR   627      17.288   9.484  29.636  1.00  0.00           N
ATOM   5013  CA  TYR   627      17.157   8.667  30.846  1.00  0.00           C
ATOM   5014  CB  TYR   627      16.405   7.405  30.436  1.00  0.00           C
ATOM   5015  CG  TYR   627      16.338   6.470  31.689  1.00  0.00           C
ATOM   5016  CD1 TYR   627      15.785   6.963  32.928  1.00  0.00           C
ATOM   5017  CE1 TYR   627      15.673   6.112  34.098  1.00  0.00           C
ATOM   5018  CZ  TYR   627      16.133   4.799  33.961  1.00  0.00           C
ATOM   5019  OH  TYR   627      16.156   3.949  35.049  1.00  0.00           O
ATOM   5020  CE2 TYR   627      16.606   4.304  32.739  1.00  0.00           C
ATOM   5021  CD2 TYR   627      16.696   5.134  31.607  1.00  0.00           C
ATOM   5022  C   TYR   627      18.446   8.400  31.583  1.00  0.00           C
ATOM   5023  O   TYR   627      19.247   7.409  31.288  1.00  0.00           O
ATOM   5024  N   THR   628      18.614   9.118  32.673  1.00  0.00           N
ATOM   5025  CA  THR   628      19.873   9.145  33.376  1.00  0.00           C
ATOM   5026  CB  THR   628      19.891  10.414  34.245  1.00  0.00           C
ATOM   5027  CG2 THR   628      19.828  11.713  33.392  1.00  0.00           C
ATOM   5028  OG1 THR   628      18.785  10.444  35.071  1.00  0.00           O
ATOM   5029  C   THR   628      20.217   8.014  34.296  1.00  0.00           C
ATOM   5030  O   THR   628      21.345   7.713  34.544  1.00  0.00           O
ATOM   5031  N   GLN   629      19.242   7.332  34.904  1.00  0.00           N
ATOM   5032  CA  GLN   629      19.369   6.329  35.930  1.00  0.00           C
ATOM   5033  CB  GLN   629      18.230   6.397  36.896  1.00  0.00           C
ATOM   5034  CG  GLN   629      17.692   7.751  37.301  1.00  0.00           C
ATOM   5035  CD  GLN   629      18.785   8.666  37.998  1.00  0.00           C
ATOM   5036  OE1 GLN   629      19.937   8.604  37.859  1.00  0.00           O
ATOM   5037  NE2 GLN   629      18.389   9.688  38.756  1.00  0.00           N
ATOM   5038  C   GLN   629      19.592   4.927  35.314  1.00  0.00           C
ATOM   5039  O   GLN   629      19.668   3.902  35.938  1.00  0.00           O
ATOM   5040  N   SER   630      19.749   4.942  33.980  1.00  0.00           N
ATOM   5041  CA  SER   630      20.252   3.793  33.250  1.00  0.00           C
ATOM   5042  CB  SER   630      20.353   4.093  31.756  1.00  0.00           C
ATOM   5043  OG  SER   630      21.051   3.036  31.009  1.00  0.00           O
ATOM   5044  C   SER   630      21.569   3.340  33.747  1.00  0.00           C
ATOM   5045  O   SER   630      22.594   4.052  33.974  1.00  0.00           O
ATOM   5046  N   ARG   631      21.697   2.029  33.901  1.00  0.00           N
ATOM   5047  CA  ARG   631      22.991   1.382  34.333  1.00  0.00           C
ATOM   5048  CB  ARG   631      22.668  -0.076  34.728  1.00  0.00           C
ATOM   5049  CG  ARG   631      22.021   0.010  36.187  1.00  0.00           C
ATOM   5050  CD  ARG   631      21.599  -1.376  36.726  1.00  0.00           C
ATOM   5051  NE  ARG   631      22.781  -2.202  36.939  1.00  0.00           N
ATOM   5052  CZ  ARG   631      22.831  -3.493  36.542  1.00  0.00           C
ATOM   5053  NH1 ARG   631      21.879  -4.155  35.966  1.00  0.00           N
ATOM   5054  NH2 ARG   631      23.960  -4.147  36.606  1.00  0.00           N
ATOM   5055  C   ARG   631      24.024   1.377  33.167  1.00  0.00           C
ATOM   5056  O   ARG   631      25.207   1.462  33.412  1.00  0.00           O
ATOM   5057  N   ILE   632      23.534   1.271  31.931  1.00  0.00           N
ATOM   5058  CA  ILE   632      24.347   1.301  30.663  1.00  0.00           C
ATOM   5059  CB  ILE   632      23.472   0.886  29.479  1.00  0.00           C
ATOM   5060  CG2 ILE   632      24.207   1.198  28.215  1.00  0.00           C
ATOM   5061  CG1 ILE   632      23.221  -0.658  29.520  1.00  0.00           C
ATOM   5062  CD1 ILE   632      21.955  -1.115  28.768  1.00  0.00           C
ATOM   5063  C   ILE   632      24.957   2.701  30.432  1.00  0.00           C
[truncated: 105,919 more chars]
