# Supplementary material for: Translocation mechanism of xeroderma pigmentosum group D protein on single-stranded DNA and genetic disease etiology
Source: Nat Commun. 2025 Nov 28;16:11703. doi: 10.1038/s41467-025-66834-1 (PMC12753804; doi:10.1038/s41467-025-66834-1)
Supplement: Supplementary file 3 — Supplementary Data 1 [file 41467_2025_66834_MOESM3_ESM.zip › Initial_and_final_structures/XPD_ADP_bound_initial.pdb.txt]

ATOM      1  N   MET     1      32.221  38.502  -8.760  1.00  0.00           N
ATOM      2  CA  MET     1      32.441  38.931  -7.383  1.00  0.00           C
ATOM      3  CB  MET     1      31.322  38.419  -6.480  1.00  0.00           C
ATOM      4  CG  MET     1      31.431  38.847  -5.023  1.00  0.00           C
ATOM      5  SD  MET     1      31.133  40.605  -4.767  1.00  0.00           S
ATOM      6  CE  MET     1      31.262  40.708  -2.984  1.00  0.00           C
ATOM      7  C   MET     1      33.795  38.447  -6.874  1.00  0.00           C
ATOM      8  O   MET     1      33.947  37.291  -6.480  1.00  0.00           O
ATOM      9  N   LYS     2      34.778  39.337  -6.895  1.00  0.00           N
ATOM     10  CA  LYS     2      36.115  39.040  -6.403  1.00  0.00           C
ATOM     11  CB  LYS     2      37.179  39.632  -7.326  1.00  0.00           C
ATOM     12  CG  LYS     2      37.116  39.083  -8.745  1.00  0.00           C
ATOM     13  CD  LYS     2      37.826  39.987  -9.740  1.00  0.00           C
ATOM     14  CE  LYS     2      37.841  39.371 -11.133  1.00  0.00           C
ATOM     15  NZ  LYS     2      38.734  38.182 -11.209  1.00  0.00           N
ATOM     16  C   LYS     2      36.240  39.594  -4.990  1.00  0.00           C
ATOM     17  O   LYS     2      36.311  40.812  -4.798  1.00  0.00           O
ATOM     18  N   LEU     3      36.272  38.696  -4.011  1.00  0.00           N
ATOM     19  CA  LEU     3      36.211  39.048  -2.600  1.00  0.00           C
ATOM     20  CB  LEU     3      35.090  38.270  -1.907  1.00  0.00           C
ATOM     21  CG  LEU     3      34.659  38.611  -0.486  1.00  0.00           C
ATOM     22  CD1 LEU     3      33.164  38.471  -0.404  1.00  0.00           C
ATOM     23  CD2 LEU     3      35.310  37.681   0.509  1.00  0.00           C
ATOM     24  C   LEU     3      37.561  38.743  -1.973  1.00  0.00           C
ATOM     25  O   LEU     3      38.043  37.610  -2.057  1.00  0.00           O
ATOM     26  N   ASN     4      38.168  39.746  -1.353  1.00  0.00           N
ATOM     27  CA  ASN     4      39.531  39.634  -0.843  1.00  0.00           C
ATOM     28  CB  ASN     4      40.374  40.826  -1.276  1.00  0.00           C
ATOM     29  CG  ASN     4      41.728  40.856  -0.598  1.00  0.00           C
ATOM     30  OD1 ASN     4      41.922  41.553   0.398  1.00  0.00           O
ATOM     31  ND2 ASN     4      42.672  40.092  -1.129  1.00  0.00           N
ATOM     32  C   ASN     4      39.499  39.512   0.676  1.00  0.00           C
ATOM     33  O   ASN     4      39.278  40.497   1.385  1.00  0.00           O
ATOM     34  N   VAL     5      39.726  38.298   1.172  1.00  0.00           N
ATOM     35  CA  VAL     5      40.103  38.093   2.565  1.00  0.00           C
ATOM     36  CB  VAL     5      39.726  36.690   3.071  1.00  0.00           C
ATOM     37  CG1 VAL     5      38.253  36.427   2.838  1.00  0.00           C
ATOM     38  CG2 VAL     5      40.561  35.646   2.384  1.00  0.00           C
ATOM     39  C   VAL     5      41.602  38.349   2.655  1.00  0.00           C
ATOM     40  O   VAL     5      42.260  38.527   1.622  1.00  0.00           O
ATOM     41  N   ASP     6      42.142  38.332   3.882  1.00  0.00           N
ATOM     42  CA  ASP     6      43.413  38.934   4.301  1.00  0.00           C
ATOM     43  CB  ASP     6      43.788  38.404   5.686  1.00  0.00           C
ATOM     44  CG  ASP     6      42.737  38.707   6.729  1.00  0.00           C
ATOM     45  OD1 ASP     6      41.983  39.684   6.551  1.00  0.00           O
ATOM     46  OD2 ASP     6      42.671  37.965   7.731  1.00  0.00           O
ATOM     47  C   ASP     6      44.617  38.737   3.381  1.00  0.00           C
ATOM     48  O   ASP     6      45.492  39.606   3.312  1.00  0.00           O
ATOM     49  N   GLY     7      44.678  37.615   2.675  1.00  0.00           N
ATOM     50  CA  GLY     7      45.720  37.427   1.689  1.00  0.00           C
ATOM     51  C   GLY     7      45.242  36.787   0.402  1.00  0.00           C
ATOM     52  O   GLY     7      45.988  36.726  -0.581  1.00  0.00           O
ATOM     53  N   LEU     8      44.000  36.316   0.389  1.00  0.00           N
ATOM     54  CA  LEU     8      43.512  35.423  -0.650  1.00  0.00           C
ATOM     55  CB  LEU     8      42.914  34.161  -0.022  1.00  0.00           C
ATOM     56  CG  LEU     8      42.933  32.858  -0.809  1.00  0.00           C
ATOM     57  CD1 LEU     8      44.362  32.425  -1.017  1.00  0.00           C
ATOM     58  CD2 LEU     8      42.152  31.794  -0.073  1.00  0.00           C
ATOM     59  C   LEU     8      42.470  36.118  -1.519  1.00  0.00           C
ATOM     60  O   LEU     8      41.864  37.114  -1.116  1.00  0.00           O
ATOM     61  N   LEU     9      42.273  35.581  -2.724  1.00  0.00           N
ATOM     62  CA  LEU     9      41.289  36.092  -3.682  1.00  0.00           C
ATOM     63  CB  LEU     9      41.925  36.337  -5.044  1.00  0.00           C
ATOM     64  CG  LEU     9      42.406  37.749  -5.396  1.00  0.00           C
ATOM     65  CD1 LEU     9      41.231  38.713  -5.472  1.00  0.00           C
ATOM     66  CD2 LEU     9      43.462  38.257  -4.423  1.00  0.00           C
ATOM     67  C   LEU     9      40.148  35.082  -3.770  1.00  0.00           C
ATOM     68  O   LEU     9      40.172  34.157  -4.581  1.00  0.00           O
ATOM     69  N   VAL    10      39.135  35.275  -2.934  1.00  0.00           N
ATOM     70  CA  VAL    10      38.011  34.351  -2.834  1.00  0.00           C
ATOM     71  CB  VAL    10      37.414  34.368  -1.420  1.00  0.00           C
ATOM     72  CG1 VAL    10      36.150  33.536  -1.362  1.00  0.00           C
ATOM     73  CG2 VAL    10      38.434  33.872  -0.415  1.00  0.00           C
ATOM     74  C   VAL    10      36.966  34.728  -3.874  1.00  0.00           C
ATOM     75  O   VAL    10      36.499  35.872  -3.908  1.00  0.00           O
ATOM     76  N   TYR    11      36.592  33.769  -4.717  1.00  0.00           N
ATOM     77  CA  TYR    11      35.590  33.983  -5.761  1.00  0.00           C
ATOM     78  CB  TYR    11      35.941  33.185  -7.011  1.00  0.00           C
ATOM     79  CG  TYR    11      36.903  33.875  -7.955  1.00  0.00           C
ATOM     80  CD1 TYR    11      37.524  35.069  -7.605  1.00  0.00           C
ATOM     81  CE1 TYR    11      38.403  35.698  -8.468  1.00  0.00           C
ATOM     82  CZ  TYR    11      38.669  35.132  -9.698  1.00  0.00           C
ATOM     83  OH  TYR    11      39.543  35.756 -10.558  1.00  0.00           O
ATOM     84  CE2 TYR    11      38.068  33.948 -10.069  1.00  0.00           C
ATOM     85  CD2 TYR    11      37.191  33.327  -9.200  1.00  0.00           C
ATOM     86  C   TYR    11      34.230  33.580  -5.206  1.00  0.00           C
ATOM     87  O   TYR    11      33.857  32.409  -5.213  1.00  0.00           O
ATOM     88  N   PHE    12      33.476  34.564  -4.726  1.00  0.00           N
ATOM     89  CA  PHE    12      32.204  34.263  -4.083  1.00  0.00           C
ATOM     90  CB  PHE    12      31.822  35.375  -3.111  1.00  0.00           C
ATOM     91  CG  PHE    12      30.998  34.905  -1.952  1.00  0.00           C
ATOM     92  CD1 PHE    12      31.601  34.338  -0.843  1.00  0.00           C
ATOM     93  CE1 PHE    12      30.846  33.905   0.226  1.00  0.00           C
ATOM     94  CZ  PHE    12      29.473  34.036   0.194  1.00  0.00           C
ATOM     95  CE2 PHE    12      28.860  34.596  -0.903  1.00  0.00           C
ATOM     96  CD2 PHE    12      29.621  35.031  -1.968  1.00  0.00           C
ATOM     97  C   PHE    12      31.101  34.087  -5.128  1.00  0.00           C
ATOM     98  O   PHE    12      31.049  34.833  -6.107  1.00  0.00           O
ATOM     99  N   PRO    13      30.198  33.115  -4.937  1.00  0.00           N
ATOM    100  CD  PRO    13      30.251  32.046  -3.924  1.00  0.00           C
ATOM    101  CG  PRO    13      29.086  31.164  -4.289  1.00  0.00           C
ATOM    102  CB  PRO    13      28.830  31.383  -5.729  1.00  0.00           C
ATOM    103  CA  PRO    13      29.151  32.866  -5.938  1.00  0.00           C
ATOM    104  C   PRO    13      27.903  33.720  -5.774  1.00  0.00           C
ATOM    105  O   PRO    13      26.851  33.386  -6.324  1.00  0.00           O
ATOM    106  N   TYR    14      27.991  34.811  -5.018  1.00  0.00           N
ATOM    107  CA  TYR    14      26.843  35.686  -4.814  1.00  0.00           C
ATOM    108  CB  TYR    14      26.245  35.485  -3.422  1.00  0.00           C
ATOM    109  CG  TYR    14      25.544  34.159  -3.228  1.00  0.00           C
ATOM    110  CD1 TYR    14      26.242  33.037  -2.803  1.00  0.00           C
ATOM    111  CE1 TYR    14      25.607  31.824  -2.623  1.00  0.00           C
ATOM    112  CZ  TYR    14      24.254  31.723  -2.866  1.00  0.00           C
ATOM    113  OH  TYR    14      23.618  30.517  -2.688  1.00  0.00           O
ATOM    114  CE2 TYR    14      23.536  32.823  -3.286  1.00  0.00           C
ATOM    115  CD2 TYR    14      24.182  34.033  -3.464  1.00  0.00           C
ATOM    116  C   TYR    14      27.260  37.137  -5.004  1.00  0.00           C
ATOM    117  O   TYR    14      28.369  37.407  -5.471  1.00  0.00           O
ATOM    118  N   ASP    15      26.383  38.078  -4.659  1.00  0.00           N
ATOM    119  CA  ASP    15      26.698  39.495  -4.773  1.00  0.00           C
ATOM    120  CB  ASP    15      25.622  40.218  -5.594  1.00  0.00           C
ATOM    121  CG  ASP    15      25.811  41.720  -5.599  1.00  0.00           C
ATOM    122  OD1 ASP    15      26.673  42.211  -6.357  1.00  0.00           O
ATOM    123  OD2 ASP    15      25.103  42.413  -4.838  1.00  0.00           O
ATOM    124  C   ASP    15      26.848  40.159  -3.411  1.00  0.00           C
ATOM    125  O   ASP    15      27.886  40.762  -3.127  1.00  0.00           O
ATOM    126  N   TYR    16      25.835  40.064  -2.558  1.00  0.00           N
ATOM    127  CA  TYR    16      25.891  40.636  -1.221  1.00  0.00           C
ATOM    128  CB  TYR    16      24.572  41.316  -0.855  1.00  0.00           C
ATOM    129  CG  TYR    16      24.582  41.988   0.501  1.00  0.00           C
ATOM    130  CD1 TYR    16      25.599  42.868   0.857  1.00  0.00           C
ATOM    131  CE1 TYR    16      25.610  43.489   2.095  1.00  0.00           C
ATOM    132  CZ  TYR    16      24.594  43.231   2.995  1.00  0.00           C
ATOM    133  OH  TYR    16      24.599  43.844   4.227  1.00  0.00           O
ATOM    134  CE2 TYR    16      23.573  42.364   2.665  1.00  0.00           C
ATOM    135  CD2 TYR    16      23.570  41.748   1.424  1.00  0.00           C
ATOM    136  C   TYR    16      26.209  39.538  -0.220  1.00  0.00           C
ATOM    137  O   TYR    16      25.532  38.504  -0.189  1.00  0.00           O
ATOM    138  N   ILE    17      27.237  39.761   0.585  1.00  0.00           N
ATOM    139  CA  ILE    17      27.594  38.847   1.657  1.00  0.00           C
ATOM    140  CB  ILE    17      29.081  38.451   1.621  1.00  0.00           C
ATOM    141  CG2 ILE    17      29.468  37.998   0.233  1.00  0.00           C
ATOM    142  CG1 ILE    17      29.953  39.630   2.043  1.00  0.00           C
ATOM    143  CD1 ILE    17      31.236  39.214   2.692  1.00  0.00           C
ATOM    144  C   ILE    17      27.244  39.510   2.980  1.00  0.00           C
ATOM    145  O   ILE    17      27.032  40.722   3.067  1.00  0.00           O
ATOM    146  N   TYR    18      27.173  38.721   3.979  1.00  0.00           N
ATOM    147  CA  TYR    18      26.860  39.303   5.271  1.00  0.00           C
ATOM    148  CB  TYR    18      26.136  38.283   6.139  1.00  0.00           C
ATOM    149  CG  TYR    18      24.923  37.701   5.457  1.00  0.00           C
ATOM    150  CD1 TYR    18      23.793  38.476   5.220  1.00  0.00           C
ATOM    151  CE1 TYR    18      22.685  37.944   4.589  1.00  0.00           C
ATOM    152  CZ  TYR    18      22.704  36.621   4.187  1.00  0.00           C
ATOM    153  OH  TYR    18      21.612  36.070   3.560  1.00  0.00           O
ATOM    154  CE2 TYR    18      23.813  35.837   4.409  1.00  0.00           C
ATOM    155  CD2 TYR    18      24.913  36.378   5.039  1.00  0.00           C
ATOM    156  C   TYR    18      28.139  39.770   5.954  1.00  0.00           C
ATOM    157  O   TYR    18      29.212  39.206   5.715  1.00  0.00           O
ATOM    158  N   PRO    19      28.064  40.821   6.779  1.00  0.00           N
ATOM    159  CD  PRO    19      26.922  41.732   6.973  1.00  0.00           C
ATOM    160  CG  PRO    19      27.577  43.013   7.376  1.00  0.00           C
ATOM    161  CB  PRO    19      28.792  42.611   8.132  1.00  0.00           C
ATOM    162  CA  PRO    19      29.283  41.339   7.426  1.00  0.00           C
ATOM    163  C   PRO    19      29.916  40.379   8.411  1.00  0.00           C
ATOM    164  O   PRO    19      31.117  40.494   8.680  1.00  0.00           O
ATOM    165  N   GLU    20      29.156  39.436   8.957  1.00  0.00           N
ATOM    166  CA  GLU    20      29.752  38.405   9.793  1.00  0.00           C
ATOM    167  CB  GLU    20      28.713  37.890  10.787  1.00  0.00           C
ATOM    168  CG  GLU    20      27.360  37.576  10.170  1.00  0.00           C
ATOM    169  CD  GLU    20      27.278  36.156   9.678  1.00  0.00           C
ATOM    170  OE1 GLU    20      28.147  35.358  10.077  1.00  0.00           O
ATOM    171  OE2 GLU    20      26.358  35.834   8.899  1.00  0.00           O
ATOM    172  C   GLU    20      30.325  37.264   8.961  1.00  0.00           C
ATOM    173  O   GLU    20      31.263  36.591   9.402  1.00  0.00           O
ATOM    174  N   GLN    21      29.771  37.033   7.767  1.00  0.00           N
ATOM    175  CA  GLN    21      30.232  35.950   6.908  1.00  0.00           C
ATOM    176  CB  GLN    21      29.232  35.730   5.775  1.00  0.00           C
ATOM    177  CG  GLN    21      29.225  34.331   5.208  1.00  0.00           C
ATOM    178  CD  GLN    21      28.156  34.157   4.158  1.00  0.00           C
ATOM    179  OE1 GLN    21      27.564  35.130   3.695  1.00  0.00           O
ATOM    180  NE2 GLN    21      27.895  32.915   3.779  1.00  0.00           N
ATOM    181  C   GLN    21      31.614  36.213   6.329  1.00  0.00           C
ATOM    182  O   GLN    21      32.300  35.260   5.948  1.00  0.00           O
ATOM    183  N   PHE    22      32.033  37.475   6.242  1.00  0.00           N
ATOM    184  CA  PHE    22      33.414  37.762   5.877  1.00  0.00           C
ATOM    185  CB  PHE    22      33.583  39.246   5.564  1.00  0.00           C
ATOM    186  CG  PHE    22      34.952  39.608   5.075  1.00  0.00           C
ATOM    187  CD1 PHE    22      35.328  39.334   3.774  1.00  0.00           C
ATOM    188  CE1 PHE    22      36.587  39.666   3.318  1.00  0.00           C
ATOM    189  CZ  PHE    22      37.485  40.281   4.164  1.00  0.00           C
ATOM    190  CE2 PHE    22      37.122  40.564   5.464  1.00  0.00           C
ATOM    191  CD2 PHE    22      35.862  40.229   5.915  1.00  0.00           C
ATOM    192  C   PHE    22      34.366  37.341   6.986  1.00  0.00           C
ATOM    193  O   PHE    22      35.469  36.855   6.716  1.00  0.00           O
ATOM    194  N   SER    23      33.959  37.527   8.244  1.00  0.00           N
ATOM    195  CA  SER    23      34.791  37.117   9.363  1.00  0.00           C
ATOM    196  CB  SER    23      34.314  37.783  10.652  1.00  0.00           C
ATOM    197  OG  SER    23      32.906  37.712  10.769  1.00  0.00           O
ATOM    198  C   SER    23      34.813  35.610   9.545  1.00  0.00           C
ATOM    199  O   SER    23      35.752  35.090  10.155  1.00  0.00           O
ATOM    200  N   TYR    24      33.803  34.898   9.037  1.00  0.00           N
ATOM    201  CA  TYR    24      33.846  33.443   9.068  1.00  0.00           C
ATOM    202  CB  TYR    24      32.476  32.860   8.736  1.00  0.00           C
ATOM    203  CG  TYR    24      32.426  31.359   8.847  1.00  0.00           C
ATOM    204  CD1 TYR    24      32.283  30.748  10.081  1.00  0.00           C
ATOM    205  CE1 TYR    24      32.241  29.377  10.194  1.00  0.00           C
ATOM    206  CZ  TYR    24      32.338  28.603   9.065  1.00  0.00           C
ATOM    207  OH  TYR    24      32.295  27.240   9.172  1.00  0.00           O
ATOM    208  CE2 TYR    24      32.479  29.182   7.827  1.00  0.00           C
ATOM    209  CD2 TYR    24      32.519  30.552   7.723  1.00  0.00           C
ATOM    210  C   TYR    24      34.896  32.910   8.106  1.00  0.00           C
ATOM    211  O   TYR    24      35.579  31.928   8.407  1.00  0.00           O
ATOM    212  N   MET    25      35.029  33.538   6.938  1.00  0.00           N
ATOM    213  CA  MET    25      36.103  33.162   6.029  1.00  0.00           C
ATOM    214  CB  MET    25      35.802  33.669   4.621  1.00  0.00           C
ATOM    215  CG  MET    25      34.702  32.900   3.918  1.00  0.00           C
ATOM    216  SD  MET    25      34.315  33.563   2.293  1.00  0.00           S
ATOM    217  CE  MET    25      33.503  35.087   2.746  1.00  0.00           C
ATOM    218  C   MET    25      37.442  33.690   6.515  1.00  0.00           C
ATOM    219  O   MET    25      38.488  33.119   6.192  1.00  0.00           O
ATOM    220  N   ARG    26      37.430  34.773   7.291  1.00  0.00           N
ATOM    221  CA  ARG    26      38.670  35.296   7.847  1.00  0.00           C
ATOM    222  CB  ARG    26      38.453  36.730   8.327  1.00  0.00           C
ATOM    223  CG  ARG    26      39.645  37.345   9.027  1.00  0.00           C
ATOM    224  CD  ARG    26      39.660  38.851   8.852  1.00  0.00           C
ATOM    225  NE  ARG    26      38.336  39.435   9.024  1.00  0.00           N
ATOM    226  CZ  ARG    26      38.063  40.721   8.833  1.00  0.00           C
ATOM    227  NH1 ARG    26      39.025  41.553   8.465  1.00  0.00           N
ATOM    228  NH2 ARG    26      36.830  41.175   9.011  1.00  0.00           N
ATOM    229  C   ARG    26      39.182  34.413   8.978  1.00  0.00           C
ATOM    230  O   ARG    26      40.383  34.128   9.056  1.00  0.00           O
ATOM    231  N   GLU    27      38.288  33.959   9.858  1.00  0.00           N
ATOM    232  CA  GLU    27      38.697  33.110  10.969  1.00  0.00           C
ATOM    233  CB  GLU    27      37.636  33.117  12.069  1.00  0.00           C
ATOM    234  CG  GLU    27      37.661  34.354  12.948  1.00  0.00           C
ATOM    235  CD  GLU    27      38.735  34.296  14.013  1.00  0.00           C
ATOM    236  OE1 GLU    27      39.220  33.187  14.313  1.00  0.00           O
ATOM    237  OE2 GLU    27      39.094  35.363  14.553  1.00  0.00           O
ATOM    238  C   GLU    27      38.968  31.673  10.548  1.00  0.00           C
ATOM    239  O   GLU    27      39.628  30.943  11.291  1.00  0.00           O
ATOM    240  N   LEU    28      38.469  31.245   9.388  1.00  0.00           N
ATOM    241  CA  LEU    28      38.778  29.900   8.925  1.00  0.00           C
ATOM    242  CB  LEU    28      37.652  29.378   8.030  1.00  0.00           C
ATOM    243  CG  LEU    28      37.492  27.874   7.786  1.00  0.00           C
ATOM    244  CD1 LEU    28      36.027  27.583   7.558  1.00  0.00           C
ATOM    245  CD2 LEU    28      38.300  27.344   6.615  1.00  0.00           C
ATOM    246  C   LEU    28      40.112  29.868   8.196  1.00  0.00           C
ATOM    247  O   LEU    28      40.797  28.841   8.210  1.00  0.00           O
ATOM    248  N   LYS    29      40.496  30.979   7.564  1.00  0.00           N
ATOM    249  CA  LYS    29      41.828  31.077   6.977  1.00  0.00           C
ATOM    250  CB  LYS    29      41.907  32.291   6.056  1.00  0.00           C
ATOM    251  CG  LYS    29      43.048  32.247   5.065  1.00  0.00           C
ATOM    252  CD  LYS    29      43.497  33.645   4.701  1.00  0.00           C
ATOM    253  CE  LYS    29      44.696  33.610   3.774  1.00  0.00           C
ATOM    254  NZ  LYS    29      45.803  32.784   4.331  1.00  0.00           N
ATOM    255  C   LYS    29      42.901  31.155   8.053  1.00  0.00           C
ATOM    256  O   LYS    29      44.046  30.756   7.818  1.00  0.00           O
ATOM    257  N   ARG    30      42.548  31.654   9.239  1.00  0.00           N
ATOM    258  CA  ARG    30      43.470  31.687  10.366  1.00  0.00           C
ATOM    259  CB  ARG    30      42.882  32.560  11.479  1.00  0.00           C
ATOM    260  CG  ARG    30      43.869  33.027  12.533  1.00  0.00           C
ATOM    261  CD  ARG    30      43.278  34.133  13.391  1.00  0.00           C
ATOM    262  NE  ARG    30      43.506  35.453  12.809  1.00  0.00           N
ATOM    263  CZ  ARG    30      42.592  36.138  12.130  1.00  0.00           C
ATOM    264  NH1 ARG    30      42.888  37.332  11.637  1.00  0.00           N
ATOM    265  NH2 ARG    30      41.383  35.632  11.945  1.00  0.00           N
ATOM    266  C   ARG    30      43.792  30.291  10.891  1.00  0.00           C
ATOM    267  O   ARG    30      44.833  30.102  11.526  1.00  0.00           O
ATOM    268  N   THR    31      42.928  29.306  10.643  1.00  0.00           N
ATOM    269  CA  THR    31      43.256  27.936  11.015  1.00  0.00           C
ATOM    270  CB  THR    31      41.990  27.091  11.145  1.00  0.00           C
ATOM    271  CG2 THR    31      40.877  27.879  11.787  1.00  0.00           C
ATOM    272  OG1 THR    31      41.567  26.674   9.841  1.00  0.00           O
ATOM    273  C   THR    31      44.187  27.296   9.993  1.00  0.00           C
ATOM    274  O   THR    31      45.156  26.623  10.363  1.00  0.00           O
ATOM    275  N   LEU    32      43.901  27.495   8.704  1.00  0.00           N
ATOM    276  CA  LEU    32      44.560  26.724   7.655  1.00  0.00           C
ATOM    277  CB  LEU    32      43.800  26.882   6.342  1.00  0.00           C
ATOM    278  CG  LEU    32      42.332  26.467   6.374  1.00  0.00           C
ATOM    279  CD1 LEU    32      41.717  26.596   4.999  1.00  0.00           C
ATOM    280  CD2 LEU    32      42.195  25.053   6.887  1.00  0.00           C
ATOM    281  C   LEU    32      46.018  27.119   7.467  1.00  0.00           C
ATOM    282  O   LEU    32      46.842  26.269   7.112  1.00  0.00           O
ATOM    283  N   ASP    33      46.362  28.387   7.692  1.00  0.00           N
ATOM    284  CA  ASP    33      47.764  28.773   7.586  1.00  0.00           C
ATOM    285  CB  ASP    33      47.886  30.279   7.324  1.00  0.00           C
ATOM    286  CG  ASP    33      47.213  31.132   8.390  1.00  0.00           C
ATOM    287  OD1 ASP    33      46.549  30.585   9.290  1.00  0.00           O
ATOM    288  OD2 ASP    33      47.355  32.371   8.325  1.00  0.00           O
ATOM    289  C   ASP    33      48.556  28.364   8.820  1.00  0.00           C
ATOM    290  O   ASP    33      49.762  28.112   8.724  1.00  0.00           O
ATOM    291  N   ALA    34      47.900  28.292   9.976  1.00  0.00           N
ATOM    292  CA  ALA    34      48.546  27.846  11.201  1.00  0.00           C
ATOM    293  CB  ALA    34      47.805  28.402  12.418  1.00  0.00           C
ATOM    294  C   ALA    34      48.639  26.332  11.305  1.00  0.00           C
ATOM    295  O   ALA    34      49.297  25.844  12.232  1.00  0.00           O
ATOM    296  N   LYS    35      48.000  25.602  10.378  1.00  0.00           N
ATOM    297  CA  LYS    35      47.995  24.134  10.316  1.00  0.00           C
ATOM    298  CB  LYS    35      49.377  23.585   9.941  1.00  0.00           C
ATOM    299  CG  LYS    35      49.716  23.746   8.469  1.00  0.00           C
ATOM    300  CD  LYS    35      50.869  22.849   8.050  1.00  0.00           C
ATOM    301  CE  LYS    35      52.182  23.616   8.006  1.00  0.00           C
ATOM    302  NZ  LYS    35      53.300  22.784   7.479  1.00  0.00           N
ATOM    303  C   LYS    35      47.484  23.516  11.616  1.00  0.00           C
ATOM    304  O   LYS    35      48.075  22.585  12.168  1.00  0.00           O
ATOM    305  N   GLY    36      46.365  24.048  12.106  1.00  0.00           N
ATOM    306  CA  GLY    36      45.803  23.601  13.362  1.00  0.00           C
ATOM    307  C   GLY    36      44.296  23.518  13.285  1.00  0.00           C
ATOM    308  O   GLY    36      43.677  23.886  12.287  1.00  0.00           O
ATOM    309  N   HIE    37      43.709  23.061  14.383  1.00  0.00           N
ATOM    310  CA  HIE    37      42.292  22.730  14.432  1.00  0.00           C
ATOM    311  CB  HIE    37      42.039  21.718  15.539  1.00  0.00           C
ATOM    312  CG  HIE    37      43.015  20.584  15.547  1.00  0.00           C
ATOM    313  ND1 HIE    37      43.525  20.033  14.393  1.00  0.00           N
ATOM    314  CE1 HIE    37      44.356  19.057  14.701  1.00  0.00           C
ATOM    315  NE2 HIE    37      44.409  18.956  16.017  1.00  0.00           N
ATOM    316  CD2 HIE    37      43.581  19.901  16.569  1.00  0.00           C
ATOM    317  C   HIE    37      41.463  23.999  14.611  1.00  0.00           C
ATOM    318  O   HIE    37      41.945  25.122  14.463  1.00  0.00           O
ATOM    319  N   GLY    38      40.182  23.829  14.914  1.00  0.00           N
ATOM    320  CA  GLY    38      39.313  24.974  15.079  1.00  0.00           C
ATOM    321  C   GLY    38      37.887  24.598  15.405  1.00  0.00           C
ATOM    322  O   GLY    38      37.347  23.646  14.841  1.00  0.00           O
ATOM    323  N   VAL    39      37.266  25.335  16.322  1.00  0.00           N
ATOM    324  CA  VAL    39      35.906  25.057  16.779  1.00  0.00           C
ATOM    325  CB  VAL    39      35.849  24.670  18.261  1.00  0.00           C
ATOM    326  CG1 VAL    39      34.516  24.087  18.603  1.00  0.00           C
ATOM    327  CG2 VAL    39      36.934  23.680  18.611  1.00  0.00           C
ATOM    328  C   VAL    39      35.105  26.328  16.515  1.00  0.00           C
ATOM    329  O   VAL    39      35.046  27.229  17.355  1.00  0.00           O
ATOM    330  N   LEU    40      34.474  26.403  15.347  1.00  0.00           N
ATOM    331  CA  LEU    40      33.755  27.592  14.913  1.00  0.00           C
ATOM    332  CB  LEU    40      34.113  27.950  13.472  1.00  0.00           C
ATOM    333  CG  LEU    40      35.574  28.302  13.232  1.00  0.00           C
ATOM    334  CD1 LEU    40      35.973  27.897  11.836  1.00  0.00           C
ATOM    335  CD2 LEU    40      35.781  29.783  13.432  1.00  0.00           C
ATOM    336  C   LEU    40      32.258  27.365  15.022  1.00  0.00           C
ATOM    337  O   LEU    40      31.740  26.373  14.509  1.00  0.00           O
ATOM    338  N   GLU    41      31.563  28.282  15.680  1.00  0.00           N
ATOM    339  CA  GLU    41      30.112  28.247  15.763  1.00  0.00           C
ATOM    340  CB  GLU    41      29.639  28.509  17.189  1.00  0.00           C
ATOM    341  CG  GLU    41      28.172  28.831  17.293  1.00  0.00           C
ATOM    342  CD  GLU    41      27.839  29.566  18.563  1.00  0.00           C
ATOM    343  OE1 GLU    41      28.441  29.244  19.608  1.00  0.00           O
ATOM    344  OE2 GLU    41      26.977  30.466  18.519  1.00  0.00           O
ATOM    345  C   GLU    41      29.535  29.281  14.807  1.00  0.00           C
ATOM    346  O   GLU    41      29.908  30.455  14.855  1.00  0.00           O
ATOM    347  N   MET    42      28.617  28.842  13.947  1.00  0.00           N
ATOM    348  CA  MET    42      28.073  29.643  12.875  1.00  0.00           C
ATOM    349  CB  MET    42      28.886  29.453  11.599  1.00  0.00           C
ATOM    350  CG  MET    42      28.387  30.194  10.388  1.00  0.00           C
ATOM    351  SD  MET    42      28.495  31.979  10.447  1.00  0.00           S
ATOM    352  CE  MET    42      27.227  32.356   9.243  1.00  0.00           C
ATOM    353  C   MET    42      26.633  29.199  12.666  1.00  0.00           C
ATOM    354  O   MET    42      26.407  28.015  12.379  1.00  0.00           O
ATOM    355  N   PRO    43      25.658  30.116  12.765  1.00  0.00           N
ATOM    356  CD  PRO    43      25.826  31.571  12.882  1.00  0.00           C
ATOM    357  CG  PRO    43      24.452  32.079  12.643  1.00  0.00           C
ATOM    358  CB  PRO    43      23.553  31.051  13.225  1.00  0.00           C
ATOM    359  CA  PRO    43      24.257  29.712  12.969  1.00  0.00           C
ATOM    360  C   PRO    43      23.579  28.962  11.828  1.00  0.00           C
ATOM    361  O   PRO    43      22.988  27.904  12.065  1.00  0.00           O
ATOM    362  N   SER    44      22.907  29.385  12.923  1.00  0.00           N
ATOM    363  CA  SER    44      22.084  28.826  11.847  1.00  0.00           C
ATOM    364  CB  SER    44      20.904  28.048  12.423  1.00  0.00           C
ATOM    365  OG  SER    44      21.368  26.929  13.148  1.00  0.00           O
ATOM    366  C   SER    44      21.557  29.912  10.902  1.00  0.00           C
ATOM    367  O   SER    44      21.156  30.993  11.326  1.00  0.00           O
ATOM    368  N   GLY    45      21.534  29.608   9.602  1.00  0.00           N
ATOM    369  CA  GLY    45      20.971  30.493   8.578  1.00  0.00           C
ATOM    370  C   GLY    45      21.903  31.592   8.052  1.00  0.00           C
ATOM    371  O   GLY    45      21.499  32.372   7.196  1.00  0.00           O
ATOM    372  N   THR    46      23.160  31.647   8.493  1.00  0.00           N
ATOM    373  CA  THR    46      24.164  32.587   7.958  1.00  0.00           C
ATOM    374  CB  THR    46      25.129  33.045   9.052  1.00  0.00           C
ATOM    375  CG2 THR    46      24.428  33.758  10.204  1.00  0.00           C
ATOM    376  OG1 THR    46      25.738  31.889   9.543  1.00  0.00           O
ATOM    377  C   THR    46      24.964  32.022   6.782  1.00  0.00           C
ATOM    378  O   THR    46      25.884  32.672   6.309  1.00  0.00           O
ATOM    379  N   GLY    47      24.641  30.831   6.263  1.00  0.00           N
ATOM    380  CA  GLY    47      25.314  30.259   5.085  1.00  0.00           C
ATOM    381  C   GLY    47      26.696  29.647   5.360  1.00  0.00           C
ATOM    382  O   GLY    47      27.604  29.808   4.548  1.00  0.00           O
ATOM    383  N   LYS    48      26.588  29.248   5.449  1.00  0.00           N
ATOM    384  CA  LYS    48      27.773  28.664   6.067  1.00  0.00           C
ATOM    385  CB  LYS    48      27.403  28.056   7.419  1.00  0.00           C
ATOM    386  CG  LYS    48      28.525  27.299   8.105  1.00  0.00           C
ATOM    387  CD  LYS    48      28.020  26.543   9.318  1.00  0.00           C
ATOM    388  CE  LYS    48      27.254  25.305   8.904  1.00  0.00           C
ATOM    389  NZ  LYS    48      26.788  24.520  10.078  1.00  0.00           N
ATOM    390  C   LYS    48      28.396  27.613   5.159  1.00  0.00           C
ATOM    391  O   LYS    48      29.624  27.526   5.050  1.00  0.00           O
ATOM    392  N   THR    49      27.560  26.822   4.484  1.00  0.00           N
ATOM    393  CA  THR    49      28.058  25.761   3.618  1.00  0.00           C
ATOM    394  CB  THR    49      26.910  24.816   3.263  1.00  0.00           C
ATOM    395  CG2 THR    49      27.430  23.531   2.655  1.00  0.00           C
ATOM    396  OG1 THR    49      26.179  24.492   4.450  1.00  0.00           O
ATOM    397  C   THR    49      28.702  26.323   2.358  1.00  0.00           C
ATOM    398  O   THR    49      29.658  25.741   1.836  1.00  0.00           O
ATOM    399  N   VAL    50      28.224  27.470   1.879  1.00  0.00           N
ATOM    400  CA  VAL    50      28.757  28.035   0.647  1.00  0.00           C
ATOM    401  CB  VAL    50      27.628  28.711  -0.157  1.00  0.00           C
ATOM    402  CG1 VAL    50      27.327  30.110   0.361  1.00  0.00           C
ATOM    403  CG2 VAL    50      27.930  28.712  -1.652  1.00  0.00           C
ATOM    404  C   VAL    50      29.912  29.000   0.906  1.00  0.00           C
ATOM    405  O   VAL    50      30.681  29.291  -0.017  1.00  0.00           O
ATOM    406  N   SER    51      30.076  29.481   2.139  1.00  0.00           N
ATOM    407  CA  SER    51      31.232  30.303   2.472  1.00  0.00           C
ATOM    408  CB  SER    51      30.873  31.327   3.549  1.00  0.00           C
ATOM    409  OG  SER    51      30.546  30.679   4.763  1.00  0.00           O
ATOM    410  C   SER    51      32.411  29.477   2.946  1.00  0.00           C
ATOM    411  O   SER    51      33.560  29.894   2.773  1.00  0.00           O
ATOM    412  N   LEU    52      32.153  28.319   3.553  1.00  0.00           N
ATOM    413  CA  LEU    52      33.232  27.392   3.861  1.00  0.00           C
ATOM    414  CB  LEU    52      32.727  26.304   4.811  1.00  0.00           C
ATOM    415  CG  LEU    52      33.683  25.351   5.526  1.00  0.00           C
ATOM    416  CD1 LEU    52      33.081  24.990   6.859  1.00  0.00           C
ATOM    417  CD2 LEU    52      33.932  24.083   4.742  1.00  0.00           C
ATOM    418  C   LEU    52      33.795  26.780   2.590  1.00  0.00           C
ATOM    419  O   LEU    52      34.993  26.492   2.516  1.00  0.00           O
ATOM    420  N   LEU    53      32.945  26.568   1.589  1.00  0.00           N
ATOM    421  CA  LEU    53      33.398  25.990   0.333  1.00  0.00           C
ATOM    422  CB  LEU    53      32.235  25.295  -0.370  1.00  0.00           C
ATOM    423  CG  LEU    53      31.994  23.869   0.112  1.00  0.00           C
ATOM    424  CD1 LEU    53      30.627  23.372  -0.306  1.00  0.00           C
ATOM    425  CD2 LEU    53      33.074  22.975  -0.438  1.00  0.00           C
ATOM    426  C   LEU    53      34.018  27.033  -0.583  1.00  0.00           C
ATOM    427  O   LEU    53      34.840  26.685  -1.431  1.00  0.00           O
ATOM    428  N   ALA    54      33.641  28.304  -0.439  1.00  0.00           N
ATOM    429  CA  ALA    54      34.241  29.339  -1.271  1.00  0.00           C
ATOM    430  CB  ALA    54      33.418  30.622  -1.213  1.00  0.00           C
ATOM    431  C   ALA    54      35.672  29.629  -0.858  1.00  0.00           C
ATOM    432  O   ALA    54      36.481  30.039  -1.695  1.00  0.00           O
ATOM    433  N   LEU    55      36.004  29.428   0.415  1.00  0.00           N
ATOM    434  CA  LEU    55      37.351  29.731   0.880  1.00  0.00           C
ATOM    435  CB  LEU    55      37.330  30.075   2.365  1.00  0.00           C
ATOM    436  CG  LEU    55      38.724  30.296   2.940  1.00  0.00           C
ATOM    437  CD1 LEU    55      39.309  31.584   2.411  1.00  0.00           C
ATOM    438  CD2 LEU    55      38.663  30.325   4.439  1.00  0.00           C
ATOM    439  C   LEU    55      38.313  28.578   0.620  1.00  0.00           C
ATOM    440  O   LEU    55      39.382  28.781   0.037  1.00  0.00           O
ATOM    441  N   ILE    56      37.948  27.365   1.052  1.00  0.00           N
ATOM    442  CA  ILE    56      38.870  26.232   1.020  1.00  0.00           C
ATOM    443  CB  ILE    56      38.319  25.073   1.869  1.00  0.00           C
ATOM    444  CG2 ILE    56      39.281  23.903   1.881  1.00  0.00           C
ATOM    445  CG1 ILE    56      38.090  25.537   3.303  1.00  0.00           C
ATOM    446  CD1 ILE    56      37.611  24.447   4.230  1.00  0.00           C
ATOM    447  C   ILE    56      39.150  25.799  -0.414  1.00  0.00           C
ATOM    448  O   ILE    56      40.292  25.476  -0.766  1.00  0.00           O
ATOM    449  N   MET    57      38.122  25.805  -1.266  1.00  0.00           N
ATOM    450  CA  MET    57      38.333  25.501  -2.677  1.00  0.00           C
ATOM    451  CB  MET    57      36.988  25.329  -3.382  1.00  0.00           C
ATOM    452  CG  MET    57      37.054  24.867  -4.822  1.00  0.00           C
ATOM    453  SD  MET    57      35.429  24.909  -5.596  1.00  0.00           S
ATOM    454  CE  MET    57      35.876  25.000  -7.324  1.00  0.00           C
ATOM    455  C   MET    57      39.171  26.573  -3.361  1.00  0.00           C
ATOM    456  O   MET    57      39.930  26.264  -4.279  1.00  0.00           O
ATOM    457  N   ALA    58      39.086  27.822  -2.908  1.00  0.00           N
ATOM    458  CA  ALA    58      39.989  28.851  -3.404  1.00  0.00           C
ATOM    459  CB  ALA    58      39.338  30.230  -3.307  1.00  0.00           C
ATOM    460  C   ALA    58      41.321  28.872  -2.668  1.00  0.00           C
ATOM    461  O   ALA    58      42.269  29.503  -3.149  1.00  0.00           O
ATOM    462  N   TYR    59      41.413  28.207  -1.516  1.00  0.00           N
ATOM    463  CA  TYR    59      42.676  28.135  -0.791  1.00  0.00           C
ATOM    464  CB  TYR    59      42.426  27.747   0.665  1.00  0.00           C
ATOM    465  CG  TYR    59      43.599  27.973   1.591  1.00  0.00           C
ATOM    466  CD1 TYR    59      43.768  29.187   2.236  1.00  0.00           C
ATOM    467  CE1 TYR    59      44.830  29.396   3.085  1.00  0.00           C
ATOM    468  CZ  TYR    59      45.740  28.385   3.300  1.00  0.00           C
ATOM    469  OH  TYR    59      46.801  28.592   4.147  1.00  0.00           O
ATOM    470  CE2 TYR    59      45.593  27.169   2.674  1.00  0.00           C
ATOM    471  CD2 TYR    59      44.527  26.968   1.828  1.00  0.00           C
ATOM    472  C   TYR    59      43.631  27.146  -1.439  1.00  0.00           C
ATOM    473  O   TYR    59      44.848  27.351  -1.423  1.00  0.00           O
ATOM    474  N   GLN    60      43.099  26.069  -2.012  1.00  0.00           N
ATOM    475  CA  GLN    60      43.934  25.042  -2.616  1.00  0.00           C
ATOM    476  CB  GLN    60      43.175  23.715  -2.655  1.00  0.00           C
ATOM    477  CG  GLN    60      41.999  23.699  -3.600  1.00  0.00           C
ATOM    478  CD  GLN    60      41.247  22.390  -3.547  1.00  0.00           C
ATOM    479  OE1 GLN    60      41.011  21.842  -2.471  1.00  0.00           O
ATOM    480  NE2 GLN    60      40.870  21.876  -4.708  1.00  0.00           N
ATOM    481  C   GLN    60      44.422  25.406  -4.013  1.00  0.00           C
ATOM    482  O   GLN    60      45.136  24.608  -4.626  1.00  0.00           O
ATOM    483  N   ARG    61      44.057  26.576  -4.533  1.00  0.00           N
ATOM    484  CA  ARG    61      44.635  27.068  -5.777  1.00  0.00           C
ATOM    485  CB  ARG    61      43.618  27.913  -6.552  1.00  0.00           C
ATOM    486  CG  ARG    61      42.763  27.160  -7.564  1.00  0.00           C
ATOM    487  CD  ARG    61      41.764  26.257  -6.898  1.00  0.00           C
ATOM    488  NE  ARG    61      40.782  25.721  -7.828  1.00  0.00           N
ATOM    489  CZ  ARG    61      39.631  26.319  -8.110  1.00  0.00           C
ATOM    490  NH1 ARG    61      39.309  27.469  -7.530  1.00  0.00           N
ATOM    491  NH2 ARG    61      38.794  25.762  -8.967  1.00  0.00           N
ATOM    492  C   ARG    61      45.893  27.889  -5.551  1.00  0.00           C
ATOM    493  O   ARG    61      46.833  27.801  -6.349  1.00  0.00           O
ATOM    494  N   ALA    62      45.937  28.681  -4.482  1.00  0.00           N
ATOM    495  CA  ALA    62      47.089  29.532  -4.216  1.00  0.00           C
ATOM    496  CB  ALA    62      46.653  30.790  -3.467  1.00  0.00           C
ATOM    497  C   ALA    62      48.169  28.806  -3.428  1.00  0.00           C
ATOM    498  O   ALA    62      49.360  29.067  -3.627  1.00  0.00           O
ATOM    499  N   TYR    63      47.778  27.899  -2.534  1.00  0.00           N
ATOM    500  CA  TYR    63      48.708  27.060  -1.782  1.00  0.00           C
ATOM    501  CB  TYR    63      48.656  27.352  -0.284  1.00  0.00           C
ATOM    502  CG  TYR    63      48.862  28.799   0.109  1.00  0.00           C
ATOM    503  CD1 TYR    63      47.791  29.686   0.164  1.00  0.00           C
ATOM    504  CE1 TYR    63      47.972  31.006   0.529  1.00  0.00           C
ATOM    505  CZ  TYR    63      49.235  31.451   0.852  1.00  0.00           C
ATOM    506  OH  TYR    63      49.418  32.763   1.217  1.00  0.00           O
ATOM    507  CE2 TYR    63      50.312  30.591   0.812  1.00  0.00           C
ATOM    508  CD2 TYR    63      50.122  29.273   0.445  1.00  0.00           C
ATOM    509  C   TYR    63      48.364  25.598  -2.049  1.00  0.00           C
ATOM    510  O   TYR    63      47.811  24.912  -1.178  1.00  0.00           O
ATOM    511  N   PRO    64      48.684  25.081  -3.238  1.00  0.00           N
ATOM    512  CD  PRO    64      49.550  25.661  -4.280  1.00  0.00           C
ATOM    513  CG  PRO    64      49.532  24.614  -5.377  1.00  0.00           C
ATOM    514  CB  PRO    64      48.363  23.728  -5.114  1.00  0.00           C
ATOM    515  CA  PRO    64      48.274  23.717  -3.586  1.00  0.00           C
ATOM    516  C   PRO    64      49.161  22.631  -3.002  1.00  0.00           C
ATOM    517  O   PRO    64      48.903  21.448  -3.249  1.00  0.00           O
ATOM    518  N   LEU    65      50.196  22.993  -2.247  1.00  0.00           N
ATOM    519  CA  LEU    65      51.053  22.018  -1.596  1.00  0.00           C
ATOM    520  CB  LEU    65      52.528  22.385  -1.801  1.00  0.00           C
ATOM    521  CG  LEU    65      52.963  22.588  -3.253  1.00  0.00           C
ATOM    522  CD1 LEU    65      54.438  22.946  -3.331  1.00  0.00           C
ATOM    523  CD2 LEU    65      52.665  21.345  -4.078  1.00  0.00           C
ATOM    524  C   LEU    65      50.774  21.879  -0.108  1.00  0.00           C
ATOM    525  O   LEU    65      51.156  20.865   0.484  1.00  0.00           O
ATOM    526  N   GLU    66      50.126  22.865   0.511  1.00  0.00           N
ATOM    527  CA  GLU    66      49.814  22.759   1.931  1.00  0.00           C
ATOM    528  CB  GLU    66      49.767  24.146   2.565  1.00  0.00           C
ATOM    529  CG  GLU    66      51.078  24.905   2.469  1.00  0.00           C
ATOM    530  CD  GLU    66      51.153  26.071   3.432  1.00  0.00           C
ATOM    531  OE1 GLU    66      52.233  26.292   4.020  1.00  0.00           O
ATOM    532  OE2 GLU    66      50.131  26.768   3.603  1.00  0.00           O
ATOM    533  C   GLU    66      48.504  22.017   2.157  1.00  0.00           C
ATOM    534  O   GLU    66      48.400  21.208   3.085  1.00  0.00           O
ATOM    535  N   VAL    67      47.494  22.278   1.330  1.00  0.00           N
ATOM    536  CA  VAL    67      46.263  21.499   1.335  1.00  0.00           C
ATOM    537  CB  VAL    67      45.033  22.336   1.764  1.00  0.00           C
ATOM    538  CG1 VAL    67      45.221  22.860   3.173  1.00  0.00           C
ATOM    539  CG2 VAL    67      44.792  23.490   0.819  1.00  0.00           C
ATOM    540  C   VAL    67      46.078  20.904  -0.054  1.00  0.00           C
ATOM    541  O   VAL    67      46.488  21.485  -1.063  1.00  0.00           O
ATOM    542  N   THR    68      45.510  19.700  -0.096  1.00  0.00           N
ATOM    543  CA  THR    68      45.313  19.015  -1.368  1.00  0.00           C
ATOM    544  CB  THR    68      46.277  17.834  -1.512  1.00  0.00           C
ATOM    545  CG2 THR    68      47.701  18.307  -1.769  1.00  0.00           C
ATOM    546  OG1 THR    68      46.237  17.034  -0.324  1.00  0.00           O
ATOM    547  C   THR    68      43.882  18.518  -1.515  1.00  0.00           C
ATOM    548  O   THR    68      43.319  18.544  -2.614  1.00  0.00           O
ATOM    549  N   LYS    69      43.288  18.065  -0.417  1.00  0.00           N
ATOM    550  CA  LYS    69      41.987  17.416  -0.457  1.00  0.00           C
ATOM    551  CB  LYS    69      42.142  15.895  -0.360  1.00  0.00           C
ATOM    552  CG  LYS    69      40.839  15.123  -0.350  1.00  0.00           C
ATOM    553  CD  LYS    69      41.089  13.625  -0.326  1.00  0.00           C
ATOM    554  CE  LYS    69      41.913  13.181  -1.522  1.00  0.00           C
ATOM    555  NZ  LYS    69      42.126  11.707  -1.539  1.00  0.00           N
ATOM    556  C   LYS    69      41.142  17.937   0.689  1.00  0.00           C
ATOM    557  O   LYS    69      41.619  18.022   1.820  1.00  0.00           O
ATOM    558  N   LEU    70      39.898  18.294   0.399  1.00  0.00           N
ATOM    559  CA  LEU    70      38.950  18.710   1.422  1.00  0.00           C
ATOM    560  CB  LEU    70      38.187  19.959   0.987  1.00  0.00           C
ATOM    561  CG  LEU    70      36.908  20.260   1.767  1.00  0.00           C
ATOM    562  CD1 LEU    70      37.231  20.841   3.122  1.00  0.00           C
ATOM    563  CD2 LEU    70      36.024  21.198   0.988  1.00  0.00           C
ATOM    564  C   LEU    70      37.988  17.563   1.693  1.00  0.00           C
ATOM    565  O   LEU    70      37.272  17.121   0.790  1.00  0.00           O
ATOM    566  N   ILE    71      37.988  17.066   2.920  1.00  0.00           N
ATOM    567  CA  ILE    71      37.020  16.071   3.365  1.00  0.00           C
ATOM    568  CB  ILE    71      37.692  14.996   4.236  1.00  0.00           C
ATOM    569  CG2 ILE    71      36.714  13.898   4.591  1.00  0.00           C
ATOM    570  CG1 ILE    71      38.891  14.405   3.501  1.00  0.00           C
ATOM    571  CD1 ILE    71      39.641  13.382   4.303  1.00  0.00           C
ATOM    572  C   ILE    71      35.924  16.798   4.122  1.00  0.00           C
ATOM    573  O   ILE    71      36.203  17.680   4.943  1.00  0.00           O
ATOM    574  N   TYR    72      34.674  16.439   3.848  1.00  0.00           N
ATOM    575  CA  TYR    72      33.515  17.140   4.393  1.00  0.00           C
ATOM    576  CB  TYR    72      32.848  17.980   3.311  1.00  0.00           C
ATOM    577  CG  TYR    72      31.958  19.092   3.808  1.00  0.00           C
ATOM    578  CD1 TYR    72      30.724  18.822   4.383  1.00  0.00           C
ATOM    579  CE1 TYR    72      29.910  19.834   4.826  1.00  0.00           C
ATOM    580  CZ  TYR    72      30.318  21.137   4.698  1.00  0.00           C
ATOM    581  OH  TYR    72      29.504  22.150   5.143  1.00  0.00           O
ATOM    582  CE2 TYR    72      31.532  21.436   4.122  1.00  0.00           C
ATOM    583  CD2 TYR    72      32.344  20.416   3.682  1.00  0.00           C
ATOM    584  C   TYR    72      32.572  16.090   4.967  1.00  0.00           C
ATOM    585  O   TYR    72      31.728  15.546   4.255  1.00  0.00           O
ATOM    586  N   CYS    73      32.707  15.811   6.259  1.00  0.00           N
ATOM    587  CA  CYS    73      31.838  14.857   6.936  1.00  0.00           C
ATOM    588  CB  CYS    73      32.533  14.258   8.152  1.00  0.00           C
ATOM    589  SG  CYS    73      33.953  13.238   7.750  1.00  0.00           S
ATOM    590  C   CYS    73      30.548  15.559   7.334  1.00  0.00           C
ATOM    591  O   CYS    73      30.548  16.416   8.221  1.00  0.00           O
ATOM    592  N   SER    74      29.451  15.198   6.683  1.00  0.00           N
ATOM    593  CA  SER    74      28.124  15.666   7.048  1.00  0.00           C
ATOM    594  CB  SER    74      27.323  16.070   5.808  1.00  0.00           C
ATOM    595  OG  SER    74      27.951  17.138   5.120  1.00  0.00           O
ATOM    596  C   SER    74      27.402  14.577   7.827  1.00  0.00           C
ATOM    597  O   SER    74      27.924  13.479   8.026  1.00  0.00           O
ATOM    598  N   ARG    75      26.188  14.894   8.277  1.00  0.00           N
ATOM    599  CA  ARG    75      25.468  13.983   9.162  1.00  0.00           C
ATOM    600  CB  ARG    75      24.313  14.713   9.845  1.00  0.00           C
ATOM    601  CG  ARG    75      24.710  15.387  11.144  1.00  0.00           C
ATOM    602  CD  ARG    75      23.520  15.579  12.065  1.00  0.00           C
ATOM    603  NE  ARG    75      23.927  15.595  13.467  1.00  0.00           N
ATOM    604  CZ  ARG    75      23.084  15.584  14.493  1.00  0.00           C
ATOM    605  NH1 ARG    75      23.548  15.601  15.735  1.00  0.00           N
ATOM    606  NH2 ARG    75      21.775  15.554  14.280  1.00  0.00           N
ATOM    607  C   ARG    75      24.967  12.754   8.411  1.00  0.00           C
ATOM    608  O   ARG    75      25.369  11.625   8.712  1.00  0.00           O
ATOM    609  N   THR    76      24.094  12.948   7.425  1.00  0.00           N
ATOM    610  CA  THR    76      23.558  11.828   6.668  1.00  0.00           C
ATOM    611  CB  THR    76      22.290  11.264   7.326  1.00  0.00           C
ATOM    612  CG2 THR    76      21.187  12.298   7.377  1.00  0.00           C
ATOM    613  OG1 THR    76      21.840  10.114   6.599  1.00  0.00           O
ATOM    614  C   THR    76      23.309  12.250   5.225  1.00  0.00           C
ATOM    615  O   THR    76      23.617  13.373   4.815  1.00  0.00           O
ATOM    616  N   VAL    77      22.736  11.321   4.465  1.00  0.00           N
ATOM    617  CA  VAL    77      22.617  11.345   3.005  1.00  0.00           C
ATOM    618  CB  VAL    77      22.041   9.997   2.525  1.00  0.00           C
ATOM    619  CG1 VAL    77      22.242   9.791   1.035  1.00  0.00           C
ATOM    620  CG2 VAL    77      22.672   8.859   3.308  1.00  0.00           C
ATOM    621  C   VAL    77      21.824  12.526   2.429  1.00  0.00           C
ATOM    622  O   VAL    77      22.182  12.983   1.333  1.00  0.00           O
ATOM    623  N   PRO    78      20.759  13.061   3.069  1.00  0.00           N
ATOM    624  CD  PRO    78      19.764  12.412   3.951  1.00  0.00           C
ATOM    625  CG  PRO    78      18.527  13.241   3.772  1.00  0.00           C
ATOM    626  CB  PRO    78      19.007  14.577   3.478  1.00  0.00           C
ATOM    627  CA  PRO    78      20.203  14.333   2.555  1.00  0.00           C
ATOM    628  C   PRO    78      21.169  15.507   2.568  1.00  0.00           C
ATOM    629  O   PRO    78      21.222  16.257   1.584  1.00  0.00           O
ATOM    630  N   GLU    79      21.946  15.692   3.635  1.00  0.00           N
ATOM    631  CA  GLU    79      22.920  16.774   3.626  1.00  0.00           C
ATOM    632  CB  GLU    79      23.288  17.193   5.049  1.00  0.00           C
ATOM    633  CG  GLU    79      22.102  17.533   5.926  1.00  0.00           C
ATOM    634  CD  GLU    79      21.717  16.390   6.825  1.00  0.00           C
ATOM    635  OE1 GLU    79      20.888  16.594   7.737  1.00  0.00           O
ATOM    636  OE2 GLU    79      22.256  15.287   6.620  1.00  0.00           O
ATOM    637  C   GLU    79      24.187  16.428   2.863  1.00  0.00           C
ATOM    638  O   GLU    79      24.985  17.327   2.588  1.00  0.00           O
ATOM    639  N   ILE    80      24.407  15.157   2.527  1.00  0.00           N
ATOM    640  CA  ILE    80      25.491  14.818   1.613  1.00  0.00           C
ATOM    641  CB  ILE    80      25.746  13.300   1.627  1.00  0.00           C
ATOM    642  CG2 ILE    80      26.681  12.886   0.505  1.00  0.00           C
ATOM    643  CG1 ILE    80      26.326  12.870   2.972  1.00  0.00           C
ATOM    644  CD1 ILE    80      26.435  11.376   3.132  1.00  0.00           C
ATOM    645  C   ILE    80      25.172  15.330   0.215  1.00  0.00           C
ATOM    646  O   ILE    80      26.022  15.928  -0.456  1.00  0.00           O
ATOM    647  N   GLU    81      23.929  15.142  -0.226  1.00  0.00           N
ATOM    648  CA  GLU    81      23.523  15.607  -1.546  1.00  0.00           C
ATOM    649  CB  GLU    81      22.223  14.917  -1.956  1.00  0.00           C
ATOM    650  CG  GLU    81      22.395  13.453  -2.308  1.00  0.00           C
ATOM    651  CD  GLU    81      22.856  13.251  -3.734  1.00  0.00           C
ATOM    652  OE1 GLU    81      22.139  13.687  -4.657  1.00  0.00           O
ATOM    653  OE2 GLU    81      23.942  12.669  -3.933  1.00  0.00           O
ATOM    654  C   GLU    81      23.355  17.119  -1.583  1.00  0.00           C
ATOM    655  O   GLU    81      23.455  17.726  -2.654  1.00  0.00           O
ATOM    656  N   LYS    82      23.101  17.744  -0.432  1.00  0.00           N
ATOM    657  CA  LYS    82      22.892  19.187  -0.409  1.00  0.00           C
ATOM    658  CB  LYS    82      22.188  19.594   0.884  1.00  0.00           C
ATOM    659  CG  LYS    82      21.515  20.948   0.816  1.00  0.00           C
ATOM    660  CD  LYS    82      20.394  21.052   1.833  1.00  0.00           C
ATOM    661  CE  LYS    82      19.632  22.357   1.681  1.00  0.00           C
ATOM    662  NZ  LYS    82      18.432  22.410   2.560  1.00  0.00           N
ATOM    663  C   LYS    82      24.204  19.942  -0.562  1.00  0.00           C
ATOM    664  O   LYS    82      24.238  21.006  -1.189  1.00  0.00           O
ATOM    665  N   VAL    83      25.292  19.409  -0.001  1.00  0.00           N
ATOM    666  CA  VAL    83      26.588  20.080  -0.072  1.00  0.00           C
ATOM    667  CB  VAL    83      27.555  19.445   0.948  1.00  0.00           C
ATOM    668  CG1 VAL    83      28.993  19.881   0.723  1.00  0.00           C
ATOM    669  CG2 VAL    83      27.130  19.806   2.353  1.00  0.00           C
ATOM    670  C   VAL    83      27.137  20.036  -1.494  1.00  0.00           C
ATOM    671  O   VAL    83      27.719  21.016  -1.981  1.00  0.00           O
ATOM    672  N   ILE    84      26.913  18.924  -2.198  1.00  0.00           N
ATOM    673  CA  ILE    84      27.400  18.776  -3.566  1.00  0.00           C
ATOM    674  CB  ILE    84      27.270  17.302  -3.999  1.00  0.00           C
ATOM    675  CG2 ILE    84      27.395  17.136  -5.496  1.00  0.00           C
ATOM    676  CG1 ILE    84      28.369  16.472  -3.341  1.00  0.00           C
ATOM    677  CD1 ILE    84      29.759  16.928  -3.707  1.00  0.00           C
ATOM    678  C   ILE    84      26.668  19.731  -4.506  1.00  0.00           C
ATOM    679  O   ILE    84      27.278  20.341  -5.394  1.00  0.00           O
ATOM    680  N   GLU    85      25.366  19.935  -4.284  1.00  0.00           N
ATOM    681  CA  GLU    85      24.623  20.905  -5.080  1.00  0.00           C
ATOM    682  CB  GLU    85      23.121  20.721  -4.876  1.00  0.00           C
ATOM    683  CG  GLU    85      22.548  19.500  -5.578  1.00  0.00           C
ATOM    684  CD  GLU    85      23.076  19.333  -6.993  1.00  0.00           C
ATOM    685  OE1 GLU    85      23.860  18.390  -7.228  1.00  0.00           O
ATOM    686  OE2 GLU    85      22.707  20.143  -7.868  1.00  0.00           O
ATOM    687  C   GLU    85      25.016  22.343  -4.766  1.00  0.00           C
ATOM    688  O   GLU    85      24.800  23.224  -5.602  1.00  0.00           O
ATOM    689  N   GLU    86      25.586  22.603  -3.588  1.00  0.00           N
ATOM    690  CA  GLU    86      26.199  23.895  -3.317  1.00  0.00           C
ATOM    691  CB  GLU    86      26.263  24.160  -1.810  1.00  0.00           C
ATOM    692  CG  GLU    86      24.915  24.183  -1.112  1.00  0.00           C
ATOM    693  CD  GLU    86      24.315  25.569  -1.029  1.00  0.00           C
ATOM    694  OE1 GLU    86      25.085  26.549  -0.977  1.00  0.00           O
ATOM    695  OE2 GLU    86      23.071  25.680  -1.009  1.00  0.00           O
ATOM    696  C   GLU    86      27.601  24.011  -3.901  1.00  0.00           C
ATOM    697  O   GLU    86      28.188  25.093  -3.848  1.00  0.00           O
ATOM    698  N   LEU    87      28.143  22.926  -4.451  1.00  0.00           N
ATOM    699  CA  LEU    87      29.470  22.931  -5.048  1.00  0.00           C
ATOM    700  CB  LEU    87      30.228  21.658  -4.657  1.00  0.00           C
ATOM    701  CG  LEU    87      31.729  21.615  -4.924  1.00  0.00           C
ATOM    702  CD1 LEU    87      32.419  22.761  -4.219  1.00  0.00           C
ATOM    703  CD2 LEU    87      32.305  20.288  -4.481  1.00  0.00           C
ATOM    704  C   LEU    87      29.436  23.053  -6.564  1.00  0.00           C
ATOM    705  O   LEU    87      30.354  23.641  -7.144  1.00  0.00           O
ATOM    706  N   ARG    88      28.405  22.510  -7.219  1.00  0.00           N
ATOM    707  CA  ARG    88      28.204  22.791  -8.638  1.00  0.00           C
ATOM    708  CB  ARG    88      27.093  21.913  -9.211  1.00  0.00           C
ATOM    709  CG  ARG    88      27.230  20.436  -8.939  1.00  0.00           C
ATOM    710  CD  ARG    88      25.996  19.701  -9.432  1.00  0.00           C
ATOM    711  NE  ARG    88      26.160  19.215 -10.796  1.00  0.00           N
ATOM    712  CZ  ARG    88      26.297  17.934 -11.117  1.00  0.00           C
ATOM    713  NH1 ARG    88      26.288  17.010 -10.169  1.00  0.00           N
ATOM    714  NH2 ARG    88      26.444  17.577 -12.386  1.00  0.00           N
ATOM    715  C   ARG    88      27.871  24.258  -8.861  1.00  0.00           C
ATOM    716  O   ARG    88      28.310  24.855  -9.849  1.00  0.00           O
ATOM    717  N   LYS    89      27.092  24.849  -7.950  1.00  0.00           N
ATOM    718  CA  LYS    89      26.752  26.266  -8.037  1.00  0.00           C
ATOM    719  CB  LYS    89      25.714  26.608  -6.970  1.00  0.00           C
ATOM    720  CG  LYS    89      24.782  27.747  -7.331  1.00  0.00           C
ATOM    721  CD  LYS    89      23.674  27.885  -6.295  1.00  0.00           C
ATOM    722  CE  LYS    89      22.889  26.589  -6.144  1.00  0.00           C
ATOM    723  NZ  LYS    89      21.794  26.707  -5.145  1.00  0.00           N
ATOM    724  C   LYS    89      27.980  27.152  -7.883  1.00  0.00           C
ATOM    725  O   LYS    89      28.012  28.267  -8.411  1.00  0.00           O
ATOM    726  N   LEU    90      28.993  26.676  -7.164  1.00  0.00           N
ATOM    727  CA  LEU    90      30.270  27.365  -7.076  1.00  0.00           C
ATOM    728  CB  LEU    90      30.953  27.024  -5.748  1.00  0.00           C
ATOM    729  CG  LEU    90      32.306  27.656  -5.431  1.00  0.00           C
ATOM    730  CD1 LEU    90      32.165  29.156  -5.363  1.00  0.00           C
ATOM    731  CD2 LEU    90      32.849  27.109  -4.130  1.00  0.00           C
ATOM    732  C   LEU    90      31.189  27.020  -8.238  1.00  0.00           C
ATOM    733  O   LEU    90      31.963  27.875  -8.684  1.00  0.00           O
ATOM    734  N   LEU    91      31.111  25.792  -8.755  1.00  0.00           N
ATOM    735  CA  LEU    91      31.947  25.421  -9.890  1.00  0.00           C
ATOM    736  CB  LEU    91      32.011  23.902 -10.036  1.00  0.00           C
ATOM    737  CG  LEU    91      33.047  23.455 -11.069  1.00  0.00           C
ATOM    738  CD1 LEU    91      34.428  23.817 -10.588  1.00  0.00           C
ATOM    739  CD2 LEU    91      32.952  21.974 -11.374  1.00  0.00           C
ATOM    740  C   LEU    91      31.449  26.048 -11.185  1.00  0.00           C
ATOM    741  O   LEU    91      32.253  26.551 -11.977  1.00  0.00           O
ATOM    742  N   ASN    92      30.132  26.025 -11.419  1.00  0.00           N
ATOM    743  CA  ASN    92      29.580  26.620 -12.634  1.00  0.00           C
ATOM    744  CB  ASN    92      28.111  26.235 -12.801  1.00  0.00           C
ATOM    745  CG  ASN    92      27.923  24.755 -13.057  1.00  0.00           C
ATOM    746  OD1 ASN    92      26.875  24.188 -12.749  1.00  0.00           O
ATOM    747  ND2 ASN    92      28.943  24.119 -13.620  1.00  0.00           N
ATOM    748  C   ASN    92      29.726  28.134 -12.637  1.00  0.00           C
ATOM    749  O   ASN    92      29.793  28.745 -13.710  1.00  0.00           O
ATOM    750  N   PHE    93      29.757  28.756 -11.455  1.00  0.00           N
ATOM    751  CA  PHE    93      30.127  30.164 -11.371  1.00  0.00           C
ATOM    752  CB  PHE    93      29.917  30.682  -9.945  1.00  0.00           C
ATOM    753  CG  PHE    93      30.719  31.914  -9.622  1.00  0.00           C
ATOM    754  CD1 PHE    93      30.363  33.144 -10.150  1.00  0.00           C
ATOM    755  CE1 PHE    93      31.097  34.278  -9.860  1.00  0.00           C
ATOM    756  CZ  PHE    93      32.199  34.191  -9.031  1.00  0.00           C
ATOM    757  CE2 PHE    93      32.562  32.974  -8.491  1.00  0.00           C
ATOM    758  CD2 PHE    93      31.824  31.843  -8.783  1.00  0.00           C
ATOM    759  C   PHE    93      31.568  30.369 -11.814  1.00  0.00           C
ATOM    760  O   PHE    93      31.883  31.352 -12.494  1.00  0.00           O
ATOM    761  N   TYR    94      32.455  29.445 -11.446  1.00  0.00           N
ATOM    762  CA  TYR    94      33.832  29.506 -11.916  1.00  0.00           C
ATOM    763  CB  TYR    94      34.708  28.586 -11.066  1.00  0.00           C
ATOM    764  CG  TYR    94      36.187  28.892 -11.116  1.00  0.00           C
ATOM    765  CD1 TYR    94      36.755  29.802 -10.232  1.00  0.00           C
ATOM    766  CE1 TYR    94      38.112  30.080 -10.270  1.00  0.00           C
ATOM    767  CZ  TYR    94      38.912  29.446 -11.199  1.00  0.00           C
ATOM    768  OH  TYR    94      40.260  29.718 -11.244  1.00  0.00           O
ATOM    769  CE2 TYR    94      38.369  28.537 -12.084  1.00  0.00           C
ATOM    770  CD2 TYR    94      37.013  28.267 -12.038  1.00  0.00           C
ATOM    771  C   TYR    94      33.940  29.131 -13.388  1.00  0.00           C
ATOM    772  O   TYR    94      34.897  29.545 -14.052  1.00  0.00           O
ATOM    773  N   GLU    95      32.978  28.369 -13.913  1.00  0.00           N
ATOM    774  CA  GLU    95      32.954  28.071 -15.341  1.00  0.00           C
ATOM    775  CB  GLU    95      31.991  26.918 -15.626  1.00  0.00           C
ATOM    776  CG  GLU    95      32.434  25.569 -15.087  1.00  0.00           C
ATOM    777  CD  GLU    95      33.668  25.038 -15.779  1.00  0.00           C
ATOM    778  OE1 GLU    95      33.543  24.553 -16.923  1.00  0.00           O
ATOM    779  OE2 GLU    95      34.761  25.101 -15.180  1.00  0.00           O
ATOM    780  C   GLU    95      32.558  29.295 -16.156  1.00  0.00           C
ATOM    781  O   GLU    95      33.053  29.488 -17.270  1.00  0.00           O
ATOM    782  N   LYS    96      31.659  30.125 -15.623  1.00  0.00           N
ATOM    783  CA  LYS    96      31.249  31.331 -16.334  1.00  0.00           C
ATOM    784  CB  LYS    96      29.895  31.813 -15.812  1.00  0.00           C
ATOM    785  CG  LYS    96      29.309  32.997 -16.572  1.00  0.00           C
ATOM    786  CD  LYS    96      29.336  34.273 -15.744  1.00  0.00           C
ATOM    787  CE  LYS    96      29.049  35.495 -16.603  1.00  0.00           C
ATOM    788  NZ  LYS    96      29.288  36.768 -15.867  1.00  0.00           N
ATOM    789  C   LYS    96      32.296  32.433 -16.207  1.00  0.00           C
ATOM    790  O   LYS    96      32.575  33.146 -17.178  1.00  0.00           O
ATOM    791  N   GLN    97      32.885  32.584 -15.018  1.00  0.00           N
ATOM    792  CA  GLN    97      33.784  33.704 -14.754  1.00  0.00           C
ATOM    793  CB  GLN    97      33.985  33.859 -13.245  1.00  0.00           C
ATOM    794  CG  GLN    97      34.822  35.057 -12.833  1.00  0.00           C
ATOM    795  CD  GLN    97      34.182  36.373 -13.218  1.00  0.00           C
ATOM    796  OE1 GLN    97      34.594  37.022 -14.178  1.00  0.00           O
ATOM    797  NE2 GLN    97      33.168  36.777 -12.463  1.00  0.00           N
ATOM    798  C   GLN    97      35.126  33.534 -15.455  1.00  0.00           C
ATOM    799  O   GLN    97      35.699  34.511 -15.951  1.00  0.00           O
ATOM    800  N   GLU    98      35.636  32.304 -15.525  1.00  0.00           N
ATOM    801  CA  GLU    98      36.926  32.056 -16.152  1.00  0.00           C
ATOM    802  CB  GLU    98      37.754  31.094 -15.294  1.00  0.00           C
ATOM    803  CG  GLU    98      38.092  31.642 -13.915  1.00  0.00           C
ATOM    804  CD  GLU    98      39.196  32.678 -13.946  1.00  0.00           C
ATOM    805  OE1 GLU    98      40.127  32.535 -14.768  1.00  0.00           O
ATOM    806  OE2 GLU    98      39.137  33.637 -13.147  1.00  0.00           O
ATOM    807  C   GLU    98      36.815  31.501 -17.564  1.00  0.00           C
ATOM    808  O   GLU    98      37.759  31.656 -18.347  1.00  0.00           O
ATOM    809  N   GLY    99      35.699  30.862 -17.910  1.00  0.00           N
ATOM    810  CA  GLY    99      35.494  30.382 -19.263  1.00  0.00           C
ATOM    811  C   GLY    99      36.243  29.122 -19.623  1.00  0.00           C
ATOM    812  O   GLY    99      36.321  28.780 -20.807  1.00  0.00           O
ATOM    813  N   GLU   100      36.796  28.412 -18.639  1.00  0.00           N
ATOM    814  CA  GLU   100      37.643  27.259 -18.916  1.00  0.00           C
ATOM    815  CB  GLU   100      39.075  27.516 -18.440  1.00  0.00           C
ATOM    816  CG  GLU   100      39.639  28.876 -18.809  1.00  0.00           C
ATOM    817  CD  GLU   100      40.871  29.231 -18.006  1.00  0.00           C
ATOM    818  OE1 GLU   100      41.359  28.365 -17.248  1.00  0.00           O
ATOM    819  OE2 GLU   100      41.351  30.376 -18.128  1.00  0.00           O
ATOM    820  C   GLU   100      37.106  26.001 -18.247  1.00  0.00           C
ATOM    821  O   GLU   100      36.015  26.013 -17.668  1.00  0.00           O
ATOM    822  N   LYS   101      37.866  24.915 -18.328  1.00  0.00           N
ATOM    823  CA  LYS   101      37.584  23.685 -17.607  1.00  0.00           C
ATOM    824  CB  LYS   101      37.426  22.498 -18.563  1.00  0.00           C
ATOM    825  CG  LYS   101      36.387  22.711 -19.653  1.00  0.00           C
ATOM    826  CD  LYS   101      34.973  22.521 -19.126  1.00  0.00           C
ATOM    827  CE  LYS   101      34.625  21.048 -18.990  1.00  0.00           C
ATOM    828  NZ  LYS   101      34.599  20.367 -20.313  1.00  0.00           N
ATOM    829  C   LYS   101      38.713  23.427 -16.618  1.00  0.00           C
ATOM    830  O   LYS   101      39.798  24.007 -16.721  1.00  0.00           O
ATOM    831  N   LEU   102      38.452  22.553 -15.650  1.00  0.00           N
ATOM    832  CA  LEU   102      39.379  22.354 -14.546  1.00  0.00           C
ATOM    833  CB  LEU   102      38.820  22.962 -13.252  1.00  0.00           C
ATOM    834  CG  LEU   102      38.498  24.452 -13.243  1.00  0.00           C
ATOM    835  CD1 LEU   102      37.742  24.763 -11.984  1.00  0.00           C
ATOM    836  CD2 LEU   102      39.764  25.286 -13.339  1.00  0.00           C
ATOM    837  C   LEU   102      39.650  20.877 -14.314  1.00  0.00           C
ATOM    838  O   LEU   102      38.804  20.029 -14.611  1.00  0.00           O
ATOM    839  N   PRO   103      40.832  20.539 -13.781  1.00  0.00           N
ATOM    840  CD  PRO   103      42.075  21.331 -13.824  1.00  0.00           C
ATOM    841  CG  PRO   103      43.103  20.406 -13.228  1.00  0.00           C
ATOM    842  CB  PRO   103      42.576  19.022 -13.384  1.00  0.00           C
ATOM    843  CA  PRO   103      41.059  19.182 -13.239  1.00  0.00           C
ATOM    844  C   PRO   103      40.584  19.089 -11.792  1.00  0.00           C
ATOM    845  O   PRO   103      41.360  18.941 -10.837  1.00  0.00           O
ATOM    846  N   PHE   104      39.268  19.170 -11.621  1.00  0.00           N
ATOM    847  CA  PHE   104      38.649  19.315 -10.308  1.00  0.00           C
ATOM    848  CB  PHE   104      38.252  20.772 -10.060  1.00  0.00           C
ATOM    849  CG  PHE   104      37.693  21.033  -8.694  1.00  0.00           C
ATOM    850  CD1 PHE   104      38.537  21.286  -7.628  1.00  0.00           C
ATOM    851  CE1 PHE   104      38.025  21.541  -6.373  1.00  0.00           C
ATOM    852  CZ  PHE   104      36.663  21.546  -6.172  1.00  0.00           C
ATOM    853  CE2 PHE   104      35.812  21.309  -7.224  1.00  0.00           C
ATOM    854  CD2 PHE   104      36.325  21.058  -8.480  1.00  0.00           C
ATOM    855  C   PHE   104      37.436  18.401 -10.259  1.00  0.00           C
ATOM    856  O   PHE   104      36.447  18.650 -10.955  1.00  0.00           O
ATOM    857  N   LEU   105      37.502  17.352  -9.445  1.00  0.00           N
ATOM    858  CA  LEU   105      36.381  16.441  -9.283  1.00  0.00           C
ATOM    859  CB  LEU   105      36.689  15.032  -9.829  1.00  0.00           C
ATOM    860  CG  LEU   105      37.609  14.040  -9.115  1.00  0.00           C
ATOM    861  CD1 LEU   105      37.322  12.644  -9.613  1.00  0.00           C
ATOM    862  CD2 LEU   105      39.068  14.376  -9.348  1.00  0.00           C
ATOM    863  C   LEU   105      35.989  16.359  -7.817  1.00  0.00           C
ATOM    864  O   LEU   105      36.846  16.378  -6.930  1.00  0.00           O
ATOM    865  N   GLY   106      34.692  16.296  -7.576  1.00  0.00           N
ATOM    866  CA  GLY   106      34.152  16.161  -6.233  1.00  0.00           C
ATOM    867  C   GLY   106      33.173  15.006  -6.194  1.00  0.00           C
ATOM    868  O   GLY   106      32.349  14.856  -7.096  1.00  0.00           O
ATOM    869  N   LEU   107      33.268  14.196  -5.152  1.00  0.00           N
ATOM    870  CA  LEU   107      32.503  12.967  -5.066  1.00  0.00           C
ATOM    871  CB  LEU   107      33.439  11.780  -4.885  1.00  0.00           C
ATOM    872  CG  LEU   107      34.364  11.499  -6.054  1.00  0.00           C
ATOM    873  CD1 LEU   107      35.657  10.951  -5.522  1.00  0.00           C
ATOM    874  CD2 LEU   107      33.706  10.516  -6.992  1.00  0.00           C
ATOM    875  C   LEU   107      31.493  13.035  -3.931  1.00  0.00           C
ATOM    876  O   LEU   107      31.332  14.058  -3.266  1.00  0.00           O
ATOM    877  N   ALA   108      30.805  11.920  -3.724  1.00  0.00           N
ATOM    878  CA  ALA   108      29.945  11.722  -2.571  1.00  0.00           C
ATOM    879  CB  ALA   108      28.541  12.285  -2.805  1.00  0.00           C
ATOM    880  C   ALA   108      29.887  10.230  -2.302  1.00  0.00           C
ATOM    881  O   ALA   108      29.723   9.437  -3.231  1.00  0.00           O
ATOM    882  N   LEU   109      30.040   9.851  -1.040  1.00  0.00           N
ATOM    883  CA  LEU   109      30.093   8.449  -0.660  1.00  0.00           C
ATOM    884  CB  LEU   109      31.420   8.093   0.010  1.00  0.00           C
ATOM    885  CG  LEU   109      32.537   7.523  -0.861  1.00  0.00           C
ATOM    886  CD1 LEU   109      32.097   6.176  -1.400  1.00  0.00           C
ATOM    887  CD2 LEU   109      32.926   8.455  -1.994  1.00  0.00           C
ATOM    888  C   LEU   109      28.951   8.104   0.277  1.00  0.00           C
ATOM    889  O   LEU   109      28.539   8.914   1.114  1.00  0.00           O
ATOM    890  N   SER   110      28.451   6.885   0.132  1.00  0.00           N
ATOM    891  CA  SER   110      27.402   6.358   0.988  1.00  0.00           C
ATOM    892  CB  SER   110      26.026   6.877   0.565  1.00  0.00           C
ATOM    893  OG  SER   110      25.007   6.222   1.295  1.00  0.00           O
ATOM    894  C   SER   110      27.473   4.840   0.935  1.00  0.00           C
ATOM    895  O   SER   110      28.437   4.264   0.421  1.00  0.00           O
ATOM    896  N   SER   111      26.437   4.188   1.457  1.00  0.00           N
ATOM    897  CA  SER   111      26.427   2.740   1.584  1.00  0.00           C
ATOM    898  CB  SER   111      25.353   2.308   2.576  1.00  0.00           C
ATOM    899  OG  SER   111      25.603   2.843   3.863  1.00  0.00           O
ATOM    900  C   SER   111      26.195   2.082   0.225  1.00  0.00           C
ATOM    901  O   SER   111      26.048   2.742  -0.807  1.00  0.00           O
ATOM    902  N   ARG   112      26.155   0.751   0.231  1.00  0.00           N
ATOM    903  CA  ARG   112      25.875   0.026  -1.001  1.00  0.00           C
ATOM    904  CB  ARG   112      26.289  -1.435  -0.857  1.00  0.00           C
ATOM    905  CG  ARG   112      27.759  -1.663  -1.123  1.00  0.00           C
ATOM    906  CD  ARG   112      28.267  -2.924  -0.464  1.00  0.00           C
ATOM    907  NE  ARG   112      29.634  -3.220  -0.875  1.00  0.00           N
ATOM    908  CZ  ARG   112      30.435  -4.077  -0.253  1.00  0.00           C
ATOM    909  NH1 ARG   112      31.665  -4.281  -0.701  1.00  0.00           N
ATOM    910  NH2 ARG   112      30.008  -4.728   0.820  1.00  0.00           N
ATOM    911  C   ARG   112      24.410   0.135  -1.393  1.00  0.00           C
ATOM    912  O   ARG   112      24.077   0.003  -2.575  1.00  0.00           O
ATOM    913  N   LYS   113      23.523   0.391  -0.432  1.00  0.00           N
ATOM    914  CA  LYS   113      22.109   0.556  -0.732  1.00  0.00           C
ATOM    915  CB  LYS   113      21.264   0.259   0.508  1.00  0.00           C
ATOM    916  CG  LYS   113      21.340   1.302   1.601  1.00  0.00           C
ATOM    917  CD  LYS   113      20.405   0.939   2.739  1.00  0.00           C
ATOM    918  CE  LYS   113      20.392   2.004   3.819  1.00  0.00           C
ATOM    919  NZ  LYS   113      19.507   1.621   4.956  1.00  0.00           N
ATOM    920  C   LYS   113      21.769   1.940  -1.270  1.00  0.00           C
ATOM    921  O   LYS   113      20.599   2.199  -1.568  1.00  0.00           O
ATOM    922  N   ASN   114      22.750   2.833  -1.395  1.00  0.00           N
ATOM    923  CA  ASN   114      22.563   4.106  -2.069  1.00  0.00           C
ATOM    924  CB  ASN   114      23.034   5.261  -1.179  1.00  0.00           C
ATOM    925  CG  ASN   114      22.216   5.390   0.084  1.00  0.00           C
ATOM    926  OD1 ASN   114      21.300   4.607   0.329  1.00  0.00           O
ATOM    927  ND2 ASN   114      22.545   6.381   0.899  1.00  0.00           N
ATOM    928  C   ASN   114      23.291   4.180  -3.400  1.00  0.00           C
ATOM    929  O   ASN   114      23.050   5.120  -4.166  1.00  0.00           O
ATOM    930  N   LEU   115      24.173   3.226  -3.691  1.00  0.00           N
ATOM    931  CA  LEU   115      24.877   3.128  -4.968  1.00  0.00           C
ATOM    932  CB  LEU   115      26.340   3.522  -4.834  1.00  0.00           C
ATOM    933  CG  LEU   115      26.629   4.958  -4.411  1.00  0.00           C
ATOM    934  CD1 LEU   115      28.116   5.168  -4.256  1.00  0.00           C
ATOM    935  CD2 LEU   115      26.065   5.913  -5.435  1.00  0.00           C
ATOM    936  C   LEU   115      24.722   1.685  -5.425  1.00  0.00           C
ATOM    937  O   LEU   115      25.521   0.824  -5.054  1.00  0.00           O
ATOM    938  N   CYS   116      23.695   1.418  -6.225  1.00  0.00           N
ATOM    939  CA  CYS   116      23.381   0.048  -6.598  1.00  0.00           C
ATOM    940  CB  CYS   116      22.556  -0.627  -5.501  1.00  0.00           C
ATOM    941  SG  CYS   116      22.588  -2.409  -5.537  1.00  0.00           S
ATOM    942  C   CYS   116      22.619   0.038  -7.914  1.00  0.00           C
ATOM    943  O   CYS   116      21.664   0.801  -8.083  1.00  0.00           O
ATOM    944  N   ILE   117      23.043  -0.822  -8.838  1.00  0.00           N
ATOM    945  CA  ILE   117      22.389  -0.967 -10.127  1.00  0.00           C
ATOM    946  CB  ILE   117      23.376  -0.696 -11.284  1.00  0.00           C
ATOM    947  CG2 ILE   117      22.623  -0.389 -12.567  1.00  0.00           C
ATOM    948  CG1 ILE   117      24.289   0.480 -10.964  1.00  0.00           C
ATOM    949  CD1 ILE   117      25.210   0.848 -12.109  1.00  0.00           C
ATOM    950  C   ILE   117      21.745  -2.340 -10.285  1.00  0.00           C
ATOM    951  O   ILE   117      20.739  -2.477 -10.985  1.00  0.00           O
ATOM    952  N   HIE   118      22.303  -3.360  -9.632  1.00  0.00           N
ATOM    953  CA  HIE   118      21.918  -4.740  -9.901  1.00  0.00           C
ATOM    954  CB  HIE   118      22.903  -5.696  -9.234  1.00  0.00           C
ATOM    955  CG  HIE   118      22.685  -7.131  -9.590  1.00  0.00           C
ATOM    956  ND1 HIE   118      23.099  -7.671 -10.787  1.00  0.00           N
ATOM    957  CE1 HIE   118      22.781  -8.952 -10.824  1.00  0.00           C
ATOM    958  NE2 HIE   118      22.174  -9.263  -9.693  1.00  0.00           N
ATOM    959  CD2 HIE   118      22.103  -8.142  -8.902  1.00  0.00           C
ATOM    960  C   HIE   118      20.497  -5.011  -9.412  1.00  0.00           C
ATOM    961  O   HIE   118      20.199  -4.781  -8.232  1.00  0.00           O
ATOM    962  N   PRO   119      19.600  -5.491 -10.281  1.00  0.00           N
ATOM    963  CD  PRO   119      19.842  -5.939 -11.661  1.00  0.00           C
ATOM    964  CG  PRO   119      18.589  -5.531 -12.352  1.00  0.00           C
ATOM    965  CB  PRO   119      17.500  -5.716 -11.328  1.00  0.00           C
ATOM    966  CA  PRO   119      18.161  -5.426  -9.973  1.00  0.00           C
ATOM    967  C   PRO   119      17.703  -6.412  -8.914  1.00  0.00           C
ATOM    968  O   PRO   119      16.749  -6.112  -8.187  1.00  0.00           O
ATOM    969  N   GLU   120      18.344  -7.571  -8.800  1.00  0.00           N
ATOM    970  CA  GLU   120      17.937  -8.558  -7.809  1.00  0.00           C
ATOM    971  CB  GLU   120      18.487  -9.945  -8.168  1.00  0.00           C
ATOM    972  CG  GLU   120      17.961 -10.543  -9.477  1.00  0.00           C
ATOM    973  CD  GLU   120      18.682 -10.039 -10.720  1.00  0.00           C
ATOM    974  OE1 GLU   120      18.310 -10.459 -11.834  1.00  0.00           O
ATOM    975  OE2 GLU   120      19.623  -9.230 -10.581  1.00  0.00           O
ATOM    976  C   GLU   120      18.368  -8.194  -6.395  1.00  0.00           C
ATOM    977  O   GLU   120      17.901  -8.825  -5.443  1.00  0.00           O
ATOM    978  N   VAL   121      19.235  -7.198  -6.236  1.00  0.00           N
ATOM    979  CA  VAL   121      19.745  -6.827  -4.924  1.00  0.00           C
ATOM    980  CB  VAL   121      21.280  -7.024  -4.866  1.00  0.00           C
ATOM    981  CG1 VAL   121      22.009  -5.972  -5.659  1.00  0.00           C
ATOM    982  CG2 VAL   121      21.803  -7.092  -3.437  1.00  0.00           C
ATOM    983  C   VAL   121      19.349  -5.405  -4.511  1.00  0.00           C
ATOM    984  O   VAL   121      19.286  -5.126  -3.302  1.00  0.00           O
ATOM    985  N   THR   122      19.015  -4.520  -5.457  1.00  0.00           N
ATOM    986  CA  THR   122      18.634  -3.158  -5.079  1.00  0.00           C
ATOM    987  CB  THR   122      18.629  -2.240  -6.314  1.00  0.00           C
ATOM    988  CG2 THR   122      17.723  -2.741  -7.419  1.00  0.00           C
ATOM    989  OG1 THR   122      18.209  -0.924  -5.928  1.00  0.00           O
ATOM    990  C   THR   122      17.325  -2.939  -4.291  1.00  0.00           C
ATOM    991  O   THR   122      17.301  -1.973  -3.519  1.00  0.00           O
ATOM    992  N   PRO   123      16.237  -3.719  -4.389  1.00  0.00           N
ATOM    993  CD  PRO   123      15.899  -4.915  -5.200  1.00  0.00           C
ATOM    994  CG  PRO   123      14.480  -5.251  -4.808  1.00  0.00           C
ATOM    995  CB  PRO   123      13.918  -4.021  -4.330  1.00  0.00           C
ATOM    996  CA  PRO   123      15.079  -3.403  -3.545  1.00  0.00           C
ATOM    997  C   PRO   123      15.142  -3.983  -2.142  1.00  0.00           C
ATOM    998  O   PRO   123      14.118  -3.985  -1.454  1.00  0.00           O
ATOM    999  N   LEU   124      16.298  -4.483  -1.710  1.00  0.00           N
ATOM   1000  CA  LEU   124      16.436  -4.995  -0.354  1.00  0.00           C
ATOM   1001  CB  LEU   124      17.722  -5.810  -0.223  1.00  0.00           C
ATOM   1002  CG  LEU   124      17.638  -7.316  -0.501  1.00  0.00           C
ATOM   1003  CD1 LEU   124      17.480  -7.618  -1.983  1.00  0.00           C
ATOM   1004  CD2 LEU   124      18.859  -8.030   0.051  1.00  0.00           C
ATOM   1005  C   LEU   124      16.423  -3.835   0.634  1.00  0.00           C
ATOM   1006  O   LEU   124      17.208  -2.891   0.511  1.00  0.00           O
ATOM   1007  N   ARG   125      15.521  -3.909   1.614  1.00  0.00           N
ATOM   1008  CA  ARG   125      15.225  -2.750   2.452  1.00  0.00           C
ATOM   1009  CB  ARG   125      13.859  -2.928   3.113  1.00  0.00           C
ATOM   1010  CG  ARG   125      12.753  -3.304   2.139  1.00  0.00           C
ATOM   1011  CD  ARG   125      11.617  -4.023   2.842  1.00  0.00           C
ATOM   1012  NE  ARG   125      10.717  -4.674   1.897  1.00  0.00           N
ATOM   1013  CZ  ARG   125       9.743  -5.509   2.248  1.00  0.00           C
ATOM   1014  NH1 ARG   125       9.544  -5.796   3.526  1.00  0.00           N
ATOM   1015  NH2 ARG   125       8.970  -6.059   1.321  1.00  0.00           N
ATOM   1016  C   ARG   125      16.304  -2.514   3.502  1.00  0.00           C
ATOM   1017  O   ARG   125      16.837  -1.405   3.612  1.00  0.00           O
ATOM   1018  N   PHE   126      16.633  -3.538   4.283  1.00  0.00           N
ATOM   1019  CA  PHE   126      17.567  -3.379   5.387  1.00  0.00           C
ATOM   1020  CB  PHE   126      17.426  -4.537   6.375  1.00  0.00           C
ATOM   1021  CG  PHE   126      16.180  -4.468   7.211  1.00  0.00           C
ATOM   1022  CD1 PHE   126      14.985  -4.996   6.746  1.00  0.00           C
ATOM   1023  CE1 PHE   126      13.834  -4.931   7.512  1.00  0.00           C
ATOM   1024  CZ  PHE   126      13.870  -4.327   8.758  1.00  0.00           C
ATOM   1025  CE2 PHE   126      15.056  -3.794   9.233  1.00  0.00           C
ATOM   1026  CD2 PHE   126      16.202  -3.864   8.459  1.00  0.00           C
ATOM   1027  C   PHE   126      19.001  -3.289   4.878  1.00  0.00           C
ATOM   1028  O   PHE   126      19.374  -3.948   3.905  1.00  0.00           O
ATOM   1029  N   GLY   127      19.800  -2.454   5.547  1.00  0.00           N
ATOM   1030  CA  GLY   127      21.154  -2.198   5.088  1.00  0.00           C
ATOM   1031  C   GLY   127      22.097  -3.366   5.283  1.00  0.00           C
ATOM   1032  O   GLY   127      23.060  -3.520   4.528  1.00  0.00           O
ATOM   1033  N   LYS   128      21.841  -4.201   6.289  1.00  0.00           N
ATOM   1034  CA  LYS   128      22.657  -5.389   6.500  1.00  0.00           C
ATOM   1035  CB  LYS   128      22.551  -5.853   7.956  1.00  0.00           C
ATOM   1036  CG  LYS   128      21.129  -6.086   8.435  1.00  0.00           C
ATOM   1037  CD  LYS   128      21.069  -6.192   9.950  1.00  0.00           C
ATOM   1038  CE  LYS   128      19.650  -6.442  10.434  1.00  0.00           C
ATOM   1039  NZ  LYS   128      18.716  -5.361  10.014  1.00  0.00           N
ATOM   1040  C   LYS   128      22.282  -6.534   5.568  1.00  0.00           C
ATOM   1041  O   LYS   128      23.004  -7.535   5.523  1.00  0.00           O
ATOM   1042  N   ASP   129      21.182  -6.410   4.825  1.00  0.00           N
ATOM   1043  CA  ASP   129      20.806  -7.442   3.866  1.00  0.00           C
ATOM   1044  CB  ASP   129      19.287  -7.485   3.706  1.00  0.00           C
ATOM   1045  CG  ASP   129      18.569  -7.675   5.026  1.00  0.00           C
ATOM   1046  OD1 ASP   129      19.253  -7.818   6.061  1.00  0.00           O
ATOM   1047  OD2 ASP   129      17.319  -7.678   5.028  1.00  0.00           O
ATOM   1048  C   ASP   129      21.474  -7.216   2.515  1.00  0.00           C
ATOM   1049  O   ASP   129      21.876  -8.177   1.850  1.00  0.00           O
ATOM   1050  N   VAL   130      21.600  -5.954   2.094  1.00  0.00           N
ATOM   1051  CA  VAL   130      22.230  -5.654   0.814  1.00  0.00           C
ATOM   1052  CB  VAL   130      21.829  -4.229   0.366  1.00  0.00           C
ATOM   1053  CG1 VAL   130      22.529  -3.164   1.196  1.00  0.00           C
ATOM   1054  CG2 VAL   130      22.063  -4.023  -1.128  1.00  0.00           C
ATOM   1055  C   VAL   130      23.744  -5.842   0.885  1.00  0.00           C
ATOM   1056  O   VAL   130      24.391  -6.052  -0.147  1.00  0.00           O
ATOM   1057  N   ASP   131      24.328  -5.813   2.086  1.00  0.00           N
ATOM   1058  CA  ASP   131      25.751  -6.093   2.223  1.00  0.00           C
ATOM   1059  CB  ASP   131      26.266  -5.566   3.563  1.00  0.00           C
ATOM   1060  CG  ASP   131      26.075  -4.071   3.715  1.00  0.00           C
ATOM   1061  OD1 ASP   131      25.487  -3.451   2.806  1.00  0.00           O
ATOM   1062  OD2 ASP   131      26.511  -3.514   4.744  1.00  0.00           O
ATOM   1063  C   ASP   131      26.057  -7.577   2.097  1.00  0.00           C
ATOM   1064  O   ASP   131      27.198  -7.939   1.794  1.00  0.00           O
ATOM   1065  N   GLY   132      25.071  -8.440   2.322  1.00  0.00           N
ATOM   1066  CA  GLY   132      25.285  -9.868   2.235  1.00  0.00           C
ATOM   1067  C   GLY   132      25.100 -10.413   0.837  1.00  0.00           C
ATOM   1068  O   GLY   132      25.924 -11.192   0.351  1.00  0.00           O
ATOM   1069  N   LYS   133      24.012 -10.008   0.177  1.00  0.00           N
ATOM   1070  CA  LYS   133      23.735 -10.492  -1.169  1.00  0.00           C
ATOM   1071  CB  LYS   133      22.286 -10.185  -1.547  1.00  0.00           C
ATOM   1072  CG  LYS   133      21.702 -11.118  -2.593  1.00  0.00           C
ATOM   1073  CD  LYS   133      20.197 -11.238  -2.447  1.00  0.00           C
ATOM   1074  CE  LYS   133      19.648 -12.363  -3.310  1.00  0.00           C
ATOM   1075  NZ  LYS   133      18.208 -12.620  -3.029  1.00  0.00           N
ATOM   1076  C   LYS   133      24.690  -9.906  -2.199  1.00  0.00           C
ATOM   1077  O   LYS   133      24.913 -10.526  -3.244  1.00  0.00           O
ATOM   1078  N   CYS   134      25.254  -8.727  -1.932  1.00  0.00           N
ATOM   1079  CA  CYS   134      26.397  -8.268  -2.712  1.00  0.00           C
ATOM   1080  CB  CYS   134      26.733  -6.821  -2.366  1.00  0.00           C
ATOM   1081  SG  CYS   134      28.244  -6.236  -3.156  1.00  0.00           S
ATOM   1082  C   CYS   134      27.602  -9.162  -2.467  1.00  0.00           C
ATOM   1083  O   CYS   134      28.298  -9.559  -3.408  1.00  0.00           O
ATOM   1084  N   HIE   135      27.851  -9.504  -1.201  1.00  0.00           N
ATOM   1085  CA  HIE   135      28.960 -10.384  -0.854  1.00  0.00           C
ATOM   1086  CB  HIE   135      29.198 -10.358   0.655  1.00  0.00           C
ATOM   1087  CG  HIE   135      30.528 -10.906   1.065  1.00  0.00           C
ATOM   1088  ND1 HIE   135      30.757 -12.254   1.232  1.00  0.00           N
ATOM   1089  CE1 HIE   135      32.014 -12.443   1.594  1.00  0.00           C
ATOM   1090  NE2 HIE   135      32.607 -11.266   1.670  1.00  0.00           N
ATOM   1091  CD2 HIE   135      31.699 -10.287   1.343  1.00  0.00           C
ATOM   1092  C   HIE   135      28.727 -11.815  -1.319  1.00  0.00           C
ATOM   1093  O   HIE   135      29.690 -12.574  -1.452  1.00  0.00           O
ATOM   1094  N   SER   136      27.475 -12.199  -1.574  1.00  0.00           N
ATOM   1095  CA  SER   136      27.210 -13.494  -2.183  1.00  0.00           C
ATOM   1096  CB  SER   136      25.739 -13.868  -2.007  1.00  0.00           C
ATOM   1097  OG  SER   136      25.375 -14.920  -2.883  1.00  0.00           O
ATOM   1098  C   SER   136      27.575 -13.519  -3.661  1.00  0.00           C
ATOM   1099  O   SER   136      27.673 -14.604  -4.242  1.00  0.00           O
ATOM   1100  N   LEU   137      27.772 -12.354  -4.279  1.00  0.00           N
ATOM   1101  CA  LEU   137      28.143 -12.268  -5.681  1.00  0.00           C
ATOM   1102  CB  LEU   137      27.087 -11.470  -6.461  1.00  0.00           C
ATOM   1103  CG  LEU   137      25.651 -11.977  -6.340  1.00  0.00           C
ATOM   1104  CD1 LEU   137      24.672 -10.925  -6.824  1.00  0.00           C
ATOM   1105  CD2 LEU   137      25.479 -13.268  -7.119  1.00  0.00           C
ATOM   1106  C   LEU   137      29.505 -11.637  -5.921  1.00  0.00           C
ATOM   1107  O   LEU   137      30.011 -11.722  -7.046  1.00  0.00           O
ATOM   1108  N   THR   138      30.115 -11.011  -4.916  1.00  0.00           N
ATOM   1109  CA  THR   138      31.391 -10.330  -5.088  1.00  0.00           C
ATOM   1110  CB  THR   138      31.249  -8.825  -4.812  1.00  0.00           C
ATOM   1111  CG2 THR   138      30.213  -8.188  -5.726  1.00  0.00           C
ATOM   1112  OG1 THR   138      30.892  -8.615  -3.438  1.00  0.00           O
ATOM   1113  C   THR   138      32.506 -10.884  -4.217  1.00  0.00           C
ATOM   1114  O   THR   138      33.578 -10.269  -4.154  1.00  0.00           O
ATOM   1115  N   ALA   139      32.290 -12.004  -3.532  1.00  0.00           N
ATOM   1116  CA  ALA   139      33.351 -12.602  -2.736  1.00  0.00           C
ATOM   1117  CB  ALA   139      32.788 -13.678  -1.811  1.00  0.00           C
ATOM   1118  C   ALA   139      34.422 -13.202  -3.638  1.00  0.00           C
ATOM   1119  O   ALA   139      34.164 -13.567  -4.788  1.00  0.00           O
ATOM   1120  N   SER   140      35.639 -13.299  -3.100  1.00  0.00           N
ATOM   1121  CA  SER   140      36.774 -13.778  -3.881  1.00  0.00           C
ATOM   1122  CB  SER   140      38.082 -13.453  -3.158  1.00  0.00           C
ATOM   1123  OG  SER   140      39.200 -13.782  -3.963  1.00  0.00           O
ATOM   1124  C   SER   140      36.713 -15.270  -4.178  1.00  0.00           C
ATOM   1125  O   SER   140      37.456 -15.738  -5.045  1.00  0.00           O
ATOM   1126  N   TYR   141      35.857 -16.025  -3.488  1.00  0.00           N
ATOM   1127  CA  TYR   141      35.614 -17.409  -3.868  1.00  0.00           C
ATOM   1128  CB  TYR   141      35.317 -18.269  -2.634  1.00  0.00           C
ATOM   1129  CG  TYR   141      34.301 -17.696  -1.669  1.00  0.00           C
ATOM   1130  CD1 TYR   141      32.938 -17.892  -1.864  1.00  0.00           C
ATOM   1131  CE1 TYR   141      32.007 -17.379  -0.980  1.00  0.00           C
ATOM   1132  CZ  TYR   141      32.436 -16.670   0.123  1.00  0.00           C
ATOM   1133  OH  TYR   141      31.512 -16.158   1.005  1.00  0.00           O
ATOM   1134  CE2 TYR   141      33.782 -16.468   0.345  1.00  0.00           C
ATOM   1135  CD2 TYR   141      34.706 -16.985  -0.546  1.00  0.00           C
ATOM   1136  C   TYR   141      34.480 -17.545  -4.872  1.00  0.00           C
ATOM   1137  O   TYR   141      34.402 -18.565  -5.563  1.00  0.00           O
ATOM   1138  N   VAL   142      33.597 -16.546  -4.959  1.00  0.00           N
ATOM   1139  CA  VAL   142      32.583 -16.535  -6.008  1.00  0.00           C
ATOM   1140  CB  VAL   142      31.474 -15.526  -5.654  1.00  0.00           C
ATOM   1141  CG1 VAL   142      30.506 -15.333  -6.812  1.00  0.00           C
ATOM   1142  CG2 VAL   142      30.729 -15.982  -4.412  1.00  0.00           C
ATOM   1143  C   VAL   142      33.228 -16.233  -7.353  1.00  0.00           C
ATOM   1144  O   VAL   142      32.912 -16.862  -8.370  1.00  0.00           O
ATOM   1145  N   ARG   143      34.178 -15.302  -7.372  1.00  0.00           N
ATOM   1146  CA  ARG   143      34.944 -15.001  -8.574  1.00  0.00           C
ATOM   1147  CB  ARG   143      35.552 -13.600  -8.470  1.00  0.00           C
ATOM   1148  CG  ARG   143      34.571 -12.523  -8.048  1.00  0.00           C
ATOM   1149  CD  ARG   143      35.093 -11.145  -8.406  1.00  0.00           C
ATOM   1150  NE  ARG   143      36.360 -10.845  -7.750  1.00  0.00           N
ATOM   1151  CZ  ARG   143      37.204  -9.906  -8.161  1.00  0.00           C
ATOM   1152  NH1 ARG   143      36.915  -9.176  -9.228  1.00  0.00           N
ATOM   1153  NH2 ARG   143      38.338  -9.696  -7.505  1.00  0.00           N
ATOM   1154  C   ARG   143      36.049 -16.013  -8.845  1.00  0.00           C
ATOM   1155  O   ARG   143      36.746 -15.881  -9.858  1.00  0.00           O
ATOM   1156  N   ALA   144      36.234 -17.004  -7.968  1.00  0.00           N
ATOM   1157  CA  ALA   144      37.274 -18.004  -8.180  1.00  0.00           C
ATOM   1158  CB  ALA   144      37.512 -18.796  -6.895  1.00  0.00           C
ATOM   1159  C   ALA   144      36.918 -18.940  -9.328  1.00  0.00           C
ATOM   1160  O   ALA   144      37.793 -19.334 -10.108  1.00  0.00           O
ATOM   1161  N   GLN   145      35.645 -19.313  -9.445  1.00  0.00           N
ATOM   1162  CA  GLN   145      35.193 -20.078 -10.597  1.00  0.00           C
ATOM   1163  CB  GLN   145      34.001 -20.958 -10.227  1.00  0.00           C
ATOM   1164  CG  GLN   145      32.753 -20.168  -9.915  1.00  0.00           C
ATOM   1165  CD  GLN   145      32.548 -19.985  -8.433  1.00  0.00           C
ATOM   1166  OE1 GLN   145      33.414 -20.328  -7.631  1.00  0.00           O
ATOM   1167  NE2 GLN   145      31.402 -19.433  -8.058  1.00  0.00           N
ATOM   1168  C   GLN   145      34.807 -19.192 -11.773  1.00  0.00           C
ATOM   1169  O   GLN   145      34.534 -19.716 -12.858  1.00  0.00           O
ATOM   1170  N   TYR   146      34.776 -17.874 -11.587  1.00  0.00           N
ATOM   1171  CA  TYR   146      34.488 -16.967 -12.688  1.00  0.00           C
ATOM   1172  CB  TYR   146      33.892 -15.662 -12.159  1.00  0.00           C
ATOM   1173  CG  TYR   146      32.939 -15.010 -13.132  1.00  0.00           C
ATOM   1174  CD1 TYR   146      31.720 -15.601 -13.442  1.00  0.00           C
ATOM   1175  CE1 TYR   146      30.850 -15.010 -14.337  1.00  0.00           C
ATOM   1176  CZ  TYR   146      31.195 -13.814 -14.934  1.00  0.00           C
ATOM   1177  OH  TYR   146      30.337 -13.220 -15.826  1.00  0.00           O
ATOM   1178  CE2 TYR   146      32.398 -13.208 -14.642  1.00  0.00           C
ATOM   1179  CD2 TYR   146      33.263 -13.809 -13.750  1.00  0.00           C
ATOM   1180  C   TYR   146      35.713 -16.675 -13.543  1.00  0.00           C
ATOM   1181  O   TYR   146      35.601 -15.934 -14.525  1.00  0.00           O
ATOM   1182  N   GLN   147      36.875 -17.235 -13.199  1.00  0.00           N
ATOM   1183  CA  GLN   147      37.981 -17.285 -14.145  1.00  0.00           C
ATOM   1184  CB  GLN   147      39.262 -17.736 -13.441  1.00  0.00           C
ATOM   1185  CG  GLN   147      39.438 -17.178 -12.034  1.00  0.00           C
ATOM   1186  CD  GLN   147      39.803 -15.707 -12.024  1.00  0.00           C
ATOM   1187  OE1 GLN   147      38.993 -14.859 -11.652  1.00  0.00           O
ATOM   1188  NE2 GLN   147      41.029 -15.400 -12.428  1.00  0.00           N
ATOM   1189  C   GLN   147      37.672 -18.215 -15.311  1.00  0.00           C
ATOM   1190  O   GLN   147      38.249 -18.052 -16.391  1.00  0.00           O
ATOM   1191  N   HIE   148      36.779 -19.189 -15.107  1.00  0.00           N
ATOM   1192  CA  HIE   148      36.264 -20.019 -16.186  1.00  0.00           C
ATOM   1193  CB  HIE   148      35.660 -21.307 -15.622  1.00  0.00           C
ATOM   1194  CG  HIE   148      36.558 -22.038 -14.675  1.00  0.00           C
ATOM   1195  ND1 HIE   148      37.343 -23.100 -15.066  1.00  0.00           N
ATOM   1196  CE1 HIE   148      38.021 -23.550 -14.026  1.00  0.00           C
ATOM   1197  NE2 HIE   148      37.700 -22.821 -12.971  1.00  0.00           N
ATOM   1198  CD2 HIE   148      36.783 -21.872 -13.349  1.00  0.00           C
ATOM   1199  C   HIE   148      35.211 -19.305 -17.020  1.00  0.00           C
ATOM   1200  O   HIE   148      34.981 -19.708 -18.167  1.00  0.00           O
ATOM   1201  N   ASP   149      34.573 -18.271 -16.454  1.00  0.00           N
ATOM   1202  CA  ASP   149      33.479 -17.503 -17.064  1.00  0.00           C
ATOM   1203  CB  ASP   149      33.969 -16.684 -18.268  1.00  0.00           C
ATOM   1204  CG  ASP   149      34.523 -15.332 -17.868  1.00  0.00           C
ATOM   1205  OD1 ASP   149      33.812 -14.578 -17.175  1.00  0.00           O
ATOM   1206  OD2 ASP   149      35.671 -15.020 -18.252  1.00  0.00           O
ATOM   1207  C   ASP   149      32.306 -18.410 -17.447  1.00  0.00           C
ATOM   1208  O   ASP   149      31.910 -18.512 -18.608  1.00  0.00           O
ATOM   1209  N   THR   150      31.752 -19.072 -16.433  1.00  0.00           N
ATOM   1210  CA  THR   150      30.626 -19.973 -16.625  1.00  0.00           C
ATOM   1211  CB  THR   150      30.743 -21.174 -15.690  1.00  0.00           C
ATOM   1212  CG2 THR   150      32.011 -21.951 -15.981  1.00  0.00           C
ATOM   1213  OG1 THR   150      30.762 -20.723 -14.330  1.00  0.00           O
ATOM   1214  C   THR   150      29.310 -19.228 -16.401  1.00  0.00           C
ATOM   1215  O   THR   150      29.280 -18.010 -16.212  1.00  0.00           O
ATOM   1216  N   SER   151      28.202 -19.964 -16.430  1.00  0.00           N
ATOM   1217  CA  SER   151      26.885 -19.418 -16.104  1.00  0.00           C
ATOM   1218  CB  SER   151      25.825 -20.015 -17.024  1.00  0.00           C
ATOM   1219  OG  SER   151      25.800 -19.346 -18.272  1.00  0.00           O
ATOM   1220  C   SER   151      26.551 -19.664 -14.632  1.00  0.00           C
ATOM   1221  O   SER   151      25.516 -20.234 -14.281  1.00  0.00           O
ATOM   1222  N   LEU   152      27.455 -19.219 -13.765  1.00  0.00           N
ATOM   1223  CA  LEU   152      27.316 -19.334 -12.326  1.00  0.00           C
ATOM   1224  CB  LEU   152      28.503 -20.130 -11.741  1.00  0.00           C
ATOM   1225  CG  LEU   152      28.256 -21.075 -10.558  1.00  0.00           C
ATOM   1226  CD1 LEU   152      27.132 -22.036 -10.898  1.00  0.00           C
ATOM   1227  CD2 LEU   152      29.500 -21.858 -10.204  1.00  0.00           C
ATOM   1228  C   LEU   152      27.253 -17.925 -11.743  1.00  0.00           C
ATOM   1229  O   LEU   152      27.924 -17.031 -12.270  1.00  0.00           O
ATOM   1230  N   PRO   153      26.437 -17.685 -10.700  1.00  0.00           N
ATOM   1231  CD  PRO   153      25.618 -18.659  -9.961  1.00  0.00           C
ATOM   1232  CG  PRO   153      25.260 -17.906  -8.729  1.00  0.00           C
ATOM   1233  CB  PRO   153      25.046 -16.508  -9.201  1.00  0.00           C
ATOM   1234  CA  PRO   153      26.051 -16.308 -10.343  1.00  0.00           C
ATOM   1235  C   PRO   153      27.204 -15.417  -9.902  1.00  0.00           C
ATOM   1236  O   PRO   153      28.208 -15.872  -9.351  1.00  0.00           O
ATOM   1237  N   HIE   154      27.026 -14.125 -10.153  1.00  0.00           N
ATOM   1238  CA  HIE   154      28.078 -13.119 -10.097  1.00  0.00           C
ATOM   1239  CB  HIE   154      29.067 -13.295 -11.246  1.00  0.00           C
ATOM   1240  CG  HIE   154      28.449 -13.086 -12.592  1.00  0.00           C
ATOM   1241  ND1 HIE   154      28.520 -11.888 -13.265  1.00  0.00           N
ATOM   1242  CE1 HIE   154      27.874 -11.989 -14.413  1.00  0.00           C
ATOM   1243  NE2 HIE   154      27.386 -13.214 -14.508  1.00  0.00           N
ATOM   1244  CD2 HIE   154      27.724 -13.917 -13.379  1.00  0.00           C
ATOM   1245  C   HIE   154      27.407 -11.755 -10.174  1.00  0.00           C
ATOM   1246  O   HIE   154      26.178 -11.647 -10.230  1.00  0.00           O
ATOM   1247  N   CYS   155      28.227 -10.710 -10.183  1.00  0.00           N
ATOM   1248  CA  CYS   155      27.780  -9.359 -10.485  1.00  0.00           C
ATOM   1249  CB  CYS   155      28.292  -8.355  -9.455  1.00  0.00           C
ATOM   1250  SG  CYS   155      27.819  -6.663  -9.830  1.00  0.00           S
ATOM   1251  C   CYS   155      28.272  -8.975 -11.872  1.00  0.00           C
ATOM   1252  O   CYS   155      29.468  -9.081 -12.155  1.00  0.00           O
ATOM   1253  N   ARG   156      27.348  -8.550 -12.733  1.00  0.00           N
ATOM   1254  CA  ARG   156      27.723  -8.121 -14.075  1.00  0.00           C
ATOM   1255  CB  ARG   156      26.459  -7.948 -14.924  1.00  0.00           C
ATOM   1256  CG  ARG   156      26.617  -7.120 -16.187  1.00  0.00           C
ATOM   1257  CD  ARG   156      25.335  -6.374 -16.521  1.00  0.00           C
ATOM   1258  NE  ARG   156      25.576  -5.266 -17.440  1.00  0.00           N
ATOM   1259  CZ  ARG   156      24.715  -4.279 -17.663  1.00  0.00           C
ATOM   1260  NH1 ARG   156      23.547  -4.262 -17.036  1.00  0.00           N
ATOM   1261  NH2 ARG   156      25.019  -3.313 -18.515  1.00  0.00           N
ATOM   1262  C   ARG   156      28.544  -6.840 -14.039  1.00  0.00           C
ATOM   1263  O   ARG   156      29.514  -6.701 -14.793  1.00  0.00           O
ATOM   1264  N   PHE   157      28.209  -5.926 -13.128  1.00  0.00           N
ATOM   1265  CA  PHE   157      28.853  -4.619 -13.086  1.00  0.00           C
ATOM   1266  CB  PHE   157      27.965  -3.631 -12.331  1.00  0.00           C
ATOM   1267  CG  PHE   157      26.550  -3.594 -12.827  1.00  0.00           C
ATOM   1268  CD1 PHE   157      26.216  -2.850 -13.946  1.00  0.00           C
ATOM   1269  CE1 PHE   157      24.913  -2.814 -14.403  1.00  0.00           C
ATOM   1270  CZ  PHE   157      23.934  -3.530 -13.746  1.00  0.00           C
ATOM   1271  CE2 PHE   157      24.254  -4.272 -12.629  1.00  0.00           C
ATOM   1272  CD2 PHE   157      25.553  -4.302 -12.173  1.00  0.00           C
ATOM   1273  C   PHE   157      30.237  -4.683 -12.449  1.00  0.00           C
ATOM   1274  O   PHE   157      31.144  -3.953 -12.864  1.00  0.00           O
ATOM   1275  N   TYR   158      30.410  -5.535 -11.434  1.00  0.00           N
ATOM   1276  CA  TYR   158      31.681  -5.586 -10.718  1.00  0.00           C
ATOM   1277  CB  TYR   158      31.512  -6.348  -9.406  1.00  0.00           C
ATOM   1278  CG  TYR   158      32.769  -6.436  -8.572  1.00  0.00           C
ATOM   1279  CD1 TYR   158      33.544  -5.308  -8.331  1.00  0.00           C
ATOM   1280  CE1 TYR   158      34.694  -5.380  -7.570  1.00  0.00           C
ATOM   1281  CZ  TYR   158      35.078  -6.588  -7.034  1.00  0.00           C
ATOM   1282  OH  TYR   158      36.223  -6.661  -6.274  1.00  0.00           O
ATOM   1283  CE2 TYR   158      34.326  -7.724  -7.254  1.00  0.00           C
ATOM   1284  CD2 TYR   158      33.177  -7.642  -8.019  1.00  0.00           C
ATOM   1285  C   TYR   158      32.785  -6.214 -11.562  1.00  0.00           C
ATOM   1286  O   TYR   158      33.941  -5.785 -11.479  1.00  0.00           O
ATOM   1287  N   GLU   159      32.459  -7.215 -12.381  1.00  0.00           N
ATOM   1288  CA  GLU   159      33.478  -7.799 -13.246  1.00  0.00           C
ATOM   1289  CB  GLU   159      33.035  -9.174 -13.742  1.00  0.00           C
ATOM   1290  CG  GLU   159      32.522 -10.100 -12.655  1.00  0.00           C
ATOM   1291  CD  GLU   159      33.617 -10.877 -11.954  1.00  0.00           C
ATOM   1292  OE1 GLU   159      34.808 -10.673 -12.269  1.00  0.00           O
ATOM   1293  OE2 GLU   159      33.278 -11.712 -11.091  1.00  0.00           O
ATOM   1294  C   GLU   159      33.793  -6.889 -14.425  1.00  0.00           C
ATOM   1295  O   GLU   159      34.892  -6.964 -14.986  1.00  0.00           O
ATOM   1296  N   GLU   160      32.852  -6.028 -14.812  1.00  0.00           N
ATOM   1297  CA  GLU   160      33.104  -5.042 -15.855  1.00  0.00           C
ATOM   1298  CB  GLU   160      31.788  -4.613 -16.509  1.00  0.00           C
ATOM   1299  CG  GLU   160      31.206  -5.623 -17.482  1.00  0.00           C
ATOM   1300  CD  GLU   160      29.839  -5.212 -17.996  1.00  0.00           C
ATOM   1301  OE1 GLU   160      29.234  -4.291 -17.406  1.00  0.00           O
ATOM   1302  OE2 GLU   160      29.372  -5.806 -18.989  1.00  0.00           O
ATOM   1303  C   GLU   160      33.827  -3.809 -15.337  1.00  0.00           C
ATOM   1304  O   GLU   160      34.213  -2.957 -16.143  1.00  0.00           O
ATOM   1305  N   PHE   161      34.022  -3.694 -14.024  1.00  0.00           N
ATOM   1306  CA  PHE   161      34.635  -2.504 -13.445  1.00  0.00           C
ATOM   1307  CB  PHE   161      34.097  -2.266 -12.032  1.00  0.00           C
ATOM   1308  CG  PHE   161      34.844  -1.207 -11.281  1.00  0.00           C
ATOM   1309  CD1 PHE   161      34.810   0.109 -11.707  1.00  0.00           C
ATOM   1310  CE1 PHE   161      35.499   1.090 -11.024  1.00  0.00           C
ATOM   1311  CZ  PHE   161      36.236   0.758  -9.905  1.00  0.00           C
ATOM   1312  CE2 PHE   161      36.279  -0.554  -9.470  1.00  0.00           C
ATOM   1313  CD2 PHE   161      35.587  -1.528 -10.159  1.00  0.00           C
ATOM   1314  C   PHE   161      36.157  -2.598 -13.420  1.00  0.00           C
ATOM   1315  O   PHE   161      36.847  -1.729 -13.961  1.00  0.00           O
ATOM   1316  N   ASP   162      36.695  -3.649 -12.804  1.00  0.00           N
ATOM   1317  CA  ASP   162      38.136  -3.766 -12.607  1.00  0.00           C
ATOM   1318  CB  ASP   162      38.432  -4.812 -11.532  1.00  0.00           C
ATOM   1319  CG  ASP   162      37.616  -6.072 -11.706  1.00  0.00           C
ATOM   1320  OD1 ASP   162      36.748  -6.097 -12.602  1.00  0.00           O
ATOM   1321  OD2 ASP   162      37.841  -7.035 -10.945  1.00  0.00           O
ATOM   1322  C   ASP   162      38.898  -4.112 -13.881  1.00  0.00           C
ATOM   1323  O   ASP   162      40.133  -4.142 -13.850  1.00  0.00           O
ATOM   1324  N   ALA   163      38.209  -4.374 -14.989  1.00  0.00           N
ATOM   1325  CA  ALA   163      38.872  -4.560 -16.270  1.00  0.00           C
ATOM   1326  CB  ALA   163      38.084  -5.546 -17.136  1.00  0.00           C
ATOM   1327  C   ALA   163      39.059  -3.256 -17.035  1.00  0.00           C
ATOM   1328  O   ALA   163      39.926  -3.191 -17.914  1.00  0.00           O
ATOM   1329  N   HIE   164      38.269  -2.226 -16.730  1.00  0.00           N
ATOM   1330  CA  HIE   164      38.355  -0.959 -17.450  1.00  0.00           C
ATOM   1331  CB  HIE   164      37.192  -0.826 -18.447  1.00  0.00           C
ATOM   1332  CG  HIE   164      36.988  -2.032 -19.309  1.00  0.00           C
ATOM   1333  ND1 HIE   164      36.185  -3.089 -18.934  1.00  0.00           N
ATOM   1334  CE1 HIE   164      36.193  -4.004 -19.886  1.00  0.00           C
ATOM   1335  NE2 HIE   164      36.972  -3.581 -20.865  1.00  0.00           N
ATOM   1336  CD2 HIE   164      37.480  -2.350 -20.529  1.00  0.00           C
ATOM   1337  C   HIE   164      38.363   0.279 -16.562  1.00  0.00           C
ATOM   1338  O   HIE   164      38.629   1.367 -17.080  1.00  0.00           O
ATOM   1339  N   GLY   165      38.090   0.167 -15.265  1.00  0.00           N
ATOM   1340  CA  GLY   165      37.933   1.320 -14.406  1.00  0.00           C
ATOM   1341  C   GLY   165      39.158   1.768 -13.646  1.00  0.00           C
ATOM   1342  O   GLY   165      39.053   2.673 -12.814  1.00  0.00           O
ATOM   1343  N   ARG   166      40.317   1.164 -13.895  1.00  0.00           N
ATOM   1344  CA  ARG   166      41.555   1.585 -13.252  1.00  0.00           C
ATOM   1345  CB  ARG   166      42.353   0.365 -12.777  1.00  0.00           C
ATOM   1346  CG  ARG   166      41.994  -0.132 -11.384  1.00  0.00           C
ATOM   1347  CD  ARG   166      40.822  -1.095 -11.415  1.00  0.00           C
ATOM   1348  NE  ARG   166      40.772  -1.936 -10.225  1.00  0.00           N
ATOM   1349  CZ  ARG   166      40.168  -1.595  -9.092  1.00  0.00           C
ATOM   1350  NH1 ARG   166      40.172  -2.427  -8.060  1.00  0.00           N
ATOM   1351  NH2 ARG   166      39.561  -0.421  -8.989  1.00  0.00           N
ATOM   1352  C   ARG   166      42.440   2.428 -14.156  1.00  0.00           C
ATOM   1353  O   ARG   166      43.243   3.221 -13.655  1.00  0.00           O
ATOM   1354  N   GLU   167      42.307   2.278 -15.476  1.00  0.00           N
ATOM   1355  CA  GLU   167      43.203   2.965 -16.399  1.00  0.00           C
ATOM   1356  CB  GLU   167      43.187   2.269 -17.762  1.00  0.00           C
ATOM   1357  CG  GLU   167      43.799   0.871 -17.777  1.00  0.00           C
ATOM   1358  CD  GLU   167      42.814  -0.217 -17.384  1.00  0.00           C
ATOM   1359  OE1 GLU   167      41.627   0.103 -17.159  1.00  0.00           O
ATOM   1360  OE2 GLU   167      43.229  -1.393 -17.297  1.00  0.00           O
ATOM   1361  C   GLU   167      42.832   4.434 -16.549  1.00  0.00           C
ATOM   1362  O   GLU   167      43.713   5.300 -16.595  1.00  0.00           O
ATOM   1363  N   VAL   168      41.546   4.734 -16.632  1.00  0.00           N
ATOM   1364  CA  VAL   168      41.053   6.094 -16.835  1.00  0.00           C
ATOM   1365  CB  VAL   168      40.173   6.207 -18.102  1.00  0.00           C
ATOM   1366  CG1 VAL   168      39.047   5.164 -18.139  1.00  0.00           C
ATOM   1367  CG2 VAL   168      39.610   7.615 -18.257  1.00  0.00           C
ATOM   1368  C   VAL   168      40.306   6.534 -15.579  1.00  0.00           C
ATOM   1369  O   VAL   168      39.496   5.765 -15.048  1.00  0.00           O
ATOM   1370  N   PRO   169      40.607   7.703 -15.025  1.00  0.00           N
ATOM   1371  CD  PRO   169      41.755   8.568 -15.355  1.00  0.00           C
ATOM   1372  CG  PRO   169      41.727   9.622 -14.269  1.00  0.00           C
ATOM   1373  CB  PRO   169      40.918   9.060 -13.148  1.00  0.00           C
ATOM   1374  CA  PRO   169      39.877   8.195 -13.857  1.00  0.00           C
ATOM   1375  C   PRO   169      38.666   9.017 -14.288  1.00  0.00           C
ATOM   1376  O   PRO   169      38.375   9.173 -15.471  1.00  0.00           O
ATOM   1377  N   LEU   170      37.957   9.539 -13.299  1.00  0.00           N
ATOM   1378  CA  LEU   170      36.874  10.471 -13.583  1.00  0.00           C
ATOM   1379  CB  LEU   170      35.909  10.551 -12.408  1.00  0.00           C
ATOM   1380  CG  LEU   170      35.454   9.213 -11.823  1.00  0.00           C
ATOM   1381  CD1 LEU   170      34.491   9.436 -10.675  1.00  0.00           C
ATOM   1382  CD2 LEU   170      34.818   8.345 -12.894  1.00  0.00           C
ATOM   1383  C   LEU   170      37.463  11.845 -13.883  1.00  0.00           C
ATOM   1384  O   LEU   170      38.246  12.361 -13.082  1.00  0.00           O
ATOM   1385  N   PRO   171      37.137  12.447 -15.031  1.00  0.00           N
ATOM   1386  CD  PRO   171      36.161  11.993 -16.032  1.00  0.00           C
ATOM   1387  CG  PRO   171      36.732  12.532 -17.294  1.00  0.00           C
ATOM   1388  CB  PRO   171      37.361  13.852 -16.908  1.00  0.00           C
ATOM   1389  CA  PRO   171      37.835  13.671 -15.456  1.00  0.00           C
ATOM   1390  C   PRO   171      37.525  14.915 -14.630  1.00  0.00           C
ATOM   1391  O   PRO   171      38.437  15.563 -14.105  1.00  0.00           O
ATOM   1392  N   ALA   172      36.244  15.237 -14.502  1.00  0.00           N
ATOM   1393  CA  ALA   172      35.776  16.486 -13.910  1.00  0.00           C
ATOM   1394  CB  ALA   172      36.023  17.667 -14.863  1.00  0.00           C
ATOM   1395  C   ALA   172      34.302  16.296 -13.570  1.00  0.00           C
ATOM   1396  O   ALA   172      33.808  15.163 -13.561  1.00  0.00           O
ATOM   1397  N   GLY   173      33.594  17.395 -13.306  1.00  0.00           N
ATOM   1398  CA  GLY   173      32.154  17.271 -13.194  1.00  0.00           C
ATOM   1399  C   GLY   173      31.644  16.649 -11.913  1.00  0.00           C
ATOM   1400  O   GLY   173      31.438  15.432 -11.883  1.00  0.00           O
ATOM   1401  N   ILE   174      31.551  17.458 -10.846  1.00  0.00           N
ATOM   1402  CA  ILE   174      31.129  17.081  -9.492  1.00  0.00           C
ATOM   1403  CB  ILE   174      30.796  18.335  -8.668  1.00  0.00           C
ATOM   1404  CG2 ILE   174      30.723  17.996  -7.193  1.00  0.00           C
ATOM   1405  CG1 ILE   174      31.804  19.447  -8.937  1.00  0.00           C
ATOM   1406  CD1 ILE   174      33.164  19.188  -8.377  1.00  0.00           C
ATOM   1407  C   ILE   174      29.922  16.155  -9.486  1.00  0.00           C
ATOM   1408  O   ILE   174      28.885  16.458 -10.086  1.00  0.00           O
ATOM   1409  N   TYR   175      30.056  15.022  -8.807  1.00  0.00           N
ATOM   1410  CA  TYR   175      29.113  13.920  -8.900  1.00  0.00           C
ATOM   1411  CB  TYR   175      29.851  12.599  -9.109  1.00  0.00           C
ATOM   1412  CG  TYR   175      30.680  12.550 -10.369  1.00  0.00           C
ATOM   1413  CD1 TYR   175      30.078  12.434 -11.613  1.00  0.00           C
ATOM   1414  CE1 TYR   175      30.832  12.386 -12.770  1.00  0.00           C
ATOM   1415  CZ  TYR   175      32.205  12.457 -12.690  1.00  0.00           C
ATOM   1416  OH  TYR   175      32.954  12.411 -13.842  1.00  0.00           O
ATOM   1417  CE2 TYR   175      32.829  12.572 -11.465  1.00  0.00           C
ATOM   1418  CD2 TYR   175      32.065  12.619 -10.314  1.00  0.00           C
ATOM   1419  C   TYR   175      28.276  13.845  -7.636  1.00  0.00           C
ATOM   1420  O   TYR   175      28.813  13.913  -6.527  1.00  0.00           O
ATOM   1421  N   ASN   176      26.968  13.701  -7.803  1.00  0.00           N
ATOM   1422  CA  ASN   176      26.093  13.354  -6.693  1.00  0.00           C
ATOM   1423  CB  ASN   176      24.678  13.861  -6.948  1.00  0.00           C
ATOM   1424  CG  ASN   176      24.513  15.327  -6.621  1.00  0.00           C
ATOM   1425  OD1 ASN   176      24.028  15.688  -5.551  1.00  0.00           O
ATOM   1426  ND2 ASN   176      24.886  16.183  -7.563  1.00  0.00           N
ATOM   1427  C   ASN   176      26.121  11.838  -6.513  1.00  0.00           C
ATOM   1428  O   ASN   176      26.937  11.130  -7.108  1.00  0.00           O
ATOM   1429  N   LEU   177      25.220  11.310  -5.688  1.00  0.00           N
ATOM   1430  CA  LEU   177      25.025   9.865  -5.684  1.00  0.00           C
ATOM   1431  CB  LEU   177      24.303   9.428  -4.415  1.00  0.00           C
ATOM   1432  CG  LEU   177      25.065   9.594  -3.105  1.00  0.00           C
ATOM   1433  CD1 LEU   177      24.267   8.984  -1.984  1.00  0.00           C
ATOM   1434  CD2 LEU   177      26.424   8.946  -3.202  1.00  0.00           C
ATOM   1435  C   LEU   177      24.255   9.423  -6.918  1.00  0.00           C
ATOM   1436  O   LEU   177      24.509   8.344  -7.466  1.00  0.00           O
ATOM   1437  N   ASP   178      23.312  10.251  -7.376  1.00  0.00           N
ATOM   1438  CA  ASP   178      22.533   9.910  -8.560  1.00  0.00           C
ATOM   1439  CB  ASP   178      21.277  10.775  -8.621  1.00  0.00           C
ATOM   1440  CG  ASP   178      20.494  10.754  -7.324  1.00  0.00           C
ATOM   1441  OD1 ASP   178      21.056  11.159  -6.286  1.00  0.00           O
ATOM   1442  OD2 ASP   178      19.317  10.336  -7.342  1.00  0.00           O
ATOM   1443  C   ASP   178      23.350  10.071  -9.834  1.00  0.00           C
ATOM   1444  O   ASP   178      23.092   9.380 -10.825  1.00  0.00           O
ATOM   1445  N   ASP   179      24.330  10.975  -9.830  1.00  0.00           N
ATOM   1446  CA  ASP   179      25.203  11.112 -10.989  1.00  0.00           C
ATOM   1447  CB  ASP   179      25.950  12.443 -10.930  1.00  0.00           C
ATOM   1448  CG  ASP   179      26.511  12.864 -12.277  1.00  0.00           C
ATOM   1449  OD1 ASP   179      26.216  12.198 -13.289  1.00  0.00           O
ATOM   1450  OD2 ASP   179      27.247  13.872 -12.323  1.00  0.00           O
ATOM   1451  C   ASP   179      26.185   9.953 -11.081  1.00  0.00           C
ATOM   1452  O   ASP   179      26.570   9.556 -12.185  1.00  0.00           O
ATOM   1453  N   LEU   180      26.593   9.392  -9.942  1.00  0.00           N
ATOM   1454  CA  LEU   180      27.482   8.238  -9.966  1.00  0.00           C
ATOM   1455  CB  LEU   180      28.128   8.035  -8.596  1.00  0.00           C
ATOM   1456  CG  LEU   180      29.318   8.930  -8.266  1.00  0.00           C
ATOM   1457  CD1 LEU   180      29.745   8.717  -6.829  1.00  0.00           C
ATOM   1458  CD2 LEU   180      30.467   8.651  -9.215  1.00  0.00           C
ATOM   1459  C   LEU   180      26.754   6.972 -10.388  1.00  0.00           C
ATOM   1460  O   LEU   180      27.372   6.071 -10.962  1.00  0.00           O
ATOM   1461  N   LYS   181      25.454   6.879 -10.113  1.00  0.00           N
ATOM   1462  CA  LYS   181      24.679   5.757 -10.625  1.00  0.00           C
ATOM   1463  CB  LYS   181      23.385   5.601  -9.827  1.00  0.00           C
ATOM   1464  CG  LYS   181      23.610   5.296  -8.364  1.00  0.00           C
ATOM   1465  CD  LYS   181      22.387   5.642  -7.537  1.00  0.00           C
ATOM   1466  CE  LYS   181      21.355   4.534  -7.588  1.00  0.00           C
ATOM   1467  NZ  LYS   181      20.263   4.763  -6.606  1.00  0.00           N
ATOM   1468  C   LYS   181      24.378   5.930 -12.106  1.00  0.00           C
ATOM   1469  O   LYS   181      24.332   4.946 -12.850  1.00  0.00           O
ATOM   1470  N   ALA   182      24.173   7.174 -12.551  1.00  0.00           N
ATOM   1471  CA  ALA   182      23.927   7.429 -13.965  1.00  0.00           C
ATOM   1472  CB  ALA   182      23.378   8.841 -14.159  1.00  0.00           C
ATOM   1473  C   ALA   182      25.192   7.231 -14.788  1.00  0.00           C
ATOM   1474  O   ALA   182      25.134   6.722 -15.913  1.00  0.00           O
ATOM   1475  N   LEU   183      26.341   7.646 -14.251  1.00  0.00           N
ATOM   1476  CA  LEU   183      27.616   7.329 -14.883  1.00  0.00           C
ATOM   1477  CB  LEU   183      28.742   8.104 -14.199  1.00  0.00           C
ATOM   1478  CG  LEU   183      30.196   7.756 -14.512  1.00  0.00           C
ATOM   1479  CD1 LEU   183      30.508   8.026 -15.971  1.00  0.00           C
ATOM   1480  CD2 LEU   183      31.122   8.544 -13.611  1.00  0.00           C
ATOM   1481  C   LEU   183      27.889   5.832 -14.848  1.00  0.00           C
ATOM   1482  O   LEU   183      28.457   5.280 -15.796  1.00  0.00           O
ATOM   1483  N   GLY   184      27.472   5.155 -13.780  1.00  0.00           N
ATOM   1484  CA  GLY   184      27.620   3.714 -13.725  1.00  0.00           C
ATOM   1485  C   GLY   184      26.629   2.980 -14.603  1.00  0.00           C
ATOM   1486  O   GLY   184      26.878   1.839 -15.004  1.00  0.00           O
ATOM   1487  N   ARG   185      25.495   3.609 -14.908  1.00  0.00           N
ATOM   1488  CA  ARG   185      24.499   2.981 -15.771  1.00  0.00           C
ATOM   1489  CB  ARG   185      23.158   3.705 -15.643  1.00  0.00           C
ATOM   1490  CG  ARG   185      21.981   2.936 -16.207  1.00  0.00           C
ATOM   1491  CD  ARG   185      21.459   1.931 -15.203  1.00  0.00           C
ATOM   1492  NE  ARG   185      21.372   2.498 -13.860  1.00  0.00           N
ATOM   1493  CZ  ARG   185      20.337   3.192 -13.404  1.00  0.00           C
ATOM   1494  NH1 ARG   185      19.289   3.412 -14.185  1.00  0.00           N
ATOM   1495  NH2 ARG   185      20.346   3.669 -12.168  1.00  0.00           N
ATOM   1496  C   ARG   185      24.957   2.970 -17.224  1.00  0.00           C
ATOM   1497  O   ARG   185      25.076   1.907 -17.842  1.00  0.00           O
ATOM   1498  N   ARG   186      25.229   4.151 -17.782  1.00  0.00           N
ATOM   1499  CA  ARG   186      25.555   4.276 -19.196  1.00  0.00           C
ATOM   1500  CB  ARG   186      25.407   5.733 -19.639  1.00  0.00           C
ATOM   1501  CG  ARG   186      26.437   6.675 -19.051  1.00  0.00           C
ATOM   1502  CD  ARG   186      26.320   8.056 -19.673  1.00  0.00           C
ATOM   1503  NE  ARG   186      27.160   9.040 -18.997  1.00  0.00           N
ATOM   1504  CZ  ARG   186      28.441   9.251 -19.277  1.00  0.00           C
ATOM   1505  NH1 ARG   186      29.039   8.549 -20.229  1.00  0.00           N
ATOM   1506  NH2 ARG   186      29.126  10.168 -18.607  1.00  0.00           N
ATOM   1507  C   ARG   186      26.950   3.776 -19.545  1.00  0.00           C
ATOM   1508  O   ARG   186      27.262   3.648 -20.732  1.00  0.00           O
ATOM   1509  N   GLN   187      27.792   3.494 -18.554  1.00  0.00           N
ATOM   1510  CA  GLN   187      29.078   2.855 -18.797  1.00  0.00           C
ATOM   1511  CB  GLN   187      30.181   3.590 -18.025  1.00  0.00           C
ATOM   1512  CG  GLN   187      31.604   3.202 -18.384  1.00  0.00           C
ATOM   1513  CD  GLN   187      31.773   2.923 -19.860  1.00  0.00           C
ATOM   1514  OE1 GLN   187      31.741   3.837 -20.683  1.00  0.00           O
ATOM   1515  NE2 GLN   187      31.954   1.653 -20.206  1.00  0.00           N
ATOM   1516  C   GLN   187      29.077   1.379 -18.420  1.00  0.00           C
ATOM   1517  O   GLN   187      29.816   0.593 -19.023  1.00  0.00           O
ATOM   1518  N   GLY   188      28.235   0.977 -17.472  1.00  0.00           N
ATOM   1519  CA  GLY   188      28.172  -0.402 -17.042  1.00  0.00           C
ATOM   1520  C   GLY   188      29.010  -0.738 -15.833  1.00  0.00           C
ATOM   1521  O   GLY   188      29.185  -1.925 -15.532  1.00  0.00           O
ATOM   1522  N   TRP   189      29.535   0.262 -15.133  1.00  0.00           N
ATOM   1523  CA  TRP   189      30.398   0.046 -13.984  1.00  0.00           C
ATOM   1524  CB  TRP   189      31.508   1.094 -13.947  1.00  0.00           C
ATOM   1525  CG  TRP   189      32.524   0.922 -15.016  1.00  0.00           C
ATOM   1526  CD1 TRP   189      32.727  -0.186 -15.778  1.00  0.00           C
ATOM   1527  NE1 TRP   189      33.758   0.027 -16.661  1.00  0.00           N
ATOM   1528  CE2 TRP   189      34.241   1.296 -16.475  1.00  0.00           C
ATOM   1529  CZ2 TRP   189      35.273   1.966 -17.125  1.00  0.00           C
ATOM   1530  CH2 TRP   189      35.541   3.246 -16.727  1.00  0.00           C
ATOM   1531  CZ3 TRP   189      34.810   3.863 -15.705  1.00  0.00           C
ATOM   1532  CE3 TRP   189      33.784   3.198 -15.060  1.00  0.00           C
ATOM   1533  CD2 TRP   189      33.487   1.888 -15.445  1.00  0.00           C
ATOM   1534  C   TRP   189      29.605   0.096 -12.685  1.00  0.00           C
ATOM   1535  O   TRP   189      28.494   0.624 -12.621  1.00  0.00           O
ATOM   1536  N   CYS   190      30.199  -0.466 -11.639  1.00  0.00           N
ATOM   1537  CA  CYS   190      29.652  -0.320 -10.302  1.00  0.00           C
ATOM   1538  CB  CYS   190      30.329  -1.303  -9.353  1.00  0.00           C
ATOM   1539  SG  CYS   190      30.212  -0.870  -7.613  1.00  0.00           S
ATOM   1540  C   CYS   190      29.859   1.109  -9.808  1.00  0.00           C
ATOM   1541  O   CYS   190      30.942   1.668  -9.974  1.00  0.00           O
ATOM   1542  N   PRO   191      28.842   1.730  -9.209  1.00  0.00           N
ATOM   1543  CD  PRO   191      27.430   1.336  -9.204  1.00  0.00           C
ATOM   1544  CG  PRO   191      26.737   2.660  -9.264  1.00  0.00           C
ATOM   1545  CB  PRO   191      27.581   3.583  -8.490  1.00  0.00           C
ATOM   1546  CA  PRO   191      29.019   3.092  -8.694  1.00  0.00           C
ATOM   1547  C   PRO   191      29.773   3.099  -7.379  1.00  0.00           C
ATOM   1548  O   PRO   191      30.524   4.032  -7.084  1.00  0.00           O
ATOM   1549  N   TYR   192      29.552   2.054  -6.579  1.00  0.00           N
ATOM   1550  CA  TYR   192      30.115   2.008  -5.237  1.00  0.00           C
ATOM   1551  CB  TYR   192      29.444   0.903  -4.429  1.00  0.00           C
ATOM   1552  CG  TYR   192      29.927   0.821  -3.008  1.00  0.00           C
ATOM   1553  CD1 TYR   192      29.572   1.788  -2.079  1.00  0.00           C
ATOM   1554  CE1 TYR   192      30.015   1.718  -0.776  1.00  0.00           C
ATOM   1555  CZ  TYR   192      30.822   0.672  -0.391  1.00  0.00           C
ATOM   1556  OH  TYR   192      31.267   0.596   0.906  1.00  0.00           O
ATOM   1557  CE2 TYR   192      31.189  -0.300  -1.295  1.00  0.00           C
ATOM   1558  CD2 TYR   192      30.743  -0.220  -2.595  1.00  0.00           C
ATOM   1559  C   TYR   192      31.622   1.804  -5.271  1.00  0.00           C
ATOM   1560  O   TYR   192      32.360   2.487  -4.554  1.00  0.00           O
ATOM   1561  N   PHE   193      32.100   0.879  -6.097  1.00  0.00           N
ATOM   1562  CA  PHE   193      33.534   0.648  -6.171  1.00  0.00           C
ATOM   1563  CB  PHE   193      33.812  -0.768  -6.664  1.00  0.00           C
ATOM   1564  CG  PHE   193      33.551  -1.821  -5.632  1.00  0.00           C
ATOM   1565  CD1 PHE   193      34.111  -1.718  -4.370  1.00  0.00           C
ATOM   1566  CE1 PHE   193      33.869  -2.681  -3.410  1.00  0.00           C
ATOM   1567  CZ  PHE   193      33.057  -3.757  -3.706  1.00  0.00           C
ATOM   1568  CE2 PHE   193      32.488  -3.868  -4.959  1.00  0.00           C
ATOM   1569  CD2 PHE   193      32.734  -2.901  -5.912  1.00  0.00           C
ATOM   1570  C   PHE   193      34.247   1.663  -7.049  1.00  0.00           C
ATOM   1571  O   PHE   193      35.469   1.793  -6.945  1.00  0.00           O
ATOM   1572  N   LEU   194      33.521   2.386  -7.904  1.00  0.00           N
ATOM   1573  CA  LEU   194      34.134   3.496  -8.626  1.00  0.00           C
ATOM   1574  CB  LEU   194      33.277   3.890  -9.825  1.00  0.00           C
ATOM   1575  CG  LEU   194      33.713   5.096 -10.654  1.00  0.00           C
ATOM   1576  CD1 LEU   194      34.935   4.751 -11.485  1.00  0.00           C
ATOM   1577  CD2 LEU   194      32.576   5.584 -11.535  1.00  0.00           C
ATOM   1578  C   LEU   194      34.338   4.695  -7.711  1.00  0.00           C
ATOM   1579  O   LEU   194      35.358   5.387  -7.807  1.00  0.00           O
ATOM   1580  N   ALA   195      33.375   4.952  -6.823  1.00  0.00           N
ATOM   1581  CA  ALA   195      33.508   6.054  -5.878  1.00  0.00           C
ATOM   1582  CB  ALA   195      32.172   6.319  -5.191  1.00  0.00           C
ATOM   1583  C   ALA   195      34.591   5.769  -4.848  1.00  0.00           C
ATOM   1584  O   ALA   195      35.339   6.673  -4.462  1.00  0.00           O
ATOM   1585  N   ARG   196      34.697   4.518  -4.397  1.00  0.00           N
ATOM   1586  CA  ARG   196      35.713   4.181  -3.408  1.00  0.00           C
ATOM   1587  CB  ARG   196      35.362   2.864  -2.721  1.00  0.00           C
ATOM   1588  CG  ARG   196      36.057   2.678  -1.393  1.00  0.00           C
ATOM   1589  CD  ARG   196      36.046   1.240  -0.950  1.00  0.00           C
ATOM   1590  NE  ARG   196      34.798   0.891  -0.292  1.00  0.00           N
ATOM   1591  CZ  ARG   196      34.653  -0.161   0.503  1.00  0.00           C
ATOM   1592  NH1 ARG   196      35.682  -0.961   0.738  1.00  0.00           N
ATOM   1593  NH2 ARG   196      33.483  -0.411   1.066  1.00  0.00           N
ATOM   1594  C   ARG   196      37.104   4.110  -4.027  1.00  0.00           C
ATOM   1595  O   ARG   196      38.102   4.325  -3.331  1.00  0.00           O
ATOM   1596  N   TYR   197      37.201   3.805  -5.322  1.00  0.00           N
ATOM   1597  CA  TYR   197      38.504   3.829  -5.973  1.00  0.00           C
ATOM   1598  CB  TYR   197      38.468   3.042  -7.281  1.00  0.00           C
ATOM   1599  CG  TYR   197      39.610   3.364  -8.214  1.00  0.00           C
ATOM   1600  CD1 TYR   197      40.909   2.969  -7.913  1.00  0.00           C
ATOM   1601  CE1 TYR   197      41.959   3.261  -8.762  1.00  0.00           C
ATOM   1602  CZ  TYR   197      41.716   3.955  -9.928  1.00  0.00           C
ATOM   1603  OH  TYR   197      42.759   4.246 -10.777  1.00  0.00           O
ATOM   1604  CE2 TYR   197      40.436   4.358 -10.252  1.00  0.00           C
ATOM   1605  CD2 TYR   197      39.394   4.061  -9.396  1.00  0.00           C
ATOM   1606  C   TYR   197      38.961   5.256  -6.235  1.00  0.00           C
ATOM   1607  O   TYR   197      40.128   5.595  -6.002  1.00  0.00           O
ATOM   1608  N   SER   198      38.063   6.101  -6.725  1.00  0.00           N
ATOM   1609  CA  SER   198      38.409   7.473  -7.071  1.00  0.00           C
ATOM   1610  CB  SER   198      37.455   7.990  -8.146  1.00  0.00           C
ATOM   1611  OG  SER   198      36.258   8.460  -7.568  1.00  0.00           O
ATOM   1612  C   SER   198      38.408   8.414  -5.874  1.00  0.00           C
ATOM   1613  O   SER   198      38.648   9.612  -6.054  1.00  0.00           O
ATOM   1614  N   ILE   199      38.170   7.906  -4.662  1.00  0.00           N
ATOM   1615  CA  ILE   199      38.219   8.745  -3.468  1.00  0.00           C
ATOM   1616  CB  ILE   199      37.502   8.038  -2.295  1.00  0.00           C
ATOM   1617  CG2 ILE   199      38.427   7.088  -1.551  1.00  0.00           C
ATOM   1618  CG1 ILE   199      36.936   9.050  -1.308  1.00  0.00           C
ATOM   1619  CD1 ILE   199      36.162   8.418  -0.175  1.00  0.00           C
ATOM   1620  C   ILE   199      39.653   9.112  -3.102  1.00  0.00           C
ATOM   1621  O   ILE   199      39.873  10.052  -2.333  1.00  0.00           O
ATOM   1622  N   LEU   200      40.643   8.401  -3.649  1.00  0.00           N
ATOM   1623  CA  LEU   200      42.034   8.710  -3.351  1.00  0.00           C
ATOM   1624  CB  LEU   200      42.902   7.468  -3.552  1.00  0.00           C
ATOM   1625  CG  LEU   200      42.330   6.133  -3.067  1.00  0.00           C
ATOM   1626  CD1 LEU   200      43.262   4.993  -3.432  1.00  0.00           C
ATOM   1627  CD2 LEU   200      42.092   6.157  -1.565  1.00  0.00           C
ATOM   1628  C   LEU   200      42.553   9.856  -4.206  1.00  0.00           C
ATOM   1629  O   LEU   200      43.504  10.540  -3.809  1.00  0.00           O
ATOM   1630  N   HIE   201      41.948  10.081  -5.370  1.00  0.00           N
ATOM   1631  CA  HIE   201      42.326  11.160  -6.278  1.00  0.00           C
ATOM   1632  CB  HIE   201      42.856  10.604  -7.582  1.00  0.00           C
ATOM   1633  CG  HIE   201      43.898   9.546  -7.402  1.00  0.00           C
ATOM   1634  ND1 HIE   201      45.106   9.791  -6.788  1.00  0.00           N
ATOM   1635  CE1 HIE   201      45.822   8.681  -6.770  1.00  0.00           C
ATOM   1636  NE2 HIE   201      45.119   7.724  -7.350  1.00  0.00           N
ATOM   1637  CD2 HIE   201      43.912   8.239  -7.755  1.00  0.00           C
ATOM   1638  C   HIE   201      41.100  12.037  -6.494  1.00  0.00           C
ATOM   1639  O   HIE   201      40.357  11.871  -7.461  1.00  0.00           O
ATOM   1640  N   ALA   202      40.896  12.979  -5.578  1.00  0.00           N
ATOM   1641  CA  ALA   202      39.797  13.924  -5.662  1.00  0.00           C
ATOM   1642  CB  ALA   202      38.532  13.364  -5.009  1.00  0.00           C
ATOM   1643  C   ALA   202      40.242  15.220  -5.004  1.00  0.00           C
ATOM   1644  O   ALA   202      41.385  15.351  -4.557  1.00  0.00           O
ATOM   1645  N   ASN   203      39.337  16.187  -4.949  1.00  0.00           N
ATOM   1646  CA  ASN   203      39.624  17.445  -4.281  1.00  0.00           C
ATOM   1647  CB  ASN   203      39.718  18.580  -5.304  1.00  0.00           C
ATOM   1648  CG  ASN   203      40.918  18.441  -6.210  1.00  0.00           C
ATOM   1649  OD1 ASN   203      40.826  18.645  -7.419  1.00  0.00           O
ATOM   1650  ND2 ASN   203      42.054  18.084  -5.629  1.00  0.00           N
ATOM   1651  C   ASN   203      38.606  17.815  -3.220  1.00  0.00           C
ATOM   1652  O   ASN   203      38.985  18.396  -2.203  1.00  0.00           O
ATOM   1653  N   VAL   204      37.333  17.501  -3.425  1.00  0.00           N
ATOM   1654  CA  VAL   204      36.312  17.581  -2.391  1.00  0.00           C
ATOM   1655  CB  VAL   204      35.233  18.633  -2.719  1.00  0.00           C
ATOM   1656  CG1 VAL   204      34.209  18.723  -1.601  1.00  0.00           C
ATOM   1657  CG2 VAL   204      35.862  19.987  -2.962  1.00  0.00           C
ATOM   1658  C   VAL   204      35.696  16.199  -2.268  1.00  0.00           C
ATOM   1659  O   VAL   204      35.383  15.563  -3.279  1.00  0.00           O
ATOM   1660  N   VAL   205      35.556  15.712  -1.040  1.00  0.00           N
ATOM   1661  CA  VAL   205      34.953  14.409  -0.791  1.00  0.00           C
ATOM   1662  CB  VAL   205      36.001  13.343  -0.424  1.00  0.00           C
ATOM   1663  CG1 VAL   205      35.311  12.092  -0.034  1.00  0.00           C
ATOM   1664  CG2 VAL   205      36.934  13.053  -1.581  1.00  0.00           C
ATOM   1665  C   VAL   205      33.948  14.571   0.339  1.00  0.00           C
ATOM   1666  O   VAL   205      34.307  15.027   1.428  1.00  0.00           O
ATOM   1667  N   VAL   206      32.694  14.212   0.085  1.00  0.00           N
ATOM   1668  CA  VAL   206      31.617  14.409   1.046  1.00  0.00           C
ATOM   1669  CB  VAL   206      30.523  15.335   0.503  1.00  0.00           C
ATOM   1670  CG1 VAL   206      29.456  15.562   1.553  1.00  0.00           C
ATOM   1671  CG2 VAL   206      31.115  16.651   0.050  1.00  0.00           C
ATOM   1672  C   VAL   206      31.037  13.051   1.408  1.00  0.00           C
ATOM   1673  O   VAL   206      30.267  12.474   0.635  1.00  0.00           O
ATOM   1674  N   TYR   207      31.385  12.544   2.588  1.00  0.00           N
ATOM   1675  CA  TYR   207      30.664  11.400   3.131  1.00  0.00           C
ATOM   1676  CB  TYR   207      31.512  10.127   3.120  1.00  0.00           C
ATOM   1677  CG  TYR   207      32.961  10.244   3.540  1.00  0.00           C
ATOM   1678  CD1 TYR   207      33.320  10.534   4.843  1.00  0.00           C
ATOM   1679  CE1 TYR   207      34.652  10.643   5.209  1.00  0.00           C
ATOM   1680  CZ  TYR   207      35.633  10.467   4.262  1.00  0.00           C
ATOM   1681  OH  TYR   207      36.959  10.570   4.600  1.00  0.00           O
ATOM   1682  CE2 TYR   207      35.301  10.183   2.968  1.00  0.00           C
ATOM   1683  CD2 TYR   207      33.974  10.093   2.608  1.00  0.00           C
ATOM   1684  C   TYR   207      30.136  11.667   4.534  1.00  0.00           C
ATOM   1685  O   TYR   207      30.088  12.815   4.980  1.00  0.00           O
ATOM   1686  N   SER   208      29.693  10.613   5.212  1.00  0.00           N
ATOM   1687  CA  SER   208      29.096  10.728   6.534  1.00  0.00           C
ATOM   1688  CB  SER   208      28.094   9.601   6.752  1.00  0.00           C
ATOM   1689  OG  SER   208      28.755   8.352   6.795  1.00  0.00           O
ATOM   1690  C   SER   208      30.188  10.725   7.602  1.00  0.00           C
ATOM   1691  O   SER   208      31.379  10.827   7.307  1.00  0.00           O
ATOM   1692  N   TYR   209      29.785  10.624   8.870  1.00  0.00           N
ATOM   1693  CA  TYR   209      30.757  10.585   9.960  1.00  0.00           C
ATOM   1694  CB  TYR   209      30.061  10.789  11.301  1.00  0.00           C
ATOM   1695  CG  TYR   209      29.686  12.207  11.623  1.00  0.00           C
ATOM   1696  CD1 TYR   209      30.446  13.272  11.166  1.00  0.00           C
ATOM   1697  CE1 TYR   209      30.096  14.572  11.467  1.00  0.00           C
ATOM   1698  CZ  TYR   209      28.979  14.809  12.234  1.00  0.00           C
ATOM   1699  OH  TYR   209      28.619  16.097  12.541  1.00  0.00           O
ATOM   1700  CE2 TYR   209      28.214  13.768  12.700  1.00  0.00           C
ATOM   1701  CD2 TYR   209      28.570  12.479  12.396  1.00  0.00           C
ATOM   1702  C   TYR   209      31.511   9.267   9.984  1.00  0.00           C
ATOM   1703  O   TYR   209      32.706   9.231  10.292  1.00  0.00           O
ATOM   1704  N   HIE   210      30.826   8.174   9.666  1.00  0.00           N
ATOM   1705  CA  HIE   210      31.292   6.838  10.010  1.00  0.00           C
ATOM   1706  CB  HIE   210      30.098   5.892  10.070  1.00  0.00           C
ATOM   1707  CG  HIE   210      28.999   6.380  10.958  1.00  0.00           C
ATOM   1708  ND1 HIE   210      28.991   6.166  12.318  1.00  0.00           N
ATOM   1709  CE1 HIE   210      27.910   6.714  12.842  1.00  0.00           C
ATOM   1710  NE2 HIE   210      27.220   7.283  11.870  1.00  0.00           N
ATOM   1711  CD2 HIE   210      27.883   7.094  10.681  1.00  0.00           C
ATOM   1712  C   HIE   210      32.350   6.289   9.063  1.00  0.00           C
ATOM   1713  O   HIE   210      32.741   5.131   9.218  1.00  0.00           O
ATOM   1714  N   TYR   211      32.817   7.066   8.094  1.00  0.00           N
ATOM   1715  CA  TYR   211      33.990   6.670   7.349  1.00  0.00           C
ATOM   1716  CB  TYR   211      33.956   7.236   5.950  1.00  0.00           C
ATOM   1717  CG  TYR   211      32.950   6.616   5.059  1.00  0.00           C
ATOM   1718  CD1 TYR   211      31.645   7.046   5.061  1.00  0.00           C
ATOM   1719  CE1 TYR   211      30.746   6.494   4.245  1.00  0.00           C
ATOM   1720  CZ  TYR   211      31.150   5.514   3.402  1.00  0.00           C
ATOM   1721  OH  TYR   211      30.257   4.926   2.564  1.00  0.00           O
ATOM   1722  CE2 TYR   211      32.433   5.070   3.380  1.00  0.00           C
ATOM   1723  CD2 TYR   211      33.314   5.620   4.194  1.00  0.00           C
ATOM   1724  C   TYR   211      35.256   7.151   8.001  1.00  0.00           C
ATOM   1725  O   TYR   211      36.341   6.798   7.542  1.00  0.00           O
ATOM   1726  N   LEU   212      35.148   7.964   9.007  1.00  0.00           N
ATOM   1727  CA  LEU   212      36.334   8.639   9.484  1.00  0.00           C
ATOM   1728  CB  LEU   212      36.222  10.119   9.174  1.00  0.00           C
ATOM   1729  CG  LEU   212      37.544  10.833   9.248  1.00  0.00           C
ATOM   1730  CD1 LEU   212      38.464  10.198   8.271  1.00  0.00           C
ATOM   1731  CD2 LEU   212      37.294  12.212   8.843  1.00  0.00           C
ATOM   1732  C   LEU   212      36.569   8.433  10.962  1.00  0.00           C
ATOM   1733  O   LEU   212      37.720   8.293  11.380  1.00  0.00           O
ATOM   1734  N   LEU   213      35.492   8.434  11.755  1.00  0.00           N
ATOM   1735  CA  LEU   213      35.559   8.265  13.211  1.00  0.00           C
ATOM   1736  CB  LEU   213      34.626   9.283  13.885  1.00  0.00           C
ATOM   1737  CG  LEU   213      35.008  10.751  13.693  1.00  0.00           C
ATOM   1738  CD1 LEU   213      33.938  11.671  14.262  1.00  0.00           C
ATOM   1739  CD2 LEU   213      36.357  11.048  14.329  1.00  0.00           C
ATOM   1740  C   LEU   213      35.216   6.844  13.664  1.00  0.00           C
ATOM   1741  O   LEU   213      35.338   6.560  14.866  1.00  0.00           O
ATOM   1742  N   ASP   214      34.797   5.959  12.747  1.00  0.00           N
ATOM   1743  CA  ASP   214      34.482   4.597  13.132  1.00  0.00           C
ATOM   1744  CB  ASP   214      33.299   4.082  12.332  1.00  0.00           C
ATOM   1745  CG  ASP   214      32.613   2.901  12.981  1.00  0.00           C
ATOM   1746  OD1 ASP   214      33.129   2.349  13.964  1.00  0.00           O
ATOM   1747  OD2 ASP   214      31.531   2.518  12.502  1.00  0.00           O
ATOM   1748  C   ASP   214      35.712   3.743  12.888  1.00  0.00           C
ATOM   1749  O   ASP   214      36.147   3.631  11.736  1.00  0.00           O
ATOM   1750  N   PRO   215      36.327   3.170  13.924  1.00  0.00           N
ATOM   1751  CD  PRO   215      35.915   3.136  15.335  1.00  0.00           C
ATOM   1752  CG  PRO   215      36.847   2.140  15.921  1.00  0.00           C
ATOM   1753  CB  PRO   215      38.118   2.340  15.189  1.00  0.00           C
ATOM   1754  CA  PRO   215      37.675   2.613  13.751  1.00  0.00           C
ATOM   1755  C   PRO   215      37.733   1.355  12.911  1.00  0.00           C
ATOM   1756  O   PRO   215      38.764   1.109  12.275  1.00  0.00           O
ATOM   1757  N   LYS   216      36.675   0.555  12.868  1.00  0.00           N
ATOM   1758  CA  LYS   216      36.677  -0.629  12.022  1.00  0.00           C
ATOM   1759  CB  LYS   216      35.800  -1.723  12.636  1.00  0.00           C
ATOM   1760  CG  LYS   216      34.311  -1.427  12.639  1.00  0.00           C
ATOM   1761  CD  LYS   216      33.553  -2.440  13.491  1.00  0.00           C
ATOM   1762  CE  LYS   216      33.866  -3.872  13.075  1.00  0.00           C
ATOM   1763  NZ  LYS   216      33.047  -4.865  13.821  1.00  0.00           N
ATOM   1764  C   LYS   216      36.230  -0.334  10.596  1.00  0.00           C
ATOM   1765  O   LYS   216      36.056  -1.271   9.811  1.00  0.00           O
ATOM   1766  N   ILE   217      36.047   0.936  10.245  1.00  0.00           N
ATOM   1767  CA  ILE   217      35.721   1.353   8.888  1.00  0.00           C
ATOM   1768  CB  ILE   217      34.361   2.086   8.850  1.00  0.00           C
ATOM   1769  CG2 ILE   217      34.051   2.581   7.449  1.00  0.00           C
ATOM   1770  CG1 ILE   217      33.248   1.166   9.347  1.00  0.00           C
ATOM   1771  CD1 ILE   217      31.870   1.769   9.257  1.00  0.00           C
ATOM   1772  C   ILE   217      36.827   2.220   8.296  1.00  0.00           C
ATOM   1773  O   ILE   217      37.246   2.012   7.158  1.00  0.00           O
ATOM   1774  N   ALA   218      37.339   3.175   9.082  1.00  0.00           N
ATOM   1775  CA  ALA   218      38.247   4.204   8.582  1.00  0.00           C
ATOM   1776  CB  ALA   218      38.444   5.286   9.640  1.00  0.00           C
ATOM   1777  C   ALA   218      39.605   3.661   8.158  1.00  0.00           C
ATOM   1778  O   ALA   218      40.299   4.317   7.376  1.00  0.00           O
ATOM   1779  N   ASP   219      40.001   2.490   8.649  1.00  0.00           N
ATOM   1780  CA  ASP   219      41.241   1.873   8.203  1.00  0.00           C
ATOM   1781  CB  ASP   219      41.776   0.929   9.285  1.00  0.00           C
ATOM   1782  CG  ASP   219      40.749  -0.099   9.735  1.00  0.00           C
ATOM   1783  OD1 ASP   219      39.579  -0.017   9.305  1.00  0.00           O
ATOM   1784  OD2 ASP   219      41.116  -0.993  10.524  1.00  0.00           O
ATOM   1785  C   ASP   219      41.096   1.131   6.880  1.00  0.00           C
ATOM   1786  O   ASP   219      42.100   0.648   6.347  1.00  0.00           O
ATOM   1787  N   LEU   220      39.881   1.031   6.344  1.00  0.00           N
ATOM   1788  CA  LEU   220      39.636   0.354   5.077  1.00  0.00           C
ATOM   1789  CB  LEU   220      38.423  -0.575   5.200  1.00  0.00           C
ATOM   1790  CG  LEU   220      38.303  -1.393   6.485  1.00  0.00           C
ATOM   1791  CD1 LEU   220      36.978  -2.134   6.519  1.00  0.00           C
ATOM   1792  CD2 LEU   220      39.460  -2.366   6.615  1.00  0.00           C
ATOM   1793  C   LEU   220      39.400   1.312   3.920  1.00  0.00           C
ATOM   1794  O   LEU   220      39.744   0.984   2.780  1.00  0.00           O
ATOM   1795  N   VAL   221      38.823   2.481   4.183  1.00  0.00           N
ATOM   1796  CA  VAL   221      38.393   3.396   3.140  1.00  0.00           C
ATOM   1797  CB  VAL   221      36.862   3.616   3.228  1.00  0.00           C
ATOM   1798  CG1 VAL   221      36.440   4.034   4.624  1.00  0.00           C
ATOM   1799  CG2 VAL   221      36.373   4.619   2.195  1.00  0.00           C
ATOM   1800  C   VAL   221      39.165   4.713   3.176  1.00  0.00           C
ATOM   1801  O   VAL   221      39.545   5.238   2.126  1.00  0.00           O
ATOM   1802  N   SER   222      39.465   5.236   4.363  1.00  0.00           N
ATOM   1803  CA  SER   222      40.179   6.497   4.517  1.00  0.00           C
ATOM   1804  CB  SER   222      39.376   7.478   5.368  1.00  0.00           C
ATOM   1805  OG  SER   222      38.845   6.836   6.515  1.00  0.00           O
ATOM   1806  C   SER   222      41.556   6.264   5.120  1.00  0.00           C
ATOM   1807  O   SER   222      42.036   7.041   5.946  1.00  0.00           O
ATOM   1808  N   LYS   223      42.206   5.174   4.718  1.00  0.00           N
ATOM   1809  CA  LYS   223      43.504   4.823   5.292  1.00  0.00           C
ATOM   1810  CB  LYS   223      43.774   3.328   5.092  1.00  0.00           C
ATOM   1811  CG  LYS   223      45.147   2.878   5.556  1.00  0.00           C
ATOM   1812  CD  LYS   223      45.286   3.004   7.063  1.00  0.00           C
ATOM   1813  CE  LYS   223      46.697   2.671   7.516  1.00  0.00           C
ATOM   1814  NZ  LYS   223      47.693   3.619   6.950  1.00  0.00           N
ATOM   1815  C   LYS   223      44.620   5.668   4.686  1.00  0.00           C
ATOM   1816  O   LYS   223      45.278   6.444   5.384  1.00  0.00           O
ATOM   1817  N   GLU   224      44.838   5.534   3.381  1.00  0.00           N
ATOM   1818  CA  GLU   224      45.945   6.186   2.690  1.00  0.00           C
ATOM   1819  CB  GLU   224      46.799   5.146   1.961  1.00  0.00           C
ATOM   1820  CG  GLU   224      47.541   4.193   2.885  1.00  0.00           C
ATOM   1821  CD  GLU   224      48.317   3.134   2.124  1.00  0.00           C
ATOM   1822  OE1 GLU   224      48.128   3.024   0.895  1.00  0.00           O
ATOM   1823  OE2 GLU   224      49.113   2.411   2.758  1.00  0.00           O
ATOM   1824  C   GLU   224      45.458   7.243   1.705  1.00  0.00           C
ATOM   1825  O   GLU   224      45.969   7.353   0.590  1.00  0.00           O
ATOM   1826  N   LEU   225      44.466   8.036   2.104  1.00  0.00           N
ATOM   1827  CA  LEU   225      43.896   8.996   1.165  1.00  0.00           C
ATOM   1828  CB  LEU   225      42.412   9.242   1.483  1.00  0.00           C
ATOM   1829  CG  LEU   225      41.796   9.826   2.760  1.00  0.00           C
ATOM   1830  CD1 LEU   225      41.912  11.338   2.741  1.00  0.00           C
ATOM   1831  CD2 LEU   225      40.351   9.402   2.932  1.00  0.00           C
ATOM   1832  C   LEU   225      44.703  10.293   1.128  1.00  0.00           C
ATOM   1833  O   LEU   225      45.075  10.759   0.046  1.00  0.00           O
ATOM   1834  N   ALA   226      45.017  10.870   2.290  1.00  0.00           N
ATOM   1835  CA  ALA   226      45.720  12.146   2.339  1.00  0.00           C
ATOM   1836  CB  ALA   226      44.778  13.316   2.038  1.00  0.00           C
ATOM   1837  C   ALA   226      46.343  12.330   3.713  1.00  0.00           C
ATOM   1838  O   ALA   226      45.705  12.045   4.729  1.00  0.00           O
ATOM   1839  N   ARG   227      47.586  12.808   3.734  1.00  0.00           N
ATOM   1840  CA  ARG   227      48.249  13.200   4.968  1.00  0.00           C
ATOM   1841  CB  ARG   227      49.701  12.708   4.974  1.00  0.00           C
ATOM   1842  CG  ARG   227      49.856  11.247   4.594  1.00  0.00           C
ATOM   1843  CD  ARG   227      49.513  10.355   5.775  1.00  0.00           C
ATOM   1844  NE  ARG   227      49.213   8.987   5.372  1.00  0.00           N
ATOM   1845  CZ  ARG   227      48.109   8.334   5.717  1.00  0.00           C
ATOM   1846  NH1 ARG   227      47.192   8.927   6.469  1.00  0.00           N
ATOM   1847  NH2 ARG   227      47.920   7.088   5.310  1.00  0.00           N
ATOM   1848  C   ARG   227      48.225  14.704   5.198  1.00  0.00           C
ATOM   1849  O   ARG   227      48.479  15.145   6.324  1.00  0.00           O
ATOM   1850  N   LYS   228      47.928  15.494   4.165  1.00  0.00           N
ATOM   1851  CA  LYS   228      47.758  16.942   4.281  1.00  0.00           C
ATOM   1852  CB  LYS   228      48.912  17.689   3.610  1.00  0.00           C
ATOM   1853  CG  LYS   228      49.470  17.009   2.367  1.00  0.00           C
ATOM   1854  CD  LYS   228      50.531  17.868   1.710  1.00  0.00           C
ATOM   1855  CE  LYS   228      51.725  18.068   2.626  1.00  0.00           C
ATOM   1856  NZ  LYS   228      52.795  18.863   1.965  1.00  0.00           N
ATOM   1857  C   LYS   228      46.401  17.286   3.671  1.00  0.00           C
ATOM   1858  O   LYS   228      46.288  17.642   2.497  1.00  0.00           O
ATOM   1859  N   ALA   229      45.365  17.183   4.488  1.00  0.00           N
ATOM   1860  CA  ALA   229      43.995  17.409   4.063  1.00  0.00           C
ATOM   1861  CB  ALA   229      43.218  16.093   4.044  1.00  0.00           C
ATOM   1862  C   ALA   229      43.343  18.430   4.988  1.00  0.00           C
ATOM   1863  O   ALA   229      43.986  19.008   5.863  1.00  0.00           O
ATOM   1864  N   VAL   230      42.050  18.656   4.778  1.00  0.00           N
ATOM   1865  CA  VAL   230      41.239  19.490   5.657  1.00  0.00           C
ATOM   1866  CB  VAL   230      40.929  20.871   5.054  1.00  0.00           C
ATOM   1867  CG1 VAL   230      39.860  21.573   5.864  1.00  0.00           C
ATOM   1868  CG2 VAL   230      42.169  21.726   5.004  1.00  0.00           C
ATOM   1869  C   VAL   230      39.951  18.731   5.921  1.00  0.00           C
ATOM   1870  O   VAL   230      39.213  18.413   4.983  1.00  0.00           O
ATOM   1871  N   VAL   231      39.687  18.424   7.177  1.00  0.00           N
ATOM   1872  CA  VAL   231      38.463  17.749   7.578  1.00  0.00           C
ATOM   1873  CB  VAL   231      38.761  16.637   8.599  1.00  0.00           C
ATOM   1874  CG1 VAL   231      37.501  15.902   8.971  1.00  0.00           C
ATOM   1875  CG2 VAL   231      39.781  15.680   8.037  1.00  0.00           C
ATOM   1876  C   VAL   231      37.515  18.785   8.154  1.00  0.00           C
ATOM   1877  O   VAL   231      37.922  19.632   8.954  1.00  0.00           O
ATOM   1878  N   VAL   232      36.256  18.745   7.735  1.00  0.00           N
ATOM   1879  CA  VAL   232      35.227  19.607   8.296  1.00  0.00           C
ATOM   1880  CB  VAL   232      34.680  20.599   7.264  1.00  0.00           C
ATOM   1881  CG1 VAL   232      33.533  21.379   7.861  1.00  0.00           C
ATOM   1882  CG2 VAL   232      35.770  21.538   6.807  1.00  0.00           C
ATOM   1883  C   VAL   232      34.120  18.719   8.832  1.00  0.00           C
ATOM   1884  O   VAL   232      33.487  17.980   8.071  1.00  0.00           O
ATOM   1885  N   PHE   233      33.887  18.788  10.136  1.00  0.00           N
ATOM   1886  CA  PHE   233      32.779  18.084  10.769  1.00  0.00           C
ATOM   1887  CB  PHE   233      33.164  17.577  12.151  1.00  0.00           C
ATOM   1888  CG  PHE   233      34.044  16.369  12.124  1.00  0.00           C
ATOM   1889  CD1 PHE   233      33.581  15.177  11.605  1.00  0.00           C
ATOM   1890  CE1 PHE   233      34.387  14.061  11.575  1.00  0.00           C
ATOM   1891  CZ  PHE   233      35.665  14.122  12.080  1.00  0.00           C
ATOM   1892  CE2 PHE   233      36.138  15.301  12.607  1.00  0.00           C
ATOM   1893  CD2 PHE   233      35.328  16.419  12.630  1.00  0.00           C
ATOM   1894  C   PHE   233      31.620  19.068  10.826  1.00  0.00           C
ATOM   1895  O   PHE   233      31.515  19.881  11.738  1.00  0.00           O
ATOM   1896  N   ASP   234      30.759  19.015   9.818  1.00  0.00           N
ATOM   1897  CA  ASP   234      29.623  19.920   9.744  1.00  0.00           C
ATOM   1898  CB  ASP   234      29.158  20.074   8.302  1.00  0.00           C
ATOM   1899  CG  ASP   234      28.419  21.367   8.065  1.00  0.00           C
ATOM   1900  OD1 ASP   234      28.217  22.124   9.037  1.00  0.00           O
ATOM   1901  OD2 ASP   234      28.036  21.627   6.904  1.00  0.00           O
ATOM   1902  C   ASP   234      28.476  19.410  10.600  1.00  0.00           C
ATOM   1903  O   ASP   234      28.247  18.201  10.697  1.00  0.00           O
ATOM   1904  N   GLU   235      27.737  20.361  11.188  1.00  0.00           N
ATOM   1905  CA  GLU   235      26.616  20.107  12.107  1.00  0.00           C
ATOM   1906  CB  GLU   235      25.400  19.553  11.362  1.00  0.00           C
ATOM   1907  CG  GLU   235      24.067  19.996  11.934  1.00  0.00           C
ATOM   1908  CD  GLU   235      23.794  21.467  11.705  1.00  0.00           C
ATOM   1909  OE1 GLU   235      24.255  22.005  10.674  1.00  0.00           O
ATOM   1910  OE2 GLU   235      23.117  22.090  12.550  1.00  0.00           O
ATOM   1911  C   GLU   235      27.034  19.183  13.248  1.00  0.00           C
ATOM   1912  O   GLU   235      26.338  18.228  13.599  1.00  0.00           O
ATOM   1913  N   ALA   236      28.199  19.467  13.817  1.00  0.00           N
ATOM   1914  CA  ALA   236      28.857  18.562  14.748  1.00  0.00           C
ATOM   1915  CB  ALA   236      30.353  18.554  14.487  1.00  0.00           C
ATOM   1916  C   ALA   236      28.547  18.950  16.192  1.00  0.00           C
ATOM   1917  O   ALA   236      29.403  19.406  16.947  1.00  0.00           O
ATOM   1918  N   HIE   237      27.286  18.751  16.570  1.00  0.00           N
ATOM   1919  CA  HIE   237      26.932  18.844  17.981  1.00  0.00           C
ATOM   1920  CB  HIE   237      25.445  19.125  18.140  1.00  0.00           C
ATOM   1921  CG  HIE   237      24.988  20.348  17.429  1.00  0.00           C
ATOM   1922  ND1 HIE   237      24.385  20.307  16.192  1.00  0.00           N
ATOM   1923  CE1 HIE   237      24.097  21.536  15.805  1.00  0.00           C
ATOM   1924  NE2 HIE   237      24.514  22.371  16.738  1.00  0.00           N
ATOM   1925  CD2 HIE   237      25.089  21.652  17.757  1.00  0.00           C
ATOM   1926  C   HIE   237      27.269  17.553  18.698  1.00  0.00           C
ATOM   1927  O   HIE   237      27.969  17.551  19.716  1.00  0.00           O
ATOM   1928  N   ASN   238      26.764  16.443  18.175  1.00  0.00           N
ATOM   1929  CA  ASN   238      26.873  15.154  18.832  1.00  0.00           C
ATOM   1930  CB  ASN   238      25.562  14.392  18.693  1.00  0.00           C
ATOM   1931  CG  ASN   238      24.396  15.142  19.296  1.00  0.00           C
ATOM   1932  OD1 ASN   238      23.491  15.578  18.586  1.00  0.00           O
ATOM   1933  ND2 ASN   238      24.414  15.301  20.610  1.00  0.00           N
ATOM   1934  C   ASN   238      28.044  14.378  18.240  1.00  0.00           C
ATOM   1935  O   ASN   238      27.901  13.294  17.680  1.00  0.00           O
ATOM   1936  N   ILE   239      29.227  14.972  18.367  1.00  0.00           N
ATOM   1937  CA  ILE   239      30.435  14.194  18.148  1.00  0.00           C
ATOM   1938  CB  ILE   239      31.622  15.136  17.890  1.00  0.00           C
ATOM   1939  CG2 ILE   239      32.935  14.412  17.914  1.00  0.00           C
ATOM   1940  CG1 ILE   239      31.480  15.768  16.519  1.00  0.00           C
ATOM   1941  CD1 ILE   239      31.466  14.766  15.388  1.00  0.00           C
ATOM   1942  C   ILE   239      30.659  13.275  19.337  1.00  0.00           C
ATOM   1943  O   ILE   239      31.080  12.125  19.168  1.00  0.00           O
ATOM   1944  N   ASP   240      30.298  13.741  20.533  1.00  0.00           N
ATOM   1945  CA  ASP   240      30.475  12.959  21.751  1.00  0.00           C
ATOM   1946  CB  ASP   240      30.141  13.827  22.958  1.00  0.00           C
ATOM   1947  CG  ASP   240      31.001  15.062  23.027  1.00  0.00           C
ATOM   1948  OD1 ASP   240      32.134  15.017  22.509  1.00  0.00           O
ATOM   1949  OD2 ASP   240      30.549  16.084  23.584  1.00  0.00           O
ATOM   1950  C   ASP   240      29.609  11.708  21.734  1.00  0.00           C
ATOM   1951  O   ASP   240      30.052  10.629  22.138  1.00  0.00           O
ATOM   1952  N   ASN   241      28.377  11.825  21.241  1.00  0.00           N
ATOM   1953  CA  ASN   241      27.508  10.660  21.164  1.00  0.00           C
ATOM   1954  CB  ASN   241      26.051  11.103  21.092  1.00  0.00           C
ATOM   1955  CG  ASN   241      25.638  11.918  22.294  1.00  0.00           C
ATOM   1956  OD1 ASN   241      26.334  11.943  23.306  1.00  0.00           O
ATOM   1957  ND2 ASN   241      24.500  12.589  22.191  1.00  0.00           N
ATOM   1958  C   ASN   241      27.842   9.755  19.986  1.00  0.00           C
ATOM   1959  O   ASN   241      27.384   8.610  19.958  1.00  0.00           O
ATOM   1960  N   VAL   242      28.619  10.232  19.017  1.00  0.00           N
ATOM   1961  CA  VAL   242      29.029   9.372  17.911  1.00  0.00           C
ATOM   1962  CB  VAL   242      29.220  10.212  16.633  1.00  0.00           C
ATOM   1963  CG1 VAL   242      30.131   9.525  15.631  1.00  0.00           C
ATOM   1964  CG2 VAL   242      27.876  10.470  15.983  1.00  0.00           C
ATOM   1965  C   VAL   242      30.281   8.570  18.260  1.00  0.00           C
ATOM   1966  O   VAL   242      30.323   7.358  18.023  1.00  0.00           O
ATOM   1967  N   CYS   243      31.283   9.205  18.871  1.00  0.00           N
ATOM   1968  CA  CYS   243      32.493   8.491  19.263  1.00  0.00           C
ATOM   1969  CB  CYS   243      33.610   9.479  19.588  1.00  0.00           C
ATOM   1970  SG  CYS   243      33.845  10.764  18.354  1.00  0.00           S
ATOM   1971  C   CYS   243      32.274   7.548  20.439  1.00  0.00           C
ATOM   1972  O   CYS   243      33.119   6.681  20.680  1.00  0.00           O
ATOM   1973  N   ILE   244      31.175   7.690  21.175  1.00  0.00           N
ATOM   1974  CA  ILE   244      30.866   6.712  22.209  1.00  0.00           C
ATOM   1975  CB  ILE   244      30.003   7.354  23.310  1.00  0.00           C
ATOM   1976  CG2 ILE   244      29.290   6.296  24.142  1.00  0.00           C
ATOM   1977  CG1 ILE   244      30.877   8.228  24.204  1.00  0.00           C
ATOM   1978  CD1 ILE   244      30.128   8.865  25.325  1.00  0.00           C
ATOM   1979  C   ILE   244      30.196   5.484  21.605  1.00  0.00           C
ATOM   1980  O   ILE   244      30.616   4.351  21.863  1.00  0.00           O
ATOM   1981  N   ASP   245      29.174   5.686  20.768  1.00  0.00           N
ATOM   1982  CA  ASP   245      28.432   4.562  20.204  1.00  0.00           C
ATOM   1983  CB  ASP   245      27.127   5.049  19.577  1.00  0.00           C
ATOM   1984  CG  ASP   245      26.234   5.757  20.570  1.00  0.00           C
ATOM   1985  OD1 ASP   245      26.614   5.843  21.755  1.00  0.00           O
ATOM   1986  OD2 ASP   245      25.150   6.228  20.165  1.00  0.00           O
ATOM   1987  C   ASP   245      29.232   3.781  19.172  1.00  0.00           C
ATOM   1988  O   ASP   245      28.883   2.631  18.884  1.00  0.00           O
ATOM   1989  N   SER   246      30.288   4.368  18.612  1.00  0.00           N
ATOM   1990  CA  SER   246      31.121   3.628  17.674  1.00  0.00           C
ATOM   1991  CB  SER   246      31.968   4.594  16.849  1.00  0.00           C
ATOM   1992  OG  SER   246      33.031   5.117  17.621  1.00  0.00           O
ATOM   1993  C   SER   246      32.019   2.617  18.372  1.00  0.00           C
ATOM   1994  O   SER   246      32.412   1.626  17.752  1.00  0.00           O
ATOM   1995  N   MET   247      32.347   2.840  19.646  1.00  0.00           N
ATOM   1996  CA  MET   247      33.210   1.942  20.403  1.00  0.00           C
ATOM   1997  CB  MET   247      34.461   2.671  20.890  1.00  0.00           C
ATOM   1998  CG  MET   247      34.994   3.715  19.930  1.00  0.00           C
ATOM   1999  SD  MET   247      36.652   4.270  20.353  1.00  0.00           S
ATOM   2000  CE  MET   247      37.590   2.777  20.047  1.00  0.00           C
ATOM   2001  C   MET   247      32.474   1.316  21.580  1.00  0.00           C
ATOM   2002  O   MET   247      33.092   0.946  22.579  1.00  0.00           O
ATOM   2003  N   SER   248      31.157   1.188  21.482  1.00  0.00           N
ATOM   2004  CA  SER   248      30.350   0.570  22.524  1.00  0.00           C
ATOM   2005  CB  SER   248      29.499   1.605  23.257  1.00  0.00           C
ATOM   2006  OG  SER   248      28.671   0.984  24.220  1.00  0.00           O
ATOM   2007  C   SER   248      29.456  -0.493  21.909  1.00  0.00           C
ATOM   2008  O   SER   248      28.746  -0.225  20.934  1.00  0.00           O
ATOM   2009  N   VAL   249      29.487  -1.693  22.481  1.00  0.00           N
ATOM   2010  CA  VAL   249      28.650  -2.800  22.043  1.00  0.00           C
ATOM   2011  CB  VAL   249      29.483  -4.040  21.662  1.00  0.00           C
ATOM   2012  CG1 VAL   249      30.545  -3.665  20.650  1.00  0.00           C
ATOM   2013  CG2 VAL   249      30.116  -4.657  22.887  1.00  0.00           C
ATOM   2014  C   VAL   249      27.667  -3.128  23.156  1.00  0.00           C
ATOM   2015  O   VAL   249      27.855  -2.715  24.306  1.00  0.00           O
ATOM   2016  N   ASN   250      26.605  -3.845  22.807  1.00  0.00           N
ATOM   2017  CA  ASN   250      25.553  -4.204  23.746  1.00  0.00           C
ATOM   2018  CB  ASN   250      24.311  -3.343  23.522  1.00  0.00           C
ATOM   2019  CG  ASN   250      23.599  -3.014  24.807  1.00  0.00           C
ATOM   2020  OD1 ASN   250      23.817  -3.660  25.830  1.00  0.00           O
ATOM   2021  ND2 ASN   250      22.741  -2.002  24.767  1.00  0.00           N
ATOM   2022  C   ASN   250      25.214  -5.678  23.582  1.00  0.00           C
ATOM   2023  O   ASN   250      24.962  -6.137  22.464  1.00  0.00           O
ATOM   2024  N   LEU   251      25.202  -6.413  24.691  1.00  0.00           N
ATOM   2025  CA  LEU   251      24.928  -7.844  24.681  1.00  0.00           C
ATOM   2026  CB  LEU   251      26.156  -8.671  25.075  1.00  0.00           C
ATOM   2027  CG  LEU   251      27.232  -8.981  24.033  1.00  0.00           C
ATOM   2028  CD1 LEU   251      28.110  -7.781  23.729  1.00  0.00           C
ATOM   2029  CD2 LEU   251      28.077 -10.135  24.515  1.00  0.00           C
ATOM   2030  C   LEU   251      23.790  -8.154  25.638  1.00  0.00           C
ATOM   2031  O   LEU   251      23.734  -7.611  26.744  1.00  0.00           O
ATOM   2032  N   THR   252      22.896  -9.043  25.214  1.00  0.00           N
ATOM   2033  CA  THR   252      21.735  -9.418  26.011  1.00  0.00           C
ATOM   2034  CB  THR   252      20.517  -8.572  25.619  1.00  0.00           C
ATOM   2035  CG2 THR   252      20.119  -8.839  24.176  1.00  0.00           C
ATOM   2036  OG1 THR   252      19.420  -8.881  26.489  1.00  0.00           O
ATOM   2037  C   THR   252      21.491 -10.913  25.832  1.00  0.00           C
ATOM   2038  O   THR   252      22.283 -11.621  25.205  1.00  0.00           O
ATOM   2039  N   ARG   253      20.381 -11.395  26.399  1.00  0.00           N
ATOM   2040  CA  ARG   253      20.054 -12.816  26.318  1.00  0.00           C
ATOM   2041  CB  ARG   253      18.961 -13.160  27.327  1.00  0.00           C
ATOM   2042  CG  ARG   253      19.404 -13.051  28.769  1.00  0.00           C
ATOM   2043  CD  ARG   253      20.163 -14.287  29.212  1.00  0.00           C
ATOM   2044  NE  ARG   253      19.266 -15.304  29.752  1.00  0.00           N
ATOM   2045  CZ  ARG   253      19.093 -15.532  31.050  1.00  0.00           C
ATOM   2046  NH1 ARG   253      18.256 -16.475  31.455  1.00  0.00           N
ATOM   2047  NH2 ARG   253      19.762 -14.819  31.946  1.00  0.00           N
ATOM   2048  C   ARG   253      19.623 -13.211  24.913  1.00  0.00           C
ATOM   2049  O   ARG   253      19.867 -14.344  24.480  1.00  0.00           O
ATOM   2050  N   ARG   254      18.968 -12.299  24.190  1.00  0.00           N
ATOM   2051  CA  ARG   254      18.542 -12.598  22.828  1.00  0.00           C
ATOM   2052  CB  ARG   254      17.568 -11.533  22.329  1.00  0.00           C
ATOM   2053  CG  ARG   254      16.167 -11.640  22.898  1.00  0.00           C
ATOM   2054  CD  ARG   254      15.160 -11.015  21.948  1.00  0.00           C
ATOM   2055  NE  ARG   254      13.798 -11.060  22.470  1.00  0.00           N
ATOM   2056  CZ  ARG   254      12.717 -10.783  21.751  1.00  0.00           C
ATOM   2057  NH1 ARG   254      12.838 -10.443  20.475  1.00  0.00           N
ATOM   2058  NH2 ARG   254      11.514 -10.849  22.304  1.00  0.00           N
ATOM   2059  C   ARG   254      19.723 -12.705  21.875  1.00  0.00           C
ATOM   2060  O   ARG   254      19.668 -13.476  20.911  1.00  0.00           O
ATOM   2061  N   THR   255      20.791 -11.945  22.121  1.00  0.00           N
ATOM   2062  CA  THR   255      21.947 -12.004  21.235  1.00  0.00           C
ATOM   2063  CB  THR   255      22.840 -10.784  21.446  1.00  0.00           C
ATOM   2064  CG2 THR   255      23.812 -10.641  20.291  1.00  0.00           C
ATOM   2065  OG1 THR   255      22.031  -9.607  21.530  1.00  0.00           O
ATOM   2066  C   THR   255      22.741 -13.286  21.447  1.00  0.00           C
ATOM   2067  O   THR   255      23.090 -13.967  20.479  1.00  0.00           O
ATOM   2068  N   LEU   256      23.000 -13.647  22.706  1.00  0.00           N
ATOM   2069  CA  LEU   256      23.850 -14.796  23.006  1.00  0.00           C
ATOM   2070  CB  LEU   256      24.274 -14.763  24.471  1.00  0.00           C
ATOM   2071  CG  LEU   256      25.071 -13.532  24.890  1.00  0.00           C
ATOM   2072  CD1 LEU   256      25.453 -13.637  26.347  1.00  0.00           C
ATOM   2073  CD2 LEU   256      26.304 -13.399  24.021  1.00  0.00           C
ATOM   2074  C   LEU   256      23.172 -16.121  22.698  1.00  0.00           C
ATOM   2075  O   LEU   256      23.857 -17.104  22.394  1.00  0.00           O
ATOM   2076  N   ASP   257      21.841 -16.179  22.774  1.00  0.00           N
ATOM   2077  CA  ASP   257      21.141 -17.394  22.385  1.00  0.00           C
ATOM   2078  CB  ASP   257      19.707 -17.367  22.917  1.00  0.00           C
ATOM   2079  CG  ASP   257      19.624 -17.770  24.377  1.00  0.00           C
ATOM   2080  OD1 ASP   257      20.241 -18.790  24.750  1.00  0.00           O
ATOM   2081  OD2 ASP   257      18.948 -17.064  25.154  1.00  0.00           O
ATOM   2082  C   ASP   257      21.146 -17.594  20.878  1.00  0.00           C
ATOM   2083  O   ASP   257      20.977 -18.727  20.414  1.00  0.00           O
ATOM   2084  N   ARG   258      21.335 -16.524  20.104  1.00  0.00           N
ATOM   2085  CA  ARG   258      21.515 -16.667  18.666  1.00  0.00           C
ATOM   2086  CB  ARG   258      21.122 -15.376  17.952  1.00  0.00           C
ATOM   2087  CG  ARG   258      19.637 -15.078  17.992  1.00  0.00           C
ATOM   2088  CD  ARG   258      19.354 -13.653  17.559  1.00  0.00           C
ATOM   2089  NE  ARG   258      19.777 -13.408  16.184  1.00  0.00           N
ATOM   2090  CZ  ARG   258      19.657 -12.240  15.564  1.00  0.00           C
ATOM   2091  NH1 ARG   258      19.123 -11.204  16.195  1.00  0.00           N
ATOM   2092  NH2 ARG   258      20.067 -12.107  14.310  1.00  0.00           N
ATOM   2093  C   ARG   258      22.943 -17.050  18.304  1.00  0.00           C
ATOM   2094  O   ARG   258      23.168 -17.623  17.235  1.00  0.00           O
ATOM   2095  N   CYS   259      23.915 -16.739  19.168  1.00  0.00           N
ATOM   2096  CA  CYS   259      25.286 -17.173  18.920  1.00  0.00           C
ATOM   2097  CB  CYS   259      26.275 -16.445  19.833  1.00  0.00           C
ATOM   2098  SG  CYS   259      26.146 -14.647  19.863  1.00  0.00           S
ATOM   2099  C   CYS   259      25.458 -18.674  19.094  1.00  0.00           C
ATOM   2100  O   CYS   259      26.376 -19.248  18.500  1.00  0.00           O
ATOM   2101  N   GLN   260      24.610 -19.320  19.898  1.00  0.00           N
ATOM   2102  CA  GLN   260      24.662 -20.774  19.995  1.00  0.00           C
ATOM   2103  CB  GLN   260      23.825 -21.259  21.176  1.00  0.00           C
ATOM   2104  CG  GLN   260      24.630 -21.540  22.435  1.00  0.00           C
ATOM   2105  CD  GLN   260      25.468 -22.801  22.331  1.00  0.00           C
ATOM   2106  OE1 GLN   260      25.192 -23.681  21.516  1.00  0.00           O
ATOM   2107  NE2 GLN   260      26.498 -22.894  23.163  1.00  0.00           N
ATOM   2108  C   GLN   260      24.192 -21.431  18.706  1.00  0.00           C
ATOM   2109  O   GLN   260      24.654 -22.526  18.365  1.00  0.00           O
ATOM   2110  N   GLY   261      23.281 -20.784  17.977  1.00  0.00           N
ATOM   2111  CA  GLY   261      22.887 -21.293  16.677  1.00  0.00           C
ATOM   2112  C   GLY   261      23.952 -21.090  15.619  1.00  0.00           C
ATOM   2113  O   GLY   261      24.060 -21.890  14.685  1.00  0.00           O
ATOM   2114  N   ASN   262      24.743 -20.023  15.742  1.00  0.00           N
ATOM   2115  CA  ASN   262      25.845 -19.807  14.810  1.00  0.00           C
ATOM   2116  CB  ASN   262      26.380 -18.384  14.943  1.00  0.00           C
ATOM   2117  CG  ASN   262      25.410 -17.346  14.420  1.00  0.00           C
ATOM   2118  OD1 ASN   262      24.914 -16.510  15.172  1.00  0.00           O
ATOM   2119  ND2 ASN   262      25.138 -17.392  13.123  1.00  0.00           N
ATOM   2120  C   ASN   262      26.959 -20.821  15.032  1.00  0.00           C
ATOM   2121  O   ASN   262      27.553 -21.320  14.069  1.00  0.00           O
ATOM   2122  N   LEU   263      27.255 -21.142  16.294  1.00  0.00           N
ATOM   2123  CA  LEU   263      28.238 -22.180  16.580  1.00  0.00           C
ATOM   2124  CB  LEU   263      28.669 -22.107  18.043  1.00  0.00           C
ATOM   2125  CG  LEU   263      29.308 -20.789  18.480  1.00  0.00           C
ATOM   2126  CD1 LEU   263      29.757 -20.856  19.926  1.00  0.00           C
ATOM   2127  CD2 LEU   263      30.473 -20.432  17.575  1.00  0.00           C
ATOM   2128  C   LEU   263      27.700 -23.566  16.250  1.00  0.00           C
ATOM   2129  O   LEU   263      28.484 -24.488  15.996  1.00  0.00           O
ATOM   2130  N   GLU   264      26.376 -23.734  16.261  1.00  0.00           N
ATOM   2131  CA  GLU   264      25.782 -24.988  15.810  1.00  0.00           C
ATOM   2132  CB  GLU   264      24.302 -25.029  16.184  1.00  0.00           C
ATOM   2133  CG  GLU   264      23.584 -26.302  15.770  1.00  0.00           C
ATOM   2134  CD  GLU   264      24.125 -27.532  16.467  1.00  0.00           C
ATOM   2135  OE1 GLU   264      24.432 -28.524  15.773  1.00  0.00           O
ATOM   2136  OE2 GLU   264      24.241 -27.509  17.709  1.00  0.00           O
ATOM   2137  C   GLU   264      25.963 -25.169  14.309  1.00  0.00           C
ATOM   2138  O   GLU   264      26.317 -26.261  13.849  1.00  0.00           O
ATOM   2139  N   THR   265      25.734 -24.108  13.530  1.00  0.00           N
ATOM   2140  CA  THR   265      25.910 -24.201  12.084  1.00  0.00           C
ATOM   2141  CB  THR   265      25.243 -23.016  11.388  1.00  0.00           C
ATOM   2142  CG2 THR   265      23.732 -23.171  11.407  1.00  0.00           C
ATOM   2143  OG1 THR   265      25.602 -21.802  12.057  1.00  0.00           O
ATOM   2144  C   THR   265      27.380 -24.268  11.699  1.00  0.00           C
ATOM   2145  O   THR   265      27.715 -24.816  10.643  1.00  0.00           O
ATOM   2146  N   LEU   266      28.268 -23.724  12.531  1.00  0.00           N
ATOM   2147  CA  LEU   266      29.696 -23.880  12.292  1.00  0.00           C
ATOM   2148  CB  LEU   266      30.493 -22.851  13.096  1.00  0.00           C
ATOM   2149  CG  LEU   266      30.531 -21.401  12.608  1.00  0.00           C
ATOM   2150  CD1 LEU   266      31.627 -20.631  13.326  1.00  0.00           C
ATOM   2151  CD2 LEU   266      30.728 -21.328  11.112  1.00  0.00           C
ATOM   2152  C   LEU   266      30.189 -25.279  12.635  1.00  0.00           C
ATOM   2153  O   LEU   266      31.246 -25.687  12.146  1.00  0.00           O
ATOM   2154  N   GLN   267      29.447 -26.019  13.463  1.00  0.00           N
ATOM   2155  CA  GLN   267      29.837 -27.387  13.777  1.00  0.00           C
ATOM   2156  CB  GLN   267      29.186 -27.830  15.088  1.00  0.00           C
ATOM   2157  CG  GLN   267      29.808 -29.072  15.703  1.00  0.00           C
ATOM   2158  CD  GLN   267      29.426 -29.257  17.157  1.00  0.00           C
ATOM   2159  OE1 GLN   267      28.822 -28.376  17.769  1.00  0.00           O
ATOM   2160  NE2 GLN   267      29.779 -30.406  17.720  1.00  0.00           N
ATOM   2161  C   GLN   267      29.467 -28.344  12.651  1.00  0.00           C
ATOM   2162  O   GLN   267      30.169 -29.336  12.427  1.00  0.00           O
ATOM   2163  N   LYS   268      28.381 -28.059  11.929  1.00  0.00           N
ATOM   2164  CA  LYS   268      27.970 -28.915  10.824  1.00  0.00           C
ATOM   2165  CB  LYS   268      26.522 -28.619  10.436  1.00  0.00           C
ATOM   2166  CG  LYS   268      25.541 -28.624  11.594  1.00  0.00           C
ATOM   2167  CD  LYS   268      24.117 -28.891  11.122  1.00  0.00           C
ATOM   2168  CE  LYS   268      23.714 -27.975   9.972  1.00  0.00           C
ATOM   2169  NZ  LYS   268      23.732 -26.541  10.365  1.00  0.00           N
ATOM   2170  C   LYS   268      28.858 -28.758   9.599  1.00  0.00           C
ATOM   2171  O   LYS   268      28.861 -29.640   8.735  1.00  0.00           O
ATOM   2172  N   THR   269      29.611 -27.665   9.502  1.00  0.00           N
ATOM   2173  CA  THR   269      30.366 -27.354   8.295  1.00  0.00           C
ATOM   2174  CB  THR   269      30.245 -25.865   7.972  1.00  0.00           C
ATOM   2175  CG2 THR   269      28.822 -25.524   7.564  1.00  0.00           C
ATOM   2176  OG1 THR   269      30.604 -25.099   9.129  1.00  0.00           O
ATOM   2177  C   THR   269      31.838 -27.727   8.380  1.00  0.00           C
ATOM   2178  O   THR   269      32.479 -27.897   7.339  1.00  0.00           O
ATOM   2179  N   VAL   270      32.392 -27.846   9.589  1.00  0.00           N
ATOM   2180  CA  VAL   270      33.785 -28.262   9.727  1.00  0.00           C
ATOM   2181  CB  VAL   270      34.278 -27.932  11.152  1.00  0.00           C
ATOM   2182  CG1 VAL   270      35.611 -28.603  11.470  1.00  0.00           C
ATOM   2183  CG2 VAL   270      34.394 -26.428  11.328  1.00  0.00           C
ATOM   2184  C   VAL   270      33.935 -29.740   9.377  1.00  0.00           C
ATOM   2185  O   VAL   270      34.915 -30.140   8.731  1.00  0.00           O
ATOM   2186  N   LEU   271      32.946 -30.562   9.745  1.00  0.00           N
ATOM   2187  CA  LEU   271      32.980 -31.984   9.414  1.00  0.00           C
ATOM   2188  CB  LEU   271      31.892 -32.724  10.201  1.00  0.00           C
ATOM   2189  CG  LEU   271      30.410 -32.326  10.103  1.00  0.00           C
ATOM   2190  CD1 LEU   271      29.642 -33.042   8.988  1.00  0.00           C
ATOM   2191  CD2 LEU   271      29.722 -32.546  11.443  1.00  0.00           C
ATOM   2192  C   LEU   271      32.833 -32.215   7.913  1.00  0.00           C
ATOM   2193  O   LEU   271      33.380 -33.186   7.376  1.00  0.00           O
ATOM   2194  N   ARG   272      32.104 -31.344   7.228  1.00  0.00           N
ATOM   2195  CA  ARG   272      31.955 -31.443   5.781  1.00  0.00           C
ATOM   2196  CB  ARG   272      30.788 -30.581   5.298  1.00  0.00           C
ATOM   2197  CG  ARG   272      29.428 -31.038   5.792  1.00  0.00           C
ATOM   2198  CD  ARG   272      28.335 -30.085   5.338  1.00  0.00           C
ATOM   2199  NE  ARG   272      27.072 -30.331   6.023  1.00  0.00           N
ATOM   2200  CZ  ARG   272      25.985 -29.579   5.878  1.00  0.00           C
ATOM   2201  NH1 ARG   272      26.008 -28.528   5.069  1.00  0.00           N
ATOM   2202  NH2 ARG   272      24.877 -29.875   6.541  1.00  0.00           N
ATOM   2203  C   ARG   272      33.239 -31.026   5.069  1.00  0.00           C
ATOM   2204  O   ARG   272      33.935 -31.857   4.486  1.00  0.00           O
ATOM   2205  N   ILE   273      33.771 -29.333   5.462  1.00  0.00           N
ATOM   2206  CA  ILE   273      34.932 -28.900   4.668  1.00  0.00           C
ATOM   2207  CB  ILE   273      35.223 -27.391   4.825  1.00  0.00           C
ATOM   2208  CG2 ILE   273      35.920 -27.088   6.155  1.00  0.00           C
ATOM   2209  CG1 ILE   273      36.108 -26.814   3.700  1.00  0.00           C
ATOM   2210  CD1 ILE   273      35.455 -26.857   2.316  1.00  0.00           C
ATOM   2211  C   ILE   273      36.161 -29.756   4.969  1.00  0.00           C
ATOM   2212  O   ILE   273      36.936 -30.025   4.065  1.00  0.00           O
ATOM   2213  N   LYS   274      36.317 -30.253   6.203  1.00  0.00           N
ATOM   2214  CA  LYS   274      37.394 -31.183   6.556  1.00  0.00           C
ATOM   2215  CB  LYS   274      37.368 -31.391   8.072  1.00  0.00           C
ATOM   2216  CG  LYS   274      38.555 -32.208   8.593  1.00  0.00           C
ATOM   2217  CD  LYS   274      38.421 -32.359  10.112  1.00  0.00           C
ATOM   2218  CE  LYS   274      39.624 -33.097  10.699  1.00  0.00           C
ATOM   2219  NZ  LYS   274      39.482 -33.225  12.170  1.00  0.00           N
ATOM   2220  C   LYS   274      37.285 -32.502   5.784  1.00  0.00           C
ATOM   2221  O   LYS   274      38.309 -33.075   5.433  1.00  0.00           O
ATOM   2222  N   GLU   275      36.063 -32.959   5.507  1.00  0.00           N
ATOM   2223  CA  GLU   275      35.801 -34.132   4.661  1.00  0.00           C
ATOM   2224  CB  GLU   275      34.371 -34.639   4.919  1.00  0.00           C
ATOM   2225  CG  GLU   275      34.193 -35.237   6.324  1.00  0.00           C
ATOM   2226  CD  GLU   275      32.744 -35.646   6.642  1.00  0.00           C
ATOM   2227  OE1 GLU   275      32.550 -36.234   7.732  1.00  0.00           O
ATOM   2228  OE2 GLU   275      31.831 -35.349   5.836  1.00  0.00           O
ATOM   2229  C   GLU   275      35.980 -33.841   3.163  1.00  0.00           C
ATOM   2230  O   GLU   275      36.349 -34.736   2.408  1.00  0.00           O
ATOM   2231  N   THR   276      35.720 -32.604   2.729  1.00  0.00           N
ATOM   2232  CA  THR   276      35.705 -32.234   1.302  1.00  0.00           C
ATOM   2233  CB  THR   276      34.635 -31.161   1.029  1.00  0.00           C
ATOM   2234  CG2 THR   276      34.396 -30.934  -0.463  1.00  0.00           C
ATOM   2235  OG1 THR   276      33.380 -31.510   1.585  1.00  0.00           O
ATOM   2236  C   THR   276      37.069 -31.748   0.799  1.00  0.00           C
ATOM   2237  O   THR   276      37.516 -32.173  -0.262  1.00  0.00           O
ATOM   2238  N   ASP   277      37.725 -30.847   1.535  1.00  0.00           N
ATOM   2239  CA  ASP   277      38.953 -30.160   1.122  1.00  0.00           C
ATOM   2240  CB  ASP   277      38.592 -28.953   0.237  1.00  0.00           C
ATOM   2241  CG  ASP   277      39.817 -28.336  -0.451  1.00  0.00           C
ATOM   2242  OD1 ASP   277      40.962 -28.678  -0.064  1.00  0.00           O
ATOM   2243  OD2 ASP   277      39.597 -27.473  -1.334  1.00  0.00           O
ATOM   2244  C   ASP   277      39.811 -29.754   2.338  1.00  0.00           C
ATOM   2245  O   ASP   277      39.731 -28.645   2.879  1.00  0.00           O
ATOM   2246  N   GLU   278      40.676 -30.674   2.772  1.00  0.00           N
ATOM   2247  CA  GLU   278      41.619 -30.437   3.870  1.00  0.00           C
ATOM   2248  CB  GLU   278      42.239 -31.781   4.302  1.00  0.00           C
ATOM   2249  CG  GLU   278      42.746 -31.746   5.754  1.00  0.00           C
ATOM   2250  CD  GLU   278      43.709 -32.887   6.106  1.00  0.00           C
ATOM   2251  OE1 GLU   278      44.551 -32.668   7.015  1.00  0.00           O
ATOM   2252  OE2 GLU   278      43.753 -33.932   5.426  1.00  0.00           O
ATOM   2253  C   GLU   278      42.728 -29.432   3.494  1.00  0.00           C
ATOM   2254  O   GLU   278      43.341 -28.817   4.373  1.00  0.00           O
ATOM   2255  N   GLN   279      43.010 -29.244   2.198  1.00  0.00           N
ATOM   2256  CA  GLN   279      44.129 -28.413   1.745  1.00  0.00           C
ATOM   2257  CB  GLN   279      44.370 -28.577   0.238  1.00  0.00           C
ATOM   2258  CG  GLN   279      44.776 -30.009  -0.141  1.00  0.00           C
ATOM   2259  CD  GLN   279      45.134 -30.156  -1.618  1.00  0.00           C
ATOM   2260  OE1 GLN   279      44.992 -29.272  -2.439  1.00  0.00           O
ATOM   2261  NE2 GLN   279      45.650 -31.294  -2.027  1.00  0.00           N
ATOM   2262  C   GLN   279      43.903 -26.944   2.103  1.00  0.00           C
ATOM   2263  O   GLN   279      44.808 -26.305   2.637  1.00  0.00           O
ATOM   2264  N   ARG   280      42.675 -26.440   1.946  1.00  0.00           N
ATOM   2265  CA  ARG   280      42.315 -25.054   2.303  1.00  0.00           C
ATOM   2266  CB  ARG   280      40.830 -24.820   2.010  1.00  0.00           C
ATOM   2267  CG  ARG   280      40.530 -24.847   0.510  1.00  0.00           C
ATOM   2268  CD  ARG   280      39.023 -24.693   0.308  1.00  0.00           C
ATOM   2269  NE  ARG   280      38.654 -24.872  -1.101  1.00  0.00           N
ATOM   2270  CZ  ARG   280      37.563 -24.403  -1.675  1.00  0.00           C
ATOM   2271  NH1 ARG   280      36.621 -23.841  -0.980  1.00  0.00           N
ATOM   2272  NH2 ARG   280      37.377 -24.499  -2.956  1.00  0.00           N
ATOM   2273  C   ARG   280      42.593 -24.721   3.768  1.00  0.00           C
ATOM   2274  O   ARG   280      43.116 -23.650   4.073  1.00  0.00           O
ATOM   2275  N   LEU   281      42.279 -25.644   4.680  1.00  0.00           N
ATOM   2276  CA  LEU   281      42.537 -25.463   6.112  1.00  0.00           C
ATOM   2277  CB  LEU   281      41.799 -26.551   6.915  1.00  0.00           C
ATOM   2278  CG  LEU   281      40.262 -26.476   6.880  1.00  0.00           C
ATOM   2279  CD1 LEU   281      39.699 -27.642   7.697  1.00  0.00           C
ATOM   2280  CD2 LEU   281      39.724 -25.173   7.477  1.00  0.00           C
ATOM   2281  C   LEU   281      44.040 -25.492   6.426  1.00  0.00           C
ATOM   2282  O   LEU   281      44.507 -24.756   7.299  1.00  0.00           O
ATOM   2283  N   ARG   282      44.814 -26.318   5.712  1.00  0.00           N
ATOM   2284  CA  ARG   282      46.281 -26.348   5.839  1.00  0.00           C
ATOM   2285  CB  ARG   282      46.854 -27.580   5.127  1.00  0.00           C
ATOM   2286  CG  ARG   282      46.500 -28.895   5.838  1.00  0.00           C
ATOM   2287  CD  ARG   282      47.086 -30.070   5.050  1.00  0.00           C
ATOM   2288  NE  ARG   282      46.769 -31.378   5.654  1.00  0.00           N
ATOM   2289  CZ  ARG   282      47.189 -32.554   5.228  1.00  0.00           C
ATOM   2290  NH1 ARG   282      48.010 -32.678   4.221  1.00  0.00           N
ATOM   2291  NH2 ARG   282      46.766 -33.641   5.795  1.00  0.00           N
ATOM   2292  C   ARG   282      46.919 -25.065   5.307  1.00  0.00           C
ATOM   2293  O   ARG   282      47.846 -24.558   5.939  1.00  0.00           O
ATOM   2294  N   ASP   283      46.409 -24.519   4.209  1.00  0.00           N
ATOM   2295  CA  ASP   283      46.868 -23.246   3.653  1.00  0.00           C
ATOM   2296  CB  ASP   283      46.218 -22.996   2.288  1.00  0.00           C
ATOM   2297  CG  ASP   283      46.787 -23.868   1.170  1.00  0.00           C
ATOM   2298  OD1 ASP   283      47.840 -24.516   1.386  1.00  0.00           O
ATOM   2299  OD2 ASP   283      46.180 -23.794   0.082  1.00  0.00           O
ATOM   2300  C   ASP   283      46.556 -22.081   4.589  1.00  0.00           C
ATOM   2301  O   ASP   283      47.417 -21.239   4.831  1.00  0.00           O
ATOM   2302  N   GLU   284      45.361 -22.058   5.186  1.00  0.00           N
ATOM   2303  CA  GLU   284      45.028 -21.092   6.234  1.00  0.00           C
ATOM   2304  CB  GLU   284      43.586 -21.317   6.722  1.00  0.00           C
ATOM   2305  CG  GLU   284      43.171 -20.219   7.710  1.00  0.00           C
ATOM   2306  CD  GLU   284      41.854 -20.502   8.442  1.00  0.00           C
ATOM   2307  OE1 GLU   284      41.094 -19.539   8.664  1.00  0.00           O
ATOM   2308  OE2 GLU   284      41.666 -21.593   9.023  1.00  0.00           O
ATOM   2309  C   GLU   284      46.018 -21.191   7.401  1.00  0.00           C
ATOM   2310  O   GLU   284      46.563 -20.177   7.844  1.00  0.00           O
ATOM   2311  N   TYR   285      46.308 -22.407   7.873  1.00  0.00           N
ATOM   2312  CA  TYR   285      47.271 -22.619   8.950  1.00  0.00           C
ATOM   2313  CB  TYR   285      47.322 -24.106   9.317  1.00  0.00           C
ATOM   2314  CG  TYR   285      48.225 -24.403  10.497  1.00  0.00           C
ATOM   2315  CD1 TYR   285      49.595 -24.663  10.288  1.00  0.00           C
ATOM   2316  CE1 TYR   285      50.442 -24.908  11.386  1.00  0.00           C
ATOM   2317  CZ  TYR   285      49.918 -24.886  12.695  1.00  0.00           C
ATOM   2318  OH  TYR   285      50.739 -25.088  13.759  1.00  0.00           O
ATOM   2319  CE2 TYR   285      48.545 -24.641  12.903  1.00  0.00           C
ATOM   2320  CD2 TYR   285      47.699 -24.400  11.802  1.00  0.00           C
ATOM   2321  C   TYR   285      48.661 -22.072   8.596  1.00  0.00           C
ATOM   2322  O   TYR   285      49.269 -21.400   9.428  1.00  0.00           O
ATOM   2323  N   ARG   286      49.152 -22.301   7.367  1.00  0.00           N
ATOM   2324  CA  ARG   286      50.439 -21.751   6.898  1.00  0.00           C
ATOM   2325  CB  ARG   286      50.809 -22.292   5.514  1.00  0.00           C
ATOM   2326  CG  ARG   286      51.204 -23.770   5.557  1.00  0.00           C
ATOM   2327  CD  ARG   286      51.571 -24.218   4.142  1.00  0.00           C
ATOM   2328  NE  ARG   286      51.648 -25.685   4.038  1.00  0.00           N
ATOM   2329  CZ  ARG   286      51.837 -26.348   2.911  1.00  0.00           C
ATOM   2330  NH1 ARG   286      52.074 -25.735   1.787  1.00  0.00           N
ATOM   2331  NH2 ARG   286      51.790 -27.651   2.893  1.00  0.00           N
ATOM   2332  C   ARG   286      50.428 -20.226   6.870  1.00  0.00           C
ATOM   2333  O   ARG   286      51.296 -19.627   7.496  1.00  0.00           O
ATOM   2334  N   ARG   287      49.392 -19.607   6.291  1.00  0.00           N
ATOM   2335  CA  ARG   287      49.233 -18.136   6.264  1.00  0.00           C
ATOM   2336  CB  ARG   287      47.929 -17.758   5.541  1.00  0.00           C
ATOM   2337  CG  ARG   287      47.930 -18.083   4.039  1.00  0.00           C
ATOM   2338  CD  ARG   287      46.544 -17.792   3.451  1.00  0.00           C
ATOM   2339  NE  ARG   287      46.269 -18.592   2.243  1.00  0.00           N
ATOM   2340  CZ  ARG   287      45.103 -18.708   1.633  1.00  0.00           C
ATOM   2341  NH1 ARG   287      44.076 -17.976   1.977  1.00  0.00           N
ATOM   2342  NH2 ARG   287      44.937 -19.577   0.677  1.00  0.00           N
ATOM   2343  C   ARG   287      49.234 -17.532   7.672  1.00  0.00           C
ATOM   2344  O   ARG   287      49.826 -16.486   7.910  1.00  0.00           O
ATOM   2345  N   LEU   288      48.594 -18.200   8.636  1.00  0.00           N
ATOM   2346  CA  LEU   288      48.578 -17.757  10.036  1.00  0.00           C
ATOM   2347  CB  LEU   288      47.483 -18.525  10.804  1.00  0.00           C
ATOM   2348  CG  LEU   288      46.032 -18.204  10.394  1.00  0.00           C
ATOM   2349  CD1 LEU   288      45.075 -19.119  11.161  1.00  0.00           C
ATOM   2350  CD2 LEU   288      45.641 -16.760  10.703  1.00  0.00           C
ATOM   2351  C   LEU   288      49.942 -17.913  10.740  1.00  0.00           C
ATOM   2352  O   LEU   288      50.188 -17.217  11.727  1.00  0.00           O
ATOM   2353  N   VAL   289      50.806 -18.822  10.272  1.00  0.00           N
ATOM   2354  CA  VAL   289      52.165 -19.047  10.799  1.00  0.00           C
ATOM   2355  CB  VAL   289      52.603 -20.513  10.584  1.00  0.00           C
ATOM   2356  CG1 VAL   289      54.082 -20.757  10.918  1.00  0.00           C
ATOM   2357  CG2 VAL   289      51.800 -21.455  11.490  1.00  0.00           C
ATOM   2358  C   VAL   289      53.178 -18.089  10.176  1.00  0.00           C
ATOM   2359  O   VAL   289      53.977 -17.515  10.911  1.00  0.00           O
ATOM   2360  N   GLU   290      53.129 -17.910   8.857  1.00  0.00           N
ATOM   2361  CA  GLU   290      54.006 -17.014   8.085  1.00  0.00           C
ATOM   2362  CB  GLU   290      53.808 -17.317   6.588  1.00  0.00           C
ATOM   2363  CG  GLU   290      54.433 -18.682   6.227  1.00  0.00           C
ATOM   2364  CD  GLU   290      53.970 -19.275   4.886  1.00  0.00           C
ATOM   2365  OE1 GLU   290      54.447 -20.394   4.576  1.00  0.00           O
ATOM   2366  OE2 GLU   290      53.067 -18.701   4.244  1.00  0.00           O
ATOM   2367  C   GLU   290      53.742 -15.536   8.411  1.00  0.00           C
ATOM   2368  O   GLU   290      54.627 -14.691   8.294  1.00  0.00           O
ATOM   2369  N   GLY   291      52.556 -15.247   8.943  1.00  0.00           N
ATOM   2370  CA  GLY   291      52.166 -13.936   9.430  1.00  0.00           C
ATOM   2371  C   GLY   291      51.133 -13.289   8.519  1.00  0.00           C
ATOM   2372  O   GLY   291      51.105 -13.470   7.305  1.00  0.00           O
ATOM   2373  N   LEU   292      50.268 -12.479   9.121  1.00  0.00           N
ATOM   2374  CA  LEU   292      49.099 -11.894   8.453  1.00  0.00           C
ATOM   2375  CB  LEU   292      48.186 -11.303   9.542  1.00  0.00           C
ATOM   2376  CG  LEU   292      47.484 -12.352  10.428  1.00  0.00           C
ATOM   2377  CD1 LEU   292      46.891 -11.664  11.658  1.00  0.00           C
ATOM   2378  CD2 LEU   292      46.350 -13.055   9.677  1.00  0.00           C
ATOM   2379  C   LEU   292      49.439 -10.837   7.386  1.00  0.00           C
ATOM   2380  O   LEU   292      48.539 -10.384   6.674  1.00  0.00           O
ATOM   2381  N   ARG   293      50.710 -10.423   7.257  1.00  0.00           N
ATOM   2382  CA  ARG   293      51.110  -9.316   6.372  1.00  0.00           C
ATOM   2383  CB  ARG   293      52.586  -8.927   6.592  1.00  0.00           C
ATOM   2384  CG  ARG   293      52.706  -7.735   7.554  1.00  0.00           C
ATOM   2385  CD  ARG   293      54.156  -7.241   7.646  1.00  0.00           C
ATOM   2386  NE  ARG   293      54.243  -5.940   8.341  1.00  0.00           N
ATOM   2387  CZ  ARG   293      55.353  -5.288   8.644  1.00  0.00           C
ATOM   2388  NH1 ARG   293      56.532  -5.762   8.351  1.00  0.00           N
ATOM   2389  NH2 ARG   293      55.301  -4.140   9.261  1.00  0.00           N
ATOM   2390  C   ARG   293      50.814  -9.587   4.897  1.00  0.00           C
ATOM   2391  O   ARG   293      50.369  -8.668   4.218  1.00  0.00           O
ATOM   2392  N   GLU   294      50.973 -10.820   4.421  1.00  0.00           N
ATOM   2393  CA  GLU   294      50.684 -11.144   3.014  1.00  0.00           C
ATOM   2394  CB  GLU   294      51.399 -12.440   2.610  1.00  0.00           C
ATOM   2395  CG  GLU   294      52.926 -12.253   2.613  1.00  0.00           C
ATOM   2396  CD  GLU   294      53.689 -13.441   2.006  1.00  0.00           C
ATOM   2397  OE1 GLU   294      54.918 -13.281   1.836  1.00  0.00           O
ATOM   2398  OE2 GLU   294      53.039 -14.466   1.709  1.00  0.00           O
ATOM   2399  C   GLU   294      49.176 -11.216   2.722  1.00  0.00           C
ATOM   2400  O   GLU   294      48.727 -10.820   1.649  1.00  0.00           O
ATOM   2401  N   ALA   295      48.360 -11.617   3.705  1.00  0.00           N
ATOM   2402  CA  ALA   295      46.908 -11.732   3.538  1.00  0.00           C
ATOM   2403  CB  ALA   295      46.363 -12.593   4.685  1.00  0.00           C
ATOM   2404  C   ALA   295      46.193 -10.368   3.459  1.00  0.00           C
ATOM   2405  O   ALA   295      45.151 -10.256   2.814  1.00  0.00           O
ATOM   2406  N   SER   296      46.749  -9.329   4.093  1.00  0.00           N
ATOM   2407  CA  SER   296      46.167  -7.977   4.119  1.00  0.00           C
ATOM   2408  CB  SER   296      46.760  -7.213   5.309  1.00  0.00           C
ATOM   2409  OG  SER   296      46.071  -6.004   5.574  1.00  0.00           O
ATOM   2410  C   SER   296      46.377  -7.205   2.808  1.00  0.00           C
ATOM   2411  O   SER   296      45.564  -6.354   2.451  1.00  0.00           O
ATOM   2412  N   ALA   297      47.442  -7.518   2.062  1.00  0.00           N
ATOM   2413  CA  ALA   297      47.805  -6.800   0.841  1.00  0.00           C
ATOM   2414  CB  ALA   297      49.315  -6.966   0.635  1.00  0.00           C
ATOM   2415  C   ALA   297      47.005  -7.234  -0.404  1.00  0.00           C
ATOM   2416  O   ALA   297      46.930  -6.480  -1.367  1.00  0.00           O
ATOM   2417  N   ALA   298      46.404  -8.429  -0.402  1.00  0.00           N
ATOM   2418  CA  ALA   298      45.932  -9.057  -1.638  1.00  0.00           C
ATOM   2419  CB  ALA   298      46.359 -10.531  -1.608  1.00  0.00           C
ATOM   2420  C   ALA   298      44.432  -8.888  -1.959  1.00  0.00           C
ATOM   2421  O   ALA   298      43.998  -9.392  -2.993  1.00  0.00           O
ATOM   2422  N   ARG   299      43.600  -8.261  -1.107  1.00  0.00           N
ATOM   2423  CA  ARG   299      42.129  -8.281  -1.313  1.00  0.00           C
ATOM   2424  CB  ARG   299      41.524  -9.524  -0.629  1.00  0.00           C
ATOM   2425  CG  ARG   299      41.974 -10.814  -1.332  1.00  0.00           C
ATOM   2426  CD  ARG   299      41.291 -12.053  -0.786  1.00  0.00           C
ATOM   2427  NE  ARG   299      41.674 -13.234  -1.586  1.00  0.00           N
ATOM   2428  CZ  ARG   299      41.654 -14.480  -1.166  1.00  0.00           C
ATOM   2429  NH1 ARG   299      41.544 -14.739   0.092  1.00  0.00           N
ATOM   2430  NH2 ARG   299      41.733 -15.489  -1.983  1.00  0.00           N
ATOM   2431  C   ARG   299      41.407  -6.991  -0.919  1.00  0.00           C
ATOM   2432  O   ARG   299      40.876  -6.864   0.180  1.00  0.00           O
ATOM   2433  N   GLU   300      41.313  -6.069  -1.875  1.00  0.00           N
ATOM   2434  CA  GLU   300      40.515  -4.831  -1.787  1.00  0.00           C
ATOM   2435  CB  GLU   300      40.801  -3.971  -3.028  1.00  0.00           C
ATOM   2436  CG  GLU   300      42.242  -3.444  -3.083  1.00  0.00           C
ATOM   2437  CD  GLU   300      42.499  -2.609  -4.348  1.00  0.00           C
ATOM   2438  OE1 GLU   300      43.364  -1.713  -4.276  1.00  0.00           O
ATOM   2439  OE2 GLU   300      41.841  -2.892  -5.382  1.00  0.00           O
ATOM   2440  C   GLU   300      38.993  -5.088  -1.704  1.00  0.00           C
ATOM   2441  O   GLU   300      38.242  -4.297  -1.127  1.00  0.00           O
ATOM   2442  N   THR   301      38.527  -6.212  -2.255  1.00  0.00           N
ATOM   2443  CA  THR   301      37.105  -6.579  -2.386  1.00  0.00           C
ATOM   2444  CB  THR   301      36.948  -7.605  -3.517  1.00  0.00           C
ATOM   2445  CG2 THR   301      37.133  -6.898  -4.842  1.00  0.00           C
ATOM   2446  OG1 THR   301      37.969  -8.576  -3.436  1.00  0.00           O
ATOM   2447  C   THR   301      36.496  -7.163  -1.119  1.00  0.00           C
ATOM   2448  O   THR   301      35.367  -6.829  -0.757  1.00  0.00           O
ATOM   2449  N   ASP   302      42.123  -9.327   0.316  1.00  0.00           N
ATOM   2450  CA  ASP   302      41.674 -10.020   1.534  1.00  0.00           C
ATOM   2451  CB  ASP   302      42.302 -11.414   1.627  1.00  0.00           C
ATOM   2452  CG  ASP   302      41.848 -12.366   0.526  1.00  0.00           C
ATOM   2453  OD1 ASP   302      40.732 -12.230  -0.016  1.00  0.00           O
ATOM   2454  OD2 ASP   302      42.649 -13.270   0.210  1.00  0.00           O
ATOM   2455  C   ASP   302      41.920  -9.197   2.808  1.00  0.00           C
ATOM   2456  O   ASP   302      41.931  -9.710   3.936  1.00  0.00           O
ATOM   2457  N   ALA   303      42.104  -7.884   2.661  1.00  0.00           N
ATOM   2458  CA  ALA   303      42.375  -6.973   3.767  1.00  0.00           C
ATOM   2459  CB  ALA   303      42.894  -5.658   3.184  1.00  0.00           C
ATOM   2460  C   ALA   303      41.191  -6.809   4.755  1.00  0.00           C
ATOM   2461  O   ALA   303      41.304  -6.093   5.740  1.00  0.00           O
ATOM   2462  N   HIE   304      40.083  -7.530   4.552  1.00  0.00           N
ATOM   2463  CA  HIE   304      38.838  -7.472   5.329  1.00  0.00           C
ATOM   2464  CB  HIE   304      37.894  -8.549   4.788  1.00  0.00           C
ATOM   2465  CG  HIE   304      36.913  -7.883   3.916  1.00  0.00           C
ATOM   2466  ND1 HIE   304      35.939  -7.019   4.363  1.00  0.00           N
ATOM   2467  CE1 HIE   304      35.421  -6.429   3.295  1.00  0.00           C
ATOM   2468  NE2 HIE   304      36.028  -6.912   2.195  1.00  0.00           N
ATOM   2469  CD2 HIE   304      36.991  -7.820   2.566  1.00  0.00           C
ATOM   2470  C   HIE   304      38.921  -7.666   6.841  1.00  0.00           C
ATOM   2471  O   HIE   304      37.956  -7.372   7.543  1.00  0.00           O
ATOM   2472  N   LEU   305      40.035  -8.191   7.333  1.00  0.00           N
ATOM   2473  CA  LEU   305      40.232  -8.555   8.730  1.00  0.00           C
ATOM   2474  CB  LEU   305      40.225 -10.096   8.820  1.00  0.00           C
ATOM   2475  CG  LEU   305      38.818 -10.721   8.783  1.00  0.00           C
ATOM   2476  CD1 LEU   305      38.877 -12.145   8.230  1.00  0.00           C
ATOM   2477  CD2 LEU   305      38.215 -10.786  10.189  1.00  0.00           C
ATOM   2478  C   LEU   305      41.487  -7.876   9.299  1.00  0.00           C
ATOM   2479  O   LEU   305      42.200  -8.481  10.092  1.00  0.00           O
ATOM   2480  N   ALA   306      41.806  -6.649   8.867  1.00  0.00           N
ATOM   2481  CA  ALA   306      42.891  -5.873   9.467  1.00  0.00           C
ATOM   2482  CB  ALA   306      43.000  -4.509   8.778  1.00  0.00           C
ATOM   2483  C   ALA   306      42.690  -5.770  10.993  1.00  0.00           C
ATOM   2484  O   ALA   306      41.628  -5.369  11.469  1.00  0.00           O
ATOM   2485  N   ASN   307      38.838  -4.893  11.034  1.00  0.00           N
ATOM   2486  CA  ASN   307      38.850  -5.004  12.486  1.00  0.00           C
ATOM   2487  CB  ASN   307      39.215  -6.436  12.842  1.00  0.00           C
ATOM   2488  CG  ASN   307      39.120  -6.721  14.317  1.00  0.00           C
ATOM   2489  OD1 ASN   307      38.301  -6.190  15.052  1.00  0.00           O
ATOM   2490  ND2 ASN   307      39.988  -7.575  14.792  1.00  0.00           N
ATOM   2491  C   ASN   307      39.869  -3.989  13.047  1.00  0.00           C
ATOM   2492  O   ASN   307      41.065  -4.270  13.084  1.00  0.00           O
ATOM   2493  N   PRO   308      39.439  -2.802  13.466  1.00  0.00           N
ATOM   2494  CD  PRO   308      38.071  -2.362  13.389  1.00  0.00           C
ATOM   2495  CG  PRO   308      38.210  -1.057  12.688  1.00  0.00           C
ATOM   2496  CB  PRO   308      39.656  -0.712  12.437  1.00  0.00           C
ATOM   2497  CA  PRO   308      40.313  -1.613  13.444  1.00  0.00           C
ATOM   2498  C   PRO   308      40.457  -0.937  14.798  1.00  0.00           C
ATOM   2499  O   PRO   308      40.742   0.248  14.924  1.00  0.00           O
ATOM   2500  N   VAL   309      40.228  -1.703  15.852  1.00  0.00           N
ATOM   2501  CA  VAL   309      40.391  -1.209  17.216  1.00  0.00           C
ATOM   2502  CB  VAL   309      39.142  -1.561  18.036  1.00  0.00           C
ATOM   2503  CG1 VAL   309      39.105  -0.749  19.314  1.00  0.00           C
ATOM   2504  CG2 VAL   309      37.841  -1.251  17.282  1.00  0.00           C
ATOM   2505  C   VAL   309      41.724  -1.680  17.805  1.00  0.00           C
ATOM   2506  O   VAL   309      42.067  -1.386  18.944  1.00  0.00           O
ATOM   2507  N   LEU   310      42.503  -2.434  17.028  1.00  0.00           N
ATOM   2508  CA  LEU   310      43.851  -2.818  17.398  1.00  0.00           C
ATOM   2509  CB  LEU   310      44.163  -4.204  16.821  1.00  0.00           C
ATOM   2510  CG  LEU   310      43.383  -5.348  17.494  1.00  0.00           C
ATOM   2511  CD1 LEU   310      43.705  -6.671  16.799  1.00  0.00           C
ATOM   2512  CD2 LEU   310      43.736  -5.495  18.980  1.00  0.00           C
ATOM   2513  C   LEU   310      44.825  -1.746  16.896  1.00  0.00           C
ATOM   2514  O   LEU   310      44.802  -1.443  15.708  1.00  0.00           O
ATOM   2515  N   PRO   311      45.700  -1.206  17.761  1.00  0.00           N
ATOM   2516  CD  PRO   311      45.677  -1.317  19.208  1.00  0.00           C
ATOM   2517  CG  PRO   311      46.700  -0.307  19.713  1.00  0.00           C
ATOM   2518  CB  PRO   311      47.701  -0.195  18.562  1.00  0.00           C
ATOM   2519  CA  PRO   311      46.847  -0.428  17.309  1.00  0.00           C
ATOM   2520  C   PRO   311      47.620  -1.190  16.225  1.00  0.00           C
ATOM   2521  O   PRO   311      47.781  -2.410  16.347  1.00  0.00           O
ATOM   2522  N   ASP   312      48.136  -0.485  15.214  1.00  0.00           N
ATOM   2523  CA  ASP   312      48.891  -1.079  14.095  1.00  0.00           C
ATOM   2524  CB  ASP   312      49.492   0.043  13.227  1.00  0.00           C
ATOM   2525  CG  ASP   312      48.493   0.720  12.285  1.00  0.00           C
ATOM   2526  OD1 ASP   312      47.554   0.026  11.842  1.00  0.00           O
ATOM   2527  OD2 ASP   312      48.736   1.902  11.957  1.00  0.00           O
ATOM   2528  C   ASP   312      50.032  -2.002  14.557  1.00  0.00           C
ATOM   2529  O   ASP   312      50.370  -2.982  13.894  1.00  0.00           O
ATOM   2530  N   GLU   313      50.603  -1.734  15.731  1.00  0.00           N
ATOM   2531  CA  GLU   313      51.640  -2.550  16.368  1.00  0.00           C
ATOM   2532  CB  GLU   313      52.058  -1.874  17.680  1.00  0.00           C
ATOM   2533  CG  GLU   313      52.655  -0.473  17.460  1.00  0.00           C
ATOM   2534  CD  GLU   313      53.105   0.198  18.767  1.00  0.00           C
ATOM   2535  OE1 GLU   313      53.720   1.280  18.664  1.00  0.00           O
ATOM   2536  OE2 GLU   313      52.817  -0.360  19.854  1.00  0.00           O
ATOM   2537  C   GLU   313      51.179  -3.989  16.660  1.00  0.00           C
ATOM   2538  O   GLU   313      51.959  -4.931  16.557  1.00  0.00           O
ATOM   2539  N   VAL   314      49.896  -4.188  16.967  1.00  0.00           N
ATOM   2540  CA  VAL   314      49.326  -5.509  17.283  1.00  0.00           C
ATOM   2541  CB  VAL   314      47.994  -5.385  18.033  1.00  0.00           C
ATOM   2542  CG1 VAL   314      47.590  -6.725  18.675  1.00  0.00           C
ATOM   2543  CG2 VAL   314      48.053  -4.328  19.132  1.00  0.00           C
ATOM   2544  C   VAL   314      49.086  -6.326  16.025  1.00  0.00           C
ATOM   2545  O   VAL   314      49.175  -7.551  16.066  1.00  0.00           O
ATOM   2546  N   LEU   315      48.814  -5.661  14.897  1.00  0.00           N
ATOM   2547  CA  LEU   315      48.651  -6.319  13.600  1.00  0.00           C
ATOM   2548  CB  LEU   315      48.132  -5.301  12.569  1.00  0.00           C
ATOM   2549  CG  LEU   315      46.713  -4.761  12.836  1.00  0.00           C
ATOM   2550  CD1 LEU   315      46.389  -3.649  11.841  1.00  0.00           C
ATOM   2551  CD2 LEU   315      45.656  -5.858  12.680  1.00  0.00           C
ATOM   2552  C   LEU   315      49.958  -6.966  13.116  1.00  0.00           C
ATOM   2553  O   LEU   315      49.928  -7.848  12.263  1.00  0.00           O
ATOM   2554  N   GLN   316      51.106  -6.550  13.662  1.00  0.00           N
ATOM   2555  CA  GLN   316      52.415  -7.116  13.328  1.00  0.00           C
ATOM   2556  CB  GLN   316      53.512  -6.072  13.574  1.00  0.00           C
ATOM   2557  CG  GLN   316      53.278  -4.795  12.754  1.00  0.00           C
ATOM   2558  CD  GLN   316      54.406  -3.780  12.875  1.00  0.00           C
ATOM   2559  OE1 GLN   316      55.504  -4.046  13.327  1.00  0.00           O
ATOM   2560  NE2 GLN   316      54.198  -2.573  12.399  1.00  0.00           N
ATOM   2561  C   GLN   316      52.725  -8.411  14.091  1.00  0.00           C
ATOM   2562  O   GLN   316      53.642  -9.140  13.718  1.00  0.00           O
ATOM   2563  N   GLU   317      51.980  -8.720  15.153  1.00  0.00           N
ATOM   2564  CA  GLU   317      52.214  -9.918  15.948  1.00  0.00           C
ATOM   2565  CB  GLU   317      51.672  -9.732  17.368  1.00  0.00           C
ATOM   2566  CG  GLU   317      52.481  -8.779  18.265  1.00  0.00           C
ATOM   2567  CD  GLU   317      51.986  -8.821  19.726  1.00  0.00           C
ATOM   2568  OE1 GLU   317      52.077  -7.813  20.456  1.00  0.00           O
ATOM   2569  OE2 GLU   317      51.539  -9.909  20.185  1.00  0.00           O
ATOM   2570  C   GLU   317      51.602 -11.173  15.301  1.00  0.00           C
ATOM   2571  O   GLU   317      50.478 -11.170  14.799  1.00  0.00           O
ATOM   2572  N   ALA   318      52.324 -12.295  15.380  1.00  0.00           N
ATOM   2573  CA  ALA   318      51.817 -13.582  14.918  1.00  0.00           C
ATOM   2574  CB  ALA   318      52.960 -14.601  14.873  1.00  0.00           C
ATOM   2575  C   ALA   318      50.643 -14.078  15.784  1.00  0.00           C
ATOM   2576  O   ALA   318      50.668 -14.003  17.020  1.00  0.00           O
ATOM   2577  N   VAL   319      49.643 -14.669  15.126  1.00  0.00           N
ATOM   2578  CA  VAL   319      48.457 -15.226  15.785  1.00  0.00           C
ATOM   2579  CB  VAL   319      47.427 -15.730  14.756  1.00  0.00           C
ATOM   2580  CG1 VAL   319      46.181 -16.307  15.430  1.00  0.00           C
ATOM   2581  CG2 VAL   319      46.962 -14.570  13.869  1.00  0.00           C
ATOM   2582  C   VAL   319      48.875 -16.339  16.765  1.00  0.00           C
ATOM   2583  O   VAL   319      49.619 -17.257  16.380  1.00  0.00           O
ATOM   2584  N   PRO   320      48.402 -16.299  18.031  1.00  0.00           N
ATOM   2585  CD  PRO   320      47.641 -15.218  18.638  1.00  0.00           C
ATOM   2586  CG  PRO   320      47.774 -15.412  20.144  1.00  0.00           C
ATOM   2587  CB  PRO   320      47.941 -16.920  20.288  1.00  0.00           C
ATOM   2588  CA  PRO   320      48.752 -17.290  19.041  1.00  0.00           C
ATOM   2589  C   PRO   320      48.464 -18.726  18.594  1.00  0.00           C
ATOM   2590  O   PRO   320      47.395 -19.019  18.058  1.00  0.00           O
ATOM   2591  N   GLY   321      49.395 -19.643  18.884  1.00  0.00           N
ATOM   2592  CA  GLY   321      49.293 -21.061  18.509  1.00  0.00           C
ATOM   2593  C   GLY   321      47.999 -21.746  18.965  1.00  0.00           C
ATOM   2594  O   GLY   321      47.484 -22.608  18.261  1.00  0.00           O
ATOM   2595  N   SER   322      47.428 -21.308  20.090  1.00  0.00           N
ATOM   2596  CA  SER   322      46.212 -21.879  20.681  1.00  0.00           C
ATOM   2597  CB  SER   322      46.003 -21.292  22.080  1.00  0.00           C
ATOM   2598  OG  SER   322      45.992 -19.872  22.048  1.00  0.00           O
ATOM   2599  C   SER   322      44.936 -21.680  19.857  1.00  0.00           C
ATOM   2600  O   SER   322      43.972 -22.407  20.078  1.00  0.00           O
ATOM   2601  N   ILE   323      44.910 -20.722  18.925  1.00  0.00           N
ATOM   2602  CA  ILE   323      43.729 -20.408  18.099  1.00  0.00           C
ATOM   2603  CB  ILE   323      43.211 -18.978  18.376  1.00  0.00           C
ATOM   2604  CG2 ILE   323      42.705 -18.873  19.827  1.00  0.00           C
ATOM   2605  CG1 ILE   323      44.273 -17.905  18.064  1.00  0.00           C
ATOM   2606  CD1 ILE   323      43.728 -16.476  18.140  1.00  0.00           C
ATOM   2607  C   ILE   323      43.951 -20.677  16.604  1.00  0.00           C
ATOM   2608  O   ILE   323      43.101 -20.331  15.786  1.00  0.00           O
ATOM   2609  N   ARG   324      45.081 -21.290  16.223  1.00  0.00           N
ATOM   2610  CA  ARG   324      45.403 -21.545  14.809  1.00  0.00           C
ATOM   2611  CB  ARG   324      46.866 -21.972  14.644  1.00  0.00           C
ATOM   2612  CG  ARG   324      47.827 -20.818  14.942  1.00  0.00           C
ATOM   2613  CD  ARG   324      49.273 -21.262  14.723  1.00  0.00           C
ATOM   2614  NE  ARG   324      50.213 -20.198  15.122  1.00  0.00           N
ATOM   2615  CZ  ARG   324      51.516 -20.327  15.278  1.00  0.00           C
ATOM   2616  NH1 ARG   324      52.120 -21.479  15.162  1.00  0.00           N
ATOM   2617  NH2 ARG   324      52.226 -19.275  15.561  1.00  0.00           N
ATOM   2618  C   ARG   324      44.459 -22.568  14.184  1.00  0.00           C
ATOM   2619  O   ARG   324      43.879 -22.294  13.140  1.00  0.00           O
ATOM   2620  N   THR   325      44.244 -23.708  14.834  1.00  0.00           N
ATOM   2621  CA  THR   325      43.319 -24.737  14.338  1.00  0.00           C
ATOM   2622  CB  THR   325      43.518 -26.070  15.070  1.00  0.00           C
ATOM   2623  CG2 THR   325      42.845 -27.240  14.355  1.00  0.00           C
ATOM   2624  OG1 THR   325      44.893 -26.362  15.160  1.00  0.00           O
ATOM   2625  C   THR   325      41.870 -24.280  14.494  1.00  0.00           C
ATOM   2626  O   THR   325      41.473 -23.848  15.580  1.00  0.00           O
ATOM   2627  N   ALA   326      41.393 -24.551  13.627  1.00  0.00           N
ATOM   2628  CA  ALA   326      40.005 -24.405  13.208  1.00  0.00           C
ATOM   2629  CB  ALA   326      39.785 -25.070  11.863  1.00  0.00           C
ATOM   2630  C   ALA   326      39.060 -24.990  14.251  1.00  0.00           C
ATOM   2631  O   ALA   326      38.120 -24.328  14.689  1.00  0.00           O
ATOM   2632  N   GLU   327      39.314 -26.238  14.647  1.00  0.00           N
ATOM   2633  CA  GLU   327      38.521 -26.865  15.696  1.00  0.00           C
ATOM   2634  CB  GLU   327      38.721 -28.384  15.679  1.00  0.00           C
ATOM   2635  CG  GLU   327      40.175 -28.825  15.756  1.00  0.00           C
ATOM   2636  CD  GLU   327      40.321 -30.301  16.071  1.00  0.00           C
ATOM   2637  OE1 GLU   327      40.982 -30.633  17.078  1.00  0.00           O
ATOM   2638  OE2 GLU   327      39.775 -31.129  15.311  1.00  0.00           O
ATOM   2639  C   GLU   327      38.849 -26.320  17.076  1.00  0.00           C
ATOM   2640  O   GLU   327      38.004 -26.396  17.974  1.00  0.00           O
ATOM   2641  N   HIE   328      40.055 -25.778  17.267  1.00  0.00           N
ATOM   2642  CA  HIE   328      40.381 -25.119  18.526  1.00  0.00           C
ATOM   2643  CB  HIE   328      41.890 -24.911  18.639  1.00  0.00           C
ATOM   2644  CG  HIE   328      42.654 -26.163  18.934  1.00  0.00           C
ATOM   2645  ND1 HIE   328      44.021 -26.173  19.121  1.00  0.00           N
ATOM   2646  CE1 HIE   328      44.421 -27.408  19.364  1.00  0.00           C
ATOM   2647  NE2 HIE   328      43.363 -28.200  19.343  1.00  0.00           N
ATOM   2648  CD2 HIE   328      42.247 -27.445  19.076  1.00  0.00           C
ATOM   2649  C   HIE   328      39.660 -23.786  18.657  1.00  0.00           C
ATOM   2650  O   HIE   328      39.391 -23.335  19.775  1.00  0.00           O
ATOM   2651  N   PHE   329      39.335 -23.147  17.532  1.00  0.00           N
ATOM   2652  CA  PHE   329      38.662 -21.857  17.574  1.00  0.00           C
ATOM   2653  CB  PHE   329      38.846 -21.124  16.246  1.00  0.00           C
ATOM   2654  CG  PHE   329      38.415 -19.689  16.287  1.00  0.00           C
ATOM   2655  CD1 PHE   329      39.197 -18.738  16.921  1.00  0.00           C
ATOM   2656  CE1 PHE   329      38.807 -17.415  16.962  1.00  0.00           C
ATOM   2657  CZ  PHE   329      37.620 -17.030  16.369  1.00  0.00           C
ATOM   2658  CE2 PHE   329      36.828 -17.969  15.736  1.00  0.00           C
ATOM   2659  CD2 PHE   329      37.227 -19.292  15.698  1.00  0.00           C
ATOM   2660  C   PHE   329      37.181 -21.993  17.891  1.00  0.00           C
ATOM   2661  O   PHE   329      36.583 -21.064  18.442  1.00  0.00           O
ATOM   2662  N   LEU   330      36.569 -23.126  17.546  1.00  0.00           N
ATOM   2663  CA  LEU   330      35.174 -23.334  17.918  1.00  0.00           C
ATOM   2664  CB  LEU   330      34.550 -24.442  17.070  1.00  0.00           C
ATOM   2665  CG  LEU   330      33.858 -24.031  15.765  1.00  0.00           C
ATOM   2666  CD1 LEU   330      32.717 -23.080  16.080  1.00  0.00           C
ATOM   2667  CD2 LEU   330      34.802 -23.426  14.729  1.00  0.00           C
ATOM   2668  C   LEU   330      35.048 -23.651  19.401  1.00  0.00           C
ATOM   2669  O   LEU   330      34.114 -23.185  20.064  1.00  0.00           O
ATOM   2670  N   GLY   331      35.982 -24.436  19.942  1.00  0.00           N
ATOM   2671  CA  GLY   331      36.060 -24.610  21.380  1.00  0.00           C
ATOM   2672  C   GLY   331      36.495 -23.362  22.116  1.00  0.00           C
ATOM   2673  O   GLY   331      36.210 -23.228  23.309  1.00  0.00           O
ATOM   2674  N   PHE   332      37.197 -22.456  21.430  1.00  0.00           N
ATOM   2675  CA  PHE   332      37.496 -21.143  21.991  1.00  0.00           C
ATOM   2676  CB  PHE   332      38.484 -20.416  21.079  1.00  0.00           C
ATOM   2677  CG  PHE   332      38.996 -19.114  21.627  1.00  0.00           C
ATOM   2678  CD1 PHE   332      40.127 -19.089  22.423  1.00  0.00           C
ATOM   2679  CE1 PHE   332      40.616 -17.896  22.915  1.00  0.00           C
ATOM   2680  CZ  PHE   332      39.978 -16.709  22.607  1.00  0.00           C
ATOM   2681  CE2 PHE   332      38.856 -16.717  21.804  1.00  0.00           C
ATOM   2682  CD2 PHE   332      38.376 -17.911  21.309  1.00  0.00           C
ATOM   2683  C   PHE   332      36.219 -20.331  22.167  1.00  0.00           C
ATOM   2684  O   PHE   332      35.985 -19.738  23.226  1.00  0.00           O
ATOM   2685  N   LEU   333      35.384 -20.286  21.126  1.00  0.00           N
ATOM   2686  CA  LEU   333      34.163 -19.492  21.182  1.00  0.00           C
ATOM   2687  CB  LEU   333      33.603 -19.294  19.777  1.00  0.00           C
ATOM   2688  CG  LEU   333      34.256 -18.197  18.941  1.00  0.00           C
ATOM   2689  CD1 LEU   333      33.657 -18.184  17.551  1.00  0.00           C
ATOM   2690  CD2 LEU   333      34.095 -16.844  19.610  1.00  0.00           C
ATOM   2691  C   LEU   333      33.113 -20.129  22.079  1.00  0.00           C
ATOM   2692  O   LEU   333      32.349 -19.412  22.734  1.00  0.00           O
ATOM   2693  N   ARG   334      33.050 -21.464  22.115  1.00  0.00           N
ATOM   2694  CA  ARG   334      32.142 -22.135  23.039  1.00  0.00           C
ATOM   2695  CB  ARG   334      32.049 -23.624  22.704  1.00  0.00           C
ATOM   2696  CG  ARG   334      31.164 -23.929  21.511  1.00  0.00           C
ATOM   2697  CD  ARG   334      31.055 -25.422  21.244  1.00  0.00           C
ATOM   2698  NE  ARG   334      30.095 -25.710  20.181  1.00  0.00           N
ATOM   2699  CZ  ARG   334      30.405 -25.798  18.891  1.00  0.00           C
ATOM   2700  NH1 ARG   334      29.462 -26.060  17.996  1.00  0.00           N
ATOM   2701  NH2 ARG   334      31.656 -25.622  18.490  1.00  0.00           N
ATOM   2702  C   ARG   334      32.572 -21.941  24.487  1.00  0.00           C
ATOM   2703  O   ARG   334      31.731 -21.971  25.389  1.00  0.00           O
ATOM   2704  N   ARG   335      33.869 -21.744  24.728  1.00  0.00           N
ATOM   2705  CA  ARG   335      34.326 -21.411  26.071  1.00  0.00           C
ATOM   2706  CB  ARG   335      35.842 -21.579  26.160  1.00  0.00           C
ATOM   2707  CG  ARG   335      36.298 -22.952  26.615  1.00  0.00           C
ATOM   2708  CD  ARG   335      37.769 -23.157  26.303  1.00  0.00           C
ATOM   2709  NE  ARG   335      38.203 -24.524  26.570  1.00  0.00           N
ATOM   2710  CZ  ARG   335      39.400 -25.002  26.249  1.00  0.00           C
ATOM   2711  NH1 ARG   335      40.288 -24.222  25.646  1.00  0.00           N
ATOM   2712  NH2 ARG   335      39.711 -26.260  26.531  1.00  0.00           N
ATOM   2713  C   ARG   335      33.922 -19.991  26.447  1.00  0.00           C
ATOM   2714  O   ARG   335      33.473 -19.740  27.571  1.00  0.00           O
ATOM   2715  N   LEU   336      34.078 -19.050  25.513  1.00  0.00           N
ATOM   2716  CA  LEU   336      33.776 -17.650  25.796  1.00  0.00           C
ATOM   2717  CB  LEU   336      34.389 -16.766  24.710  1.00  0.00           C
ATOM   2718  CG  LEU   336      34.178 -15.249  24.733  1.00  0.00           C
ATOM   2719  CD1 LEU   336      34.610 -14.665  26.060  1.00  0.00           C
ATOM   2720  CD2 LEU   336      34.936 -14.597  23.597  1.00  0.00           C
ATOM   2721  C   LEU   336      32.276 -17.402  25.909  1.00  0.00           C
ATOM   2722  O   LEU   336      31.850 -16.535  26.680  1.00  0.00           O
ATOM   2723  N   LEU   337      31.464 -18.161  25.170  1.00  0.00           N
ATOM   2724  CA  LEU   337      30.026 -17.905  25.152  1.00  0.00           C
ATOM   2725  CB  LEU   337      29.391 -18.597  23.946  1.00  0.00           C
ATOM   2726  CG  LEU   337      27.882 -18.470  23.716  1.00  0.00           C
ATOM   2727  CD1 LEU   337      27.441 -17.018  23.815  1.00  0.00           C
ATOM   2728  CD2 LEU   337      27.491 -19.053  22.371  1.00  0.00           C
ATOM   2729  C   LEU   337      29.366 -18.360  26.449  1.00  0.00           C
ATOM   2730  O   LEU   337      28.409 -17.735  26.918  1.00  0.00           O
ATOM   2731  N   GLU   338      29.857 -19.440  27.049  1.00  0.00           N
ATOM   2732  CA  GLU   338      29.284 -19.899  28.306  1.00  0.00           C
ATOM   2733  CB  GLU   338      29.530 -21.399  28.492  1.00  0.00           C
ATOM   2734  CG  GLU   338      29.106 -22.266  27.307  1.00  0.00           C
ATOM   2735  CD  GLU   338      27.644 -22.099  26.917  1.00  0.00           C
ATOM   2736  OE1 GLU   338      26.782 -21.973  27.813  1.00  0.00           O
ATOM   2737  OE2 GLU   338      27.357 -22.101  25.701  1.00  0.00           O
ATOM   2738  C   GLU   338      29.812 -19.136  29.515  1.00  0.00           C
ATOM   2739  O   GLU   338      29.327 -19.366  30.626  1.00  0.00           O
ATOM   2740  N   TYR   339      30.785 -18.244  29.332  1.00  0.00           N
ATOM   2741  CA  TYR   339      31.211 -17.384  30.429  1.00  0.00           C
ATOM   2742  CB  TYR   339      32.682 -17.011  30.282  1.00  0.00           C
ATOM   2743  CG  TYR   339      33.167 -16.116  31.395  1.00  0.00           C
ATOM   2744  CD1 TYR   339      33.293 -16.598  32.689  1.00  0.00           C
ATOM   2745  CE1 TYR   339      33.729 -15.785  33.715  1.00  0.00           C
ATOM   2746  CZ  TYR   339      34.038 -14.470  33.452  1.00  0.00           C
ATOM   2747  OH  TYR   339      34.472 -13.656  34.471  1.00  0.00           O
ATOM   2748  CE2 TYR   339      33.916 -13.961  32.177  1.00  0.00           C
ATOM   2749  CD2 TYR   339      33.479 -14.784  31.157  1.00  0.00           C
ATOM   2750  C   TYR   339      30.365 -16.123  30.497  1.00  0.00           C
ATOM   2751  O   TYR   339      29.956 -15.697  31.582  1.00  0.00           O
ATOM   2752  N   VAL   340      30.120 -15.498  29.343  1.00  0.00           N
ATOM   2753  CA  VAL   340      29.270 -14.316  29.296  1.00  0.00           C
ATOM   2754  CB  VAL   340      29.452 -13.610  27.932  1.00  0.00           C
ATOM   2755  CG1 VAL   340      29.062 -14.507  26.776  1.00  0.00           C
ATOM   2756  CG2 VAL   340      28.696 -12.299  27.870  1.00  0.00           C
ATOM   2757  C   VAL   340      27.821 -14.692  29.609  1.00  0.00           C
ATOM   2758  O   VAL   340      27.072 -13.889  30.180  1.00  0.00           O
ATOM   2759  N   LYS   341      27.417 -15.930  29.304  1.00  0.00           N
ATOM   2760  CA  LYS   341      26.124 -16.414  29.772  1.00  0.00           C
ATOM   2761  CB  LYS   341      25.713 -17.666  28.999  1.00  0.00           C
ATOM   2762  CG  LYS   341      25.047 -17.385  27.665  1.00  0.00           C
ATOM   2763  CD  LYS   341      24.235 -18.582  27.205  1.00  0.00           C
ATOM   2764  CE  LYS   341      23.497 -18.291  25.912  1.00  0.00           C
ATOM   2765  NZ  LYS   341      24.409 -18.312  24.741  1.00  0.00           N
ATOM   2766  C   LYS   341      26.140 -16.697  31.267  1.00  0.00           C
ATOM   2767  O   LYS   341      25.113 -16.540  31.934  1.00  0.00           O
ATOM   2768  N   TRP   342      27.286 -17.124  31.808  1.00  0.00           N
ATOM   2769  CA  TRP   342      27.416 -17.282  33.256  1.00  0.00           C
ATOM   2770  CB  TRP   342      28.705 -18.043  33.588  1.00  0.00           C
ATOM   2771  CG  TRP   342      29.059 -18.160  35.061  1.00  0.00           C
ATOM   2772  CD1 TRP   342      29.689 -17.224  35.839  1.00  0.00           C
ATOM   2773  NE1 TRP   342      29.847 -17.697  37.115  1.00  0.00           N
ATOM   2774  CE2 TRP   342      29.335 -18.966  37.186  1.00  0.00           C
ATOM   2775  CZ2 TRP   342      29.272 -19.849  38.264  1.00  0.00           C
ATOM   2776  CH2 TRP   342      28.696 -21.071  38.046  1.00  0.00           C
ATOM   2777  CZ3 TRP   342      28.191 -21.426  36.788  1.00  0.00           C
ATOM   2778  CE3 TRP   342      28.254 -20.550  35.716  1.00  0.00           C
ATOM   2779  CD2 TRP   342      28.836 -19.293  35.910  1.00  0.00           C
ATOM   2780  C   TRP   342      27.389 -15.929  33.950  1.00  0.00           C
ATOM   2781  O   TRP   342      26.890 -15.810  35.074  1.00  0.00           O
ATOM   2782  N   ARG   343      27.936 -14.902  33.302  1.00  0.00           N
ATOM   2783  CA  ARG   343      27.955 -13.575  33.899  1.00  0.00           C
ATOM   2784  CB  ARG   343      28.996 -12.709  33.197  1.00  0.00           C
ATOM   2785  CG  ARG   343      29.614 -11.660  34.085  1.00  0.00           C
ATOM   2786  CD  ARG   343      30.578 -12.260  35.081  1.00  0.00           C
ATOM   2787  NE  ARG   343      31.183 -11.225  35.912  1.00  0.00           N
ATOM   2788  CZ  ARG   343      32.112 -11.453  36.831  1.00  0.00           C
ATOM   2789  NH1 ARG   343      32.551 -12.687  37.040  1.00  0.00           N
ATOM   2790  NH2 ARG   343      32.603 -10.448  37.541  1.00  0.00           N
ATOM   2791  C   ARG   343      26.585 -12.912  33.846  1.00  0.00           C
ATOM   2792  O   ARG   343      26.255 -12.114  34.730  1.00  0.00           O
ATOM   2793  N   LEU   344      25.782 -13.224  32.830  1.00  0.00           N
ATOM   2794  CA  LEU   344      24.397 -12.778  32.785  1.00  0.00           C
ATOM   2795  CB  LEU   344      23.913 -12.700  31.338  1.00  0.00           C
ATOM   2796  CG  LEU   344      24.525 -11.599  30.479  1.00  0.00           C
ATOM   2797  CD1 LEU   344      23.903 -11.612  29.101  1.00  0.00           C
ATOM   2798  CD2 LEU   344      24.308 -10.259  31.143  1.00  0.00           C
ATOM   2799  C   LEU   344      23.463 -13.676  33.581  1.00  0.00           C
ATOM   2800  O   LEU   344      22.295 -13.316  33.767  1.00  0.00           O
ATOM   2801  N   ARG   345      23.946 -14.827  34.048  1.00  0.00           N
ATOM   2802  CA  ARG   345      23.131 -15.760  34.819  1.00  0.00           C
ATOM   2803  CB  ARG   345      23.848 -17.108  34.913  1.00  0.00           C
ATOM   2804  CG  ARG   345      22.951 -18.323  35.046  1.00  0.00           C
ATOM   2805  CD  ARG   345      23.727 -19.580  34.693  1.00  0.00           C
ATOM   2806  NE  ARG   345      23.043 -20.799  35.105  1.00  0.00           N
ATOM   2807  CZ  ARG   345      23.492 -22.023  34.850  1.00  0.00           C
ATOM   2808  NH1 ARG   345      24.624 -22.189  34.180  1.00  0.00           N
ATOM   2809  NH2 ARG   345      22.810 -23.082  35.263  1.00  0.00           N
ATOM   2810  C   ARG   345      22.819 -15.253  36.220  1.00  0.00           C
ATOM   2811  O   ARG   345      21.885 -15.762  36.850  1.00  0.00           O
ATOM   2812  N   VAL   346      23.560 -14.269  36.713  1.00  0.00           N
ATOM   2813  CA  VAL   346      23.387 -13.800  38.079  1.00  0.00           C
ATOM   2814  CB  VAL   346      24.696 -13.148  38.585  1.00  0.00           C
ATOM   2815  CG1 VAL   346      24.943 -11.780  37.947  1.00  0.00           C
ATOM   2816  CG2 VAL   346      24.753 -13.098  40.109  1.00  0.00           C
ATOM   2817  C   VAL   346      22.196 -12.848  38.135  1.00  0.00           C
ATOM   2818  O   VAL   346      21.829 -12.205  37.143  1.00  0.00           O
ATOM   2819  N   GLN   347      21.541 -12.808  39.296  1.00  0.00           N
ATOM   2820  CA  GLN   347      20.449 -11.879  39.582  1.00  0.00           C
ATOM   2821  CB  GLN   347      19.113 -12.603  39.702  1.00  0.00           C
ATOM   2822  CG  GLN   347      17.897 -11.695  39.643  1.00  0.00           C
ATOM   2823  CD  GLN   347      16.803 -12.252  38.750  1.00  0.00           C
ATOM   2824  OE1 GLN   347      17.081 -12.960  37.780  1.00  0.00           O
ATOM   2825  NE2 GLN   347      15.555 -11.935  39.072  1.00  0.00           N
ATOM   2826  C   GLN   347      20.852 -11.182  40.876  1.00  0.00           C
ATOM   2827  O   GLN   347      20.521 -11.640  41.973  1.00  0.00           O
ATOM   2828  N   HIE   348      21.575 -10.079  40.742  1.00  0.00           N
ATOM   2829  CA  HIE   348      22.276  -9.468  41.860  1.00  0.00           C
ATOM   2830  CB  HIE   348      23.674 -10.099  41.996  1.00  0.00           C
ATOM   2831  CG  HIE   348      24.263 -10.009  43.369  1.00  0.00           C
ATOM   2832  ND1 HIE   348      25.378  -9.250  43.649  1.00  0.00           N
ATOM   2833  CE1 HIE   348      25.673  -9.362  44.932  1.00  0.00           C
ATOM   2834  NE2 HIE   348      24.791 -10.168  45.493  1.00  0.00           N
ATOM   2835  CD2 HIE   348      23.898 -10.588  44.537  1.00  0.00           C
ATOM   2836  C   HIE   348      22.310  -7.964  41.619  1.00  0.00           C
ATOM   2837  O   HIE   348      21.573  -7.441  40.777  1.00  0.00           O
ATOM   2838  N   VAL   349      23.163  -7.262  42.368  1.00  0.00           N
ATOM   2839  CA  VAL   349      23.331  -5.835  42.164  1.00  0.00           C
ATOM   2840  CB  VAL   349      24.060  -5.199  43.359  1.00  0.00           C
ATOM   2841  CG1 VAL   349      23.258  -5.399  44.637  1.00  0.00           C
ATOM   2842  CG2 VAL   349      25.458  -5.784  43.502  1.00  0.00           C
ATOM   2843  C   VAL   349      24.080  -5.576  40.861  1.00  0.00           C
ATOM   2844  O   VAL   349      24.754  -6.449  40.303  1.00  0.00           O
ATOM   2845  N   VAL   350      23.928  -4.350  40.359  1.00  0.00           N
ATOM   2846  CA  VAL   350      24.705  -3.904  39.215  1.00  0.00           C
ATOM   2847  CB  VAL   350      24.144  -2.557  38.731  1.00  0.00           C
ATOM   2848  CG1 VAL   350      24.820  -2.091  37.464  1.00  0.00           C
ATOM   2849  CG2 VAL   350      22.638  -2.656  38.534  1.00  0.00           C
ATOM   2850  C   VAL   350      26.178  -3.799  39.615  1.00  0.00           C
ATOM   2851  O   VAL   350      26.512  -3.363  40.724  1.00  0.00           O
ATOM   2852  N   GLN   351      27.069  -4.208  38.713  1.00  0.00           N
ATOM   2853  CA  GLN   351      28.490  -4.210  39.027  1.00  0.00           C
ATOM   2854  CB  GLN   351      28.949  -5.584  39.539  1.00  0.00           C
ATOM   2855  CG  GLN   351      28.940  -6.699  38.503  1.00  0.00           C
ATOM   2856  CD  GLN   351      27.586  -7.363  38.351  1.00  0.00           C
ATOM   2857  OE1 GLN   351      26.594  -6.714  38.019  1.00  0.00           O
ATOM   2858  NE2 GLN   351      27.538  -8.667  38.590  1.00  0.00           N
ATOM   2859  C   GLN   351      29.288  -3.802  37.798  1.00  0.00           C
ATOM   2860  O   GLN   351      28.856  -4.002  36.660  1.00  0.00           O
ATOM   2861  N   GLU   352      30.453  -3.199  38.046  1.00  0.00           N
ATOM   2862  CA  GLU   352      31.341  -2.709  37.001  1.00  0.00           C
ATOM   2863  CB  GLU   352      31.362  -1.173  36.943  1.00  0.00           C
ATOM   2864  CG  GLU   352      30.030  -0.490  37.193  1.00  0.00           C
ATOM   2865  CD  GLU   352      30.169   1.005  37.344  1.00  0.00           C
ATOM   2866  OE1 GLU   352      31.198   1.552  36.897  1.00  0.00           O
ATOM   2867  OE2 GLU   352      29.252   1.633  37.911  1.00  0.00           O
ATOM   2868  C   GLU   352      32.752  -3.215  37.259  1.00  0.00           C
ATOM   2869  O   GLU   352      33.246  -3.143  38.387  1.00  0.00           O
ATOM   2870  N   SER   353      33.404  -3.709  36.205  1.00  0.00           N
ATOM   2871  CA  SER   353      34.778  -4.195  36.294  1.00  0.00           C
ATOM   2872  CB  SER   353      34.796  -5.601  36.896  1.00  0.00           C
ATOM   2873  OG  SER   353      34.132  -6.521  36.049  1.00  0.00           O
ATOM   2874  C   SER   353      35.443  -4.197  34.921  1.00  0.00           C
ATOM   2875  O   SER   353      35.409  -5.224  34.233  1.00  0.00           O
ATOM   2876  N   PRO   354      36.044  -3.094  34.477  1.00  0.00           N
ATOM   2877  CD  PRO   354      35.908  -1.775  35.125  1.00  0.00           C
ATOM   2878  CG  PRO   354      36.434  -0.817  34.122  1.00  0.00           C
ATOM   2879  CB  PRO   354      36.628  -1.494  32.814  1.00  0.00           C
ATOM   2880  CA  PRO   354      36.469  -3.005  33.063  1.00  0.00           C
ATOM   2881  C   PRO   354      37.743  -3.781  32.740  1.00  0.00           C
ATOM   2882  O   PRO   354      37.810  -4.364  31.648  1.00  0.00           O
ATOM   2883  N   PRO   355      38.812  -3.833  33.615  1.00  0.00           N
ATOM   2884  CD  PRO   355      39.339  -2.887  34.618  1.00  0.00           C
ATOM   2885  CG  PRO   355      40.777  -2.790  34.249  1.00  0.00           C
ATOM   2886  CB  PRO   355      41.161  -4.096  33.624  1.00  0.00           C
ATOM   2887  CA  PRO   355      39.848  -4.840  33.335  1.00  0.00           C
ATOM   2888  C   PRO   355      39.738  -6.103  34.176  1.00  0.00           C
ATOM   2889  O   PRO   355      40.435  -7.086  33.903  1.00  0.00           O
ATOM   2890  N   ALA   356      38.878  -6.099  35.196  1.00  0.00           N
ATOM   2891  CA  ALA   356      38.725  -7.268  36.048  1.00  0.00           C
ATOM   2892  CB  ALA   356      38.241  -6.854  37.436  1.00  0.00           C
ATOM   2893  C   ALA   356      37.782  -8.298  35.450  1.00  0.00           C
ATOM   2894  O   ALA   356      37.719  -9.424  35.953  1.00  0.00           O
ATOM   2895  N   PHE   357      37.031  -7.924  34.412  1.00  0.00           N
ATOM   2896  CA  PHE   357      36.332  -8.911  33.600  1.00  0.00           C
ATOM   2897  CB  PHE   357      35.479  -8.202  32.552  1.00  0.00           C
ATOM   2898  CG  PHE   357      34.543  -9.107  31.807  1.00  0.00           C
ATOM   2899  CD1 PHE   357      33.305  -9.424  32.334  1.00  0.00           C
ATOM   2900  CE1 PHE   357      32.437 -10.248  31.646  1.00  0.00           C
ATOM   2901  CZ  PHE   357      32.800 -10.754  30.415  1.00  0.00           C
ATOM   2902  CE2 PHE   357      34.027 -10.437  29.874  1.00  0.00           C
ATOM   2903  CD2 PHE   357      34.890  -9.616  30.565  1.00  0.00           C
ATOM   2904  C   PHE   357      37.318  -9.854  32.932  1.00  0.00           C
ATOM   2905  O   PHE   357      37.066 -11.059  32.825  1.00  0.00           O
ATOM   2906  N   LEU   358      38.453  -9.320  32.491  1.00  0.00           N
ATOM   2907  CA  LEU   358      39.463 -10.086  31.782  1.00  0.00           C
ATOM   2908  CB  LEU   358      40.351  -9.114  31.004  1.00  0.00           C
ATOM   2909  CG  LEU   358      41.345  -9.609  29.965  1.00  0.00           C
ATOM   2910  CD1 LEU   358      40.601 -10.320  28.859  1.00  0.00           C
ATOM   2911  CD2 LEU   358      42.112  -8.433  29.418  1.00  0.00           C
ATOM   2912  C   LEU   358      40.294 -10.962  32.714  1.00  0.00           C
ATOM   2913  O   LEU   358      40.943 -11.902  32.246  1.00  0.00           O
ATOM   2914  N   SER   359      40.262 -10.697  34.020  1.00  0.00           N
ATOM   2915  CA  SER   359      40.941 -11.563  34.978  1.00  0.00           C
ATOM   2916  CB  SER   359      41.308 -10.778  36.236  1.00  0.00           C
ATOM   2917  OG  SER   359      40.259 -10.838  37.188  1.00  0.00           O
ATOM   2918  C   SER   359      40.074 -12.762  35.338  1.00  0.00           C
ATOM   2919  O   SER   359      40.553 -13.901  35.364  1.00  0.00           O
ATOM   2920  N   GLY   360      38.791 -12.522  35.622  1.00  0.00           N
ATOM   2921  CA  GLY   360      37.866 -13.607  35.896  1.00  0.00           C
ATOM   2922  C   GLY   360      37.529 -14.447  34.683  1.00  0.00           C
ATOM   2923  O   GLY   360      37.016 -15.560  34.837  1.00  0.00           O
ATOM   2924  N   LEU   361      37.806 -13.942  33.482  1.00  0.00           N
ATOM   2925  CA  LEU   361      37.663 -14.735  32.271  1.00  0.00           C
ATOM   2926  CB  LEU   361      37.636 -13.808  31.052  1.00  0.00           C
ATOM   2927  CG  LEU   361      37.081 -14.287  29.713  1.00  0.00           C
ATOM   2928  CD1 LEU   361      36.308 -13.163  29.067  1.00  0.00           C
ATOM   2929  CD2 LEU   361      38.196 -14.725  28.791  1.00  0.00           C
ATOM   2930  C   LEU   361      38.774 -15.764  32.133  1.00  0.00           C
ATOM   2931  O   LEU   361      38.614 -16.739  31.392  1.00  0.00           O
ATOM   2932  N   ALA   362      39.890 -15.578  32.837  1.00  0.00           N
ATOM   2933  CA  ALA   362      40.974 -16.546  32.841  1.00  0.00           C
ATOM   2934  CB  ALA   362      42.326 -15.825  32.798  1.00  0.00           C
ATOM   2935  C   ALA   362      40.940 -17.481  34.044  1.00  0.00           C
ATOM   2936  O   ALA   362      41.845 -18.308  34.190  1.00  0.00           O
ATOM   2937  N   GLN   363      39.938 -17.367  34.915  1.00  0.00           N
ATOM   2938  CA  GLN   363      39.857 -18.238  36.082  1.00  0.00           C
ATOM   2939  CB  GLN   363      39.353 -17.449  37.294  1.00  0.00           C
ATOM   2940  CG  GLN   363      40.251 -16.289  37.685  1.00  0.00           C
ATOM   2941  CD  GLN   363      41.495 -16.739  38.423  1.00  0.00           C
ATOM   2942  OE1 GLN   363      41.537 -17.834  38.982  1.00  0.00           O
ATOM   2943  NE2 GLN   363      42.518 -15.894  38.425  1.00  0.00           N
ATOM   2944  C   GLN   363      38.965 -19.451  35.826  1.00  0.00           C
ATOM   2945  O   GLN   363      39.424 -20.593  35.907  1.00  0.00           O
ATOM   2946  N   ARG   364      37.688 -19.217  35.514  1.00  0.00           N
ATOM   2947  CA  ARG   364      36.779 -20.332  35.270  1.00  0.00           C
ATOM   2948  CB  ARG   364      35.328 -19.886  35.455  1.00  0.00           C
ATOM   2949  CG  ARG   364      34.980 -19.419  36.859  1.00  0.00           C
ATOM   2950  CD  ARG   364      33.806 -18.452  36.835  1.00  0.00           C
ATOM   2951  NE  ARG   364      33.529 -17.890  38.154  1.00  0.00           N
ATOM   2952  CZ  ARG   364      32.889 -16.742  38.357  1.00  0.00           C
ATOM   2953  NH1 ARG   364      32.461 -16.027  37.327  1.00  0.00           N
ATOM   2954  NH2 ARG   364      32.682 -16.307  39.593  1.00  0.00           N
ATOM   2955  C   ARG   364      36.969 -20.914  33.877  1.00  0.00           C
ATOM   2956  O   ARG   364      36.636 -22.081  33.639  1.00  0.00           O
ATOM   2957  N   VAL   365      37.499 -20.121  32.952  1.00  0.00           N
ATOM   2958  CA  VAL   365      37.559 -20.492  31.545  1.00  0.00           C
ATOM   2959  CB  VAL   365      36.798 -19.435  30.703  1.00  0.00           C
ATOM   2960  CG1 VAL   365      36.803 -19.696  29.202  1.00  0.00           C
ATOM   2961  CG2 VAL   365      35.369 -19.330  31.189  1.00  0.00           C
ATOM   2962  C   VAL   365      38.993 -20.671  31.051  1.00  0.00           C
ATOM   2963  O   VAL   365      39.218 -21.477  30.129  1.00  0.00           O
ATOM   2964  N   CYS   366      39.971 -20.040  31.711  1.00  0.00           N
ATOM   2965  CA  CYS   366      41.397 -19.985  31.352  1.00  0.00           C
ATOM   2966  CB  CYS   366      42.157 -21.262  31.769  1.00  0.00           C
ATOM   2967  SG  CYS   366      42.390 -21.762  33.505  1.00  0.00           S
ATOM   2968  C   CYS   366      41.606 -19.628  29.876  1.00  0.00           C
ATOM   2969  O   CYS   366      42.131 -20.398  29.071  1.00  0.00           O
ATOM   2970  N   ILE   367      41.180 -18.411  29.546  1.00  0.00           N
ATOM   2971  CA  ILE   367      41.410 -17.798  28.243  1.00  0.00           C
ATOM   2972  CB  ILE   367      40.110 -17.665  27.432  1.00  0.00           C
ATOM   2973  CG2 ILE   367      40.275 -16.685  26.283  1.00  0.00           C
ATOM   2974  CG1 ILE   367      39.660 -19.035  26.922  1.00  0.00           C
ATOM   2975  CD1 ILE   367      40.695 -19.749  26.082  1.00  0.00           C
ATOM   2976  C   ILE   367      42.047 -16.435  28.482  1.00  0.00           C
ATOM   2977  O   ILE   367      41.465 -15.588  29.172  1.00  0.00           O
ATOM   2978  N   GLN   368      43.241 -16.231  27.933  1.00  0.00           N
ATOM   2979  CA  GLN   368      44.010 -15.018  28.154  1.00  0.00           C
ATOM   2980  CB  GLN   368      45.502 -15.342  28.212  1.00  0.00           C
ATOM   2981  CG  GLN   368      45.877 -16.292  29.329  1.00  0.00           C
ATOM   2982  CD  GLN   368      47.215 -16.956  29.097  1.00  0.00           C
ATOM   2983  OE1 GLN   368      47.515 -17.402  27.990  1.00  0.00           O
ATOM   2984  NE2 GLN   368      48.033 -17.020  30.142  1.00  0.00           N
ATOM   2985  C   GLN   368      43.710 -13.992  27.066  1.00  0.00           C
ATOM   2986  O   GLN   368      42.957 -14.246  26.123  1.00  0.00           O
ATOM   2987  N   ARG   369      44.313 -12.812  27.199  1.00  0.00           N
ATOM   2988  CA  ARG   369      44.039 -11.710  26.286  1.00  0.00           C
ATOM   2989  CB  ARG   369      44.174 -10.372  27.018  1.00  0.00           C
ATOM   2990  CG  ARG   369      45.599  -9.965  27.351  1.00  0.00           C
ATOM   2991  CD  ARG   369      45.622  -8.770  28.294  1.00  0.00           C
ATOM   2992  NE  ARG   369      46.973  -8.289  28.555  1.00  0.00           N
ATOM   2993  CZ  ARG   369      47.521  -7.245  27.944  1.00  0.00           C
ATOM   2994  NH1 ARG   369      48.759  -6.877  28.240  1.00  0.00           N
ATOM   2995  NH2 ARG   369      46.825  -6.563  27.044  1.00  0.00           N
ATOM   2996  C   ARG   369      44.938 -11.705  25.058  1.00  0.00           C
ATOM   2997  O   ARG   369      44.737 -10.867  24.172  1.00  0.00           O
ATOM   2998  N   LYS   370      45.912 -12.605  24.976  1.00  0.00           N
ATOM   2999  CA  LYS   370      46.751 -12.687  23.785  1.00  0.00           C
ATOM   3000  CB  LYS   370      48.112 -13.317  24.122  1.00  0.00           C
ATOM   3001  CG  LYS   370      49.267 -12.805  23.270  1.00  0.00           C
ATOM   3002  CD  LYS   370      49.564 -13.738  22.105  1.00  0.00           C
ATOM   3003  CE  LYS   370      50.719 -13.221  21.260  1.00  0.00           C
ATOM   3004  NZ  LYS   370      50.960 -14.066  20.058  1.00  0.00           N
ATOM   3005  C   LYS   370      46.062 -13.423  22.628  1.00  0.00           C
ATOM   3006  O   LYS   370      46.180 -12.953  21.489  1.00  0.00           O
ATOM   3007  N   PRO   371      45.343 -14.548  22.818  1.00  0.00           N
ATOM   3008  CD  PRO   371      45.394 -15.590  23.865  1.00  0.00           C
ATOM   3009  CG  PRO   371      45.221 -16.840  23.088  1.00  0.00           C
ATOM   3010  CB  PRO   371      44.208 -16.489  22.079  1.00  0.00           C
ATOM   3011  CA  PRO   371      44.493 -15.022  21.714  1.00  0.00           C
ATOM   3012  C   PRO   371      43.201 -14.245  21.571  1.00  0.00           C
ATOM   3013  O   PRO   371      42.592 -14.286  20.495  1.00  0.00           O
ATOM   3014  N   LEU   372      42.765 -13.544  22.618  1.00  0.00           N
ATOM   3015  CA  LEU   372      41.509 -12.809  22.564  1.00  0.00           C
ATOM   3016  CB  LEU   372      41.064 -12.447  23.981  1.00  0.00           C
ATOM   3017  CG  LEU   372      39.571 -12.237  24.223  1.00  0.00           C
ATOM   3018  CD1 LEU   372      38.786 -13.440  23.749  1.00  0.00           C
ATOM   3019  CD2 LEU   372      39.317 -11.982  25.694  1.00  0.00           C
ATOM   3020  C   LEU   372      41.607 -11.553  21.710  1.00  0.00           C
ATOM   3021  O   LEU   372      40.577 -11.057  21.242  1.00  0.00           O
ATOM   3022  N   ARG   373      42.816 -11.028  21.500  1.00  0.00           N
ATOM   3023  CA  ARG   373      42.976  -9.841  20.667  1.00  0.00           C
ATOM   3024  CB  ARG   373      44.366  -9.244  20.890  1.00  0.00           C
ATOM   3025  CG  ARG   373      44.648  -7.954  20.136  1.00  0.00           C
ATOM   3026  CD  ARG   373      46.130  -7.621  20.162  1.00  0.00           C
ATOM   3027  NE  ARG   373      46.555  -6.909  18.960  1.00  0.00           N
ATOM   3028  CZ  ARG   373      47.815  -6.824  18.550  1.00  0.00           C
ATOM   3029  NH1 ARG   373      48.781  -7.409  19.245  1.00  0.00           N
ATOM   3030  NH2 ARG   373      48.111  -6.157  17.443  1.00  0.00           N
ATOM   3031  C   ARG   373      42.742 -10.160  19.196  1.00  0.00           C
ATOM   3032  O   ARG   373      42.198  -9.327  18.461  1.00  0.00           O
ATOM   3033  N   PHE   374      43.120 -11.362  18.753  1.00  0.00           N
ATOM   3034  CA  PHE   374      42.873 -11.811  17.388  1.00  0.00           C
ATOM   3035  CB  PHE   374      44.058 -12.632  16.879  1.00  0.00           C
ATOM   3036  CG  PHE   374      45.386 -11.960  17.052  1.00  0.00           C
ATOM   3037  CD1 PHE   374      45.759 -10.911  16.227  1.00  0.00           C
ATOM   3038  CE1 PHE   374      46.985 -10.293  16.382  1.00  0.00           C
ATOM   3039  CZ  PHE   374      47.853 -10.723  17.367  1.00  0.00           C
ATOM   3040  CE2 PHE   374      47.494 -11.771  18.194  1.00  0.00           C
ATOM   3041  CD2 PHE   374      46.266 -12.385  18.033  1.00  0.00           C
ATOM   3042  C   PHE   374      41.588 -12.619  17.260  1.00  0.00           C
ATOM   3043  O   PHE   374      41.496 -13.489  16.383  1.00  0.00           O
ATOM   3044  N   CYS   375      40.597 -12.365  18.117  1.00  0.00           N
ATOM   3045  CA  CYS   375      39.352 -13.123  18.056  1.00  0.00           C
ATOM   3046  CB  CYS   375      38.557 -12.933  19.345  1.00  0.00           C
ATOM   3047  SG  CYS   375      37.017 -13.875  19.396  1.00  0.00           S
ATOM   3048  C   CYS   375      38.517 -12.718  16.849  1.00  0.00           C
ATOM   3049  O   CYS   375      38.055 -13.574  16.086  1.00  0.00           O
ATOM   3050  N   ALA   376      38.312 -11.414  16.659  1.00  0.00           N
ATOM   3051  CA  ALA   376      37.541 -10.933  15.519  1.00  0.00           C
ATOM   3052  CB  ALA   376      37.131  -9.477  15.737  1.00  0.00           C
ATOM   3053  C   ALA   376      38.290 -11.058  14.199  1.00  0.00           C
ATOM   3054  O   ALA   376      37.658 -10.987  13.141  1.00  0.00           O
ATOM   3055  N   GLU   377      39.610 -11.239  14.232  1.00  0.00           N
ATOM   3056  CA  GLU   377      40.369 -11.383  12.996  1.00  0.00           C
ATOM   3057  CB  GLU   377      41.845 -11.064  13.241  1.00  0.00           C
ATOM   3058  CG  GLU   377      42.772 -11.432  12.089  1.00  0.00           C
ATOM   3059  CD  GLU   377      42.451 -10.681  10.810  1.00  0.00           C
ATOM   3060  OE1 GLU   377      42.122  -9.480  10.884  1.00  0.00           O
ATOM   3061  OE2 GLU   377      42.530 -11.297   9.726  1.00  0.00           O
ATOM   3062  C   GLU   377      40.214 -12.779  12.410  1.00  0.00           C
ATOM   3063  O   GLU   377      39.955 -12.930  11.211  1.00  0.00           O
ATOM   3064  N   ARG   378      40.370 -13.813  13.244  1.00  0.00           N
ATOM   3065  CA  ARG   378      40.274 -15.182  12.748  1.00  0.00           C
ATOM   3066  CB  ARG   378      40.822 -16.163  13.786  1.00  0.00           C
ATOM   3067  CG  ARG   378      41.155 -17.534  13.214  1.00  0.00           C
ATOM   3068  CD  ARG   378      41.638 -18.494  14.282  1.00  0.00           C
ATOM   3069  NE  ARG   378      41.683 -19.871  13.798  1.00  0.00           N
ATOM   3070  CZ  ARG   378      42.800 -20.517  13.479  1.00  0.00           C
ATOM   3071  NH1 ARG   378      42.744 -21.769  13.048  1.00  0.00           N
ATOM   3072  NH2 ARG   378      43.975 -19.911  13.592  1.00  0.00           N
ATOM   3073  C   ARG   378      38.842 -15.549  12.374  1.00  0.00           C
ATOM   3074  O   ARG   378      38.636 -16.373  11.477  1.00  0.00           O
ATOM   3075  N   LEU   379      37.850 -14.946  13.036  1.00  0.00           N
ATOM   3076  CA  LEU   379      36.462 -15.186  12.656  1.00  0.00           C
ATOM   3077  CB  LEU   379      35.519 -14.634  13.726  1.00  0.00           C
ATOM   3078  CG  LEU   379      34.064 -15.113  13.702  1.00  0.00           C
ATOM   3079  CD1 LEU   379      33.588 -15.350  15.112  1.00  0.00           C
ATOM   3080  CD2 LEU   379      33.148 -14.116  13.020  1.00  0.00           C
ATOM   3081  C   LEU   379      36.148 -14.574  11.297  1.00  0.00           C
ATOM   3082  O   LEU   379      35.319 -15.109  10.555  1.00  0.00           O
ATOM   3083  N   ARG   380      36.794 -13.456  10.957  1.00  0.00           N
ATOM   3084  CA  ARG   380      36.701 -12.945   9.596  1.00  0.00           C
ATOM   3085  CB  ARG   380      37.245 -11.518   9.529  1.00  0.00           C
ATOM   3086  CG  ARG   380      36.222 -10.448   9.868  1.00  0.00           C
ATOM   3087  CD  ARG   380      36.816  -9.053   9.750  1.00  0.00           C
ATOM   3088  NE  ARG   380      35.784  -8.019   9.725  1.00  0.00           N
ATOM   3089  CZ  ARG   380      36.032  -6.716   9.646  1.00  0.00           C
ATOM   3090  NH1 ARG   380      37.282  -6.276   9.583  1.00  0.00           N
ATOM   3091  NH2 ARG   380      35.028  -5.848   9.628  1.00  0.00           N
ATOM   3092  C   ARG   380      37.445 -13.844   8.622  1.00  0.00           C
ATOM   3093  O   ARG   380      37.073 -13.930   7.447  1.00  0.00           O
ATOM   3094  N   SER   381      38.494 -14.522   9.090  1.00  0.00           N
ATOM   3095  CA  SER   381      39.239 -15.437   8.236  1.00  0.00           C
ATOM   3096  CB  SER   381      40.670 -15.591   8.747  1.00  0.00           C
ATOM   3097  OG  SER   381      41.396 -16.514   7.956  1.00  0.00           O
ATOM   3098  C   SER   381      38.575 -16.803   8.143  1.00  0.00           C
ATOM   3099  O   SER   381      38.737 -17.492   7.131  1.00  0.00           O
ATOM   3100  N   LEU   382      37.834 -17.213   9.178  1.00  0.00           N
ATOM   3101  CA  LEU   382      37.203 -18.529   9.162  1.00  0.00           C
ATOM   3102  CB  LEU   382      36.745 -18.911  10.570  1.00  0.00           C
ATOM   3103  CG  LEU   382      36.267 -20.340  10.836  1.00  0.00           C
ATOM   3104  CD1 LEU   382      36.807 -20.814  12.170  1.00  0.00           C
ATOM   3105  CD2 LEU   382      34.748 -20.434  10.842  1.00  0.00           C
ATOM   3106  C   LEU   382      36.037 -18.569   8.183  1.00  0.00           C
ATOM   3107  O   LEU   382      35.831 -19.577   7.499  1.00  0.00           O
ATOM   3108  N   LEU   383      35.262 -17.486   8.103  1.00  0.00           N
ATOM   3109  CA  LEU   383      34.159 -17.434   7.152  1.00  0.00           C
ATOM   3110  CB  LEU   383      33.211 -16.290   7.509  1.00  0.00           C
ATOM   3111  CG  LEU   383      32.641 -16.311   8.929  1.00  0.00           C
ATOM   3112  CD1 LEU   383      31.647 -15.180   9.129  1.00  0.00           C
ATOM   3113  CD2 LEU   383      32.000 -17.653   9.237  1.00  0.00           C
ATOM   3114  C   LEU   383      34.643 -17.282   5.716  1.00  0.00           C
ATOM   3115  O   LEU   383      33.897 -17.604   4.787  1.00  0.00           O
ATOM   3116  N   HIE   384      35.871 -16.799   5.513  1.00  0.00           N
ATOM   3117  CA  HIE   384      36.423 -16.733   4.165  1.00  0.00           C
ATOM   3118  CB  HIE   384      37.619 -15.782   4.135  1.00  0.00           C
ATOM   3119  CG  HIE   384      37.846 -15.139   2.803  1.00  0.00           C
ATOM   3120  ND1 HIE   384      38.893 -14.275   2.563  1.00  0.00           N
ATOM   3121  CE1 HIE   384      38.843 -13.865   1.308  1.00  0.00           C
ATOM   3122  NE2 HIE   384      37.801 -14.431   0.725  1.00  0.00           N
ATOM   3123  CD2 HIE   384      37.160 -15.232   1.639  1.00  0.00           C
ATOM   3124  C   HIE   384      36.822 -18.117   3.666  1.00  0.00           C
ATOM   3125  O   HIE   384      36.550 -18.468   2.514  1.00  0.00           O
ATOM   3126  N   THR   385      37.466 -18.917   4.520  1.00  0.00           N
ATOM   3127  CA  THR   385      37.846 -20.273   4.145  1.00  0.00           C
ATOM   3128  CB  THR   385      38.962 -20.792   5.057  1.00  0.00           C
ATOM   3129  CG2 THR   385      40.089 -19.781   5.166  1.00  0.00           C
ATOM   3130  OG1 THR   385      38.431 -21.076   6.356  1.00  0.00           O
ATOM   3131  C   THR   385      36.682 -21.250   4.180  1.00  0.00           C
ATOM   3132  O   THR   385      36.809 -22.356   3.644  1.00  0.00           O
ATOM   3133  N   LEU   386      35.561 -20.887   4.795  1.00  0.00           N
ATOM   3134  CA  LEU   386      34.404 -21.766   4.816  1.00  0.00           C
ATOM   3135  CB  LEU   386      33.589 -21.543   6.092  1.00  0.00           C
ATOM   3136  CG  LEU   386      32.907 -22.782   6.672  1.00  0.00           C
ATOM   3137  CD1 LEU   386      33.938 -23.788   7.157  1.00  0.00           C
ATOM   3138  CD2 LEU   386      31.974 -22.386   7.787  1.00  0.00           C
ATOM   3139  C   LEU   386      33.499 -21.582   3.606  1.00  0.00           C
ATOM   3140  O   LEU   386      32.670 -22.462   3.344  1.00  0.00           O
ATOM   3141  N   GLU   387      33.656 -20.468   2.878  1.00  0.00           N
ATOM   3142  CA  GLU   387      32.909 -20.138   1.658  1.00  0.00           C
ATOM   3143  CB  GLU   387      33.278 -21.086   0.510  1.00  0.00           C
ATOM   3144  CG  GLU   387      34.665 -20.861  -0.063  1.00  0.00           C
ATOM   3145  CD  GLU   387      35.678 -21.867   0.443  1.00  0.00           C
ATOM   3146  OE1 GLU   387      35.267 -22.859   1.079  1.00  0.00           O
ATOM   3147  OE2 GLU   387      36.887 -21.665   0.206  1.00  0.00           O
ATOM   3148  C   GLU   387      31.397 -20.129   1.906  1.00  0.00           C
ATOM   3149  O   GLU   387      30.626 -20.835   1.255  1.00  0.00           O
ATOM   3150  N   ILE   388      30.985 -19.306   2.863  1.00  0.00           N
ATOM   3151  CA  ILE   388      29.578 -19.209   3.223  1.00  0.00           C
ATOM   3152  CB  ILE   388      29.399 -18.839   4.709  1.00  0.00           C
ATOM   3153  CG2 ILE   388      30.214 -19.778   5.585  1.00  0.00           C
ATOM   3154  CG1 ILE   388      29.803 -17.387   4.964  1.00  0.00           C
ATOM   3155  CD1 ILE   388      29.617 -16.951   6.400  1.00  0.00           C
ATOM   3156  C   ILE   388      28.896 -18.204   2.304  1.00  0.00           C
ATOM   3157  O   ILE   388      29.533 -17.339   1.698  1.00  0.00           O
ATOM   3158  N   THR   389      27.573 -18.333   2.180  1.00  0.00           N
ATOM   3159  CA  THR   389      26.836 -17.530   1.204  1.00  0.00           C
ATOM   3160  CB  THR   389      25.511 -18.214   0.852  1.00  0.00           C
ATOM   3161  CG2 THR   389      25.759 -19.589   0.250  1.00  0.00           C
ATOM   3162  OG1 THR   389      24.712 -18.348   2.033  1.00  0.00           O
ATOM   3163  C   THR   389      26.593 -16.115   1.718  1.00  0.00           C
ATOM   3164  O   THR   389      27.068 -15.138   1.133  1.00  0.00           O
ATOM   3165  N   ASP   390      25.858 -15.990   2.814  1.00  0.00           N
ATOM   3166  CA  ASP   390      25.595 -14.699   3.427  1.00  0.00           C
ATOM   3167  CB  ASP   390      24.100 -14.518   3.706  1.00  0.00           C
ATOM   3168  CG  ASP   390      23.576 -15.480   4.756  1.00  0.00           C
ATOM   3169  OD1 ASP   390      24.071 -16.624   4.830  1.00  0.00           O
ATOM   3170  OD2 ASP   390      22.660 -15.090   5.510  1.00  0.00           O
ATOM   3171  C   ASP   390      26.389 -14.561   4.717  1.00  0.00           C
ATOM   3172  O   ASP   390      26.796 -15.549   5.333  1.00  0.00           O
ATOM   3173  N   LEU   391      26.608 -13.314   5.124  1.00  0.00           N
ATOM   3174  CA  LEU   391      27.286 -13.028   6.375  1.00  0.00           C
ATOM   3175  CB  LEU   391      28.621 -12.313   6.117  1.00  0.00           C
ATOM   3176  CG  LEU   391      29.819 -13.208   5.776  1.00  0.00           C
ATOM   3177  CD1 LEU   391      29.845 -13.619   4.308  1.00  0.00           C
ATOM   3178  CD2 LEU   391      31.124 -12.536   6.166  1.00  0.00           C
ATOM   3179  C   LEU   391      26.437 -12.208   7.333  1.00  0.00           C
ATOM   3180  O   LEU   391      26.897 -11.895   8.436  1.00  0.00           O
ATOM   3181  N   ALA   392      25.208 -11.859   6.950  1.00  0.00           N
ATOM   3182  CA  ALA   392      24.289 -11.198   7.866  1.00  0.00           C
ATOM   3183  CB  ALA   392      23.174 -10.501   7.085  1.00  0.00           C
ATOM   3184  C   ALA   392      23.680 -12.163   8.872  1.00  0.00           C
ATOM   3185  O   ALA   392      23.169 -11.719   9.905  1.00  0.00           O
ATOM   3186  N   ASP   393      23.714 -13.467   8.591  1.00  0.00           N
ATOM   3187  CA  ASP   393      23.214 -14.461   9.531  1.00  0.00           C
ATOM   3188  CB  ASP   393      22.974 -15.788   8.814  1.00  0.00           C
ATOM   3189  CG  ASP   393      24.179 -16.242   8.017  1.00  0.00           C
ATOM   3190  OD1 ASP   393      24.993 -15.376   7.636  1.00  0.00           O
ATOM   3191  OD2 ASP   393      24.312 -17.458   7.770  1.00  0.00           O
ATOM   3192  C   ASP   393      24.159 -14.683  10.702  1.00  0.00           C
ATOM   3193  O   ASP   393      23.720 -15.165  11.751  1.00  0.00           O
ATOM   3194  N   PHE   394      25.439 -14.346  10.547  1.00  0.00           N
ATOM   3195  CA  PHE   394      26.423 -14.467  11.613  1.00  0.00           C
ATOM   3196  CB  PHE   394      27.737 -15.016  11.061  1.00  0.00           C
ATOM   3197  CG  PHE   394      27.714 -16.493  10.816  1.00  0.00           C
ATOM   3198  CD1 PHE   394      27.169 -17.007   9.650  1.00  0.00           C
ATOM   3199  CE1 PHE   394      27.141 -18.368   9.422  1.00  0.00           C
ATOM   3200  CZ  PHE   394      27.660 -19.234  10.367  1.00  0.00           C
ATOM   3201  CE2 PHE   394      28.204 -18.734  11.536  1.00  0.00           C
ATOM   3202  CD2 PHE   394      28.228 -17.371  11.755  1.00  0.00           C
ATOM   3203  C   PHE   394      26.655 -13.142  12.326  1.00  0.00           C
ATOM   3204  O   PHE   394      27.702 -12.946  12.952  1.00  0.00           O
ATOM   3205  N   SER   395      25.696 -12.228  12.235  1.00  0.00           N
ATOM   3206  CA  SER   395      25.761 -10.927  12.896  1.00  0.00           C
ATOM   3207  CB  SER   395      24.626 -10.027  12.394  1.00  0.00           C
ATOM   3208  OG  SER   395      24.896  -8.667  12.687  1.00  0.00           O
ATOM   3209  C   SER   395      25.750 -10.979  14.429  1.00  0.00           C
ATOM   3210  O   SER   395      26.365 -10.099  15.045  1.00  0.00           O
ATOM   3211  N   PRO   396      25.081 -11.931  15.106  1.00  0.00           N
ATOM   3212  CD  PRO   396      23.789 -12.579  14.786  1.00  0.00           C
ATOM   3213  CG  PRO   396      23.173 -12.821  16.126  1.00  0.00           C
ATOM   3214  CB  PRO   396      24.299 -13.081  17.007  1.00  0.00           C
ATOM   3215  CA  PRO   396      25.361 -12.078  16.544  1.00  0.00           C
ATOM   3216  C   PRO   396      26.762 -12.572  16.857  1.00  0.00           C
ATOM   3217  O   PRO   396      27.325 -12.169  17.879  1.00  0.00           O
ATOM   3218  N   LEU   397      27.349 -13.430  16.019  1.00  0.00           N
ATOM   3219  CA  LEU   397      28.671 -13.952  16.343  1.00  0.00           C
ATOM   3220  CB  LEU   397      28.935 -15.254  15.592  1.00  0.00           C
ATOM   3221  CG  LEU   397      29.934 -16.180  16.290  1.00  0.00           C
ATOM   3222  CD1 LEU   397      29.348 -16.712  17.585  1.00  0.00           C
ATOM   3223  CD2 LEU   397      30.352 -17.319  15.380  1.00  0.00           C
ATOM   3224  C   LEU   397      29.774 -12.946  16.045  1.00  0.00           C
ATOM   3225  O   LEU   397      30.810 -12.957  16.717  1.00  0.00           O
ATOM   3226  N   THR   398      29.580 -12.075  15.050  1.00  0.00           N
ATOM   3227  CA  THR   398      30.535 -10.993  14.845  1.00  0.00           C
ATOM   3228  CB  THR   398      30.328 -10.337  13.479  1.00  0.00           C
ATOM   3229  CG2 THR   398      30.847 -11.235  12.372  1.00  0.00           C
ATOM   3230  OG1 THR   398      28.934 -10.095  13.270  1.00  0.00           O
ATOM   3231  C   THR   398      30.423  -9.948  15.942  1.00  0.00           C
ATOM   3232  O   THR   398      31.412  -9.281  16.264  1.00  0.00           O
ATOM   3233  N   LEU   399      29.231  -9.790  16.524  1.00  0.00           N
ATOM   3234  CA  LEU   399      29.065  -8.878  17.649  1.00  0.00           C
ATOM   3235  CB  LEU   399      27.577  -8.624  17.894  1.00  0.00           C
ATOM   3236  CG  LEU   399      27.148  -7.529  18.871  1.00  0.00           C
ATOM   3237  CD1 LEU   399      25.973  -6.767  18.292  1.00  0.00           C
ATOM   3238  CD2 LEU   399      26.766  -8.113  20.219  1.00  0.00           C
ATOM   3239  C   LEU   399      29.741  -9.417  18.901  1.00  0.00           C
ATOM   3240  O   LEU   399      30.253  -8.638  19.712  1.00  0.00           O
ATOM   3241  N   LEU   400      29.755 -10.740  19.078  1.00  0.00           N
ATOM   3242  CA  LEU   400      30.525 -11.324  20.168  1.00  0.00           C
ATOM   3243  CB  LEU   400      30.068 -12.759  20.424  1.00  0.00           C
ATOM   3244  CG  LEU   400      30.645 -13.467  21.651  1.00  0.00           C
ATOM   3245  CD1 LEU   400      30.361 -12.669  22.906  1.00  0.00           C
ATOM   3246  CD2 LEU   400      30.080 -14.872  21.772  1.00  0.00           C
ATOM   3247  C   LEU   400      32.017 -11.280  19.871  1.00  0.00           C
ATOM   3248  O   LEU   400      32.830 -11.134  20.791  1.00  0.00           O
ATOM   3249  N   ALA   401      32.397 -11.395  18.596  1.00  0.00           N
ATOM   3250  CA  ALA   401      33.804 -11.281  18.236  1.00  0.00           C
ATOM   3251  CB  ALA   401      34.034 -11.824  16.828  1.00  0.00           C
ATOM   3252  C   ALA   401      34.292  -9.842  18.333  1.00  0.00           C
ATOM   3253  O   ALA   401      35.460  -9.610  18.663  1.00  0.00           O
ATOM   3254  N   ASN   402      33.422  -8.871  18.054  1.00  0.00           N
ATOM   3255  CA  ASN   402      33.784  -7.472  18.256  1.00  0.00           C
ATOM   3256  CB  ASN   402      32.795  -6.558  17.532  1.00  0.00           C
ATOM   3257  CG  ASN   402      33.193  -5.099  17.598  1.00  0.00           C
ATOM   3258  OD1 ASN   402      34.377  -4.766  17.600  1.00  0.00           O
ATOM   3259  ND2 ASN   402      32.202  -4.217  17.653  1.00  0.00           N
ATOM   3260  C   ASN   402      33.838  -7.119  19.736  1.00  0.00           C
ATOM   3261  O   ASN   402      34.615  -6.246  20.135  1.00  0.00           O
ATOM   3262  N   PHE   403      33.025  -7.784  20.558  1.00  0.00           N
ATOM   3263  CA  PHE   403      33.088  -7.565  21.997  1.00  0.00           C
ATOM   3264  CB  PHE   403      31.850  -8.163  22.665  1.00  0.00           C
ATOM   3265  CG  PHE   403      31.958  -8.286  24.157  1.00  0.00           C
ATOM   3266  CD1 PHE   403      31.872  -7.166  24.965  1.00  0.00           C
ATOM   3267  CE1 PHE   403      31.962  -7.275  26.336  1.00  0.00           C
ATOM   3268  CZ  PHE   403      32.141  -8.512  26.916  1.00  0.00           C
ATOM   3269  CE2 PHE   403      32.225  -9.640  26.126  1.00  0.00           C
ATOM   3270  CD2 PHE   403      32.129  -9.525  24.754  1.00  0.00           C
ATOM   3271  C   PHE   403      34.362  -8.161  22.580  1.00  0.00           C
ATOM   3272  O   PHE   403      34.925  -7.616  23.535  1.00  0.00           O
ATOM   3273  N   ALA   404      34.837  -9.269  22.012  1.00  0.00           N
ATOM   3274  CA  ALA   404      36.017  -9.930  22.558  1.00  0.00           C
ATOM   3275  CB  ALA   404      36.110 -11.357  22.026  1.00  0.00           C
ATOM   3276  C   ALA   404      37.297  -9.168  22.244  1.00  0.00           C
ATOM   3277  O   ALA   404      38.255  -9.231  23.021  1.00  0.00           O
ATOM   3278  N   THR   405      37.340  -8.447  21.129  1.00  0.00           N
ATOM   3279  CA  THR   405      38.529  -7.686  20.770  1.00  0.00           C
ATOM   3280  CB  THR   405      38.699  -7.629  19.252  1.00  0.00           C
ATOM   3281  CG2 THR   405      37.497  -6.974  18.613  1.00  0.00           C
ATOM   3282  OG1 THR   405      39.859  -6.853  18.934  1.00  0.00           O
ATOM   3283  C   THR   405      38.508  -6.270  21.321  1.00  0.00           C
ATOM   3284  O   THR   405      39.474  -5.529  21.123  1.00  0.00           O
ATOM   3285  N   LEU   406      37.434  -5.876  22.001  1.00  0.00           N
ATOM   3286  CA  LEU   406      37.361  -4.563  22.625  1.00  0.00           C
ATOM   3287  CB  LEU   406      35.968  -3.963  22.432  1.00  0.00           C
ATOM   3288  CG  LEU   406      35.715  -3.179  21.145  1.00  0.00           C
ATOM   3289  CD1 LEU   406      34.380  -2.466  21.218  1.00  0.00           C
ATOM   3290  CD2 LEU   406      36.832  -2.183  20.895  1.00  0.00           C
ATOM   3291  C   LEU   406      37.698  -4.587  24.106  1.00  0.00           C
ATOM   3292  O   LEU   406      38.222  -3.598  24.624  1.00  0.00           O
ATOM   3293  N   VAL   407      37.406  -5.689  24.799  1.00  0.00           N
ATOM   3294  CA  VAL   407      37.815  -5.818  26.193  1.00  0.00           C
ATOM   3295  CB  VAL   407      37.009  -6.943  26.871  1.00  0.00           C
ATOM   3296  CG1 VAL   407      37.295  -7.012  28.360  1.00  0.00           C
ATOM   3297  CG2 VAL   407      35.535  -6.725  26.651  1.00  0.00           C
ATOM   3298  C   VAL   407      39.318  -6.056  26.284  1.00  0.00           C
ATOM   3299  O   VAL   407      39.972  -5.600  27.230  1.00  0.00           O
ATOM   3300  N   SER   408      39.893  -6.729  25.286  1.00  0.00           N
ATOM   3301  CA  SER   408      41.303  -7.095  25.345  1.00  0.00           C
ATOM   3302  CB  SER   408      41.604  -8.166  24.302  1.00  0.00           C
ATOM   3303  OG  SER   408      41.244  -7.720  23.007  1.00  0.00           O
ATOM   3304  C   SER   408      42.212  -5.888  25.145  1.00  0.00           C
ATOM   3305  O   SER   408      43.231  -5.753  25.830  1.00  0.00           O
ATOM   3306  N   THR   409      41.863  -4.999  24.217  1.00  0.00           N
ATOM   3307  CA  THR   409      42.729  -3.878  23.870  1.00  0.00           C
ATOM   3308  CB  THR   409      42.725  -3.656  22.356  1.00  0.00           C
ATOM   3309  CG2 THR   409      42.860  -4.977  21.627  1.00  0.00           C
ATOM   3310  OG1 THR   409      41.495  -3.034  21.969  1.00  0.00           O
ATOM   3311  C   THR   409      42.349  -2.576  24.560  1.00  0.00           C
ATOM   3312  O   THR   409      43.205  -1.945  25.188  1.00  0.00           O
ATOM   3313  N   TYR   410      41.093  -2.155  24.463  1.00  0.00           N
ATOM   3314  CA  TYR   410      40.661  -0.848  24.954  1.00  0.00           C
ATOM   3315  CB  TYR   410      39.573  -0.267  24.061  1.00  0.00           C
ATOM   3316  CG  TYR   410      40.069   0.357  22.781  1.00  0.00           C
ATOM   3317  CD1 TYR   410      40.664   1.610  22.781  1.00  0.00           C
ATOM   3318  CE1 TYR   410      41.112   2.189  21.609  1.00  0.00           C
ATOM   3319  CZ  TYR   410      40.954   1.514  20.415  1.00  0.00           C
ATOM   3320  OH  TYR   410      41.396   2.082  19.243  1.00  0.00           O
ATOM   3321  CE2 TYR   410      40.358   0.272  20.388  1.00  0.00           C
ATOM   3322  CD2 TYR   410      39.915  -0.296  21.566  1.00  0.00           C
ATOM   3323  C   TYR   410      40.160  -0.995  26.386  1.00  0.00           C
ATOM   3324  O   TYR   410      38.988  -1.292  26.620  1.00  0.00           O
ATOM   3325  N   ALA   411      41.053  -0.792  27.360  1.00  0.00           N
ATOM   3326  CA  ALA   411      40.616  -0.635  28.749  1.00  0.00           C
ATOM   3327  CB  ALA   411      40.699  -1.957  29.507  1.00  0.00           C
ATOM   3328  C   ALA   411      41.461   0.451  29.420  1.00  0.00           C
ATOM   3329  O   ALA   411      42.457   0.172  30.089  1.00  0.00           O
ATOM   3330  N   LYS   412      41.054   1.707  29.238  1.00  0.00           N
ATOM   3331  CA  LYS   412      41.517   2.791  30.093  1.00  0.00           C
ATOM   3332  CB  LYS   412      42.406   3.763  29.314  1.00  0.00           C
ATOM   3333  CG  LYS   412      42.698   5.071  30.048  1.00  0.00           C
ATOM   3334  CD  LYS   412      43.481   4.847  31.339  1.00  0.00           C
ATOM   3335  CE  LYS   412      43.429   6.080  32.227  1.00  0.00           C
ATOM   3336  NZ  LYS   412      44.046   5.832  33.559  1.00  0.00           N
ATOM   3337  C   LYS   412      40.320   3.522  30.685  1.00  0.00           C
ATOM   3338  O   LYS   412      40.246   3.745  31.897  1.00  0.00           O
ATOM   3339  N   GLY   413      39.380   3.889  29.821  1.00  0.00           N
ATOM   3340  CA  GLY   413      38.215   4.656  30.205  1.00  0.00           C
ATOM   3341  C   GLY   413      36.925   3.968  29.821  1.00  0.00           C
ATOM   3342  O   GLY   413      35.992   4.613  29.342  1.00  0.00           O
ATOM   3343  N   PHE   414      36.868   2.655  29.990  1.00  0.00           N
ATOM   3344  CA  PHE   414      35.706   1.865  29.619  1.00  0.00           C
ATOM   3345  CB  PHE   414      36.100   0.747  28.652  1.00  0.00           C
ATOM   3346  CG  PHE   414      36.306   1.210  27.240  1.00  0.00           C
ATOM   3347  CD1 PHE   414      37.433   1.932  26.886  1.00  0.00           C
ATOM   3348  CE1 PHE   414      37.619   2.357  25.588  1.00  0.00           C
ATOM   3349  CZ  PHE   414      36.680   2.055  24.626  1.00  0.00           C
ATOM   3350  CE2 PHE   414      35.556   1.332  24.966  1.00  0.00           C
ATOM   3351  CD2 PHE   414      35.370   0.919  26.266  1.00  0.00           C
ATOM   3352  C   PHE   414      35.058   1.285  30.867  1.00  0.00           C
ATOM   3353  O   PHE   414      35.519   1.501  31.990  1.00  0.00           O
ATOM   3354  N   THR   415      33.962   0.557  30.658  1.00  0.00           N
ATOM   3355  CA  THR   415      33.271  -0.133  31.738  1.00  0.00           C
ATOM   3356  CB  THR   415      32.376   0.807  32.551  1.00  0.00           C
ATOM   3357  CG2 THR   415      31.270   1.384  31.693  1.00  0.00           C
ATOM   3358  OG1 THR   415      31.805   0.093  33.654  1.00  0.00           O
ATOM   3359  C   THR   415      32.433  -1.264  31.165  1.00  0.00           C
ATOM   3360  O   THR   415      32.103  -1.285  29.977  1.00  0.00           O
ATOM   3361  N   ILE   416      32.114  -2.221  32.029  1.00  0.00           N
ATOM   3362  CA  ILE   416      31.191  -3.304  31.714  1.00  0.00           C
ATOM   3363  CB  ILE   416      31.888  -4.667  31.654  1.00  0.00           C
ATOM   3364  CG2 ILE   416      30.868  -5.764  31.411  1.00  0.00           C
ATOM   3365  CG1 ILE   416      32.948  -4.668  30.557  1.00  0.00           C
ATOM   3366  CD1 ILE   416      33.549  -6.012  30.267  1.00  0.00           C
ATOM   3367  C   ILE   416      30.119  -3.281  32.788  1.00  0.00           C
ATOM   3368  O   ILE   416      30.380  -3.635  33.943  1.00  0.00           O
ATOM   3369  N   ILE   417      28.917  -2.868  32.415  1.00  0.00           N
ATOM   3370  CA  ILE   417      27.828  -2.655  33.356  1.00  0.00           C
ATOM   3371  CB  ILE   417      27.210  -1.264  33.193  1.00  0.00           C
ATOM   3372  CG2 ILE   417      26.040  -1.086  34.123  1.00  0.00           C
ATOM   3373  CG1 ILE   417      28.268  -0.198  33.464  1.00  0.00           C
ATOM   3374  CD1 ILE   417      27.807   1.192  33.169  1.00  0.00           C
ATOM   3375  C   ILE   417      26.801  -3.750  33.126  1.00  0.00           C
ATOM   3376  O   ILE   417      26.080  -3.737  32.121  1.00  0.00           O
ATOM   3377  N   ILE   418      26.726  -4.691  34.058  1.00  0.00           N
ATOM   3378  CA  ILE   418      25.855  -5.853  33.951  1.00  0.00           C
ATOM   3379  CB  ILE   418      26.579  -7.132  34.378  1.00  0.00           C
ATOM   3380  CG2 ILE   418      25.722  -8.341  34.082  1.00  0.00           C
ATOM   3381  CG1 ILE   418      27.913  -7.235  33.644  1.00  0.00           C
ATOM   3382  CD1 ILE   418      28.934  -8.057  34.361  1.00  0.00           C
ATOM   3383  C   ILE   418      24.638  -5.589  34.822  1.00  0.00           C
ATOM   3384  O   ILE   418      24.755  -5.449  36.044  1.00  0.00           O
ATOM   3385  N   GLU   419      23.462  -5.518  34.198  1.00  0.00           N
ATOM   3386  CA  GLU   419      22.238  -5.080  34.864  1.00  0.00           C
ATOM   3387  CB  GLU   419      21.710  -3.803  34.215  1.00  0.00           C
ATOM   3388  CG  GLU   419      20.924  -2.906  35.143  1.00  0.00           C
ATOM   3389  CD  GLU   419      20.913  -1.468  34.670  1.00  0.00           C
ATOM   3390  OE1 GLU   419      20.708  -0.565  35.506  1.00  0.00           O
ATOM   3391  OE2 GLU   419      21.116  -1.241  33.460  1.00  0.00           O
ATOM   3392  C   GLU   419      21.198  -6.193  34.811  1.00  0.00           C
ATOM   3393  O   GLU   419      20.435  -6.294  33.839  1.00  0.00           O
ATOM   3394  N   PRO   420      21.135  -7.052  35.831  1.00  0.00           N
ATOM   3395  CD  PRO   420      22.071  -7.201  36.953  1.00  0.00           C
ATOM   3396  CG  PRO   420      21.965  -8.651  37.266  1.00  0.00           C
ATOM   3397  CB  PRO   420      20.542  -9.034  36.969  1.00  0.00           C
ATOM   3398  CA  PRO   420      20.073  -8.065  35.874  1.00  0.00           C
ATOM   3399  C   PRO   420      18.736  -7.437  36.221  1.00  0.00           C
ATOM   3400  O   PRO   420      17.679  -7.907  35.791  1.00  0.00           O
ATOM   3401  N   PHE   421      18.793  -6.379  37.029  1.00  0.00           N
ATOM   3402  CA  PHE   421      17.637  -5.557  37.358  1.00  0.00           C
ATOM   3403  CB  PHE   421      18.034  -4.501  38.398  1.00  0.00           C
ATOM   3404  CG  PHE   421      17.044  -3.376  38.558  1.00  0.00           C
ATOM   3405  CD1 PHE   421      15.892  -3.551  39.307  1.00  0.00           C
ATOM   3406  CE1 PHE   421      14.990  -2.514  39.471  1.00  0.00           C
ATOM   3407  CZ  PHE   421      15.240  -1.281  38.895  1.00  0.00           C
ATOM   3408  CE2 PHE   421      16.391  -1.088  38.156  1.00  0.00           C
ATOM   3409  CD2 PHE   421      17.292  -2.126  38.001  1.00  0.00           C
ATOM   3410  C   PHE   421      17.078  -4.912  36.098  1.00  0.00           C
ATOM   3411  O   PHE   421      17.744  -4.082  35.471  1.00  0.00           O
ATOM   3412  N   ASP   422      15.871  -5.306  35.702  1.00  0.00           N
ATOM   3413  CA  ASP   422      15.196  -4.626  34.608  1.00  0.00           C
ATOM   3414  CB  ASP   422      13.983  -5.431  34.148  1.00  0.00           C
ATOM   3415  CG  ASP   422      13.508  -5.031  32.764  1.00  0.00           C
ATOM   3416  OD1 ASP   422      14.192  -5.367  31.775  1.00  0.00           O
ATOM   3417  OD2 ASP   422      12.459  -4.362  32.667  1.00  0.00           O
ATOM   3418  C   ASP   422      14.780  -3.228  35.046  1.00  0.00           C
ATOM   3419  O   ASP   422      14.549  -2.968  36.229  1.00  0.00           O
ATOM   3420  N   ASP   423      14.717  -2.317  34.077  1.00  0.00           N
ATOM   3421  CA  ASP   423      14.369  -0.934  34.364  1.00  0.00           C
ATOM   3422  CB  ASP   423      14.625  -0.061  33.135  1.00  0.00           C
ATOM   3423  CG  ASP   423      14.108  -0.689  31.857  1.00  0.00           C
ATOM   3424  OD1 ASP   423      13.718  -1.873  31.889  1.00  0.00           O
ATOM   3425  OD2 ASP   423      14.090   0.001  30.817  1.00  0.00           O
ATOM   3426  C   ASP   423      12.913  -0.815  34.799  1.00  0.00           C
ATOM   3427  O   ASP   423      12.025  -1.454  34.225  1.00  0.00           O
ATOM   3428  N   ARG   424      12.697  -0.049  35.878  1.00  0.00           N
ATOM   3429  CA  ARG   424      11.404   0.362  36.435  1.00  0.00           C
ATOM   3430  CB  ARG   424      10.556   1.101  35.387  1.00  0.00           C
ATOM   3431  CG  ARG   424      11.266   2.264  34.719  1.00  0.00           C
ATOM   3432  CD  ARG   424      10.321   3.419  34.453  1.00  0.00           C
ATOM   3433  NE  ARG   424       9.490   3.185  33.278  1.00  0.00           N
ATOM   3434  CZ  ARG   424       9.768   3.647  32.063  1.00  0.00           C
ATOM   3435  NH1 ARG   424       8.952   3.386  31.053  1.00  0.00           N
ATOM   3436  NH2 ARG   424      10.859   4.368  31.857  1.00  0.00           N
ATOM   3437  C   ARG   424      10.585  -0.780  37.039  1.00  0.00           C
ATOM   3438  O   ARG   424       9.488  -0.541  37.553  1.00  0.00           O
ATOM   3439  N   THR   425      11.092  -2.013  36.997  1.00  0.00           N
ATOM   3440  CA  THR   425      10.375  -3.168  37.515  1.00  0.00           C
ATOM   3441  CB  THR   425       9.983  -4.138  36.388  1.00  0.00           C
ATOM   3442  CG2 THR   425       9.073  -3.458  35.368  1.00  0.00           C
ATOM   3443  OG1 THR   425      11.163  -4.614  35.730  1.00  0.00           O
ATOM   3444  C   THR   425      11.241  -3.894  38.533  1.00  0.00           C
ATOM   3445  O   THR   425      12.451  -4.039  38.323  1.00  0.00           O
ATOM   3446  N   PRO   426      10.653  -4.360  39.652  1.00  0.00           N
ATOM   3447  CD  PRO   426       9.238  -4.218  40.034  1.00  0.00           C
ATOM   3448  CG  PRO   426       9.105  -5.136  41.204  1.00  0.00           C
ATOM   3449  CB  PRO   426      10.446  -5.169  41.857  1.00  0.00           C
ATOM   3450  CA  PRO   426      11.457  -4.986  40.717  1.00  0.00           C
ATOM   3451  C   PRO   426      12.104  -6.315  40.344  1.00  0.00           C
ATOM   3452  O   PRO   426      13.320  -6.468  40.494  1.00  0.00           O
ATOM   3453  N   THR   427      11.319  -7.285  39.868  1.00  0.00           N
ATOM   3454  CA  THR   427      11.846  -8.612  39.531  1.00  0.00           C
ATOM   3455  CB  THR   427      11.670  -9.575  40.713  1.00  0.00           C
ATOM   3456  CG2 THR   427      10.276  -9.487  41.384  1.00  0.00           C
ATOM   3457  OG1 THR   427      12.006 -10.914  40.319  1.00  0.00           O
ATOM   3458  C   THR   427      11.215  -9.128  38.231  1.00  0.00           C
ATOM   3459  O   THR   427      10.167  -9.780  38.221  1.00  0.00           O
ATOM   3460  N   ILE   428      11.877  -8.824  37.118  1.00  0.00           N
ATOM   3461  CA  ILE   428      11.539  -9.378  35.810  1.00  0.00           C
ATOM   3462  CB  ILE   428      10.824  -8.353  34.904  1.00  0.00           C
ATOM   3463  CG2 ILE   428      10.758  -8.842  33.459  1.00  0.00           C
ATOM   3464  CG1 ILE   428       9.418  -8.056  35.432  1.00  0.00           C
ATOM   3465  CD1 ILE   428       8.630  -7.102  34.570  1.00  0.00           C
ATOM   3466  C   ILE   428      12.832  -9.863  35.171  1.00  0.00           C
ATOM   3467  O   ILE   428      13.802  -9.104  35.073  1.00  0.00           O
ATOM   3468  N   ALA   429      12.852 -11.126  34.751  1.00  0.00           N
ATOM   3469  CA  ALA   429      14.065 -11.756  34.234  1.00  0.00           C
ATOM   3470  CB  ALA   429      13.889 -13.268  34.168  1.00  0.00           C
ATOM   3471  C   ALA   429      14.395 -11.182  32.864  1.00  0.00           C
ATOM   3472  O   ALA   429      13.910 -11.664  31.838  1.00  0.00           O
ATOM   3473  N   ASN   430      15.228 -10.141  32.846  1.00  0.00           N
ATOM   3474  CA  ASN   430      15.720  -9.562  31.597  1.00  0.00           C
ATOM   3475  CB  ASN   430      14.744  -8.532  31.031  1.00  0.00           C
ATOM   3476  CG  ASN   430      15.178  -7.995  29.683  1.00  0.00           C
ATOM   3477  OD1 ASN   430      15.895  -8.661  28.936  1.00  0.00           O
ATOM   3478  ND2 ASN   430      14.745  -6.781  29.365  1.00  0.00           N
ATOM   3479  C   ASN   430      17.080  -8.932  31.856  1.00  0.00           C
ATOM   3480  O   ASN   430      17.183  -7.731  32.139  1.00  0.00           O
ATOM   3481  N   PRO   431      18.153  -9.716  31.778  1.00  0.00           N
ATOM   3482  CD  PRO   431      18.188 -11.182  31.713  1.00  0.00           C
ATOM   3483  CG  PRO   431      19.273 -11.502  32.677  1.00  0.00           C
ATOM   3484  CB  PRO   431      20.277 -10.370  32.554  1.00  0.00           C
ATOM   3485  CA  PRO   431      19.494  -9.169  31.995  1.00  0.00           C
ATOM   3486  C   PRO   431      20.129  -8.673  30.705  1.00  0.00           C
ATOM   3487  O   PRO   431      19.798  -9.108  29.600  1.00  0.00           O
ATOM   3488  N   ILE   432      21.075  -7.753  30.878  1.00  0.00           N
ATOM   3489  CA  ILE   432      21.794  -7.131  29.770  1.00  0.00           C
ATOM   3490  CB  ILE   432      20.911  -6.065  29.068  1.00  0.00           C
ATOM   3491  CG2 ILE   432      20.276  -5.103  30.074  1.00  0.00           C
ATOM   3492  CG1 ILE   432      21.671  -5.326  27.965  1.00  0.00           C
ATOM   3493  CD1 ILE   432      20.774  -4.525  27.051  1.00  0.00           C
ATOM   3494  C   ILE   432      23.087  -6.549  30.326  1.00  0.00           C
ATOM   3495  O   ILE   432      23.101  -5.957  31.409  1.00  0.00           O
ATOM   3496  N   LEU   433      24.187  -6.754  29.605  1.00  0.00           N
ATOM   3497  CA  LEU   433      25.452  -6.124  29.949  1.00  0.00           C
ATOM   3498  CB  LEU   433      26.578  -7.146  30.157  1.00  0.00           C
ATOM   3499  CG  LEU   433      27.155  -8.131  29.137  1.00  0.00           C
ATOM   3500  CD1 LEU   433      28.153  -7.482  28.188  1.00  0.00           C
ATOM   3501  CD2 LEU   433      27.831  -9.246  29.891  1.00  0.00           C
ATOM   3502  C   LEU   433      25.824  -5.127  28.863  1.00  0.00           C
ATOM   3503  O   LEU   433      25.783  -5.451  27.672  1.00  0.00           O
ATOM   3504  N   HIE   434      26.163  -3.914  29.277  1.00  0.00           N
ATOM   3505  CA  HIE   434      26.604  -2.872  28.367  1.00  0.00           C
ATOM   3506  CB  HIE   434      25.927  -1.540  28.682  1.00  0.00           C
ATOM   3507  CG  HIE   434      24.471  -1.656  29.000  1.00  0.00           C
ATOM   3508  ND1 HIE   434      23.488  -1.466  28.055  1.00  0.00           N
ATOM   3509  CE1 HIE   434      22.303  -1.620  28.619  1.00  0.00           C
ATOM   3510  NE2 HIE   434      22.482  -1.893  29.898  1.00  0.00           N
ATOM   3511  CD2 HIE   434      23.831  -1.917  30.163  1.00  0.00           C
ATOM   3512  C   HIE   434      28.111  -2.725  28.477  1.00  0.00           C
ATOM   3513  O   HIE   434      28.649  -2.603  29.581  1.00  0.00           O
ATOM   3514  N   PHE   435      28.788  -2.740  27.338  1.00  0.00           N
ATOM   3515  CA  PHE   435      30.207  -2.409  27.273  1.00  0.00           C
ATOM   3516  CB  PHE   435      30.945  -3.338  26.320  1.00  0.00           C
ATOM   3517  CG  PHE   435      32.409  -3.055  26.213  1.00  0.00           C
ATOM   3518  CD1 PHE   435      33.270  -3.435  27.222  1.00  0.00           C
ATOM   3519  CE1 PHE   435      34.616  -3.182  27.132  1.00  0.00           C
ATOM   3520  CZ  PHE   435      35.117  -2.547  26.022  1.00  0.00           C
ATOM   3521  CE2 PHE   435      34.269  -2.161  25.007  1.00  0.00           C
ATOM   3522  CD2 PHE   435      32.925  -2.420  25.102  1.00  0.00           C
ATOM   3523  C   PHE   435      30.258  -0.957  26.824  1.00  0.00           C
ATOM   3524  O   PHE   435      30.313  -0.656  25.634  1.00  0.00           O
ATOM   3525  N   SER   436      30.223  -0.050  27.790  1.00  0.00           N
ATOM   3526  CA  SER   436      30.001   1.362  27.522  1.00  0.00           C
ATOM   3527  CB  SER   436      29.034   1.960  28.539  1.00  0.00           C
ATOM   3528  OG  SER   436      29.179   3.366  28.604  1.00  0.00           O
ATOM   3529  C   SER   436      31.319   2.119  27.551  1.00  0.00           C
ATOM   3530  O   SER   436      32.095   1.990  28.501  1.00  0.00           O
ATOM   3531  N   CYS   437      31.563   2.903  26.509  1.00  0.00           N
ATOM   3532  CA  CYS   437      32.722   3.775  26.474  1.00  0.00           C
ATOM   3533  CB  CYS   437      33.169   4.003  25.033  1.00  0.00           C
ATOM   3534  SG  CYS   437      34.335   5.349  24.826  1.00  0.00           S
ATOM   3535  C   CYS   437      32.388   5.102  27.137  1.00  0.00           C
ATOM   3536  O   CYS   437      31.310   5.661  26.932  1.00  0.00           O
ATOM   3537  N   MET   438      33.321   5.604  27.939  1.00  0.00           N
ATOM   3538  CA  MET   438      33.151   6.869  28.640  1.00  0.00           C
ATOM   3539  CB  MET   438      33.667   6.750  30.076  1.00  0.00           C
ATOM   3540  CG  MET   438      32.999   5.694  30.920  1.00  0.00           C
ATOM   3541  SD  MET   438      34.077   5.277  32.297  1.00  0.00           S
ATOM   3542  CE  MET   438      32.965   4.363  33.343  1.00  0.00           C
ATOM   3543  C   MET   438      33.877   8.019  27.972  1.00  0.00           C
ATOM   3544  O   MET   438      33.384   9.146  27.982  1.00  0.00           O
ATOM   3545  N   ASP   439      35.043   7.754  27.399  1.00  0.00           N
ATOM   3546  CA  ASP   439      35.930   8.800  26.908  1.00  0.00           C
ATOM   3547  CB  ASP   439      37.383   8.402  27.158  1.00  0.00           C
ATOM   3548  CG  ASP   439      38.355   9.569  27.041  1.00  0.00           C
ATOM   3549  OD1 ASP   439      38.233  10.400  26.120  1.00  0.00           O
ATOM   3550  OD2 ASP   439      39.267   9.651  27.891  1.00  0.00           O
ATOM   3551  C   ASP   439      35.642   9.001  25.426  1.00  0.00           C
ATOM   3552  O   ASP   439      35.962   8.142  24.601  1.00  0.00           O
ATOM   3553  N   ALA   440      35.066  10.153  25.085  1.00  0.00           N
ATOM   3554  CA  ALA   440      34.717  10.443  23.700  1.00  0.00           C
ATOM   3555  CB  ALA   440      33.677  11.560  23.650  1.00  0.00           C
ATOM   3556  C   ALA   440      35.913  10.826  22.841  1.00  0.00           C
ATOM   3557  O   ALA   440      35.738  11.054  21.641  1.00  0.00           O
ATOM   3558  N   SER   441      37.112  10.910  23.412  1.00  0.00           N
ATOM   3559  CA  SER   441      38.307  11.285  22.673  1.00  0.00           C
ATOM   3560  CB  SER   441      39.185  12.194  23.529  1.00  0.00           C
ATOM   3561  OG  SER   441      39.991  11.430  24.407  1.00  0.00           O
ATOM   3562  C   SER   441      39.116  10.085  22.202  1.00  0.00           C
ATOM   3563  O   SER   441      40.220  10.266  21.682  1.00  0.00           O
ATOM   3564  N   LEU   442      38.605   8.871  22.377  1.00  0.00           N
ATOM   3565  CA  LEU   442      39.317   7.672  21.953  1.00  0.00           C
ATOM   3566  CB  LEU   442      39.012   6.501  22.892  1.00  0.00           C
ATOM   3567  CG  LEU   442      39.999   6.223  24.030  1.00  0.00           C
ATOM   3568  CD1 LEU   442      41.339   5.813  23.452  1.00  0.00           C
ATOM   3569  CD2 LEU   442      40.180   7.408  24.947  1.00  0.00           C
ATOM   3570  C   LEU   442      39.007   7.263  20.523  1.00  0.00           C
ATOM   3571  O   LEU   442      39.587   6.286  20.037  1.00  0.00           O
ATOM   3572  N   ALA   443      38.111   7.967  19.841  1.00  0.00           N
ATOM   3573  CA  ALA   443      37.846   7.701  18.438  1.00  0.00           C
ATOM   3574  CB  ALA   443      36.355   7.418  18.218  1.00  0.00           C
ATOM   3575  C   ALA   443      38.281   8.833  17.522  1.00  0.00           C
ATOM   3576  O   ALA   443      38.160   8.697  16.301  1.00  0.00           O
ATOM   3577  N   ILE   444      38.779   9.940  18.069  1.00  0.00           N
ATOM   3578  CA  ILE   444      39.300  11.037  17.263  1.00  0.00           C
ATOM   3579  CB  ILE   444      38.653  12.380  17.657  1.00  0.00           C
ATOM   3580  CG2 ILE   444      38.576  13.307  16.445  1.00  0.00           C
ATOM   3581  CG1 ILE   444      37.216  12.146  18.094  1.00  0.00           C
ATOM   3582  CD1 ILE   444      36.436  13.402  18.326  1.00  0.00           C
ATOM   3583  C   ILE   444      40.817  11.136  17.355  1.00  0.00           C
ATOM   3584  O   ILE   444      41.424  11.888  16.572  1.00  0.00           O
ATOM   3585  N   LYS   445      41.444  10.414  18.282  1.00  0.00           N
ATOM   3586  CA  LYS   445      42.900  10.360  18.337  1.00  0.00           C
ATOM   3587  CB  LYS   445      43.335   9.498  19.533  1.00  0.00           C
ATOM   3588  CG  LYS   445      43.589  10.285  20.803  1.00  0.00           C
ATOM   3589  CD  LYS   445      44.301   9.436  21.846  1.00  0.00           C
ATOM   3590  CE  LYS   445      45.610   8.875  21.317  1.00  0.00           C
ATOM   3591  NZ  LYS   445      46.249   7.959  22.301  1.00  0.00           N
ATOM   3592  C   LYS   445      43.579   9.870  17.055  1.00  0.00           C
ATOM   3593  O   LYS   445      44.727  10.282  16.822  1.00  0.00           O
ATOM   3594  N   PRO   446      42.979   9.025  16.205  1.00  0.00           N
ATOM   3595  CD  PRO   446      42.186   7.818  16.520  1.00  0.00           C
ATOM   3596  CG  PRO   446      42.571   6.860  15.443  1.00  0.00           C
ATOM   3597  CB  PRO   446      42.814   7.702  14.266  1.00  0.00           C
ATOM   3598  CA  PRO   446      43.511   8.944  14.836  1.00  0.00           C
ATOM   3599  C   PRO   446      43.226  10.183  14.006  1.00  0.00           C
ATOM   3600  O   PRO   446      44.089  10.607  13.231  1.00  0.00           O
ATOM   3601  N   VAL   447      42.050  10.791  14.158  1.00  0.00           N
ATOM   3602  CA  VAL   447      41.637  11.857  13.249  1.00  0.00           C
ATOM   3603  CB  VAL   447      40.100  11.950  13.248  1.00  0.00           C
ATOM   3604  CG1 VAL   447      39.602  13.236  12.620  1.00  0.00           C
ATOM   3605  CG2 VAL   447      39.548  10.777  12.501  1.00  0.00           C
ATOM   3606  C   VAL   447      42.308  13.179  13.609  1.00  0.00           C
ATOM   3607  O   VAL   447      42.737  13.928  12.725  1.00  0.00           O
ATOM   3608  N   PHE   448      42.474  13.459  14.903  1.00  0.00           N
ATOM   3609  CA  PHE   448      43.194  14.658  15.319  1.00  0.00           C
ATOM   3610  CB  PHE   448      42.981  14.914  16.810  1.00  0.00           C
ATOM   3611  CG  PHE   448      41.645  15.510  17.145  1.00  0.00           C
ATOM   3612  CD1 PHE   448      40.990  16.319  16.243  1.00  0.00           C
ATOM   3613  CE1 PHE   448      39.764  16.875  16.543  1.00  0.00           C
ATOM   3614  CZ  PHE   448      39.184  16.630  17.763  1.00  0.00           C
ATOM   3615  CE2 PHE   448      39.827  15.827  18.682  1.00  0.00           C
ATOM   3616  CD2 PHE   448      41.053  15.272  18.372  1.00  0.00           C
ATOM   3617  C   PHE   448      44.690  14.583  15.038  1.00  0.00           C
ATOM   3618  O   PHE   448      45.369  15.613  15.118  1.00  0.00           O
ATOM   3619  N   GLU   449      45.216  13.407  14.711  1.00  0.00           N
ATOM   3620  CA  GLU   449      46.636  13.193  14.472  1.00  0.00           C
ATOM   3621  CB  GLU   449      47.111  11.967  15.259  1.00  0.00           C
ATOM   3622  CG  GLU   449      48.598  11.693  15.190  1.00  0.00           C
ATOM   3623  CD  GLU   449      48.941  10.292  15.651  1.00  0.00           C
ATOM   3624  OE1 GLU   449      49.623   9.567  14.897  1.00  0.00           O
ATOM   3625  OE2 GLU   449      48.521   9.914  16.764  1.00  0.00           O
ATOM   3626  C   GLU   449      46.989  13.014  13.005  1.00  0.00           C
ATOM   3627  O   GLU   449      47.994  13.563  12.552  1.00  0.00           O
ATOM   3628  N   ARG   450      46.182  12.261  12.250  1.00  0.00           N
ATOM   3629  CA  ARG   450      46.540  11.925  10.873  1.00  0.00           C
ATOM   3630  CB  ARG   450      45.653  10.796  10.354  1.00  0.00           C
ATOM   3631  CG  ARG   450      46.048   9.411  10.817  1.00  0.00           C
ATOM   3632  CD  ARG   450      45.157   8.362  10.173  1.00  0.00           C
ATOM   3633  NE  ARG   450      45.412   7.024  10.697  1.00  0.00           N
ATOM   3634  CZ  ARG   450      44.704   5.948  10.365  1.00  0.00           C
ATOM   3635  NH1 ARG   450      43.697   6.053   9.509  1.00  0.00           N
ATOM   3636  NH2 ARG   450      45.002   4.767  10.890  1.00  0.00           N
ATOM   3637  C   ARG   450      46.429  13.128   9.949  1.00  0.00           C
ATOM   3638  O   ARG   450      47.299  13.344   9.098  1.00  0.00           O
ATOM   3639  N   PHE   451      45.373  13.916  10.089  1.00  0.00           N
ATOM   3640  CA  PHE   451      45.122  14.991   9.147  1.00  0.00           C
ATOM   3641  CB  PHE   451      43.622  15.207   8.984  1.00  0.00           C
ATOM   3642  CG  PHE   451      42.914  14.015   8.428  1.00  0.00           C
ATOM   3643  CD1 PHE   451      43.015  13.705   7.084  1.00  0.00           C
ATOM   3644  CE1 PHE   451      42.377  12.599   6.568  1.00  0.00           C
ATOM   3645  CZ  PHE   451      41.632  11.789   7.396  1.00  0.00           C
ATOM   3646  CE2 PHE   451      41.528  12.084   8.736  1.00  0.00           C
ATOM   3647  CD2 PHE   451      42.170  13.191   9.249  1.00  0.00           C
ATOM   3648  C   PHE   451      45.815  16.274   9.586  1.00  0.00           C
ATOM   3649  O   PHE   451      46.330  16.394  10.699  1.00  0.00           O
ATOM   3650  N   GLN   452      45.827  17.248   8.679  1.00  0.00           N
ATOM   3651  CA  GLN   452      46.542  18.492   8.925  1.00  0.00           C
ATOM   3652  CB  GLN   452      46.873  19.174   7.598  1.00  0.00           C
ATOM   3653  CG  GLN   452      47.712  20.418   7.741  1.00  0.00           C
ATOM   3654  CD  GLN   452      48.489  20.730   6.484  1.00  0.00           C
ATOM   3655  OE1 GLN   452      49.316  19.935   6.041  1.00  0.00           O
ATOM   3656  NE2 GLN   452      48.228  21.892   5.900  1.00  0.00           N
ATOM   3657  C   GLN   452      45.734  19.424   9.815  1.00  0.00           C
ATOM   3658  O   GLN   452      46.195  19.835  10.884  1.00  0.00           O
ATOM   3659  N   SER   453      44.523  19.761   9.387  1.00  0.00           N
ATOM   3660  CA  SER   453      43.665  20.670  10.129  1.00  0.00           C
ATOM   3661  CB  SER   453      43.740  22.087   9.560  1.00  0.00           C
ATOM   3662  OG  SER   453      43.182  22.138   8.262  1.00  0.00           O
ATOM   3663  C   SER   453      42.243  20.154  10.060  1.00  0.00           C
ATOM   3664  O   SER   453      41.740  19.867   8.972  1.00  0.00           O
ATOM   3665  N   VAL   454      41.597  20.039  11.214  1.00  0.00           N
ATOM   3666  CA  VAL   454      40.238  19.524  11.308  1.00  0.00           C
ATOM   3667  CB  VAL   454      40.212  18.129  11.963  1.00  0.00           C
ATOM   3668  CG1 VAL   454      41.051  18.097  13.193  1.00  0.00           C
ATOM   3669  CG2 VAL   454      38.799  17.726  12.311  1.00  0.00           C
ATOM   3670  C   VAL   454      39.370  20.540  12.043  1.00  0.00           C
ATOM   3671  O   VAL   454      39.728  21.015  13.126  1.00  0.00           O
ATOM   3672  N   ILE   455      38.257  20.908  11.422  1.00  0.00           N
ATOM   3673  CA  ILE   455      37.399  21.990  11.883  1.00  0.00           C
ATOM   3674  CB  ILE   455      37.194  23.029  10.770  1.00  0.00           C
ATOM   3675  CG2 ILE   455      36.370  24.188  11.265  1.00  0.00           C
ATOM   3676  CG1 ILE   455      38.549  23.521  10.269  1.00  0.00           C
ATOM   3677  CD1 ILE   455      38.456  24.459   9.103  1.00  0.00           C
ATOM   3678  C   ILE   455      36.073  21.395  12.329  1.00  0.00           C
ATOM   3679  O   ILE   455      35.454  20.627  11.588  1.00  0.00           O
ATOM   3680  N   ILE   456      35.640  21.743  13.536  1.00  0.00           N
ATOM   3681  CA  ILE   456      34.386  21.253  14.098  1.00  0.00           C
ATOM   3682  CB  ILE   456      34.579  20.681  15.506  1.00  0.00           C
ATOM   3683  CG2 ILE   456      33.256  20.245  16.089  1.00  0.00           C
ATOM   3684  CG1 ILE   456      35.535  19.494  15.460  1.00  0.00           C
ATOM   3685  CD1 ILE   456      35.786  18.869  16.804  1.00  0.00           C
ATOM   3686  C   ILE   456      33.397  22.410  14.096  1.00  0.00           C
ATOM   3687  O   ILE   456      33.492  23.322  14.926  1.00  0.00           O
ATOM   3688  N   THR   457      32.454  22.386  13.161  1.00  0.00           N
ATOM   3689  CA  THR   457      31.514  23.479  12.961  1.00  0.00           C
ATOM   3690  CB  THR   457      31.696  24.096  11.577  1.00  0.00           C
ATOM   3691  CG2 THR   457      30.860  25.346  11.436  1.00  0.00           C
ATOM   3692  OG1 THR   457      33.071  24.437  11.386  1.00  0.00           O
ATOM   3693  C   THR   457      30.079  22.998  13.114  1.00  0.00           C
ATOM   3694  O   THR   457      29.689  21.985  12.526  1.00  0.00           O
ATOM   3695  N   SER   458      29.290  23.730  13.892  1.00  0.00           N
ATOM   3696  CA  SER   458      27.847  23.551  13.887  1.00  0.00           C
ATOM   3697  CB  SER   458      27.392  22.522  14.923  1.00  0.00           C
ATOM   3698  OG  SER   458      27.454  23.061  16.221  1.00  0.00           O
ATOM   3699  C   SER   458      27.206  24.905  14.145  1.00  0.00           C
ATOM   3700  O   SER   458      27.854  25.949  14.034  1.00  0.00           O
ATOM   3701  N   GLY   459      25.925  24.888  14.488  1.00  0.00           N
ATOM   3702  CA  GLY   459      25.216  26.124  14.735  1.00  0.00           C
ATOM   3703  C   GLY   459      25.003  26.421  16.201  1.00  0.00           C
ATOM   3704  O   GLY   459      24.783  27.575  16.575  1.00  0.00           O
ATOM   3705  N   THR   460      25.055  25.386  17.051  1.00  0.00           N
ATOM   3706  CA  THR   460      24.712  25.520  18.463  1.00  0.00           C
ATOM   3707  CB  THR   460      23.291  25.019  18.740  1.00  0.00           C
ATOM   3708  CG2 THR   460      22.270  26.062  18.348  1.00  0.00           C
ATOM   3709  OG1 THR   460      23.030  23.834  17.987  1.00  0.00           O
ATOM   3710  C   THR   460      25.735  24.808  19.362  1.00  0.00           C
ATOM   3711  O   THR   460      25.382  24.025  20.240  1.00  0.00           O
ATOM   3712  N   LEU   461      27.024  25.062  19.137  1.00  0.00           N
ATOM   3713  CA  LEU   461      28.027  24.692  20.132  1.00  0.00           C
ATOM   3714  CB  LEU   461      29.436  24.812  19.564  1.00  0.00           C
ATOM   3715  CG  LEU   461      29.744  24.058  18.278  1.00  0.00           C
ATOM   3716  CD1 LEU   461      31.012  24.563  17.663  1.00  0.00           C
ATOM   3717  CD2 LEU   461      29.844  22.577  18.539  1.00  0.00           C
ATOM   3718  C   LEU   461      27.878  25.597  21.345  1.00  0.00           C
ATOM   3719  O   LEU   461      28.246  26.773  21.302  1.00  0.00           O
ATOM   3720  N   SER   462      27.323  25.054  22.419  1.00  0.00           N
ATOM   3721  CA  SER   462      26.778  25.937  23.440  1.00  0.00           C
ATOM   3722  CB  SER   462      25.593  25.201  24.101  1.00  0.00           C
ATOM   3723  OG  SER   462      25.894  23.901  24.567  1.00  0.00           O
ATOM   3724  C   SER   462      27.821  26.575  24.384  1.00  0.00           C
ATOM   3725  O   SER   462      27.897  27.810  24.374  1.00  0.00           O
ATOM   3726  N   PRO   463      28.668  25.862  25.210  1.00  0.00           N
ATOM   3727  CD  PRO   463      28.417  24.790  26.185  1.00  0.00           C
ATOM   3728  CG  PRO   463      28.998  25.334  27.424  1.00  0.00           C
ATOM   3729  CB  PRO   463      30.199  26.053  27.005  1.00  0.00           C
ATOM   3730  CA  PRO   463      29.956  26.478  25.550  1.00  0.00           C
ATOM   3731  C   PRO   463      31.068  26.002  24.637  1.00  0.00           C
ATOM   3732  O   PRO   463      31.221  24.796  24.427  1.00  0.00           O
ATOM   3733  N   LEU   464      31.860  26.923  24.095  1.00  0.00           N
ATOM   3734  CA  LEU   464      32.930  26.518  23.195  1.00  0.00           C
ATOM   3735  CB  LEU   464      33.377  27.707  22.356  1.00  0.00           C
ATOM   3736  CG  LEU   464      32.438  28.046  21.212  1.00  0.00           C
ATOM   3737  CD1 LEU   464      32.848  29.357  20.603  1.00  0.00           C
ATOM   3738  CD2 LEU   464      32.483  26.944  20.187  1.00  0.00           C
ATOM   3739  C   LEU   464      34.134  25.928  23.913  1.00  0.00           C
ATOM   3740  O   LEU   464      35.021  25.396  23.240  1.00  0.00           O
ATOM   3741  N   ASP   465      34.202  26.009  25.239  1.00  0.00           N
ATOM   3742  CA  ASP   465      35.341  25.486  25.978  1.00  0.00           C
ATOM   3743  CB  ASP   465      35.728  26.450  27.106  1.00  0.00           C
ATOM   3744  CG  ASP   465      34.615  26.648  28.119  1.00  0.00           C
ATOM   3745  OD1 ASP   465      34.495  25.823  29.049  1.00  0.00           O
ATOM   3746  OD2 ASP   465      33.864  27.638  27.989  1.00  0.00           O
ATOM   3747  C   ASP   465      35.094  24.094  26.540  1.00  0.00           C
ATOM   3748  O   ASP   465      35.926  23.587  27.298  1.00  0.00           O
ATOM   3749  N   ILE   466      33.969  23.471  26.195  1.00  0.00           N
ATOM   3750  CA  ILE   466      33.708  22.102  26.627  1.00  0.00           C
ATOM   3751  CB  ILE   466      32.198  21.915  26.876  1.00  0.00           C
ATOM   3752  CG2 ILE   466      31.778  20.461  26.782  1.00  0.00           C
ATOM   3753  CG1 ILE   466      31.814  22.468  28.249  1.00  0.00           C
ATOM   3754  CD1 ILE   466      32.385  21.683  29.409  1.00  0.00           C
ATOM   3755  C   ILE   466      34.256  21.111  25.607  1.00  0.00           C
ATOM   3756  O   ILE   466      34.879  20.106  25.967  1.00  0.00           O
ATOM   3757  N   TYR   467      34.066  21.406  24.322  1.00  0.00           N
ATOM   3758  CA  TYR   467      34.507  20.499  23.266  1.00  0.00           C
ATOM   3759  CB  TYR   467      33.941  20.973  21.917  1.00  0.00           C
ATOM   3760  CG  TYR   467      32.440  20.856  21.804  1.00  0.00           C
ATOM   3761  CD1 TYR   467      31.615  21.897  22.204  1.00  0.00           C
ATOM   3762  CE1 TYR   467      30.245  21.797  22.105  1.00  0.00           C
ATOM   3763  CZ  TYR   467      29.682  20.650  21.598  1.00  0.00           C
ATOM   3764  OH  TYR   467      28.315  20.559  21.502  1.00  0.00           O
ATOM   3765  CE2 TYR   467      30.479  19.599  21.192  1.00  0.00           C
ATOM   3766  CD2 TYR   467      31.851  19.706  21.296  1.00  0.00           C
ATOM   3767  C   TYR   467      36.023  20.282  23.157  1.00  0.00           C
ATOM   3768  O   TYR   467      36.406  19.183  22.725  1.00  0.00           O
ATOM   3769  N   PRO   468      36.916  21.216  23.491  1.00  0.00           N
ATOM   3770  CD  PRO   468      36.833  22.679  23.308  1.00  0.00           C
ATOM   3771  CG  PRO   468      38.113  23.158  23.886  1.00  0.00           C
ATOM   3772  CB  PRO   468      39.067  22.152  23.473  1.00  0.00           C
ATOM   3773  CA  PRO   468      38.322  20.823  23.656  1.00  0.00           C
ATOM   3774  C   PRO   468      38.665  20.211  25.004  1.00  0.00           C
ATOM   3775  O   PRO   468      39.815  19.803  25.195  1.00  0.00           O
ATOM   3776  N   LYS   469      37.720  20.140  25.939  1.00  0.00           N
ATOM   3777  CA  LYS   469      37.976  19.464  27.203  1.00  0.00           C
ATOM   3778  CB  LYS   469      37.190  20.131  28.334  1.00  0.00           C
ATOM   3779  CG  LYS   469      38.001  21.115  29.152  1.00  0.00           C
ATOM   3780  CD  LYS   469      37.272  21.499  30.427  1.00  0.00           C
ATOM   3781  CE  LYS   469      38.176  22.283  31.365  1.00  0.00           C
ATOM   3782  NZ  LYS   469      37.464  22.705  32.603  1.00  0.00           N
ATOM   3783  C   LYS   469      37.625  17.984  27.119  1.00  0.00           C
ATOM   3784  O   LYS   469      38.381  17.138  27.602  1.00  0.00           O
ATOM   3785  N   ILE   470      36.477  17.665  26.519  1.00  0.00           N
ATOM   3786  CA  ILE   470      36.100  16.270  26.305  1.00  0.00           C
ATOM   3787  CB  ILE   470      34.632  16.173  25.867  1.00  0.00           C
ATOM   3788  CG2 ILE   470      34.255  14.728  25.638  1.00  0.00           C
ATOM   3789  CG1 ILE   470      33.716  16.803  26.907  1.00  0.00           C
ATOM   3790  CD1 ILE   470      32.266  16.754  26.514  1.00  0.00           C
ATOM   3791  C   ILE   470      37.015  15.630  25.272  1.00  0.00           C
ATOM   3792  O   ILE   470      37.662  14.611  25.529  1.00  0.00           O
ATOM   3793  N   LEU   471      37.068  16.218  24.082  1.00  0.00           N
ATOM   3794  CA  LEU   471      37.959  15.745  23.036  1.00  0.00           C
ATOM   3795  CB  LEU   471      37.429  16.167  21.666  1.00  0.00           C
ATOM   3796  CG  LEU   471      35.909  16.107  21.468  1.00  0.00           C
ATOM   3797  CD1 LEU   471      35.523  16.650  20.108  1.00  0.00           C
ATOM   3798  CD2 LEU   471      35.374  14.700  21.638  1.00  0.00           C
ATOM   3799  C   LEU   471      39.347  16.318  23.284  1.00  0.00           C
ATOM   3800  O   LEU   471      39.513  17.534  23.399  1.00  0.00           O
ATOM   3801  N   ASP   472      40.343  15.442  23.379  1.00  0.00           N
ATOM   3802  CA  ASP   472      41.673  15.832  23.844  1.00  0.00           C
ATOM   3803  CB  ASP   472      42.415  14.616  24.396  1.00  0.00           C
ATOM   3804  CG  ASP   472      43.741  14.964  25.084  1.00  0.00           C
ATOM   3805  OD1 ASP   472      44.202  16.124  25.052  1.00  0.00           O
ATOM   3806  OD2 ASP   472      44.338  14.041  25.678  1.00  0.00           O
ATOM   3807  C   ASP   472      42.407  16.470  22.671  1.00  0.00           C
ATOM   3808  O   ASP   472      43.168  15.817  21.956  1.00  0.00           O
ATOM   3809  N   PHE   473      42.192  17.771  22.487  1.00  0.00           N
ATOM   3810  CA  PHE   473      42.908  18.532  21.472  1.00  0.00           C
ATOM   3811  CB  PHE   473      42.288  18.359  20.081  1.00  0.00           C
ATOM   3812  CG  PHE   473      41.048  19.172  19.848  1.00  0.00           C
ATOM   3813  CD1 PHE   473      39.859  18.851  20.474  1.00  0.00           C
ATOM   3814  CE1 PHE   473      38.720  19.590  20.247  1.00  0.00           C
ATOM   3815  CZ  PHE   473      38.758  20.658  19.384  1.00  0.00           C
ATOM   3816  CE2 PHE   473      39.931  20.989  18.748  1.00  0.00           C
ATOM   3817  CD2 PHE   473      41.066  20.245  18.975  1.00  0.00           C
ATOM   3818  C   PHE   473      42.926  19.994  21.888  1.00  0.00           C
ATOM   3819  O   PHE   473      42.240  20.404  22.826  1.00  0.00           O
ATOM   3820  N   HIE   474      43.731  20.777  21.177  1.00  0.00           N
ATOM   3821  CA  HIE   474      43.913  22.197  21.473  1.00  0.00           C
ATOM   3822  CB  HIE   474      45.301  22.468  22.037  1.00  0.00           C
ATOM   3823  CG  HIE   474      45.632  21.646  23.243  1.00  0.00           C
ATOM   3824  ND1 HIE   474      45.173  21.958  24.504  1.00  0.00           N
ATOM   3825  CE1 HIE   474      45.619  21.061  25.366  1.00  0.00           C
ATOM   3826  NE2 HIE   474      46.350  20.179  24.709  1.00  0.00           N
ATOM   3827  CD2 HIE   474      46.375  20.522  23.379  1.00  0.00           C
ATOM   3828  C   HIE   474      43.679  23.000  20.202  1.00  0.00           C
ATOM   3829  O   HIE   474      44.539  23.009  19.302  1.00  0.00           O
ATOM   3830  N   PRO   475      42.543  23.681  20.085  1.00  0.00           N
ATOM   3831  CD  PRO   475      41.455  23.791  21.068  1.00  0.00           C
ATOM   3832  CG  PRO   475      40.556  24.839  20.470  1.00  0.00           C
ATOM   3833  CB  PRO   475      40.789  24.802  19.009  1.00  0.00           C
ATOM   3834  CA  PRO   475      42.278  24.482  18.888  1.00  0.00           C
ATOM   3835  C   PRO   475      43.116  25.749  18.884  1.00  0.00           C
ATOM   3836  O   PRO   475      43.755  26.113  19.872  1.00  0.00           O
ATOM   3837  N   VAL   476      43.104  26.434  17.745  1.00  0.00           N
ATOM   3838  CA  VAL   476      43.866  27.665  17.606  1.00  0.00           C
ATOM   3839  CB  VAL   476      44.820  27.610  16.393  1.00  0.00           C
ATOM   3840  CG1 VAL   476      45.760  26.424  16.512  1.00  0.00           C
ATOM   3841  CG2 VAL   476      44.056  27.565  15.095  1.00  0.00           C
ATOM   3842  C   VAL   476      42.986  28.906  17.528  1.00  0.00           C
ATOM   3843  O   VAL   476      43.483  30.008  17.803  1.00  0.00           O
ATOM   3844  N   THR   477      41.705  28.778  17.172  1.00  0.00           N
ATOM   3845  CA  THR   477      40.813  29.931  17.128  1.00  0.00           C
ATOM   3846  CB  THR   477      40.225  30.105  15.725  1.00  0.00           C
ATOM   3847  CG2 THR   477      41.317  30.118  14.681  1.00  0.00           C
ATOM   3848  OG1 THR   477      39.298  29.049  15.458  1.00  0.00           O
ATOM   3849  C   THR   477      39.691  29.850  18.154  1.00  0.00           C
ATOM   3850  O   THR   477      39.605  30.733  19.015  1.00  0.00           O
ATOM   3851  N   MET   478      38.862  28.802  18.094  1.00  0.00           N
ATOM   3852  CA  MET   478      37.719  28.572  18.989  1.00  0.00           C
ATOM   3853  CB  MET   478      38.198  28.200  20.397  1.00  0.00           C
ATOM   3854  CG  MET   478      37.225  27.372  21.208  1.00  0.00           C
ATOM   3855  SD  MET   478      38.033  26.601  22.617  1.00  0.00           S
ATOM   3856  CE  MET   478      38.683  28.038  23.465  1.00  0.00           C
ATOM   3857  C   MET   478      36.776  29.779  19.024  1.00  0.00           C
ATOM   3858  O   MET   478      36.531  30.384  20.067  1.00  0.00           O
ATOM   3859  N   ALA   479      36.252  30.130  17.856  1.00  0.00           N
ATOM   3860  CA  ALA   479      35.511  31.371  17.688  1.00  0.00           C
ATOM   3861  CB  ALA   479      35.972  32.115  16.432  1.00  0.00           C
ATOM   3862  C   ALA   479      34.013  31.118  17.612  1.00  0.00           C
ATOM   3863  O   ALA   479      33.555  30.003  17.353  1.00  0.00           O
ATOM   3864  N   THR   480      33.251  32.183  17.841  1.00  0.00           N
ATOM   3865  CA  THR   480      31.804  32.172  17.712  1.00  0.00           C
ATOM   3866  CB  THR   480      31.099  32.260  19.070  1.00  0.00           C
ATOM   3867  CG2 THR   480      31.598  33.458  19.855  1.00  0.00           C
ATOM   3868  OG1 THR   480      29.688  32.382  18.865  1.00  0.00           O
ATOM   3869  C   THR   480      31.372  33.346  16.846  1.00  0.00           C
ATOM   3870  O   THR   480      32.105  34.320  16.675  1.00  0.00           O
ATOM   3871  N   PHE   481      30.169  33.239  16.291  1.00  0.00           N
ATOM   3872  CA  PHE   481      29.628  34.281  15.433  1.00  0.00           C
ATOM   3873  CB  PHE   481      29.859  33.974  13.948  1.00  0.00           C
ATOM   3874  CG  PHE   481      31.304  33.853  13.571  1.00  0.00           C
ATOM   3875  CD1 PHE   481      32.053  34.977  13.282  1.00  0.00           C
ATOM   3876  CE1 PHE   481      33.385  34.866  12.933  1.00  0.00           C
ATOM   3877  CZ  PHE   481      33.976  33.621  12.873  1.00  0.00           C
ATOM   3878  CE2 PHE   481      33.240  32.495  13.158  1.00  0.00           C
ATOM   3879  CD2 PHE   481      31.911  32.613  13.504  1.00  0.00           C
ATOM   3880  C   PHE   481      28.142  34.432  15.711  1.00  0.00           C
ATOM   3881  O   PHE   481      27.516  33.589  16.358  1.00  0.00           O
ATOM   3882  N   THR   482      27.581  35.528  15.214  1.00  0.00           N
ATOM   3883  CA  THR   482      26.153  35.788  15.293  1.00  0.00           C
ATOM   3884  CB  THR   482      25.814  36.758  16.445  1.00  0.00           C
ATOM   3885  CG2 THR   482      26.591  38.069  16.345  1.00  0.00           C
ATOM   3886  OG1 THR   482      24.404  37.015  16.459  1.00  0.00           O
ATOM   3887  C   THR   482      25.669  36.329  13.957  1.00  0.00           C
ATOM   3888  O   THR   482      26.383  37.077  13.281  1.00  0.00           O
ATOM   3889  N   MET   483      24.475  35.909  13.555  1.00  0.00           N
ATOM   3890  CA  MET   483      23.950  36.318  12.262  1.00  0.00           C
ATOM   3891  CB  MET   483      22.818  35.389  11.823  1.00  0.00           C
ATOM   3892  CG  MET   483      21.715  35.208  12.853  1.00  0.00           C
ATOM   3893  SD  MET   483      20.704  33.747  12.558  1.00  0.00           S
ATOM   3894  CE  MET   483      20.165  34.041  10.876  1.00  0.00           C
ATOM   3895  C   MET   483      23.459  37.758  12.316  1.00  0.00           C
ATOM   3896  O   MET   483      22.929  38.222  13.329  1.00  0.00           O
ATOM   3897  N   THR   484      23.664  38.476  11.220  1.00  0.00           N
ATOM   3898  CA  THR   484      23.114  39.814  11.086  1.00  0.00           C
ATOM   3899  CB  THR   484      23.971  40.679  10.158  1.00  0.00           C
ATOM   3900  CG2 THR   484      24.191  39.988   8.825  1.00  0.00           C
ATOM   3901  OG1 THR   484      23.321  41.937   9.940  1.00  0.00           O
ATOM   3902  C   THR   484      21.686  39.730  10.564  1.00  0.00           C
ATOM   3903  O   THR   484      21.317  38.794   9.848  1.00  0.00           O
ATOM   3904  N   LEU   485      20.873  40.707  10.952  1.00  0.00           N
ATOM   3905  CA  LEU   485      19.451  40.697  10.648  1.00  0.00           C
ATOM   3906  CB  LEU   485      18.619  40.202  11.838  1.00  0.00           C
ATOM   3907  CG  LEU   485      19.067  39.084  12.784  1.00  0.00           C
ATOM   3908  CD1 LEU   485      18.161  39.033  14.000  1.00  0.00           C
ATOM   3909  CD2 LEU   485      19.060  37.749  12.071  1.00  0.00           C
ATOM   3910  C   LEU   485      19.001  42.101  10.276  1.00  0.00           C
ATOM   3911  O   LEU   485      19.560  43.089  10.761  1.00  0.00           O
ATOM   3912  N   ALA   486      17.988  42.185   9.416  1.00  0.00           N
ATOM   3913  CA  ALA   486      17.344  43.453   9.110  1.00  0.00           C
ATOM   3914  CB  ALA   486      16.817  43.450   7.672  1.00  0.00           C
ATOM   3915  C   ALA   486      16.207  43.777  10.066  1.00  0.00           C
ATOM   3916  O   ALA   486      15.692  44.899  10.042  1.00  0.00           O
ATOM   3917  N   ARG   487      15.811  42.824  10.899  1.00  0.00           N
ATOM   3918  CA  ARG   487      14.760  42.999  11.893  1.00  0.00           C
ATOM   3919  CB  ARG   487      13.413  42.469  11.378  1.00  0.00           C
ATOM   3920  CG  ARG   487      12.703  43.359  10.376  1.00  0.00           C
ATOM   3921  CD  ARG   487      11.275  42.887  10.169  1.00  0.00           C
ATOM   3922  NE  ARG   487      11.223  41.464   9.841  1.00  0.00           N
ATOM   3923  CZ  ARG   487      10.784  40.978   8.686  1.00  0.00           C
ATOM   3924  NH1 ARG   487      10.342  41.801   7.748  1.00  0.00           N
ATOM   3925  NH2 ARG   487      10.777  39.670   8.475  1.00  0.00           N
ATOM   3926  C   ARG   487      15.224  42.277  13.152  1.00  0.00           C
ATOM   3927  O   ARG   487      16.414  42.008  13.338  1.00  0.00           O
ATOM   3928  N   VAL   488      14.299  41.990  14.054  1.00  0.00           N
ATOM   3929  CA  VAL   488      14.513  40.981  15.082  1.00  0.00           C
ATOM   3930  CB  VAL   488      14.014  41.441  16.456  1.00  0.00           C
ATOM   3931  CG1 VAL   488      15.097  42.244  17.140  1.00  0.00           C
ATOM   3932  CG2 VAL   488      12.777  42.327  16.324  1.00  0.00           C
ATOM   3933  C   VAL   488      13.824  39.712  14.587  1.00  0.00           C
ATOM   3934  O   VAL   488      12.626  39.510  14.788  1.00  0.00           O
ATOM   3935  N   CYS   489      14.587  38.850  13.911  1.00  0.00           N
ATOM   3936  CA  CYS   489      13.998  37.672  13.282  1.00  0.00           C
ATOM   3937  CB  CYS   489      14.977  37.069  12.278  1.00  0.00           C
ATOM   3938  SG  CYS   489      14.895  37.794  10.626  1.00  0.00           S
ATOM   3939  C   CYS   489      13.578  36.612  14.289  1.00  0.00           C
ATOM   3940  O   CYS   489      12.841  35.692  13.925  1.00  0.00           O
ATOM   3941  N   LEU   490      14.019  36.714  15.535  1.00  0.00           N
ATOM   3942  CA  LEU   490      13.639  35.777  16.578  1.00  0.00           C
ATOM   3943  CB  LEU   490      14.759  34.778  16.897  1.00  0.00           C
ATOM   3944  CG  LEU   490      16.116  35.225  17.429  1.00  0.00           C
ATOM   3945  CD1 LEU   490      16.723  34.103  18.211  1.00  0.00           C
ATOM   3946  CD2 LEU   490      17.042  35.558  16.278  1.00  0.00           C
ATOM   3947  C   LEU   490      13.256  36.537  17.835  1.00  0.00           C
ATOM   3948  O   LEU   490      13.824  37.585  18.147  1.00  0.00           O
ATOM   3949  N   CYS   491      12.277  35.997  18.552  1.00  0.00           N
ATOM   3950  CA  CYS   491      11.833  36.551  19.827  1.00  0.00           C
ATOM   3951  CB  CYS   491      10.437  37.165  19.708  1.00  0.00           C
ATOM   3952  SG  CYS   491       9.653  37.681  21.257  1.00  0.00           S
ATOM   3953  C   CYS   491      11.872  35.422  20.845  1.00  0.00           C
ATOM   3954  O   CYS   491      10.865  34.743  21.074  1.00  0.00           O
ATOM   3955  N   PRO   492      13.028  35.162  21.447  1.00  0.00           N
ATOM   3956  CD  PRO   492      14.377  35.636  21.089  1.00  0.00           C
ATOM   3957  CG  PRO   492      15.246  35.030  22.136  1.00  0.00           C
ATOM   3958  CB  PRO   492      14.563  33.848  22.653  1.00  0.00           C
ATOM   3959  CA  PRO   492      13.072  34.165  22.516  1.00  0.00           C
ATOM   3960  C   PRO   492      12.505  34.737  23.798  1.00  0.00           C
ATOM   3961  O   PRO   492      12.736  35.899  24.135  1.00  0.00           O
ATOM   3962  N   MET   493      11.736  33.918  24.501  1.00  0.00           N
ATOM   3963  CA  MET   493      11.241  34.280  25.815  1.00  0.00           C
ATOM   3964  CB  MET   493       9.825  34.853  25.761  1.00  0.00           C
ATOM   3965  CG  MET   493       8.771  33.847  25.385  1.00  0.00           C
ATOM   3966  SD  MET   493       7.175  34.599  25.065  1.00  0.00           S
ATOM   3967  CE  MET   493       7.579  35.565  23.625  1.00  0.00           C
ATOM   3968  C   MET   493      11.277  33.047  26.697  1.00  0.00           C
ATOM   3969  O   MET   493      11.296  31.915  26.216  1.00  0.00           O
ATOM   3970  N   ILE   494      11.305  33.277  27.997  1.00  0.00           N
ATOM   3971  CA  ILE   494      11.302  32.203  28.979  1.00  0.00           C
ATOM   3972  CB  ILE   494      12.558  32.199  29.853  1.00  0.00           C
ATOM   3973  CG2 ILE   494      12.487  31.082  30.873  1.00  0.00           C
ATOM   3974  CG1 ILE   494      13.796  32.034  28.974  1.00  0.00           C
ATOM   3975  CD1 ILE   494      15.086  31.904  29.735  1.00  0.00           C
ATOM   3976  C   ILE   494      10.037  32.396  29.801  1.00  0.00           C
ATOM   3977  O   ILE   494       9.999  33.172  30.759  1.00  0.00           O
ATOM   3978  N   ILE   495       8.977  31.708  29.404  1.00  0.00           N
ATOM   3979  CA  ILE   495       7.710  31.797  30.109  1.00  0.00           C
ATOM   3980  CB  ILE   495       6.546  31.333  29.221  1.00  0.00           C
ATOM   3981  CG2 ILE   495       5.247  31.348  29.991  1.00  0.00           C
ATOM   3982  CG1 ILE   495       6.449  32.254  28.009  1.00  0.00           C
ATOM   3983  CD1 ILE   495       5.325  31.941  27.082  1.00  0.00           C
ATOM   3984  C   ILE   495       7.831  30.976  31.380  1.00  0.00           C
ATOM   3985  O   ILE   495       7.775  29.744  31.350  1.00  0.00           O
ATOM   3986  N   GLY   496       8.007  31.656  32.500  1.00  0.00           N
ATOM   3987  CA  GLY   496       8.245  30.983  33.755  1.00  0.00           C
ATOM   3988  C   GLY   496       6.934  30.698  34.440  1.00  0.00           C
ATOM   3989  O   GLY   496       6.143  29.915  33.916  1.00  0.00           O
ATOM   3990  N   ARG   497       6.685  31.360  35.570  1.00  0.00           N
ATOM   3991  CA  ARG   497       5.566  31.078  36.461  1.00  0.00           C
ATOM   3992  CB  ARG   497       5.593  32.038  37.645  1.00  0.00           C
ATOM   3993  CG  ARG   497       5.538  33.492  37.231  1.00  0.00           C
ATOM   3994  CD  ARG   497       6.001  34.400  38.343  1.00  0.00           C
ATOM   3995  NE  ARG   497       5.684  35.791  38.053  1.00  0.00           N
ATOM   3996  CZ  ARG   497       6.476  36.603  37.365  1.00  0.00           C
ATOM   3997  NH1 ARG   497       6.113  37.858  37.143  1.00  0.00           N
ATOM   3998  NH2 ARG   497       7.630  36.158  36.898  1.00  0.00           N
ATOM   3999  C   ARG   497       4.214  31.184  35.753  1.00  0.00           C
ATOM   4000  O   ARG   497       4.064  31.860  34.739  1.00  0.00           O
ATOM   4001  N   GLY   498       3.227  30.484  36.300  1.00  0.00           N
ATOM   4002  CA  GLY   498       1.932  30.386  35.666  1.00  0.00           C
ATOM   4003  C   GLY   498       1.125  31.666  35.802  1.00  0.00           C
ATOM   4004  O   GLY   498       1.597  32.703  36.271  1.00  0.00           O
ATOM   4005  N   ASN   499      -0.132  31.579  35.376  1.00  0.00           N
ATOM   4006  CA  ASN   499      -0.986  32.757  35.382  1.00  0.00           C
ATOM   4007  CB  ASN   499      -2.184  32.551  34.459  1.00  0.00           C
ATOM   4008  CG  ASN   499      -2.533  33.800  33.682  1.00  0.00           C
ATOM   4009  OD1 ASN   499      -1.861  34.823  33.799  1.00  0.00           O
ATOM   4010  ND2 ASN   499      -3.584  33.723  32.876  1.00  0.00           N
ATOM   4011  C   ASN   499      -1.467  33.120  36.779  1.00  0.00           C
ATOM   4012  O   ASN   499      -1.818  34.280  37.015  1.00  0.00           O
ATOM   4013  N   ASP   500      -1.493  32.161  37.703  1.00  0.00           N
ATOM   4014  CA  ASP   500      -1.791  32.425  39.103  1.00  0.00           C
ATOM   4015  CB  ASP   500      -2.875  31.470  39.600  1.00  0.00           C
ATOM   4016  CG  ASP   500      -2.599  30.035  39.220  1.00  0.00           C
ATOM   4017  OD1 ASP   500      -1.993  29.812  38.155  1.00  0.00           O
ATOM   4018  OD2 ASP   500      -2.990  29.130  39.984  1.00  0.00           O
ATOM   4019  C   ASP   500      -0.549  32.332  39.982  1.00  0.00           C
ATOM   4020  O   ASP   500      -0.646  31.903  41.139  1.00  0.00           O
ATOM   4021  N   GLN   501       0.608  32.732  39.440  1.00  0.00           N
ATOM   4022  CA  GLN   501       1.903  32.793  40.135  1.00  0.00           C
ATOM   4023  CB  GLN   501       1.904  33.876  41.218  1.00  0.00           C
ATOM   4024  CG  GLN   501       1.287  35.195  40.789  1.00  0.00           C
ATOM   4025  CD  GLN   501       2.099  35.900  39.730  1.00  0.00           C
ATOM   4026  OE1 GLN   501       3.326  35.822  39.718  1.00  0.00           O
ATOM   4027  NE2 GLN   501       1.418  36.600  38.831  1.00  0.00           N
ATOM   4028  C   GLN   501       2.314  31.439  40.714  1.00  0.00           C
ATOM   4029  O   GLN   501       2.740  31.326  41.864  1.00  0.00           O
ATOM   4030  N   VAL   502       2.175  30.398  39.898  1.00  0.00           N
ATOM   4031  CA  VAL   502       2.591  29.046  40.248  1.00  0.00           C
ATOM   4032  CB  VAL   502       1.421  28.051  40.117  1.00  0.00           C
ATOM   4033  CG1 VAL   502       1.806  26.683  40.650  1.00  0.00           C
ATOM   4034  CG2 VAL   502       0.208  28.570  40.854  1.00  0.00           C
ATOM   4035  C   VAL   502       3.744  28.660  39.337  1.00  0.00           C
ATOM   4036  O   VAL   502       3.706  28.935  38.135  1.00  0.00           O
ATOM   4037  N   ALA   503       4.773  28.036  39.911  1.00  0.00           N
ATOM   4038  CA  ALA   503       5.934  27.614  39.140  1.00  0.00           C
ATOM   4039  CB  ALA   503       7.040  27.115  40.063  1.00  0.00           C
ATOM   4040  C   ALA   503       5.560  26.525  38.143  1.00  0.00           C
ATOM   4041  O   ALA   503       4.663  25.713  38.380  1.00  0.00           O
ATOM   4042  N   ILE   504       6.270  26.512  37.019  1.00  0.00           N
ATOM   4043  CA  ILE   504       5.852  25.767  35.838  1.00  0.00           C
ATOM   4044  CB  ILE   504       5.694  26.714  34.629  1.00  0.00           C
ATOM   4045  CG2 ILE   504       6.987  26.822  33.819  1.00  0.00           C
ATOM   4046  CG1 ILE   504       4.524  26.307  33.745  1.00  0.00           C
ATOM   4047  CD1 ILE   504       4.219  27.317  32.669  1.00  0.00           C
ATOM   4048  C   ILE   504       6.793  24.618  35.499  1.00  0.00           C
ATOM   4049  O   ILE   504       6.443  23.784  34.644  1.00  0.00           O
ATOM   4050  N   SER   505       7.938  24.516  36.179  1.00  0.00           N
ATOM   4051  CA  SER   505       9.049  23.664  35.780  1.00  0.00           C
ATOM   4052  CB  SER   505      10.233  23.883  36.718  1.00  0.00           C
ATOM   4053  OG  SER   505      10.095  23.105  37.893  1.00  0.00           O
ATOM   4054  C   SER   505       8.682  22.183  35.784  1.00  0.00           C
ATOM   4055  O   SER   505       7.817  21.728  36.534  1.00  0.00           O
ATOM   4056  N   SER   506       9.351  21.433  34.914  1.00  0.00           N
ATOM   4057  CA  SER   506       9.164  19.989  34.833  1.00  0.00           C
ATOM   4058  CB  SER   506       9.104  19.544  33.380  1.00  0.00           C
ATOM   4059  OG  SER   506      10.331  19.813  32.738  1.00  0.00           O
ATOM   4060  C   SER   506      10.292  19.278  35.581  1.00  0.00           C
ATOM   4061  O   SER   506      11.216  18.720  34.997  1.00  0.00           O
ATOM   4062  N   LYS   507      10.188  19.303  36.904  1.00  0.00           N
ATOM   4063  CA  LYS   507      11.058  18.508  37.760  1.00  0.00           C
ATOM   4064  CB  LYS   507      11.175  19.142  39.141  1.00  0.00           C
ATOM   4065  CG  LYS   507      11.976  20.425  39.177  1.00  0.00           C
ATOM   4066  CD  LYS   507      12.055  20.967  40.592  1.00  0.00           C
ATOM   4067  CE  LYS   507      12.922  22.209  40.666  1.00  0.00           C
ATOM   4068  NZ  LYS   507      13.026  22.720  42.061  1.00  0.00           N
ATOM   4069  C   LYS   507      10.506  17.088  37.831  1.00  0.00           C
ATOM   4070  O   LYS   507       9.618  16.702  37.068  1.00  0.00           O
ATOM   4071  N   PHE   508      11.019  16.277  38.750  1.00  0.00           N
ATOM   4072  CA  PHE   508      10.457  14.949  38.928  1.00  0.00           C
ATOM   4073  CB  PHE   508      11.552  13.933  39.258  1.00  0.00           C
ATOM   4074  CG  PHE   508      11.101  12.512  39.129  1.00  0.00           C
ATOM   4075  CD1 PHE   508      10.481  12.078  37.971  1.00  0.00           C
ATOM   4076  CE1 PHE   508      10.055  10.774  37.844  1.00  0.00           C
ATOM   4077  CZ  PHE   508      10.242   9.886  38.888  1.00  0.00           C
ATOM   4078  CE2 PHE   508      10.853  10.307  40.052  1.00  0.00           C
ATOM   4079  CD2 PHE   508      11.276  11.616  40.170  1.00  0.00           C
ATOM   4080  C   PHE   508       9.386  14.897  40.006  1.00  0.00           C
ATOM   4081  O   PHE   508       8.531  14.006  39.966  1.00  0.00           O
ATOM   4082  N   GLU   509       9.399  15.829  40.955  1.00  0.00           N
ATOM   4083  CA  GLU   509       8.337  15.912  41.944  1.00  0.00           C
ATOM   4084  CB  GLU   509       8.900  16.393  43.284  1.00  0.00           C
ATOM   4085  CG  GLU   509       9.643  17.717  43.204  1.00  0.00           C
ATOM   4086  CD  GLU   509      11.145  17.542  43.104  1.00  0.00           C
ATOM   4087  OE1 GLU   509      11.881  18.472  43.498  1.00  0.00           O
ATOM   4088  OE2 GLU   509      11.589  16.475  42.634  1.00  0.00           O
ATOM   4089  C   GLU   509       7.202  16.830  41.517  1.00  0.00           C
ATOM   4090  O   GLU   509       6.092  16.706  42.044  1.00  0.00           O
ATOM   4091  N   THR   510       7.449  17.733  40.573  1.00  0.00           N
ATOM   4092  CA  THR   510       6.482  18.745  40.152  1.00  0.00           C
ATOM   4093  CB  THR   510       7.180  20.099  40.034  1.00  0.00           C
ATOM   4094  CG2 THR   510       6.197  21.252  40.230  1.00  0.00           C
ATOM   4095  OG1 THR   510       8.122  20.219  41.103  1.00  0.00           O
ATOM   4096  C   THR   510       5.803  18.329  38.844  1.00  0.00           C
ATOM   4097  O   THR   510       5.533  19.139  37.953  1.00  0.00           O
ATOM   4098  N   ARG   511       5.548  17.032  38.686  1.00  0.00           N
ATOM   4099  CA  ARG   511       4.898  16.506  37.494  1.00  0.00           C
ATOM   4100  CB  ARG   511       5.754  15.406  36.859  1.00  0.00           C
ATOM   4101  CG  ARG   511       6.700  15.894  35.790  1.00  0.00           C
ATOM   4102  CD  ARG   511       7.557  14.758  35.270  1.00  0.00           C
ATOM   4103  NE  ARG   511       8.647  15.240  34.434  1.00  0.00           N
ATOM   4104  CZ  ARG   511       9.425  14.454  33.702  1.00  0.00           C
ATOM   4105  NH1 ARG   511       9.233  13.145  33.701  1.00  0.00           N
ATOM   4106  NH2 ARG   511      10.394  14.977  32.968  1.00  0.00           N
ATOM   4107  C   ARG   511       3.513  15.940  37.751  1.00  0.00           C
ATOM   4108  O   ARG   511       2.679  15.957  36.846  1.00  0.00           O
ATOM   4109  N   GLU   512       3.253  15.434  38.954  1.00  0.00           N
ATOM   4110  CA  GLU   512       1.964  14.811  39.228  1.00  0.00           C
ATOM   4111  CB  GLU   512       2.096  13.840  40.403  1.00  0.00           C
ATOM   4112  CG  GLU   512       0.839  13.032  40.700  1.00  0.00           C
ATOM   4113  CD  GLU   512       1.019  12.074  41.855  1.00  0.00           C
ATOM   4114  OE1 GLU   512       2.117  12.051  42.445  1.00  0.00           O
ATOM   4115  OE2 GLU   512       0.057  11.344  42.174  1.00  0.00           O
ATOM   4116  C   GLU   512       0.886  15.851  39.511  1.00  0.00           C
ATOM   4117  O   GLU   512      -0.280  15.653  39.147  1.00  0.00           O
ATOM   4118  N   ASP   513       1.256  16.968  40.133  1.00  0.00           N
ATOM   4119  CA  ASP   513       0.276  17.931  40.615  1.00  0.00           C
ATOM   4120  CB  ASP   513       0.919  18.892  41.614  1.00  0.00           C
ATOM   4121  CG  ASP   513       2.141  19.575  41.055  1.00  0.00           C
ATOM   4122  OD1 ASP   513       2.753  19.019  40.121  1.00  0.00           O
ATOM   4123  OD2 ASP   513       2.495  20.665  41.551  1.00  0.00           O
ATOM   4124  C   ASP   513      -0.343  18.708  39.463  1.00  0.00           C
ATOM   4125  O   ASP   513       0.329  19.057  38.489  1.00  0.00           O
ATOM   4126  N   ILE   514      -1.640  18.986  39.590  1.00  0.00           N
ATOM   4127  CA  ILE   514      -2.444  19.518  38.497  1.00  0.00           C
ATOM   4128  CB  ILE   514      -3.893  19.022  38.606  1.00  0.00           C
ATOM   4129  CG2 ILE   514      -3.945  17.511  38.491  1.00  0.00           C
ATOM   4130  CG1 ILE   514      -4.503  19.479  39.929  1.00  0.00           C
ATOM   4131  CD1 ILE   514      -5.988  19.224  40.039  1.00  0.00           C
ATOM   4132  C   ILE   514      -2.393  21.038  38.467  1.00  0.00           C
ATOM   4133  O   ILE   514      -3.119  21.674  37.702  1.00  0.00           O
ATOM   4134  N   ALA   515      -1.545  21.631  39.298  1.00  0.00           N
ATOM   4135  CA  ALA   515      -1.291  23.061  39.219  1.00  0.00           C
ATOM   4136  CB  ALA   515      -0.852  23.598  40.583  1.00  0.00           C
ATOM   4137  C   ALA   515      -0.243  23.400  38.171  1.00  0.00           C
ATOM   4138  O   ALA   515      -0.043  24.581  37.872  1.00  0.00           O
ATOM   4139  N   VAL   516       0.423  22.393  37.612  1.00  0.00           N
ATOM   4140  CA  VAL   516       1.412  22.582  36.564  1.00  0.00           C
ATOM   4141  CB  VAL   516       2.749  21.923  36.967  1.00  0.00           C
ATOM   4142  CG1 VAL   516       3.836  22.244  35.975  1.00  0.00           C
ATOM   4143  CG2 VAL   516       3.158  22.379  38.347  1.00  0.00           C
ATOM   4144  C   VAL   516       0.916  22.045  35.228  1.00  0.00           C
ATOM   4145  O   VAL   516       1.165  22.648  34.181  1.00  0.00           O
ATOM   4146  N   ILE   517       0.194  20.920  35.251  1.00  0.00           N
ATOM   4147  CA  ILE   517      -0.398  20.360  34.042  1.00  0.00           C
ATOM   4148  CB  ILE   517      -0.938  18.950  34.355  1.00  0.00           C
ATOM   4149  CG2 ILE   517      -1.643  18.334  33.164  1.00  0.00           C
ATOM   4150  CG1 ILE   517       0.213  18.044  34.781  1.00  0.00           C
ATOM   4151  CD1 ILE   517      -0.208  16.637  35.131  1.00  0.00           C
ATOM   4152  C   ILE   517      -1.472  21.290  33.489  1.00  0.00           C
ATOM   4153  O   ILE   517      -1.626  21.422  32.268  1.00  0.00           O
ATOM   4154  N   ARG   518      -2.191  21.990  34.368  1.00  0.00           N
ATOM   4155  CA  ARG   518      -3.124  23.012  33.902  1.00  0.00           C
ATOM   4156  CB  ARG   518      -4.040  23.457  35.038  1.00  0.00           C
ATOM   4157  CG  ARG   518      -5.283  22.612  35.198  1.00  0.00           C
ATOM   4158  CD  ARG   518      -6.019  22.958  36.476  1.00  0.00           C
ATOM   4159  NE  ARG   518      -7.082  22.001  36.762  1.00  0.00           N
ATOM   4160  CZ  ARG   518      -7.632  21.833  37.959  1.00  0.00           C
ATOM   4161  NH1 ARG   518      -7.218  22.557  38.988  1.00  0.00           N
ATOM   4162  NH2 ARG   518      -8.594  20.937  38.129  1.00  0.00           N
ATOM   4163  C   ARG   518      -2.386  24.207  33.324  1.00  0.00           C
ATOM   4164  O   ARG   518      -2.834  24.798  32.337  1.00  0.00           O
ATOM   4165  N   ASN   519      -1.248  24.574  33.911  1.00  0.00           N
ATOM   4166  CA  ASN   519      -0.498  25.726  33.426  1.00  0.00           C
ATOM   4167  CB  ASN   519       0.449  26.223  34.510  1.00  0.00           C
ATOM   4168  CG  ASN   519      -0.169  27.297  35.357  1.00  0.00           C
ATOM   4169  OD1 ASN   519      -0.614  28.321  34.846  1.00  0.00           O
ATOM   4170  ND2 ASN   519      -0.219  27.067  36.660  1.00  0.00           N
ATOM   4171  C   ASN   519       0.284  25.442  32.154  1.00  0.00           C
ATOM   4172  O   ASN   519       0.733  26.390  31.504  1.00  0.00           O
ATOM   4173  N   TYR   520       0.467  24.175  31.788  1.00  0.00           N
ATOM   4174  CA  TYR   520       0.939  23.858  30.448  1.00  0.00           C
ATOM   4175  CB  TYR   520       1.613  22.489  30.431  1.00  0.00           C
ATOM   4176  CG  TYR   520       3.024  22.474  30.949  1.00  0.00           C
ATOM   4177  CD1 TYR   520       3.780  23.634  30.990  1.00  0.00           C
ATOM   4178  CE1 TYR   520       5.071  23.618  31.452  1.00  0.00           C
ATOM   4179  CZ  TYR   520       5.616  22.440  31.895  1.00  0.00           C
ATOM   4180  OH  TYR   520       6.904  22.427  32.364  1.00  0.00           O
ATOM   4181  CE2 TYR   520       4.887  21.276  31.870  1.00  0.00           C
ATOM   4182  CD2 TYR   520       3.600  21.297  31.398  1.00  0.00           C
ATOM   4183  C   TYR   520      -0.206  23.888  29.451  1.00  0.00           C
ATOM   4184  O   TYR   520      -0.038  24.352  28.319  1.00  0.00           O
ATOM   4185  N   GLY   521      -1.376  23.394  29.856  1.00  0.00           N
ATOM   4186  CA  GLY   521      -2.535  23.448  28.988  1.00  0.00           C
ATOM   4187  C   GLY   521      -3.073  24.848  28.789  1.00  0.00           C
ATOM   4188  O   GLY   521      -3.573  25.173  27.713  1.00  0.00           O
ATOM   4189  N   ASN   522      -2.976  25.694  29.812  1.00  0.00           N
ATOM   4190  CA  ASN   522      -3.374  27.087  29.681  1.00  0.00           C
ATOM   4191  CB  ASN   522      -3.550  27.711  31.066  1.00  0.00           C
ATOM   4192  CG  ASN   522      -4.413  28.947  31.043  1.00  0.00           C
ATOM   4193  OD1 ASN   522      -5.219  29.137  30.136  1.00  0.00           O
ATOM   4194  ND2 ASN   522      -4.246  29.802  32.044  1.00  0.00           N
ATOM   4195  C   ASN   522      -2.378  27.904  28.872  1.00  0.00           C
ATOM   4196  O   ASN   522      -2.706  29.023  28.464  1.00  0.00           O
ATOM   4197  N   LEU   523      -1.180  27.382  28.632  1.00  0.00           N
ATOM   4198  CA  LEU   523      -0.206  28.070  27.798  1.00  0.00           C
ATOM   4199  CB  LEU   523       1.212  27.732  28.249  1.00  0.00           C
ATOM   4200  CG  LEU   523       2.299  28.191  27.288  1.00  0.00           C
ATOM   4201  CD1 LEU   523       2.371  29.697  27.267  1.00  0.00           C
ATOM   4202  CD2 LEU   523       3.606  27.616  27.701  1.00  0.00           C
ATOM   4203  C   LEU   523      -0.381  27.718  26.330  1.00  0.00           C
ATOM   4204  O   LEU   523      -0.423  28.610  25.480  1.00  0.00           O
ATOM   4205  N   LEU   524      -0.488  26.421  26.022  1.00  0.00           N
ATOM   4206  CA  LEU   524      -0.675  25.988  24.643  1.00  0.00           C
ATOM   4207  CB  LEU   524      -0.527  24.472  24.554  1.00  0.00           C
ATOM   4208  CG  LEU   524      -0.454  23.831  23.173  1.00  0.00           C
ATOM   4209  CD1 LEU   524       0.710  24.394  22.400  1.00  0.00           C
ATOM   4210  CD2 LEU   524      -0.327  22.332  23.302  1.00  0.00           C
ATOM   4211  C   LEU   524      -2.021  26.432  24.092  1.00  0.00           C
ATOM   4212  O   LEU   524      -2.153  26.639  22.884  1.00  0.00           O
ATOM   4213  N   LEU   525      -3.019  26.606  24.959  1.00  0.00           N
ATOM   4214  CA  LEU   525      -4.285  27.189  24.531  1.00  0.00           C
ATOM   4215  CB  LEU   525      -5.324  27.046  25.637  1.00  0.00           C
ATOM   4216  CG  LEU   525      -6.666  27.719  25.388  1.00  0.00           C
ATOM   4217  CD1 LEU   525      -7.324  27.127  24.173  1.00  0.00           C
ATOM   4218  CD2 LEU   525      -7.550  27.571  26.605  1.00  0.00           C
ATOM   4219  C   LEU   525      -4.128  28.652  24.149  1.00  0.00           C
ATOM   4220  O   LEU   525      -4.638  29.085  23.111  1.00  0.00           O
ATOM   4221  N   GLU   526      -3.417  29.426  24.961  1.00  0.00           N
ATOM   4222  CA  GLU   526      -3.324  30.858  24.733  1.00  0.00           C
ATOM   4223  CB  GLU   526      -3.143  31.588  26.065  1.00  0.00           C
ATOM   4224  CG  GLU   526      -4.398  31.562  26.920  1.00  0.00           C
ATOM   4225  CD  GLU   526      -4.198  32.184  28.283  1.00  0.00           C
ATOM   4226  OE1 GLU   526      -5.193  32.314  29.029  1.00  0.00           O
ATOM   4227  OE2 GLU   526      -3.050  32.541  28.611  1.00  0.00           O
ATOM   4228  C   GLU   526      -2.209  31.243  23.774  1.00  0.00           C
ATOM   4229  O   GLU   526      -2.092  32.421  23.432  1.00  0.00           O
ATOM   4230  N   MET   527      -1.390  30.290  23.335  1.00  0.00           N
ATOM   4231  CA  MET   527      -0.483  30.539  22.224  1.00  0.00           C
ATOM   4232  CB  MET   527       0.871  29.864  22.456  1.00  0.00           C
ATOM   4233  CG  MET   527       1.618  30.364  23.667  1.00  0.00           C
ATOM   4234  SD  MET   527       1.898  32.136  23.665  1.00  0.00           S
ATOM   4235  CE  MET   527       3.480  32.198  22.854  1.00  0.00           C
ATOM   4236  C   MET   527      -1.046  30.064  20.898  1.00  0.00           C
ATOM   4237  O   MET   527      -0.604  30.539  19.850  1.00  0.00           O
ATOM   4238  N   SER   528      -2.008  29.144  20.913  1.00  0.00           N
ATOM   4239  CA  SER   528      -2.609  28.671  19.675  1.00  0.00           C
ATOM   4240  CB  SER   528      -3.248  27.302  19.885  1.00  0.00           C
ATOM   4241  OG  SER   528      -4.541  27.438  20.436  1.00  0.00           O
ATOM   4242  C   SER   528      -3.652  29.627  19.120  1.00  0.00           C
ATOM   4243  O   SER   528      -4.170  29.382  18.027  1.00  0.00           O
ATOM   4244  N   ALA   529      -3.980  30.694  19.839  1.00  0.00           N
ATOM   4245  CA  ALA   529      -4.918  31.687  19.349  1.00  0.00           C
ATOM   4246  CB  ALA   529      -5.890  32.090  20.461  1.00  0.00           C
ATOM   4247  C   ALA   529      -4.238  32.929  18.800  1.00  0.00           C
ATOM   4248  O   ALA   529      -4.912  33.765  18.194  1.00  0.00           O
ATOM   4249  N   VAL   530      -2.929  33.079  19.000  1.00  0.00           N
ATOM   4250  CA  VAL   530      -2.204  34.265  18.562  1.00  0.00           C
ATOM   4251  CB  VAL   530      -1.683  35.087  19.759  1.00  0.00           C
ATOM   4252  CG1 VAL   530      -2.831  35.564  20.630  1.00  0.00           C
ATOM   4253  CG2 VAL   530      -0.697  34.273  20.562  1.00  0.00           C
ATOM   4254  C   VAL   530      -1.054  33.943  17.626  1.00  0.00           C
ATOM   4255  O   VAL   530      -0.401  34.868  17.137  1.00  0.00           O
ATOM   4256  N   VAL   531      -0.779  32.675  17.361  1.00  0.00           N
ATOM   4257  CA  VAL   531       0.309  32.268  16.479  1.00  0.00           C
ATOM   4258  CB  VAL   531       1.229  31.236  17.148  1.00  0.00           C
ATOM   4259  CG1 VAL   531       2.182  30.657  16.137  1.00  0.00           C
ATOM   4260  CG2 VAL   531       1.998  31.879  18.273  1.00  0.00           C
ATOM   4261  C   VAL   531      -0.304  31.700  15.205  1.00  0.00           C
ATOM   4262  O   VAL   531      -1.099  30.758  15.277  1.00  0.00           O
ATOM   4263  N   PRO   532       0.015  32.237  14.032  1.00  0.00           N
ATOM   4264  CD  PRO   532       0.754  33.486  13.784  1.00  0.00           C
ATOM   4265  CG  PRO   532       0.773  33.590  12.288  1.00  0.00           C
ATOM   4266  CB  PRO   532      -0.373  32.798  11.790  1.00  0.00           C
ATOM   4267  CA  PRO   532      -0.504  31.650  12.795  1.00  0.00           C
ATOM   4268  C   PRO   532       0.310  30.449  12.350  1.00  0.00           C
ATOM   4269  O   PRO   532       1.539  30.442  12.444  1.00  0.00           O
ATOM   4270  N   ASP   533      -0.400  29.412  11.899  1.00  0.00           N
ATOM   4271  CA  ASP   533       0.116  28.405  10.967  1.00  0.00           C
ATOM   4272  CB  ASP   533       0.503  29.070   9.646  1.00  0.00           C
ATOM   4273  CG  ASP   533      -0.630  29.857   9.049  1.00  0.00           C
ATOM   4274  OD1 ASP   533      -1.733  29.836   9.629  1.00  0.00           O
ATOM   4275  OD2 ASP   533      -0.419  30.494   8.001  1.00  0.00           O
ATOM   4276  C   ASP   533       1.293  27.596  11.521  1.00  0.00           C
ATOM   4277  O   ASP   533       2.405  27.640  10.999  1.00  0.00           O
ATOM   4278  N   GLY   534       1.038  26.851  12.584  1.00  0.00           N
ATOM   4279  CA  GLY   534       2.030  25.874  12.981  1.00  0.00           C
ATOM   4280  C   GLY   534       2.781  26.160  14.261  1.00  0.00           C
ATOM   4281  O   GLY   534       3.484  27.166  14.375  1.00  0.00           O
ATOM   4282  N   ILE   535       2.633  25.263  15.228  1.00  0.00           N
ATOM   4283  CA  ILE   535       3.299  25.339  16.520  1.00  0.00           C
ATOM   4284  CB  ILE   535       2.309  25.710  17.640  1.00  0.00           C
ATOM   4285  CG2 ILE   535       2.898  25.448  19.006  1.00  0.00           C
ATOM   4286  CG1 ILE   535       1.878  27.165  17.520  1.00  0.00           C
ATOM   4287  CD1 ILE   535       0.864  27.565  18.548  1.00  0.00           C
ATOM   4288  C   ILE   535       3.919  23.979  16.788  1.00  0.00           C
ATOM   4289  O   ILE   535       3.229  22.959  16.709  1.00  0.00           O
ATOM   4290  N   VAL   536       5.210  23.950  17.093  1.00  0.00           N
ATOM   4291  CA  VAL   536       5.900  22.707  17.413  1.00  0.00           C
ATOM   4292  CB  VAL   536       7.202  22.560  16.620  1.00  0.00           C
ATOM   4293  CG1 VAL   536       7.694  21.144  16.709  1.00  0.00           C
ATOM   4294  CG2 VAL   536       6.981  22.954  15.184  1.00  0.00           C
ATOM   4295  C   VAL   536       6.164  22.693  18.908  1.00  0.00           C
ATOM   4296  O   VAL   536       6.841  23.581  19.433  1.00  0.00           O
ATOM   4297  N   ALA   537       5.642  21.689  19.595  1.00  0.00           N
ATOM   4298  CA  ALA   537       5.720  21.617  21.050  1.00  0.00           C
ATOM   4299  CB  ALA   537       4.327  21.561  21.661  1.00  0.00           C
ATOM   4300  C   ALA   537       6.539  20.394  21.437  1.00  0.00           C
ATOM   4301  O   ALA   537       6.028  19.273  21.438  1.00  0.00           O
ATOM   4302  N   PHE   538       7.803  20.603  21.783  1.00  0.00           N
ATOM   4303  CA  PHE   538       8.674  19.510  22.188  1.00  0.00           C
ATOM   4304  CB  PHE   538      10.136  19.850  21.917  1.00  0.00           C
ATOM   4305  CG  PHE   538      10.461  19.993  20.471  1.00  0.00           C
ATOM   4306  CD1 PHE   538      10.717  18.881  19.696  1.00  0.00           C
ATOM   4307  CE1 PHE   538      11.016  19.011  18.358  1.00  0.00           C
ATOM   4308  CZ  PHE   538      11.065  20.258  17.788  1.00  0.00           C
ATOM   4309  CE2 PHE   538      10.817  21.376  18.552  1.00  0.00           C
ATOM   4310  CD2 PHE   538      10.516  21.239  19.886  1.00  0.00           C
ATOM   4311  C   PHE   538       8.468  19.221  23.666  1.00  0.00           C
ATOM   4312  O   PHE   538       8.654  20.105  24.507  1.00  0.00           O
ATOM   4313  N   PHE   539       8.090  17.991  23.980  1.00  0.00           N
ATOM   4314  CA  PHE   539       8.026  17.544  25.358  1.00  0.00           C
ATOM   4315  CB  PHE   539       6.862  16.578  25.558  1.00  0.00           C
ATOM   4316  CG  PHE   539       5.530  17.251  25.681  1.00  0.00           C
ATOM   4317  CD1 PHE   539       4.877  17.738  24.565  1.00  0.00           C
ATOM   4318  CE1 PHE   539       3.654  18.357  24.677  1.00  0.00           C
ATOM   4319  CZ  PHE   539       3.068  18.491  25.912  1.00  0.00           C
ATOM   4320  CE2 PHE   539       3.703  18.011  27.033  1.00  0.00           C
ATOM   4321  CD2 PHE   539       4.929  17.394  26.916  1.00  0.00           C
ATOM   4322  C   PHE   539       9.347  16.889  25.747  1.00  0.00           C
ATOM   4323  O   PHE   539      10.238  16.698  24.921  1.00  0.00           O
ATOM   4324  N   THR   540       9.472  16.543  27.025  1.00  0.00           N
ATOM   4325  CA  THR   540      10.716  15.957  27.505  1.00  0.00           C
ATOM   4326  CB  THR   540      10.897  16.240  28.994  1.00  0.00           C
ATOM   4327  CG2 THR   540      11.036  17.722  29.236  1.00  0.00           C
ATOM   4328  OG1 THR   540       9.759  15.753  29.713  1.00  0.00           O
ATOM   4329  C   THR   540      10.797  14.457  27.271  1.00  0.00           C
ATOM   4330  O   THR   540      11.908  13.923  27.203  1.00  0.00           O
ATOM   4331  N   SER   541       9.666  13.769  27.141  1.00  0.00           N
ATOM   4332  CA  SER   541       9.665  12.323  26.968  1.00  0.00           C
ATOM   4333  CB  SER   541       9.858  11.600  28.298  1.00  0.00           C
ATOM   4334  OG  SER   541      11.134  11.869  28.835  1.00  0.00           O
ATOM   4335  C   SER   541       8.348  11.906  26.332  1.00  0.00           C
ATOM   4336  O   SER   541       7.505  12.738  26.000  1.00  0.00           O
ATOM   4337  N   TYR   542       8.173  10.592  26.185  1.00  0.00           N
ATOM   4338  CA  TYR   542       6.937  10.034  25.657  1.00  0.00           C
ATOM   4339  CB  TYR   542       7.228   8.782  24.828  1.00  0.00           C
ATOM   4340  CG  TYR   542       7.679   9.076  23.424  1.00  0.00           C
ATOM   4341  CD1 TYR   542       6.761   9.382  22.431  1.00  0.00           C
ATOM   4342  CE1 TYR   542       7.173   9.648  21.140  1.00  0.00           C
ATOM   4343  CZ  TYR   542       8.517   9.616  20.837  1.00  0.00           C
ATOM   4344  OH  TYR   542       8.939   9.882  19.558  1.00  0.00           O
ATOM   4345  CE2 TYR   542       9.444   9.316  21.805  1.00  0.00           C
ATOM   4346  CD2 TYR   542       9.022   9.049  23.088  1.00  0.00           C
ATOM   4347  C   TYR   542       5.939   9.690  26.747  1.00  0.00           C
ATOM   4348  O   TYR   542       4.731   9.819  26.530  1.00  0.00           O
ATOM   4349  N   GLN   543       6.408   9.256  27.917  1.00  0.00           N
ATOM   4350  CA  GLN   543       5.504   9.012  29.030  1.00  0.00           C
ATOM   4351  CB  GLN   543       6.158   8.089  30.056  1.00  0.00           C
ATOM   4352  CG  GLN   543       6.010   6.619  29.732  1.00  0.00           C
ATOM   4353  CD  GLN   543       6.660   5.729  30.769  1.00  0.00           C
ATOM   4354  OE1 GLN   543       7.683   6.086  31.354  1.00  0.00           O
ATOM   4355  NE2 GLN   543       6.071   4.563  31.001  1.00  0.00           N
ATOM   4356  C   GLN   543       5.055  10.290  29.718  1.00  0.00           C
ATOM   4357  O   GLN   543       4.137  10.239  30.541  1.00  0.00           O
ATOM   4358  N   TYR   544       5.678  11.425  29.420  1.00  0.00           N
ATOM   4359  CA  TYR   544       5.165  12.705  29.876  1.00  0.00           C
ATOM   4360  CB  TYR   544       6.315  13.654  30.217  1.00  0.00           C
ATOM   4361  CG  TYR   544       5.892  14.892  30.963  1.00  0.00           C
ATOM   4362  CD1 TYR   544       5.039  14.807  32.053  1.00  0.00           C
ATOM   4363  CE1 TYR   544       4.653  15.934  32.740  1.00  0.00           C
ATOM   4364  CZ  TYR   544       5.127  17.163  32.344  1.00  0.00           C
ATOM   4365  OH  TYR   544       4.743  18.289  33.031  1.00  0.00           O
ATOM   4366  CE2 TYR   544       5.979  17.276  31.269  1.00  0.00           C
ATOM   4367  CD2 TYR   544       6.357  16.143  30.588  1.00  0.00           C
ATOM   4368  C   TYR   544       4.258  13.352  28.847  1.00  0.00           C
ATOM   4369  O   TYR   544       3.421  14.181  29.212  1.00  0.00           O
ATOM   4370  N   MET   545       4.400  12.988  27.577  1.00  0.00           N
ATOM   4371  CA  MET   545       3.458  13.452  26.570  1.00  0.00           C
ATOM   4372  CB  MET   545       4.051  13.261  25.178  1.00  0.00           C
ATOM   4373  CG  MET   545       3.361  14.042  24.095  1.00  0.00           C
ATOM   4374  SD  MET   545       4.318  14.018  22.576  1.00  0.00           S
ATOM   4375  CE  MET   545       4.272  12.273  22.189  1.00  0.00           C
ATOM   4376  C   MET   545       2.126  12.727  26.693  1.00  0.00           C
ATOM   4377  O   MET   545       1.071  13.329  26.478  1.00  0.00           O
ATOM   4378  N   GLU   546       2.159  11.437  27.034  1.00  0.00           N
ATOM   4379  CA  GLU   546       0.923  10.692  27.254  1.00  0.00           C
ATOM   4380  CB  GLU   546       1.217   9.194  27.344  1.00  0.00           C
ATOM   4381  CG  GLU   546      -0.026   8.298  27.331  1.00  0.00           C
ATOM   4382  CD  GLU   546      -0.526   7.923  28.723  1.00  0.00           C
ATOM   4383  OE1 GLU   546      -1.601   7.289  28.826  1.00  0.00           O
ATOM   4384  OE2 GLU   546       0.155   8.263  29.713  1.00  0.00           O
ATOM   4385  C   GLU   546       0.213  11.168  28.511  1.00  0.00           C
ATOM   4386  O   GLU   546      -1.002  11.379  28.505  1.00  0.00           O
ATOM   4387  N   SER   547       0.952  11.348  29.600  1.00  0.00           N
ATOM   4388  CA  SER   547       0.341  11.667  30.882  1.00  0.00           C
ATOM   4389  CB  SER   547       1.281  11.283  32.022  1.00  0.00           C
ATOM   4390  OG  SER   547       0.964  12.007  33.196  1.00  0.00           O
ATOM   4391  C   SER   547      -0.047  13.132  31.023  1.00  0.00           C
ATOM   4392  O   SER   547      -0.526  13.522  32.092  1.00  0.00           O
ATOM   4393  N   THR   548       0.148  13.950  29.993  1.00  0.00           N
ATOM   4394  CA  THR   548      -0.299  15.335  29.996  1.00  0.00           C
ATOM   4395  CB  THR   548       0.877  16.270  29.694  1.00  0.00           C
ATOM   4396  CG2 THR   548       0.521  17.694  30.023  1.00  0.00           C
ATOM   4397  OG1 THR   548       1.997  15.894  30.497  1.00  0.00           O
ATOM   4398  C   THR   548      -1.425  15.576  29.004  1.00  0.00           C
ATOM   4399  O   THR   548      -2.399  16.261  29.328  1.00  0.00           O
ATOM   4400  N   VAL   549      -1.306  15.031  27.789  1.00  0.00           N
ATOM   4401  CA  VAL   549      -2.368  15.148  26.795  1.00  0.00           C
ATOM   4402  CB  VAL   549      -1.848  14.658  25.428  1.00  0.00           C
ATOM   4403  CG1 VAL   549      -2.979  14.449  24.447  1.00  0.00           C
ATOM   4404  CG2 VAL   549      -0.852  15.645  24.870  1.00  0.00           C
ATOM   4405  C   VAL   549      -3.613  14.397  27.246  1.00  0.00           C
ATOM   4406  O   VAL   549      -4.732  14.909  27.130  1.00  0.00           O
ATOM   4407  N   ALA   550      -3.445  13.214  27.831  1.00  0.00           N
ATOM   4408  CA  ALA   550      -4.579  12.491  28.389  1.00  0.00           C
ATOM   4409  CB  ALA   550      -4.260  11.001  28.506  1.00  0.00           C
ATOM   4410  C   ALA   550      -5.016  13.022  29.748  1.00  0.00           C
ATOM   4411  O   ALA   550      -5.976  12.497  30.316  1.00  0.00           O
ATOM   4412  N   SER   551      -4.338  14.033  30.285  1.00  0.00           N
ATOM   4413  CA  SER   551      -4.812  14.752  31.456  1.00  0.00           C
ATOM   4414  CB  SER   551      -3.738  14.775  32.546  1.00  0.00           C
ATOM   4415  OG  SER   551      -4.241  15.358  33.734  1.00  0.00           O
ATOM   4416  C   SER   551      -5.239  16.169  31.120  1.00  0.00           C
ATOM   4417  O   SER   551      -5.762  16.870  31.990  1.00  0.00           O
ATOM   4418  N   TRP   552      -5.010  16.615  29.885  1.00  0.00           N
ATOM   4419  CA  TRP   552      -5.701  17.790  29.374  1.00  0.00           C
ATOM   4420  CB  TRP   552      -4.912  18.420  28.231  1.00  0.00           C
ATOM   4421  CG  TRP   552      -3.664  19.097  28.631  1.00  0.00           C
ATOM   4422  CD1 TRP   552      -3.303  19.473  29.881  1.00  0.00           C
ATOM   4423  NE1 TRP   552      -2.073  20.079  29.854  1.00  0.00           N
ATOM   4424  CE2 TRP   552      -1.622  20.104  28.563  1.00  0.00           C
ATOM   4425  CZ2 TRP   552      -0.441  20.609  28.034  1.00  0.00           C
ATOM   4426  CH2 TRP   552      -0.255  20.493  26.688  1.00  0.00           C
ATOM   4427  CZ3 TRP   552      -1.210  19.893  25.871  1.00  0.00           C
ATOM   4428  CE3 TRP   552      -2.381  19.392  26.391  1.00  0.00           C
ATOM   4429  CD2 TRP   552      -2.601  19.496  27.766  1.00  0.00           C
ATOM   4430  C   TRP   552      -7.090  17.423  28.881  1.00  0.00           C
ATOM   4431  O   TRP   552      -8.012  18.239  28.943  1.00  0.00           O
ATOM   4432  N   TYR   553      -7.248  16.197  28.378  1.00  0.00           N
ATOM   4433  CA  TYR   553      -8.517  15.777  27.800  1.00  0.00           C
ATOM   4434  CB  TYR   553      -8.305  14.531  26.938  1.00  0.00           C
ATOM   4435  CG  TYR   553      -9.549  13.712  26.681  1.00  0.00           C
ATOM   4436  CD1 TYR   553     -10.494  14.127  25.754  1.00  0.00           C
ATOM   4437  CE1 TYR   553     -11.630  13.382  25.512  1.00  0.00           C
ATOM   4438  CZ  TYR   553     -11.826  12.201  26.195  1.00  0.00           C
ATOM   4439  OH  TYR   553     -12.954  11.451  25.960  1.00  0.00           O
ATOM   4440  CE2 TYR   553     -10.902  11.764  27.117  1.00  0.00           C
ATOM   4441  CD2 TYR   553      -9.769  12.514  27.350  1.00  0.00           C
ATOM   4442  C   TYR   553      -9.567  15.520  28.871  1.00  0.00           C
ATOM   4443  O   TYR   553     -10.753  15.774  28.642  1.00  0.00           O
ATOM   4444  N   GLU   554      -9.159  15.017  30.037  1.00  0.00           N
ATOM   4445  CA  GLU   554     -10.130  14.773  31.097  1.00  0.00           C
ATOM   4446  CB  GLU   554      -9.546  13.808  32.136  1.00  0.00           C
ATOM   4447  CG  GLU   554      -8.425  14.322  33.044  1.00  0.00           C
ATOM   4448  CD  GLU   554      -8.926  14.991  34.311  1.00  0.00           C
ATOM   4449  OE1 GLU   554     -10.106  14.791  34.660  1.00  0.00           O
ATOM   4450  OE2 GLU   554      -8.133  15.698  34.967  1.00  0.00           O
ATOM   4451  C   GLU   554     -10.596  16.082  31.721  1.00  0.00           C
ATOM   4452  O   GLU   554     -11.710  16.161  32.250  1.00  0.00           O
ATOM   4453  N   GLN   555      -9.764  17.116  31.663  1.00  0.00           N
ATOM   4454  CA  GLN   555     -10.203  18.468  31.974  1.00  0.00           C
ATOM   4455  CB  GLN   555      -9.055  19.279  32.560  1.00  0.00           C
ATOM   4456  CG  GLN   555      -8.612  18.806  33.923  1.00  0.00           C
ATOM   4457  CD  GLN   555      -7.269  19.367  34.319  1.00  0.00           C
ATOM   4458  OE1 GLN   555      -6.614  20.048  33.533  1.00  0.00           O
ATOM   4459  NE2 GLN   555      -6.849  19.086  35.545  1.00  0.00           N
ATOM   4460  C   GLN   555     -10.773  19.104  30.708  1.00  0.00           C
ATOM   4461  O   GLN   555     -10.886  18.465  29.660  1.00  0.00           O
ATOM   4462  N   GLY   556     -11.131  20.376  30.785  1.00  0.00           N
ATOM   4463  CA  GLY   556     -11.728  21.030  29.641  1.00  0.00           C
ATOM   4464  C   GLY   556     -10.745  21.877  28.867  1.00  0.00           C
ATOM   4465  O   GLY   556     -11.072  22.993  28.457  1.00  0.00           O
ATOM   4466  N   ILE   557      -9.534  21.366  28.664  1.00  0.00           N
ATOM   4467  CA  ILE   557      -8.465  22.128  28.045  1.00  0.00           C
ATOM   4468  CB  ILE   557      -7.190  22.078  28.911  1.00  0.00           C
ATOM   4469  CG2 ILE   557      -6.134  22.979  28.335  1.00  0.00           C
ATOM   4470  CG1 ILE   557      -7.518  22.517  30.336  1.00  0.00           C
ATOM   4471  CD1 ILE   557      -6.335  22.523  31.264  1.00  0.00           C
ATOM   4472  C   ILE   557      -8.179  21.659  26.624  1.00  0.00           C
ATOM   4473  O   ILE   557      -8.028  22.483  25.722  1.00  0.00           O
ATOM   4474  N   LEU   558      -8.138  20.346  26.394  1.00  0.00           N
ATOM   4475  CA  LEU   558      -7.882  19.847  25.046  1.00  0.00           C
ATOM   4476  CB  LEU   558      -7.483  18.373  25.088  1.00  0.00           C
ATOM   4477  CG  LEU   558      -6.560  17.918  23.959  1.00  0.00           C
ATOM   4478  CD1 LEU   558      -5.237  18.640  24.041  1.00  0.00           C
ATOM   4479  CD2 LEU   558      -6.357  16.422  24.002  1.00  0.00           C
ATOM   4480  C   LEU   558      -9.081  20.030  24.126  1.00  0.00           C
ATOM   4481  O   LEU   558      -8.922  19.967  22.904  1.00  0.00           O
ATOM   4482  N   GLU   559     -10.268  20.256  24.685  1.00  0.00           N
ATOM   4483  CA  GLU   559     -11.423  20.602  23.864  1.00  0.00           C
ATOM   4484  CB  GLU   559     -12.692  20.530  24.710  1.00  0.00           C
ATOM   4485  CG  GLU   559     -13.970  20.907  23.988  1.00  0.00           C
ATOM   4486  CD  GLU   559     -15.198  20.707  24.851  1.00  0.00           C
ATOM   4487  OE1 GLU   559     -16.210  20.190  24.337  1.00  0.00           O
ATOM   4488  OE2 GLU   559     -15.148  21.066  26.046  1.00  0.00           O
ATOM   4489  C   GLU   559     -11.258  21.983  23.245  1.00  0.00           C
ATOM   4490  O   GLU   559     -11.630  22.199  22.087  1.00  0.00           O
ATOM   4491  N   ASN   560     -10.681  22.925  23.991  1.00  0.00           N
ATOM   4492  CA  ASN   560     -10.529  24.290  23.507  1.00  0.00           C
ATOM   4493  CB  ASN   560     -10.474  25.261  24.684  1.00  0.00           C
ATOM   4494  CG  ASN   560     -11.663  25.130  25.602  1.00  0.00           C
ATOM   4495  OD1 ASN   560     -12.673  24.526  25.242  1.00  0.00           O
ATOM   4496  ND2 ASN   560     -11.554  25.694  26.797  1.00  0.00           N
ATOM   4497  C   ASN   560      -9.297  24.492  22.637  1.00  0.00           C
ATOM   4498  O   ASN   560      -9.215  25.512  21.948  1.00  0.00           O
ATOM   4499  N   ILE   561      -8.343  23.561  22.638  1.00  0.00           N
ATOM   4500  CA  ILE   561      -7.206  23.699  21.736  1.00  0.00           C
ATOM   4501  CB  ILE   561      -5.977  22.955  22.288  1.00  0.00           C
ATOM   4502  CG2 ILE   561      -4.758  23.193  21.431  1.00  0.00           C
ATOM   4503  CG1 ILE   561      -5.648  23.436  23.695  1.00  0.00           C
ATOM   4504  CD1 ILE   561      -4.544  22.656  24.353  1.00  0.00           C
ATOM   4505  C   ILE   561      -7.581  23.216  20.342  1.00  0.00           C
ATOM   4506  O   ILE   561      -7.150  23.796  19.340  1.00  0.00           O
ATOM   4507  N   GLN   562      -8.427  22.187  20.247  1.00  0.00           N
ATOM   4508  CA  GLN   562      -8.837  21.671  18.948  1.00  0.00           C
ATOM   4509  CB  GLN   562      -9.496  20.307  19.109  1.00  0.00           C
ATOM   4510  CG  GLN   562      -8.580  19.263  19.676  1.00  0.00           C
ATOM   4511  CD  GLN   562      -8.953  17.871  19.241  1.00  0.00           C
ATOM   4512  OE1 GLN   562      -9.500  17.090  20.019  1.00  0.00           O
ATOM   4513  NE2 GLN   562      -8.669  17.549  17.986  1.00  0.00           N
ATOM   4514  C   GLN   562      -9.784  22.607  18.213  1.00  0.00           C
ATOM   4515  O   GLN   562      -9.990  22.431  17.009  1.00  0.00           O
ATOM   4516  N   ARG   563     -10.382  23.576  18.908  1.00  0.00           N
ATOM   4517  CA  ARG   563     -11.125  24.621  18.215  1.00  0.00           C
ATOM   4518  CB  ARG   563     -11.897  25.482  19.210  1.00  0.00           C
ATOM   4519  CG  ARG   563     -13.191  24.880  19.711  1.00  0.00           C
ATOM   4520  CD  ARG   563     -13.904  25.861  20.623  1.00  0.00           C
ATOM   4521  NE  ARG   563     -14.874  25.209  21.495  1.00  0.00           N
ATOM   4522  CZ  ARG   563     -15.366  25.756  22.600  1.00  0.00           C
ATOM   4523  NH1 ARG   563     -14.980  26.969  22.969  1.00  0.00           N
ATOM   4524  NH2 ARG   563     -16.246  25.093  23.338  1.00  0.00           N
ATOM   4525  C   ARG   563     -10.193  25.492  17.390  1.00  0.00           C
ATOM   4526  O   ARG   563     -10.518  25.853  16.254  1.00  0.00           O
ATOM   4527  N   ASN   564      -9.032  25.843  17.939  1.00  0.00           N
ATOM   4528  CA  ASN   564      -8.106  26.687  17.189  1.00  0.00           C
ATOM   4529  CB  ASN   564      -7.134  27.377  18.148  1.00  0.00           C
ATOM   4530  CG  ASN   564      -7.841  28.108  19.261  1.00  0.00           C
ATOM   4531  OD1 ASN   564      -9.007  28.472  19.133  1.00  0.00           O
ATOM   4532  ND2 ASN   564      -7.139  28.334  20.361  1.00  0.00           N
ATOM   4533  C   ASN   564      -7.353  25.868  16.147  1.00  0.00           C
ATOM   4534  O   ASN   564      -7.583  26.008  14.946  1.00  0.00           O
ATOM   4535  N   LYS   565      -6.512  24.947  16.586  1.00  0.00           N
ATOM   4536  CA  LYS   565      -5.652  24.223  15.667  1.00  0.00           C
ATOM   4537  CB  LYS   565      -4.187  24.571  15.884  1.00  0.00           C
ATOM   4538  CG  LYS   565      -3.861  26.031  15.703  1.00  0.00           C
ATOM   4539  CD  LYS   565      -2.502  26.340  16.267  1.00  0.00           C
ATOM   4540  CE  LYS   565      -2.111  27.758  15.979  1.00  0.00           C
ATOM   4541  NZ  LYS   565      -1.899  27.987  14.532  1.00  0.00           N
ATOM   4542  C   LYS   565      -5.843  22.729  15.836  1.00  0.00           C
ATOM   4543  O   LYS   565      -6.170  22.247  16.922  1.00  0.00           O
ATOM   4544  N   LEU   566      -5.639  22.001  14.745  1.00  0.00           N
ATOM   4545  CA  LEU   566      -5.519  20.556  14.830  1.00  0.00           C
ATOM   4546  CB  LEU   566      -5.474  19.943  13.436  1.00  0.00           C
ATOM   4547  CG  LEU   566      -6.760  20.030  12.629  1.00  0.00           C
ATOM   4548  CD1 LEU   566      -6.491  19.626  11.198  1.00  0.00           C
ATOM   4549  CD2 LEU   566      -7.813  19.143  13.252  1.00  0.00           C
ATOM   4550  C   LEU   566      -4.251  20.199  15.588  1.00  0.00           C
ATOM   4551  O   LEU   566      -3.302  20.978  15.648  1.00  0.00           O
ATOM   4552  N   LEU   567      -4.228  19.012  16.174  1.00  0.00           N
ATOM   4553  CA  LEU   567      -3.031  18.585  16.878  1.00  0.00           C
ATOM   4554  CB  LEU   567      -3.216  18.636  18.402  1.00  0.00           C
ATOM   4555  CG  LEU   567      -3.925  17.584  19.245  1.00  0.00           C
ATOM   4556  CD1 LEU   567      -3.663  17.854  20.711  1.00  0.00           C
ATOM   4557  CD2 LEU   567      -5.397  17.556  18.965  1.00  0.00           C
ATOM   4558  C   LEU   567      -2.645  17.200  16.393  1.00  0.00           C
ATOM   4559  O   LEU   567      -3.492  16.309  16.287  1.00  0.00           O
ATOM   4560  N   PHE   568      -1.370  17.042  16.052  1.00  0.00           N
ATOM   4561  CA  PHE   568      -0.857  15.830  15.424  1.00  0.00           C
ATOM   4562  CB  PHE   568      -0.348  16.117  14.022  1.00  0.00           C
ATOM   4563  CG  PHE   568      -1.422  16.475  13.051  1.00  0.00           C
ATOM   4564  CD1 PHE   568      -2.384  15.549  12.696  1.00  0.00           C
ATOM   4565  CE1 PHE   568      -3.373  15.872  11.799  1.00  0.00           C
ATOM   4566  CZ  PHE   568      -3.406  17.132  11.242  1.00  0.00           C
ATOM   4567  CE2 PHE   568      -2.450  18.065  11.585  1.00  0.00           C
ATOM   4568  CD2 PHE   568      -1.465  17.733  12.484  1.00  0.00           C
ATOM   4569  C   PHE   568       0.253  15.282  16.305  1.00  0.00           C
ATOM   4570  O   PHE   568       1.365  15.813  16.308  1.00  0.00           O
ATOM   4571  N   ILE   569      -0.049  14.223  17.051  1.00  0.00           N
ATOM   4572  CA  ILE   569       0.941  13.625  17.932  1.00  0.00           C
ATOM   4573  CB  ILE   569       0.247  12.730  18.970  1.00  0.00           C
ATOM   4574  CG2 ILE   569       1.262  12.118  19.915  1.00  0.00           C
ATOM   4575  CG1 ILE   569      -0.796  13.540  19.739  1.00  0.00           C
ATOM   4576  CD1 ILE   569      -1.391  12.825  20.931  1.00  0.00           C
ATOM   4577  C   ILE   569       1.953  12.845  17.107  1.00  0.00           C
ATOM   4578  O   ILE   569       1.589  12.051  16.230  1.00  0.00           O
ATOM   4579  N   GLU   570       3.233  13.076  17.374  1.00  0.00           N
ATOM   4580  CA  GLU   570       4.314  12.357  16.714  1.00  0.00           C
ATOM   4581  CB  GLU   570       5.533  13.253  16.535  1.00  0.00           C
ATOM   4582  CG  GLU   570       6.735  12.553  15.940  1.00  0.00           C
ATOM   4583  CD  GLU   570       7.796  12.248  16.971  1.00  0.00           C
ATOM   4584  OE1 GLU   570       7.656  12.711  18.119  1.00  0.00           O
ATOM   4585  OE2 GLU   570       8.774  11.547  16.635  1.00  0.00           O
ATOM   4586  C   GLU   570       4.640  11.131  17.558  1.00  0.00           C
ATOM   4587  O   GLU   570       5.176  11.256  18.663  1.00  0.00           O
ATOM   4588  N   THR   571       4.315   9.953  17.037  1.00  0.00           N
ATOM   4589  CA  THR   571       4.421   8.705  17.773  1.00  0.00           C
ATOM   4590  CB  THR   571       3.209   7.825  17.433  1.00  0.00           C
ATOM   4591  CG2 THR   571       2.875   6.844  18.563  1.00  0.00           C
ATOM   4592  OG1 THR   571       2.056   8.664  17.312  1.00  0.00           O
ATOM   4593  C   THR   571       5.771   8.063  17.424  1.00  0.00           C
ATOM   4594  O   THR   571       6.539   8.588  16.617  1.00  0.00           O
ATOM   4595  N   GLN   572       6.068   6.916  18.040  1.00  0.00           N
ATOM   4596  CA  GLN   572       7.394   6.320  17.912  1.00  0.00           C
ATOM   4597  CB  GLN   572       7.634   5.341  19.061  1.00  0.00           C
ATOM   4598  CG  GLN   572       7.001   5.775  20.373  1.00  0.00           C
ATOM   4599  CD  GLN   572       7.395   4.894  21.541  1.00  0.00           C
ATOM   4600  OE1 GLN   572       8.371   4.150  21.472  1.00  0.00           O
ATOM   4601  NE2 GLN   572       6.630   4.971  22.623  1.00  0.00           N
ATOM   4602  C   GLN   572       7.575   5.622  16.567  1.00  0.00           C
ATOM   4603  O   GLN   572       8.656   5.688  15.971  1.00  0.00           O
ATOM   4604  N   ASP   573       6.538   4.949  16.075  1.00  0.00           N
ATOM   4605  CA  ASP   573       6.654   4.191  14.836  1.00  0.00           C
ATOM   4606  CB  ASP   573       5.551   3.133  14.751  1.00  0.00           C
ATOM   4607  CG  ASP   573       4.158   3.728  14.736  1.00  0.00           C
ATOM   4608  OD1 ASP   573       3.688   4.133  13.653  1.00  0.00           O
ATOM   4609  OD2 ASP   573       3.532   3.796  15.814  1.00  0.00           O
ATOM   4610  C   ASP   573       6.613   5.120  13.628  1.00  0.00           C
ATOM   4611  O   ASP   573       5.869   6.103  13.603  1.00  0.00           O
ATOM   4612  N   GLY   574       7.431   4.802  12.624  1.00  0.00           N
ATOM   4613  CA  GLY   574       7.610   5.674  11.480  1.00  0.00           C
ATOM   4614  C   GLY   574       6.465   5.721  10.494  1.00  0.00           C
ATOM   4615  O   GLY   574       6.456   6.597   9.626  1.00  0.00           O
ATOM   4616  N   ALA   575       5.501   4.806  10.597  1.00  0.00           N
ATOM   4617  CA  ALA   575       4.383   4.815   9.658  1.00  0.00           C
ATOM   4618  CB  ALA   575       3.729   3.434   9.602  1.00  0.00           C
ATOM   4619  C   ALA   575       3.359   5.876  10.033  1.00  0.00           C
ATOM   4620  O   ALA   575       2.898   6.636   9.175  1.00  0.00           O
ATOM   4621  N   GLU   576       2.985   5.932  11.312  1.00  0.00           N
ATOM   4622  CA  GLU   576       2.025   6.931  11.770  1.00  0.00           C
ATOM   4623  CB  GLU   576       1.512   6.549  13.158  1.00  0.00           C
ATOM   4624  CG  GLU   576       0.429   7.442  13.725  1.00  0.00           C
ATOM   4625  CD  GLU   576       0.024   7.029  15.120  1.00  0.00           C
ATOM   4626  OE1 GLU   576      -0.009   5.812  15.393  1.00  0.00           O
ATOM   4627  OE2 GLU   576      -0.254   7.920  15.949  1.00  0.00           O
ATOM   4628  C   GLU   576       2.642   8.323  11.781  1.00  0.00           C
ATOM   4629  O   GLU   576       1.945   9.319  11.551  1.00  0.00           O
ATOM   4630  N   THR   577       3.953   8.404  12.032  1.00  0.00           N
ATOM   4631  CA  THR   577       4.630   9.693  12.138  1.00  0.00           C
ATOM   4632  CB  THR   577       6.040   9.483  12.694  1.00  0.00           C
ATOM   4633  CG2 THR   577       6.870  10.752  12.607  1.00  0.00           C
ATOM   4634  OG1 THR   577       5.951   9.081  14.065  1.00  0.00           O
ATOM   4635  C   THR   577       4.670  10.418  10.797  1.00  0.00           C
ATOM   4636  O   THR   577       4.366  11.615  10.726  1.00  0.00           O
ATOM   4637  N   SER   578       4.989   9.702   9.716  1.00  0.00           N
ATOM   4638  CA  SER   578       5.024  10.332   8.398  1.00  0.00           C
ATOM   4639  CB  SER   578       5.747   9.426   7.404  1.00  0.00           C
ATOM   4640  OG  SER   578       7.151   9.568   7.519  1.00  0.00           O
ATOM   4641  C   SER   578       3.626  10.662   7.892  1.00  0.00           C
ATOM   4642  O   SER   578       3.467  11.570   7.069  1.00  0.00           O
ATOM   4643  N   VAL   579       2.610   9.934   8.357  1.00  0.00           N
ATOM   4644  CA  VAL   579       1.228  10.321   8.087  1.00  0.00           C
ATOM   4645  CB  VAL   579       0.268   9.180   8.475  1.00  0.00           C
ATOM   4646  CG1 VAL   579      -1.154   9.696   8.683  1.00  0.00           C
ATOM   4647  CG2 VAL   579       0.294   8.089   7.418  1.00  0.00           C
ATOM   4648  C   VAL   579       0.897  11.611   8.824  1.00  0.00           C
ATOM   4649  O   VAL   579       0.376  12.569   8.239  1.00  0.00           O
ATOM   4650  N   ALA   580       1.231  11.670  10.116  1.00  0.00           N
ATOM   4651  CA  ALA   580       0.926  12.838  10.931  1.00  0.00           C
ATOM   4652  CB  ALA   580       1.058  12.493  12.414  1.00  0.00           C
ATOM   4653  C   ALA   580       1.812  14.031  10.601  1.00  0.00           C
ATOM   4654  O   ALA   580       1.493  15.150  11.009  1.00  0.00           O
ATOM   4655  N   LEU   581       2.911  13.822   9.884  1.00  0.00           N
ATOM   4656  CA  LEU   581       3.756  14.929   9.465  1.00  0.00           C
ATOM   4657  CB  LEU   581       5.212  14.473   9.392  1.00  0.00           C
ATOM   4658  CG  LEU   581       6.279  15.509   9.074  1.00  0.00           C
ATOM   4659  CD1 LEU   581       6.369  16.527  10.182  1.00  0.00           C
ATOM   4660  CD2 LEU   581       7.597  14.810   8.867  1.00  0.00           C
ATOM   4661  C   LEU   581       3.331  15.502   8.122  1.00  0.00           C
ATOM   4662  O   LEU   581       3.437  16.716   7.914  1.00  0.00           O
ATOM   4663  N   GLU   582       2.838  14.662   7.212  1.00  0.00           N
ATOM   4664  CA  GLU   582       2.363  15.162   5.929  1.00  0.00           C
ATOM   4665  CB  GLU   582       2.243  14.014   4.927  1.00  0.00           C
ATOM   4666  CG  GLU   582       3.567  13.587   4.315  1.00  0.00           C
ATOM   4667  CD  GLU   582       3.397  12.547   3.223  1.00  0.00           C
ATOM   4668  OE1 GLU   582       2.427  11.764   3.292  1.00  0.00           O
ATOM   4669  OE2 GLU   582       4.232  12.516   2.297  1.00  0.00           O
ATOM   4670  C   GLU   582       1.028  15.878   6.063  1.00  0.00           C
ATOM   4671  O   GLU   582       0.737  16.784   5.277  1.00  0.00           O
ATOM   4672  N   LYS   583       0.212  15.490   7.042  1.00  0.00           N
ATOM   4673  CA  LYS   583      -1.012  16.233   7.310  1.00  0.00           C
ATOM   4674  CB  LYS   583      -2.008  15.361   8.070  1.00  0.00           C
ATOM   4675  CG  LYS   583      -2.419  14.109   7.325  1.00  0.00           C
ATOM   4676  CD  LYS   583      -3.916  14.054   7.113  1.00  0.00           C
ATOM   4677  CE  LYS   583      -4.304  12.813   6.336  1.00  0.00           C
ATOM   4678  NZ  LYS   583      -5.770  12.746   6.085  1.00  0.00           N
ATOM   4679  C   LYS   583      -0.727  17.507   8.089  1.00  0.00           C
ATOM   4680  O   LYS   583      -1.519  18.452   8.033  1.00  0.00           O
ATOM   4681  N   TYR   584       0.384  17.546   8.829  1.00  0.00           N
ATOM   4682  CA  TYR   584       0.767  18.768   9.528  1.00  0.00           C
ATOM   4683  CB  TYR   584       1.897  18.478  10.518  1.00  0.00           C
ATOM   4684  CG  TYR   584       2.605  19.711  11.031  1.00  0.00           C
ATOM   4685  CD1 TYR   584       2.028  20.509  12.002  1.00  0.00           C
ATOM   4686  CE1 TYR   584       2.669  21.632  12.476  1.00  0.00           C
ATOM   4687  CZ  TYR   584       3.905  21.963  11.986  1.00  0.00           C
ATOM   4688  OH  TYR   584       4.551  23.077  12.453  1.00  0.00           O
ATOM   4689  CE2 TYR   584       4.508  21.185  11.028  1.00  0.00           C
ATOM   4690  CD2 TYR   584       3.863  20.062  10.562  1.00  0.00           C
ATOM   4691  C   TYR   584       1.181  19.850   8.544  1.00  0.00           C
ATOM   4692  O   TYR   584       0.732  20.995   8.651  1.00  0.00           O
ATOM   4693  N   GLN   585       2.027  19.507   7.572  1.00  0.00           N
ATOM   4694  CA  GLN   585       2.442  20.473   6.563  1.00  0.00           C
ATOM   4695  CB  GLN   585       3.649  19.939   5.792  1.00  0.00           C
ATOM   4696  CG  GLN   585       4.866  19.689   6.664  1.00  0.00           C
ATOM   4697  CD  GLN   585       6.079  19.275   5.861  1.00  0.00           C
ATOM   4698  OE1 GLN   585       5.982  19.001   4.666  1.00  0.00           O
ATOM   4699  NE2 GLN   585       7.234  19.228   6.516  1.00  0.00           N
ATOM   4700  C   GLN   585       1.325  20.822   5.594  1.00  0.00           C
ATOM   4701  O   GLN   585       1.413  21.850   4.918  1.00  0.00           O
ATOM   4702  N   GLU   586       0.284  19.995   5.511  1.00  0.00           N
ATOM   4703  CA  GLU   586      -0.902  20.356   4.749  1.00  0.00           C
ATOM   4704  CB  GLU   586      -1.680  19.097   4.371  1.00  0.00           C
ATOM   4705  CG  GLU   586      -2.930  19.340   3.552  1.00  0.00           C
ATOM   4706  CD  GLU   586      -3.862  18.144   3.551  1.00  0.00           C
ATOM   4707  OE1 GLU   586      -3.439  17.060   3.099  1.00  0.00           O
ATOM   4708  OE2 GLU   586      -5.017  18.288   4.005  1.00  0.00           O
ATOM   4709  C   GLU   586      -1.782  21.311   5.539  1.00  0.00           C
ATOM   4710  O   GLU   586      -2.364  22.238   4.968  1.00  0.00           O
ATOM   4711  N   ALA   587      -1.875  21.110   6.855  1.00  0.00           N
ATOM   4712  CA  ALA   587      -2.727  21.962   7.672  1.00  0.00           C
ATOM   4713  CB  ALA   587      -3.002  21.304   9.020  1.00  0.00           C
ATOM   4714  C   ALA   587      -2.134  23.346   7.880  1.00  0.00           C
ATOM   4715  O   ALA   587      -2.886  24.302   8.083  1.00  0.00           O
ATOM   4716  N   CYS   588      -0.813  23.484   7.821  1.00  0.00           N
ATOM   4717  CA  CYS   588      -0.197  24.799   7.903  1.00  0.00           C
ATOM   4718  CB  CYS   588       1.285  24.669   8.242  1.00  0.00           C
ATOM   4719  SG  CYS   588       1.619  23.941   9.843  1.00  0.00           S
ATOM   4720  C   CYS   588      -0.353  25.592   6.617  1.00  0.00           C
ATOM   4721  O   CYS   588      -0.263  26.822   6.650  1.00  0.00           O
ATOM   4722  N   GLU   589      -0.586  24.921   5.492  1.00  0.00           N
ATOM   4723  CA  GLU   589      -0.715  25.601   4.211  1.00  0.00           C
ATOM   4724  CB  GLU   589      -0.168  24.723   3.087  1.00  0.00           C
ATOM   4725  CG  GLU   589       1.345  24.728   3.006  1.00  0.00           C
ATOM   4726  CD  GLU   589       1.879  23.768   1.964  1.00  0.00           C
ATOM   4727  OE1 GLU   589       1.213  22.746   1.701  1.00  0.00           O
ATOM   4728  OE2 GLU   589       2.966  24.034   1.411  1.00  0.00           O
ATOM   4729  C   GLU   589      -2.145  26.008   3.901  1.00  0.00           C
ATOM   4730  O   GLU   589      -2.356  27.079   3.325  1.00  0.00           O
ATOM   4731  N   ASN   590      -3.140  25.194   4.261  1.00  0.00           N
ATOM   4732  CA  ASN   590      -4.505  25.700   4.191  1.00  0.00           C
ATOM   4733  CB  ASN   590      -5.519  24.603   3.817  1.00  0.00           C
ATOM   4734  CG  ASN   590      -5.579  23.446   4.802  1.00  0.00           C
ATOM   4735  OD1 ASN   590      -4.952  23.447   5.848  1.00  0.00           O
ATOM   4736  ND2 ASN   590      -6.362  22.437   4.448  1.00  0.00           N
ATOM   4737  C   ASN   590      -4.853  26.404   5.498  1.00  0.00           C
ATOM   4738  O   ASN   590      -3.960  26.726   6.287  1.00  0.00           O
ATOM   4739  N   GLY   591      -6.137  26.669   5.723  1.00  0.00           N
ATOM   4740  CA  GLY   591      -6.515  27.736   6.634  1.00  0.00           C
ATOM   4741  C   GLY   591      -6.301  27.451   8.105  1.00  0.00           C
ATOM   4742  O   GLY   591      -6.076  28.379   8.884  1.00  0.00           O
ATOM   4743  N   ARG   592      -6.350  26.182   8.504  1.00  0.00           N
ATOM   4744  CA  ARG   592      -6.584  25.892   9.913  1.00  0.00           C
ATOM   4745  CB  ARG   592      -7.160  24.489  10.072  1.00  0.00           C
ATOM   4746  CG  ARG   592      -7.740  24.271  11.444  1.00  0.00           C
ATOM   4747  CD  ARG   592      -8.823  23.227  11.451  1.00  0.00           C
ATOM   4748  NE  ARG   592      -9.466  23.169  12.759  1.00  0.00           N
ATOM   4749  CZ  ARG   592     -10.241  22.174  13.167  1.00  0.00           C
ATOM   4750  NH1 ARG   592     -10.782  22.209  14.376  1.00  0.00           N
ATOM   4751  NH2 ARG   592     -10.479  21.143  12.369  1.00  0.00           N
ATOM   4752  C   ARG   592      -5.330  26.050  10.767  1.00  0.00           C
ATOM   4753  O   ARG   592      -5.390  26.655  11.842  1.00  0.00           O
ATOM   4754  N   GLY   593      -4.197  25.531  10.322  1.00  0.00           N
ATOM   4755  CA  GLY   593      -3.019  25.496  11.163  1.00  0.00           C
ATOM   4756  C   GLY   593      -3.042  24.309  12.112  1.00  0.00           C
ATOM   4757  O   GLY   593      -4.089  23.771  12.461  1.00  0.00           O
ATOM   4758  N   ALA   594      -1.857  23.897  12.543  1.00  0.00           N
ATOM   4759  CA  ALA   594      -1.768  22.664  13.300  1.00  0.00           C
ATOM   4760  CB  ALA   594      -1.414  21.488  12.395  1.00  0.00           C
ATOM   4761  C   ALA   594      -0.750  22.800  14.419  1.00  0.00           C
ATOM   4762  O   ALA   594      -0.011  23.779  14.502  1.00  0.00           O
ATOM   4763  N   ILE   595      -0.735  21.797  15.292  1.00  0.00           N
ATOM   4764  CA  ILE   595       0.195  21.712  16.411  1.00  0.00           C
ATOM   4765  CB  ILE   595      -0.502  21.916  17.761  1.00  0.00           C
ATOM   4766  CG2 ILE   595       0.434  21.591  18.899  1.00  0.00           C
ATOM   4767  CG1 ILE   595      -0.982  23.350  17.910  1.00  0.00           C
ATOM   4768  CD1 ILE   595      -1.840  23.565  19.114  1.00  0.00           C
ATOM   4769  C   ILE   595       0.847  20.342  16.340  1.00  0.00           C
ATOM   4770  O   ILE   595       0.175  19.320  16.517  1.00  0.00           O
ATOM   4771  N   LEU   596       2.147  20.310  16.069  1.00  0.00           N
ATOM   4772  CA  LEU   596       2.892  19.054  16.060  1.00  0.00           C
ATOM   4773  CB  LEU   596       3.892  19.020  14.911  1.00  0.00           C
ATOM   4774  CG  LEU   596       4.792  17.788  14.813  1.00  0.00           C
ATOM   4775  CD1 LEU   596       4.012  16.587  14.339  1.00  0.00           C
ATOM   4776  CD2 LEU   596       5.964  18.060  13.897  1.00  0.00           C
ATOM   4777  C   LEU   596       3.584  18.931  17.406  1.00  0.00           C
ATOM   4778  O   LEU   596       4.669  19.475  17.613  1.00  0.00           O
ATOM   4779  N   LEU   597       2.948  18.233  18.339  1.00  0.00           N
ATOM   4780  CA  LEU   597       3.510  18.047  19.667  1.00  0.00           C
ATOM   4781  CB  LEU   597       2.421  18.097  20.740  1.00  0.00           C
ATOM   4782  CG  LEU   597       1.173  17.225  20.791  1.00  0.00           C
ATOM   4783  CD1 LEU   597       1.396  15.978  21.588  1.00  0.00           C
ATOM   4784  CD2 LEU   597       0.047  18.027  21.397  1.00  0.00           C
ATOM   4785  C   LEU   597       4.292  16.743  19.680  1.00  0.00           C
ATOM   4786  O   LEU   597       3.762  15.689  19.318  1.00  0.00           O
ATOM   4787  N   SER   598       5.561  16.828  20.055  1.00  0.00           N
ATOM   4788  CA  SER   598       6.518  15.757  19.814  1.00  0.00           C
ATOM   4789  CB  SER   598       7.276  16.017  18.512  1.00  0.00           C
ATOM   4790  OG  SER   598       8.277  16.994  18.702  1.00  0.00           O
ATOM   4791  C   SER   598       7.443  15.645  21.022  1.00  0.00           C
ATOM   4792  O   SER   598       7.161  16.168  22.105  1.00  0.00           O
ATOM   4793  N   VAL   599       8.558  14.944  20.837  1.00  0.00           N
ATOM   4794  CA  VAL   599       9.505  14.635  21.897  1.00  0.00           C
ATOM   4795  CB  VAL   599       9.541  13.106  22.145  1.00  0.00           C
ATOM   4796  CG1 VAL   599      10.715  12.671  23.005  1.00  0.00           C
ATOM   4797  CG2 VAL   599       8.250  12.674  22.781  1.00  0.00           C
ATOM   4798  C   VAL   599      10.862  15.189  21.483  1.00  0.00           C
ATOM   4799  O   VAL   599      11.239  15.128  20.311  1.00  0.00           O
ATOM   4800  N   ALA   600      11.584  15.765  22.451  1.00  0.00           N
ATOM   4801  CA  ALA   600      12.804  16.500  22.134  1.00  0.00           C
ATOM   4802  CB  ALA   600      13.213  17.363  23.323  1.00  0.00           C
ATOM   4803  C   ALA   600      13.946  15.576  21.729  1.00  0.00           C
ATOM   4804  O   ALA   600      14.800  15.959  20.923  1.00  0.00           O
ATOM   4805  N   ARG   601      14.021  14.388  22.309  1.00  0.00           N
ATOM   4806  CA  ARG   601      15.011  13.398  21.878  1.00  0.00           C
ATOM   4807  CB  ARG   601      15.573  12.659  23.085  1.00  0.00           C
ATOM   4808  CG  ARG   601      16.091  13.578  24.165  1.00  0.00           C
ATOM   4809  CD  ARG   601      17.599  13.669  24.125  1.00  0.00           C
ATOM   4810  NE  ARG   601      18.092  14.696  25.031  1.00  0.00           N
ATOM   4811  CZ  ARG   601      19.365  14.835  25.374  1.00  0.00           C
ATOM   4812  NH1 ARG   601      20.275  14.006  24.888  1.00  0.00           N
ATOM   4813  NH2 ARG   601      19.728  15.799  26.205  1.00  0.00           N
ATOM   4814  C   ARG   601      14.399  12.432  20.864  1.00  0.00           C
ATOM   4815  O   ARG   601      14.435  11.216  21.025  1.00  0.00           O
ATOM   4816  N   GLY   602      13.830  12.994  19.797  1.00  0.00           N
ATOM   4817  CA  GLY   602      13.068  12.228  18.838  1.00  0.00           C
ATOM   4818  C   GLY   602      13.613  12.328  17.423  1.00  0.00           C
ATOM   4819  O   GLY   602      14.655  12.935  17.164  1.00  0.00           O
ATOM   4820  N   LYS   603      12.868  11.708  16.505  1.00  0.00           N
ATOM   4821  CA  LYS   603      13.257  11.710  15.098  1.00  0.00           C
ATOM   4822  CB  LYS   603      12.514  10.596  14.359  1.00  0.00           C
ATOM   4823  CG  LYS   603      12.929  10.368  12.901  1.00  0.00           C
ATOM   4824  CD  LYS   603      14.434  10.389  12.683  1.00  0.00           C
ATOM   4825  CE  LYS   603      15.094   9.123  13.197  1.00  0.00           C
ATOM   4826  NZ  LYS   603      16.492   8.989  12.705  1.00  0.00           N
ATOM   4827  C   LYS   603      12.985  13.058  14.444  1.00  0.00           C
ATOM   4828  O   LYS   603      13.794  13.541  13.644  1.00  0.00           O
ATOM   4829  N   VAL   604      11.851  13.681  14.772  1.00  0.00           N
ATOM   4830  CA  VAL   604      11.476  14.947  14.153  1.00  0.00           C
ATOM   4831  CB  VAL   604       9.964  15.163  14.379  1.00  0.00           C
ATOM   4832  CG1 VAL   604       9.647  15.179  15.852  1.00  0.00           C
ATOM   4833  CG2 VAL   604       9.429  16.413  13.677  1.00  0.00           C
ATOM   4834  C   VAL   604      12.336  16.095  14.676  1.00  0.00           C
ATOM   4835  O   VAL   604      12.530  17.099  13.978  1.00  0.00           O
ATOM   4836  N   SER   605      12.922  15.942  15.863  1.00  0.00           N
ATOM   4837  CA  SER   605      13.698  17.024  16.451  1.00  0.00           C
ATOM   4838  CB  SER   605      13.888  16.764  17.939  1.00  0.00           C
ATOM   4839  OG  SER   605      14.723  17.743  18.527  1.00  0.00           O
ATOM   4840  C   SER   605      15.050  17.202  15.775  1.00  0.00           C
ATOM   4841  O   SER   605      15.635  18.289  15.849  1.00  0.00           O
ATOM   4842  N   GLU   606      15.562  16.165  15.118  1.00  0.00           N
ATOM   4843  CA  GLU   606      16.873  16.235  14.484  1.00  0.00           C
ATOM   4844  CB  GLU   606      17.756  15.071  14.972  1.00  0.00           C
ATOM   4845  CG  GLU   606      17.274  13.649  14.666  1.00  0.00           C
ATOM   4846  CD  GLU   606      17.756  13.120  13.321  1.00  0.00           C
ATOM   4847  OE1 GLU   606      17.258  12.068  12.878  1.00  0.00           O
ATOM   4848  OE2 GLU   606      18.649  13.747  12.714  1.00  0.00           O
ATOM   4849  C   GLU   606      16.819  16.253  12.966  1.00  0.00           C
ATOM   4850  O   GLU   606      17.684  16.859  12.334  1.00  0.00           O
ATOM   4851  N   GLY   607      15.826  15.608  12.358  1.00  0.00           N
ATOM   4852  CA  GLY   607      15.805  15.477  10.915  1.00  0.00           C
ATOM   4853  C   GLY   607      15.025  16.549  10.184  1.00  0.00           C
ATOM   4854  O   GLY   607      15.544  17.185   9.263  1.00  0.00           O
ATOM   4855  N   ILE   608      13.777  16.756  10.584  1.00  0.00           N
ATOM   4856  CA  ILE   608      12.872  17.631   9.849  1.00  0.00           C
ATOM   4857  CB  ILE   608      11.405  17.284  10.159  1.00  0.00           C
ATOM   4858  CG2 ILE   608      10.460  18.375   9.681  1.00  0.00           C
ATOM   4859  CG1 ILE   608      11.026  15.943   9.521  1.00  0.00           C
ATOM   4860  CD1 ILE   608      11.148  14.728  10.419  1.00  0.00           C
ATOM   4861  C   ILE   608      13.189  19.081  10.179  1.00  0.00           C
ATOM   4862  O   ILE   608      13.264  19.465  11.352  1.00  0.00           O
ATOM   4863  N   ASP   609      13.388  19.887   9.141  1.00  0.00           N
ATOM   4864  CA  ASP   609      13.697  21.303   9.278  1.00  0.00           C
ATOM   4865  CB  ASP   609      14.730  21.723   8.231  1.00  0.00           C
ATOM   4866  CG  ASP   609      15.388  23.055   8.545  1.00  0.00           C
ATOM   4867  OD1 ASP   609      14.681  24.076   8.653  1.00  0.00           O
ATOM   4868  OD2 ASP   609      16.631  23.084   8.659  1.00  0.00           O
ATOM   4869  C   ASP   609      12.402  22.090   9.123  1.00  0.00           C
ATOM   4870  O   ASP   609      11.693  21.936   8.122  1.00  0.00           O
ATOM   4871  N   PHE   610      12.094  22.928  10.112  1.00  0.00           N
ATOM   4872  CA  PHE   610      10.871  23.726  10.110  1.00  0.00           C
ATOM   4873  CB  PHE   610      10.295  23.828  11.513  1.00  0.00           C
ATOM   4874  CG  PHE   610       9.843  22.520  12.072  1.00  0.00           C
ATOM   4875  CD1 PHE   610       8.856  21.789  11.434  1.00  0.00           C
ATOM   4876  CE1 PHE   610       8.433  20.580  11.943  1.00  0.00           C
ATOM   4877  CZ  PHE   610       8.998  20.090  13.097  1.00  0.00           C
ATOM   4878  CE2 PHE   610       9.986  20.807  13.742  1.00  0.00           C
ATOM   4879  CD2 PHE   610      10.404  22.016  13.229  1.00  0.00           C
ATOM   4880  C   PHE   610      11.178  25.099   9.522  1.00  0.00           C
ATOM   4881  O   PHE   610      11.513  26.050  10.220  1.00  0.00           O
ATOM   4882  N   VAL   611      11.027  25.194   8.203  1.00  0.00           N
ATOM   4883  CA  VAL   611      11.193  26.439   7.460  1.00  0.00           C
ATOM   4884  CB  VAL   611      11.414  26.143   5.959  1.00  0.00           C
ATOM   4885  CG1 VAL   611      10.133  25.659   5.296  1.00  0.00           C
ATOM   4886  CG2 VAL   611      12.109  27.295   5.201  1.00  0.00           C
ATOM   4887  C   VAL   611       9.948  27.285   7.728  1.00  0.00           C
ATOM   4888  O   VAL   611       8.990  26.792   8.334  1.00  0.00           O
ATOM   4889  N   HIE   612       9.974  28.560   7.309  1.00  0.00           N
ATOM   4890  CA  HIE   612       8.958  29.561   7.637  1.00  0.00           C
ATOM   4891  CB  HIE   612       9.265  30.871   6.909  1.00  0.00           C
ATOM   4892  CG  HIE   612       9.280  30.750   5.419  1.00  0.00           C
ATOM   4893  ND1 HIE   612      10.372  30.282   4.724  1.00  0.00           N
ATOM   4894  CE1 HIE   612      10.107  30.294   3.431  1.00  0.00           C
ATOM   4895  NE2 HIE   612       8.880  30.754   3.262  1.00  0.00           N
ATOM   4896  CD2 HIE   612       8.342  31.050   4.491  1.00  0.00           C
ATOM   4897  C   HIE   612       7.542  29.110   7.294  1.00  0.00           C
ATOM   4898  O   HIE   612       7.320  28.341   6.360  1.00  0.00           O
ATOM   4899  N   HIE   613       6.603  29.561   8.128  1.00  0.00           N
ATOM   4900  CA  HIE   613       5.185  29.204   8.223  1.00  0.00           C
ATOM   4901  CB  HIE   613       4.362  29.711   7.009  1.00  0.00           C
ATOM   4902  CG  HIE   613       4.309  28.794   5.824  1.00  0.00           C
ATOM   4903  ND1 HIE   613       3.495  27.682   5.768  1.00  0.00           N
ATOM   4904  CE1 HIE   613       3.633  27.094   4.595  1.00  0.00           C
ATOM   4905  NE2 HIE   613       4.479  27.803   3.872  1.00  0.00           N
ATOM   4906  CD2 HIE   613       4.896  28.884   4.606  1.00  0.00           C
ATOM   4907  C   HIE   613       4.938  27.723   8.506  1.00  0.00           C
ATOM   4908  O   HIE   613       3.790  27.276   8.456  1.00  0.00           O
ATOM   4909  N   TYR   614       5.973  26.951   8.836  1.00  0.00           N
ATOM   4910  CA  TYR   614       5.833  25.685   9.547  1.00  0.00           C
ATOM   4911  CB  TYR   614       6.425  24.505   8.778  1.00  0.00           C
ATOM   4912  CG  TYR   614       5.967  24.368   7.354  1.00  0.00           C
ATOM   4913  CD1 TYR   614       4.676  23.969   7.057  1.00  0.00           C
ATOM   4914  CE1 TYR   614       4.256  23.837   5.751  1.00  0.00           C
ATOM   4915  CZ  TYR   614       5.136  24.097   4.728  1.00  0.00           C
ATOM   4916  OH  TYR   614       4.726  23.969   3.425  1.00  0.00           O
ATOM   4917  CE2 TYR   614       6.427  24.487   4.998  1.00  0.00           C
ATOM   4918  CD2 TYR   614       6.834  24.616   6.305  1.00  0.00           C
ATOM   4919  C   TYR   614       6.556  25.863  10.872  1.00  0.00           C
ATOM   4920  O   TYR   614       7.789  25.922  10.905  1.00  0.00           O
ATOM   4921  N   GLY   615       5.806  25.944  11.957  1.00  0.00           N
ATOM   4922  CA  GLY   615       6.442  26.218  13.223  1.00  0.00           C
ATOM   4923  C   GLY   615       6.875  27.661  13.357  1.00  0.00           C
ATOM   4924  O   GLY   615       8.072  27.960  13.373  1.00  0.00           O
ATOM   4925  N   ARG   616       5.904  28.573  13.408  1.00  0.00           N
ATOM   4926  CA  ARG   616       6.219  29.945  13.783  1.00  0.00           C
ATOM   4927  CB  ARG   616       5.021  30.852  13.530  1.00  0.00           C
ATOM   4928  CG  ARG   616       4.692  31.053  12.072  1.00  0.00           C
ATOM   4929  CD  ARG   616       5.827  31.673  11.306  1.00  0.00           C
ATOM   4930  NE  ARG   616       5.355  32.251  10.054  1.00  0.00           N
ATOM   4931  CZ  ARG   616       6.155  32.670   9.082  1.00  0.00           C
ATOM   4932  NH1 ARG   616       7.465  32.575   9.224  1.00  0.00           N
ATOM   4933  NH2 ARG   616       5.648  33.185   7.975  1.00  0.00           N
ATOM   4934  C   ARG   616       6.645  30.017  15.241  1.00  0.00           C
ATOM   4935  O   ARG   616       7.552  30.777  15.589  1.00  0.00           O
ATOM   4936  N   ALA   617       6.012  29.235  16.102  1.00  0.00           N
ATOM   4937  CA  ALA   617       6.423  29.104  17.488  1.00  0.00           C
ATOM   4938  CB  ALA   617       5.250  29.323  18.439  1.00  0.00           C
ATOM   4939  C   ALA   617       7.014  27.722  17.716  1.00  0.00           C
ATOM   4940  O   ALA   617       6.612  26.747  17.081  1.00  0.00           O
ATOM   4941  N   VAL   618       7.986  27.651  18.616  1.00  0.00           N
ATOM   4942  CA  VAL   618       8.551  26.391  19.074  1.00  0.00           C
ATOM   4943  CB  VAL   618       9.982  26.165  18.561  1.00  0.00           C
ATOM   4944  CG1 VAL   618      10.589  24.968  19.247  1.00  0.00           C
ATOM   4945  CG2 VAL   618       9.978  25.947  17.069  1.00  0.00           C
ATOM   4946  C   VAL   618       8.524  26.420  20.590  1.00  0.00           C
ATOM   4947  O   VAL   618       9.178  27.266  21.209  1.00  0.00           O
ATOM   4948  N   ILE   619       7.765  25.513  21.189  1.00  0.00           N
ATOM   4949  CA  ILE   619       7.497  25.537  22.618  1.00  0.00           C
ATOM   4950  CB  ILE   619       5.993  25.445  22.909  1.00  0.00           C
ATOM   4951  CG2 ILE   619       5.737  25.458  24.398  1.00  0.00           C
ATOM   4952  CG1 ILE   619       5.253  26.592  22.226  1.00  0.00           C
ATOM   4953  CD1 ILE   619       3.778  26.603  22.484  1.00  0.00           C
ATOM   4954  C   ILE   619       8.246  24.382  23.259  1.00  0.00           C
ATOM   4955  O   ILE   619       7.998  23.217  22.936  1.00  0.00           O
ATOM   4956  N   MET   620       9.169  24.700  24.157  1.00  0.00           N
ATOM   4957  CA  MET   620       9.883  23.688  24.920  1.00  0.00           C
ATOM   4958  CB  MET   620      11.323  24.115  25.182  1.00  0.00           C
ATOM   4959  CG  MET   620      12.177  24.192  23.949  1.00  0.00           C
ATOM   4960  SD  MET   620      12.334  22.577  23.186  1.00  0.00           S
ATOM   4961  CE  MET   620      12.973  21.607  24.543  1.00  0.00           C
ATOM   4962  C   MET   620       9.152  23.467  26.234  1.00  0.00           C
ATOM   4963  O   MET   620       9.123  24.358  27.086  1.00  0.00           O
ATOM   4964  N   PHE   621       8.576  22.286  26.407  1.00  0.00           N
ATOM   4965  CA  PHE   621       7.812  21.981  27.615  1.00  0.00           C
ATOM   4966  CB  PHE   621       6.627  21.088  27.277  1.00  0.00           C
ATOM   4967  CG  PHE   621       5.421  21.846  26.831  1.00  0.00           C
ATOM   4968  CD1 PHE   621       4.766  22.692  27.701  1.00  0.00           C
ATOM   4969  CE1 PHE   621       3.662  23.399  27.294  1.00  0.00           C
ATOM   4970  CZ  PHE   621       3.202  23.267  26.009  1.00  0.00           C
ATOM   4971  CE2 PHE   621       3.845  22.431  25.132  1.00  0.00           C
ATOM   4972  CD2 PHE   621       4.950  21.727  25.541  1.00  0.00           C
ATOM   4973  C   PHE   621       8.709  21.344  28.672  1.00  0.00           C
ATOM   4974  O   PHE   621       8.504  20.217  29.113  1.00  0.00           O
ATOM   4975  N   GLY   622       9.711  22.103  29.078  1.00  0.00           N
ATOM   4976  CA  GLY   622      10.674  21.648  30.056  1.00  0.00           C
ATOM   4977  C   GLY   622      12.065  21.520  29.460  1.00  0.00           C
ATOM   4978  O   GLY   622      12.261  21.512  28.243  1.00  0.00           O
ATOM   4979  N   VAL   623      13.047  21.422  30.349  1.00  0.00           N
ATOM   4980  CA  VAL   623      14.433  21.255  29.931  1.00  0.00           C
ATOM   4981  CB  VAL   623      15.411  21.659  31.041  1.00  0.00           C
ATOM   4982  CG1 VAL   623      16.809  21.681  30.500  1.00  0.00           C
ATOM   4983  CG2 VAL   623      15.040  23.003  31.613  1.00  0.00           C
ATOM   4984  C   VAL   623      14.622  19.797  29.536  1.00  0.00           C
ATOM   4985  O   VAL   623      14.406  18.903  30.365  1.00  0.00           O
ATOM   4986  N   PRO   624      15.017  19.505  28.305  1.00  0.00           N
ATOM   4987  CD  PRO   624      15.362  20.461  27.244  1.00  0.00           C
ATOM   4988  CG  PRO   624      15.820  19.578  26.127  1.00  0.00           C
ATOM   4989  CB  PRO   624      15.157  18.278  26.317  1.00  0.00           C
ATOM   4990  CA  PRO   624      15.078  18.109  27.834  1.00  0.00           C
ATOM   4991  C   PRO   624      16.269  17.325  28.368  1.00  0.00           C
ATOM   4992  O   PRO   624      17.223  16.997  27.668  1.00  0.00           O
ATOM   4993  N   TYR   625      16.218  17.003  29.655  1.00  0.00           N
ATOM   4994  CA  TYR   625      17.281  16.227  30.269  1.00  0.00           C
ATOM   4995  CB  TYR   625      17.208  16.317  31.789  1.00  0.00           C
ATOM   4996  CG  TYR   625      17.803  17.573  32.361  1.00  0.00           C
ATOM   4997  CD1 TYR   625      19.172  17.759  32.397  1.00  0.00           C
ATOM   4998  CE1 TYR   625      19.714  18.905  32.924  1.00  0.00           C
ATOM   4999  CZ  TYR   625      18.888  19.876  33.425  1.00  0.00           C
ATOM   5000  OH  TYR   625      19.424  21.020  33.953  1.00  0.00           O
ATOM   5001  CE2 TYR   625      17.531  19.712  33.410  1.00  0.00           C
ATOM   5002  CD2 TYR   625      16.995  18.568  32.878  1.00  0.00           C
ATOM   5003  C   TYR   625      17.194  14.769  29.847  1.00  0.00           C
ATOM   5004  O   TYR   625      16.124  14.258  29.512  1.00  0.00           O
ATOM   5005  N   VAL   626      18.339  14.098  29.877  1.00  0.00           N
ATOM   5006  CA  VAL   626      18.391  12.648  29.749  1.00  0.00           C
ATOM   5007  CB  VAL   626      19.786  12.172  29.321  1.00  0.00           C
ATOM   5008  CG1 VAL   626      19.942  12.313  27.833  1.00  0.00           C
ATOM   5009  CG2 VAL   626      20.844  12.996  30.014  1.00  0.00           C
ATOM   5010  C   VAL   626      17.981  12.041  31.081  1.00  0.00           C
ATOM   5011  O   VAL   626      17.811  12.757  32.070  1.00  0.00           O
ATOM   5012  N   TYR   627      17.767  10.730  31.107  1.00  0.00           N
ATOM   5013  CA  TYR   627      17.487  10.046  32.364  1.00  0.00           C
ATOM   5014  CB  TYR   627      17.046   8.610  32.109  1.00  0.00           C
ATOM   5015  CG  TYR   627      16.776   7.826  33.369  1.00  0.00           C
ATOM   5016  CD1 TYR   627      16.004   8.359  34.389  1.00  0.00           C
ATOM   5017  CE1 TYR   627      15.754   7.645  35.544  1.00  0.00           C
ATOM   5018  CZ  TYR   627      16.278   6.378  35.685  1.00  0.00           C
ATOM   5019  OH  TYR   627      16.032   5.661  36.832  1.00  0.00           O
ATOM   5020  CE2 TYR   627      17.046   5.825  34.687  1.00  0.00           C
ATOM   5021  CD2 TYR   627      17.291   6.548  33.536  1.00  0.00           C
ATOM   5022  C   TYR   627      18.735  10.089  33.232  1.00  0.00           C
ATOM   5023  O   TYR   627      19.710   9.379  32.967  1.00  0.00           O
ATOM   5024  N   THR   628      18.710  10.920  34.268  1.00  0.00           N
ATOM   5025  CA  THR   628      19.893  11.201  35.067  1.00  0.00           C
ATOM   5026  CB  THR   628      19.792  12.590  35.689  1.00  0.00           C
ATOM   5027  CG2 THR   628      19.629  13.645  34.627  1.00  0.00           C
ATOM   5028  OG1 THR   628      18.673  12.632  36.580  1.00  0.00           O
ATOM   5029  C   THR   628      20.133  10.190  36.174  1.00  0.00           C
ATOM   5030  O   THR   628      20.870  10.498  37.113  1.00  0.00           O
ATOM   5031  N   GLN   629      19.538   9.002  36.105  1.00  0.00           N
ATOM   5032  CA  GLN   629      19.824   7.960  37.081  1.00  0.00           C
ATOM   5033  CB  GLN   629      18.696   7.848  38.103  1.00  0.00           C
ATOM   5034  CG  GLN   629      18.586   9.067  38.991  1.00  0.00           C
ATOM   5035  CD  GLN   629      17.427   8.983  39.949  1.00  0.00           C
ATOM   5036  OE1 GLN   629      16.447   8.286  39.696  1.00  0.00           O
ATOM   5037  NE2 GLN   629      17.531   9.691  41.067  1.00  0.00           N
ATOM   5038  C   GLN   629      20.075   6.616  36.412  1.00  0.00           C
ATOM   5039  O   GLN   629      19.974   5.575  37.067  1.00  0.00           O
ATOM   5040  N   SER   630      20.401   6.617  35.124  1.00  0.00           N
ATOM   5041  CA  SER   630      20.819   5.399  34.452  1.00  0.00           C
ATOM   5042  CB  SER   630      20.717   5.551  32.938  1.00  0.00           C
ATOM   5043  OG  SER   630      21.923   6.067  32.409  1.00  0.00           O
ATOM   5044  C   SER   630      22.249   5.073  34.845  1.00  0.00           C
ATOM   5045  O   SER   630      23.086   5.969  34.980  1.00  0.00           O
ATOM   5046  N   ARG   631      22.528   3.781  35.017  1.00  0.00           N
ATOM   5047  CA  ARG   631      23.830   3.339  35.502  1.00  0.00           C
ATOM   5048  CB  ARG   631      23.756   1.870  35.905  1.00  0.00           C
ATOM   5049  CG  ARG   631      22.801   1.608  37.049  1.00  0.00           C
ATOM   5050  CD  ARG   631      23.261   2.324  38.296  1.00  0.00           C
ATOM   5051  NE  ARG   631      24.638   1.984  38.631  1.00  0.00           N
ATOM   5052  CZ  ARG   631      24.982   1.120  39.578  1.00  0.00           C
ATOM   5053  NH1 ARG   631      24.047   0.513  40.293  1.00  0.00           N
ATOM   5054  NH2 ARG   631      26.262   0.867  39.816  1.00  0.00           N
ATOM   5055  C   ARG   631      24.948   3.546  34.491  1.00  0.00           C
ATOM   5056  O   ARG   631      26.118   3.515  34.881  1.00  0.00           O
ATOM   5057  N   ILE   632      24.628   3.753  33.216  1.00  0.00           N
ATOM   5058  CA  ILE   632      25.655   4.103  32.243  1.00  0.00           C
ATOM   5059  CB  ILE   632      25.173   3.778  30.818  1.00  0.00           C
ATOM   5060  CG2 ILE   632      26.146   4.311  29.785  1.00  0.00           C
ATOM   5061  CG1 ILE   632      25.009   2.273  30.648  1.00  0.00           C
ATOM   5062  CD1 ILE   632      24.473   1.883  29.296  1.00  0.00           C
ATOM   5063  C   ILE   632      26.039   5.567  32.382  1.00  0.00           C
[truncated: 105,813 more chars]
