# Supplementary material for: Translocation mechanism of xeroderma pigmentosum group D protein on single-stranded DNA and genetic disease etiology
Source: Nat Commun. 2025 Nov 28;16:11703. doi: 10.1038/s41467-025-66834-1 (PMC12753804; doi:10.1038/s41467-025-66834-1)
Supplement: Supplementary file 3 — Supplementary Data 1 [file 41467_2025_66834_MOESM3_ESM.zip › Initial_and_final_structures/XPD_APO_final.pdb.txt]

ATOM      1  N   MET     1      36.083  40.104  -5.575  1.00  0.00           N
ATOM      2  CA  MET     1      36.909  41.099  -5.029  1.00  0.00           C
ATOM      3  CB  MET     1      36.208  41.959  -3.927  1.00  0.00           C
ATOM      4  CG  MET     1      36.120  41.381  -2.558  1.00  0.00           C
ATOM      5  SD  MET     1      35.448  42.448  -1.299  1.00  0.00           S
ATOM      6  CE  MET     1      33.686  42.602  -1.834  1.00  0.00           C
ATOM      7  C   MET     1      38.154  40.429  -4.460  1.00  0.00           C
ATOM      8  O   MET     1      38.098  39.259  -4.112  1.00  0.00           O
ATOM      9  N   LYS     2      39.323  41.081  -4.377  1.00  0.00           N
ATOM     10  CA  LYS     2      40.491  40.864  -3.473  1.00  0.00           C
ATOM     11  CB  LYS     2      41.791  41.174  -4.225  1.00  0.00           C
ATOM     12  CG  LYS     2      42.157  40.106  -5.282  1.00  0.00           C
ATOM     13  CD  LYS     2      43.483  40.237  -6.010  1.00  0.00           C
ATOM     14  CE  LYS     2      43.576  41.390  -6.989  1.00  0.00           C
ATOM     15  NZ  LYS     2      44.852  41.405  -7.724  1.00  0.00           N
ATOM     16  C   LYS     2      40.215  41.714  -2.224  1.00  0.00           C
ATOM     17  O   LYS     2      39.758  42.893  -2.423  1.00  0.00           O
ATOM     18  N   LEU     3      40.732  41.305  -1.064  1.00  0.00           N
ATOM     19  CA  LEU     3      40.580  42.141   0.212  1.00  0.00           C
ATOM     20  CB  LEU     3      39.149  41.949   0.705  1.00  0.00           C
ATOM     21  CG  LEU     3      38.923  40.507   1.196  1.00  0.00           C
ATOM     22  CD1 LEU     3      37.757  40.564   2.127  1.00  0.00           C
ATOM     23  CD2 LEU     3      38.574  39.538   0.082  1.00  0.00           C
ATOM     24  C   LEU     3      41.825  41.795   1.179  1.00  0.00           C
ATOM     25  O   LEU     3      42.266  40.662   1.224  1.00  0.00           O
ATOM     26  N   ASN     4      42.222  42.750   1.993  1.00  0.00           N
ATOM     27  CA  ASN     4      43.056  42.546   3.206  1.00  0.00           C
ATOM     28  CB  ASN     4      43.650  43.955   3.579  1.00  0.00           C
ATOM     29  CG  ASN     4      44.390  43.846   4.864  1.00  0.00           C
ATOM     30  OD1 ASN     4      45.090  42.835   5.165  1.00  0.00           O
ATOM     31  ND2 ASN     4      44.277  44.883   5.650  1.00  0.00           N
ATOM     32  C   ASN     4      42.208  41.957   4.386  1.00  0.00           C
ATOM     33  O   ASN     4      41.253  42.546   4.836  1.00  0.00           O
ATOM     34  N   VAL     5      42.714  40.878   4.950  1.00  0.00           N
ATOM     35  CA  VAL     5      42.120  40.287   6.146  1.00  0.00           C
ATOM     36  CB  VAL     5      41.574  38.830   5.717  1.00  0.00           C
ATOM     37  CG1 VAL     5      41.165  38.007   6.904  1.00  0.00           C
ATOM     38  CG2 VAL     5      40.332  38.986   4.864  1.00  0.00           C
ATOM     39  C   VAL     5      43.136  40.237   7.209  1.00  0.00           C
ATOM     40  O   VAL     5      43.950  39.297   7.310  1.00  0.00           O
ATOM     41  N   ASP     6      43.068  41.234   8.109  1.00  0.00           N
ATOM     42  CA  ASP     6      43.884  41.375   9.327  1.00  0.00           C
ATOM     43  CB  ASP     6      43.289  40.536  10.517  1.00  0.00           C
ATOM     44  CG  ASP     6      43.582  40.938  11.946  1.00  0.00           C
ATOM     45  OD1 ASP     6      43.246  40.130  12.822  1.00  0.00           O
ATOM     46  OD2 ASP     6      44.129  42.032  12.199  1.00  0.00           O
ATOM     47  C   ASP     6      45.390  41.097   9.009  1.00  0.00           C
ATOM     48  O   ASP     6      45.990  40.438   9.886  1.00  0.00           O
ATOM     49  N   GLY     7      45.961  41.579   7.886  1.00  0.00           N
ATOM     50  CA  GLY     7      47.345  41.347   7.551  1.00  0.00           C
ATOM     51  C   GLY     7      47.650  40.159   6.651  1.00  0.00           C
ATOM     52  O   GLY     7      48.792  39.841   6.406  1.00  0.00           O
ATOM     53  N   LEU     8      46.576  39.579   6.112  1.00  0.00           N
ATOM     54  CA  LEU     8      46.628  38.563   4.999  1.00  0.00           C
ATOM     55  CB  LEU     8      46.163  37.225   5.629  1.00  0.00           C
ATOM     56  CG  LEU     8      46.108  36.127   4.644  1.00  0.00           C
ATOM     57  CD1 LEU     8      47.480  35.668   4.094  1.00  0.00           C
ATOM     58  CD2 LEU     8      45.413  34.917   5.237  1.00  0.00           C
ATOM     59  C   LEU     8      45.825  39.013   3.722  1.00  0.00           C
ATOM     60  O   LEU     8      44.688  39.365   3.780  1.00  0.00           O
ATOM     61  N   LEU     9      46.440  38.903   2.574  1.00  0.00           N
ATOM     62  CA  LEU     9      45.746  39.056   1.288  1.00  0.00           C
ATOM     63  CB  LEU     9      46.788  39.301   0.233  1.00  0.00           C
ATOM     64  CG  LEU     9      46.327  39.228  -1.269  1.00  0.00           C
ATOM     65  CD1 LEU     9      45.311  40.277  -1.627  1.00  0.00           C
ATOM     66  CD2 LEU     9      47.523  39.403  -2.170  1.00  0.00           C
ATOM     67  C   LEU     9      44.892  37.792   0.971  1.00  0.00           C
ATOM     68  O   LEU     9      45.480  36.692   0.951  1.00  0.00           O
ATOM     69  N   VAL    10      43.540  37.922   0.825  1.00  0.00           N
ATOM     70  CA  VAL    10      42.524  36.887   0.509  1.00  0.00           C
ATOM     71  CB  VAL    10      41.524  36.591   1.643  1.00  0.00           C
ATOM     72  CG1 VAL    10      40.890  35.179   1.428  1.00  0.00           C
ATOM     73  CG2 VAL    10      42.285  36.429   3.027  1.00  0.00           C
ATOM     74  C   VAL    10      41.792  37.255  -0.841  1.00  0.00           C
ATOM     75  O   VAL    10      41.625  38.449  -1.152  1.00  0.00           O
ATOM     76  N   TYR    11      41.402  36.264  -1.579  1.00  0.00           N
ATOM     77  CA  TYR    11      40.666  36.441  -2.852  1.00  0.00           C
ATOM     78  CB  TYR    11      41.370  35.719  -3.980  1.00  0.00           C
ATOM     79  CG  TYR    11      42.730  36.079  -4.504  1.00  0.00           C
ATOM     80  CD1 TYR    11      43.173  35.487  -5.702  1.00  0.00           C
ATOM     81  CE1 TYR    11      44.358  35.892  -6.360  1.00  0.00           C
ATOM     82  CZ  TYR    11      45.112  36.894  -5.731  1.00  0.00           C
ATOM     83  OH  TYR    11      46.156  37.424  -6.382  1.00  0.00           O
ATOM     84  CE2 TYR    11      44.781  37.440  -4.462  1.00  0.00           C
ATOM     85  CD2 TYR    11      43.599  37.021  -3.804  1.00  0.00           C
ATOM     86  C   TYR    11      39.266  35.870  -2.627  1.00  0.00           C
ATOM     87  O   TYR    11      39.177  34.728  -2.173  1.00  0.00           O
ATOM     88  N   PHE    12      38.205  36.583  -3.040  1.00  0.00           N
ATOM     89  CA  PHE    12      36.838  36.211  -2.732  1.00  0.00           C
ATOM     90  CB  PHE    12      36.351  36.974  -1.571  1.00  0.00           C
ATOM     91  CG  PHE    12      34.938  36.584  -1.106  1.00  0.00           C
ATOM     92  CD1 PHE    12      34.832  35.373  -0.394  1.00  0.00           C
ATOM     93  CE1 PHE    12      33.533  35.018   0.031  1.00  0.00           C
ATOM     94  CZ  PHE    12      32.456  35.830  -0.121  1.00  0.00           C
ATOM     95  CE2 PHE    12      32.609  37.019  -0.818  1.00  0.00           C
ATOM     96  CD2 PHE    12      33.859  37.352  -1.322  1.00  0.00           C
ATOM     97  C   PHE    12      35.942  36.330  -3.917  1.00  0.00           C
ATOM     98  O   PHE    12      35.901  37.378  -4.541  1.00  0.00           O
ATOM     99  N   PRO    13      35.075  35.386  -4.318  1.00  0.00           N
ATOM    100  CD  PRO    13      34.751  34.101  -3.635  1.00  0.00           C
ATOM    101  CG  PRO    13      34.281  33.101  -4.756  1.00  0.00           C
ATOM    102  CB  PRO    13      33.859  34.042  -5.903  1.00  0.00           C
ATOM    103  CA  PRO    13      34.570  35.432  -5.676  1.00  0.00           C
ATOM    104  C   PRO    13      33.591  36.574  -6.081  1.00  0.00           C
ATOM    105  O   PRO    13      33.598  36.912  -7.265  1.00  0.00           O
ATOM    106  N   TYR    14      32.836  37.162  -5.204  1.00  0.00           N
ATOM    107  CA  TYR    14      31.760  38.065  -5.515  1.00  0.00           C
ATOM    108  CB  TYR    14      30.569  37.653  -4.566  1.00  0.00           C
ATOM    109  CG  TYR    14      30.329  36.135  -4.538  1.00  0.00           C
ATOM    110  CD1 TYR    14      30.477  35.331  -3.367  1.00  0.00           C
ATOM    111  CE1 TYR    14      30.489  33.931  -3.479  1.00  0.00           C
ATOM    112  CZ  TYR    14      30.290  33.343  -4.757  1.00  0.00           C
ATOM    113  OH  TYR    14      30.284  31.986  -4.925  1.00  0.00           O
ATOM    114  CE2 TYR    14      30.035  34.085  -5.856  1.00  0.00           C
ATOM    115  CD2 TYR    14      30.081  35.514  -5.780  1.00  0.00           C
ATOM    116  C   TYR    14      32.197  39.585  -5.246  1.00  0.00           C
ATOM    117  O   TYR    14      33.236  39.780  -4.578  1.00  0.00           O
ATOM    118  N   ASP    15      31.342  40.427  -5.774  1.00  0.00           N
ATOM    119  CA  ASP    15      31.489  41.869  -5.891  1.00  0.00           C
ATOM    120  CB  ASP    15      30.605  42.397  -7.099  1.00  0.00           C
ATOM    121  CG  ASP    15      29.031  42.082  -6.983  1.00  0.00           C
ATOM    122  OD1 ASP    15      28.295  42.772  -7.704  1.00  0.00           O
ATOM    123  OD2 ASP    15      28.526  41.265  -6.142  1.00  0.00           O
ATOM    124  C   ASP    15      31.203  42.686  -4.621  1.00  0.00           C
ATOM    125  O   ASP    15      31.785  43.713  -4.424  1.00  0.00           O
ATOM    126  N   TYR    16      30.502  42.090  -3.628  1.00  0.00           N
ATOM    127  CA  TYR    16      30.153  42.513  -2.294  1.00  0.00           C
ATOM    128  CB  TYR    16      28.768  43.098  -2.198  1.00  0.00           C
ATOM    129  CG  TYR    16      28.487  44.250  -3.085  1.00  0.00           C
ATOM    130  CD1 TYR    16      27.808  43.989  -4.345  1.00  0.00           C
ATOM    131  CE1 TYR    16      27.672  45.023  -5.261  1.00  0.00           C
ATOM    132  CZ  TYR    16      28.003  46.342  -4.914  1.00  0.00           C
ATOM    133  OH  TYR    16      27.819  47.368  -5.801  1.00  0.00           O
ATOM    134  CE2 TYR    16      28.624  46.568  -3.694  1.00  0.00           C
ATOM    135  CD2 TYR    16      28.957  45.506  -2.831  1.00  0.00           C
ATOM    136  C   TYR    16      30.305  41.356  -1.319  1.00  0.00           C
ATOM    137  O   TYR    16      30.347  40.199  -1.704  1.00  0.00           O
ATOM    138  N   ILE    17      30.294  41.604   0.004  1.00  0.00           N
ATOM    139  CA  ILE    17      30.596  40.655   1.081  1.00  0.00           C
ATOM    140  CB  ILE    17      32.118  40.528   1.274  1.00  0.00           C
ATOM    141  CG2 ILE    17      32.812  41.859   1.598  1.00  0.00           C
ATOM    142  CG1 ILE    17      32.652  39.496   2.334  1.00  0.00           C
ATOM    143  CD1 ILE    17      34.138  39.145   2.042  1.00  0.00           C
ATOM    144  C   ILE    17      29.926  40.898   2.418  1.00  0.00           C
ATOM    145  O   ILE    17      29.532  42.001   2.709  1.00  0.00           O
ATOM    146  N   TYR    18      29.603  39.843   3.201  1.00  0.00           N
ATOM    147  CA  TYR    18      29.010  39.929   4.569  1.00  0.00           C
ATOM    148  CB  TYR    18      28.148  38.709   4.872  1.00  0.00           C
ATOM    149  CG  TYR    18      26.796  38.479   4.228  1.00  0.00           C
ATOM    150  CD1 TYR    18      25.888  39.523   3.866  1.00  0.00           C
ATOM    151  CE1 TYR    18      24.556  39.209   3.459  1.00  0.00           C
ATOM    152  CZ  TYR    18      24.185  37.826   3.292  1.00  0.00           C
ATOM    153  OH  TYR    18      22.870  37.446   3.000  1.00  0.00           O
ATOM    154  CE2 TYR    18      25.051  36.832   3.605  1.00  0.00           C
ATOM    155  CD2 TYR    18      26.359  37.170   4.054  1.00  0.00           C
ATOM    156  C   TYR    18      30.078  40.015   5.634  1.00  0.00           C
ATOM    157  O   TYR    18      31.179  39.419   5.580  1.00  0.00           O
ATOM    158  N   PRO    19      29.814  40.671   6.751  1.00  0.00           N
ATOM    159  CD  PRO    19      28.600  41.506   7.064  1.00  0.00           C
ATOM    160  CG  PRO    19      28.472  41.540   8.581  1.00  0.00           C
ATOM    161  CB  PRO    19      29.939  41.558   8.933  1.00  0.00           C
ATOM    162  CA  PRO    19      30.666  40.645   7.923  1.00  0.00           C
ATOM    163  C   PRO    19      30.809  39.247   8.499  1.00  0.00           C
ATOM    164  O   PRO    19      31.859  39.017   9.073  1.00  0.00           O
ATOM    165  N   GLU    20      29.855  38.370   8.343  1.00  0.00           N
ATOM    166  CA  GLU    20      29.971  36.952   8.736  1.00  0.00           C
ATOM    167  CB  GLU    20      28.579  36.226   8.763  1.00  0.00           C
ATOM    168  CG  GLU    20      27.857  36.063   7.430  1.00  0.00           C
ATOM    169  CD  GLU    20      26.398  35.565   7.559  1.00  0.00           C
ATOM    170  OE1 GLU    20      25.602  36.336   8.128  1.00  0.00           O
ATOM    171  OE2 GLU    20      26.143  34.421   7.132  1.00  0.00           O
ATOM    172  C   GLU    20      31.106  36.224   7.930  1.00  0.00           C
ATOM    173  O   GLU    20      31.868  35.528   8.526  1.00  0.00           O
ATOM    174  N   GLN    21      31.175  36.397   6.625  1.00  0.00           N
ATOM    175  CA  GLN    21      32.202  35.817   5.767  1.00  0.00           C
ATOM    176  CB  GLN    21      31.768  36.097   4.311  1.00  0.00           C
ATOM    177  CG  GLN    21      30.478  35.427   3.888  1.00  0.00           C
ATOM    178  CD  GLN    21      29.663  35.994   2.697  1.00  0.00           C
ATOM    179  OE1 GLN    21      29.793  37.124   2.257  1.00  0.00           O
ATOM    180  NE2 GLN    21      28.834  35.297   2.112  1.00  0.00           N
ATOM    181  C   GLN    21      33.586  36.343   6.097  1.00  0.00           C
ATOM    182  O   GLN    21      34.535  35.578   6.220  1.00  0.00           O
ATOM    183  N   PHE    22      33.719  37.624   6.288  1.00  0.00           N
ATOM    184  CA  PHE    22      35.048  38.277   6.649  1.00  0.00           C
ATOM    185  CB  PHE    22      34.779  39.798   6.682  1.00  0.00           C
ATOM    186  CG  PHE    22      36.072  40.581   6.901  1.00  0.00           C
ATOM    187  CD1 PHE    22      36.736  41.200   5.745  1.00  0.00           C
ATOM    188  CE1 PHE    22      37.973  41.858   5.910  1.00  0.00           C
ATOM    189  CZ  PHE    22      38.555  41.919   7.208  1.00  0.00           C
ATOM    190  CE2 PHE    22      37.913  41.364   8.325  1.00  0.00           C
ATOM    191  CD2 PHE    22      36.707  40.649   8.166  1.00  0.00           C
ATOM    192  C   PHE    22      35.426  37.711   8.067  1.00  0.00           C
ATOM    193  O   PHE    22      36.564  37.270   8.271  1.00  0.00           O
ATOM    194  N   SER    23      34.508  37.703   9.001  1.00  0.00           N
ATOM    195  CA  SER    23      34.798  37.386  10.370  1.00  0.00           C
ATOM    196  CB  SER    23      33.664  37.688  11.323  1.00  0.00           C
ATOM    197  OG  SER    23      32.409  37.015  11.049  1.00  0.00           O
ATOM    198  C   SER    23      35.238  35.868  10.596  1.00  0.00           C
ATOM    199  O   SER    23      36.266  35.591  11.245  1.00  0.00           O
ATOM    200  N   TYR    24      34.598  34.932   9.817  1.00  0.00           N
ATOM    201  CA  TYR    24      34.925  33.506   9.695  1.00  0.00           C
ATOM    202  CB  TYR    24      33.841  32.792   8.812  1.00  0.00           C
ATOM    203  CG  TYR    24      33.958  31.314   8.800  1.00  0.00           C
ATOM    204  CD1 TYR    24      33.761  30.490   9.952  1.00  0.00           C
ATOM    205  CE1 TYR    24      33.688  29.086   9.832  1.00  0.00           C
ATOM    206  CZ  TYR    24      33.813  28.494   8.547  1.00  0.00           C
ATOM    207  OH  TYR    24      33.603  27.177   8.478  1.00  0.00           O
ATOM    208  CE2 TYR    24      34.110  29.272   7.388  1.00  0.00           C
ATOM    209  CD2 TYR    24      34.091  30.665   7.499  1.00  0.00           C
ATOM    210  C   TYR    24      36.362  33.404   9.143  1.00  0.00           C
ATOM    211  O   TYR    24      37.303  32.779   9.624  1.00  0.00           O
ATOM    212  N   MET    25      36.660  34.177   8.075  1.00  0.00           N
ATOM    213  CA  MET    25      37.962  34.173   7.464  1.00  0.00           C
ATOM    214  CB  MET    25      38.097  34.899   6.177  1.00  0.00           C
ATOM    215  CG  MET    25      37.339  34.264   5.007  1.00  0.00           C
ATOM    216  SD  MET    25      37.676  35.014   3.409  1.00  0.00           S
ATOM    217  CE  MET    25      36.947  36.594   3.810  1.00  0.00           C
ATOM    218  C   MET    25      39.083  34.655   8.413  1.00  0.00           C
ATOM    219  O   MET    25      40.219  34.229   8.455  1.00  0.00           O
ATOM    220  N   ARG    26      38.773  35.694   9.207  1.00  0.00           N
ATOM    221  CA  ARG    26      39.735  36.198  10.273  1.00  0.00           C
ATOM    222  CB  ARG    26      39.321  37.583  10.728  1.00  0.00           C
ATOM    223  CG  ARG    26      40.222  38.351  11.640  1.00  0.00           C
ATOM    224  CD  ARG    26      39.824  39.767  11.985  1.00  0.00           C
ATOM    225  NE  ARG    26      38.847  39.787  13.137  1.00  0.00           N
ATOM    226  CZ  ARG    26      38.675  40.706  14.098  1.00  0.00           C
ATOM    227  NH1 ARG    26      39.154  41.913  14.051  1.00  0.00           N
ATOM    228  NH2 ARG    26      37.948  40.443  15.105  1.00  0.00           N
ATOM    229  C   ARG    26      39.879  35.258  11.441  1.00  0.00           C
ATOM    230  O   ARG    26      40.964  35.182  11.937  1.00  0.00           O
ATOM    231  N   GLU    27      38.839  34.562  11.839  1.00  0.00           N
ATOM    232  CA  GLU    27      38.921  33.521  12.910  1.00  0.00           C
ATOM    233  CB  GLU    27      37.495  33.085  13.319  1.00  0.00           C
ATOM    234  CG  GLU    27      36.701  33.893  14.417  1.00  0.00           C
ATOM    235  CD  GLU    27      37.613  34.681  15.444  1.00  0.00           C
ATOM    236  OE1 GLU    27      38.205  34.033  16.325  1.00  0.00           O
ATOM    237  OE2 GLU    27      37.494  35.900  15.470  1.00  0.00           O
ATOM    238  C   GLU    27      39.735  32.312  12.515  1.00  0.00           C
ATOM    239  O   GLU    27      40.558  31.860  13.290  1.00  0.00           O
ATOM    240  N   LEU    28      39.622  31.863  11.268  1.00  0.00           N
ATOM    241  CA  LEU    28      40.566  30.857  10.709  1.00  0.00           C
ATOM    242  CB  LEU    28      40.017  30.412   9.348  1.00  0.00           C
ATOM    243  CG  LEU    28      38.613  29.674   9.416  1.00  0.00           C
ATOM    244  CD1 LEU    28      37.918  29.807   8.054  1.00  0.00           C
ATOM    245  CD2 LEU    28      38.798  28.241   9.849  1.00  0.00           C
ATOM    246  C   LEU    28      41.983  31.311  10.620  1.00  0.00           C
ATOM    247  O   LEU    28      42.899  30.604  10.971  1.00  0.00           O
ATOM    248  N   LYS    29      42.247  32.575  10.165  1.00  0.00           N
ATOM    249  CA  LYS    29      43.606  33.290  10.238  1.00  0.00           C
ATOM    250  CB  LYS    29      43.491  34.698   9.624  1.00  0.00           C
ATOM    251  CG  LYS    29      44.832  35.353   9.327  1.00  0.00           C
ATOM    252  CD  LYS    29      44.704  36.829   9.044  1.00  0.00           C
ATOM    253  CE  LYS    29      46.061  37.549   9.000  1.00  0.00           C
ATOM    254  NZ  LYS    29      46.716  37.561  10.361  1.00  0.00           N
ATOM    255  C   LYS    29      44.238  33.339  11.660  1.00  0.00           C
ATOM    256  O   LYS    29      45.375  32.964  11.797  1.00  0.00           O
ATOM    257  N   ARG    30      43.488  33.809  12.615  1.00  0.00           N
ATOM    258  CA  ARG    30      43.928  33.974  14.009  1.00  0.00           C
ATOM    259  CB  ARG    30      42.878  34.762  14.833  1.00  0.00           C
ATOM    260  CG  ARG    30      42.924  36.232  14.358  1.00  0.00           C
ATOM    261  CD  ARG    30      41.873  37.056  15.118  1.00  0.00           C
ATOM    262  NE  ARG    30      41.886  38.429  14.814  1.00  0.00           N
ATOM    263  CZ  ARG    30      41.563  39.486  15.569  1.00  0.00           C
ATOM    264  NH1 ARG    30      41.864  40.677  15.157  1.00  0.00           N
ATOM    265  NH2 ARG    30      40.943  39.374  16.676  1.00  0.00           N
ATOM    266  C   ARG    30      44.247  32.657  14.613  1.00  0.00           C
ATOM    267  O   ARG    30      45.236  32.538  15.334  1.00  0.00           O
ATOM    268  N   THR    31      43.494  31.583  14.255  1.00  0.00           N
ATOM    269  CA  THR    31      43.666  30.214  14.742  1.00  0.00           C
ATOM    270  CB  THR    31      42.676  29.146  14.168  1.00  0.00           C
ATOM    271  CG2 THR    31      42.955  27.823  14.857  1.00  0.00           C
ATOM    272  OG1 THR    31      41.328  29.404  14.539  1.00  0.00           O
ATOM    273  C   THR    31      45.060  29.772  14.166  1.00  0.00           C
ATOM    274  O   THR    31      45.944  29.242  14.849  1.00  0.00           O
ATOM    275  N   LEU    32      45.306  29.940  12.839  1.00  0.00           N
ATOM    276  CA  LEU    32      46.521  29.443  12.228  1.00  0.00           C
ATOM    277  CB  LEU    32      46.244  29.383  10.669  1.00  0.00           C
ATOM    278  CG  LEU    32      45.175  28.379  10.222  1.00  0.00           C
ATOM    279  CD1 LEU    32      44.633  28.774   8.888  1.00  0.00           C
ATOM    280  CD2 LEU    32      45.488  26.880  10.342  1.00  0.00           C
ATOM    281  C   LEU    32      47.760  30.292  12.593  1.00  0.00           C
ATOM    282  O   LEU    32      48.813  29.690  12.661  1.00  0.00           O
ATOM    283  N   ASP    33      47.626  31.604  12.848  1.00  0.00           N
ATOM    284  CA  ASP    33      48.787  32.405  13.310  1.00  0.00           C
ATOM    285  CB  ASP    33      48.429  33.938  13.431  1.00  0.00           C
ATOM    286  CG  ASP    33      47.880  34.581  12.113  1.00  0.00           C
ATOM    287  OD1 ASP    33      47.361  35.745  12.151  1.00  0.00           O
ATOM    288  OD2 ASP    33      48.281  34.056  11.026  1.00  0.00           O
ATOM    289  C   ASP    33      49.179  31.938  14.772  1.00  0.00           C
ATOM    290  O   ASP    33      50.366  32.013  15.137  1.00  0.00           O
ATOM    291  N   ALA    34      48.237  31.488  15.594  1.00  0.00           N
ATOM    292  CA  ALA    34      48.431  30.921  16.954  1.00  0.00           C
ATOM    293  CB  ALA    34      47.081  31.139  17.721  1.00  0.00           C
ATOM    294  C   ALA    34      48.772  29.440  17.002  1.00  0.00           C
ATOM    295  O   ALA    34      49.195  28.939  18.030  1.00  0.00           O
ATOM    296  N   LYS    35      48.627  28.727  15.883  1.00  0.00           N
ATOM    297  CA  LYS    35      48.819  27.287  15.663  1.00  0.00           C
ATOM    298  CB  LYS    35      50.318  26.960  15.467  1.00  0.00           C
ATOM    299  CG  LYS    35      50.988  27.726  14.309  1.00  0.00           C
ATOM    300  CD  LYS    35      52.510  27.474  14.348  1.00  0.00           C
ATOM    301  CE  LYS    35      53.160  27.916  12.991  1.00  0.00           C
ATOM    302  NZ  LYS    35      54.616  27.667  12.994  1.00  0.00           N
ATOM    303  C   LYS    35      48.145  26.366  16.708  1.00  0.00           C
ATOM    304  O   LYS    35      48.746  25.537  17.372  1.00  0.00           O
ATOM    305  N   GLY    36      46.854  26.589  16.925  1.00  0.00           N
ATOM    306  CA  GLY    36      45.996  25.696  17.786  1.00  0.00           C
ATOM    307  C   GLY    36      44.848  24.982  17.049  1.00  0.00           C
ATOM    308  O   GLY    36      44.815  24.841  15.788  1.00  0.00           O
ATOM    309  N   HIE    37      44.021  24.272  17.871  1.00  0.00           N
ATOM    310  CA  HIE    37      42.771  23.726  17.369  1.00  0.00           C
ATOM    311  CB  HIE    37      42.533  22.498  18.197  1.00  0.00           C
ATOM    312  CG  HIE    37      43.596  21.408  18.170  1.00  0.00           C
ATOM    313  ND1 HIE    37      44.331  21.040  17.021  1.00  0.00           N
ATOM    314  CE1 HIE    37      45.081  20.063  17.344  1.00  0.00           C
ATOM    315  NE2 HIE    37      44.908  19.746  18.638  1.00  0.00           N
ATOM    316  CD2 HIE    37      43.800  20.500  19.093  1.00  0.00           C
ATOM    317  C   HIE    37      41.655  24.783  17.613  1.00  0.00           C
ATOM    318  O   HIE    37      41.698  25.612  18.593  1.00  0.00           O
ATOM    319  N   GLY    38      40.611  24.705  16.819  1.00  0.00           N
ATOM    320  CA  GLY    38      39.507  25.636  16.701  1.00  0.00           C
ATOM    321  C   GLY    38      38.067  25.007  16.722  1.00  0.00           C
ATOM    322  O   GLY    38      37.848  23.878  16.375  1.00  0.00           O
ATOM    323  N   VAL    39      37.166  25.856  17.266  1.00  0.00           N
ATOM    324  CA  VAL    39      35.710  25.682  17.292  1.00  0.00           C
ATOM    325  CB  VAL    39      35.265  25.116  18.559  1.00  0.00           C
ATOM    326  CG1 VAL    39      35.155  26.252  19.620  1.00  0.00           C
ATOM    327  CG2 VAL    39      33.929  24.338  18.424  1.00  0.00           C
ATOM    328  C   VAL    39      34.927  26.852  16.781  1.00  0.00           C
ATOM    329  O   VAL    39      35.320  27.964  17.241  1.00  0.00           O
ATOM    330  N   LEU    40      33.930  26.729  15.919  1.00  0.00           N
ATOM    331  CA  LEU    40      33.196  27.894  15.463  1.00  0.00           C
ATOM    332  CB  LEU    40      33.767  28.276  14.046  1.00  0.00           C
ATOM    333  CG  LEU    40      35.283  28.579  13.998  1.00  0.00           C
ATOM    334  CD1 LEU    40      35.715  28.774  12.524  1.00  0.00           C
ATOM    335  CD2 LEU    40      35.689  29.864  14.717  1.00  0.00           C
ATOM    336  C   LEU    40      31.657  27.565  15.340  1.00  0.00           C
ATOM    337  O   LEU    40      31.254  26.598  14.696  1.00  0.00           O
ATOM    338  N   GLU    41      30.848  28.404  15.937  1.00  0.00           N
ATOM    339  CA  GLU    41      29.360  28.417  15.828  1.00  0.00           C
ATOM    340  CB  GLU    41      28.817  29.054  17.121  1.00  0.00           C
ATOM    341  CG  GLU    41      27.478  28.524  17.683  1.00  0.00           C
ATOM    342  CD  GLU    41      26.827  29.512  18.700  1.00  0.00           C
ATOM    343  OE1 GLU    41      25.586  29.403  18.844  1.00  0.00           O
ATOM    344  OE2 GLU    41      27.536  30.296  19.352  1.00  0.00           O
ATOM    345  C   GLU    41      28.828  29.001  14.502  1.00  0.00           C
ATOM    346  O   GLU    41      27.737  29.525  14.425  1.00  0.00           O
ATOM    347  N   MET    42      29.703  28.980  13.472  1.00  0.00           N
ATOM    348  CA  MET    42      29.341  29.565  12.144  1.00  0.00           C
ATOM    349  CB  MET    42      30.592  29.466  11.180  1.00  0.00           C
ATOM    350  CG  MET    42      30.293  30.041   9.864  1.00  0.00           C
ATOM    351  SD  MET    42      29.947  31.821   9.830  1.00  0.00           S
ATOM    352  CE  MET    42      29.244  32.059   8.106  1.00  0.00           C
ATOM    353  C   MET    42      28.105  28.758  11.597  1.00  0.00           C
ATOM    354  O   MET    42      28.329  27.561  11.390  1.00  0.00           O
ATOM    355  N   PRO    43      26.897  29.349  11.361  1.00  0.00           N
ATOM    356  CD  PRO    43      26.573  30.771  11.771  1.00  0.00           C
ATOM    357  CG  PRO    43      25.071  30.983  11.576  1.00  0.00           C
ATOM    358  CB  PRO    43      24.607  29.505  11.512  1.00  0.00           C
ATOM    359  CA  PRO    43      25.767  28.594  10.975  1.00  0.00           C
ATOM    360  C   PRO    43      25.461  28.427   9.498  1.00  0.00           C
ATOM    361  O   PRO    43      24.707  27.519   9.144  1.00  0.00           O
ATOM    362  N   SER    44      25.788  29.393   8.676  1.00  0.00           N
ATOM    363  CA  SER    44      25.142  29.675   7.335  1.00  0.00           C
ATOM    364  CB  SER    44      25.434  31.108   6.901  1.00  0.00           C
ATOM    365  OG  SER    44      25.302  32.033   8.016  1.00  0.00           O
ATOM    366  C   SER    44      25.627  28.658   6.316  1.00  0.00           C
ATOM    367  O   SER    44      26.804  28.186   6.326  1.00  0.00           O
ATOM    368  N   GLY    45      24.706  28.390   5.359  1.00  0.00           N
ATOM    369  CA  GLY    45      24.849  27.424   4.245  1.00  0.00           C
ATOM    370  C   GLY    45      25.276  28.154   3.005  1.00  0.00           C
ATOM    371  O   GLY    45      26.308  27.819   2.382  1.00  0.00           O
ATOM    372  N   THR    46      24.660  29.249   2.623  1.00  0.00           N
ATOM    373  CA  THR    46      25.328  30.256   1.730  1.00  0.00           C
ATOM    374  CB  THR    46      24.461  31.467   1.381  1.00  0.00           C
ATOM    375  CG2 THR    46      24.204  32.450   2.529  1.00  0.00           C
ATOM    376  OG1 THR    46      24.917  32.254   0.285  1.00  0.00           O
ATOM    377  C   THR    46      26.682  30.771   2.182  1.00  0.00           C
ATOM    378  O   THR    46      26.884  31.041   3.398  1.00  0.00           O
ATOM    379  N   GLY    47      27.652  30.909   1.317  1.00  0.00           N
ATOM    380  CA  GLY    47      29.009  31.542   1.348  1.00  0.00           C
ATOM    381  C   GLY    47      29.985  31.010   2.420  1.00  0.00           C
ATOM    382  O   GLY    47      31.158  31.443   2.414  1.00  0.00           O
ATOM    383  N   LYS    48      29.630  30.090   3.228  1.00  0.00           N
ATOM    384  CA  LYS    48      30.489  29.511   4.257  1.00  0.00           C
ATOM    385  CB  LYS    48      29.676  28.678   5.234  1.00  0.00           C
ATOM    386  CG  LYS    48      30.515  28.126   6.481  1.00  0.00           C
ATOM    387  CD  LYS    48      29.646  27.237   7.388  1.00  0.00           C
ATOM    388  CE  LYS    48      29.310  26.040   6.538  1.00  0.00           C
ATOM    389  NZ  LYS    48      28.953  24.841   7.375  1.00  0.00           N
ATOM    390  C   LYS    48      31.648  28.702   3.642  1.00  0.00           C
ATOM    391  O   LYS    48      32.819  28.966   3.959  1.00  0.00           O
ATOM    392  N   THR    49      31.334  27.685   2.807  1.00  0.00           N
ATOM    393  CA  THR    49      32.313  26.719   2.244  1.00  0.00           C
ATOM    394  CB  THR    49      31.526  25.650   1.434  1.00  0.00           C
ATOM    395  CG2 THR    49      32.331  24.680   0.643  1.00  0.00           C
ATOM    396  OG1 THR    49      30.618  24.855   2.249  1.00  0.00           O
ATOM    397  C   THR    49      33.382  27.418   1.389  1.00  0.00           C
ATOM    398  O   THR    49      34.575  27.054   1.569  1.00  0.00           O
ATOM    399  N   VAL    50      33.014  28.322   0.499  1.00  0.00           N
ATOM    400  CA  VAL    50      33.897  29.134  -0.316  1.00  0.00           C
ATOM    401  CB  VAL    50      33.120  29.896  -1.357  1.00  0.00           C
ATOM    402  CG1 VAL    50      32.521  31.232  -0.763  1.00  0.00           C
ATOM    403  CG2 VAL    50      33.934  30.086  -2.610  1.00  0.00           C
ATOM    404  C   VAL    50      34.814  30.097   0.459  1.00  0.00           C
ATOM    405  O   VAL    50      35.957  30.209  -0.034  1.00  0.00           O
ATOM    406  N   SER    51      34.360  30.659   1.537  1.00  0.00           N
ATOM    407  CA  SER    51      35.183  31.428   2.410  1.00  0.00           C
ATOM    408  CB  SER    51      34.318  31.970   3.541  1.00  0.00           C
ATOM    409  OG  SER    51      33.315  32.893   3.008  1.00  0.00           O
ATOM    410  C   SER    51      36.233  30.549   3.133  1.00  0.00           C
ATOM    411  O   SER    51      37.392  31.001   3.284  1.00  0.00           O
ATOM    412  N   LEU    52      35.916  29.341   3.543  1.00  0.00           N
ATOM    413  CA  LEU    52      36.904  28.381   4.218  1.00  0.00           C
ATOM    414  CB  LEU    52      36.277  27.101   4.669  1.00  0.00           C
ATOM    415  CG  LEU    52      37.169  26.166   5.499  1.00  0.00           C
ATOM    416  CD1 LEU    52      36.384  25.653   6.682  1.00  0.00           C
ATOM    417  CD2 LEU    52      37.766  25.081   4.633  1.00  0.00           C
ATOM    418  C   LEU    52      38.008  28.142   3.200  1.00  0.00           C
ATOM    419  O   LEU    52      39.174  28.331   3.528  1.00  0.00           O
ATOM    420  N   LEU    53      37.581  27.575   2.029  1.00  0.00           N
ATOM    421  CA  LEU    53      38.479  27.206   0.915  1.00  0.00           C
ATOM    422  CB  LEU    53      37.642  26.539  -0.221  1.00  0.00           C
ATOM    423  CG  LEU    53      36.848  25.239   0.137  1.00  0.00           C
ATOM    424  CD1 LEU    53      35.898  24.955  -1.066  1.00  0.00           C
ATOM    425  CD2 LEU    53      37.715  24.097   0.390  1.00  0.00           C
ATOM    426  C   LEU    53      39.344  28.325   0.428  1.00  0.00           C
ATOM    427  O   LEU    53      40.510  28.157  -0.016  1.00  0.00           O
ATOM    428  N   ALA    54      38.930  29.590   0.494  1.00  0.00           N
ATOM    429  CA  ALA    54      39.651  30.744   0.058  1.00  0.00           C
ATOM    430  CB  ALA    54      38.678  31.856  -0.151  1.00  0.00           C
ATOM    431  C   ALA    54      40.692  31.205   1.015  1.00  0.00           C
ATOM    432  O   ALA    54      41.756  31.591   0.526  1.00  0.00           O
ATOM    433  N   LEU    55      40.402  31.045   2.310  1.00  0.00           N
ATOM    434  CA  LEU    55      41.228  31.439   3.400  1.00  0.00           C
ATOM    435  CB  LEU    55      40.361  31.429   4.681  1.00  0.00           C
ATOM    436  CG  LEU    55      41.072  31.766   5.996  1.00  0.00           C
ATOM    437  CD1 LEU    55      41.902  30.657   6.653  1.00  0.00           C
ATOM    438  CD2 LEU    55      41.909  33.028   5.885  1.00  0.00           C
ATOM    439  C   LEU    55      42.399  30.506   3.436  1.00  0.00           C
ATOM    440  O   LEU    55      43.520  30.958   3.472  1.00  0.00           O
ATOM    441  N   ILE    56      42.139  29.234   3.223  1.00  0.00           N
ATOM    442  CA  ILE    56      43.206  28.219   3.223  1.00  0.00           C
ATOM    443  CB  ILE    56      42.689  26.790   3.521  1.00  0.00           C
ATOM    444  CG2 ILE    56      43.848  25.836   3.181  1.00  0.00           C
ATOM    445  CG1 ILE    56      42.224  26.576   4.950  1.00  0.00           C
ATOM    446  CD1 ILE    56      43.233  26.860   6.129  1.00  0.00           C
ATOM    447  C   ILE    56      44.095  28.341   1.948  1.00  0.00           C
ATOM    448  O   ILE    56      45.313  28.267   2.023  1.00  0.00           O
ATOM    449  N   MET    57      43.455  28.650   0.862  1.00  0.00           N
ATOM    450  CA  MET    57      44.254  28.827  -0.433  1.00  0.00           C
ATOM    451  CB  MET    57      43.373  29.083  -1.644  1.00  0.00           C
ATOM    452  CG  MET    57      43.001  27.728  -2.326  1.00  0.00           C
ATOM    453  SD  MET    57      41.589  27.734  -3.436  1.00  0.00           S
ATOM    454  CE  MET    57      42.397  28.140  -5.019  1.00  0.00           C
ATOM    455  C   MET    57      45.226  29.999  -0.266  1.00  0.00           C
ATOM    456  O   MET    57      46.393  29.953  -0.674  1.00  0.00           O
ATOM    457  N   ALA    58      44.721  31.080   0.289  1.00  0.00           N
ATOM    458  CA  ALA    58      45.429  32.330   0.518  1.00  0.00           C
ATOM    459  CB  ALA    58      44.446  33.517   0.625  1.00  0.00           C
ATOM    460  C   ALA    58      46.383  32.184   1.672  1.00  0.00           C
ATOM    461  O   ALA    58      47.455  32.811   1.686  1.00  0.00           O
ATOM    462  N   TYR    59      46.080  31.314   2.609  1.00  0.00           N
ATOM    463  CA  TYR    59      47.150  30.935   3.625  1.00  0.00           C
ATOM    464  CB  TYR    59      46.452  30.247   4.866  1.00  0.00           C
ATOM    465  CG  TYR    59      47.120  30.679   6.182  1.00  0.00           C
ATOM    466  CD1 TYR    59      46.467  31.572   7.108  1.00  0.00           C
ATOM    467  CE1 TYR    59      47.051  31.897   8.309  1.00  0.00           C
ATOM    468  CZ  TYR    59      48.308  31.298   8.644  1.00  0.00           C
ATOM    469  OH  TYR    59      49.013  31.715   9.766  1.00  0.00           O
ATOM    470  CE2 TYR    59      48.897  30.422   7.763  1.00  0.00           C
ATOM    471  CD2 TYR    59      48.282  30.014   6.596  1.00  0.00           C
ATOM    472  C   TYR    59      48.305  30.143   3.046  1.00  0.00           C
ATOM    473  O   TYR    59      49.442  30.357   3.439  1.00  0.00           O
ATOM    474  N   GLN    60      48.009  29.191   2.135  1.00  0.00           N
ATOM    475  CA  GLN    60      49.052  28.509   1.402  1.00  0.00           C
ATOM    476  CB  GLN    60      48.496  27.341   0.615  1.00  0.00           C
ATOM    477  CG  GLN    60      48.068  26.158   1.499  1.00  0.00           C
ATOM    478  CD  GLN    60      47.292  25.088   0.725  1.00  0.00           C
ATOM    479  OE1 GLN    60      47.027  25.126  -0.471  1.00  0.00           O
ATOM    480  NE2 GLN    60      47.058  23.951   1.371  1.00  0.00           N
ATOM    481  C   GLN    60      49.954  29.314   0.463  1.00  0.00           C
ATOM    482  O   GLN    60      51.134  29.179   0.295  1.00  0.00           O
ATOM    483  N   ARG    61      49.284  30.303  -0.185  1.00  0.00           N
ATOM    484  CA  ARG    61      50.044  31.328  -0.982  1.00  0.00           C
ATOM    485  CB  ARG    61      49.068  32.443  -1.542  1.00  0.00           C
ATOM    486  CG  ARG    61      49.635  33.428  -2.565  1.00  0.00           C
ATOM    487  CD  ARG    61      48.498  34.205  -3.221  1.00  0.00           C
ATOM    488  NE  ARG    61      49.072  35.044  -4.285  1.00  0.00           N
ATOM    489  CZ  ARG    61      48.693  34.930  -5.559  1.00  0.00           C
ATOM    490  NH1 ARG    61      48.126  33.888  -6.110  1.00  0.00           N
ATOM    491  NH2 ARG    61      48.843  35.929  -6.371  1.00  0.00           N
ATOM    492  C   ARG    61      51.050  32.051  -0.142  1.00  0.00           C
ATOM    493  O   ARG    61      52.135  32.367  -0.585  1.00  0.00           O
ATOM    494  N   ALA    62      50.628  32.296   1.143  1.00  0.00           N
ATOM    495  CA  ALA    62      51.366  33.170   2.068  1.00  0.00           C
ATOM    496  CB  ALA    62      50.259  33.912   2.908  1.00  0.00           C
ATOM    497  C   ALA    62      52.396  32.426   2.937  1.00  0.00           C
ATOM    498  O   ALA    62      53.557  32.853   3.067  1.00  0.00           O
ATOM    499  N   TYR    63      51.978  31.230   3.458  1.00  0.00           N
ATOM    500  CA  TYR    63      52.703  30.421   4.555  1.00  0.00           C
ATOM    501  CB  TYR    63      51.997  30.664   5.868  1.00  0.00           C
ATOM    502  CG  TYR    63      51.991  32.092   6.427  1.00  0.00           C
ATOM    503  CD1 TYR    63      50.840  32.877   6.348  1.00  0.00           C
ATOM    504  CE1 TYR    63      50.878  34.176   6.927  1.00  0.00           C
ATOM    505  CZ  TYR    63      52.042  34.763   7.483  1.00  0.00           C
ATOM    506  OH  TYR    63      52.157  35.942   8.081  1.00  0.00           O
ATOM    507  CE2 TYR    63      53.213  33.979   7.436  1.00  0.00           C
ATOM    508  CD2 TYR    63      53.162  32.643   6.949  1.00  0.00           C
ATOM    509  C   TYR    63      52.734  28.940   4.236  1.00  0.00           C
ATOM    510  O   TYR    63      52.154  28.058   4.930  1.00  0.00           O
ATOM    511  N   PRO    64      53.287  28.482   3.054  1.00  0.00           N
ATOM    512  CD  PRO    64      54.020  29.239   2.100  1.00  0.00           C
ATOM    513  CG  PRO    64      54.718  28.235   1.179  1.00  0.00           C
ATOM    514  CB  PRO    64      53.667  27.084   1.131  1.00  0.00           C
ATOM    515  CA  PRO    64      53.017  27.142   2.464  1.00  0.00           C
ATOM    516  C   PRO    64      53.507  25.991   3.302  1.00  0.00           C
ATOM    517  O   PRO    64      52.931  24.947   3.198  1.00  0.00           O
ATOM    518  N   LEU    65      54.464  26.252   4.196  1.00  0.00           N
ATOM    519  CA  LEU    65      55.085  25.193   4.995  1.00  0.00           C
ATOM    520  CB  LEU    65      56.562  25.511   5.157  1.00  0.00           C
ATOM    521  CG  LEU    65      57.368  25.855   3.940  1.00  0.00           C
ATOM    522  CD1 LEU    65      58.784  26.128   4.413  1.00  0.00           C
ATOM    523  CD2 LEU    65      57.328  24.816   2.898  1.00  0.00           C
ATOM    524  C   LEU    65      54.341  24.980   6.370  1.00  0.00           C
ATOM    525  O   LEU    65      54.773  24.129   7.192  1.00  0.00           O
ATOM    526  N   GLU    66      53.411  25.851   6.764  1.00  0.00           N
ATOM    527  CA  GLU    66      52.672  25.714   7.986  1.00  0.00           C
ATOM    528  CB  GLU    66      52.565  27.075   8.748  1.00  0.00           C
ATOM    529  CG  GLU    66      53.914  27.805   8.978  1.00  0.00           C
ATOM    530  CD  GLU    66      54.806  26.968   9.880  1.00  0.00           C
ATOM    531  OE1 GLU    66      55.857  27.567  10.287  1.00  0.00           O
ATOM    532  OE2 GLU    66      54.419  25.931  10.491  1.00  0.00           O
ATOM    533  C   GLU    66      51.248  25.194   7.737  1.00  0.00           C
ATOM    534  O   GLU    66      50.539  24.947   8.693  1.00  0.00           O
ATOM    535  N   VAL    67      50.807  25.142   6.441  1.00  0.00           N
ATOM    536  CA  VAL    67      49.494  24.706   5.950  1.00  0.00           C
ATOM    537  CB  VAL    67      48.497  25.862   5.899  1.00  0.00           C
ATOM    538  CG1 VAL    67      48.098  26.555   7.204  1.00  0.00           C
ATOM    539  CG2 VAL    67      48.929  26.941   4.862  1.00  0.00           C
ATOM    540  C   VAL    67      49.589  23.863   4.696  1.00  0.00           C
ATOM    541  O   VAL    67      48.842  24.076   3.729  1.00  0.00           O
ATOM    542  N   THR    68      50.502  22.890   4.675  1.00  0.00           N
ATOM    543  CA  THR    68      51.011  22.144   3.539  1.00  0.00           C
ATOM    544  CB  THR    68      52.101  21.171   3.984  1.00  0.00           C
ATOM    545  CG2 THR    68      53.329  21.783   4.599  1.00  0.00           C
ATOM    546  OG1 THR    68      51.681  20.092   4.787  1.00  0.00           O
ATOM    547  C   THR    68      49.995  21.273   2.773  1.00  0.00           C
ATOM    548  O   THR    68      50.202  20.967   1.581  1.00  0.00           O
ATOM    549  N   LYS    69      48.851  20.946   3.428  1.00  0.00           N
ATOM    550  CA  LYS    69      47.682  20.300   2.760  1.00  0.00           C
ATOM    551  CB  LYS    69      48.027  18.767   2.814  1.00  0.00           C
ATOM    552  CG  LYS    69      47.040  17.909   1.939  1.00  0.00           C
ATOM    553  CD  LYS    69      47.359  16.394   1.907  1.00  0.00           C
ATOM    554  CE  LYS    69      48.830  16.220   1.615  1.00  0.00           C
ATOM    555  NZ  LYS    69      49.270  16.548   0.264  1.00  0.00           N
ATOM    556  C   LYS    69      46.466  20.663   3.584  1.00  0.00           C
ATOM    557  O   LYS    69      46.542  20.653   4.802  1.00  0.00           O
ATOM    558  N   LEU    70      45.253  20.781   3.017  1.00  0.00           N
ATOM    559  CA  LEU    70      44.005  20.877   3.808  1.00  0.00           C
ATOM    560  CB  LEU    70      43.076  21.853   2.986  1.00  0.00           C
ATOM    561  CG  LEU    70      41.704  22.052   3.658  1.00  0.00           C
ATOM    562  CD1 LEU    70      41.737  22.469   5.109  1.00  0.00           C
ATOM    563  CD2 LEU    70      40.805  23.006   2.875  1.00  0.00           C
ATOM    564  C   LEU    70      43.377  19.472   3.724  1.00  0.00           C
ATOM    565  O   LEU    70      43.210  18.967   2.633  1.00  0.00           O
ATOM    566  N   ILE    71      43.035  18.977   4.925  1.00  0.00           N
ATOM    567  CA  ILE    71      42.377  17.723   5.095  1.00  0.00           C
ATOM    568  CB  ILE    71      43.174  16.753   5.982  1.00  0.00           C
ATOM    569  CG2 ILE    71      42.464  15.385   5.974  1.00  0.00           C
ATOM    570  CG1 ILE    71      44.609  16.594   5.581  1.00  0.00           C
ATOM    571  CD1 ILE    71      45.446  15.968   6.702  1.00  0.00           C
ATOM    572  C   ILE    71      40.858  17.861   5.583  1.00  0.00           C
ATOM    573  O   ILE    71      40.538  17.776   6.756  1.00  0.00           O
ATOM    574  N   TYR    72      39.974  18.293   4.664  1.00  0.00           N
ATOM    575  CA  TYR    72      38.555  18.502   4.875  1.00  0.00           C
ATOM    576  CB  TYR    72      37.896  19.241   3.744  1.00  0.00           C
ATOM    577  CG  TYR    72      36.495  19.726   4.009  1.00  0.00           C
ATOM    578  CD1 TYR    72      36.237  21.119   3.932  1.00  0.00           C
ATOM    579  CE1 TYR    72      34.912  21.668   4.047  1.00  0.00           C
ATOM    580  CZ  TYR    72      33.833  20.806   4.312  1.00  0.00           C
ATOM    581  OH  TYR    72      32.535  21.233   4.311  1.00  0.00           O
ATOM    582  CE2 TYR    72      34.085  19.408   4.309  1.00  0.00           C
ATOM    583  CD2 TYR    72      35.366  18.881   4.152  1.00  0.00           C
ATOM    584  C   TYR    72      37.874  17.105   5.178  1.00  0.00           C
ATOM    585  O   TYR    72      38.042  16.105   4.416  1.00  0.00           O
ATOM    586  N   CYS    73      37.199  16.965   6.291  1.00  0.00           N
ATOM    587  CA  CYS    73      36.579  15.757   6.800  1.00  0.00           C
ATOM    588  CB  CYS    73      37.265  15.502   8.160  1.00  0.00           C
ATOM    589  SG  CYS    73      37.041  13.764   8.559  1.00  0.00           S
ATOM    590  C   CYS    73      35.076  16.052   6.983  1.00  0.00           C
ATOM    591  O   CYS    73      34.709  17.135   7.579  1.00  0.00           O
ATOM    592  N   SER    74      34.175  15.181   6.501  1.00  0.00           N
ATOM    593  CA  SER    74      32.874  15.488   6.051  1.00  0.00           C
ATOM    594  CB  SER    74      32.994  15.647   4.546  1.00  0.00           C
ATOM    595  OG  SER    74      31.842  16.073   3.864  1.00  0.00           O
ATOM    596  C   SER    74      31.811  14.455   6.360  1.00  0.00           C
ATOM    597  O   SER    74      32.057  13.251   6.637  1.00  0.00           O
ATOM    598  N   ARG    75      30.533  14.852   6.127  1.00  0.00           N
ATOM    599  CA  ARG    75      29.485  13.891   5.781  1.00  0.00           C
ATOM    600  CB  ARG    75      28.218  14.701   5.723  1.00  0.00           C
ATOM    601  CG  ARG    75      27.861  15.355   7.084  1.00  0.00           C
ATOM    602  CD  ARG    75      26.555  16.116   7.258  1.00  0.00           C
ATOM    603  NE  ARG    75      26.452  16.419   8.709  1.00  0.00           N
ATOM    604  CZ  ARG    75      25.561  16.036   9.596  1.00  0.00           C
ATOM    605  NH1 ARG    75      25.743  16.080  10.899  1.00  0.00           N
ATOM    606  NH2 ARG    75      24.419  15.426   9.319  1.00  0.00           N
ATOM    607  C   ARG    75      29.729  13.301   4.430  1.00  0.00           C
ATOM    608  O   ARG    75      30.544  13.717   3.658  1.00  0.00           O
ATOM    609  N   THR    76      29.035  12.176   4.165  1.00  0.00           N
ATOM    610  CA  THR    76      29.246  11.233   2.991  1.00  0.00           C
ATOM    611  CB  THR    76      28.332   9.917   3.246  1.00  0.00           C
ATOM    612  CG2 THR    76      26.813  10.120   2.878  1.00  0.00           C
ATOM    613  OG1 THR    76      28.889   8.875   2.447  1.00  0.00           O
ATOM    614  C   THR    76      29.046  11.928   1.687  1.00  0.00           C
ATOM    615  O   THR    76      28.551  13.045   1.627  1.00  0.00           O
ATOM    616  N   VAL    77      29.494  11.201   0.611  1.00  0.00           N
ATOM    617  CA  VAL    77      29.662  11.590  -0.744  1.00  0.00           C
ATOM    618  CB  VAL    77      29.785  10.404  -1.732  1.00  0.00           C
ATOM    619  CG1 VAL    77      29.511  10.914  -3.125  1.00  0.00           C
ATOM    620  CG2 VAL    77      31.128   9.580  -1.592  1.00  0.00           C
ATOM    621  C   VAL    77      28.840  12.789  -1.263  1.00  0.00           C
ATOM    622  O   VAL    77      29.415  13.777  -1.698  1.00  0.00           O
ATOM    623  N   PRO    78      27.484  12.868  -1.096  1.00  0.00           N
ATOM    624  CD  PRO    78      26.588  11.697  -0.815  1.00  0.00           C
ATOM    625  CG  PRO    78      25.251  12.129  -1.498  1.00  0.00           C
ATOM    626  CB  PRO    78      25.230  13.645  -1.330  1.00  0.00           C
ATOM    627  CA  PRO    78      26.697  14.008  -1.645  1.00  0.00           C
ATOM    628  C   PRO    78      27.046  15.375  -1.026  1.00  0.00           C
ATOM    629  O   PRO    78      26.845  16.332  -1.729  1.00  0.00           O
ATOM    630  N   GLU    79      27.502  15.417   0.224  1.00  0.00           N
ATOM    631  CA  GLU    79      28.093  16.608   0.796  1.00  0.00           C
ATOM    632  CB  GLU    79      28.052  16.801   2.288  1.00  0.00           C
ATOM    633  CG  GLU    79      26.597  17.031   2.874  1.00  0.00           C
ATOM    634  CD  GLU    79      26.190  18.492   2.614  1.00  0.00           C
ATOM    635  OE1 GLU    79      25.186  18.681   1.906  1.00  0.00           O
ATOM    636  OE2 GLU    79      26.850  19.503   2.980  1.00  0.00           O
ATOM    637  C   GLU    79      29.573  16.867   0.344  1.00  0.00           C
ATOM    638  O   GLU    79      29.952  17.955  -0.036  1.00  0.00           O
ATOM    639  N   ILE    80      30.436  15.893   0.211  1.00  0.00           N
ATOM    640  CA  ILE    80      31.771  16.027  -0.278  1.00  0.00           C
ATOM    641  CB  ILE    80      32.521  14.640  -0.229  1.00  0.00           C
ATOM    642  CG2 ILE    80      33.728  14.478  -1.141  1.00  0.00           C
ATOM    643  CG1 ILE    80      32.854  14.182   1.213  1.00  0.00           C
ATOM    644  CD1 ILE    80      33.099  12.644   1.284  1.00  0.00           C
ATOM    645  C   ILE    80      31.824  16.570  -1.710  1.00  0.00           C
ATOM    646  O   ILE    80      32.460  17.560  -2.045  1.00  0.00           O
ATOM    647  N   GLU    81      31.043  15.997  -2.599  1.00  0.00           N
ATOM    648  CA  GLU    81      31.032  16.316  -4.063  1.00  0.00           C
ATOM    649  CB  GLU    81      30.207  15.203  -4.766  1.00  0.00           C
ATOM    650  CG  GLU    81      28.657  15.479  -4.744  1.00  0.00           C
ATOM    651  CD  GLU    81      28.148  16.291  -5.894  1.00  0.00           C
ATOM    652  OE1 GLU    81      28.536  16.068  -7.011  1.00  0.00           O
ATOM    653  OE2 GLU    81      27.157  17.045  -5.669  1.00  0.00           O
ATOM    654  C   GLU    81      30.588  17.750  -4.239  1.00  0.00           C
ATOM    655  O   GLU    81      31.048  18.472  -5.161  1.00  0.00           O
ATOM    656  N   LYS    82      29.820  18.321  -3.253  1.00  0.00           N
ATOM    657  CA  LYS    82      29.320  19.702  -3.190  1.00  0.00           C
ATOM    658  CB  LYS    82      28.212  19.759  -2.114  1.00  0.00           C
ATOM    659  CG  LYS    82      27.281  20.980  -2.178  1.00  0.00           C
ATOM    660  CD  LYS    82      26.074  20.949  -1.227  1.00  0.00           C
ATOM    661  CE  LYS    82      26.563  21.404   0.138  1.00  0.00           C
ATOM    662  NZ  LYS    82      25.518  21.204   1.201  1.00  0.00           N
ATOM    663  C   LYS    82      30.536  20.649  -2.863  1.00  0.00           C
ATOM    664  O   LYS    82      30.714  21.698  -3.493  1.00  0.00           O
ATOM    665  N   VAL    83      31.451  20.257  -1.920  1.00  0.00           N
ATOM    666  CA  VAL    83      32.637  21.031  -1.540  1.00  0.00           C
ATOM    667  CB  VAL    83      33.342  20.481  -0.276  1.00  0.00           C
ATOM    668  CG1 VAL    83      34.632  21.270   0.136  1.00  0.00           C
ATOM    669  CG2 VAL    83      32.366  20.485   0.900  1.00  0.00           C
ATOM    670  C   VAL    83      33.708  21.072  -2.653  1.00  0.00           C
ATOM    671  O   VAL    83      34.334  22.059  -2.925  1.00  0.00           O
ATOM    672  N   ILE    84      33.802  20.009  -3.410  1.00  0.00           N
ATOM    673  CA  ILE    84      34.592  19.809  -4.625  1.00  0.00           C
ATOM    674  CB  ILE    84      34.812  18.278  -4.891  1.00  0.00           C
ATOM    675  CG2 ILE    84      35.532  17.990  -6.230  1.00  0.00           C
ATOM    676  CG1 ILE    84      35.612  17.512  -3.779  1.00  0.00           C
ATOM    677  CD1 ILE    84      37.099  17.735  -3.539  1.00  0.00           C
ATOM    678  C   ILE    84      34.041  20.627  -5.757  1.00  0.00           C
ATOM    679  O   ILE    84      34.845  21.259  -6.489  1.00  0.00           O
ATOM    680  N   GLU    85      32.712  20.700  -5.889  1.00  0.00           N
ATOM    681  CA  GLU    85      32.113  21.533  -6.897  1.00  0.00           C
ATOM    682  CB  GLU    85      30.607  21.213  -7.035  1.00  0.00           C
ATOM    683  CG  GLU    85      29.837  21.900  -8.131  1.00  0.00           C
ATOM    684  CD  GLU    85      30.412  21.611  -9.495  1.00  0.00           C
ATOM    685  OE1 GLU    85      31.410  20.859  -9.687  1.00  0.00           O
ATOM    686  OE2 GLU    85      29.786  22.225 -10.429  1.00  0.00           O
ATOM    687  C   GLU    85      32.268  22.953  -6.542  1.00  0.00           C
ATOM    688  O   GLU    85      32.591  23.685  -7.460  1.00  0.00           O
ATOM    689  N   GLU    86      32.223  23.355  -5.259  1.00  0.00           N
ATOM    690  CA  GLU    86      32.566  24.720  -4.893  1.00  0.00           C
ATOM    691  CB  GLU    86      32.361  24.927  -3.396  1.00  0.00           C
ATOM    692  CG  GLU    86      32.087  26.361  -2.954  1.00  0.00           C
ATOM    693  CD  GLU    86      30.748  26.900  -3.517  1.00  0.00           C
ATOM    694  OE1 GLU    86      30.872  27.918  -4.212  1.00  0.00           O
ATOM    695  OE2 GLU    86      29.608  26.472  -3.277  1.00  0.00           O
ATOM    696  C   GLU    86      34.051  24.970  -5.179  1.00  0.00           C
ATOM    697  O   GLU    86      34.420  26.078  -5.478  1.00  0.00           O
ATOM    698  N   LEU    87      34.943  24.013  -4.873  1.00  0.00           N
ATOM    699  CA  LEU    87      36.379  24.151  -5.072  1.00  0.00           C
ATOM    700  CB  LEU    87      37.047  23.049  -4.349  1.00  0.00           C
ATOM    701  CG  LEU    87      38.617  23.107  -4.463  1.00  0.00           C
ATOM    702  CD1 LEU    87      39.214  24.303  -3.778  1.00  0.00           C
ATOM    703  CD2 LEU    87      39.173  21.809  -3.916  1.00  0.00           C
ATOM    704  C   LEU    87      36.623  24.304  -6.539  1.00  0.00           C
ATOM    705  O   LEU    87      37.503  25.123  -6.870  1.00  0.00           O
ATOM    706  N   ARG    88      35.967  23.594  -7.502  1.00  0.00           N
ATOM    707  CA  ARG    88      36.152  23.850  -8.965  1.00  0.00           C
ATOM    708  CB  ARG    88      35.203  22.899  -9.650  1.00  0.00           C
ATOM    709  CG  ARG    88      35.340  22.844 -11.168  1.00  0.00           C
ATOM    710  CD  ARG    88      34.329  21.920 -11.749  1.00  0.00           C
ATOM    711  NE  ARG    88      32.951  22.427 -11.679  1.00  0.00           N
ATOM    712  CZ  ARG    88      32.387  23.190 -12.635  1.00  0.00           C
ATOM    713  NH1 ARG    88      33.001  23.919 -13.530  1.00  0.00           N
ATOM    714  NH2 ARG    88      31.133  23.429 -12.412  1.00  0.00           N
ATOM    715  C   ARG    88      35.800  25.315  -9.320  1.00  0.00           C
ATOM    716  O   ARG    88      36.498  25.942 -10.134  1.00  0.00           O
ATOM    717  N   LYS    89      34.682  25.890  -8.826  1.00  0.00           N
ATOM    718  CA  LYS    89      34.201  27.231  -9.196  1.00  0.00           C
ATOM    719  CB  LYS    89      32.801  27.353  -8.677  1.00  0.00           C
ATOM    720  CG  LYS    89      31.805  26.514  -9.503  1.00  0.00           C
ATOM    721  CD  LYS    89      30.436  26.401  -8.942  1.00  0.00           C
ATOM    722  CE  LYS    89      29.606  25.535  -9.867  1.00  0.00           C
ATOM    723  NZ  LYS    89      28.126  25.731  -9.756  1.00  0.00           N
ATOM    724  C   LYS    89      35.042  28.317  -8.550  1.00  0.00           C
ATOM    725  O   LYS    89      35.328  29.272  -9.197  1.00  0.00           O
ATOM    726  N   LEU    90      35.594  28.054  -7.344  1.00  0.00           N
ATOM    727  CA  LEU    90      36.673  28.845  -6.733  1.00  0.00           C
ATOM    728  CB  LEU    90      36.901  28.295  -5.337  1.00  0.00           C
ATOM    729  CG  LEU    90      38.050  28.951  -4.589  1.00  0.00           C
ATOM    730  CD1 LEU    90      37.758  30.477  -4.337  1.00  0.00           C
ATOM    731  CD2 LEU    90      38.083  28.334  -3.190  1.00  0.00           C
ATOM    732  C   LEU    90      37.949  28.758  -7.613  1.00  0.00           C
ATOM    733  O   LEU    90      38.543  29.848  -7.696  1.00  0.00           O
ATOM    734  N   LEU    91      38.375  27.625  -8.125  1.00  0.00           N
ATOM    735  CA  LEU    91      39.650  27.651  -8.755  1.00  0.00           C
ATOM    736  CB  LEU    91      40.213  26.220  -8.825  1.00  0.00           C
ATOM    737  CG  LEU    91      41.628  26.206  -9.528  1.00  0.00           C
ATOM    738  CD1 LEU    91      42.689  26.812  -8.636  1.00  0.00           C
ATOM    739  CD2 LEU    91      42.146  24.803  -9.804  1.00  0.00           C
ATOM    740  C   LEU    91      39.601  28.212 -10.197  1.00  0.00           C
ATOM    741  O   LEU    91      40.539  28.848 -10.600  1.00  0.00           O
ATOM    742  N   ASN    92      38.452  28.104 -10.843  1.00  0.00           N
ATOM    743  CA  ASN    92      38.058  28.859 -11.996  1.00  0.00           C
ATOM    744  CB  ASN    92      36.700  28.359 -12.538  1.00  0.00           C
ATOM    745  CG  ASN    92      36.798  26.948 -13.159  1.00  0.00           C
ATOM    746  OD1 ASN    92      37.894  26.531 -13.496  1.00  0.00           O
ATOM    747  ND2 ASN    92      35.654  26.334 -13.441  1.00  0.00           N
ATOM    748  C   ASN    92      38.013  30.391 -11.702  1.00  0.00           C
ATOM    749  O   ASN    92      38.307  31.172 -12.586  1.00  0.00           O
ATOM    750  N   PHE    93      37.540  30.835 -10.508  1.00  0.00           N
ATOM    751  CA  PHE    93      37.450  32.300 -10.210  1.00  0.00           C
ATOM    752  CB  PHE    93      36.591  32.521  -8.907  1.00  0.00           C
ATOM    753  CG  PHE    93      36.936  33.746  -8.127  1.00  0.00           C
ATOM    754  CD1 PHE    93      36.951  35.000  -8.857  1.00  0.00           C
ATOM    755  CE1 PHE    93      37.472  36.124  -8.207  1.00  0.00           C
ATOM    756  CZ  PHE    93      37.975  36.092  -6.927  1.00  0.00           C
ATOM    757  CE2 PHE    93      38.099  34.849  -6.338  1.00  0.00           C
ATOM    758  CD2 PHE    93      37.597  33.676  -6.909  1.00  0.00           C
ATOM    759  C   PHE    93      38.822  32.870 -10.004  1.00  0.00           C
ATOM    760  O   PHE    93      39.167  33.940 -10.558  1.00  0.00           O
ATOM    761  N   TYR    94      39.705  32.070  -9.295  1.00  0.00           N
ATOM    762  CA  TYR    94      41.124  32.288  -9.196  1.00  0.00           C
ATOM    763  CB  TYR    94      41.726  31.144  -8.341  1.00  0.00           C
ATOM    764  CG  TYR    94      42.467  31.639  -7.150  1.00  0.00           C
ATOM    765  CD1 TYR    94      41.860  31.713  -5.890  1.00  0.00           C
ATOM    766  CE1 TYR    94      42.618  32.036  -4.730  1.00  0.00           C
ATOM    767  CZ  TYR    94      43.944  32.404  -4.938  1.00  0.00           C
ATOM    768  OH  TYR    94      44.692  32.840  -3.866  1.00  0.00           O
ATOM    769  CE2 TYR    94      44.602  32.312  -6.172  1.00  0.00           C
ATOM    770  CD2 TYR    94      43.850  31.914  -7.265  1.00  0.00           C
ATOM    771  C   TYR    94      41.898  32.452 -10.520  1.00  0.00           C
ATOM    772  O   TYR    94      42.764  33.316 -10.631  1.00  0.00           O
ATOM    773  N   GLU    95      41.549  31.569 -11.536  1.00  0.00           N
ATOM    774  CA  GLU    95      42.020  31.651 -12.888  1.00  0.00           C
ATOM    775  CB  GLU    95      41.597  30.387 -13.573  1.00  0.00           C
ATOM    776  CG  GLU    95      42.255  30.088 -14.831  1.00  0.00           C
ATOM    777  CD  GLU    95      41.722  28.800 -15.529  1.00  0.00           C
ATOM    778  OE1 GLU    95      41.369  29.021 -16.728  1.00  0.00           O
ATOM    779  OE2 GLU    95      41.498  27.766 -15.010  1.00  0.00           O
ATOM    780  C   GLU    95      41.561  32.923 -13.621  1.00  0.00           C
ATOM    781  O   GLU    95      42.434  33.474 -14.323  1.00  0.00           O
ATOM    782  N   LYS    96      40.351  33.494 -13.406  1.00  0.00           N
ATOM    783  CA  LYS    96      40.027  34.881 -13.863  1.00  0.00           C
ATOM    784  CB  LYS    96      38.472  35.129 -13.858  1.00  0.00           C
ATOM    785  CG  LYS    96      37.771  34.565 -15.036  1.00  0.00           C
ATOM    786  CD  LYS    96      36.250  34.542 -14.723  1.00  0.00           C
ATOM    787  CE  LYS    96      35.719  34.039 -16.111  1.00  0.00           C
ATOM    788  NZ  LYS    96      34.232  33.864 -16.035  1.00  0.00           N
ATOM    789  C   LYS    96      40.814  35.920 -13.155  1.00  0.00           C
ATOM    790  O   LYS    96      41.449  36.734 -13.802  1.00  0.00           O
ATOM    791  N   GLN    97      40.883  35.856 -11.852  1.00  0.00           N
ATOM    792  CA  GLN    97      41.610  36.748 -11.008  1.00  0.00           C
ATOM    793  CB  GLN    97      41.359  36.398  -9.482  1.00  0.00           C
ATOM    794  CG  GLN    97      41.936  37.330  -8.425  1.00  0.00           C
ATOM    795  CD  GLN    97      41.589  38.834  -8.704  1.00  0.00           C
ATOM    796  OE1 GLN    97      40.509  39.365  -8.435  1.00  0.00           O
ATOM    797  NE2 GLN    97      42.401  39.594  -9.421  1.00  0.00           N
ATOM    798  C   GLN    97      43.153  36.795 -11.379  1.00  0.00           C
ATOM    799  O   GLN    97      43.677  37.866 -11.450  1.00  0.00           O
ATOM    800  N   GLU    98      43.810  35.677 -11.513  1.00  0.00           N
ATOM    801  CA  GLU    98      45.254  35.638 -11.907  1.00  0.00           C
ATOM    802  CB  GLU    98      45.882  34.319 -11.283  1.00  0.00           C
ATOM    803  CG  GLU    98      45.780  34.266  -9.715  1.00  0.00           C
ATOM    804  CD  GLU    98      46.807  35.202  -9.044  1.00  0.00           C
ATOM    805  OE1 GLU    98      46.524  36.338  -8.649  1.00  0.00           O
ATOM    806  OE2 GLU    98      47.938  34.723  -8.769  1.00  0.00           O
ATOM    807  C   GLU    98      45.543  35.590 -13.403  1.00  0.00           C
ATOM    808  O   GLU    98      46.628  35.809 -13.857  1.00  0.00           O
ATOM    809  N   GLY    99      44.471  35.394 -14.190  1.00  0.00           N
ATOM    810  CA  GLY    99      44.388  35.481 -15.668  1.00  0.00           C
ATOM    811  C   GLY    99      45.030  34.313 -16.405  1.00  0.00           C
ATOM    812  O   GLY    99      44.988  34.249 -17.611  1.00  0.00           O
ATOM    813  N   GLU   100      45.586  33.295 -15.699  1.00  0.00           N
ATOM    814  CA  GLU   100      46.137  32.055 -16.329  1.00  0.00           C
ATOM    815  CB  GLU   100      47.606  32.237 -16.679  1.00  0.00           C
ATOM    816  CG  GLU   100      48.002  33.389 -17.621  1.00  0.00           C
ATOM    817  CD  GLU   100      47.604  33.086 -19.001  1.00  0.00           C
ATOM    818  OE1 GLU   100      47.129  31.986 -19.303  1.00  0.00           O
ATOM    819  OE2 GLU   100      47.661  33.946 -19.925  1.00  0.00           O
ATOM    820  C   GLU   100      45.885  30.919 -15.360  1.00  0.00           C
ATOM    821  O   GLU   100      45.736  31.063 -14.120  1.00  0.00           O
ATOM    822  N   LYS   101      46.035  29.662 -15.875  1.00  0.00           N
ATOM    823  CA  LYS   101      45.822  28.415 -15.054  1.00  0.00           C
ATOM    824  CB  LYS   101      45.986  27.147 -15.932  1.00  0.00           C
ATOM    825  CG  LYS   101      44.690  26.895 -16.675  1.00  0.00           C
ATOM    826  CD  LYS   101      45.023  25.720 -17.613  1.00  0.00           C
ATOM    827  CE  LYS   101      43.755  25.329 -18.315  1.00  0.00           C
ATOM    828  NZ  LYS   101      44.003  24.258 -19.288  1.00  0.00           N
ATOM    829  C   LYS   101      46.786  28.328 -13.836  1.00  0.00           C
ATOM    830  O   LYS   101      47.940  28.649 -13.961  1.00  0.00           O
ATOM    831  N   LEU   102      46.314  27.874 -12.693  1.00  0.00           N
ATOM    832  CA  LEU   102      47.158  27.717 -11.451  1.00  0.00           C
ATOM    833  CB  LEU   102      46.260  27.967 -10.175  1.00  0.00           C
ATOM    834  CG  LEU   102      45.894  29.414  -9.911  1.00  0.00           C
ATOM    835  CD1 LEU   102      47.179  30.209  -9.573  1.00  0.00           C
ATOM    836  CD2 LEU   102      45.049  30.168 -10.942  1.00  0.00           C
ATOM    837  C   LEU   102      47.702  26.268 -11.457  1.00  0.00           C
ATOM    838  O   LEU   102      46.956  25.312 -11.769  1.00  0.00           O
ATOM    839  N   PRO   103      48.910  26.063 -10.870  1.00  0.00           N
ATOM    840  CD  PRO   103      49.731  27.057 -10.214  1.00  0.00           C
ATOM    841  CG  PRO   103      50.978  26.326  -9.699  1.00  0.00           C
ATOM    842  CB  PRO   103      50.961  25.006 -10.463  1.00  0.00           C
ATOM    843  CA  PRO   103      49.469  24.739 -10.639  1.00  0.00           C
ATOM    844  C   PRO   103      48.841  24.009  -9.413  1.00  0.00           C
ATOM    845  O   PRO   103      49.373  23.019  -8.895  1.00  0.00           O
ATOM    846  N   PHE   104      47.643  24.451  -9.010  1.00  0.00           N
ATOM    847  CA  PHE   104      46.889  23.868  -7.820  1.00  0.00           C
ATOM    848  CB  PHE   104      45.845  24.922  -7.522  1.00  0.00           C
ATOM    849  CG  PHE   104      44.913  24.598  -6.381  1.00  0.00           C
ATOM    850  CD1 PHE   104      45.280  24.900  -5.057  1.00  0.00           C
ATOM    851  CE1 PHE   104      44.416  24.723  -3.979  1.00  0.00           C
ATOM    852  CZ  PHE   104      43.200  24.098  -4.159  1.00  0.00           C
ATOM    853  CE2 PHE   104      42.910  23.550  -5.441  1.00  0.00           C
ATOM    854  CD2 PHE   104      43.708  23.823  -6.544  1.00  0.00           C
ATOM    855  C   PHE   104      46.268  22.500  -8.156  1.00  0.00           C
ATOM    856  O   PHE   104      45.945  22.173  -9.280  1.00  0.00           O
ATOM    857  N   LEU   105      46.028  21.712  -7.147  1.00  0.00           N
ATOM    858  CA  LEU   105      45.397  20.387  -7.275  1.00  0.00           C
ATOM    859  CB  LEU   105      46.491  19.368  -7.594  1.00  0.00           C
ATOM    860  CG  LEU   105      45.973  18.050  -8.249  1.00  0.00           C
ATOM    861  CD1 LEU   105      47.071  17.244  -9.021  1.00  0.00           C
ATOM    862  CD2 LEU   105      45.269  17.117  -7.282  1.00  0.00           C
ATOM    863  C   LEU   105      44.504  20.080  -6.052  1.00  0.00           C
ATOM    864  O   LEU   105      44.951  19.853  -4.954  1.00  0.00           O
ATOM    865  N   GLY   106      43.218  19.759  -6.309  1.00  0.00           N
ATOM    866  CA  GLY   106      42.155  19.418  -5.354  1.00  0.00           C
ATOM    867  C   GLY   106      41.440  18.104  -5.637  1.00  0.00           C
ATOM    868  O   GLY   106      41.280  17.751  -6.848  1.00  0.00           O
ATOM    869  N   LEU   107      41.186  17.274  -4.584  1.00  0.00           N
ATOM    870  CA  LEU   107      40.954  15.856  -4.739  1.00  0.00           C
ATOM    871  CB  LEU   107      42.288  15.196  -4.347  1.00  0.00           C
ATOM    872  CG  LEU   107      42.364  13.652  -4.466  1.00  0.00           C
ATOM    873  CD1 LEU   107      42.411  13.149  -5.894  1.00  0.00           C
ATOM    874  CD2 LEU   107      43.626  13.175  -3.790  1.00  0.00           C
ATOM    875  C   LEU   107      39.842  15.329  -3.803  1.00  0.00           C
ATOM    876  O   LEU   107      39.773  15.578  -2.642  1.00  0.00           O
ATOM    877  N   ALA   108      38.899  14.592  -4.359  1.00  0.00           N
ATOM    878  CA  ALA   108      37.922  13.792  -3.613  1.00  0.00           C
ATOM    879  CB  ALA   108      36.719  13.645  -4.546  1.00  0.00           C
ATOM    880  C   ALA   108      38.431  12.355  -3.276  1.00  0.00           C
ATOM    881  O   ALA   108      38.963  11.628  -4.134  1.00  0.00           O
ATOM    882  N   LEU   109      38.003  11.779  -2.130  1.00  0.00           N
ATOM    883  CA  LEU   109      38.339  10.383  -1.690  1.00  0.00           C
ATOM    884  CB  LEU   109      39.729  10.453  -0.888  1.00  0.00           C
ATOM    885  CG  LEU   109      40.309   9.115  -0.263  1.00  0.00           C
ATOM    886  CD1 LEU   109      40.655   7.980  -1.226  1.00  0.00           C
ATOM    887  CD2 LEU   109      41.506   9.428   0.629  1.00  0.00           C
ATOM    888  C   LEU   109      37.208   9.630  -1.014  1.00  0.00           C
ATOM    889  O   LEU   109      36.325  10.200  -0.400  1.00  0.00           O
ATOM    890  N   SER   110      37.041   8.311  -1.259  1.00  0.00           N
ATOM    891  CA  SER   110      35.816   7.487  -0.891  1.00  0.00           C
ATOM    892  CB  SER   110      34.567   7.825  -1.732  1.00  0.00           C
ATOM    893  OG  SER   110      33.451   7.212  -1.173  1.00  0.00           O
ATOM    894  C   SER   110      36.151   5.920  -1.123  1.00  0.00           C
ATOM    895  O   SER   110      37.272   5.569  -1.455  1.00  0.00           O
ATOM    896  N   SER   111      35.102   5.131  -0.851  1.00  0.00           N
ATOM    897  CA  SER   111      35.064   3.694  -0.745  1.00  0.00           C
ATOM    898  CB  SER   111      33.792   3.214  -0.041  1.00  0.00           C
ATOM    899  OG  SER   111      33.361   4.124   0.968  1.00  0.00           O
ATOM    900  C   SER   111      35.060   2.946  -2.073  1.00  0.00           C
ATOM    901  O   SER   111      34.647   3.534  -3.112  1.00  0.00           O
ATOM    902  N   ARG   112      35.256   1.645  -2.113  1.00  0.00           N
ATOM    903  CA  ARG   112      35.210   0.828  -3.368  1.00  0.00           C
ATOM    904  CB  ARG   112      35.393  -0.656  -2.988  1.00  0.00           C
ATOM    905  CG  ARG   112      36.819  -1.079  -2.619  1.00  0.00           C
ATOM    906  CD  ARG   112      36.968  -2.568  -2.089  1.00  0.00           C
ATOM    907  NE  ARG   112      38.345  -2.940  -1.706  1.00  0.00           N
ATOM    908  CZ  ARG   112      39.162  -2.460  -0.857  1.00  0.00           C
ATOM    909  NH1 ARG   112      40.398  -2.707  -0.862  1.00  0.00           N
ATOM    910  NH2 ARG   112      38.720  -1.599   0.088  1.00  0.00           N
ATOM    911  C   ARG   112      33.917   0.981  -4.232  1.00  0.00           C
ATOM    912  O   ARG   112      33.931   1.133  -5.455  1.00  0.00           O
ATOM    913  N   LYS   113      32.846   1.178  -3.487  1.00  0.00           N
ATOM    914  CA  LYS   113      31.574   1.263  -4.081  1.00  0.00           C
ATOM    915  CB  LYS   113      30.465   0.853  -3.102  1.00  0.00           C
ATOM    916  CG  LYS   113      30.243   1.818  -1.949  1.00  0.00           C
ATOM    917  CD  LYS   113      29.172   1.316  -1.011  1.00  0.00           C
ATOM    918  CE  LYS   113      28.809   2.170   0.146  1.00  0.00           C
ATOM    919  NZ  LYS   113      27.817   1.530   1.028  1.00  0.00           N
ATOM    920  C   LYS   113      31.346   2.529  -4.871  1.00  0.00           C
ATOM    921  O   LYS   113      30.322   2.633  -5.531  1.00  0.00           O
ATOM    922  N   ASN   114      32.181   3.535  -4.675  1.00  0.00           N
ATOM    923  CA  ASN   114      32.156   4.788  -5.461  1.00  0.00           C
ATOM    924  CB  ASN   114      32.134   5.957  -4.453  1.00  0.00           C
ATOM    925  CG  ASN   114      30.862   5.939  -3.546  1.00  0.00           C
ATOM    926  OD1 ASN   114      29.734   5.857  -4.021  1.00  0.00           O
ATOM    927  ND2 ASN   114      31.097   5.924  -2.270  1.00  0.00           N
ATOM    928  C   ASN   114      33.311   4.958  -6.523  1.00  0.00           C
ATOM    929  O   ASN   114      33.234   5.935  -7.248  1.00  0.00           O
ATOM    930  N   LEU   115      34.284   4.033  -6.579  1.00  0.00           N
ATOM    931  CA  LEU   115      35.556   4.155  -7.297  1.00  0.00           C
ATOM    932  CB  LEU   115      36.725   4.589  -6.301  1.00  0.00           C
ATOM    933  CG  LEU   115      36.512   6.096  -5.919  1.00  0.00           C
ATOM    934  CD1 LEU   115      37.313   6.447  -4.662  1.00  0.00           C
ATOM    935  CD2 LEU   115      36.933   7.075  -7.030  1.00  0.00           C
ATOM    936  C   LEU   115      35.971   2.873  -8.044  1.00  0.00           C
ATOM    937  O   LEU   115      36.740   2.975  -8.975  1.00  0.00           O
ATOM    938  N   CYS   116      35.290   1.721  -7.817  1.00  0.00           N
ATOM    939  CA  CYS   116      35.468   0.484  -8.699  1.00  0.00           C
ATOM    940  CB  CYS   116      34.581  -0.568  -8.180  1.00  0.00           C
ATOM    941  SG  CYS   116      35.167  -2.144  -8.887  1.00  0.00           S
ATOM    942  C   CYS   116      35.102   0.760 -10.186  1.00  0.00           C
ATOM    943  O   CYS   116      34.135   1.463 -10.517  1.00  0.00           O
ATOM    944  N   ILE   117      35.816   0.112 -11.129  1.00  0.00           N
ATOM    945  CA  ILE   117      35.442  -0.045 -12.634  1.00  0.00           C
ATOM    946  CB  ILE   117      36.146   1.021 -13.516  1.00  0.00           C
ATOM    947  CG2 ILE   117      35.497   2.466 -13.202  1.00  0.00           C
ATOM    948  CG1 ILE   117      37.706   1.005 -13.314  1.00  0.00           C
ATOM    949  CD1 ILE   117      38.453   1.899 -14.315  1.00  0.00           C
ATOM    950  C   ILE   117      35.700  -1.426 -13.216  1.00  0.00           C
ATOM    951  O   ILE   117      35.467  -1.701 -14.412  1.00  0.00           O
ATOM    952  N   HIE   118      35.990  -2.438 -12.361  1.00  0.00           N
ATOM    953  CA  HIE   118      36.007  -3.853 -12.697  1.00  0.00           C
ATOM    954  CB  HIE   118      36.686  -4.609 -11.548  1.00  0.00           C
ATOM    955  CG  HIE   118      36.845  -6.061 -11.895  1.00  0.00           C
ATOM    956  ND1 HIE   118      35.820  -6.988 -11.893  1.00  0.00           N
ATOM    957  CE1 HIE   118      36.260  -8.099 -12.360  1.00  0.00           C
ATOM    958  NE2 HIE   118      37.600  -8.041 -12.508  1.00  0.00           N
ATOM    959  CD2 HIE   118      37.933  -6.716 -12.284  1.00  0.00           C
ATOM    960  C   HIE   118      34.584  -4.345 -12.971  1.00  0.00           C
ATOM    961  O   HIE   118      33.685  -4.047 -12.138  1.00  0.00           O
ATOM    962  N   PRO   119      34.324  -4.952 -14.157  1.00  0.00           N
ATOM    963  CD  PRO   119      35.168  -5.411 -15.270  1.00  0.00           C
ATOM    964  CG  PRO   119      34.299  -6.414 -16.046  1.00  0.00           C
ATOM    965  CB  PRO   119      32.994  -5.745 -16.005  1.00  0.00           C
ATOM    966  CA  PRO   119      32.922  -5.233 -14.546  1.00  0.00           C
ATOM    967  C   PRO   119      32.081  -6.114 -13.591  1.00  0.00           C
ATOM    968  O   PRO   119      30.874  -5.939 -13.571  1.00  0.00           O
ATOM    969  N   GLU   120      32.646  -6.981 -12.750  1.00  0.00           N
ATOM    970  CA  GLU   120      31.844  -7.721 -11.835  1.00  0.00           C
ATOM    971  CB  GLU   120      32.606  -9.042 -11.481  1.00  0.00           C
ATOM    972  CG  GLU   120      33.009  -9.874 -12.719  1.00  0.00           C
ATOM    973  CD  GLU   120      31.862 -10.391 -13.609  1.00  0.00           C
ATOM    974  OE1 GLU   120      32.209 -11.054 -14.629  1.00  0.00           O
ATOM    975  OE2 GLU   120      30.675 -10.191 -13.274  1.00  0.00           O
ATOM    976  C   GLU   120      31.672  -7.067 -10.445  1.00  0.00           C
ATOM    977  O   GLU   120      30.797  -7.428  -9.654  1.00  0.00           O
ATOM    978  N   VAL   121      32.384  -5.949 -10.155  1.00  0.00           N
ATOM    979  CA  VAL   121      32.411  -5.337  -8.849  1.00  0.00           C
ATOM    980  CB  VAL   121      33.831  -5.328  -8.232  1.00  0.00           C
ATOM    981  CG1 VAL   121      33.872  -4.620  -6.769  1.00  0.00           C
ATOM    982  CG2 VAL   121      34.329  -6.746  -7.907  1.00  0.00           C
ATOM    983  C   VAL   121      31.840  -3.968  -8.916  1.00  0.00           C
ATOM    984  O   VAL   121      31.134  -3.498  -8.005  1.00  0.00           O
ATOM    985  N   THR   122      31.965  -3.189 -10.011  1.00  0.00           N
ATOM    986  CA  THR   122      31.301  -1.898 -10.290  1.00  0.00           C
ATOM    987  CB  THR   122      31.819  -1.347 -11.657  1.00  0.00           C
ATOM    988  CG2 THR   122      31.148  -1.892 -12.943  1.00  0.00           C
ATOM    989  OG1 THR   122      31.676   0.104 -11.702  1.00  0.00           O
ATOM    990  C   THR   122      29.744  -1.937 -10.172  1.00  0.00           C
ATOM    991  O   THR   122      29.216  -0.883  -9.702  1.00  0.00           O
ATOM    992  N   PRO   123      28.944  -2.993 -10.515  1.00  0.00           N
ATOM    993  CD  PRO   123      29.333  -4.244 -11.134  1.00  0.00           C
ATOM    994  CG  PRO   123      28.032  -4.758 -11.805  1.00  0.00           C
ATOM    995  CB  PRO   123      26.938  -4.169 -10.915  1.00  0.00           C
ATOM    996  CA  PRO   123      27.509  -2.943 -10.192  1.00  0.00           C
ATOM    997  C   PRO   123      27.091  -3.006  -8.693  1.00  0.00           C
ATOM    998  O   PRO   123      25.943  -2.782  -8.472  1.00  0.00           O
ATOM    999  N   LEU   124      27.938  -3.372  -7.750  1.00  0.00           N
ATOM   1000  CA  LEU   124      27.693  -3.745  -6.326  1.00  0.00           C
ATOM   1001  CB  LEU   124      28.691  -4.827  -5.776  1.00  0.00           C
ATOM   1002  CG  LEU   124      28.985  -5.945  -6.764  1.00  0.00           C
ATOM   1003  CD1 LEU   124      30.045  -6.838  -6.043  1.00  0.00           C
ATOM   1004  CD2 LEU   124      27.879  -6.837  -7.202  1.00  0.00           C
ATOM   1005  C   LEU   124      27.756  -2.533  -5.443  1.00  0.00           C
ATOM   1006  O   LEU   124      28.382  -1.533  -5.787  1.00  0.00           O
ATOM   1007  N   ARG   125      27.130  -2.594  -4.201  1.00  0.00           N
ATOM   1008  CA  ARG   125      27.318  -1.565  -3.203  1.00  0.00           C
ATOM   1009  CB  ARG   125      26.284  -0.478  -3.505  1.00  0.00           C
ATOM   1010  CG  ARG   125      24.842  -0.731  -3.057  1.00  0.00           C
ATOM   1011  CD  ARG   125      23.935   0.403  -3.735  1.00  0.00           C
ATOM   1012  NE  ARG   125      22.603   0.229  -3.318  1.00  0.00           N
ATOM   1013  CZ  ARG   125      21.747  -0.508  -3.925  1.00  0.00           C
ATOM   1014  NH1 ARG   125      22.024  -1.231  -4.957  1.00  0.00           N
ATOM   1015  NH2 ARG   125      20.539  -0.646  -3.465  1.00  0.00           N
ATOM   1016  C   ARG   125      27.139  -2.116  -1.723  1.00  0.00           C
ATOM   1017  O   ARG   125      27.380  -1.388  -0.712  1.00  0.00           O
ATOM   1018  N   PHE   126      26.511  -3.311  -1.631  1.00  0.00           N
ATOM   1019  CA  PHE   126      26.273  -3.864  -0.312  1.00  0.00           C
ATOM   1020  CB  PHE   126      25.087  -4.922  -0.324  1.00  0.00           C
ATOM   1021  CG  PHE   126      23.855  -4.412  -0.979  1.00  0.00           C
ATOM   1022  CD1 PHE   126      23.348  -5.130  -2.046  1.00  0.00           C
ATOM   1023  CE1 PHE   126      22.148  -4.699  -2.613  1.00  0.00           C
ATOM   1024  CZ  PHE   126      21.405  -3.607  -2.113  1.00  0.00           C
ATOM   1025  CE2 PHE   126      21.989  -2.863  -1.034  1.00  0.00           C
ATOM   1026  CD2 PHE   126      23.218  -3.291  -0.492  1.00  0.00           C
ATOM   1027  C   PHE   126      27.485  -4.428   0.381  1.00  0.00           C
ATOM   1028  O   PHE   126      28.201  -5.273  -0.172  1.00  0.00           O
ATOM   1029  N   GLY   127      27.796  -3.945   1.549  1.00  0.00           N
ATOM   1030  CA  GLY   127      29.197  -3.965   2.087  1.00  0.00           C
ATOM   1031  C   GLY   127      29.895  -5.301   2.102  1.00  0.00           C
ATOM   1032  O   GLY   127      31.086  -5.297   1.779  1.00  0.00           O
ATOM   1033  N   LYS   128      29.160  -6.461   2.419  1.00  0.00           N
ATOM   1034  CA  LYS   128      29.832  -7.809   2.439  1.00  0.00           C
ATOM   1035  CB  LYS   128      28.829  -8.940   2.870  1.00  0.00           C
ATOM   1036  CG  LYS   128      28.433  -8.890   4.388  1.00  0.00           C
ATOM   1037  CD  LYS   128      29.537  -9.167   5.411  1.00  0.00           C
ATOM   1038  CE  LYS   128      29.176  -9.134   6.928  1.00  0.00           C
ATOM   1039  NZ  LYS   128      28.108 -10.101   7.218  1.00  0.00           N
ATOM   1040  C   LYS   128      30.466  -8.153   1.071  1.00  0.00           C
ATOM   1041  O   LYS   128      31.451  -8.841   1.056  1.00  0.00           O
ATOM   1042  N   ASP   129      29.802  -7.788   0.039  1.00  0.00           N
ATOM   1043  CA  ASP   129      30.088  -8.299  -1.297  1.00  0.00           C
ATOM   1044  CB  ASP   129      28.790  -8.564  -2.093  1.00  0.00           C
ATOM   1045  CG  ASP   129      28.034  -9.825  -1.682  1.00  0.00           C
ATOM   1046  OD1 ASP   129      26.851  -9.922  -2.077  1.00  0.00           O
ATOM   1047  OD2 ASP   129      28.568 -10.681  -0.993  1.00  0.00           O
ATOM   1048  C   ASP   129      30.993  -7.392  -2.173  1.00  0.00           C
ATOM   1049  O   ASP   129      31.970  -7.832  -2.817  1.00  0.00           O
ATOM   1050  N   VAL   130      30.731  -6.054  -2.148  1.00  0.00           N
ATOM   1051  CA  VAL   130      31.654  -5.104  -2.827  1.00  0.00           C
ATOM   1052  CB  VAL   130      31.008  -3.740  -2.952  1.00  0.00           C
ATOM   1053  CG1 VAL   130      30.972  -3.009  -1.581  1.00  0.00           C
ATOM   1054  CG2 VAL   130      31.717  -2.840  -3.959  1.00  0.00           C
ATOM   1055  C   VAL   130      33.119  -5.192  -2.363  1.00  0.00           C
ATOM   1056  O   VAL   130      34.043  -5.321  -3.170  1.00  0.00           O
ATOM   1057  N   ASP   131      33.305  -5.103  -1.051  1.00  0.00           N
ATOM   1058  CA  ASP   131      34.645  -5.299  -0.435  1.00  0.00           C
ATOM   1059  CB  ASP   131      34.641  -4.801   1.014  1.00  0.00           C
ATOM   1060  CG  ASP   131      34.119  -3.364   1.144  1.00  0.00           C
ATOM   1061  OD1 ASP   131      33.802  -2.980   2.271  1.00  0.00           O
ATOM   1062  OD2 ASP   131      34.169  -2.548   0.182  1.00  0.00           O
ATOM   1063  C   ASP   131      35.176  -6.716  -0.549  1.00  0.00           C
ATOM   1064  O   ASP   131      36.399  -6.901  -0.500  1.00  0.00           O
ATOM   1065  N   GLY   132      34.310  -7.749  -0.570  1.00  0.00           N
ATOM   1066  CA  GLY   132      34.721  -9.149  -0.495  1.00  0.00           C
ATOM   1067  C   GLY   132      35.288  -9.684  -1.822  1.00  0.00           C
ATOM   1068  O   GLY   132      36.377 -10.277  -1.786  1.00  0.00           O
ATOM   1069  N   LYS   133      34.637  -9.274  -2.959  1.00  0.00           N
ATOM   1070  CA  LYS   133      35.049  -9.679  -4.343  1.00  0.00           C
ATOM   1071  CB  LYS   133      33.845  -9.444  -5.315  1.00  0.00           C
ATOM   1072  CG  LYS   133      34.139 -10.083  -6.699  1.00  0.00           C
ATOM   1073  CD  LYS   133      32.843 -10.520  -7.374  1.00  0.00           C
ATOM   1074  CE  LYS   133      33.153 -11.386  -8.613  1.00  0.00           C
ATOM   1075  NZ  LYS   133      31.938 -12.047  -9.179  1.00  0.00           N
ATOM   1076  C   LYS   133      36.383  -8.959  -4.679  1.00  0.00           C
ATOM   1077  O   LYS   133      37.355  -9.681  -4.976  1.00  0.00           O
ATOM   1078  N   CYS   134      36.408  -7.637  -4.470  1.00  0.00           N
ATOM   1079  CA  CYS   134      37.579  -6.735  -4.626  1.00  0.00           C
ATOM   1080  CB  CYS   134      37.210  -5.285  -4.286  1.00  0.00           C
ATOM   1081  SG  CYS   134      38.640  -4.207  -4.475  1.00  0.00           S
ATOM   1082  C   CYS   134      38.812  -7.299  -3.867  1.00  0.00           C
ATOM   1083  O   CYS   134      39.844  -7.485  -4.538  1.00  0.00           O
ATOM   1084  N   HIE   135      38.629  -7.769  -2.598  1.00  0.00           N
ATOM   1085  CA  HIE   135      39.700  -8.262  -1.780  1.00  0.00           C
ATOM   1086  CB  HIE   135      39.154  -8.443  -0.321  1.00  0.00           C
ATOM   1087  CG  HIE   135      40.139  -9.025   0.622  1.00  0.00           C
ATOM   1088  ND1 HIE   135      41.502  -8.686   0.733  1.00  0.00           N
ATOM   1089  CE1 HIE   135      42.039  -9.543   1.641  1.00  0.00           C
ATOM   1090  NE2 HIE   135      41.100 -10.327   2.061  1.00  0.00           N
ATOM   1091  CD2 HIE   135      39.836 -10.082   1.478  1.00  0.00           C
ATOM   1092  C   HIE   135      40.217  -9.580  -2.410  1.00  0.00           C
ATOM   1093  O   HIE   135      41.394  -9.827  -2.588  1.00  0.00           O
ATOM   1094  N   SER   136      39.246 -10.482  -2.707  1.00  0.00           N
ATOM   1095  CA  SER   136      39.559 -11.864  -3.235  1.00  0.00           C
ATOM   1096  CB  SER   136      38.284 -12.727  -3.262  1.00  0.00           C
ATOM   1097  OG  SER   136      37.540 -12.535  -4.449  1.00  0.00           O
ATOM   1098  C   SER   136      40.277 -11.807  -4.586  1.00  0.00           C
ATOM   1099  O   SER   136      41.215 -12.559  -4.838  1.00  0.00           O
ATOM   1100  N   LEU   137      39.929 -10.872  -5.497  1.00  0.00           N
ATOM   1101  CA  LEU   137      40.546 -10.757  -6.801  1.00  0.00           C
ATOM   1102  CB  LEU   137      39.666  -9.816  -7.679  1.00  0.00           C
ATOM   1103  CG  LEU   137      38.365 -10.481  -8.070  1.00  0.00           C
ATOM   1104  CD1 LEU   137      37.427  -9.381  -8.697  1.00  0.00           C
ATOM   1105  CD2 LEU   137      38.497 -11.535  -9.107  1.00  0.00           C
ATOM   1106  C   LEU   137      41.958 -10.232  -6.509  1.00  0.00           C
ATOM   1107  O   LEU   137      42.892 -10.584  -7.256  1.00  0.00           O
ATOM   1108  N   THR   138      42.192  -9.258  -5.614  1.00  0.00           N
ATOM   1109  CA  THR   138      43.423  -8.487  -5.416  1.00  0.00           C
ATOM   1110  CB  THR   138      43.136  -6.996  -4.960  1.00  0.00           C
ATOM   1111  CG2 THR   138      42.356  -6.125  -6.037  1.00  0.00           C
ATOM   1112  OG1 THR   138      42.417  -6.950  -3.688  1.00  0.00           O
ATOM   1113  C   THR   138      44.344  -9.136  -4.404  1.00  0.00           C
ATOM   1114  O   THR   138      45.403  -8.664  -4.005  1.00  0.00           O
ATOM   1115  N   ALA   139      44.003 -10.387  -4.026  1.00  0.00           N
ATOM   1116  CA  ALA   139      44.670 -11.084  -2.894  1.00  0.00           C
ATOM   1117  CB  ALA   139      43.846 -12.365  -2.545  1.00  0.00           C
ATOM   1118  C   ALA   139      46.090 -11.600  -3.172  1.00  0.00           C
ATOM   1119  O   ALA   139      46.350 -12.066  -4.309  1.00  0.00           O
ATOM   1120  N   SER   140      47.005 -11.543  -2.233  1.00  0.00           N
ATOM   1121  CA  SER   140      48.384 -12.098  -2.383  1.00  0.00           C
ATOM   1122  CB  SER   140      49.172 -11.820  -1.140  1.00  0.00           C
ATOM   1123  OG  SER   140      48.746 -12.636  -0.019  1.00  0.00           O
ATOM   1124  C   SER   140      48.483 -13.534  -2.722  1.00  0.00           C
ATOM   1125  O   SER   140      49.350 -13.972  -3.565  1.00  0.00           O
ATOM   1126  N   TYR   141      47.566 -14.376  -2.326  1.00  0.00           N
ATOM   1127  CA  TYR   141      47.602 -15.829  -2.662  1.00  0.00           C
ATOM   1128  CB  TYR   141      46.469 -16.563  -1.856  1.00  0.00           C
ATOM   1129  CG  TYR   141      46.254 -16.017  -0.454  1.00  0.00           C
ATOM   1130  CD1 TYR   141      45.082 -15.416  -0.163  1.00  0.00           C
ATOM   1131  CE1 TYR   141      44.770 -14.887   1.121  1.00  0.00           C
ATOM   1132  CZ  TYR   141      45.738 -14.789   2.088  1.00  0.00           C
ATOM   1133  OH  TYR   141      45.504 -14.117   3.238  1.00  0.00           O
ATOM   1134  CE2 TYR   141      47.019 -15.265   1.833  1.00  0.00           C
ATOM   1135  CD2 TYR   141      47.228 -15.940   0.581  1.00  0.00           C
ATOM   1136  C   TYR   141      47.367 -16.068  -4.203  1.00  0.00           C
ATOM   1137  O   TYR   141      48.130 -16.832  -4.821  1.00  0.00           O
ATOM   1138  N   VAL   142      46.388 -15.397  -4.766  1.00  0.00           N
ATOM   1139  CA  VAL   142      46.072 -15.447  -6.191  1.00  0.00           C
ATOM   1140  CB  VAL   142      44.837 -14.623  -6.500  1.00  0.00           C
ATOM   1141  CG1 VAL   142      44.522 -14.487  -7.926  1.00  0.00           C
ATOM   1142  CG2 VAL   142      43.624 -15.268  -5.869  1.00  0.00           C
ATOM   1143  C   VAL   142      47.335 -14.879  -6.902  1.00  0.00           C
ATOM   1144  O   VAL   142      47.656 -15.465  -7.957  1.00  0.00           O
ATOM   1145  N   ARG   143      47.908 -13.763  -6.478  1.00  0.00           N
ATOM   1146  CA  ARG   143      49.055 -13.130  -7.146  1.00  0.00           C
ATOM   1147  CB  ARG   143      49.304 -11.720  -6.506  1.00  0.00           C
ATOM   1148  CG  ARG   143      50.344 -10.834  -7.210  1.00  0.00           C
ATOM   1149  CD  ARG   143      50.545  -9.493  -6.507  1.00  0.00           C
ATOM   1150  NE  ARG   143      49.333  -8.607  -6.576  1.00  0.00           N
ATOM   1151  CZ  ARG   143      48.385  -8.498  -5.636  1.00  0.00           C
ATOM   1152  NH1 ARG   143      48.435  -8.862  -4.437  1.00  0.00           N
ATOM   1153  NH2 ARG   143      47.246  -8.101  -6.020  1.00  0.00           N
ATOM   1154  C   ARG   143      50.319 -14.047  -7.189  1.00  0.00           C
ATOM   1155  O   ARG   143      50.912 -14.173  -8.244  1.00  0.00           O
ATOM   1156  N   ALA   144      50.677 -14.639  -6.054  1.00  0.00           N
ATOM   1157  CA  ALA   144      51.741 -15.592  -6.058  1.00  0.00           C
ATOM   1158  CB  ALA   144      51.931 -16.004  -4.581  1.00  0.00           C
ATOM   1159  C   ALA   144      51.600 -16.868  -6.950  1.00  0.00           C
ATOM   1160  O   ALA   144      52.536 -17.554  -7.248  1.00  0.00           O
ATOM   1161  N   GLN   145      50.383 -17.371  -7.328  1.00  0.00           N
ATOM   1162  CA  GLN   145      50.212 -18.508  -8.249  1.00  0.00           C
ATOM   1163  CB  GLN   145      49.074 -19.417  -7.897  1.00  0.00           C
ATOM   1164  CG  GLN   145      49.169 -19.811  -6.413  1.00  0.00           C
ATOM   1165  CD  GLN   145      50.519 -20.502  -5.984  1.00  0.00           C
ATOM   1166  OE1 GLN   145      51.222 -21.072  -6.739  1.00  0.00           O
ATOM   1167  NE2 GLN   145      50.814 -20.378  -4.702  1.00  0.00           N
ATOM   1168  C   GLN   145      50.074 -17.992  -9.733  1.00  0.00           C
ATOM   1169  O   GLN   145      50.035 -18.850 -10.607  1.00  0.00           O
ATOM   1170  N   TYR   146      50.001 -16.685 -10.012  1.00  0.00           N
ATOM   1171  CA  TYR   146      49.821 -16.223 -11.350  1.00  0.00           C
ATOM   1172  CB  TYR   146      49.481 -14.779 -11.201  1.00  0.00           C
ATOM   1173  CG  TYR   146      48.885 -14.275 -12.485  1.00  0.00           C
ATOM   1174  CD1 TYR   146      47.487 -14.299 -12.706  1.00  0.00           C
ATOM   1175  CE1 TYR   146      46.852 -13.880 -13.905  1.00  0.00           C
ATOM   1176  CZ  TYR   146      47.714 -13.310 -14.853  1.00  0.00           C
ATOM   1177  OH  TYR   146      47.161 -13.079 -16.091  1.00  0.00           O
ATOM   1178  CE2 TYR   146      49.074 -13.112 -14.605  1.00  0.00           C
ATOM   1179  CD2 TYR   146      49.743 -13.679 -13.470  1.00  0.00           C
ATOM   1180  C   TYR   146      51.017 -16.550 -12.302  1.00  0.00           C
ATOM   1181  O   TYR   146      50.782 -16.903 -13.477  1.00  0.00           O
ATOM   1182  N   GLN   147      52.291 -16.669 -11.826  1.00  0.00           N
ATOM   1183  CA  GLN   147      53.508 -17.192 -12.458  1.00  0.00           C
ATOM   1184  CB  GLN   147      54.731 -16.939 -11.553  1.00  0.00           C
ATOM   1185  CG  GLN   147      54.730 -17.754 -10.281  1.00  0.00           C
ATOM   1186  CD  GLN   147      55.631 -17.202  -9.155  1.00  0.00           C
ATOM   1187  OE1 GLN   147      56.739 -16.830  -9.381  1.00  0.00           O
ATOM   1188  NE2 GLN   147      55.310 -17.355  -7.888  1.00  0.00           N
ATOM   1189  C   GLN   147      53.436 -18.712 -12.829  1.00  0.00           C
ATOM   1190  O   GLN   147      54.407 -19.338 -13.253  1.00  0.00           O
ATOM   1191  N   HIE   148      52.257 -19.421 -12.595  1.00  0.00           N
ATOM   1192  CA  HIE   148      51.974 -20.780 -13.133  1.00  0.00           C
ATOM   1193  CB  HIE   148      51.968 -21.837 -12.013  1.00  0.00           C
ATOM   1194  CG  HIE   148      52.916 -21.687 -10.861  1.00  0.00           C
ATOM   1195  ND1 HIE   148      54.243 -22.019 -10.932  1.00  0.00           N
ATOM   1196  CE1 HIE   148      54.834 -21.653  -9.783  1.00  0.00           C
ATOM   1197  NE2 HIE   148      53.853 -21.213  -8.956  1.00  0.00           N
ATOM   1198  CD2 HIE   148      52.640 -21.218  -9.632  1.00  0.00           C
ATOM   1199  C   HIE   148      50.661 -20.819 -13.938  1.00  0.00           C
ATOM   1200  O   HIE   148      50.013 -21.820 -14.149  1.00  0.00           O
ATOM   1201  N   ASP   149      50.210 -19.661 -14.424  1.00  0.00           N
ATOM   1202  CA  ASP   149      48.995 -19.480 -15.228  1.00  0.00           C
ATOM   1203  CB  ASP   149      49.165 -20.123 -16.604  1.00  0.00           C
ATOM   1204  CG  ASP   149      50.409 -19.597 -17.246  1.00  0.00           C
ATOM   1205  OD1 ASP   149      51.056 -20.326 -18.048  1.00  0.00           O
ATOM   1206  OD2 ASP   149      50.810 -18.414 -17.146  1.00  0.00           O
ATOM   1207  C   ASP   149      47.732 -19.973 -14.539  1.00  0.00           C
ATOM   1208  O   ASP   149      46.873 -20.713 -15.044  1.00  0.00           O
ATOM   1209  N   THR   150      47.561 -19.579 -13.270  1.00  0.00           N
ATOM   1210  CA  THR   150      46.537 -20.168 -12.374  1.00  0.00           C
ATOM   1211  CB  THR   150      46.658 -19.629 -10.943  1.00  0.00           C
ATOM   1212  CG2 THR   150      46.232 -18.165 -10.677  1.00  0.00           C
ATOM   1213  OG1 THR   150      45.809 -20.498 -10.083  1.00  0.00           O
ATOM   1214  C   THR   150      45.067 -19.930 -12.859  1.00  0.00           C
ATOM   1215  O   THR   150      44.738 -19.007 -13.578  1.00  0.00           O
ATOM   1216  N   SER   151      44.205 -20.857 -12.401  1.00  0.00           N
ATOM   1217  CA  SER   151      42.713 -20.838 -12.604  1.00  0.00           C
ATOM   1218  CB  SER   151      42.235 -22.261 -12.151  1.00  0.00           C
ATOM   1219  OG  SER   151      42.237 -22.392 -10.760  1.00  0.00           O
ATOM   1220  C   SER   151      41.944 -19.753 -11.850  1.00  0.00           C
ATOM   1221  O   SER   151      40.818 -19.409 -12.199  1.00  0.00           O
ATOM   1222  N   LEU   152      42.498 -19.214 -10.819  1.00  0.00           N
ATOM   1223  CA  LEU   152      41.913 -18.234  -9.820  1.00  0.00           C
ATOM   1224  CB  LEU   152      42.784 -18.327  -8.530  1.00  0.00           C
ATOM   1225  CG  LEU   152      42.784 -19.799  -7.995  1.00  0.00           C
ATOM   1226  CD1 LEU   152      43.469 -19.867  -6.563  1.00  0.00           C
ATOM   1227  CD2 LEU   152      41.489 -20.574  -7.924  1.00  0.00           C
ATOM   1228  C   LEU   152      41.948 -16.824 -10.461  1.00  0.00           C
ATOM   1229  O   LEU   152      43.004 -16.377 -10.871  1.00  0.00           O
ATOM   1230  N   PRO   153      40.822 -16.089 -10.705  1.00  0.00           N
ATOM   1231  CD  PRO   153      39.461 -16.495 -10.386  1.00  0.00           C
ATOM   1232  CG  PRO   153      38.575 -15.299 -10.817  1.00  0.00           C
ATOM   1233  CB  PRO   153      39.404 -14.484 -11.776  1.00  0.00           C
ATOM   1234  CA  PRO   153      40.858 -14.759 -11.327  1.00  0.00           C
ATOM   1235  C   PRO   153      41.399 -13.643 -10.457  1.00  0.00           C
ATOM   1236  O   PRO   153      41.312 -13.772  -9.260  1.00  0.00           O
ATOM   1237  N   HIE   154      41.892 -12.564 -11.081  1.00  0.00           N
ATOM   1238  CA  HIE   154      42.502 -11.377 -10.449  1.00  0.00           C
ATOM   1239  CB  HIE   154      43.961 -11.505 -10.581  1.00  0.00           C
ATOM   1240  CG  HIE   154      44.475 -10.990 -11.974  1.00  0.00           C
ATOM   1241  ND1 HIE   154      44.051 -11.396 -13.291  1.00  0.00           N
ATOM   1242  CE1 HIE   154      44.782 -10.683 -14.176  1.00  0.00           C
ATOM   1243  NE2 HIE   154      45.597  -9.824 -13.562  1.00  0.00           N
ATOM   1244  CD2 HIE   154      45.465 -10.051 -12.198  1.00  0.00           C
ATOM   1245  C   HIE   154      42.009 -10.052 -11.023  1.00  0.00           C
ATOM   1246  O   HIE   154      41.481  -9.976 -12.124  1.00  0.00           O
ATOM   1247  N   CYS   155      42.171  -8.953 -10.281  1.00  0.00           N
ATOM   1248  CA  CYS   155      41.935  -7.571 -10.705  1.00  0.00           C
ATOM   1249  CB  CYS   155      41.312  -6.664  -9.628  1.00  0.00           C
ATOM   1250  SG  CYS   155      40.753  -5.108 -10.486  1.00  0.00           S
ATOM   1251  C   CYS   155      43.278  -6.928 -11.216  1.00  0.00           C
ATOM   1252  O   CYS   155      44.157  -6.358 -10.542  1.00  0.00           O
ATOM   1253  N   ARG   156      43.389  -6.899 -12.529  1.00  0.00           N
ATOM   1254  CA  ARG   156      44.434  -6.237 -13.350  1.00  0.00           C
ATOM   1255  CB  ARG   156      44.199  -6.645 -14.799  1.00  0.00           C
ATOM   1256  CG  ARG   156      45.227  -6.036 -15.818  1.00  0.00           C
ATOM   1257  CD  ARG   156      46.636  -6.534 -15.533  1.00  0.00           C
ATOM   1258  NE  ARG   156      47.571  -5.838 -16.478  1.00  0.00           N
ATOM   1259  CZ  ARG   156      48.594  -6.341 -17.079  1.00  0.00           C
ATOM   1260  NH1 ARG   156      48.872  -7.620 -16.989  1.00  0.00           N
ATOM   1261  NH2 ARG   156      49.270  -5.528 -17.853  1.00  0.00           N
ATOM   1262  C   ARG   156      44.477  -4.766 -13.122  1.00  0.00           C
ATOM   1263  O   ARG   156      45.511  -4.149 -13.292  1.00  0.00           O
ATOM   1264  N   PHE   157      43.400  -4.104 -12.734  1.00  0.00           N
ATOM   1265  CA  PHE   157      43.385  -2.609 -12.563  1.00  0.00           C
ATOM   1266  CB  PHE   157      41.946  -2.051 -12.449  1.00  0.00           C
ATOM   1267  CG  PHE   157      41.166  -2.235 -13.733  1.00  0.00           C
ATOM   1268  CD1 PHE   157      41.248  -1.257 -14.753  1.00  0.00           C
ATOM   1269  CE1 PHE   157      40.645  -1.532 -16.006  1.00  0.00           C
ATOM   1270  CZ  PHE   157      39.937  -2.699 -16.210  1.00  0.00           C
ATOM   1271  CE2 PHE   157      39.839  -3.667 -15.203  1.00  0.00           C
ATOM   1272  CD2 PHE   157      40.492  -3.460 -13.947  1.00  0.00           C
ATOM   1273  C   PHE   157      44.324  -2.236 -11.314  1.00  0.00           C
ATOM   1274  O   PHE   157      44.883  -1.144 -11.264  1.00  0.00           O
ATOM   1275  N   TYR   158      44.493  -3.190 -10.355  1.00  0.00           N
ATOM   1276  CA  TYR   158      45.472  -3.001  -9.251  1.00  0.00           C
ATOM   1277  CB  TYR   158      45.217  -3.894  -8.119  1.00  0.00           C
ATOM   1278  CG  TYR   158      46.092  -3.646  -6.918  1.00  0.00           C
ATOM   1279  CD1 TYR   158      47.302  -4.369  -6.777  1.00  0.00           C
ATOM   1280  CE1 TYR   158      48.240  -4.155  -5.783  1.00  0.00           C
ATOM   1281  CZ  TYR   158      47.898  -3.151  -4.790  1.00  0.00           C
ATOM   1282  OH  TYR   158      48.836  -2.768  -3.819  1.00  0.00           O
ATOM   1283  CE2 TYR   158      46.686  -2.455  -4.868  1.00  0.00           C
ATOM   1284  CD2 TYR   158      45.839  -2.675  -5.942  1.00  0.00           C
ATOM   1285  C   TYR   158      46.882  -3.141  -9.778  1.00  0.00           C
ATOM   1286  O   TYR   158      47.685  -2.221  -9.720  1.00  0.00           O
ATOM   1287  N   GLU   159      47.101  -4.237 -10.544  1.00  0.00           N
ATOM   1288  CA  GLU   159      48.462  -4.551 -11.011  1.00  0.00           C
ATOM   1289  CB  GLU   159      48.426  -5.936 -11.639  1.00  0.00           C
ATOM   1290  CG  GLU   159      47.701  -7.062 -10.882  1.00  0.00           C
ATOM   1291  CD  GLU   159      48.171  -7.327  -9.456  1.00  0.00           C
ATOM   1292  OE1 GLU   159      47.386  -7.971  -8.758  1.00  0.00           O
ATOM   1293  OE2 GLU   159      49.336  -7.053  -9.021  1.00  0.00           O
ATOM   1294  C   GLU   159      49.008  -3.490 -11.987  1.00  0.00           C
ATOM   1295  O   GLU   159      50.198  -3.192 -12.108  1.00  0.00           O
ATOM   1296  N   GLU   160      48.102  -3.005 -12.861  1.00  0.00           N
ATOM   1297  CA  GLU   160      48.469  -1.829 -13.720  1.00  0.00           C
ATOM   1298  CB  GLU   160      47.384  -1.589 -14.740  1.00  0.00           C
ATOM   1299  CG  GLU   160      47.783  -1.237 -16.179  1.00  0.00           C
ATOM   1300  CD  GLU   160      48.396  -2.340 -16.977  1.00  0.00           C
ATOM   1301  OE1 GLU   160      47.598  -3.195 -17.489  1.00  0.00           O
ATOM   1302  OE2 GLU   160      49.645  -2.457 -17.043  1.00  0.00           O
ATOM   1303  C   GLU   160      48.884  -0.575 -13.088  1.00  0.00           C
ATOM   1304  O   GLU   160      49.857   0.055 -13.467  1.00  0.00           O
ATOM   1305  N   PHE   161      48.189  -0.221 -11.961  1.00  0.00           N
ATOM   1306  CA  PHE   161      48.600   0.928 -11.178  1.00  0.00           C
ATOM   1307  CB  PHE   161      47.428   1.238 -10.176  1.00  0.00           C
ATOM   1308  CG  PHE   161      47.767   2.469  -9.361  1.00  0.00           C
ATOM   1309  CD1 PHE   161      47.750   3.773  -9.853  1.00  0.00           C
ATOM   1310  CE1 PHE   161      48.289   4.866  -9.087  1.00  0.00           C
ATOM   1311  CZ  PHE   161      48.841   4.577  -7.810  1.00  0.00           C
ATOM   1312  CE2 PHE   161      48.727   3.321  -7.257  1.00  0.00           C
ATOM   1313  CD2 PHE   161      48.265   2.221  -8.068  1.00  0.00           C
ATOM   1314  C   PHE   161      49.849   0.685 -10.432  1.00  0.00           C
ATOM   1315  O   PHE   161      50.752   1.513 -10.517  1.00  0.00           O
ATOM   1316  N   ASP   162      50.027  -0.522  -9.832  1.00  0.00           N
ATOM   1317  CA  ASP   162      51.198  -0.895  -9.134  1.00  0.00           C
ATOM   1318  CB  ASP   162      51.026  -2.134  -8.272  1.00  0.00           C
ATOM   1319  CG  ASP   162      52.109  -2.250  -7.255  1.00  0.00           C
ATOM   1320  OD1 ASP   162      52.365  -1.320  -6.409  1.00  0.00           O
ATOM   1321  OD2 ASP   162      52.671  -3.365  -7.150  1.00  0.00           O
ATOM   1322  C   ASP   162      52.359  -1.089 -10.045  1.00  0.00           C
ATOM   1323  O   ASP   162      53.540  -0.929  -9.573  1.00  0.00           O
ATOM   1324  N   ALA   163      52.204  -1.399 -11.320  1.00  0.00           N
ATOM   1325  CA  ALA   163      53.269  -1.461 -12.304  1.00  0.00           C
ATOM   1326  CB  ALA   163      52.850  -2.338 -13.484  1.00  0.00           C
ATOM   1327  C   ALA   163      53.778  -0.211 -12.898  1.00  0.00           C
ATOM   1328  O   ALA   163      54.927  -0.025 -13.192  1.00  0.00           O
ATOM   1329  N   HIE   164      52.840   0.773 -13.078  1.00  0.00           N
ATOM   1330  CA  HIE   164      53.232   1.957 -13.869  1.00  0.00           C
ATOM   1331  CB  HIE   164      52.668   1.729 -15.302  1.00  0.00           C
ATOM   1332  CG  HIE   164      53.129   0.482 -16.083  1.00  0.00           C
ATOM   1333  ND1 HIE   164      54.413   0.327 -16.502  1.00  0.00           N
ATOM   1334  CE1 HIE   164      54.394  -0.824 -17.230  1.00  0.00           C
ATOM   1335  NE2 HIE   164      53.171  -1.371 -17.246  1.00  0.00           N
ATOM   1336  CD2 HIE   164      52.327  -0.577 -16.469  1.00  0.00           C
ATOM   1337  C   HIE   164      52.650   3.266 -13.337  1.00  0.00           C
ATOM   1338  O   HIE   164      52.983   4.348 -13.890  1.00  0.00           O
ATOM   1339  N   GLY   165      51.635   3.280 -12.430  1.00  0.00           N
ATOM   1340  CA  GLY   165      50.958   4.405 -11.901  1.00  0.00           C
ATOM   1341  C   GLY   165      51.535   5.150 -10.685  1.00  0.00           C
ATOM   1342  O   GLY   165      51.173   6.245 -10.414  1.00  0.00           O
ATOM   1343  N   ARG   166      52.425   4.479  -9.988  1.00  0.00           N
ATOM   1344  CA  ARG   166      53.169   5.177  -8.980  1.00  0.00           C
ATOM   1345  CB  ARG   166      53.604   4.088  -7.960  1.00  0.00           C
ATOM   1346  CG  ARG   166      52.460   3.186  -7.381  1.00  0.00           C
ATOM   1347  CD  ARG   166      52.935   2.631  -6.012  1.00  0.00           C
ATOM   1348  NE  ARG   166      52.161   1.371  -5.584  1.00  0.00           N
ATOM   1349  CZ  ARG   166      51.120   1.271  -4.824  1.00  0.00           C
ATOM   1350  NH1 ARG   166      50.597   0.084  -4.674  1.00  0.00           N
ATOM   1351  NH2 ARG   166      50.554   2.232  -4.133  1.00  0.00           N
ATOM   1352  C   ARG   166      54.364   6.064  -9.472  1.00  0.00           C
ATOM   1353  O   ARG   166      54.878   6.884  -8.673  1.00  0.00           O
ATOM   1354  N   GLU   167      54.881   5.950 -10.664  1.00  0.00           N
ATOM   1355  CA  GLU   167      56.067   6.607 -11.196  1.00  0.00           C
ATOM   1356  CB  GLU   167      56.363   6.047 -12.553  1.00  0.00           C
ATOM   1357  CG  GLU   167      56.600   4.526 -12.634  1.00  0.00           C
ATOM   1358  CD  GLU   167      57.574   3.998 -11.525  1.00  0.00           C
ATOM   1359  OE1 GLU   167      58.779   3.880 -11.824  1.00  0.00           O
ATOM   1360  OE2 GLU   167      57.030   3.576 -10.491  1.00  0.00           O
ATOM   1361  C   GLU   167      56.131   8.184 -11.288  1.00  0.00           C
ATOM   1362  O   GLU   167      57.200   8.817 -11.429  1.00  0.00           O
ATOM   1363  N   VAL   168      55.015   8.782 -11.189  1.00  0.00           N
ATOM   1364  CA  VAL   168      54.684  10.095 -11.681  1.00  0.00           C
ATOM   1365  CB  VAL   168      54.015  10.063 -13.081  1.00  0.00           C
ATOM   1366  CG1 VAL   168      55.086   9.792 -14.166  1.00  0.00           C
ATOM   1367  CG2 VAL   168      52.789   9.064 -13.301  1.00  0.00           C
ATOM   1368  C   VAL   168      53.763  10.833 -10.735  1.00  0.00           C
ATOM   1369  O   VAL   168      52.883  10.207 -10.121  1.00  0.00           O
ATOM   1370  N   PRO   169      53.863  12.193 -10.555  1.00  0.00           N
ATOM   1371  CD  PRO   169      54.877  13.068 -11.146  1.00  0.00           C
ATOM   1372  CG  PRO   169      54.600  14.430 -10.650  1.00  0.00           C
ATOM   1373  CB  PRO   169      53.498  14.403  -9.576  1.00  0.00           C
ATOM   1374  CA  PRO   169      52.879  13.050  -9.945  1.00  0.00           C
ATOM   1375  C   PRO   169      51.602  13.277 -10.824  1.00  0.00           C
ATOM   1376  O   PRO   169      51.737  13.316 -12.055  1.00  0.00           O
ATOM   1377  N   LEU   170      50.405  13.535 -10.271  1.00  0.00           N
ATOM   1378  CA  LEU   170      49.184  13.857 -11.023  1.00  0.00           C
ATOM   1379  CB  LEU   170      48.038  13.619 -10.073  1.00  0.00           C
ATOM   1380  CG  LEU   170      46.731  13.478 -10.753  1.00  0.00           C
ATOM   1381  CD1 LEU   170      46.602  12.166 -11.557  1.00  0.00           C
ATOM   1382  CD2 LEU   170      45.583  13.524  -9.694  1.00  0.00           C
ATOM   1383  C   LEU   170      49.161  15.297 -11.555  1.00  0.00           C
ATOM   1384  O   LEU   170      49.664  16.229 -10.955  1.00  0.00           O
ATOM   1385  N   PRO   171      48.551  15.592 -12.730  1.00  0.00           N
ATOM   1386  CD  PRO   171      48.384  14.592 -13.830  1.00  0.00           C
ATOM   1387  CG  PRO   171      48.580  15.447 -15.130  1.00  0.00           C
ATOM   1388  CB  PRO   171      48.142  16.793 -14.788  1.00  0.00           C
ATOM   1389  CA  PRO   171      48.498  17.000 -13.305  1.00  0.00           C
ATOM   1390  C   PRO   171      47.476  17.881 -12.562  1.00  0.00           C
ATOM   1391  O   PRO   171      46.440  17.348 -12.145  1.00  0.00           O
ATOM   1392  N   ALA   172      47.785  19.187 -12.508  1.00  0.00           N
ATOM   1393  CA  ALA   172      46.949  20.244 -11.860  1.00  0.00           C
ATOM   1394  CB  ALA   172      47.744  21.511 -12.202  1.00  0.00           C
ATOM   1395  C   ALA   172      45.486  20.179 -12.337  1.00  0.00           C
ATOM   1396  O   ALA   172      45.384  20.154 -13.590  1.00  0.00           O
ATOM   1397  N   GLY   173      44.542  20.364 -11.402  1.00  0.00           N
ATOM   1398  CA  GLY   173      43.085  20.436 -11.697  1.00  0.00           C
ATOM   1399  C   GLY   173      42.242  20.046 -10.474  1.00  0.00           C
ATOM   1400  O   GLY   173      42.845  19.840  -9.438  1.00  0.00           O
ATOM   1401  N   ILE   174      40.926  20.030 -10.532  1.00  0.00           N
ATOM   1402  CA  ILE   174      39.926  19.456  -9.571  1.00  0.00           C
ATOM   1403  CB  ILE   174      38.791  20.496  -9.294  1.00  0.00           C
ATOM   1404  CG2 ILE   174      37.733  20.002  -8.267  1.00  0.00           C
ATOM   1405  CG1 ILE   174      39.315  21.751  -8.659  1.00  0.00           C
ATOM   1406  CD1 ILE   174      40.501  21.776  -7.629  1.00  0.00           C
ATOM   1407  C   ILE   174      39.390  18.106 -10.020  1.00  0.00           C
ATOM   1408  O   ILE   174      39.011  17.902 -11.130  1.00  0.00           O
ATOM   1409  N   TYR   175      39.357  17.178  -9.095  1.00  0.00           N
ATOM   1410  CA  TYR   175      39.040  15.795  -9.361  1.00  0.00           C
ATOM   1411  CB  TYR   175      40.358  15.020  -9.208  1.00  0.00           C
ATOM   1412  CG  TYR   175      41.368  15.215 -10.240  1.00  0.00           C
ATOM   1413  CD1 TYR   175      41.337  14.631 -11.541  1.00  0.00           C
ATOM   1414  CE1 TYR   175      42.325  14.884 -12.485  1.00  0.00           C
ATOM   1415  CZ  TYR   175      43.307  15.858 -12.196  1.00  0.00           C
ATOM   1416  OH  TYR   175      44.229  16.231 -13.098  1.00  0.00           O
ATOM   1417  CE2 TYR   175      43.312  16.513 -10.949  1.00  0.00           C
ATOM   1418  CD2 TYR   175      42.374  16.170  -9.934  1.00  0.00           C
ATOM   1419  C   TYR   175      38.062  15.235  -8.330  1.00  0.00           C
ATOM   1420  O   TYR   175      38.406  14.938  -7.160  1.00  0.00           O
ATOM   1421  N   ASN   176      36.848  15.094  -8.804  1.00  0.00           N
ATOM   1422  CA  ASN   176      35.801  14.252  -8.194  1.00  0.00           C
ATOM   1423  CB  ASN   176      34.464  14.876  -8.645  1.00  0.00           C
ATOM   1424  CG  ASN   176      33.425  14.950  -7.516  1.00  0.00           C
ATOM   1425  OD1 ASN   176      33.176  14.013  -6.836  1.00  0.00           O
ATOM   1426  ND2 ASN   176      32.827  16.081  -7.343  1.00  0.00           N
ATOM   1427  C   ASN   176      35.981  12.730  -8.451  1.00  0.00           C
ATOM   1428  O   ASN   176      36.725  12.375  -9.332  1.00  0.00           O
ATOM   1429  N   LEU   177      35.230  11.860  -7.734  1.00  0.00           N
ATOM   1430  CA  LEU   177      35.163  10.405  -7.837  1.00  0.00           C
ATOM   1431  CB  LEU   177      34.089   9.817  -6.917  1.00  0.00           C
ATOM   1432  CG  LEU   177      34.160  10.413  -5.477  1.00  0.00           C
ATOM   1433  CD1 LEU   177      33.115   9.648  -4.666  1.00  0.00           C
ATOM   1434  CD2 LEU   177      35.505  10.177  -4.787  1.00  0.00           C
ATOM   1435  C   LEU   177      35.055   9.964  -9.334  1.00  0.00           C
ATOM   1436  O   LEU   177      35.806   9.116  -9.764  1.00  0.00           O
ATOM   1437  N   ASP   178      34.128  10.541 -10.137  1.00  0.00           N
ATOM   1438  CA  ASP   178      34.010  10.163 -11.565  1.00  0.00           C
ATOM   1439  CB  ASP   178      32.753  10.700 -12.317  1.00  0.00           C
ATOM   1440  CG  ASP   178      32.478  12.177 -12.179  1.00  0.00           C
ATOM   1441  OD1 ASP   178      31.723  12.707 -13.046  1.00  0.00           O
ATOM   1442  OD2 ASP   178      33.118  12.875 -11.381  1.00  0.00           O
ATOM   1443  C   ASP   178      35.238  10.680 -12.415  1.00  0.00           C
ATOM   1444  O   ASP   178      35.576  10.004 -13.353  1.00  0.00           O
ATOM   1445  N   ASP   179      35.872  11.787 -12.104  1.00  0.00           N
ATOM   1446  CA  ASP   179      37.095  12.310 -12.721  1.00  0.00           C
ATOM   1447  CB  ASP   179      37.326  13.734 -12.223  1.00  0.00           C
ATOM   1448  CG  ASP   179      36.138  14.612 -12.363  1.00  0.00           C
ATOM   1449  OD1 ASP   179      35.851  15.382 -11.428  1.00  0.00           O
ATOM   1450  OD2 ASP   179      35.455  14.569 -13.412  1.00  0.00           O
ATOM   1451  C   ASP   179      38.332  11.423 -12.501  1.00  0.00           C
ATOM   1452  O   ASP   179      39.094  11.058 -13.430  1.00  0.00           O
ATOM   1453  N   LEU   180      38.420  10.859 -11.327  1.00  0.00           N
ATOM   1454  CA  LEU   180      39.384   9.787 -11.044  1.00  0.00           C
ATOM   1455  CB  LEU   180      39.369   9.557  -9.515  1.00  0.00           C
ATOM   1456  CG  LEU   180      39.973  10.685  -8.654  1.00  0.00           C
ATOM   1457  CD1 LEU   180      39.295  10.718  -7.350  1.00  0.00           C
ATOM   1458  CD2 LEU   180      41.466  10.470  -8.380  1.00  0.00           C
ATOM   1459  C   LEU   180      39.056   8.503 -11.847  1.00  0.00           C
ATOM   1460  O   LEU   180      39.950   7.762 -12.316  1.00  0.00           O
ATOM   1461  N   LYS   181      37.803   8.134 -12.017  1.00  0.00           N
ATOM   1462  CA  LYS   181      37.317   6.961 -12.704  1.00  0.00           C
ATOM   1463  CB  LYS   181      35.790   6.785 -12.503  1.00  0.00           C
ATOM   1464  CG  LYS   181      35.406   6.040 -11.205  1.00  0.00           C
ATOM   1465  CD  LYS   181      33.925   6.143 -10.889  1.00  0.00           C
ATOM   1466  CE  LYS   181      33.064   5.511 -11.973  1.00  0.00           C
ATOM   1467  NZ  LYS   181      31.704   5.198 -11.442  1.00  0.00           N
ATOM   1468  C   LYS   181      37.766   6.979 -14.131  1.00  0.00           C
ATOM   1469  O   LYS   181      38.281   5.987 -14.615  1.00  0.00           O
ATOM   1470  N   ALA   182      37.572   8.070 -14.848  1.00  0.00           N
ATOM   1471  CA  ALA   182      38.085   8.280 -16.184  1.00  0.00           C
ATOM   1472  CB  ALA   182      37.568   9.702 -16.626  1.00  0.00           C
ATOM   1473  C   ALA   182      39.603   8.207 -16.297  1.00  0.00           C
ATOM   1474  O   ALA   182      40.170   7.574 -17.151  1.00  0.00           O
ATOM   1475  N   LEU   183      40.312   8.951 -15.398  1.00  0.00           N
ATOM   1476  CA  LEU   183      41.803   9.034 -15.472  1.00  0.00           C
ATOM   1477  CB  LEU   183      42.388  10.044 -14.525  1.00  0.00           C
ATOM   1478  CG  LEU   183      43.836  10.327 -14.838  1.00  0.00           C
ATOM   1479  CD1 LEU   183      44.228  11.801 -14.488  1.00  0.00           C
ATOM   1480  CD2 LEU   183      44.767   9.423 -13.963  1.00  0.00           C
ATOM   1481  C   LEU   183      42.419   7.618 -15.308  1.00  0.00           C
ATOM   1482  O   LEU   183      43.228   7.206 -16.061  1.00  0.00           O
ATOM   1483  N   GLY   184      41.891   6.801 -14.416  1.00  0.00           N
ATOM   1484  CA  GLY   184      42.241   5.418 -14.275  1.00  0.00           C
ATOM   1485  C   GLY   184      41.889   4.553 -15.508  1.00  0.00           C
ATOM   1486  O   GLY   184      42.771   3.781 -15.925  1.00  0.00           O
ATOM   1487  N   ARG   185      40.643   4.625 -16.000  1.00  0.00           N
ATOM   1488  CA  ARG   185      40.228   3.749 -17.090  1.00  0.00           C
ATOM   1489  CB  ARG   185      38.700   3.901 -17.284  1.00  0.00           C
ATOM   1490  CG  ARG   185      38.198   2.998 -18.397  1.00  0.00           C
ATOM   1491  CD  ARG   185      36.733   2.984 -18.641  1.00  0.00           C
ATOM   1492  NE  ARG   185      35.754   3.069 -17.467  1.00  0.00           N
ATOM   1493  CZ  ARG   185      34.969   2.131 -16.954  1.00  0.00           C
ATOM   1494  NH1 ARG   185      35.023   0.889 -17.332  1.00  0.00           N
ATOM   1495  NH2 ARG   185      34.010   2.447 -16.115  1.00  0.00           N
ATOM   1496  C   ARG   185      40.980   3.969 -18.457  1.00  0.00           C
ATOM   1497  O   ARG   185      41.373   2.949 -19.017  1.00  0.00           O
ATOM   1498  N   ARG   186      41.272   5.239 -18.835  1.00  0.00           N
ATOM   1499  CA  ARG   186      42.185   5.485 -20.067  1.00  0.00           C
ATOM   1500  CB  ARG   186      42.177   7.015 -20.358  1.00  0.00           C
ATOM   1501  CG  ARG   186      42.830   7.967 -19.349  1.00  0.00           C
ATOM   1502  CD  ARG   186      42.957   9.382 -19.989  1.00  0.00           C
ATOM   1503  NE  ARG   186      42.872  10.433 -19.019  1.00  0.00           N
ATOM   1504  CZ  ARG   186      43.889  11.149 -18.560  1.00  0.00           C
ATOM   1505  NH1 ARG   186      45.100  10.821 -18.735  1.00  0.00           N
ATOM   1506  NH2 ARG   186      43.702  12.251 -17.977  1.00  0.00           N
ATOM   1507  C   ARG   186      43.617   4.918 -19.909  1.00  0.00           C
ATOM   1508  O   ARG   186      44.150   4.603 -20.944  1.00  0.00           O
ATOM   1509  N   GLN   187      44.205   4.799 -18.684  1.00  0.00           N
ATOM   1510  CA  GLN   187      45.559   4.212 -18.480  1.00  0.00           C
ATOM   1511  CB  GLN   187      46.404   4.960 -17.408  1.00  0.00           C
ATOM   1512  CG  GLN   187      46.415   6.512 -17.353  1.00  0.00           C
ATOM   1513  CD  GLN   187      46.884   7.229 -18.697  1.00  0.00           C
ATOM   1514  OE1 GLN   187      46.191   8.018 -19.330  1.00  0.00           O
ATOM   1515  NE2 GLN   187      48.055   6.855 -19.124  1.00  0.00           N
ATOM   1516  C   GLN   187      45.560   2.742 -18.089  1.00  0.00           C
ATOM   1517  O   GLN   187      46.562   2.038 -18.267  1.00  0.00           O
ATOM   1518  N   GLY   188      44.445   2.271 -17.668  1.00  0.00           N
ATOM   1519  CA  GLY   188      44.243   0.809 -17.252  1.00  0.00           C
ATOM   1520  C   GLY   188      44.343   0.661 -15.724  1.00  0.00           C
ATOM   1521  O   GLY   188      44.458  -0.485 -15.319  1.00  0.00           O
ATOM   1522  N   TRP   189      44.376   1.765 -14.918  1.00  0.00           N
ATOM   1523  CA  TRP   189      44.488   1.815 -13.436  1.00  0.00           C
ATOM   1524  CB  TRP   189      45.316   3.040 -12.989  1.00  0.00           C
ATOM   1525  CG  TRP   189      46.626   3.389 -13.689  1.00  0.00           C
ATOM   1526  CD1 TRP   189      47.478   2.491 -14.244  1.00  0.00           C
ATOM   1527  NE1 TRP   189      48.599   3.125 -14.697  1.00  0.00           N
ATOM   1528  CE2 TRP   189      48.570   4.473 -14.562  1.00  0.00           C
ATOM   1529  CZ2 TRP   189      49.500   5.520 -14.750  1.00  0.00           C
ATOM   1530  CH2 TRP   189      49.247   6.810 -14.272  1.00  0.00           C
ATOM   1531  CZ3 TRP   189      47.916   7.078 -13.763  1.00  0.00           C
ATOM   1532  CE3 TRP   189      47.015   6.023 -13.484  1.00  0.00           C
ATOM   1533  CD2 TRP   189      47.292   4.685 -13.882  1.00  0.00           C
ATOM   1534  C   TRP   189      43.165   1.756 -12.682  1.00  0.00           C
ATOM   1535  O   TRP   189      42.070   2.247 -13.129  1.00  0.00           O
ATOM   1536  N   CYS   190      43.258   1.262 -11.419  1.00  0.00           N
ATOM   1537  CA  CYS   190      42.128   1.297 -10.398  1.00  0.00           C
ATOM   1538  CB  CYS   190      42.380   0.217  -9.277  1.00  0.00           C
ATOM   1539  SG  CYS   190      41.173   0.449  -7.986  1.00  0.00           S
ATOM   1540  C   CYS   190      41.860   2.711  -9.844  1.00  0.00           C
ATOM   1541  O   CYS   190      42.702   3.211  -9.124  1.00  0.00           O
ATOM   1542  N   PRO   191      40.702   3.351  -9.962  1.00  0.00           N
ATOM   1543  CD  PRO   191      39.626   2.941 -10.845  1.00  0.00           C
ATOM   1544  CG  PRO   191      38.967   4.207 -11.271  1.00  0.00           C
ATOM   1545  CB  PRO   191      39.103   5.112 -10.102  1.00  0.00           C
ATOM   1546  CA  PRO   191      40.448   4.707  -9.443  1.00  0.00           C
ATOM   1547  C   PRO   191      40.427   4.838  -7.961  1.00  0.00           C
ATOM   1548  O   PRO   191      40.653   5.912  -7.500  1.00  0.00           O
ATOM   1549  N   TYR   192      40.263   3.703  -7.270  1.00  0.00           N
ATOM   1550  CA  TYR   192      40.220   3.662  -5.799  1.00  0.00           C
ATOM   1551  CB  TYR   192      39.321   2.440  -5.366  1.00  0.00           C
ATOM   1552  CG  TYR   192      39.417   2.121  -3.823  1.00  0.00           C
ATOM   1553  CD1 TYR   192      38.838   2.943  -2.842  1.00  0.00           C
ATOM   1554  CE1 TYR   192      39.148   2.617  -1.444  1.00  0.00           C
ATOM   1555  CZ  TYR   192      40.030   1.579  -1.162  1.00  0.00           C
ATOM   1556  OH  TYR   192      40.504   1.267   0.023  1.00  0.00           O
ATOM   1557  CE2 TYR   192      40.503   0.705  -2.210  1.00  0.00           C
ATOM   1558  CD2 TYR   192      40.152   0.965  -3.539  1.00  0.00           C
ATOM   1559  C   TYR   192      41.578   3.792  -5.167  1.00  0.00           C
ATOM   1560  O   TYR   192      41.904   4.784  -4.482  1.00  0.00           O
ATOM   1561  N   PHE   193      42.425   2.827  -5.524  1.00  0.00           N
ATOM   1562  CA  PHE   193      43.885   2.997  -5.207  1.00  0.00           C
ATOM   1563  CB  PHE   193      44.650   1.720  -5.561  1.00  0.00           C
ATOM   1564  CG  PHE   193      44.270   0.629  -4.616  1.00  0.00           C
ATOM   1565  CD1 PHE   193      44.799   0.535  -3.343  1.00  0.00           C
ATOM   1566  CE1 PHE   193      44.327  -0.405  -2.403  1.00  0.00           C
ATOM   1567  CZ  PHE   193      43.422  -1.382  -2.763  1.00  0.00           C
ATOM   1568  CE2 PHE   193      42.859  -1.324  -4.017  1.00  0.00           C
ATOM   1569  CD2 PHE   193      43.258  -0.300  -4.955  1.00  0.00           C
ATOM   1570  C   PHE   193      44.531   4.290  -5.801  1.00  0.00           C
ATOM   1571  O   PHE   193      45.449   4.833  -5.217  1.00  0.00           O
ATOM   1572  N   LEU   194      44.056   4.829  -6.911  1.00  0.00           N
ATOM   1573  CA  LEU   194      44.532   6.108  -7.484  1.00  0.00           C
ATOM   1574  CB  LEU   194      43.923   6.298  -8.888  1.00  0.00           C
ATOM   1575  CG  LEU   194      44.266   7.653  -9.598  1.00  0.00           C
ATOM   1576  CD1 LEU   194      45.813   7.700  -9.933  1.00  0.00           C
ATOM   1577  CD2 LEU   194      43.426   7.830 -10.955  1.00  0.00           C
ATOM   1578  C   LEU   194      44.244   7.260  -6.531  1.00  0.00           C
ATOM   1579  O   LEU   194      45.248   7.948  -6.154  1.00  0.00           O
ATOM   1580  N   ALA   195      43.020   7.332  -6.087  1.00  0.00           N
ATOM   1581  CA  ALA   195      42.563   8.345  -5.091  1.00  0.00           C
ATOM   1582  CB  ALA   195      41.075   8.116  -4.762  1.00  0.00           C
ATOM   1583  C   ALA   195      43.454   8.318  -3.848  1.00  0.00           C
ATOM   1584  O   ALA   195      43.852   9.343  -3.422  1.00  0.00           O
ATOM   1585  N   ARG   196      43.790   7.056  -3.404  1.00  0.00           N
ATOM   1586  CA  ARG   196      44.696   6.863  -2.244  1.00  0.00           C
ATOM   1587  CB  ARG   196      44.648   5.395  -1.762  1.00  0.00           C
ATOM   1588  CG  ARG   196      43.285   5.087  -1.228  1.00  0.00           C
ATOM   1589  CD  ARG   196      43.128   3.609  -0.848  1.00  0.00           C
ATOM   1590  NE  ARG   196      42.346   3.520   0.433  1.00  0.00           N
ATOM   1591  CZ  ARG   196      42.870   3.822   1.604  1.00  0.00           C
ATOM   1592  NH1 ARG   196      44.064   4.307   1.823  1.00  0.00           N
ATOM   1593  NH2 ARG   196      42.063   3.640   2.626  1.00  0.00           N
ATOM   1594  C   ARG   196      46.139   7.347  -2.428  1.00  0.00           C
ATOM   1595  O   ARG   196      46.682   7.972  -1.533  1.00  0.00           O
ATOM   1596  N   TYR   197      46.735   7.093  -3.561  1.00  0.00           N
ATOM   1597  CA  TYR   197      48.102   7.478  -3.958  1.00  0.00           C
ATOM   1598  CB  TYR   197      48.772   6.590  -4.994  1.00  0.00           C
ATOM   1599  CG  TYR   197      50.233   6.802  -5.258  1.00  0.00           C
ATOM   1600  CD1 TYR   197      51.146   6.230  -4.383  1.00  0.00           C
ATOM   1601  CE1 TYR   197      52.510   6.496  -4.554  1.00  0.00           C
ATOM   1602  CZ  TYR   197      52.965   7.301  -5.628  1.00  0.00           C
ATOM   1603  OH  TYR   197      54.292   7.394  -5.861  1.00  0.00           O
ATOM   1604  CE2 TYR   197      52.046   7.739  -6.581  1.00  0.00           C
ATOM   1605  CD2 TYR   197      50.649   7.454  -6.403  1.00  0.00           C
ATOM   1606  C   TYR   197      48.278   8.992  -4.200  1.00  0.00           C
ATOM   1607  O   TYR   197      49.195   9.667  -3.759  1.00  0.00           O
ATOM   1608  N   SER   198      47.387   9.602  -4.960  1.00  0.00           N
ATOM   1609  CA  SER   198      47.349  10.973  -5.410  1.00  0.00           C
ATOM   1610  CB  SER   198      46.303  11.076  -6.537  1.00  0.00           C
ATOM   1611  OG  SER   198      44.990  10.906  -6.053  1.00  0.00           O
ATOM   1612  C   SER   198      47.151  11.992  -4.277  1.00  0.00           C
ATOM   1613  O   SER   198      47.262  13.206  -4.497  1.00  0.00           O
ATOM   1614  N   ILE   199      46.848  11.516  -3.041  1.00  0.00           N
ATOM   1615  CA  ILE   199      46.730  12.258  -1.786  1.00  0.00           C
ATOM   1616  CB  ILE   199      46.151  11.438  -0.596  1.00  0.00           C
ATOM   1617  CG2 ILE   199      47.267  10.703   0.167  1.00  0.00           C
ATOM   1618  CG1 ILE   199      45.395  12.392   0.286  1.00  0.00           C
ATOM   1619  CD1 ILE   199      44.635  11.787   1.486  1.00  0.00           C
ATOM   1620  C   ILE   199      48.028  13.067  -1.419  1.00  0.00           C
ATOM   1621  O   ILE   199      47.979  14.168  -0.864  1.00  0.00           O
ATOM   1622  N   LEU   200      49.181  12.589  -1.934  1.00  0.00           N
ATOM   1623  CA  LEU   200      50.512  13.257  -1.964  1.00  0.00           C
ATOM   1624  CB  LEU   200      51.605  12.322  -2.541  1.00  0.00           C
ATOM   1625  CG  LEU   200      52.111  11.464  -1.408  1.00  0.00           C
ATOM   1626  CD1 LEU   200      51.116  10.557  -0.751  1.00  0.00           C
ATOM   1627  CD2 LEU   200      53.313  10.621  -1.849  1.00  0.00           C
ATOM   1628  C   LEU   200      50.518  14.549  -2.752  1.00  0.00           C
ATOM   1629  O   LEU   200      50.975  15.657  -2.357  1.00  0.00           O
ATOM   1630  N   HIE   201      49.909  14.449  -3.927  1.00  0.00           N
ATOM   1631  CA  HIE   201      49.919  15.407  -5.035  1.00  0.00           C
ATOM   1632  CB  HIE   201      49.628  14.813  -6.461  1.00  0.00           C
ATOM   1633  CG  HIE   201      50.395  13.533  -6.568  1.00  0.00           C
ATOM   1634  ND1 HIE   201      49.945  12.417  -7.152  1.00  0.00           N
ATOM   1635  CE1 HIE   201      50.957  11.444  -7.070  1.00  0.00           C
ATOM   1636  NE2 HIE   201      51.990  11.988  -6.459  1.00  0.00           N
ATOM   1637  CD2 HIE   201      51.656  13.279  -6.111  1.00  0.00           C
ATOM   1638  C   HIE   201      48.945  16.569  -4.900  1.00  0.00           C
ATOM   1639  O   HIE   201      49.123  17.642  -5.409  1.00  0.00           O
ATOM   1640  N   ALA   202      47.871  16.365  -4.078  1.00  0.00           N
ATOM   1641  CA  ALA   202      46.909  17.392  -3.866  1.00  0.00           C
ATOM   1642  CB  ALA   202      45.585  16.697  -3.535  1.00  0.00           C
ATOM   1643  C   ALA   202      47.287  18.414  -2.735  1.00  0.00           C
ATOM   1644  O   ALA   202      47.836  18.132  -1.652  1.00  0.00           O
ATOM   1645  N   ASN   203      46.983  19.706  -3.039  1.00  0.00           N
ATOM   1646  CA  ASN   203      46.926  20.721  -2.013  1.00  0.00           C
ATOM   1647  CB  ASN   203      46.873  22.124  -2.642  1.00  0.00           C
ATOM   1648  CG  ASN   203      48.010  22.428  -3.689  1.00  0.00           C
ATOM   1649  OD1 ASN   203      47.894  22.253  -4.862  1.00  0.00           O
ATOM   1650  ND2 ASN   203      49.041  23.115  -3.219  1.00  0.00           N
ATOM   1651  C   ASN   203      45.729  20.631  -1.029  1.00  0.00           C
ATOM   1652  O   ASN   203      45.722  21.019   0.118  1.00  0.00           O
ATOM   1653  N   VAL   204      44.625  20.100  -1.566  1.00  0.00           N
ATOM   1654  CA  VAL   204      43.369  20.001  -0.906  1.00  0.00           C
ATOM   1655  CB  VAL   204      42.424  21.239  -1.251  1.00  0.00           C
ATOM   1656  CG1 VAL   204      41.084  21.005  -0.511  1.00  0.00           C
ATOM   1657  CG2 VAL   204      43.086  22.575  -0.719  1.00  0.00           C
ATOM   1658  C   VAL   204      42.737  18.655  -1.147  1.00  0.00           C
ATOM   1659  O   VAL   204      42.298  18.264  -2.239  1.00  0.00           O
ATOM   1660  N   VAL   205      42.537  17.912  -0.073  1.00  0.00           N
ATOM   1661  CA  VAL   205      41.820  16.599  -0.071  1.00  0.00           C
ATOM   1662  CB  VAL   205      42.622  15.331   0.277  1.00  0.00           C
ATOM   1663  CG1 VAL   205      42.903  15.344   1.807  1.00  0.00           C
ATOM   1664  CG2 VAL   205      41.895  13.966  -0.026  1.00  0.00           C
ATOM   1665  C   VAL   205      40.479  16.711   0.698  1.00  0.00           C
ATOM   1666  O   VAL   205      40.332  17.455   1.657  1.00  0.00           O
ATOM   1667  N   VAL   206      39.529  15.913   0.291  1.00  0.00           N
ATOM   1668  CA  VAL   206      38.218  15.890   0.954  1.00  0.00           C
ATOM   1669  CB  VAL   206      37.141  16.708   0.202  1.00  0.00           C
ATOM   1670  CG1 VAL   206      35.889  16.894   1.107  1.00  0.00           C
ATOM   1671  CG2 VAL   206      37.686  18.095  -0.166  1.00  0.00           C
ATOM   1672  C   VAL   206      37.685  14.483   1.075  1.00  0.00           C
ATOM   1673  O   VAL   206      37.557  13.808   0.103  1.00  0.00           O
ATOM   1674  N   TYR   207      37.403  14.040   2.323  1.00  0.00           N
ATOM   1675  CA  TYR   207      36.848  12.675   2.650  1.00  0.00           C
ATOM   1676  CB  TYR   207      38.016  11.622   2.760  1.00  0.00           C
ATOM   1677  CG  TYR   207      39.094  11.814   3.747  1.00  0.00           C
ATOM   1678  CD1 TYR   207      39.003  12.723   4.792  1.00  0.00           C
ATOM   1679  CE1 TYR   207      40.024  12.757   5.807  1.00  0.00           C
ATOM   1680  CZ  TYR   207      41.070  11.871   5.741  1.00  0.00           C
ATOM   1681  OH  TYR   207      42.020  11.936   6.722  1.00  0.00           O
ATOM   1682  CE2 TYR   207      41.198  11.017   4.664  1.00  0.00           C
ATOM   1683  CD2 TYR   207      40.209  10.977   3.613  1.00  0.00           C
ATOM   1684  C   TYR   207      35.953  12.584   3.894  1.00  0.00           C
ATOM   1685  O   TYR   207      35.785  13.568   4.597  1.00  0.00           O
ATOM   1686  N   SER   208      35.316  11.503   4.108  1.00  0.00           N
ATOM   1687  CA  SER   208      34.260  11.505   5.241  1.00  0.00           C
ATOM   1688  CB  SER   208      33.133  10.486   5.014  1.00  0.00           C
ATOM   1689  OG  SER   208      33.873   9.240   5.075  1.00  0.00           O
ATOM   1690  C   SER   208      34.850  11.350   6.660  1.00  0.00           C
ATOM   1691  O   SER   208      36.085  11.112   6.855  1.00  0.00           O
ATOM   1692  N   TYR   209      34.023  11.596   7.727  1.00  0.00           N
ATOM   1693  CA  TYR   209      34.433  11.525   9.142  1.00  0.00           C
ATOM   1694  CB  TYR   209      33.131  11.631   9.985  1.00  0.00           C
ATOM   1695  CG  TYR   209      32.335  12.880   9.920  1.00  0.00           C
ATOM   1696  CD1 TYR   209      32.992  14.160   9.894  1.00  0.00           C
ATOM   1697  CE1 TYR   209      32.137  15.293   9.837  1.00  0.00           C
ATOM   1698  CZ  TYR   209      30.709  15.223   9.680  1.00  0.00           C
ATOM   1699  OH  TYR   209      30.001  16.311   9.649  1.00  0.00           O
ATOM   1700  CE2 TYR   209      30.047  13.963   9.675  1.00  0.00           C
ATOM   1701  CD2 TYR   209      30.882  12.791   9.922  1.00  0.00           C
ATOM   1702  C   TYR   209      35.164  10.338   9.664  1.00  0.00           C
ATOM   1703  O   TYR   209      36.084  10.425  10.512  1.00  0.00           O
ATOM   1704  N   HIE   210      34.774   9.083   9.306  1.00  0.00           N
ATOM   1705  CA  HIE   210      35.497   7.844   9.767  1.00  0.00           C
ATOM   1706  CB  HIE   210      34.676   6.634   9.400  1.00  0.00           C
ATOM   1707  CG  HIE   210      33.266   6.763  10.077  1.00  0.00           C
ATOM   1708  ND1 HIE   210      32.326   7.774   9.924  1.00  0.00           N
ATOM   1709  CE1 HIE   210      31.258   7.451  10.666  1.00  0.00           C
ATOM   1710  NE2 HIE   210      31.554   6.343  11.395  1.00  0.00           N
ATOM   1711  CD2 HIE   210      32.740   5.853  10.959  1.00  0.00           C
ATOM   1712  C   HIE   210      37.009   7.760   9.433  1.00  0.00           C
ATOM   1713  O   HIE   210      37.792   7.256  10.292  1.00  0.00           O
ATOM   1714  N   TYR   211      37.382   8.290   8.233  1.00  0.00           N
ATOM   1715  CA  TYR   211      38.820   8.254   7.936  1.00  0.00           C
ATOM   1716  CB  TYR   211      39.019   8.816   6.564  1.00  0.00           C
ATOM   1717  CG  TYR   211      38.408   7.970   5.465  1.00  0.00           C
ATOM   1718  CD1 TYR   211      38.947   6.727   4.977  1.00  0.00           C
ATOM   1719  CE1 TYR   211      38.325   6.054   3.873  1.00  0.00           C
ATOM   1720  CZ  TYR   211      37.345   6.704   3.094  1.00  0.00           C
ATOM   1721  OH  TYR   211      36.763   6.090   2.041  1.00  0.00           O
ATOM   1722  CE2 TYR   211      36.765   7.863   3.629  1.00  0.00           C
ATOM   1723  CD2 TYR   211      37.207   8.446   4.824  1.00  0.00           C
ATOM   1724  C   TYR   211      39.651   9.020   8.961  1.00  0.00           C
ATOM   1725  O   TYR   211      40.892   8.931   8.832  1.00  0.00           O
ATOM   1726  N   LEU   212      39.097   9.781   9.895  1.00  0.00           N
ATOM   1727  CA  LEU   212      39.777  10.296  11.085  1.00  0.00           C
ATOM   1728  CB  LEU   212      39.671  11.820  11.170  1.00  0.00           C
ATOM   1729  CG  LEU   212      40.384  12.654  10.138  1.00  0.00           C
ATOM   1730  CD1 LEU   212      40.273  14.135  10.428  1.00  0.00           C
ATOM   1731  CD2 LEU   212      41.889  12.289  10.060  1.00  0.00           C
ATOM   1732  C   LEU   212      39.204   9.805  12.393  1.00  0.00           C
ATOM   1733  O   LEU   212      39.920   9.606  13.366  1.00  0.00           O
ATOM   1734  N   LEU   213      37.859   9.516  12.486  1.00  0.00           N
ATOM   1735  CA  LEU   213      37.154   9.287  13.778  1.00  0.00           C
ATOM   1736  CB  LEU   213      35.829  10.072  13.717  1.00  0.00           C
ATOM   1737  CG  LEU   213      36.010  11.617  13.678  1.00  0.00           C
ATOM   1738  CD1 LEU   213      34.622  12.280  13.649  1.00  0.00           C
ATOM   1739  CD2 LEU   213      36.843  12.114  14.907  1.00  0.00           C
ATOM   1740  C   LEU   213      36.875   7.795  14.043  1.00  0.00           C
ATOM   1741  O   LEU   213      36.302   7.422  15.113  1.00  0.00           O
ATOM   1742  N   ASP   214      37.291   6.820  13.211  1.00  0.00           N
ATOM   1743  CA  ASP   214      37.280   5.380  13.570  1.00  0.00           C
ATOM   1744  CB  ASP   214      36.102   4.730  12.838  1.00  0.00           C
ATOM   1745  CG  ASP   214      35.688   3.317  13.243  1.00  0.00           C
ATOM   1746  OD1 ASP   214      34.646   2.805  12.716  1.00  0.00           O
ATOM   1747  OD2 ASP   214      36.245   2.758  14.207  1.00  0.00           O
ATOM   1748  C   ASP   214      38.653   4.710  13.234  1.00  0.00           C
ATOM   1749  O   ASP   214      38.861   4.297  12.098  1.00  0.00           O
ATOM   1750  N   PRO   215      39.565   4.561  14.231  1.00  0.00           N
ATOM   1751  CD  PRO   215      39.327   4.968  15.631  1.00  0.00           C
ATOM   1752  CG  PRO   215      40.544   4.882  16.516  1.00  0.00           C
ATOM   1753  CB  PRO   215      41.349   3.953  15.665  1.00  0.00           C
ATOM   1754  CA  PRO   215      40.956   4.233  14.198  1.00  0.00           C
ATOM   1755  C   PRO   215      41.276   2.968  13.376  1.00  0.00           C
ATOM   1756  O   PRO   215      42.312   2.954  12.721  1.00  0.00           O
ATOM   1757  N   LYS   216      40.426   1.924  13.352  1.00  0.00           N
ATOM   1758  CA  LYS   216      40.559   0.699  12.603  1.00  0.00           C
ATOM   1759  CB  LYS   216      39.463  -0.362  13.020  1.00  0.00           C
ATOM   1760  CG  LYS   216      38.000  -0.097  12.729  1.00  0.00           C
ATOM   1761  CD  LYS   216      37.159  -1.178  13.345  1.00  0.00           C
ATOM   1762  CE  LYS   216      35.715  -0.695  13.153  1.00  0.00           C
ATOM   1763  NZ  LYS   216      35.343   0.334  14.121  1.00  0.00           N
ATOM   1764  C   LYS   216      40.484   0.864  11.116  1.00  0.00           C
ATOM   1765  O   LYS   216      41.034   0.101  10.398  1.00  0.00           O
ATOM   1766  N   ILE   217      39.817   1.886  10.599  1.00  0.00           N
ATOM   1767  CA  ILE   217      39.702   2.378   9.237  1.00  0.00           C
ATOM   1768  CB  ILE   217      38.211   2.826   8.950  1.00  0.00           C
ATOM   1769  CG2 ILE   217      38.115   3.325   7.486  1.00  0.00           C
ATOM   1770  CG1 ILE   217      37.124   1.715   9.057  1.00  0.00           C
ATOM   1771  CD1 ILE   217      36.040   2.067  10.088  1.00  0.00           C
ATOM   1772  C   ILE   217      40.655   3.634   8.947  1.00  0.00           C
ATOM   1773  O   ILE   217      41.287   3.650   7.873  1.00  0.00           O
ATOM   1774  N   ALA   218      40.684   4.599   9.880  1.00  0.00           N
ATOM   1775  CA  ALA   218      41.490   5.857   9.783  1.00  0.00           C
ATOM   1776  CB  ALA   218      41.298   6.638  11.025  1.00  0.00           C
ATOM   1777  C   ALA   218      42.974   5.680   9.510  1.00  0.00           C
ATOM   1778  O   ALA   218      43.582   6.183   8.568  1.00  0.00           O
ATOM   1779  N   ASP   219      43.599   4.829  10.296  1.00  0.00           N
ATOM   1780  CA  ASP   219      45.048   4.663  10.343  1.00  0.00           C
ATOM   1781  CB  ASP   219      45.527   4.141  11.687  1.00  0.00           C
ATOM   1782  CG  ASP   219      45.434   5.097  12.842  1.00  0.00           C
ATOM   1783  OD1 ASP   219      46.174   4.862  13.760  1.00  0.00           O
ATOM   1784  OD2 ASP   219      44.733   6.127  12.859  1.00  0.00           O
ATOM   1785  C   ASP   219      45.569   3.813   9.202  1.00  0.00           C
ATOM   1786  O   ASP   219      46.788   3.688   9.044  1.00  0.00           O
ATOM   1787  N   LEU   220      44.591   3.297   8.379  1.00  0.00           N
ATOM   1788  CA  LEU   220      44.828   2.676   6.999  1.00  0.00           C
ATOM   1789  CB  LEU   220      43.667   1.681   6.744  1.00  0.00           C
ATOM   1790  CG  LEU   220      43.092   0.782   7.831  1.00  0.00           C
ATOM   1791  CD1 LEU   220      42.216  -0.384   7.264  1.00  0.00           C
ATOM   1792  CD2 LEU   220      44.154   0.103   8.722  1.00  0.00           C
ATOM   1793  C   LEU   220      44.888   3.720   5.847  1.00  0.00           C
ATOM   1794  O   LEU   220      45.090   3.375   4.702  1.00  0.00           O
ATOM   1795  N   VAL   221      44.713   5.044   6.164  1.00  0.00           N
ATOM   1796  CA  VAL   221      44.663   6.244   5.253  1.00  0.00           C
ATOM   1797  CB  VAL   221      43.200   6.640   4.938  1.00  0.00           C
ATOM   1798  CG1 VAL   221      43.204   7.176   3.532  1.00  0.00           C
ATOM   1799  CG2 VAL   221      42.114   5.612   5.183  1.00  0.00           C
ATOM   1800  C   VAL   221      45.426   7.450   5.854  1.00  0.00           C
ATOM   1801  O   VAL   221      46.260   7.926   5.108  1.00  0.00           O
ATOM   1802  N   SER   222      45.105   7.964   7.006  1.00  0.00           N
ATOM   1803  CA  SER   222      45.399   9.343   7.451  1.00  0.00           C
ATOM   1804  CB  SER   222      44.155   9.924   8.088  1.00  0.00           C
ATOM   1805  OG  SER   222      43.636   9.081   9.147  1.00  0.00           O
ATOM   1806  C   SER   222      46.566   9.393   8.363  1.00  0.00           C
ATOM   1807  O   SER   222      47.227  10.430   8.383  1.00  0.00           O
ATOM   1808  N   LYS   223      47.102   8.310   9.024  1.00  0.00           N
ATOM   1809  CA  LYS   223      48.319   8.372   9.938  1.00  0.00           C
ATOM   1810  CB  LYS   223      48.510   6.992  10.644  1.00  0.00           C
ATOM   1811  CG  LYS   223      49.481   7.116  11.815  1.00  0.00           C
ATOM   1812  CD  LYS   223      49.480   5.872  12.724  1.00  0.00           C
ATOM   1813  CE  LYS   223      49.864   4.584  12.016  1.00  0.00           C
ATOM   1814  NZ  LYS   223      50.120   3.461  12.963  1.00  0.00           N
ATOM   1815  C   LYS   223      49.618   8.751   9.238  1.00  0.00           C
ATOM   1816  O   LYS   223      50.629   9.212   9.874  1.00  0.00           O
ATOM   1817  N   GLU   224      49.676   8.517   7.925  1.00  0.00           N
ATOM   1818  CA  GLU   224      50.782   8.787   7.042  1.00  0.00           C
ATOM   1819  CB  GLU   224      50.730   7.670   5.915  1.00  0.00           C
ATOM   1820  CG  GLU   224      50.975   6.232   6.299  1.00  0.00           C
ATOM   1821  CD  GLU   224      52.426   5.883   6.664  1.00  0.00           C
ATOM   1822  OE1 GLU   224      52.724   4.832   7.275  1.00  0.00           O
ATOM   1823  OE2 GLU   224      53.368   6.665   6.337  1.00  0.00           O
ATOM   1824  C   GLU   224      50.830  10.241   6.480  1.00  0.00           C
ATOM   1825  O   GLU   224      51.803  10.640   5.841  1.00  0.00           O
ATOM   1826  N   LEU   225      49.733  10.991   6.700  1.00  0.00           N
ATOM   1827  CA  LEU   225      49.693  12.398   6.417  1.00  0.00           C
ATOM   1828  CB  LEU   225      48.289  12.891   6.290  1.00  0.00           C
ATOM   1829  CG  LEU   225      47.431  11.942   5.415  1.00  0.00           C
ATOM   1830  CD1 LEU   225      46.048  12.602   5.307  1.00  0.00           C
ATOM   1831  CD2 LEU   225      47.933  11.737   3.971  1.00  0.00           C
ATOM   1832  C   LEU   225      50.410  13.240   7.472  1.00  0.00           C
ATOM   1833  O   LEU   225      50.357  12.996   8.720  1.00  0.00           O
ATOM   1834  N   ALA   226      51.160  14.305   6.928  1.00  0.00           N
ATOM   1835  CA  ALA   226      52.120  15.170   7.582  1.00  0.00           C
ATOM   1836  CB  ALA   226      52.895  16.009   6.509  1.00  0.00           C
ATOM   1837  C   ALA   226      51.493  16.140   8.648  1.00  0.00           C
ATOM   1838  O   ALA   226      50.335  16.548   8.540  1.00  0.00           O
ATOM   1839  N   ARG   227      52.319  16.488   9.689  1.00  0.00           N
ATOM   1840  CA  ARG   227      51.934  17.388  10.870  1.00  0.00           C
ATOM   1841  CB  ARG   227      53.215  17.544  11.688  1.00  0.00           C
ATOM   1842  CG  ARG   227      53.080  18.519  12.780  1.00  0.00           C
ATOM   1843  CD  ARG   227      54.367  18.535  13.576  1.00  0.00           C
ATOM   1844  NE  ARG   227      54.539  17.211  14.257  1.00  0.00           N
ATOM   1845  CZ  ARG   227      55.571  16.710  14.894  1.00  0.00           C
ATOM   1846  NH1 ARG   227      56.692  17.274  14.955  1.00  0.00           N
ATOM   1847  NH2 ARG   227      55.455  15.643  15.637  1.00  0.00           N
ATOM   1848  C   ARG   227      51.505  18.734  10.370  1.00  0.00           C
ATOM   1849  O   ARG   227      50.489  19.207  10.884  1.00  0.00           O
ATOM   1850  N   LYS   228      52.204  19.278   9.382  1.00  0.00           N
ATOM   1851  CA  LYS   228      51.959  20.656   8.876  1.00  0.00           C
ATOM   1852  CB  LYS   228      53.203  21.024   8.096  1.00  0.00           C
ATOM   1853  CG  LYS   228      54.556  21.256   8.802  1.00  0.00           C
ATOM   1854  CD  LYS   228      54.541  22.175  10.005  1.00  0.00           C
ATOM   1855  CE  LYS   228      55.907  22.502  10.595  1.00  0.00           C
ATOM   1856  NZ  LYS   228      55.789  23.617  11.451  1.00  0.00           N
ATOM   1857  C   LYS   228      50.617  20.876   8.106  1.00  0.00           C
ATOM   1858  O   LYS   228      50.300  21.971   7.618  1.00  0.00           O
ATOM   1859  N   ALA   229      49.831  19.846   7.899  1.00  0.00           N
ATOM   1860  CA  ALA   229      48.486  19.830   7.340  1.00  0.00           C
ATOM   1861  CB  ALA   229      48.099  18.385   6.901  1.00  0.00           C
ATOM   1862  C   ALA   229      47.531  20.513   8.313  1.00  0.00           C
ATOM   1863  O   ALA   229      47.724  20.577   9.515  1.00  0.00           O
ATOM   1864  N   VAL   230      46.464  21.099   7.755  1.00  0.00           N
ATOM   1865  CA  VAL   230      45.194  21.522   8.454  1.00  0.00           C
ATOM   1866  CB  VAL   230      44.685  22.911   8.014  1.00  0.00           C
ATOM   1867  CG1 VAL   230      43.484  23.556   8.744  1.00  0.00           C
ATOM   1868  CG2 VAL   230      45.796  23.954   8.189  1.00  0.00           C
ATOM   1869  C   VAL   230      44.045  20.530   8.386  1.00  0.00           C
ATOM   1870  O   VAL   230      43.590  20.209   7.271  1.00  0.00           O
ATOM   1871  N   VAL   231      43.580  20.043   9.544  1.00  0.00           N
ATOM   1872  CA  VAL   231      42.314  19.270   9.623  1.00  0.00           C
ATOM   1873  CB  VAL   231      42.265  18.104  10.625  1.00  0.00           C
ATOM   1874  CG1 VAL   231      40.884  17.586  10.983  1.00  0.00           C
ATOM   1875  CG2 VAL   231      43.113  16.946  10.096  1.00  0.00           C
ATOM   1876  C   VAL   231      41.134  20.182   9.676  1.00  0.00           C
ATOM   1877  O   VAL   231      41.192  21.143  10.425  1.00  0.00           O
ATOM   1878  N   VAL   232      40.016  19.846   9.070  1.00  0.00           N
ATOM   1879  CA  VAL   232      38.804  20.682   9.121  1.00  0.00           C
ATOM   1880  CB  VAL   232      38.743  21.524   7.860  1.00  0.00           C
ATOM   1881  CG1 VAL   232      37.277  21.885   7.454  1.00  0.00           C
ATOM   1882  CG2 VAL   232      39.452  22.882   8.120  1.00  0.00           C
ATOM   1883  C   VAL   232      37.636  19.693   9.258  1.00  0.00           C
ATOM   1884  O   VAL   232      37.602  18.783   8.463  1.00  0.00           O
ATOM   1885  N   PHE   233      36.850  19.925  10.289  1.00  0.00           N
ATOM   1886  CA  PHE   233      35.535  19.282  10.398  1.00  0.00           C
ATOM   1887  CB  PHE   233      35.304  18.524  11.744  1.00  0.00           C
ATOM   1888  CG  PHE   233      36.300  17.338  11.995  1.00  0.00           C
ATOM   1889  CD1 PHE   233      35.938  16.037  11.557  1.00  0.00           C
ATOM   1890  CE1 PHE   233      36.591  14.960  12.085  1.00  0.00           C
ATOM   1891  CZ  PHE   233      37.808  15.102  12.684  1.00  0.00           C
ATOM   1892  CE2 PHE   233      38.324  16.417  12.998  1.00  0.00           C
ATOM   1893  CD2 PHE   233      37.514  17.533  12.628  1.00  0.00           C
ATOM   1894  C   PHE   233      34.487  20.248  10.125  1.00  0.00           C
ATOM   1895  O   PHE   233      34.584  21.420  10.604  1.00  0.00           O
ATOM   1896  N   ASP   234      33.478  19.937   9.297  1.00  0.00           N
ATOM   1897  CA  ASP   234      32.251  20.848   9.195  1.00  0.00           C
ATOM   1898  CB  ASP   234      32.199  21.591   7.849  1.00  0.00           C
ATOM   1899  CG  ASP   234      31.282  22.847   7.820  1.00  0.00           C
ATOM   1900  OD1 ASP   234      30.574  23.161   8.796  1.00  0.00           O
ATOM   1901  OD2 ASP   234      31.192  23.438   6.715  1.00  0.00           O
ATOM   1902  C   ASP   234      30.980  20.022   9.513  1.00  0.00           C
ATOM   1903  O   ASP   234      31.001  18.832   9.208  1.00  0.00           O
ATOM   1904  N   GLU   235      29.896  20.675   9.847  1.00  0.00           N
ATOM   1905  CA  GLU   235      28.513  20.215  10.150  1.00  0.00           C
ATOM   1906  CB  GLU   235      27.795  19.708   8.843  1.00  0.00           C
ATOM   1907  CG  GLU   235      27.798  20.596   7.617  1.00  0.00           C
ATOM   1908  CD  GLU   235      27.159  21.964   7.852  1.00  0.00           C
ATOM   1909  OE1 GLU   235      26.484  22.118   8.869  1.00  0.00           O
ATOM   1910  OE2 GLU   235      27.079  22.841   6.965  1.00  0.00           O
ATOM   1911  C   GLU   235      28.569  19.177  11.303  1.00  0.00           C
ATOM   1912  O   GLU   235      27.640  18.374  11.427  1.00  0.00           O
ATOM   1913  N   ALA   236      29.655  19.209  12.109  1.00  0.00           N
ATOM   1914  CA  ALA   236      30.247  18.164  12.886  1.00  0.00           C
ATOM   1915  CB  ALA   236      31.775  18.190  12.885  1.00  0.00           C
ATOM   1916  C   ALA   236      29.649  17.860  14.302  1.00  0.00           C
ATOM   1917  O   ALA   236      30.400  17.373  15.102  1.00  0.00           O
ATOM   1918  N   HIE   237      28.341  18.071  14.554  1.00  0.00           N
ATOM   1919  CA  HIE   237      27.665  17.873  15.824  1.00  0.00           C
ATOM   1920  CB  HIE   237      26.394  18.737  15.907  1.00  0.00           C
ATOM   1921  CG  HIE   237      25.193  18.228  15.119  1.00  0.00           C
ATOM   1922  ND1 HIE   237      23.826  18.573  15.438  1.00  0.00           N
ATOM   1923  CE1 HIE   237      23.045  17.789  14.644  1.00  0.00           C
ATOM   1924  NE2 HIE   237      23.802  17.203  13.672  1.00  0.00           N
ATOM   1925  CD2 HIE   237      25.161  17.293  14.075  1.00  0.00           C
ATOM   1926  C   HIE   237      27.432  16.414  16.261  1.00  0.00           C
ATOM   1927  O   HIE   237      26.536  16.076  17.058  1.00  0.00           O
ATOM   1928  N   ASN   238      28.309  15.509  15.696  1.00  0.00           N
ATOM   1929  CA  ASN   238      28.144  14.046  15.717  1.00  0.00           C
ATOM   1930  CB  ASN   238      27.318  13.727  14.485  1.00  0.00           C
ATOM   1931  CG  ASN   238      28.033  13.983  13.180  1.00  0.00           C
ATOM   1932  OD1 ASN   238      27.687  14.851  12.345  1.00  0.00           O
ATOM   1933  ND2 ASN   238      29.030  13.154  12.886  1.00  0.00           N
ATOM   1934  C   ASN   238      29.472  13.231  15.841  1.00  0.00           C
ATOM   1935  O   ASN   238      29.608  12.066  15.412  1.00  0.00           O
ATOM   1936  N   ILE   239      30.517  13.896  16.295  1.00  0.00           N
ATOM   1937  CA  ILE   239      31.853  13.337  16.451  1.00  0.00           C
ATOM   1938  CB  ILE   239      32.838  14.443  16.795  1.00  0.00           C
ATOM   1939  CG2 ILE   239      34.116  13.793  17.432  1.00  0.00           C
ATOM   1940  CG1 ILE   239      33.054  15.309  15.506  1.00  0.00           C
ATOM   1941  CD1 ILE   239      34.325  16.150  15.502  1.00  0.00           C
ATOM   1942  C   ILE   239      31.826  12.229  17.519  1.00  0.00           C
ATOM   1943  O   ILE   239      32.335  11.109  17.408  1.00  0.00           O
ATOM   1944  N   ASP   240      31.101  12.440  18.652  1.00  0.00           N
ATOM   1945  CA  ASP   240      30.864  11.536  19.756  1.00  0.00           C
ATOM   1946  CB  ASP   240      30.028  12.244  20.839  1.00  0.00           C
ATOM   1947  CG  ASP   240      28.735  12.894  20.340  1.00  0.00           C
ATOM   1948  OD1 ASP   240      27.729  12.851  21.129  1.00  0.00           O
ATOM   1949  OD2 ASP   240      28.677  13.575  19.254  1.00  0.00           O
ATOM   1950  C   ASP   240      30.073  10.346  19.229  1.00  0.00           C
ATOM   1951  O   ASP   240      30.316   9.201  19.627  1.00  0.00           O
ATOM   1952  N   ASN   241      29.129  10.558  18.281  1.00  0.00           N
ATOM   1953  CA  ASN   241      28.369   9.437  17.660  1.00  0.00           C
ATOM   1954  CB  ASN   241      27.228  10.022  16.840  1.00  0.00           C
ATOM   1955  CG  ASN   241      26.087  10.786  17.579  1.00  0.00           C
ATOM   1956  OD1 ASN   241      25.577  11.880  17.265  1.00  0.00           O
ATOM   1957  ND2 ASN   241      25.569  10.206  18.617  1.00  0.00           N
ATOM   1958  C   ASN   241      29.233   8.494  16.817  1.00  0.00           C
ATOM   1959  O   ASN   241      28.921   7.334  16.523  1.00  0.00           O
ATOM   1960  N   VAL   242      30.376   8.953  16.236  1.00  0.00           N
ATOM   1961  CA  VAL   242      31.319   7.968  15.603  1.00  0.00           C
ATOM   1962  CB  VAL   242      32.202   8.697  14.568  1.00  0.00           C
ATOM   1963  CG1 VAL   242      33.173   7.686  13.937  1.00  0.00           C
ATOM   1964  CG2 VAL   242      31.191   9.311  13.466  1.00  0.00           C
ATOM   1965  C   VAL   242      32.182   7.381  16.728  1.00  0.00           C
ATOM   1966  O   VAL   242      32.250   6.171  16.947  1.00  0.00           O
ATOM   1967  N   CYS   243      32.788   8.244  17.551  1.00  0.00           N
ATOM   1968  CA  CYS   243      33.823   7.927  18.487  1.00  0.00           C
ATOM   1969  CB  CYS   243      34.109   9.248  19.273  1.00  0.00           C
ATOM   1970  SG  CYS   243      35.213  10.250  18.236  1.00  0.00           S
ATOM   1971  C   CYS   243      33.511   6.821  19.526  1.00  0.00           C
ATOM   1972  O   CYS   243      34.376   6.070  19.888  1.00  0.00           O
ATOM   1973  N   ILE   244      32.287   6.870  20.039  1.00  0.00           N
ATOM   1974  CA  ILE   244      31.884   5.812  20.983  1.00  0.00           C
ATOM   1975  CB  ILE   244      30.552   6.263  21.759  1.00  0.00           C
ATOM   1976  CG2 ILE   244      29.973   5.032  22.584  1.00  0.00           C
ATOM   1977  CG1 ILE   244      30.731   7.543  22.578  1.00  0.00           C
ATOM   1978  CD1 ILE   244      31.807   7.583  23.651  1.00  0.00           C
ATOM   1979  C   ILE   244      31.695   4.425  20.333  1.00  0.00           C
ATOM   1980  O   ILE   244      32.191   3.390  20.759  1.00  0.00           O
ATOM   1981  N   ASP   245      30.962   4.425  19.228  1.00  0.00           N
ATOM   1982  CA  ASP   245      30.894   3.195  18.388  1.00  0.00           C
ATOM   1983  CB  ASP   245      29.884   3.368  17.254  1.00  0.00           C
ATOM   1984  CG  ASP   245      28.422   3.215  17.625  1.00  0.00           C
ATOM   1985  OD1 ASP   245      27.557   3.163  16.699  1.00  0.00           O
ATOM   1986  OD2 ASP   245      28.103   3.133  18.844  1.00  0.00           O
ATOM   1987  C   ASP   245      32.241   2.701  17.787  1.00  0.00           C
ATOM   1988  O   ASP   245      32.410   1.518  17.777  1.00  0.00           O
ATOM   1989  N   SER   246      33.108   3.638  17.480  1.00  0.00           N
ATOM   1990  CA  SER   246      34.473   3.306  17.011  1.00  0.00           C
ATOM   1991  CB  SER   246      35.382   4.526  16.787  1.00  0.00           C
ATOM   1992  OG  SER   246      34.681   5.205  15.805  1.00  0.00           O
ATOM   1993  C   SER   246      35.205   2.383  18.051  1.00  0.00           C
ATOM   1994  O   SER   246      36.082   1.560  17.677  1.00  0.00           O
ATOM   1995  N   MET   247      34.856   2.480  19.345  1.00  0.00           N
ATOM   1996  CA  MET   247      35.546   1.723  20.408  1.00  0.00           C
ATOM   1997  CB  MET   247      36.292   2.642  21.381  1.00  0.00           C
ATOM   1998  CG  MET   247      37.276   3.542  20.680  1.00  0.00           C
ATOM   1999  SD  MET   247      38.590   2.773  19.731  1.00  0.00           S
ATOM   2000  CE  MET   247      39.510   1.771  21.001  1.00  0.00           C
ATOM   2001  C   MET   247      34.592   0.772  21.083  1.00  0.00           C
ATOM   2002  O   MET   247      34.751   0.345  22.207  1.00  0.00           O
ATOM   2003  N   SER   248      33.614   0.229  20.350  1.00  0.00           N
ATOM   2004  CA  SER   248      32.531  -0.627  20.909  1.00  0.00           C
ATOM   2005  CB  SER   248      31.232   0.125  21.161  1.00  0.00           C
ATOM   2006  OG  SER   248      31.383   1.252  22.043  1.00  0.00           O
ATOM   2007  C   SER   248      32.254  -1.788  20.023  1.00  0.00           C
ATOM   2008  O   SER   248      32.304  -1.675  18.810  1.00  0.00           O
ATOM   2009  N   VAL   249      31.751  -2.872  20.593  1.00  0.00           N
ATOM   2010  CA  VAL   249      31.171  -4.042  19.904  1.00  0.00           C
ATOM   2011  CB  VAL   249      32.280  -5.032  19.503  1.00  0.00           C
ATOM   2012  CG1 VAL   249      33.596  -4.412  19.070  1.00  0.00           C
ATOM   2013  CG2 VAL   249      32.562  -6.140  20.503  1.00  0.00           C
ATOM   2014  C   VAL   249      30.067  -4.801  20.665  1.00  0.00           C
ATOM   2015  O   VAL   249      29.847  -4.556  21.846  1.00  0.00           O
ATOM   2016  N   ASN   250      29.339  -5.682  20.009  1.00  0.00           N
ATOM   2017  CA  ASN   250      28.285  -6.481  20.684  1.00  0.00           C
ATOM   2018  CB  ASN   250      27.109  -5.584  21.013  1.00  0.00           C
ATOM   2019  CG  ASN   250      26.263  -5.295  19.755  1.00  0.00           C
ATOM   2020  OD1 ASN   250      26.441  -5.723  18.603  1.00  0.00           O
ATOM   2021  ND2 ASN   250      25.242  -4.485  19.878  1.00  0.00           N
ATOM   2022  C   ASN   250      28.044  -7.787  19.902  1.00  0.00           C
ATOM   2023  O   ASN   250      28.408  -7.894  18.742  1.00  0.00           O
ATOM   2024  N   LEU   251      27.419  -8.800  20.606  1.00  0.00           N
ATOM   2025  CA  LEU   251      26.972 -10.073  20.100  1.00  0.00           C
ATOM   2026  CB  LEU   251      27.913 -11.211  20.446  1.00  0.00           C
ATOM   2027  CG  LEU   251      29.383 -11.222  19.920  1.00  0.00           C
ATOM   2028  CD1 LEU   251      30.343 -11.000  21.124  1.00  0.00           C
ATOM   2029  CD2 LEU   251      29.736 -12.590  19.288  1.00  0.00           C
ATOM   2030  C   LEU   251      25.543 -10.343  20.567  1.00  0.00           C
ATOM   2031  O   LEU   251      25.317 -10.112  21.753  1.00  0.00           O
ATOM   2032  N   THR   252      24.611 -10.780  19.720  1.00  0.00           N
ATOM   2033  CA  THR   252      23.291 -11.257  20.022  1.00  0.00           C
ATOM   2034  CB  THR   252      22.318 -10.802  18.984  1.00  0.00           C
ATOM   2035  CG2 THR   252      22.208  -9.222  19.044  1.00  0.00           C
ATOM   2036  OG1 THR   252      22.431 -11.331  17.678  1.00  0.00           O
ATOM   2037  C   THR   252      23.308 -12.770  20.170  1.00  0.00           C
ATOM   2038  O   THR   252      24.172 -13.449  19.541  1.00  0.00           O
ATOM   2039  N   ARG   253      22.260 -13.364  20.810  1.00  0.00           N
ATOM   2040  CA  ARG   253      22.088 -14.823  20.945  1.00  0.00           C
ATOM   2041  CB  ARG   253      20.818 -15.231  21.749  1.00  0.00           C
ATOM   2042  CG  ARG   253      20.710 -16.723  21.990  1.00  0.00           C
ATOM   2043  CD  ARG   253      19.356 -17.126  22.528  1.00  0.00           C
ATOM   2044  NE  ARG   253      19.244 -16.729  23.912  1.00  0.00           N
ATOM   2045  CZ  ARG   253      18.123 -16.702  24.662  1.00  0.00           C
ATOM   2046  NH1 ARG   253      18.203 -16.420  25.943  1.00  0.00           N
ATOM   2047  NH2 ARG   253      16.966 -17.016  24.271  1.00  0.00           N
ATOM   2048  C   ARG   253      21.997 -15.584  19.620  1.00  0.00           C
ATOM   2049  O   ARG   253      22.587 -16.627  19.377  1.00  0.00           O
ATOM   2050  N   ARG   254      21.367 -14.926  18.635  1.00  0.00           N
ATOM   2051  CA  ARG   254      21.274 -15.361  17.197  1.00  0.00           C
ATOM   2052  CB  ARG   254      20.097 -14.609  16.521  1.00  0.00           C
ATOM   2053  CG  ARG   254      19.582 -15.200  15.194  1.00  0.00           C
ATOM   2054  CD  ARG   254      18.422 -14.442  14.561  1.00  0.00           C
ATOM   2055  NE  ARG   254      17.371 -14.063  15.490  1.00  0.00           N
ATOM   2056  CZ  ARG   254      17.096 -12.821  15.885  1.00  0.00           C
ATOM   2057  NH1 ARG   254      17.526 -11.796  15.236  1.00  0.00           N
ATOM   2058  NH2 ARG   254      16.261 -12.712  16.923  1.00  0.00           N
ATOM   2059  C   ARG   254      22.545 -15.232  16.406  1.00  0.00           C
ATOM   2060  O   ARG   254      22.725 -15.879  15.384  1.00  0.00           O
ATOM   2061  N   THR   255      23.448 -14.356  16.806  1.00  0.00           N
ATOM   2062  CA  THR   255      24.719 -14.167  16.114  1.00  0.00           C
ATOM   2063  CB  THR   255      25.464 -12.954  16.598  1.00  0.00           C
ATOM   2064  CG2 THR   255      26.870 -12.721  15.950  1.00  0.00           C
ATOM   2065  OG1 THR   255      24.867 -11.761  16.410  1.00  0.00           O
ATOM   2066  C   THR   255      25.679 -15.368  16.297  1.00  0.00           C
ATOM   2067  O   THR   255      26.329 -15.919  15.440  1.00  0.00           O
ATOM   2068  N   LEU   256      25.553 -15.996  17.492  1.00  0.00           N
ATOM   2069  CA  LEU   256      26.290 -17.201  17.907  1.00  0.00           C
ATOM   2070  CB  LEU   256      25.940 -17.545  19.334  1.00  0.00           C
ATOM   2071  CG  LEU   256      26.105 -16.471  20.450  1.00  0.00           C
ATOM   2072  CD1 LEU   256      25.837 -17.084  21.897  1.00  0.00           C
ATOM   2073  CD2 LEU   256      27.554 -15.830  20.379  1.00  0.00           C
ATOM   2074  C   LEU   256      26.047 -18.393  16.987  1.00  0.00           C
ATOM   2075  O   LEU   256      26.898 -19.296  16.948  1.00  0.00           O
ATOM   2076  N   ASP   257      24.918 -18.462  16.271  1.00  0.00           N
ATOM   2077  CA  ASP   257      24.633 -19.567  15.381  1.00  0.00           C
ATOM   2078  CB  ASP   257      23.183 -19.374  14.874  1.00  0.00           C
ATOM   2079  CG  ASP   257      22.023 -19.701  15.859  1.00  0.00           C
ATOM   2080  OD1 ASP   257      20.909 -19.605  15.407  1.00  0.00           O
ATOM   2081  OD2 ASP   257      22.300 -20.087  17.011  1.00  0.00           O
ATOM   2082  C   ASP   257      25.572 -19.600  14.141  1.00  0.00           C
ATOM   2083  O   ASP   257      26.128 -20.599  13.804  1.00  0.00           O
ATOM   2084  N   ARG   258      25.750 -18.425  13.482  1.00  0.00           N
ATOM   2085  CA  ARG   258      26.864 -18.324  12.526  1.00  0.00           C
ATOM   2086  CB  ARG   258      26.817 -17.034  11.689  1.00  0.00           C
ATOM   2087  CG  ARG   258      25.546 -16.833  10.754  1.00  0.00           C
ATOM   2088  CD  ARG   258      25.603 -17.760   9.576  1.00  0.00           C
ATOM   2089  NE  ARG   258      26.705 -17.366   8.724  1.00  0.00           N
ATOM   2090  CZ  ARG   258      27.754 -18.063   8.257  1.00  0.00           C
ATOM   2091  NH1 ARG   258      27.902 -19.358   8.635  1.00  0.00           N
ATOM   2092  NH2 ARG   258      28.675 -17.618   7.475  1.00  0.00           N
ATOM   2093  C   ARG   258      28.288 -18.411  13.156  1.00  0.00           C
ATOM   2094  O   ARG   258      29.209 -18.937  12.530  1.00  0.00           O
ATOM   2095  N   CYS   259      28.469 -17.930  14.384  1.00  0.00           N
ATOM   2096  CA  CYS   259      29.775 -17.933  15.010  1.00  0.00           C
ATOM   2097  CB  CYS   259      29.703 -17.049  16.229  1.00  0.00           C
ATOM   2098  SG  CYS   259      31.276 -17.006  17.146  1.00  0.00           S
ATOM   2099  C   CYS   259      30.231 -19.400  15.348  1.00  0.00           C
ATOM   2100  O   CYS   259      31.381 -19.867  15.016  1.00  0.00           O
ATOM   2101  N   GLN   260      29.275 -20.290  15.735  1.00  0.00           N
ATOM   2102  CA  GLN   260      29.456 -21.769  15.725  1.00  0.00           C
ATOM   2103  CB  GLN   260      28.234 -22.295  16.381  1.00  0.00           C
ATOM   2104  CG  GLN   260      28.268 -23.843  16.561  1.00  0.00           C
ATOM   2105  CD  GLN   260      28.763 -24.291  17.922  1.00  0.00           C
ATOM   2106  OE1 GLN   260      28.327 -24.003  19.000  1.00  0.00           O
ATOM   2107  NE2 GLN   260      29.846 -25.004  17.927  1.00  0.00           N
ATOM   2108  C   GLN   260      29.640 -22.277  14.270  1.00  0.00           C
ATOM   2109  O   GLN   260      30.624 -23.024  14.015  1.00  0.00           O
ATOM   2110  N   GLY   261      28.845 -21.858  13.290  1.00  0.00           N
ATOM   2111  CA  GLY   261      28.969 -22.358  11.887  1.00  0.00           C
ATOM   2112  C   GLY   261      30.341 -22.067  11.324  1.00  0.00           C
ATOM   2113  O   GLY   261      30.983 -22.976  10.814  1.00  0.00           O
ATOM   2114  N   ASN   262      30.867 -20.879  11.504  1.00  0.00           N
ATOM   2115  CA  ASN   262      32.249 -20.523  11.299  1.00  0.00           C
ATOM   2116  CB  ASN   262      32.460 -19.095  11.784  1.00  0.00           C
ATOM   2117  CG  ASN   262      31.606 -17.941  11.090  1.00  0.00           C
ATOM   2118  OD1 ASN   262      31.599 -16.788  11.556  1.00  0.00           O
ATOM   2119  ND2 ASN   262      30.990 -18.209   9.936  1.00  0.00           N
ATOM   2120  C   ASN   262      33.269 -21.365  11.930  1.00  0.00           C
ATOM   2121  O   ASN   262      34.255 -21.640  11.235  1.00  0.00           O
ATOM   2122  N   LEU   263      33.086 -21.705  13.242  1.00  0.00           N
ATOM   2123  CA  LEU   263      34.061 -22.578  13.875  1.00  0.00           C
ATOM   2124  CB  LEU   263      33.814 -22.417  15.377  1.00  0.00           C
ATOM   2125  CG  LEU   263      34.770 -23.160  16.336  1.00  0.00           C
ATOM   2126  CD1 LEU   263      36.238 -22.748  16.207  1.00  0.00           C
ATOM   2127  CD2 LEU   263      34.277 -23.020  17.768  1.00  0.00           C
ATOM   2128  C   LEU   263      34.110 -24.084  13.387  1.00  0.00           C
ATOM   2129  O   LEU   263      35.161 -24.663  13.087  1.00  0.00           O
ATOM   2130  N   GLU   264      32.939 -24.664  13.115  1.00  0.00           N
ATOM   2131  CA  GLU   264      32.823 -26.022  12.504  1.00  0.00           C
ATOM   2132  CB  GLU   264      31.392 -26.479  12.474  1.00  0.00           C
ATOM   2133  CG  GLU   264      30.687 -26.531  13.840  1.00  0.00           C
ATOM   2134  CD  GLU   264      31.501 -26.985  15.018  1.00  0.00           C
ATOM   2135  OE1 GLU   264      32.391 -27.825  14.835  1.00  0.00           O
ATOM   2136  OE2 GLU   264      31.217 -26.528  16.129  1.00  0.00           O
ATOM   2137  C   GLU   264      33.401 -26.031  11.113  1.00  0.00           C
ATOM   2138  O   GLU   264      34.111 -26.978  10.806  1.00  0.00           O
ATOM   2139  N   THR   265      33.252 -25.002  10.318  1.00  0.00           N
ATOM   2140  CA  THR   265      33.839 -24.741   8.918  1.00  0.00           C
ATOM   2141  CB  THR   265      33.259 -23.431   8.317  1.00  0.00           C
ATOM   2142  CG2 THR   265      34.078 -23.044   7.095  1.00  0.00           C
ATOM   2143  OG1 THR   265      31.902 -23.607   7.975  1.00  0.00           O
ATOM   2144  C   THR   265      35.403 -24.488   9.045  1.00  0.00           C
ATOM   2145  O   THR   265      36.209 -25.165   8.359  1.00  0.00           O
ATOM   2146  N   LEU   266      35.798 -23.681  10.027  1.00  0.00           N
ATOM   2147  CA  LEU   266      37.226 -23.378  10.285  1.00  0.00           C
ATOM   2148  CB  LEU   266      37.292 -22.218  11.311  1.00  0.00           C
ATOM   2149  CG  LEU   266      38.755 -21.868  11.799  1.00  0.00           C
ATOM   2150  CD1 LEU   266      39.486 -21.129  10.750  1.00  0.00           C
ATOM   2151  CD2 LEU   266      38.645 -21.028  13.121  1.00  0.00           C
ATOM   2152  C   LEU   266      37.915 -24.701  10.689  1.00  0.00           C
ATOM   2153  O   LEU   266      38.930 -24.972  10.074  1.00  0.00           O
ATOM   2154  N   GLN   267      37.428 -25.502  11.586  1.00  0.00           N
ATOM   2155  CA  GLN   267      38.002 -26.780  12.042  1.00  0.00           C
ATOM   2156  CB  GLN   267      37.214 -27.306  13.181  1.00  0.00           C
ATOM   2157  CG  GLN   267      37.956 -28.401  14.026  1.00  0.00           C
ATOM   2158  CD  GLN   267      37.164 -28.791  15.238  1.00  0.00           C
ATOM   2159  OE1 GLN   267      37.356 -28.209  16.286  1.00  0.00           O
ATOM   2160  NE2 GLN   267      36.281 -29.768  15.063  1.00  0.00           N
ATOM   2161  C   GLN   267      38.070 -27.830  10.870  1.00  0.00           C
ATOM   2162  O   GLN   267      39.165 -28.318  10.628  1.00  0.00           O
ATOM   2163  N   LYS   268      36.978 -28.156  10.117  1.00  0.00           N
ATOM   2164  CA  LYS   268      36.969 -29.026   8.982  1.00  0.00           C
ATOM   2165  CB  LYS   268      35.533 -29.071   8.389  1.00  0.00           C
ATOM   2166  CG  LYS   268      35.433 -30.248   7.495  1.00  0.00           C
ATOM   2167  CD  LYS   268      34.009 -30.367   6.979  1.00  0.00           C
ATOM   2168  CE  LYS   268      33.763 -31.658   6.205  1.00  0.00           C
ATOM   2169  NZ  LYS   268      32.619 -31.712   5.282  1.00  0.00           N
ATOM   2170  C   LYS   268      38.004 -28.628   7.910  1.00  0.00           C
ATOM   2171  O   LYS   268      38.611 -29.494   7.330  1.00  0.00           O
ATOM   2172  N   THR   269      38.169 -27.340   7.655  1.00  0.00           N
ATOM   2173  CA  THR   269      39.210 -26.743   6.801  1.00  0.00           C
ATOM   2174  CB  THR   269      38.951 -25.269   6.404  1.00  0.00           C
ATOM   2175  CG2 THR   269      39.862 -24.680   5.263  1.00  0.00           C
ATOM   2176  OG1 THR   269      37.622 -25.001   6.031  1.00  0.00           O
ATOM   2177  C   THR   269      40.628 -26.975   7.282  1.00  0.00           C
ATOM   2178  O   THR   269      41.443 -27.358   6.425  1.00  0.00           O
ATOM   2179  N   VAL   270      41.001 -26.595   8.490  1.00  0.00           N
ATOM   2180  CA  VAL   270      42.305 -26.870   9.091  1.00  0.00           C
ATOM   2181  CB  VAL   270      42.259 -26.577  10.589  1.00  0.00           C
ATOM   2182  CG1 VAL   270      43.367 -27.231  11.374  1.00  0.00           C
ATOM   2183  CG2 VAL   270      42.492 -25.080  10.944  1.00  0.00           C
ATOM   2184  C   VAL   270      42.707 -28.327   9.001  1.00  0.00           C
ATOM   2185  O   VAL   270      43.841 -28.652   8.574  1.00  0.00           O
ATOM   2186  N   LEU   271      41.736 -29.249   9.346  1.00  0.00           N
ATOM   2187  CA  LEU   271      42.015 -30.697   9.436  1.00  0.00           C
ATOM   2188  CB  LEU   271      40.890 -31.410  10.232  1.00  0.00           C
ATOM   2189  CG  LEU   271      40.800 -31.064  11.739  1.00  0.00           C
ATOM   2190  CD1 LEU   271      39.495 -31.668  12.309  1.00  0.00           C
ATOM   2191  CD2 LEU   271      41.883 -31.616  12.577  1.00  0.00           C
ATOM   2192  C   LEU   271      42.236 -31.324   8.022  1.00  0.00           C
ATOM   2193  O   LEU   271      43.097 -32.131   7.870  1.00  0.00           O
ATOM   2194  N   ARG   272      41.557 -30.842   6.959  1.00  0.00           N
ATOM   2195  CA  ARG   272      41.705 -31.240   5.581  1.00  0.00           C
ATOM   2196  CB  ARG   272      40.437 -30.717   4.809  1.00  0.00           C
ATOM   2197  CG  ARG   272      40.385 -31.225   3.353  1.00  0.00           C
ATOM   2198  CD  ARG   272      40.587 -32.719   3.084  1.00  0.00           C
ATOM   2199  NE  ARG   272      39.434 -33.415   3.667  1.00  0.00           N
ATOM   2200  CZ  ARG   272      39.380 -34.733   3.890  1.00  0.00           C
ATOM   2201  NH1 ARG   272      40.271 -35.600   3.434  1.00  0.00           N
ATOM   2202  NH2 ARG   272      38.348 -35.182   4.527  1.00  0.00           N
ATOM   2203  C   ARG   272      43.029 -30.743   5.062  1.00  0.00           C
ATOM   2204  O   ARG   272      43.753 -31.456   4.352  1.00  0.00           O
ATOM   2205  N   ILE   273      43.486 -29.503   5.409  1.00  0.00           N
ATOM   2206  CA  ILE   273      44.824 -29.008   5.064  1.00  0.00           C
ATOM   2207  CB  ILE   273      44.948 -27.503   5.445  1.00  0.00           C
ATOM   2208  CG2 ILE   273      46.402 -27.018   5.624  1.00  0.00           C
ATOM   2209  CG1 ILE   273      44.286 -26.568   4.435  1.00  0.00           C
ATOM   2210  CD1 ILE   273      45.064 -26.376   3.092  1.00  0.00           C
ATOM   2211  C   ILE   273      45.863 -29.862   5.684  1.00  0.00           C
ATOM   2212  O   ILE   273      46.764 -30.302   4.995  1.00  0.00           O
ATOM   2213  N   LYS   274      45.793 -30.130   6.966  1.00  0.00           N
ATOM   2214  CA  LYS   274      46.673 -31.039   7.749  1.00  0.00           C
ATOM   2215  CB  LYS   274      46.345 -31.053   9.267  1.00  0.00           C
ATOM   2216  CG  LYS   274      47.302 -31.887  10.109  1.00  0.00           C
ATOM   2217  CD  LYS   274      47.107 -31.612  11.629  1.00  0.00           C
ATOM   2218  CE  LYS   274      48.102 -32.551  12.313  1.00  0.00           C
ATOM   2219  NZ  LYS   274      47.951 -32.591  13.791  1.00  0.00           N
ATOM   2220  C   LYS   274      46.590 -32.415   7.148  1.00  0.00           C
ATOM   2221  O   LYS   274      47.595 -33.037   6.830  1.00  0.00           O
ATOM   2222  N   GLU   275      45.462 -32.935   6.667  1.00  0.00           N
ATOM   2223  CA  GLU   275      45.399 -34.134   5.816  1.00  0.00           C
ATOM   2224  CB  GLU   275      43.922 -34.596   5.823  1.00  0.00           C
ATOM   2225  CG  GLU   275      43.477 -35.734   4.949  1.00  0.00           C
ATOM   2226  CD  GLU   275      44.112 -37.128   5.294  1.00  0.00           C
ATOM   2227  OE1 GLU   275      43.653 -38.102   4.677  1.00  0.00           O
ATOM   2228  OE2 GLU   275      45.058 -37.225   6.105  1.00  0.00           O
ATOM   2229  C   GLU   275      46.124 -34.062   4.416  1.00  0.00           C
ATOM   2230  O   GLU   275      46.308 -35.121   3.823  1.00  0.00           O
ATOM   2231  N   THR   276      46.299 -32.850   3.855  1.00  0.00           N
ATOM   2232  CA  THR   276      46.997 -32.557   2.608  1.00  0.00           C
ATOM   2233  CB  THR   276      46.260 -31.356   1.973  1.00  0.00           C
ATOM   2234  CG2 THR   276      46.635 -31.085   0.515  1.00  0.00           C
ATOM   2235  OG1 THR   276      44.876 -31.672   1.876  1.00  0.00           O
ATOM   2236  C   THR   276      48.536 -32.385   2.808  1.00  0.00           C
ATOM   2237  O   THR   276      49.335 -33.117   2.231  1.00  0.00           O
ATOM   2238  N   ASP   277      48.928 -31.547   3.806  1.00  0.00           N
ATOM   2239  CA  ASP   277      50.334 -31.250   4.129  1.00  0.00           C
ATOM   2240  CB  ASP   277      50.984 -30.532   2.933  1.00  0.00           C
ATOM   2241  CG  ASP   277      52.436 -30.165   3.130  1.00  0.00           C
ATOM   2242  OD1 ASP   277      53.168 -30.869   3.831  1.00  0.00           O
ATOM   2243  OD2 ASP   277      52.854 -29.164   2.453  1.00  0.00           O
ATOM   2244  C   ASP   277      50.513 -30.518   5.519  1.00  0.00           C
ATOM   2245  O   ASP   277      50.146 -29.308   5.670  1.00  0.00           O
ATOM   2246  N   GLU   278      51.112 -31.161   6.508  1.00  0.00           N
ATOM   2247  CA  GLU   278      51.202 -30.692   7.820  1.00  0.00           C
ATOM   2248  CB  GLU   278      51.370 -31.913   8.799  1.00  0.00           C
ATOM   2249  CG  GLU   278      51.472 -31.613  10.294  1.00  0.00           C
ATOM   2250  CD  GLU   278      52.926 -31.365  10.782  1.00  0.00           C
ATOM   2251  OE1 GLU   278      53.831 -31.343   9.908  1.00  0.00           O
ATOM   2252  OE2 GLU   278      53.225 -31.266  12.009  1.00  0.00           O
ATOM   2253  C   GLU   278      52.158 -29.540   7.987  1.00  0.00           C
ATOM   2254  O   GLU   278      51.878 -28.589   8.702  1.00  0.00           O
ATOM   2255  N   GLN   279      53.274 -29.567   7.289  1.00  0.00           N
ATOM   2256  CA  GLN   279      54.255 -28.465   7.276  1.00  0.00           C
ATOM   2257  CB  GLN   279      55.268 -28.694   6.222  1.00  0.00           C
ATOM   2258  CG  GLN   279      56.465 -27.799   6.013  1.00  0.00           C
ATOM   2259  CD  GLN   279      57.423 -27.794   7.242  1.00  0.00           C
ATOM   2260  OE1 GLN   279      57.804 -28.804   7.855  1.00  0.00           O
ATOM   2261  NE2 GLN   279      57.784 -26.654   7.716  1.00  0.00           N
ATOM   2262  C   GLN   279      53.651 -27.063   7.028  1.00  0.00           C
ATOM   2263  O   GLN   279      54.143 -26.022   7.452  1.00  0.00           O
ATOM   2264  N   ARG   280      52.547 -26.975   6.342  1.00  0.00           N
ATOM   2265  CA  ARG   280      51.864 -25.736   5.969  1.00  0.00           C
ATOM   2266  CB  ARG   280      50.625 -26.036   5.137  1.00  0.00           C
ATOM   2267  CG  ARG   280      50.790 -26.533   3.733  1.00  0.00           C
ATOM   2268  CD  ARG   280      49.468 -26.580   2.921  1.00  0.00           C
ATOM   2269  NE  ARG   280      48.936 -25.236   2.659  1.00  0.00           N
ATOM   2270  CZ  ARG   280      48.404 -24.763   1.534  1.00  0.00           C
ATOM   2271  NH1 ARG   280      48.011 -25.489   0.504  1.00  0.00           N
ATOM   2272  NH2 ARG   280      48.156 -23.499   1.435  1.00  0.00           N
ATOM   2273  C   ARG   280      51.367 -24.918   7.210  1.00  0.00           C
ATOM   2274  O   ARG   280      51.528 -23.745   7.374  1.00  0.00           O
ATOM   2275  N   LEU   281      50.832 -25.641   8.169  1.00  0.00           N
ATOM   2276  CA  LEU   281      50.418 -25.137   9.469  1.00  0.00           C
ATOM   2277  CB  LEU   281      49.574 -26.211  10.171  1.00  0.00           C
ATOM   2278  CG  LEU   281      48.309 -26.542   9.401  1.00  0.00           C
ATOM   2279  CD1 LEU   281      47.411 -27.518  10.199  1.00  0.00           C
ATOM   2280  CD2 LEU   281      47.415 -25.367   8.981  1.00  0.00           C
ATOM   2281  C   LEU   281      51.603 -24.809  10.373  1.00  0.00           C
ATOM   2282  O   LEU   281      51.533 -23.911  11.206  1.00  0.00           O
ATOM   2283  N   ARG   282      52.737 -25.503  10.184  1.00  0.00           N
ATOM   2284  CA  ARG   282      53.957 -25.253  10.993  1.00  0.00           C
ATOM   2285  CB  ARG   282      54.727 -26.611  11.167  1.00  0.00           C
ATOM   2286  CG  ARG   282      54.186 -27.541  12.311  1.00  0.00           C
ATOM   2287  CD  ARG   282      55.208 -28.592  12.638  1.00  0.00           C
ATOM   2288  NE  ARG   282      55.493 -29.449  11.490  1.00  0.00           N
ATOM   2289  CZ  ARG   282      56.534 -29.533  10.675  1.00  0.00           C
ATOM   2290  NH1 ARG   282      57.625 -28.800  10.794  1.00  0.00           N
ATOM   2291  NH2 ARG   282      56.550 -30.268   9.630  1.00  0.00           N
ATOM   2292  C   ARG   282      54.765 -24.085  10.459  1.00  0.00           C
ATOM   2293  O   ARG   282      55.301 -23.321  11.278  1.00  0.00           O
ATOM   2294  N   ASP   283      54.681 -23.759   9.202  1.00  0.00           N
ATOM   2295  CA  ASP   283      55.337 -22.580   8.590  1.00  0.00           C
ATOM   2296  CB  ASP   283      55.095 -22.606   7.042  1.00  0.00           C
ATOM   2297  CG  ASP   283      55.972 -23.562   6.266  1.00  0.00           C
ATOM   2298  OD1 ASP   283      55.876 -23.673   5.019  1.00  0.00           O
ATOM   2299  OD2 ASP   283      56.801 -24.252   6.895  1.00  0.00           O
ATOM   2300  C   ASP   283      54.812 -21.198   9.143  1.00  0.00           C
ATOM   2301  O   ASP   283      55.480 -20.157   9.102  1.00  0.00           O
ATOM   2302  N   GLU   284      53.629 -21.198   9.710  1.00  0.00           N
ATOM   2303  CA  GLU   284      53.017 -20.074  10.463  1.00  0.00           C
ATOM   2304  CB  GLU   284      51.587 -20.396  10.741  1.00  0.00           C
ATOM   2305  CG  GLU   284      50.682 -19.208  11.071  1.00  0.00           C
ATOM   2306  CD  GLU   284      49.232 -19.457  11.406  1.00  0.00           C
ATOM   2307  OE1 GLU   284      48.645 -18.657  12.207  1.00  0.00           O
ATOM   2308  OE2 GLU   284      48.796 -20.584  11.030  1.00  0.00           O
ATOM   2309  C   GLU   284      53.803 -19.822  11.786  1.00  0.00           C
ATOM   2310  O   GLU   284      53.879 -18.650  12.193  1.00  0.00           O
ATOM   2311  N   TYR   285      54.370 -20.835  12.441  1.00  0.00           N
ATOM   2312  CA  TYR   285      55.081 -20.697  13.742  1.00  0.00           C
ATOM   2313  CB  TYR   285      55.698 -22.115  14.126  1.00  0.00           C
ATOM   2314  CG  TYR   285      56.233 -22.150  15.603  1.00  0.00           C
ATOM   2315  CD1 TYR   285      55.357 -22.666  16.606  1.00  0.00           C
ATOM   2316  CE1 TYR   285      55.785 -22.826  17.898  1.00  0.00           C
ATOM   2317  CZ  TYR   285      57.079 -22.409  18.295  1.00  0.00           C
ATOM   2318  OH  TYR   285      57.425 -22.463  19.581  1.00  0.00           O
ATOM   2319  CE2 TYR   285      57.929 -21.856  17.328  1.00  0.00           C
ATOM   2320  CD2 TYR   285      57.475 -21.704  15.982  1.00  0.00           C
ATOM   2321  C   TYR   285      56.166 -19.614  13.707  1.00  0.00           C
ATOM   2322  O   TYR   285      56.218 -18.726  14.526  1.00  0.00           O
ATOM   2323  N   ARG   286      56.878 -19.540  12.628  1.00  0.00           N
ATOM   2324  CA  ARG   286      57.980 -18.448  12.444  1.00  0.00           C
ATOM   2325  CB  ARG   286      58.835 -18.810  11.170  1.00  0.00           C
ATOM   2326  CG  ARG   286      59.736 -20.015  11.293  1.00  0.00           C
ATOM   2327  CD  ARG   286      60.519 -20.229  10.063  1.00  0.00           C
ATOM   2328  NE  ARG   286      61.592 -21.272  10.234  1.00  0.00           N
ATOM   2329  CZ  ARG   286      62.743 -20.965  10.808  1.00  0.00           C
ATOM   2330  NH1 ARG   286      63.105 -19.731  11.066  1.00  0.00           N
ATOM   2331  NH2 ARG   286      63.581 -21.878  11.180  1.00  0.00           N
ATOM   2332  C   ARG   286      57.475 -17.021  12.427  1.00  0.00           C
ATOM   2333  O   ARG   286      58.097 -16.083  12.989  1.00  0.00           O
ATOM   2334  N   ARG   287      56.155 -16.827  12.085  1.00  0.00           N
ATOM   2335  CA  ARG   287      55.434 -15.593  12.196  1.00  0.00           C
ATOM   2336  CB  ARG   287      54.269 -15.452  11.197  1.00  0.00           C
ATOM   2337  CG  ARG   287      54.567 -15.887   9.769  1.00  0.00           C
ATOM   2338  CD  ARG   287      53.324 -15.749   8.854  1.00  0.00           C
ATOM   2339  NE  ARG   287      53.528 -16.091   7.457  1.00  0.00           N
ATOM   2340  CZ  ARG   287      52.918 -17.055   6.789  1.00  0.00           C
ATOM   2341  NH1 ARG   287      51.892 -17.746   7.176  1.00  0.00           N
ATOM   2342  NH2 ARG   287      53.410 -17.296   5.575  1.00  0.00           N
ATOM   2343  C   ARG   287      54.961 -15.267  13.587  1.00  0.00           C
ATOM   2344  O   ARG   287      54.929 -14.119  14.056  1.00  0.00           O
ATOM   2345  N   LEU   288      54.386 -16.289  14.224  1.00  0.00           N
ATOM   2346  CA  LEU   288      53.764 -16.241  15.513  1.00  0.00           C
ATOM   2347  CB  LEU   288      52.880 -17.545  15.855  1.00  0.00           C
ATOM   2348  CG  LEU   288      51.761 -17.952  14.889  1.00  0.00           C
ATOM   2349  CD1 LEU   288      51.412 -19.432  14.751  1.00  0.00           C
ATOM   2350  CD2 LEU   288      50.474 -17.230  15.182  1.00  0.00           C
ATOM   2351  C   LEU   288      54.786 -15.974  16.627  1.00  0.00           C
ATOM   2352  O   LEU   288      54.537 -15.130  17.526  1.00  0.00           O
ATOM   2353  N   VAL   289      55.991 -16.589  16.580  1.00  0.00           N
ATOM   2354  CA  VAL   289      57.043 -16.603  17.671  1.00  0.00           C
ATOM   2355  CB  VAL   289      57.858 -17.929  17.457  1.00  0.00           C
ATOM   2356  CG1 VAL   289      58.823 -17.869  16.292  1.00  0.00           C
ATOM   2357  CG2 VAL   289      58.785 -18.154  18.712  1.00  0.00           C
ATOM   2358  C   VAL   289      57.898 -15.346  17.657  1.00  0.00           C
ATOM   2359  O   VAL   289      58.402 -14.922  18.723  1.00  0.00           O
ATOM   2360  N   GLU   290      58.062 -14.712  16.520  1.00  0.00           N
ATOM   2361  CA  GLU   290      58.639 -13.409  16.370  1.00  0.00           C
ATOM   2362  CB  GLU   290      59.283 -13.377  14.957  1.00  0.00           C
ATOM   2363  CG  GLU   290      59.877 -12.020  14.582  1.00  0.00           C
ATOM   2364  CD  GLU   290      60.893 -11.543  15.652  1.00  0.00           C
ATOM   2365  OE1 GLU   290      61.017 -10.346  15.914  1.00  0.00           O
ATOM   2366  OE2 GLU   290      61.647 -12.374  16.214  1.00  0.00           O
ATOM   2367  C   GLU   290      57.589 -12.189  16.503  1.00  0.00           C
ATOM   2368  O   GLU   290      57.824 -11.187  17.156  1.00  0.00           O
ATOM   2369  N   GLY   291      56.325 -12.370  15.990  1.00  0.00           N
ATOM   2370  CA  GLY   291      55.195 -11.420  16.049  1.00  0.00           C
ATOM   2371  C   GLY   291      54.519 -11.093  14.784  1.00  0.00           C
ATOM   2372  O   GLY   291      55.138 -10.765  13.817  1.00  0.00           O
ATOM   2373  N   LEU   292      53.240 -11.059  14.787  1.00  0.00           N
ATOM   2374  CA  LEU   292      52.481 -10.857  13.529  1.00  0.00           C
ATOM   2375  CB  LEU   292      51.031 -11.214  13.784  1.00  0.00           C
ATOM   2376  CG  LEU   292      50.881 -12.745  14.099  1.00  0.00           C
ATOM   2377  CD1 LEU   292      49.463 -12.931  14.726  1.00  0.00           C
ATOM   2378  CD2 LEU   292      51.059 -13.633  12.855  1.00  0.00           C
ATOM   2379  C   LEU   292      52.666  -9.458  12.954  1.00  0.00           C
ATOM   2380  O   LEU   292      52.485  -9.274  11.781  1.00  0.00           O
ATOM   2381  N   ARG   293      53.005  -8.508  13.822  1.00  0.00           N
ATOM   2382  CA  ARG   293      53.267  -7.093  13.481  1.00  0.00           C
ATOM   2383  CB  ARG   293      53.270  -6.207  14.742  1.00  0.00           C
ATOM   2384  CG  ARG   293      53.437  -4.718  14.368  1.00  0.00           C
ATOM   2385  CD  ARG   293      53.626  -3.715  15.464  1.00  0.00           C
ATOM   2386  NE  ARG   293      54.944  -3.996  16.083  1.00  0.00           N
ATOM   2387  CZ  ARG   293      55.694  -3.083  16.669  1.00  0.00           C
ATOM   2388  NH1 ARG   293      55.310  -1.853  17.034  1.00  0.00           N
ATOM   2389  NH2 ARG   293      56.931  -3.429  16.863  1.00  0.00           N
ATOM   2390  C   ARG   293      54.630  -7.071  12.677  1.00  0.00           C
ATOM   2391  O   ARG   293      54.749  -6.583  11.584  1.00  0.00           O
ATOM   2392  N   GLU   294      55.645  -7.662  13.296  1.00  0.00           N
ATOM   2393  CA  GLU   294      57.015  -7.852  12.809  1.00  0.00           C
ATOM   2394  CB  GLU   294      57.866  -8.492  13.857  1.00  0.00           C
ATOM   2395  CG  GLU   294      57.648  -7.966  15.280  1.00  0.00           C
ATOM   2396  CD  GLU   294      57.464  -6.496  15.558  1.00  0.00           C
ATOM   2397  OE1 GLU   294      56.553  -6.196  16.322  1.00  0.00           O
ATOM   2398  OE2 GLU   294      58.246  -5.626  15.115  1.00  0.00           O
ATOM   2399  C   GLU   294      57.180  -8.726  11.540  1.00  0.00           C
ATOM   2400  O   GLU   294      57.854  -8.407  10.586  1.00  0.00           O
ATOM   2401  N   ALA   295      56.383  -9.807  11.510  1.00  0.00           N
ATOM   2402  CA  ALA   295      56.343 -10.769  10.368  1.00  0.00           C
ATOM   2403  CB  ALA   295      55.714 -12.100  10.918  1.00  0.00           C
ATOM   2404  C   ALA   295      55.671 -10.158   9.118  1.00  0.00           C
ATOM   2405  O   ALA   295      55.723 -10.752   8.012  1.00  0.00           O
ATOM   2406  N   SER   296      55.075  -8.977   9.326  1.00  0.00           N
ATOM   2407  CA  SER   296      54.509  -8.254   8.133  1.00  0.00           C
ATOM   2408  CB  SER   296      53.009  -8.198   8.378  1.00  0.00           C
ATOM   2409  OG  SER   296      52.617  -7.611   9.631  1.00  0.00           O
ATOM   2410  C   SER   296      55.126  -6.867   7.893  1.00  0.00           C
ATOM   2411  O   SER   296      54.660  -6.171   6.936  1.00  0.00           O
ATOM   2412  N   ALA   297      56.084  -6.449   8.713  1.00  0.00           N
ATOM   2413  CA  ALA   297      56.592  -5.028   8.688  1.00  0.00           C
ATOM   2414  CB  ALA   297      57.816  -5.060   9.662  1.00  0.00           C
ATOM   2415  C   ALA   297      57.036  -4.473   7.259  1.00  0.00           C
ATOM   2416  O   ALA   297      56.766  -3.275   6.996  1.00  0.00           O
ATOM   2417  N   ALA   298      57.476  -5.393   6.362  1.00  0.00           N
ATOM   2418  CA  ALA   298      58.000  -5.181   5.041  1.00  0.00           C
ATOM   2419  CB  ALA   298      59.001  -6.244   4.659  1.00  0.00           C
ATOM   2420  C   ALA   298      56.929  -4.927   3.961  1.00  0.00           C
ATOM   2421  O   ALA   298      57.365  -4.573   2.848  1.00  0.00           O
ATOM   2422  N   ARG   299      55.608  -5.106   4.167  1.00  0.00           N
ATOM   2423  CA  ARG   299      54.501  -5.093   3.155  1.00  0.00           C
ATOM   2424  CB  ARG   299      54.648  -6.276   2.186  1.00  0.00           C
ATOM   2425  CG  ARG   299      53.605  -6.372   1.096  1.00  0.00           C
ATOM   2426  CD  ARG   299      53.820  -7.552   0.151  1.00  0.00           C
ATOM   2427  NE  ARG   299      53.776  -8.840   0.888  1.00  0.00           N
ATOM   2428  CZ  ARG   299      54.205 -10.003   0.375  1.00  0.00           C
ATOM   2429  NH1 ARG   299      55.038 -10.079  -0.628  1.00  0.00           N
ATOM   2430  NH2 ARG   299      53.767 -11.128   0.879  1.00  0.00           N
ATOM   2431  C   ARG   299      53.117  -5.014   3.785  1.00  0.00           C
ATOM   2432  O   ARG   299      52.649  -5.922   4.448  1.00  0.00           O
ATOM   2433  N   GLU   300      52.411  -3.916   3.468  1.00  0.00           N
ATOM   2434  CA  GLU   300      51.007  -3.734   3.934  1.00  0.00           C
ATOM   2435  CB  GLU   300      50.791  -2.224   4.014  1.00  0.00           C
ATOM   2436  CG  GLU   300      51.883  -1.374   4.810  1.00  0.00           C
ATOM   2437  CD  GLU   300      52.107  -1.700   6.247  1.00  0.00           C
ATOM   2438  OE1 GLU   300      51.383  -2.470   6.915  1.00  0.00           O
ATOM   2439  OE2 GLU   300      52.938  -1.004   6.859  1.00  0.00           O
ATOM   2440  C   GLU   300      49.928  -4.484   3.159  1.00  0.00           C
ATOM   2441  O   GLU   300      48.842  -4.677   3.759  1.00  0.00           O
ATOM   2442  N   THR   301      50.190  -4.831   1.890  1.00  0.00           N
ATOM   2443  CA  THR   301      49.206  -5.403   0.918  1.00  0.00           C
ATOM   2444  CB  THR   301      49.935  -5.508  -0.379  1.00  0.00           C
ATOM   2445  CG2 THR   301      48.991  -5.756  -1.597  1.00  0.00           C
ATOM   2446  OG1 THR   301      50.700  -4.390  -0.734  1.00  0.00           O
ATOM   2447  C   THR   301      48.661  -6.817   1.449  1.00  0.00           C
ATOM   2448  O   THR   301      47.618  -7.218   1.006  1.00  0.00           O
ATOM   2449  N   ASP   302      49.376  -7.472   2.352  1.00  0.00           N
ATOM   2450  CA  ASP   302      48.850  -8.663   3.000  1.00  0.00           C
ATOM   2451  CB  ASP   302      49.454  -9.929   2.356  1.00  0.00           C
ATOM   2452  CG  ASP   302      50.911 -10.168   2.741  1.00  0.00           C
ATOM   2453  OD1 ASP   302      51.747  -9.242   2.957  1.00  0.00           O
ATOM   2454  OD2 ASP   302      51.419 -11.304   2.654  1.00  0.00           O
ATOM   2455  C   ASP   302      49.001  -8.645   4.522  1.00  0.00           C
ATOM   2456  O   ASP   302      48.930  -9.660   5.220  1.00  0.00           O
ATOM   2457  N   ALA   303      49.186  -7.477   5.199  1.00  0.00           N
ATOM   2458  CA  ALA   303      49.319  -7.231   6.593  1.00  0.00           C
ATOM   2459  CB  ALA   303      49.769  -5.799   6.811  1.00  0.00           C
ATOM   2460  C   ALA   303      48.027  -7.512   7.444  1.00  0.00           C
ATOM   2461  O   ALA   303      48.032  -7.356   8.644  1.00  0.00           O
ATOM   2462  N   HIE   304      46.922  -7.836   6.789  1.00  0.00           N
ATOM   2463  CA  HIE   304      45.636  -8.213   7.360  1.00  0.00           C
ATOM   2464  CB  HIE   304      44.606  -8.715   6.370  1.00  0.00           C
ATOM   2465  CG  HIE   304      44.627  -7.721   5.182  1.00  0.00           C
ATOM   2466  ND1 HIE   304      45.663  -7.695   4.247  1.00  0.00           N
ATOM   2467  CE1 HIE   304      45.230  -6.847   3.268  1.00  0.00           C
ATOM   2468  NE2 HIE   304      43.939  -6.472   3.533  1.00  0.00           N
ATOM   2469  CD2 HIE   304      43.498  -7.150   4.670  1.00  0.00           C
ATOM   2470  C   HIE   304      45.765  -9.354   8.363  1.00  0.00           C
ATOM   2471  O   HIE   304      44.862  -9.550   9.155  1.00  0.00           O
ATOM   2472  N   LEU   305      46.873 -10.076   8.499  1.00  0.00           N
ATOM   2473  CA  LEU   305      47.137 -11.051   9.586  1.00  0.00           C
ATOM   2474  CB  LEU   305      48.203 -12.022   9.127  1.00  0.00           C
ATOM   2475  CG  LEU   305      49.691 -11.565   9.391  1.00  0.00           C
ATOM   2476  CD1 LEU   305      50.784 -12.489   8.846  1.00  0.00           C
ATOM   2477  CD2 LEU   305      50.033 -10.333   8.563  1.00  0.00           C
ATOM   2478  C   LEU   305      47.443 -10.382  10.968  1.00  0.00           C
ATOM   2479  O   LEU   305      47.199 -11.046  11.973  1.00  0.00           O
ATOM   2480  N   ALA   306      47.995  -9.177  11.021  1.00  0.00           N
ATOM   2481  CA  ALA   306      48.094  -8.436  12.207  1.00  0.00           C
ATOM   2482  CB  ALA   306      49.122  -7.349  12.035  1.00  0.00           C
ATOM   2483  C   ALA   306      46.665  -7.848  12.582  1.00  0.00           C
ATOM   2484  O   ALA   306      45.858  -7.549  11.676  1.00  0.00           O
ATOM   2485  N   ASN   307      46.443  -7.504  13.860  1.00  0.00           N
ATOM   2486  CA  ASN   307      45.193  -6.772  14.254  1.00  0.00           C
ATOM   2487  CB  ASN   307      44.961  -7.107  15.732  1.00  0.00           C
ATOM   2488  CG  ASN   307      43.776  -6.378  16.347  1.00  0.00           C
ATOM   2489  OD1 ASN   307      42.933  -5.885  15.674  1.00  0.00           O
ATOM   2490  ND2 ASN   307      43.672  -6.252  17.633  1.00  0.00           N
ATOM   2491  C   ASN   307      45.182  -5.235  13.932  1.00  0.00           C
ATOM   2492  O   ASN   307      45.967  -4.482  14.409  1.00  0.00           O
ATOM   2493  N   PRO   308      44.308  -4.727  12.995  1.00  0.00           N
ATOM   2494  CD  PRO   308      43.360  -5.532  12.143  1.00  0.00           C
ATOM   2495  CG  PRO   308      42.584  -4.492  11.364  1.00  0.00           C
ATOM   2496  CB  PRO   308      43.554  -3.303  11.249  1.00  0.00           C
ATOM   2497  CA  PRO   308      44.260  -3.316  12.613  1.00  0.00           C
ATOM   2498  C   PRO   308      43.560  -2.417  13.637  1.00  0.00           C
ATOM   2499  O   PRO   308      43.705  -1.195  13.462  1.00  0.00           O
ATOM   2500  N   VAL   309      42.823  -2.919  14.648  1.00  0.00           N
ATOM   2501  CA  VAL   309      41.964  -2.098  15.545  1.00  0.00           C
ATOM   2502  CB  VAL   309      40.891  -3.011  16.223  1.00  0.00           C
ATOM   2503  CG1 VAL   309      39.969  -2.402  17.324  1.00  0.00           C
ATOM   2504  CG2 VAL   309      39.988  -3.653  15.251  1.00  0.00           C
ATOM   2505  C   VAL   309      42.831  -1.431  16.584  1.00  0.00           C
ATOM   2506  O   VAL   309      42.375  -0.354  16.973  1.00  0.00           O
ATOM   2507  N   LEU   310      44.017  -1.947  16.922  1.00  0.00           N
ATOM   2508  CA  LEU   310      44.835  -1.334  17.930  1.00  0.00           C
ATOM   2509  CB  LEU   310      45.364  -2.444  18.916  1.00  0.00           C
ATOM   2510  CG  LEU   310      44.158  -3.230  19.516  1.00  0.00           C
ATOM   2511  CD1 LEU   310      44.705  -4.355  20.453  1.00  0.00           C
ATOM   2512  CD2 LEU   310      43.343  -2.306  20.382  1.00  0.00           C
ATOM   2513  C   LEU   310      46.060  -0.577  17.433  1.00  0.00           C
ATOM   2514  O   LEU   310      46.572  -0.839  16.316  1.00  0.00           O
ATOM   2515  N   PRO   311      46.697   0.348  18.248  1.00  0.00           N
ATOM   2516  CD  PRO   311      46.170   0.889  19.479  1.00  0.00           C
ATOM   2517  CG  PRO   311      46.833   2.245  19.578  1.00  0.00           C
ATOM   2518  CB  PRO   311      48.186   2.078  18.906  1.00  0.00           C
ATOM   2519  CA  PRO   311      47.928   1.069  17.815  1.00  0.00           C
ATOM   2520  C   PRO   311      49.177   0.185  17.622  1.00  0.00           C
ATOM   2521  O   PRO   311      49.426  -0.736  18.347  1.00  0.00           O
ATOM   2522  N   ASP   312      50.105   0.607  16.732  1.00  0.00           N
ATOM   2523  CA  ASP   312      51.455   0.053  16.542  1.00  0.00           C
ATOM   2524  CB  ASP   312      52.291   0.916  15.569  1.00  0.00           C
ATOM   2525  CG  ASP   312      51.622   1.030  14.157  1.00  0.00           C
ATOM   2526  OD1 ASP   312      50.459   0.603  13.921  1.00  0.00           O
ATOM   2527  OD2 ASP   312      52.299   1.742  13.354  1.00  0.00           O
ATOM   2528  C   ASP   312      52.231  -0.028  17.900  1.00  0.00           C
ATOM   2529  O   ASP   312      52.980  -0.996  18.051  1.00  0.00           O
ATOM   2530  N   GLU   313      52.086   0.977  18.815  1.00  0.00           N
ATOM   2531  CA  GLU   313      52.744   1.140  20.127  1.00  0.00           C
ATOM   2532  CB  GLU   313      52.319   2.436  20.892  1.00  0.00           C
ATOM   2533  CG  GLU   313      52.724   3.728  20.177  1.00  0.00           C
ATOM   2534  CD  GLU   313      51.715   4.400  19.228  1.00  0.00           C
ATOM   2535  OE1 GLU   313      50.999   5.422  19.522  1.00  0.00           O
ATOM   2536  OE2 GLU   313      51.730   3.930  18.080  1.00  0.00           O
ATOM   2537  C   GLU   313      52.466  -0.067  21.072  1.00  0.00           C
ATOM   2538  O   GLU   313      53.309  -0.389  21.910  1.00  0.00           O
ATOM   2539  N   VAL   314      51.296  -0.722  21.003  1.00  0.00           N
ATOM   2540  CA  VAL   314      50.882  -1.823  21.813  1.00  0.00           C
ATOM   2541  CB  VAL   314      49.359  -1.658  22.029  1.00  0.00           C
ATOM   2542  CG1 VAL   314      48.681  -2.831  22.679  1.00  0.00           C
ATOM   2543  CG2 VAL   314      49.040  -0.425  22.915  1.00  0.00           C
ATOM   2544  C   VAL   314      51.142  -3.245  21.176  1.00  0.00           C
ATOM   2545  O   VAL   314      51.378  -4.170  21.913  1.00  0.00           O
ATOM   2546  N   LEU   315      51.165  -3.374  19.815  1.00  0.00           N
ATOM   2547  CA  LEU   315      51.323  -4.701  19.145  1.00  0.00           C
ATOM   2548  CB  LEU   315      50.549  -4.705  17.822  1.00  0.00           C
ATOM   2549  CG  LEU   315      49.047  -4.326  17.782  1.00  0.00           C
ATOM   2550  CD1 LEU   315      48.597  -3.946  16.390  1.00  0.00           C
ATOM   2551  CD2 LEU   315      48.190  -5.460  18.286  1.00  0.00           C
ATOM   2552  C   LEU   315      52.798  -5.181  19.006  1.00  0.00           C
ATOM   2553  O   LEU   315      53.078  -6.109  18.217  1.00  0.00           O
ATOM   2554  N   GLN   316      53.723  -4.724  19.858  1.00  0.00           N
ATOM   2555  CA  GLN   316      55.113  -5.173  19.923  1.00  0.00           C
ATOM   2556  CB  GLN   316      56.111  -4.080  20.488  1.00  0.00           C
ATOM   2557  CG  GLN   316      55.712  -3.487  21.854  1.00  0.00           C
ATOM   2558  CD  GLN   316      56.702  -2.602  22.507  1.00  0.00           C
ATOM   2559  OE1 GLN   316      56.628  -2.305  23.650  1.00  0.00           O
ATOM   2560  NE2 GLN   316      57.654  -1.955  21.926  1.00  0.00           N
ATOM   2561  C   GLN   316      55.295  -6.551  20.679  1.00  0.00           C
ATOM   2562  O   GLN   316      56.304  -6.718  21.383  1.00  0.00           O
ATOM   2563  N   GLU   317      54.349  -7.531  20.585  1.00  0.00           N
ATOM   2564  CA  GLU   317      54.305  -8.718  21.450  1.00  0.00           C
ATOM   2565  CB  GLU   317      53.384  -8.355  22.639  1.00  0.00           C
ATOM   2566  CG  GLU   317      53.372  -9.460  23.746  1.00  0.00           C
ATOM   2567  CD  GLU   317      54.724  -9.737  24.426  1.00  0.00           C
ATOM   2568  OE1 GLU   317      54.911 -10.887  24.857  1.00  0.00           O
ATOM   2569  OE2 GLU   317      55.591  -8.812  24.507  1.00  0.00           O
ATOM   2570  C   GLU   317      53.949 -10.024  20.768  1.00  0.00           C
ATOM   2571  O   GLU   317      52.912 -10.057  20.074  1.00  0.00           O
ATOM   2572  N   ALA   318      54.708 -11.112  20.863  1.00  0.00           N
ATOM   2573  CA  ALA   318      54.440 -12.343  20.175  1.00  0.00           C
ATOM   2574  CB  ALA   318      55.748 -13.142  20.180  1.00  0.00           C
ATOM   2575  C   ALA   318      53.329 -13.272  20.729  1.00  0.00           C
ATOM   2576  O   ALA   318      52.994 -13.080  21.906  1.00  0.00           O
ATOM   2577  N   VAL   319      52.808 -14.253  19.991  1.00  0.00           N
ATOM   2578  CA  VAL   319      51.636 -15.063  20.405  1.00  0.00           C
ATOM   2579  CB  VAL   319      51.037 -15.717  19.157  1.00  0.00           C
ATOM   2580  CG1 VAL   319      50.073 -16.837  19.393  1.00  0.00           C
ATOM   2581  CG2 VAL   319      50.282 -14.736  18.198  1.00  0.00           C
ATOM   2582  C   VAL   319      52.118 -16.042  21.473  1.00  0.00           C
ATOM   2583  O   VAL   319      53.196 -16.641  21.325  1.00  0.00           O
ATOM   2584  N   PRO   320      51.257 -16.271  22.531  1.00  0.00           N
ATOM   2585  CD  PRO   320      50.177 -15.443  22.818  1.00  0.00           C
ATOM   2586  CG  PRO   320      49.775 -15.753  24.225  1.00  0.00           C
ATOM   2587  CB  PRO   320      50.247 -17.168  24.446  1.00  0.00           C
ATOM   2588  CA  PRO   320      51.402 -17.306  23.508  1.00  0.00           C
ATOM   2589  C   PRO   320      51.488 -18.666  22.972  1.00  0.00           C
ATOM   2590  O   PRO   320      50.751 -19.023  22.033  1.00  0.00           O
ATOM   2591  N   GLY   321      52.449 -19.453  23.502  1.00  0.00           N
ATOM   2592  CA  GLY   321      52.619 -20.854  23.132  1.00  0.00           C
ATOM   2593  C   GLY   321      51.354 -21.707  23.407  1.00  0.00           C
ATOM   2594  O   GLY   321      51.276 -22.799  22.908  1.00  0.00           O
ATOM   2595  N   SER   322      50.396 -21.225  24.231  1.00  0.00           N
ATOM   2596  CA  SER   322      49.215 -21.987  24.546  1.00  0.00           C
ATOM   2597  CB  SER   322      48.487 -21.372  25.753  1.00  0.00           C
ATOM   2598  OG  SER   322      48.150 -19.979  25.455  1.00  0.00           O
ATOM   2599  C   SER   322      48.189 -21.953  23.356  1.00  0.00           C
ATOM   2600  O   SER   322      47.287 -22.723  23.335  1.00  0.00           O
ATOM   2601  N   ILE   323      48.536 -21.185  22.283  1.00  0.00           N
ATOM   2602  CA  ILE   323      47.720 -21.031  21.072  1.00  0.00           C
ATOM   2603  CB  ILE   323      46.664 -19.883  21.286  1.00  0.00           C
ATOM   2604  CG2 ILE   323      45.601 -20.241  22.300  1.00  0.00           C
ATOM   2605  CG1 ILE   323      47.376 -18.578  21.660  1.00  0.00           C
ATOM   2606  CD1 ILE   323      46.369 -17.406  21.509  1.00  0.00           C
ATOM   2607  C   ILE   323      48.468 -20.872  19.775  1.00  0.00           C
ATOM   2608  O   ILE   323      47.919 -20.415  18.788  1.00  0.00           O
ATOM   2609  N   ARG   324      49.797 -21.197  19.828  1.00  0.00           N
ATOM   2610  CA  ARG   324      50.649 -21.260  18.647  1.00  0.00           C
ATOM   2611  CB  ARG   324      52.150 -21.430  18.920  1.00  0.00           C
ATOM   2612  CG  ARG   324      52.702 -20.052  19.434  1.00  0.00           C
ATOM   2613  CD  ARG   324      54.228 -20.152  19.580  1.00  0.00           C
ATOM   2614  NE  ARG   324      54.710 -19.145  20.520  1.00  0.00           N
ATOM   2615  CZ  ARG   324      55.725 -19.178  21.347  1.00  0.00           C
ATOM   2616  NH1 ARG   324      56.487 -20.221  21.346  1.00  0.00           N
ATOM   2617  NH2 ARG   324      56.069 -18.268  22.264  1.00  0.00           N
ATOM   2618  C   ARG   324      50.221 -22.419  17.740  1.00  0.00           C
ATOM   2619  O   ARG   324      50.014 -22.167  16.533  1.00  0.00           O
ATOM   2620  N   THR   325      49.973 -23.634  18.292  1.00  0.00           N
ATOM   2621  CA  THR   325      49.474 -24.817  17.547  1.00  0.00           C
ATOM   2622  CB  THR   325      49.690 -26.090  18.459  1.00  0.00           C
ATOM   2623  CG2 THR   325      49.313 -27.402  17.688  1.00  0.00           C
ATOM   2624  OG1 THR   325      50.971 -26.270  19.067  1.00  0.00           O
ATOM   2625  C   THR   325      48.036 -24.616  17.173  1.00  0.00           C
ATOM   2626  O   THR   325      47.184 -24.348  18.036  1.00  0.00           O
ATOM   2627  N   ALA   326      47.718 -24.963  15.921  1.00  0.00           N
ATOM   2628  CA  ALA   326      46.299 -24.757  15.459  1.00  0.00           C
ATOM   2629  CB  ALA   326      46.211 -25.165  13.969  1.00  0.00           C
ATOM   2630  C   ALA   326      45.294 -25.555  16.279  1.00  0.00           C
ATOM   2631  O   ALA   326      44.342 -24.926  16.801  1.00  0.00           O
ATOM   2632  N   GLU   327      45.520 -26.849  16.541  1.00  0.00           N
ATOM   2633  CA  GLU   327      44.689 -27.709  17.361  1.00  0.00           C
ATOM   2634  CB  GLU   327      45.380 -29.054  17.484  1.00  0.00           C
ATOM   2635  CG  GLU   327      44.838 -30.121  18.446  1.00  0.00           C
ATOM   2636  CD  GLU   327      43.492 -30.529  17.940  1.00  0.00           C
ATOM   2637  OE1 GLU   327      43.382 -30.766  16.737  1.00  0.00           O
ATOM   2638  OE2 GLU   327      42.576 -30.703  18.766  1.00  0.00           O
ATOM   2639  C   GLU   327      44.291 -27.126  18.692  1.00  0.00           C
ATOM   2640  O   GLU   327      43.090 -27.181  19.042  1.00  0.00           O
ATOM   2641  N   HIE   328      45.286 -26.635  19.454  1.00  0.00           N
ATOM   2642  CA  HIE   328      45.115 -26.107  20.832  1.00  0.00           C
ATOM   2643  CB  HIE   328      46.511 -25.876  21.416  1.00  0.00           C
ATOM   2644  CG  HIE   328      47.434 -27.029  21.602  1.00  0.00           C
ATOM   2645  ND1 HIE   328      48.799 -26.840  21.839  1.00  0.00           N
ATOM   2646  CE1 HIE   328      49.346 -28.068  21.941  1.00  0.00           C
ATOM   2647  NE2 HIE   328      48.407 -28.997  21.675  1.00  0.00           N
ATOM   2648  CD2 HIE   328      47.193 -28.379  21.485  1.00  0.00           C
ATOM   2649  C   HIE   328      44.339 -24.758  20.763  1.00  0.00           C
ATOM   2650  O   HIE   328      43.533 -24.444  21.602  1.00  0.00           O
ATOM   2651  N   PHE   329      44.522 -23.961  19.710  1.00  0.00           N
ATOM   2652  CA  PHE   329      43.753 -22.734  19.449  1.00  0.00           C
ATOM   2653  CB  PHE   329      44.480 -21.765  18.456  1.00  0.00           C
ATOM   2654  CG  PHE   329      43.658 -20.577  17.939  1.00  0.00           C
ATOM   2655  CD1 PHE   329      43.270 -19.587  18.825  1.00  0.00           C
ATOM   2656  CE1 PHE   329      42.564 -18.471  18.297  1.00  0.00           C
ATOM   2657  CZ  PHE   329      42.207 -18.454  16.925  1.00  0.00           C
ATOM   2658  CE2 PHE   329      42.404 -19.597  16.133  1.00  0.00           C
ATOM   2659  CD2 PHE   329      43.211 -20.628  16.640  1.00  0.00           C
ATOM   2660  C   PHE   329      42.361 -23.028  18.970  1.00  0.00           C
ATOM   2661  O   PHE   329      41.476 -22.351  19.453  1.00  0.00           O
ATOM   2662  N   LEU   330      42.114 -24.068  18.220  1.00  0.00           N
ATOM   2663  CA  LEU   330      40.732 -24.455  17.936  1.00  0.00           C
ATOM   2664  CB  LEU   330      40.606 -25.471  16.812  1.00  0.00           C
ATOM   2665  CG  LEU   330      41.228 -25.079  15.422  1.00  0.00           C
ATOM   2666  CD1 LEU   330      41.428 -26.487  14.727  1.00  0.00           C
ATOM   2667  CD2 LEU   330      40.376 -24.138  14.619  1.00  0.00           C
ATOM   2668  C   LEU   330      39.945 -24.867  19.220  1.00  0.00           C
ATOM   2669  O   LEU   330      38.787 -24.473  19.376  1.00  0.00           O
ATOM   2670  N   GLY   331      40.566 -25.609  20.087  1.00  0.00           N
ATOM   2671  CA  GLY   331      39.987 -25.927  21.406  1.00  0.00           C
ATOM   2672  C   GLY   331      39.783 -24.695  22.338  1.00  0.00           C
ATOM   2673  O   GLY   331      38.705 -24.571  22.917  1.00  0.00           O
ATOM   2674  N   PHE   332      40.770 -23.798  22.435  1.00  0.00           N
ATOM   2675  CA  PHE   332      40.620 -22.537  23.099  1.00  0.00           C
ATOM   2676  CB  PHE   332      42.025 -21.845  22.937  1.00  0.00           C
ATOM   2677  CG  PHE   332      42.100 -20.320  23.222  1.00  0.00           C
ATOM   2678  CD1 PHE   332      42.344 -19.784  24.464  1.00  0.00           C
ATOM   2679  CE1 PHE   332      42.310 -18.424  24.712  1.00  0.00           C
ATOM   2680  CZ  PHE   332      42.266 -17.507  23.697  1.00  0.00           C
ATOM   2681  CE2 PHE   332      42.112 -17.989  22.400  1.00  0.00           C
ATOM   2682  CD2 PHE   332      41.942 -19.378  22.229  1.00  0.00           C
ATOM   2683  C   PHE   332      39.560 -21.624  22.505  1.00  0.00           C
ATOM   2684  O   PHE   332      38.771 -21.003  23.229  1.00  0.00           O
ATOM   2685  N   LEU   333      39.467 -21.554  21.172  1.00  0.00           N
ATOM   2686  CA  LEU   333      38.480 -20.712  20.444  1.00  0.00           C
ATOM   2687  CB  LEU   333      39.036 -20.485  19.043  1.00  0.00           C
ATOM   2688  CG  LEU   333      38.171 -19.563  18.156  1.00  0.00           C
ATOM   2689  CD1 LEU   333      37.976 -18.185  18.627  1.00  0.00           C
ATOM   2690  CD2 LEU   333      38.699 -19.503  16.689  1.00  0.00           C
ATOM   2691  C   LEU   333      37.050 -21.205  20.603  1.00  0.00           C
ATOM   2692  O   LEU   333      36.100 -20.367  20.812  1.00  0.00           O
ATOM   2693  N   ARG   334      36.865 -22.524  20.667  1.00  0.00           N
ATOM   2694  CA  ARG   334      35.663 -23.244  20.973  1.00  0.00           C
ATOM   2695  CB  ARG   334      35.897 -24.714  20.765  1.00  0.00           C
ATOM   2696  CG  ARG   334      34.643 -25.540  20.976  1.00  0.00           C
ATOM   2697  CD  ARG   334      34.662 -26.954  20.433  1.00  0.00           C
ATOM   2698  NE  ARG   334      35.096 -27.162  18.976  1.00  0.00           N
ATOM   2699  CZ  ARG   334      34.241 -27.184  17.953  1.00  0.00           C
ATOM   2700  NH1 ARG   334      34.659 -27.325  16.762  1.00  0.00           N
ATOM   2701  NH2 ARG   334      32.968 -27.048  18.116  1.00  0.00           N
ATOM   2702  C   ARG   334      35.194 -23.053  22.371  1.00  0.00           C
ATOM   2703  O   ARG   334      34.037 -22.711  22.598  1.00  0.00           O
ATOM   2704  N   ARG   335      36.114 -23.081  23.380  1.00  0.00           N
ATOM   2705  CA  ARG   335      35.774 -22.911  24.774  1.00  0.00           C
ATOM   2706  CB  ARG   335      36.927 -23.389  25.692  1.00  0.00           C
ATOM   2707  CG  ARG   335      37.117 -24.847  25.845  1.00  0.00           C
ATOM   2708  CD  ARG   335      38.277 -25.245  26.726  1.00  0.00           C
ATOM   2709  NE  ARG   335      39.540 -24.898  26.177  1.00  0.00           N
ATOM   2710  CZ  ARG   335      40.534 -24.305  26.753  1.00  0.00           C
ATOM   2711  NH1 ARG   335      40.487 -23.689  27.916  1.00  0.00           N
ATOM   2712  NH2 ARG   335      41.720 -24.292  26.281  1.00  0.00           N
ATOM   2713  C   ARG   335      35.241 -21.553  25.112  1.00  0.00           C
ATOM   2714  O   ARG   335      34.405 -21.414  26.021  1.00  0.00           O
ATOM   2715  N   LEU   336      35.754 -20.518  24.427  1.00  0.00           N
ATOM   2716  CA  LEU   336      35.343 -19.070  24.576  1.00  0.00           C
ATOM   2717  CB  LEU   336      36.362 -18.290  23.741  1.00  0.00           C
ATOM   2718  CG  LEU   336      36.029 -16.819  23.607  1.00  0.00           C
ATOM   2719  CD1 LEU   336      35.914 -15.965  24.917  1.00  0.00           C
ATOM   2720  CD2 LEU   336      37.269 -16.219  22.829  1.00  0.00           C
ATOM   2721  C   LEU   336      33.863 -18.851  24.086  1.00  0.00           C
ATOM   2722  O   LEU   336      33.100 -18.242  24.786  1.00  0.00           O
ATOM   2723  N   LEU   337      33.598 -19.450  22.935  1.00  0.00           N
ATOM   2724  CA  LEU   337      32.294 -19.418  22.304  1.00  0.00           C
ATOM   2725  CB  LEU   337      32.395 -20.022  20.853  1.00  0.00           C
ATOM   2726  CG  LEU   337      31.026 -20.402  20.238  1.00  0.00           C
ATOM   2727  CD1 LEU   337      30.212 -19.160  19.939  1.00  0.00           C
ATOM   2728  CD2 LEU   337      31.225 -21.276  19.054  1.00  0.00           C
ATOM   2729  C   LEU   337      31.322 -20.194  23.158  1.00  0.00           C
ATOM   2730  O   LEU   337      30.180 -19.835  23.281  1.00  0.00           O
ATOM   2731  N   GLU   338      31.748 -21.309  23.789  1.00  0.00           N
ATOM   2732  CA  GLU   338      30.729 -22.171  24.432  1.00  0.00           C
ATOM   2733  CB  GLU   338      31.363 -23.574  24.648  1.00  0.00           C
ATOM   2734  CG  GLU   338      31.171 -24.538  23.443  1.00  0.00           C
ATOM   2735  CD  GLU   338      29.722 -24.923  23.171  1.00  0.00           C
ATOM   2736  OE1 GLU   338      28.723 -24.586  23.881  1.00  0.00           O
ATOM   2737  OE2 GLU   338      29.514 -25.741  22.282  1.00  0.00           O
ATOM   2738  C   GLU   338      30.342 -21.446  25.811  1.00  0.00           C
ATOM   2739  O   GLU   338      29.211 -21.565  26.182  1.00  0.00           O
ATOM   2740  N   TYR   339      31.308 -20.787  26.489  1.00  0.00           N
ATOM   2741  CA  TYR   339      31.132 -19.851  27.639  1.00  0.00           C
ATOM   2742  CB  TYR   339      32.482 -19.446  28.187  1.00  0.00           C
ATOM   2743  CG  TYR   339      32.367 -18.637  29.408  1.00  0.00           C
ATOM   2744  CD1 TYR   339      32.371 -19.185  30.679  1.00  0.00           C
ATOM   2745  CE1 TYR   339      32.242 -18.259  31.738  1.00  0.00           C
ATOM   2746  CZ  TYR   339      32.157 -16.874  31.553  1.00  0.00           C
ATOM   2747  OH  TYR   339      32.064 -16.129  32.666  1.00  0.00           O
ATOM   2748  CE2 TYR   339      32.024 -16.339  30.289  1.00  0.00           C
ATOM   2749  CD2 TYR   339      32.130 -17.225  29.230  1.00  0.00           C
ATOM   2750  C   TYR   339      30.197 -18.703  27.279  1.00  0.00           C
ATOM   2751  O   TYR   339      29.229 -18.416  27.934  1.00  0.00           O
ATOM   2752  N   VAL   340      30.280 -18.033  26.146  1.00  0.00           N
ATOM   2753  CA  VAL   340      29.302 -17.026  25.671  1.00  0.00           C
ATOM   2754  CB  VAL   340      29.944 -16.387  24.449  1.00  0.00           C
ATOM   2755  CG1 VAL   340      28.870 -15.543  23.695  1.00  0.00           C
ATOM   2756  CG2 VAL   340      31.046 -15.422  24.920  1.00  0.00           C
ATOM   2757  C   VAL   340      27.956 -17.687  25.343  1.00  0.00           C
ATOM   2758  O   VAL   340      26.924 -17.112  25.681  1.00  0.00           O
ATOM   2759  N   LYS   341      27.900 -18.882  24.819  1.00  0.00           N
ATOM   2760  CA  LYS   341      26.601 -19.652  24.615  1.00  0.00           C
ATOM   2761  CB  LYS   341      26.791 -21.005  23.907  1.00  0.00           C
ATOM   2762  CG  LYS   341      27.079 -20.757  22.439  1.00  0.00           C
ATOM   2763  CD  LYS   341      27.448 -22.071  21.660  1.00  0.00           C
ATOM   2764  CE  LYS   341      26.664 -23.382  22.019  1.00  0.00           C
ATOM   2765  NZ  LYS   341      27.190 -24.576  21.340  1.00  0.00           N
ATOM   2766  C   LYS   341      25.955 -19.853  25.929  1.00  0.00           C
ATOM   2767  O   LYS   341      24.685 -19.730  26.054  1.00  0.00           O
ATOM   2768  N   TRP   342      26.706 -20.231  26.985  1.00  0.00           N
ATOM   2769  CA  TRP   342      26.162 -20.542  28.339  1.00  0.00           C
ATOM   2770  CB  TRP   342      27.250 -21.103  29.286  1.00  0.00           C
ATOM   2771  CG  TRP   342      26.856 -21.506  30.674  1.00  0.00           C
ATOM   2772  CD1 TRP   342      26.813 -20.756  31.812  1.00  0.00           C
ATOM   2773  NE1 TRP   342      26.459 -21.517  32.905  1.00  0.00           N
ATOM   2774  CE2 TRP   342      26.273 -22.813  32.525  1.00  0.00           C
ATOM   2775  CZ2 TRP   342      25.909 -23.943  33.264  1.00  0.00           C
ATOM   2776  CH2 TRP   342      25.825 -25.143  32.546  1.00  0.00           C
ATOM   2777  CZ3 TRP   342      26.180 -25.221  31.209  1.00  0.00           C
ATOM   2778  CE3 TRP   342      26.585 -24.075  30.471  1.00  0.00           C
ATOM   2779  CD2 TRP   342      26.633 -22.862  31.140  1.00  0.00           C
ATOM   2780  C   TRP   342      25.544 -19.249  29.026  1.00  0.00           C
ATOM   2781  O   TRP   342      24.411 -19.257  29.537  1.00  0.00           O
ATOM   2782  N   ARG   343      26.223 -18.104  28.966  1.00  0.00           N
ATOM   2783  CA  ARG   343      25.661 -16.820  29.464  1.00  0.00           C
ATOM   2784  CB  ARG   343      26.830 -15.791  29.503  1.00  0.00           C
ATOM   2785  CG  ARG   343      28.066 -16.170  30.357  1.00  0.00           C
ATOM   2786  CD  ARG   343      27.806 -16.367  31.854  1.00  0.00           C
ATOM   2787  NE  ARG   343      29.018 -16.549  32.624  1.00  0.00           N
ATOM   2788  CZ  ARG   343      29.019 -16.962  33.870  1.00  0.00           C
ATOM   2789  NH1 ARG   343      27.971 -17.262  34.552  1.00  0.00           N
ATOM   2790  NH2 ARG   343      30.188 -17.172  34.418  1.00  0.00           N
ATOM   2791  C   ARG   343      24.427 -16.373  28.679  1.00  0.00           C
ATOM   2792  O   ARG   343      23.456 -15.991  29.263  1.00  0.00           O
ATOM   2793  N   LEU   344      24.460 -16.375  27.374  1.00  0.00           N
ATOM   2794  CA  LEU   344      23.351 -15.741  26.534  1.00  0.00           C
ATOM   2795  CB  LEU   344      23.799 -15.567  25.104  1.00  0.00           C
ATOM   2796  CG  LEU   344      24.594 -14.263  24.706  1.00  0.00           C
ATOM   2797  CD1 LEU   344      23.603 -13.102  24.613  1.00  0.00           C
ATOM   2798  CD2 LEU   344      25.701 -13.829  25.677  1.00  0.00           C
ATOM   2799  C   LEU   344      22.083 -16.487  26.687  1.00  0.00           C
ATOM   2800  O   LEU   344      21.085 -16.063  26.100  1.00  0.00           O
ATOM   2801  N   ARG   345      22.109 -17.689  27.332  1.00  0.00           N
ATOM   2802  CA  ARG   345      20.884 -18.457  27.658  1.00  0.00           C
ATOM   2803  CB  ARG   345      21.415 -19.876  27.889  1.00  0.00           C
ATOM   2804  CG  ARG   345      20.293 -20.999  27.840  1.00  0.00           C
ATOM   2805  CD  ARG   345      19.117 -20.860  26.745  1.00  0.00           C
ATOM   2806  NE  ARG   345      19.591 -21.035  25.404  1.00  0.00           N
ATOM   2807  CZ  ARG   345      18.858 -21.303  24.342  1.00  0.00           C
ATOM   2808  NH1 ARG   345      17.536 -21.442  24.481  1.00  0.00           N
ATOM   2809  NH2 ARG   345      19.347 -21.434  23.135  1.00  0.00           N
ATOM   2810  C   ARG   345      20.000 -17.884  28.786  1.00  0.00           C
ATOM   2811  O   ARG   345      18.816 -18.106  28.855  1.00  0.00           O
ATOM   2812  N   VAL   346      20.599 -17.134  29.690  1.00  0.00           N
ATOM   2813  CA  VAL   346      20.104 -16.721  31.003  1.00  0.00           C
ATOM   2814  CB  VAL   346      20.513 -17.696  32.053  1.00  0.00           C
ATOM   2815  CG1 VAL   346      19.646 -18.972  32.022  1.00  0.00           C
ATOM   2816  CG2 VAL   346      21.944 -18.159  32.093  1.00  0.00           C
ATOM   2817  C   VAL   346      20.529 -15.271  31.504  1.00  0.00           C
ATOM   2818  O   VAL   346      21.607 -14.780  31.166  1.00  0.00           O
ATOM   2819  N   GLN   347      19.599 -14.620  32.213  1.00  0.00           N
ATOM   2820  CA  GLN   347      19.895 -13.274  32.849  1.00  0.00           C
ATOM   2821  CB  GLN   347      18.708 -12.619  33.607  1.00  0.00           C
ATOM   2822  CG  GLN   347      18.841 -11.171  34.128  1.00  0.00           C
ATOM   2823  CD  GLN   347      17.563 -10.590  34.767  1.00  0.00           C
ATOM   2824  OE1 GLN   347      17.224  -9.393  34.586  1.00  0.00           O
ATOM   2825  NE2 GLN   347      16.840 -11.308  35.564  1.00  0.00           N
ATOM   2826  C   GLN   347      21.123 -13.308  33.843  1.00  0.00           C
ATOM   2827  O   GLN   347      21.122 -14.100  34.767  1.00  0.00           O
ATOM   2828  N   HIE   348      22.185 -12.509  33.626  1.00  0.00           N
ATOM   2829  CA  HIE   348      23.445 -12.553  34.442  1.00  0.00           C
ATOM   2830  CB  HIE   348      24.631 -12.304  33.536  1.00  0.00           C
ATOM   2831  CG  HIE   348      25.943 -12.706  34.197  1.00  0.00           C
ATOM   2832  ND1 HIE   348      26.286 -13.952  34.661  1.00  0.00           N
ATOM   2833  CE1 HIE   348      27.540 -13.910  35.040  1.00  0.00           C
ATOM   2834  NE2 HIE   348      28.069 -12.692  34.854  1.00  0.00           N
ATOM   2835  CD2 HIE   348      27.058 -11.899  34.283  1.00  0.00           C
ATOM   2836  C   HIE   348      23.360 -11.590  35.634  1.00  0.00           C
ATOM   2837  O   HIE   348      22.520 -10.732  35.779  1.00  0.00           O
ATOM   2838  N   VAL   349      24.317 -11.739  36.579  1.00  0.00           N
ATOM   2839  CA  VAL   349      24.627 -10.597  37.548  1.00  0.00           C
ATOM   2840  CB  VAL   349      25.544 -10.962  38.685  1.00  0.00           C
ATOM   2841  CG1 VAL   349      24.753 -12.012  39.443  1.00  0.00           C
ATOM   2842  CG2 VAL   349      26.987 -11.414  38.290  1.00  0.00           C
ATOM   2843  C   VAL   349      25.208  -9.322  36.864  1.00  0.00           C
ATOM   2844  O   VAL   349      25.936  -9.441  35.825  1.00  0.00           O
ATOM   2845  N   VAL   350      24.983  -8.083  37.261  1.00  0.00           N
ATOM   2846  CA  VAL   350      25.519  -6.797  36.708  1.00  0.00           C
ATOM   2847  CB  VAL   350      24.459  -5.700  36.829  1.00  0.00           C
ATOM   2848  CG1 VAL   350      24.891  -4.616  35.808  1.00  0.00           C
ATOM   2849  CG2 VAL   350      22.955  -6.030  36.685  1.00  0.00           C
ATOM   2850  C   VAL   350      26.878  -6.456  37.361  1.00  0.00           C
ATOM   2851  O   VAL   350      27.093  -5.428  37.967  1.00  0.00           O
ATOM   2852  N   GLN   351      27.864  -7.331  37.255  1.00  0.00           N
ATOM   2853  CA  GLN   351      29.271  -7.029  37.563  1.00  0.00           C
ATOM   2854  CB  GLN   351      30.102  -8.278  37.926  1.00  0.00           C
ATOM   2855  CG  GLN   351      29.843  -8.843  39.332  1.00  0.00           C
ATOM   2856  CD  GLN   351      30.167 -10.373  39.433  1.00  0.00           C
ATOM   2857  OE1 GLN   351      30.533 -11.154  38.473  1.00  0.00           O
ATOM   2858  NE2 GLN   351      29.729 -11.030  40.518  1.00  0.00           N
ATOM   2859  C   GLN   351      29.861  -6.463  36.265  1.00  0.00           C
ATOM   2860  O   GLN   351      30.028  -7.192  35.247  1.00  0.00           O
ATOM   2861  N   GLU   352      29.825  -5.103  36.208  1.00  0.00           N
ATOM   2862  CA  GLU   352      30.023  -4.200  35.069  1.00  0.00           C
ATOM   2863  CB  GLU   352      29.449  -2.746  35.417  1.00  0.00           C
ATOM   2864  CG  GLU   352      30.233  -1.767  36.250  1.00  0.00           C
ATOM   2865  CD  GLU   352      29.894  -1.905  37.752  1.00  0.00           C
ATOM   2866  OE1 GLU   352      29.833  -3.015  38.230  1.00  0.00           O
ATOM   2867  OE2 GLU   352      29.669  -0.839  38.375  1.00  0.00           O
ATOM   2868  C   GLU   352      31.512  -4.061  34.672  1.00  0.00           C
ATOM   2869  O   GLU   352      31.776  -3.484  33.628  1.00  0.00           O
ATOM   2870  N   SER   353      32.416  -4.655  35.448  1.00  0.00           N
ATOM   2871  CA  SER   353      33.872  -4.505  35.240  1.00  0.00           C
ATOM   2872  CB  SER   353      34.454  -3.966  36.508  1.00  0.00           C
ATOM   2873  OG  SER   353      35.874  -3.780  36.372  1.00  0.00           O
ATOM   2874  C   SER   353      34.599  -5.776  34.806  1.00  0.00           C
ATOM   2875  O   SER   353      34.342  -6.866  35.388  1.00  0.00           O
ATOM   2876  N   PRO   354      35.633  -5.718  33.851  1.00  0.00           N
ATOM   2877  CD  PRO   354      36.020  -4.554  33.083  1.00  0.00           C
ATOM   2878  CG  PRO   354      36.596  -5.110  31.790  1.00  0.00           C
ATOM   2879  CB  PRO   354      37.158  -6.443  32.202  1.00  0.00           C
ATOM   2880  CA  PRO   354      36.147  -6.943  33.238  1.00  0.00           C
ATOM   2881  C   PRO   354      36.777  -8.026  34.120  1.00  0.00           C
ATOM   2882  O   PRO   354      36.664  -9.217  33.766  1.00  0.00           O
ATOM   2883  N   PRO   355      37.532  -7.747  35.257  1.00  0.00           N
ATOM   2884  CD  PRO   355      37.918  -6.436  35.727  1.00  0.00           C
ATOM   2885  CG  PRO   355      39.028  -6.769  36.682  1.00  0.00           C
ATOM   2886  CB  PRO   355      38.723  -8.120  37.274  1.00  0.00           C
ATOM   2887  CA  PRO   355      38.165  -8.794  36.014  1.00  0.00           C
ATOM   2888  C   PRO   355      37.311  -9.972  36.396  1.00  0.00           C
ATOM   2889  O   PRO   355      37.807 -11.065  36.541  1.00  0.00           O
ATOM   2890  N   ALA   356      36.005  -9.771  36.630  1.00  0.00           N
ATOM   2891  CA  ALA   356      35.031 -10.854  36.973  1.00  0.00           C
ATOM   2892  CB  ALA   356      33.794 -10.218  37.532  1.00  0.00           C
ATOM   2893  C   ALA   356      34.787 -11.873  35.804  1.00  0.00           C
ATOM   2894  O   ALA   356      34.951 -13.041  35.987  1.00  0.00           O
ATOM   2895  N   PHE   357      34.573 -11.335  34.616  1.00  0.00           N
ATOM   2896  CA  PHE   357      34.360 -12.148  33.434  1.00  0.00           C
ATOM   2897  CB  PHE   357      33.985 -11.241  32.268  1.00  0.00           C
ATOM   2898  CG  PHE   357      33.729 -11.904  30.970  1.00  0.00           C
ATOM   2899  CD1 PHE   357      32.467 -12.435  30.728  1.00  0.00           C
ATOM   2900  CE1 PHE   357      32.121 -12.949  29.511  1.00  0.00           C
ATOM   2901  CZ  PHE   357      33.121 -13.022  28.555  1.00  0.00           C
ATOM   2902  CE2 PHE   357      34.419 -12.481  28.758  1.00  0.00           C
ATOM   2903  CD2 PHE   357      34.691 -11.925  30.002  1.00  0.00           C
ATOM   2904  C   PHE   357      35.655 -12.825  33.075  1.00  0.00           C
ATOM   2905  O   PHE   357      35.639 -14.009  32.788  1.00  0.00           O
ATOM   2906  N   LEU   358      36.858 -12.209  33.186  1.00  0.00           N
ATOM   2907  CA  LEU   358      38.183 -12.756  32.866  1.00  0.00           C
ATOM   2908  CB  LEU   358      39.271 -11.606  32.923  1.00  0.00           C
ATOM   2909  CG  LEU   358      39.063 -10.595  31.778  1.00  0.00           C
ATOM   2910  CD1 LEU   358      40.088  -9.451  32.014  1.00  0.00           C
ATOM   2911  CD2 LEU   358      39.332 -11.069  30.348  1.00  0.00           C
ATOM   2912  C   LEU   358      38.515 -13.965  33.837  1.00  0.00           C
ATOM   2913  O   LEU   358      38.986 -15.043  33.411  1.00  0.00           O
ATOM   2914  N   SER   359      38.175 -13.894  35.114  1.00  0.00           N
ATOM   2915  CA  SER   359      38.480 -14.978  36.071  1.00  0.00           C
ATOM   2916  CB  SER   359      38.608 -14.423  37.504  1.00  0.00           C
ATOM   2917  OG  SER   359      37.522 -13.587  37.989  1.00  0.00           O
ATOM   2918  C   SER   359      37.382 -16.048  35.944  1.00  0.00           C
ATOM   2919  O   SER   359      37.579 -17.228  36.168  1.00  0.00           O
ATOM   2920  N   GLY   360      36.182 -15.670  35.520  1.00  0.00           N
ATOM   2921  CA  GLY   360      35.070 -16.580  35.102  1.00  0.00           C
ATOM   2922  C   GLY   360      35.446 -17.559  34.040  1.00  0.00           C
ATOM   2923  O   GLY   360      35.159 -18.775  34.138  1.00  0.00           O
ATOM   2924  N   LEU   361      36.192 -17.001  33.042  1.00  0.00           N
ATOM   2925  CA  LEU   361      36.707 -17.858  31.952  1.00  0.00           C
ATOM   2926  CB  LEU   361      37.158 -16.919  30.856  1.00  0.00           C
ATOM   2927  CG  LEU   361      36.143 -16.423  29.816  1.00  0.00           C
ATOM   2928  CD1 LEU   361      36.590 -15.188  29.019  1.00  0.00           C
ATOM   2929  CD2 LEU   361      35.746 -17.425  28.732  1.00  0.00           C
ATOM   2930  C   LEU   361      37.784 -18.861  32.346  1.00  0.00           C
ATOM   2931  O   LEU   361      37.642 -20.019  31.989  1.00  0.00           O
ATOM   2932  N   ALA   362      38.710 -18.450  33.284  1.00  0.00           N
ATOM   2933  CA  ALA   362      39.636 -19.376  33.907  1.00  0.00           C
ATOM   2934  CB  ALA   362      40.565 -18.530  34.749  1.00  0.00           C
ATOM   2935  C   ALA   362      38.831 -20.357  34.750  1.00  0.00           C
ATOM   2936  O   ALA   362      39.288 -21.505  34.871  1.00  0.00           O
ATOM   2937  N   GLN   363      37.734 -19.977  35.416  1.00  0.00           N
ATOM   2938  CA  GLN   363      36.978 -20.849  36.415  1.00  0.00           C
ATOM   2939  CB  GLN   363      36.145 -19.980  37.270  1.00  0.00           C
ATOM   2940  CG  GLN   363      35.257 -20.749  38.229  1.00  0.00           C
ATOM   2941  CD  GLN   363      33.832 -20.858  37.792  1.00  0.00           C
ATOM   2942  OE1 GLN   363      33.192 -21.888  37.495  1.00  0.00           O
ATOM   2943  NE2 GLN   363      33.148 -19.769  37.815  1.00  0.00           N
ATOM   2944  C   GLN   363      36.168 -21.971  35.710  1.00  0.00           C
ATOM   2945  O   GLN   363      36.386 -23.144  35.880  1.00  0.00           O
ATOM   2946  N   ARG   364      35.284 -21.505  34.853  1.00  0.00           N
ATOM   2947  CA  ARG   364      34.288 -22.300  34.035  1.00  0.00           C
ATOM   2948  CB  ARG   364      33.155 -21.364  33.668  1.00  0.00           C
ATOM   2949  CG  ARG   364      31.919 -21.953  33.039  1.00  0.00           C
ATOM   2950  CD  ARG   364      30.546 -21.263  33.255  1.00  0.00           C
ATOM   2951  NE  ARG   364      30.168 -21.335  34.683  1.00  0.00           N
ATOM   2952  CZ  ARG   364      29.881 -22.374  35.478  1.00  0.00           C
ATOM   2953  NH1 ARG   364      29.851 -23.631  35.154  1.00  0.00           N
ATOM   2954  NH2 ARG   364      29.784 -22.162  36.710  1.00  0.00           N
ATOM   2955  C   ARG   364      34.823 -23.069  32.828  1.00  0.00           C
ATOM   2956  O   ARG   364      34.426 -24.232  32.685  1.00  0.00           O
ATOM   2957  N   VAL   365      35.780 -22.502  32.139  1.00  0.00           N
ATOM   2958  CA  VAL   365      36.292 -23.190  30.936  1.00  0.00           C
ATOM   2959  CB  VAL   365      35.783 -22.671  29.565  1.00  0.00           C
ATOM   2960  CG1 VAL   365      34.344 -22.971  29.348  1.00  0.00           C
ATOM   2961  CG2 VAL   365      36.048 -21.115  29.430  1.00  0.00           C
ATOM   2962  C   VAL   365      37.809 -23.306  30.859  1.00  0.00           C
ATOM   2963  O   VAL   365      38.414 -23.413  29.747  1.00  0.00           O
ATOM   2964  N   CYS   366      38.501 -23.212  32.028  1.00  0.00           N
ATOM   2965  CA  CYS   366      39.937 -23.116  32.198  1.00  0.00           C
ATOM   2966  CB  CYS   366      40.583 -24.537  32.366  1.00  0.00           C
ATOM   2967  SG  CYS   366      40.540 -25.428  30.817  1.00  0.00           S
ATOM   2968  C   CYS   366      40.846 -22.190  31.346  1.00  0.00           C
ATOM   2969  O   CYS   366      42.048 -22.423  31.120  1.00  0.00           O
ATOM   2970  N   ILE   367      40.272 -21.127  30.805  1.00  0.00           N
ATOM   2971  CA  ILE   367      40.951 -20.202  29.855  1.00  0.00           C
ATOM   2972  CB  ILE   367      39.919 -19.581  28.850  1.00  0.00           C
ATOM   2973  CG2 ILE   367      40.654 -18.365  28.172  1.00  0.00           C
ATOM   2974  CG1 ILE   367      39.468 -20.677  27.783  1.00  0.00           C
ATOM   2975  CD1 ILE   367      38.616 -20.063  26.733  1.00  0.00           C
ATOM   2976  C   ILE   367      41.699 -19.125  30.613  1.00  0.00           C
ATOM   2977  O   ILE   367      41.069 -18.303  31.298  1.00  0.00           O
ATOM   2978  N   GLN   368      43.064 -19.127  30.519  1.00  0.00           N
ATOM   2979  CA  GLN   368      43.998 -18.081  30.977  1.00  0.00           C
ATOM   2980  CB  GLN   368      45.400 -18.586  30.753  1.00  0.00           C
ATOM   2981  CG  GLN   368      45.911 -19.490  31.891  1.00  0.00           C
ATOM   2982  CD  GLN   368      45.993 -18.759  33.301  1.00  0.00           C
ATOM   2983  OE1 GLN   368      46.727 -17.830  33.506  1.00  0.00           O
ATOM   2984  NE2 GLN   368      45.383 -19.309  34.327  1.00  0.00           N
ATOM   2985  C   GLN   368      43.718 -16.690  30.425  1.00  0.00           C
ATOM   2986  O   GLN   368      43.504 -16.498  29.197  1.00  0.00           O
ATOM   2987  N   ARG   369      43.599 -15.591  31.169  1.00  0.00           N
ATOM   2988  CA  ARG   369      43.150 -14.336  30.594  1.00  0.00           C
ATOM   2989  CB  ARG   369      42.767 -13.395  31.706  1.00  0.00           C
ATOM   2990  CG  ARG   369      43.835 -13.047  32.730  1.00  0.00           C
ATOM   2991  CD  ARG   369      43.285 -11.976  33.742  1.00  0.00           C
ATOM   2992  NE  ARG   369      43.432 -10.628  33.123  1.00  0.00           N
ATOM   2993  CZ  ARG   369      43.315  -9.451  33.673  1.00  0.00           C
ATOM   2994  NH1 ARG   369      43.605  -8.346  33.013  1.00  0.00           N
ATOM   2995  NH2 ARG   369      43.011  -9.145  34.856  1.00  0.00           N
ATOM   2996  C   ARG   369      44.082 -13.727  29.595  1.00  0.00           C
ATOM   2997  O   ARG   369      43.646 -13.060  28.678  1.00  0.00           O
ATOM   2998  N   LYS   370      45.424 -13.833  29.676  1.00  0.00           N
ATOM   2999  CA  LYS   370      46.396 -13.143  28.796  1.00  0.00           C
ATOM   3000  CB  LYS   370      47.784 -13.318  29.431  1.00  0.00           C
ATOM   3001  CG  LYS   370      47.955 -12.467  30.729  1.00  0.00           C
ATOM   3002  CD  LYS   370      49.287 -12.939  31.403  1.00  0.00           C
ATOM   3003  CE  LYS   370      49.514 -12.137  32.695  1.00  0.00           C
ATOM   3004  NZ  LYS   370      50.837 -12.453  33.212  1.00  0.00           N
ATOM   3005  C   LYS   370      46.343 -13.539  27.320  1.00  0.00           C
ATOM   3006  O   LYS   370      46.266 -12.693  26.466  1.00  0.00           O
ATOM   3007  N   PRO   371      46.146 -14.856  27.008  1.00  0.00           N
ATOM   3008  CD  PRO   371      46.425 -15.990  27.855  1.00  0.00           C
ATOM   3009  CG  PRO   371      46.344 -17.214  26.929  1.00  0.00           C
ATOM   3010  CB  PRO   371      45.381 -16.752  25.800  1.00  0.00           C
ATOM   3011  CA  PRO   371      45.882 -15.332  25.634  1.00  0.00           C
ATOM   3012  C   PRO   371      44.798 -14.520  24.832  1.00  0.00           C
ATOM   3013  O   PRO   371      44.982 -14.334  23.622  1.00  0.00           O
ATOM   3014  N   LEU   372      43.698 -14.132  25.502  1.00  0.00           N
ATOM   3015  CA  LEU   372      42.569 -13.393  24.904  1.00  0.00           C
ATOM   3016  CB  LEU   372      41.567 -13.067  25.944  1.00  0.00           C
ATOM   3017  CG  LEU   372      41.050 -14.332  26.717  1.00  0.00           C
ATOM   3018  CD1 LEU   372      40.261 -13.827  27.940  1.00  0.00           C
ATOM   3019  CD2 LEU   372      40.026 -15.185  25.884  1.00  0.00           C
ATOM   3020  C   LEU   372      43.076 -12.078  24.166  1.00  0.00           C
ATOM   3021  O   LEU   372      42.612 -11.803  23.058  1.00  0.00           O
ATOM   3022  N   ARG   373      44.012 -11.250  24.648  1.00  0.00           N
ATOM   3023  CA  ARG   373      44.718 -10.180  23.886  1.00  0.00           C
ATOM   3024  CB  ARG   373      45.891  -9.785  24.703  1.00  0.00           C
ATOM   3025  CG  ARG   373      46.807  -8.698  24.104  1.00  0.00           C
ATOM   3026  CD  ARG   373      47.818  -8.428  25.188  1.00  0.00           C
ATOM   3027  NE  ARG   373      48.921  -7.538  24.600  1.00  0.00           N
ATOM   3028  CZ  ARG   373      49.860  -6.793  25.142  1.00  0.00           C
ATOM   3029  NH1 ARG   373      49.863  -6.557  26.394  1.00  0.00           N
ATOM   3030  NH2 ARG   373      50.611  -6.077  24.417  1.00  0.00           N
ATOM   3031  C   ARG   373      45.266 -10.550  22.478  1.00  0.00           C
ATOM   3032  O   ARG   373      45.357  -9.651  21.618  1.00  0.00           O
ATOM   3033  N   PHE   374      45.566 -11.833  22.245  1.00  0.00           N
ATOM   3034  CA  PHE   374      46.115 -12.361  20.962  1.00  0.00           C
ATOM   3035  CB  PHE   374      47.370 -13.132  21.339  1.00  0.00           C
ATOM   3036  CG  PHE   374      48.354 -12.261  22.225  1.00  0.00           C
ATOM   3037  CD1 PHE   374      49.231 -11.300  21.647  1.00  0.00           C
ATOM   3038  CE1 PHE   374      50.178 -10.732  22.535  1.00  0.00           C
ATOM   3039  CZ  PHE   374      50.181 -10.976  23.941  1.00  0.00           C
ATOM   3040  CE2 PHE   374      49.297 -11.960  24.441  1.00  0.00           C
ATOM   3041  CD2 PHE   374      48.362 -12.497  23.577  1.00  0.00           C
ATOM   3042  C   PHE   374      45.079 -13.150  20.153  1.00  0.00           C
ATOM   3043  O   PHE   374      45.348 -13.633  19.054  1.00  0.00           O
ATOM   3044  N   CYS   375      43.856 -13.262  20.651  1.00  0.00           N
ATOM   3045  CA  CYS   375      42.772 -14.029  20.015  1.00  0.00           C
ATOM   3046  CB  CYS   375      41.536 -14.006  20.953  1.00  0.00           C
ATOM   3047  SG  CYS   375      40.397 -15.170  20.258  1.00  0.00           S
ATOM   3048  C   CYS   375      42.468 -13.550  18.569  1.00  0.00           C
ATOM   3049  O   CYS   375      42.427 -14.450  17.753  1.00  0.00           O
ATOM   3050  N   ALA   376      42.303 -12.265  18.205  1.00  0.00           N
ATOM   3051  CA  ALA   376      42.034 -11.839  16.832  1.00  0.00           C
ATOM   3052  CB  ALA   376      41.370 -10.498  16.674  1.00  0.00           C
ATOM   3053  C   ALA   376      43.242 -12.001  15.854  1.00  0.00           C
ATOM   3054  O   ALA   376      43.071 -12.508  14.716  1.00  0.00           O
ATOM   3055  N   GLU   377      44.445 -11.536  16.192  1.00  0.00           N
ATOM   3056  CA  GLU   377      45.644 -11.687  15.389  1.00  0.00           C
ATOM   3057  CB  GLU   377      46.813 -10.906  16.012  1.00  0.00           C
ATOM   3058  CG  GLU   377      47.312 -11.228  17.379  1.00  0.00           C
ATOM   3059  CD  GLU   377      48.282 -10.123  17.791  1.00  0.00           C
ATOM   3060  OE1 GLU   377      49.474 -10.276  17.451  1.00  0.00           O
ATOM   3061  OE2 GLU   377      47.872  -9.099  18.383  1.00  0.00           O
ATOM   3062  C   GLU   377      46.012 -13.223  15.284  1.00  0.00           C
ATOM   3063  O   GLU   377      46.429 -13.647  14.207  1.00  0.00           O
ATOM   3064  N   ARG   378      45.795 -14.067  16.303  1.00  0.00           N
ATOM   3065  CA  ARG   378      45.923 -15.516  16.206  1.00  0.00           C
ATOM   3066  CB  ARG   378      46.103 -16.235  17.589  1.00  0.00           C
ATOM   3067  CG  ARG   378      46.854 -17.559  17.538  1.00  0.00           C
ATOM   3068  CD  ARG   378      46.105 -18.656  16.761  1.00  0.00           C
ATOM   3069  NE  ARG   378      46.708 -19.144  15.470  1.00  0.00           N
ATOM   3070  CZ  ARG   378      47.071 -20.315  15.106  1.00  0.00           C
ATOM   3071  NH1 ARG   378      47.232 -20.602  13.819  1.00  0.00           N
ATOM   3072  NH2 ARG   378      47.380 -21.168  16.006  1.00  0.00           N
ATOM   3073  C   ARG   378      44.963 -16.107  15.224  1.00  0.00           C
ATOM   3074  O   ARG   378      45.273 -16.791  14.299  1.00  0.00           O
ATOM   3075  N   LEU   379      43.679 -15.675  15.325  1.00  0.00           N
ATOM   3076  CA  LEU   379      42.664 -16.061  14.312  1.00  0.00           C
ATOM   3077  CB  LEU   379      41.246 -15.487  14.747  1.00  0.00           C
ATOM   3078  CG  LEU   379      40.071 -16.022  13.900  1.00  0.00           C
ATOM   3079  CD1 LEU   379      39.939 -17.535  13.592  1.00  0.00           C
ATOM   3080  CD2 LEU   379      38.740 -15.488  14.486  1.00  0.00           C
ATOM   3081  C   LEU   379      42.948 -15.570  12.906  1.00  0.00           C
ATOM   3082  O   LEU   379      42.980 -16.357  11.944  1.00  0.00           O
ATOM   3083  N   ARG   380      43.241 -14.280  12.692  1.00  0.00           N
ATOM   3084  CA  ARG   380      43.714 -13.729  11.414  1.00  0.00           C
ATOM   3085  CB  ARG   380      43.972 -12.261  11.605  1.00  0.00           C
ATOM   3086  CG  ARG   380      42.701 -11.402  11.675  1.00  0.00           C
ATOM   3087  CD  ARG   380      43.192 -10.027  12.261  1.00  0.00           C
ATOM   3088  NE  ARG   380      42.047  -9.051  12.247  1.00  0.00           N
ATOM   3089  CZ  ARG   380      41.638  -8.264  11.245  1.00  0.00           C
ATOM   3090  NH1 ARG   380      42.163  -8.159  10.022  1.00  0.00           N
ATOM   3091  NH2 ARG   380      40.572  -7.559  11.454  1.00  0.00           N
ATOM   3092  C   ARG   380      45.016 -14.346  10.803  1.00  0.00           C
ATOM   3093  O   ARG   380      45.043 -14.491   9.541  1.00  0.00           O
ATOM   3094  N   SER   381      45.990 -14.712  11.652  1.00  0.00           N
ATOM   3095  CA  SER   381      47.105 -15.468  11.182  1.00  0.00           C
ATOM   3096  CB  SER   381      48.169 -15.467  12.318  1.00  0.00           C
ATOM   3097  OG  SER   381      49.222 -16.240  11.851  1.00  0.00           O
ATOM   3098  C   SER   381      46.717 -16.906  10.682  1.00  0.00           C
ATOM   3099  O   SER   381      47.113 -17.249   9.558  1.00  0.00           O
ATOM   3100  N   LEU   382      45.756 -17.578  11.323  1.00  0.00           N
ATOM   3101  CA  LEU   382      45.135 -18.820  10.856  1.00  0.00           C
ATOM   3102  CB  LEU   382      44.203 -19.393  11.928  1.00  0.00           C
ATOM   3103  CG  LEU   382      43.777 -20.828  11.583  1.00  0.00           C
ATOM   3104  CD1 LEU   382      44.875 -21.957  11.395  1.00  0.00           C
ATOM   3105  CD2 LEU   382      42.984 -21.331  12.763  1.00  0.00           C
ATOM   3106  C   LEU   382      44.440 -18.698   9.500  1.00  0.00           C
ATOM   3107  O   LEU   382      44.497 -19.501   8.578  1.00  0.00           O
ATOM   3108  N   LEU   383      43.521 -17.665   9.385  1.00  0.00           N
ATOM   3109  CA  LEU   383      42.804 -17.440   8.137  1.00  0.00           C
ATOM   3110  CB  LEU   383      41.800 -16.292   8.373  1.00  0.00           C
ATOM   3111  CG  LEU   383      40.690 -16.651   9.428  1.00  0.00           C
ATOM   3112  CD1 LEU   383      39.715 -15.517   9.737  1.00  0.00           C
ATOM   3113  CD2 LEU   383      39.889 -17.918   8.983  1.00  0.00           C
ATOM   3114  C   LEU   383      43.806 -17.061   6.944  1.00  0.00           C
ATOM   3115  O   LEU   383      43.627 -17.351   5.728  1.00  0.00           O
ATOM   3116  N   HIE   384      44.999 -16.478   7.347  1.00  0.00           N
ATOM   3117  CA  HIE   384      46.072 -16.151   6.357  1.00  0.00           C
ATOM   3118  CB  HIE   384      46.968 -15.096   6.961  1.00  0.00           C
ATOM   3119  CG  HIE   384      48.018 -14.639   5.941  1.00  0.00           C
ATOM   3120  ND1 HIE   384      47.769 -13.819   4.802  1.00  0.00           N
ATOM   3121  CE1 HIE   384      48.965 -13.618   4.335  1.00  0.00           C
ATOM   3122  NE2 HIE   384      49.951 -14.349   4.939  1.00  0.00           N
ATOM   3123  CD2 HIE   384      49.363 -14.991   5.983  1.00  0.00           C
ATOM   3124  C   HIE   384      46.795 -17.466   5.888  1.00  0.00           C
ATOM   3125  O   HIE   384      46.937 -17.675   4.685  1.00  0.00           O
ATOM   3126  N   THR   385      47.000 -18.398   6.843  1.00  0.00           N
ATOM   3127  CA  THR   385      47.559 -19.737   6.599  1.00  0.00           C
ATOM   3128  CB  THR   385      47.795 -20.637   7.872  1.00  0.00           C
ATOM   3129  CG2 THR   385      47.949 -22.129   7.619  1.00  0.00           C
ATOM   3130  OG1 THR   385      49.022 -20.361   8.425  1.00  0.00           O
ATOM   3131  C   THR   385      46.556 -20.414   5.725  1.00  0.00           C
ATOM   3132  O   THR   385      46.957 -21.109   4.774  1.00  0.00           O
ATOM   3133  N   LEU   386      45.236 -20.222   5.879  1.00  0.00           N
ATOM   3134  CA  LEU   386      44.231 -21.042   5.134  1.00  0.00           C
ATOM   3135  CB  LEU   386      42.925 -21.226   6.030  1.00  0.00           C
ATOM   3136  CG  LEU   386      43.040 -22.100   7.266  1.00  0.00           C
ATOM   3137  CD1 LEU   386      41.735 -22.235   8.041  1.00  0.00           C
ATOM   3138  CD2 LEU   386      43.633 -23.471   6.861  1.00  0.00           C
ATOM   3139  C   LEU   386      43.944 -20.401   3.787  1.00  0.00           C
ATOM   3140  O   LEU   386      43.010 -20.799   3.074  1.00  0.00           O
ATOM   3141  N   GLU   387      44.643 -19.334   3.358  1.00  0.00           N
ATOM   3142  CA  GLU   387      44.465 -18.554   2.136  1.00  0.00           C
ATOM   3143  CB  GLU   387      45.003 -19.234   0.835  1.00  0.00           C
ATOM   3144  CG  GLU   387      46.313 -20.019   0.911  1.00  0.00           C
ATOM   3145  CD  GLU   387      46.658 -21.059  -0.230  1.00  0.00           C
ATOM   3146  OE1 GLU   387      45.754 -21.673  -0.896  1.00  0.00           O
ATOM   3147  OE2 GLU   387      47.863 -21.333  -0.537  1.00  0.00           O
ATOM   3148  C   GLU   387      43.008 -18.017   1.894  1.00  0.00           C
ATOM   3149  O   GLU   387      42.470 -18.030   0.771  1.00  0.00           O
ATOM   3150  N   ILE   388      42.321 -17.775   3.007  1.00  0.00           N
ATOM   3151  CA  ILE   388      40.916 -17.437   3.101  1.00  0.00           C
ATOM   3152  CB  ILE   388      40.197 -17.870   4.463  1.00  0.00           C
ATOM   3153  CG2 ILE   388      38.866 -17.186   4.616  1.00  0.00           C
ATOM   3154  CG1 ILE   388      40.107 -19.357   4.573  1.00  0.00           C
ATOM   3155  CD1 ILE   388      39.637 -20.039   5.842  1.00  0.00           C
ATOM   3156  C   ILE   388      40.757 -15.946   2.770  1.00  0.00           C
ATOM   3157  O   ILE   388      41.104 -14.966   3.396  1.00  0.00           O
ATOM   3158  N   THR   389      40.126 -15.770   1.616  1.00  0.00           N
ATOM   3159  CA  THR   389      39.638 -14.481   1.176  1.00  0.00           C
ATOM   3160  CB  THR   389      39.850 -14.334  -0.312  1.00  0.00           C
ATOM   3161  CG2 THR   389      41.351 -14.374  -0.626  1.00  0.00           C
ATOM   3162  OG1 THR   389      39.196 -15.322  -1.021  1.00  0.00           O
ATOM   3163  C   THR   389      38.200 -14.133   1.496  1.00  0.00           C
ATOM   3164  O   THR   389      37.880 -12.943   1.553  1.00  0.00           O
ATOM   3165  N   ASP   390      37.405 -15.122   1.963  1.00  0.00           N
ATOM   3166  CA  ASP   390      36.064 -15.189   2.532  1.00  0.00           C
ATOM   3167  CB  ASP   390      35.436 -16.546   2.372  1.00  0.00           C
ATOM   3168  CG  ASP   390      35.479 -17.148   1.000  1.00  0.00           C
ATOM   3169  OD1 ASP   390      35.935 -18.292   0.801  1.00  0.00           O
ATOM   3170  OD2 ASP   390      35.095 -16.433   0.039  1.00  0.00           O
ATOM   3171  C   ASP   390      35.906 -14.582   3.932  1.00  0.00           C
ATOM   3172  O   ASP   390      34.995 -14.864   4.694  1.00  0.00           O
ATOM   3173  N   LEU   391      36.840 -13.665   4.295  1.00  0.00           N
ATOM   3174  CA  LEU   391      36.899 -13.093   5.612  1.00  0.00           C
ATOM   3175  CB  LEU   391      38.025 -11.989   5.671  1.00  0.00           C
ATOM   3176  CG  LEU   391      39.433 -12.575   5.371  1.00  0.00           C
ATOM   3177  CD1 LEU   391      40.587 -11.576   5.258  1.00  0.00           C
ATOM   3178  CD2 LEU   391      39.806 -13.627   6.334  1.00  0.00           C
ATOM   3179  C   LEU   391      35.598 -12.510   6.198  1.00  0.00           C
ATOM   3180  O   LEU   391      35.384 -12.534   7.409  1.00  0.00           O
ATOM   3181  N   ALA   392      34.718 -12.096   5.284  1.00  0.00           N
ATOM   3182  CA  ALA   392      33.382 -11.494   5.532  1.00  0.00           C
ATOM   3183  CB  ALA   392      32.966 -10.746   4.268  1.00  0.00           C
ATOM   3184  C   ALA   392      32.388 -12.577   5.988  1.00  0.00           C
ATOM   3185  O   ALA   392      31.705 -12.395   7.016  1.00  0.00           O
ATOM   3186  N   ASP   393      32.548 -13.820   5.510  1.00  0.00           N
ATOM   3187  CA  ASP   393      31.723 -14.938   5.927  1.00  0.00           C
ATOM   3188  CB  ASP   393      31.693 -16.092   4.912  1.00  0.00           C
ATOM   3189  CG  ASP   393      31.540 -15.660   3.398  1.00  0.00           C
ATOM   3190  OD1 ASP   393      31.762 -14.451   2.973  1.00  0.00           O
ATOM   3191  OD2 ASP   393      31.181 -16.505   2.591  1.00  0.00           O
ATOM   3192  C   ASP   393      32.043 -15.410   7.328  1.00  0.00           C
ATOM   3193  O   ASP   393      31.197 -15.756   8.122  1.00  0.00           O
ATOM   3194  N   PHE   394      33.312 -15.376   7.663  1.00  0.00           N
ATOM   3195  CA  PHE   394      33.816 -15.781   9.050  1.00  0.00           C
ATOM   3196  CB  PHE   394      35.301 -16.289   8.985  1.00  0.00           C
ATOM   3197  CG  PHE   394      35.497 -17.550   8.243  1.00  0.00           C
ATOM   3198  CD1 PHE   394      35.541 -17.582   6.791  1.00  0.00           C
ATOM   3199  CE1 PHE   394      35.673 -18.822   6.156  1.00  0.00           C
ATOM   3200  CZ  PHE   394      35.667 -20.043   6.868  1.00  0.00           C
ATOM   3201  CE2 PHE   394      35.584 -19.977   8.272  1.00  0.00           C
ATOM   3202  CD2 PHE   394      35.534 -18.736   8.953  1.00  0.00           C
ATOM   3203  C   PHE   394      33.593 -14.696  10.107  1.00  0.00           C
ATOM   3204  O   PHE   394      34.096 -14.858  11.260  1.00  0.00           O
ATOM   3205  N   SER   395      32.969 -13.570   9.747  1.00  0.00           N
ATOM   3206  CA  SER   395      32.876 -12.340  10.537  1.00  0.00           C
ATOM   3207  CB  SER   395      32.201 -11.202   9.830  1.00  0.00           C
ATOM   3208  OG  SER   395      32.243 -10.116  10.739  1.00  0.00           O
ATOM   3209  C   SER   395      32.224 -12.521  11.939  1.00  0.00           C
ATOM   3210  O   SER   395      32.835 -12.160  12.922  1.00  0.00           O
ATOM   3211  N   PRO   396      31.090 -13.226  12.178  1.00  0.00           N
ATOM   3212  CD  PRO   396      30.085 -13.611  11.183  1.00  0.00           C
ATOM   3213  CG  PRO   396      28.788 -13.945  11.946  1.00  0.00           C
ATOM   3214  CB  PRO   396      29.397 -14.534  13.205  1.00  0.00           C
ATOM   3215  CA  PRO   396      30.573 -13.581  13.518  1.00  0.00           C
ATOM   3216  C   PRO   396      31.630 -14.283  14.478  1.00  0.00           C
ATOM   3217  O   PRO   396      31.578 -14.149  15.698  1.00  0.00           O
ATOM   3218  N   LEU   397      32.644 -15.004  13.950  1.00  0.00           N
ATOM   3219  CA  LEU   397      33.777 -15.544  14.661  1.00  0.00           C
ATOM   3220  CB  LEU   397      34.221 -16.884  14.105  1.00  0.00           C
ATOM   3221  CG  LEU   397      35.365 -17.661  14.694  1.00  0.00           C
ATOM   3222  CD1 LEU   397      34.980 -18.048  16.119  1.00  0.00           C
ATOM   3223  CD2 LEU   397      35.706 -18.923  13.927  1.00  0.00           C
ATOM   3224  C   LEU   397      34.953 -14.531  14.866  1.00  0.00           C
ATOM   3225  O   LEU   397      35.446 -14.420  16.011  1.00  0.00           O
ATOM   3226  N   THR   398      35.305 -13.800  13.784  1.00  0.00           N
ATOM   3227  CA  THR   398      36.293 -12.736  13.913  1.00  0.00           C
ATOM   3228  CB  THR   398      36.842 -12.165  12.621  1.00  0.00           C
ATOM   3229  CG2 THR   398      37.240 -13.219  11.587  1.00  0.00           C
ATOM   3230  OG1 THR   398      35.844 -11.379  11.987  1.00  0.00           O
ATOM   3231  C   THR   398      35.760 -11.624  14.907  1.00  0.00           C
ATOM   3232  O   THR   398      36.552 -11.126  15.714  1.00  0.00           O
ATOM   3233  N   LEU   399      34.460 -11.445  15.073  1.00  0.00           N
ATOM   3234  CA  LEU   399      33.692 -10.587  16.042  1.00  0.00           C
ATOM   3235  CB  LEU   399      32.184 -10.555  15.739  1.00  0.00           C
ATOM   3236  CG  LEU   399      31.210 -10.066  16.766  1.00  0.00           C
ATOM   3237  CD1 LEU   399      31.379  -8.631  17.162  1.00  0.00           C
ATOM   3238  CD2 LEU   399      29.732 -10.302  16.329  1.00  0.00           C
ATOM   3239  C   LEU   399      34.051 -11.027  17.456  1.00  0.00           C
ATOM   3240  O   LEU   399      34.555 -10.236  18.269  1.00  0.00           O
ATOM   3241  N   LEU   400      33.786 -12.364  17.724  1.00  0.00           N
ATOM   3242  CA  LEU   400      34.067 -12.952  18.982  1.00  0.00           C
ATOM   3243  CB  LEU   400      33.755 -14.499  18.989  1.00  0.00           C
ATOM   3244  CG  LEU   400      34.023 -15.153  20.372  1.00  0.00           C
ATOM   3245  CD1 LEU   400      33.015 -14.697  21.413  1.00  0.00           C
ATOM   3246  CD2 LEU   400      33.851 -16.677  20.166  1.00  0.00           C
ATOM   3247  C   LEU   400      35.522 -12.736  19.350  1.00  0.00           C
ATOM   3248  O   LEU   400      35.876 -12.325  20.460  1.00  0.00           O
ATOM   3249  N   ALA   401      36.469 -12.963  18.487  1.00  0.00           N
ATOM   3250  CA  ALA   401      37.903 -12.868  18.713  1.00  0.00           C
ATOM   3251  CB  ALA   401      38.550 -13.666  17.573  1.00  0.00           C
ATOM   3252  C   ALA   401      38.314 -11.388  18.918  1.00  0.00           C
ATOM   3253  O   ALA   401      39.255 -11.077  19.635  1.00  0.00           O
ATOM   3254  N   ASN   402      37.669 -10.424  18.299  1.00  0.00           N
ATOM   3255  CA  ASN   402      37.954  -8.983  18.451  1.00  0.00           C
ATOM   3256  CB  ASN   402      37.419  -8.288  17.191  1.00  0.00           C
ATOM   3257  CG  ASN   402      37.617  -6.821  17.144  1.00  0.00           C
ATOM   3258  OD1 ASN   402      38.714  -6.308  17.193  1.00  0.00           O
ATOM   3259  ND2 ASN   402      36.560  -5.985  17.185  1.00  0.00           N
ATOM   3260  C   ASN   402      37.418  -8.533  19.801  1.00  0.00           C
ATOM   3261  O   ASN   402      38.132  -7.785  20.433  1.00  0.00           O
ATOM   3262  N   PHE   403      36.221  -9.057  20.186  1.00  0.00           N
ATOM   3263  CA  PHE   403      35.649  -8.746  21.493  1.00  0.00           C
ATOM   3264  CB  PHE   403      34.247  -9.378  21.522  1.00  0.00           C
ATOM   3265  CG  PHE   403      33.652  -9.672  22.867  1.00  0.00           C
ATOM   3266  CD1 PHE   403      33.085  -8.668  23.646  1.00  0.00           C
ATOM   3267  CE1 PHE   403      32.625  -8.921  24.925  1.00  0.00           C
ATOM   3268  CZ  PHE   403      32.759 -10.214  25.458  1.00  0.00           C
ATOM   3269  CE2 PHE   403      33.156 -11.329  24.658  1.00  0.00           C
ATOM   3270  CD2 PHE   403      33.671 -11.020  23.352  1.00  0.00           C
ATOM   3271  C   PHE   403      36.599  -9.225  22.601  1.00  0.00           C
ATOM   3272  O   PHE   403      36.938  -8.509  23.529  1.00  0.00           O
ATOM   3273  N   ALA   404      37.074 -10.447  22.510  1.00  0.00           N
ATOM   3274  CA  ALA   404      38.095 -11.030  23.360  1.00  0.00           C
ATOM   3275  CB  ALA   404      38.426 -12.374  22.816  1.00  0.00           C
ATOM   3276  C   ALA   404      39.464 -10.195  23.391  1.00  0.00           C
ATOM   3277  O   ALA   404      40.008  -9.955  24.488  1.00  0.00           O
ATOM   3278  N   THR   405      39.912  -9.597  22.267  1.00  0.00           N
ATOM   3279  CA  THR   405      41.080  -8.735  22.177  1.00  0.00           C
ATOM   3280  CB  THR   405      41.394  -8.554  20.701  1.00  0.00           C
ATOM   3281  CG2 THR   405      42.650  -7.680  20.459  1.00  0.00           C
ATOM   3282  OG1 THR   405      41.631  -9.792  20.070  1.00  0.00           O
ATOM   3283  C   THR   405      40.882  -7.405  23.016  1.00  0.00           C
ATOM   3284  O   THR   405      41.691  -6.971  23.814  1.00  0.00           O
ATOM   3285  N   LEU   406      39.720  -6.764  22.803  1.00  0.00           N
ATOM   3286  CA  LEU   406      39.256  -5.523  23.347  1.00  0.00           C
ATOM   3287  CB  LEU   406      38.047  -4.973  22.586  1.00  0.00           C
ATOM   3288  CG  LEU   406      38.245  -4.280  21.216  1.00  0.00           C
ATOM   3289  CD1 LEU   406      36.943  -4.269  20.458  1.00  0.00           C
ATOM   3290  CD2 LEU   406      38.907  -2.915  21.250  1.00  0.00           C
ATOM   3291  C   LEU   406      38.997  -5.649  24.878  1.00  0.00           C
ATOM   3292  O   LEU   406      39.456  -4.848  25.714  1.00  0.00           O
ATOM   3293  N   VAL   407      38.235  -6.584  25.312  1.00  0.00           N
ATOM   3294  CA  VAL   407      37.951  -6.827  26.760  1.00  0.00           C
ATOM   3295  CB  VAL   407      36.733  -7.796  26.972  1.00  0.00           C
ATOM   3296  CG1 VAL   407      37.151  -9.289  26.791  1.00  0.00           C
ATOM   3297  CG2 VAL   407      36.244  -7.812  28.484  1.00  0.00           C
ATOM   3298  C   VAL   407      39.239  -7.276  27.532  1.00  0.00           C
ATOM   3299  O   VAL   407      39.233  -7.159  28.762  1.00  0.00           O
ATOM   3300  N   SER   408      40.355  -7.605  26.905  1.00  0.00           N
ATOM   3301  CA  SER   408      41.697  -7.897  27.395  1.00  0.00           C
ATOM   3302  CB  SER   408      42.095  -9.143  26.699  1.00  0.00           C
ATOM   3303  OG  SER   408      43.313  -9.463  27.362  1.00  0.00           O
ATOM   3304  C   SER   408      42.719  -6.725  27.314  1.00  0.00           C
ATOM   3305  O   SER   408      43.837  -6.931  27.791  1.00  0.00           O
ATOM   3306  N   THR   409      42.342  -5.621  26.665  1.00  0.00           N
ATOM   3307  CA  THR   409      43.283  -4.513  26.368  1.00  0.00           C
ATOM   3308  CB  THR   409      43.615  -4.402  24.879  1.00  0.00           C
ATOM   3309  CG2 THR   409      44.505  -5.570  24.457  1.00  0.00           C
ATOM   3310  OG1 THR   409      42.478  -4.414  24.074  1.00  0.00           O
ATOM   3311  C   THR   409      42.683  -3.215  26.934  1.00  0.00           C
ATOM   3312  O   THR   409      43.426  -2.212  26.921  1.00  0.00           O
ATOM   3313  N   TYR   410      41.447  -3.253  27.467  1.00  0.00           N
ATOM   3314  CA  TYR   410      40.937  -2.039  28.227  1.00  0.00           C
ATOM   3315  CB  TYR   410      40.061  -1.214  27.259  1.00  0.00           C
ATOM   3316  CG  TYR   410      40.658  -0.756  25.922  1.00  0.00           C
ATOM   3317  CD1 TYR   410      40.583  -1.466  24.721  1.00  0.00           C
ATOM   3318  CE1 TYR   410      41.327  -1.021  23.570  1.00  0.00           C
ATOM   3319  CZ  TYR   410      41.932   0.284  23.583  1.00  0.00           C
ATOM   3320  OH  TYR   410      42.545   0.772  22.527  1.00  0.00           O
ATOM   3321  CE2 TYR   410      41.905   1.045  24.789  1.00  0.00           C
ATOM   3322  CD2 TYR   410      41.367   0.414  25.956  1.00  0.00           C
ATOM   3323  C   TYR   410      40.117  -2.421  29.457  1.00  0.00           C
ATOM   3324  O   TYR   410      39.506  -3.478  29.428  1.00  0.00           O
ATOM   3325  N   ALA   411      40.067  -1.662  30.594  1.00  0.00           N
ATOM   3326  CA  ALA   411      39.120  -1.880  31.676  1.00  0.00           C
ATOM   3327  CB  ALA   411      39.733  -2.825  32.665  1.00  0.00           C
ATOM   3328  C   ALA   411      38.661  -0.585  32.424  1.00  0.00           C
ATOM   3329  O   ALA   411      37.515  -0.535  32.891  1.00  0.00           O
ATOM   3330  N   LYS   412      39.536   0.457  32.437  1.00  0.00           N
ATOM   3331  CA  LYS   412      39.123   1.844  32.959  1.00  0.00           C
ATOM   3332  CB  LYS   412      40.391   2.572  33.404  1.00  0.00           C
ATOM   3333  CG  LYS   412      40.923   1.814  34.637  1.00  0.00           C
ATOM   3334  CD  LYS   412      42.143   2.626  35.235  1.00  0.00           C
ATOM   3335  CE  LYS   412      42.929   1.772  36.224  1.00  0.00           C
ATOM   3336  NZ  LYS   412      43.187   2.379  37.473  1.00  0.00           N
ATOM   3337  C   LYS   412      38.572   2.598  31.687  1.00  0.00           C
ATOM   3338  O   LYS   412      39.056   2.394  30.584  1.00  0.00           O
ATOM   3339  N   GLY   413      37.425   3.250  31.878  1.00  0.00           N
ATOM   3340  CA  GLY   413      36.622   4.026  30.944  1.00  0.00           C
ATOM   3341  C   GLY   413      35.861   3.175  29.957  1.00  0.00           C
ATOM   3342  O   GLY   413      35.105   3.670  29.105  1.00  0.00           O
ATOM   3343  N   PHE   414      35.845   1.874  30.135  1.00  0.00           N
ATOM   3344  CA  PHE   414      35.123   0.895  29.360  1.00  0.00           C
ATOM   3345  CB  PHE   414      36.073   0.019  28.542  1.00  0.00           C
ATOM   3346  CG  PHE   414      36.741   0.645  27.319  1.00  0.00           C
ATOM   3347  CD1 PHE   414      37.844   1.502  27.393  1.00  0.00           C
ATOM   3348  CE1 PHE   414      38.444   1.932  26.228  1.00  0.00           C
ATOM   3349  CZ  PHE   414      38.029   1.482  24.960  1.00  0.00           C
ATOM   3350  CE2 PHE   414      36.978   0.523  24.929  1.00  0.00           C
ATOM   3351  CD2 PHE   414      36.346   0.170  26.093  1.00  0.00           C
ATOM   3352  C   PHE   414      34.311   0.045  30.268  1.00  0.00           C
ATOM   3353  O   PHE   414      34.678  -0.011  31.428  1.00  0.00           O
ATOM   3354  N   THR   415      33.290  -0.699  29.771  1.00  0.00           N
ATOM   3355  CA  THR   415      32.439  -1.502  30.647  1.00  0.00           C
ATOM   3356  CB  THR   415      31.349  -0.625  31.292  1.00  0.00           C
ATOM   3357  CG2 THR   415      30.127  -0.289  30.396  1.00  0.00           C
ATOM   3358  OG1 THR   415      30.697  -1.216  32.348  1.00  0.00           O
ATOM   3359  C   THR   415      31.860  -2.721  29.881  1.00  0.00           C
ATOM   3360  O   THR   415      31.842  -2.711  28.645  1.00  0.00           O
ATOM   3361  N   ILE   416      31.371  -3.771  30.607  1.00  0.00           N
ATOM   3362  CA  ILE   416      30.708  -5.035  30.039  1.00  0.00           C
ATOM   3363  CB  ILE   416      31.740  -6.214  30.120  1.00  0.00           C
ATOM   3364  CG2 ILE   416      32.076  -6.594  31.534  1.00  0.00           C
ATOM   3365  CG1 ILE   416      31.180  -7.523  29.423  1.00  0.00           C
ATOM   3366  CD1 ILE   416      32.334  -8.511  29.215  1.00  0.00           C
ATOM   3367  C   ILE   416      29.259  -5.355  30.559  1.00  0.00           C
ATOM   3368  O   ILE   416      29.083  -5.403  31.780  1.00  0.00           O
ATOM   3369  N   ILE   417      28.297  -5.617  29.706  1.00  0.00           N
ATOM   3370  CA  ILE   417      26.919  -5.924  30.095  1.00  0.00           C
ATOM   3371  CB  ILE   417      26.099  -4.651  29.913  1.00  0.00           C
ATOM   3372  CG2 ILE   417      24.600  -4.703  30.073  1.00  0.00           C
ATOM   3373  CG1 ILE   417      26.609  -3.477  30.793  1.00  0.00           C
ATOM   3374  CD1 ILE   417      26.452  -3.622  32.303  1.00  0.00           C
ATOM   3375  C   ILE   417      26.294  -7.123  29.248  1.00  0.00           C
ATOM   3376  O   ILE   417      26.677  -7.307  28.042  1.00  0.00           O
ATOM   3377  N   ILE   418      25.379  -7.999  29.813  1.00  0.00           N
ATOM   3378  CA  ILE   418      24.383  -8.742  28.999  1.00  0.00           C
ATOM   3379  CB  ILE   418      24.422 -10.229  29.418  1.00  0.00           C
ATOM   3380  CG2 ILE   418      23.264 -10.979  28.675  1.00  0.00           C
ATOM   3381  CG1 ILE   418      25.792 -10.922  29.127  1.00  0.00           C
ATOM   3382  CD1 ILE   418      25.955 -12.083  30.103  1.00  0.00           C
ATOM   3383  C   ILE   418      23.017  -8.134  29.214  1.00  0.00           C
ATOM   3384  O   ILE   418      22.659  -7.788  30.367  1.00  0.00           O
ATOM   3385  N   GLU   419      22.269  -7.897  28.147  1.00  0.00           N
ATOM   3386  CA  GLU   419      20.960  -7.227  28.166  1.00  0.00           C
ATOM   3387  CB  GLU   419      20.486  -6.887  26.724  1.00  0.00           C
ATOM   3388  CG  GLU   419      19.361  -5.873  26.712  1.00  0.00           C
ATOM   3389  CD  GLU   419      19.880  -4.460  26.941  1.00  0.00           C
ATOM   3390  OE1 GLU   419      20.471  -3.867  25.948  1.00  0.00           O
ATOM   3391  OE2 GLU   419      19.911  -3.857  28.079  1.00  0.00           O
ATOM   3392  C   GLU   419      19.886  -7.995  29.027  1.00  0.00           C
ATOM   3393  O   GLU   419      19.716  -9.131  28.666  1.00  0.00           O
ATOM   3394  N   PRO   420      19.274  -7.493  30.082  1.00  0.00           N
ATOM   3395  CD  PRO   420      19.486  -6.177  30.628  1.00  0.00           C
ATOM   3396  CG  PRO   420      18.341  -5.937  31.519  1.00  0.00           C
ATOM   3397  CB  PRO   420      18.175  -7.303  32.112  1.00  0.00           C
ATOM   3398  CA  PRO   420      18.285  -8.245  30.898  1.00  0.00           C
ATOM   3399  C   PRO   420      16.892  -8.466  30.286  1.00  0.00           C
ATOM   3400  O   PRO   420      16.212  -9.493  30.465  1.00  0.00           O
ATOM   3401  N   PHE   421      16.405  -7.575  29.424  1.00  0.00           N
ATOM   3402  CA  PHE   421      15.076  -7.507  28.817  1.00  0.00           C
ATOM   3403  CB  PHE   421      14.029  -7.217  29.920  1.00  0.00           C
ATOM   3404  CG  PHE   421      14.317  -6.054  30.828  1.00  0.00           C
ATOM   3405  CD1 PHE   421      14.501  -6.419  32.193  1.00  0.00           C
ATOM   3406  CE1 PHE   421      14.833  -5.434  33.140  1.00  0.00           C
ATOM   3407  CZ  PHE   421      15.034  -4.147  32.659  1.00  0.00           C
ATOM   3408  CE2 PHE   421      14.930  -3.807  31.309  1.00  0.00           C
ATOM   3409  CD2 PHE   421      14.508  -4.758  30.373  1.00  0.00           C
ATOM   3410  C   PHE   421      15.032  -6.536  27.665  1.00  0.00           C
ATOM   3411  O   PHE   421      16.015  -5.788  27.496  1.00  0.00           O
ATOM   3412  N   ASP   422      13.946  -6.514  26.933  1.00  0.00           N
ATOM   3413  CA  ASP   422      13.663  -5.588  25.841  1.00  0.00           C
ATOM   3414  CB  ASP   422      13.090  -6.504  24.686  1.00  0.00           C
ATOM   3415  CG  ASP   422      12.992  -5.798  23.315  1.00  0.00           C
ATOM   3416  OD1 ASP   422      13.406  -4.648  23.114  1.00  0.00           O
ATOM   3417  OD2 ASP   422      12.497  -6.460  22.354  1.00  0.00           O
ATOM   3418  C   ASP   422      12.672  -4.509  26.405  1.00  0.00           C
ATOM   3419  O   ASP   422      12.328  -4.406  27.606  1.00  0.00           O
ATOM   3420  N   ASP   423      12.237  -3.568  25.559  1.00  0.00           N
ATOM   3421  CA  ASP   423      11.436  -2.420  26.147  1.00  0.00           C
ATOM   3422  CB  ASP   423      11.382  -1.205  25.239  1.00  0.00           C
ATOM   3423  CG  ASP   423      10.675  -1.567  23.951  1.00  0.00           C
ATOM   3424  OD1 ASP   423       9.490  -1.195  23.729  1.00  0.00           O
ATOM   3425  OD2 ASP   423      11.276  -2.278  23.103  1.00  0.00           O
ATOM   3426  C   ASP   423       9.990  -2.888  26.469  1.00  0.00           C
ATOM   3427  O   ASP   423       9.420  -3.811  25.818  1.00  0.00           O
ATOM   3428  N   ARG   424       9.339  -2.326  27.539  1.00  0.00           N
ATOM   3429  CA  ARG   424       7.974  -2.648  27.916  1.00  0.00           C
ATOM   3430  CB  ARG   424       7.093  -1.930  26.869  1.00  0.00           C
ATOM   3431  CG  ARG   424       7.164  -0.395  26.981  1.00  0.00           C
ATOM   3432  CD  ARG   424       6.384   0.387  25.924  1.00  0.00           C
ATOM   3433  NE  ARG   424       7.252   0.444  24.774  1.00  0.00           N
ATOM   3434  CZ  ARG   424       7.112   1.104  23.700  1.00  0.00           C
ATOM   3435  NH1 ARG   424       8.045   1.175  22.831  1.00  0.00           N
ATOM   3436  NH2 ARG   424       6.069   1.853  23.429  1.00  0.00           N
ATOM   3437  C   ARG   424       7.628  -4.110  28.090  1.00  0.00           C
ATOM   3438  O   ARG   424       6.468  -4.476  27.878  1.00  0.00           O
ATOM   3439  N   THR   425       8.628  -4.930  28.492  1.00  0.00           N
ATOM   3440  CA  THR   425       8.360  -6.348  28.888  1.00  0.00           C
ATOM   3441  CB  THR   425       8.373  -7.203  27.641  1.00  0.00           C
ATOM   3442  CG2 THR   425       9.698  -7.103  26.839  1.00  0.00           C
ATOM   3443  OG1 THR   425       8.238  -8.556  27.896  1.00  0.00           O
ATOM   3444  C   THR   425       9.319  -6.964  29.898  1.00  0.00           C
ATOM   3445  O   THR   425      10.460  -6.527  29.977  1.00  0.00           O
ATOM   3446  N   PRO   426       8.928  -7.957  30.750  1.00  0.00           N
ATOM   3447  CD  PRO   426       7.513  -8.240  31.000  1.00  0.00           C
ATOM   3448  CG  PRO   426       7.496  -8.707  32.416  1.00  0.00           C
ATOM   3449  CB  PRO   426       8.784  -9.453  32.555  1.00  0.00           C
ATOM   3450  CA  PRO   426       9.812  -8.638  31.651  1.00  0.00           C
ATOM   3451  C   PRO   426      10.906  -9.543  31.066  1.00  0.00           C
ATOM   3452  O   PRO   426      11.616 -10.240  31.755  1.00  0.00           O
ATOM   3453  N   THR   427      10.901  -9.739  29.795  1.00  0.00           N
ATOM   3454  CA  THR   427      11.663 -10.765  29.008  1.00  0.00           C
ATOM   3455  CB  THR   427      10.787 -12.011  28.745  1.00  0.00           C
ATOM   3456  CG2 THR   427       9.771 -11.809  27.545  1.00  0.00           C
ATOM   3457  OG1 THR   427      11.590 -13.162  28.396  1.00  0.00           O
ATOM   3458  C   THR   427      12.427 -10.254  27.757  1.00  0.00           C
ATOM   3459  O   THR   427      12.393  -9.081  27.390  1.00  0.00           O
ATOM   3460  N   ILE   428      13.223 -11.126  27.172  1.00  0.00           N
ATOM   3461  CA  ILE   428      13.915 -10.957  25.867  1.00  0.00           C
ATOM   3462  CB  ILE   428      15.212 -10.198  26.135  1.00  0.00           C
ATOM   3463  CG2 ILE   428      16.189 -10.849  27.122  1.00  0.00           C
ATOM   3464  CG1 ILE   428      15.922  -9.720  24.879  1.00  0.00           C
ATOM   3465  CD1 ILE   428      16.907  -8.578  24.992  1.00  0.00           C
ATOM   3466  C   ILE   428      14.161 -12.238  25.152  1.00  0.00           C
ATOM   3467  O   ILE   428      14.867 -13.061  25.609  1.00  0.00           O
ATOM   3468  N   ALA   429      13.668 -12.314  23.891  1.00  0.00           N
ATOM   3469  CA  ALA   429      14.044 -13.423  22.931  1.00  0.00           C
ATOM   3470  CB  ALA   429      13.004 -13.527  21.767  1.00  0.00           C
ATOM   3471  C   ALA   429      15.512 -13.531  22.467  1.00  0.00           C
ATOM   3472  O   ALA   429      15.897 -14.635  22.155  1.00  0.00           O
ATOM   3473  N   ASN   430      16.204 -12.398  22.171  1.00  0.00           N
ATOM   3474  CA  ASN   430      17.539 -12.423  21.567  1.00  0.00           C
ATOM   3475  CB  ASN   430      17.347 -11.939  20.070  1.00  0.00           C
ATOM   3476  CG  ASN   430      18.639 -11.891  19.260  1.00  0.00           C
ATOM   3477  OD1 ASN   430      19.620 -12.574  19.527  1.00  0.00           O
ATOM   3478  ND2 ASN   430      18.687 -11.030  18.307  1.00  0.00           N
ATOM   3479  C   ASN   430      18.475 -11.474  22.422  1.00  0.00           C
ATOM   3480  O   ASN   430      18.613 -10.305  22.004  1.00  0.00           O
ATOM   3481  N   PRO   431      18.940 -11.868  23.571  1.00  0.00           N
ATOM   3482  CD  PRO   431      18.766 -13.151  24.180  1.00  0.00           C
ATOM   3483  CG  PRO   431      19.758 -13.166  25.372  1.00  0.00           C
ATOM   3484  CB  PRO   431      19.910 -11.689  25.734  1.00  0.00           C
ATOM   3485  CA  PRO   431      19.742 -10.962  24.388  1.00  0.00           C
ATOM   3486  C   PRO   431      21.065 -10.525  23.621  1.00  0.00           C
ATOM   3487  O   PRO   431      21.406 -11.230  22.663  1.00  0.00           O
ATOM   3488  N   ILE   432      21.645  -9.481  24.208  1.00  0.00           N
ATOM   3489  CA  ILE   432      22.772  -8.878  23.564  1.00  0.00           C
ATOM   3490  CB  ILE   432      22.378  -7.473  23.007  1.00  0.00           C
ATOM   3491  CG2 ILE   432      23.609  -6.968  22.241  1.00  0.00           C
ATOM   3492  CG1 ILE   432      21.215  -7.466  22.068  1.00  0.00           C
ATOM   3493  CD1 ILE   432      19.884  -7.121  22.789  1.00  0.00           C
ATOM   3494  C   ILE   432      23.830  -8.789  24.638  1.00  0.00           C
ATOM   3495  O   ILE   432      23.617  -8.258  25.738  1.00  0.00           O
ATOM   3496  N   LEU   433      25.022  -9.283  24.355  1.00  0.00           N
ATOM   3497  CA  LEU   433      26.348  -9.066  25.050  1.00  0.00           C
ATOM   3498  CB  LEU   433      27.236 -10.330  24.747  1.00  0.00           C
ATOM   3499  CG  LEU   433      28.684 -10.192  25.264  1.00  0.00           C
ATOM   3500  CD1 LEU   433      28.740  -9.767  26.721  1.00  0.00           C
ATOM   3501  CD2 LEU   433      29.464 -11.476  25.140  1.00  0.00           C
ATOM   3502  C   LEU   433      27.052  -7.821  24.549  1.00  0.00           C
ATOM   3503  O   LEU   433      27.482  -7.810  23.431  1.00  0.00           O
ATOM   3504  N   HIE   434      27.060  -6.781  25.394  1.00  0.00           N
ATOM   3505  CA  HIE   434      27.646  -5.460  24.994  1.00  0.00           C
ATOM   3506  CB  HIE   434      26.809  -4.295  25.476  1.00  0.00           C
ATOM   3507  CG  HIE   434      25.411  -4.383  25.018  1.00  0.00           C
ATOM   3508  ND1 HIE   434      24.904  -3.957  23.740  1.00  0.00           N
ATOM   3509  CE1 HIE   434      23.581  -4.079  23.857  1.00  0.00           C
ATOM   3510  NE2 HIE   434      23.187  -4.611  25.043  1.00  0.00           N
ATOM   3511  CD2 HIE   434      24.332  -4.770  25.841  1.00  0.00           C
ATOM   3512  C   HIE   434      29.081  -5.292  25.497  1.00  0.00           C
ATOM   3513  O   HIE   434      29.372  -5.681  26.676  1.00  0.00           O
ATOM   3514  N   PHE   435      29.908  -4.585  24.734  1.00  0.00           N
ATOM   3515  CA  PHE   435      31.192  -4.079  25.148  1.00  0.00           C
ATOM   3516  CB  PHE   435      32.433  -4.958  24.938  1.00  0.00           C
ATOM   3517  CG  PHE   435      33.710  -4.345  25.460  1.00  0.00           C
ATOM   3518  CD1 PHE   435      34.051  -4.691  26.744  1.00  0.00           C
ATOM   3519  CE1 PHE   435      35.319  -4.286  27.165  1.00  0.00           C
ATOM   3520  CZ  PHE   435      36.136  -3.472  26.347  1.00  0.00           C
ATOM   3521  CE2 PHE   435      35.796  -3.110  25.021  1.00  0.00           C
ATOM   3522  CD2 PHE   435      34.552  -3.623  24.551  1.00  0.00           C
ATOM   3523  C   PHE   435      31.382  -2.670  24.608  1.00  0.00           C
ATOM   3524  O   PHE   435      31.357  -2.493  23.379  1.00  0.00           O
ATOM   3525  N   SER   436      31.558  -1.633  25.415  1.00  0.00           N
ATOM   3526  CA  SER   436      31.712  -0.209  24.963  1.00  0.00           C
ATOM   3527  CB  SER   436      30.290   0.340  24.858  1.00  0.00           C
ATOM   3528  OG  SER   436      30.239   1.670  24.483  1.00  0.00           O
ATOM   3529  C   SER   436      32.642   0.716  25.885  1.00  0.00           C
ATOM   3530  O   SER   436      32.829   0.365  27.037  1.00  0.00           O
ATOM   3531  N   CYS   437      33.105   1.827  25.355  1.00  0.00           N
ATOM   3532  CA  CYS   437      33.735   2.936  26.020  1.00  0.00           C
ATOM   3533  CB  CYS   437      34.778   3.510  25.171  1.00  0.00           C
ATOM   3534  SG  CYS   437      35.909   4.647  26.083  1.00  0.00           S
ATOM   3535  C   CYS   437      32.632   3.966  26.305  1.00  0.00           C
ATOM   3536  O   CYS   437      31.797   4.317  25.487  1.00  0.00           O
ATOM   3537  N   MET   438      32.831   4.585  27.480  1.00  0.00           N
ATOM   3538  CA  MET   438      32.090   5.861  27.807  1.00  0.00           C
ATOM   3539  CB  MET   438      32.015   5.914  29.371  1.00  0.00           C
ATOM   3540  CG  MET   438      31.184   4.738  29.920  1.00  0.00           C
ATOM   3541  SD  MET   438      31.793   3.032  30.082  1.00  0.00           S
ATOM   3542  CE  MET   438      32.605   3.281  31.697  1.00  0.00           C
ATOM   3543  C   MET   438      32.643   7.160  27.237  1.00  0.00           C
ATOM   3544  O   MET   438      32.241   8.271  27.651  1.00  0.00           O
ATOM   3545  N   ASP   439      33.833   7.107  26.679  1.00  0.00           N
ATOM   3546  CA  ASP   439      34.654   8.287  26.432  1.00  0.00           C
ATOM   3547  CB  ASP   439      36.039   7.978  26.980  1.00  0.00           C
ATOM   3548  CG  ASP   439      36.865   9.157  27.387  1.00  0.00           C
ATOM   3549  OD1 ASP   439      36.691  10.265  26.810  1.00  0.00           O
ATOM   3550  OD2 ASP   439      37.797   9.082  28.230  1.00  0.00           O
ATOM   3551  C   ASP   439      34.627   8.875  24.976  1.00  0.00           C
ATOM   3552  O   ASP   439      35.244   8.285  24.101  1.00  0.00           O
ATOM   3553  N   ALA   440      33.977  10.016  24.740  1.00  0.00           N
ATOM   3554  CA  ALA   440      33.859  10.596  23.377  1.00  0.00           C
ATOM   3555  CB  ALA   440      32.752  11.639  23.396  1.00  0.00           C
ATOM   3556  C   ALA   440      35.160  11.223  22.875  1.00  0.00           C
ATOM   3557  O   ALA   440      35.354  11.326  21.681  1.00  0.00           O
ATOM   3558  N   SER   441      36.175  11.370  23.760  1.00  0.00           N
ATOM   3559  CA  SER   441      37.573  11.775  23.527  1.00  0.00           C
ATOM   3560  CB  SER   441      38.348  12.487  24.670  1.00  0.00           C
ATOM   3561  OG  SER   441      38.634  11.620  25.765  1.00  0.00           O
ATOM   3562  C   SER   441      38.564  10.769  22.992  1.00  0.00           C
ATOM   3563  O   SER   441      39.483  11.169  22.282  1.00  0.00           O
ATOM   3564  N   LEU   442      38.311   9.481  23.151  1.00  0.00           N
ATOM   3565  CA  LEU   442      39.299   8.352  22.863  1.00  0.00           C
ATOM   3566  CB  LEU   442      38.816   7.103  23.572  1.00  0.00           C
ATOM   3567  CG  LEU   442      39.781   5.905  23.543  1.00  0.00           C
ATOM   3568  CD1 LEU   442      41.152   6.259  24.118  1.00  0.00           C
ATOM   3569  CD2 LEU   442      39.197   4.743  24.312  1.00  0.00           C
ATOM   3570  C   LEU   442      39.638   8.202  21.343  1.00  0.00           C
ATOM   3571  O   LEU   442      40.842   8.089  20.974  1.00  0.00           O
ATOM   3572  N   ALA   443      38.721   8.363  20.492  1.00  0.00           N
ATOM   3573  CA  ALA   443      39.000   8.167  19.042  1.00  0.00           C
ATOM   3574  CB  ALA   443      37.819   7.515  18.400  1.00  0.00           C
ATOM   3575  C   ALA   443      39.424   9.540  18.332  1.00  0.00           C
ATOM   3576  O   ALA   443      40.139   9.410  17.320  1.00  0.00           O
ATOM   3577  N   ILE   444      39.069  10.740  18.899  1.00  0.00           N
ATOM   3578  CA  ILE   444      39.585  12.049  18.486  1.00  0.00           C
ATOM   3579  CB  ILE   444      38.459  13.080  18.622  1.00  0.00           C
ATOM   3580  CG2 ILE   444      38.139  13.223  20.114  1.00  0.00           C
ATOM   3581  CG1 ILE   444      38.838  14.358  17.917  1.00  0.00           C
ATOM   3582  CD1 ILE   444      37.711  15.372  17.632  1.00  0.00           C
ATOM   3583  C   ILE   444      40.962  12.498  19.121  1.00  0.00           C
ATOM   3584  O   ILE   444      41.705  13.290  18.508  1.00  0.00           O
ATOM   3585  N   LYS   445      41.350  12.023  20.281  1.00  0.00           N
ATOM   3586  CA  LYS   445      42.670  12.389  20.890  1.00  0.00           C
ATOM   3587  CB  LYS   445      42.749  11.767  22.323  1.00  0.00           C
ATOM   3588  CG  LYS   445      43.975  12.311  23.059  1.00  0.00           C
ATOM   3589  CD  LYS   445      44.054  11.859  24.517  1.00  0.00           C
ATOM   3590  CE  LYS   445      42.935  12.213  25.454  1.00  0.00           C
ATOM   3591  NZ  LYS   445      43.276  11.920  26.866  1.00  0.00           N
ATOM   3592  C   LYS   445      43.998  12.164  20.008  1.00  0.00           C
ATOM   3593  O   LYS   445      44.782  13.087  19.920  1.00  0.00           O
ATOM   3594  N   PRO   446      44.079  11.080  19.220  1.00  0.00           N
ATOM   3595  CD  PRO   446      43.489   9.814  19.370  1.00  0.00           C
ATOM   3596  CG  PRO   446      43.833   9.079  18.054  1.00  0.00           C
ATOM   3597  CB  PRO   446      45.263   9.477  17.860  1.00  0.00           C
ATOM   3598  CA  PRO   446      45.228  10.956  18.307  1.00  0.00           C
ATOM   3599  C   PRO   446      45.153  11.885  17.117  1.00  0.00           C
ATOM   3600  O   PRO   446      46.111  12.385  16.626  1.00  0.00           O
ATOM   3601  N   VAL   447      43.918  12.195  16.685  1.00  0.00           N
ATOM   3602  CA  VAL   447      43.688  13.235  15.675  1.00  0.00           C
ATOM   3603  CB  VAL   447      42.209  13.340  15.211  1.00  0.00           C
ATOM   3604  CG1 VAL   447      41.947  14.404  14.170  1.00  0.00           C
ATOM   3605  CG2 VAL   447      41.563  11.982  14.758  1.00  0.00           C
ATOM   3606  C   VAL   447      44.050  14.627  16.169  1.00  0.00           C
ATOM   3607  O   VAL   447      44.829  15.234  15.505  1.00  0.00           O
ATOM   3608  N   PHE   448      43.671  14.994  17.390  1.00  0.00           N
ATOM   3609  CA  PHE   448      44.225  16.196  18.043  1.00  0.00           C
ATOM   3610  CB  PHE   448      43.473  16.349  19.415  1.00  0.00           C
ATOM   3611  CG  PHE   448      41.945  16.659  19.374  1.00  0.00           C
ATOM   3612  CD1 PHE   448      41.559  17.745  18.534  1.00  0.00           C
ATOM   3613  CE1 PHE   448      40.165  18.047  18.535  1.00  0.00           C
ATOM   3614  CZ  PHE   448      39.313  17.491  19.466  1.00  0.00           C
ATOM   3615  CE2 PHE   448      39.798  16.655  20.490  1.00  0.00           C
ATOM   3616  CD2 PHE   448      41.069  16.101  20.300  1.00  0.00           C
ATOM   3617  C   PHE   448      45.710  16.202  18.203  1.00  0.00           C
ATOM   3618  O   PHE   448      46.403  17.248  18.044  1.00  0.00           O
ATOM   3619  N   GLU   449      46.295  15.064  18.427  1.00  0.00           N
ATOM   3620  CA  GLU   449      47.793  14.883  18.678  1.00  0.00           C
ATOM   3621  CB  GLU   449      48.018  13.527  19.367  1.00  0.00           C
ATOM   3622  CG  GLU   449      49.458  13.424  19.920  1.00  0.00           C
ATOM   3623  CD  GLU   449      49.802  14.618  20.894  1.00  0.00           C
ATOM   3624  OE1 GLU   449      49.011  14.868  21.803  1.00  0.00           O
ATOM   3625  OE2 GLU   449      50.859  15.277  20.790  1.00  0.00           O
ATOM   3626  C   GLU   449      48.716  15.063  17.435  1.00  0.00           C
ATOM   3627  O   GLU   449      49.889  15.480  17.586  1.00  0.00           O
ATOM   3628  N   ARG   450      48.176  14.609  16.263  1.00  0.00           N
ATOM   3629  CA  ARG   450      48.925  14.404  14.948  1.00  0.00           C
ATOM   3630  CB  ARG   450      48.303  13.271  14.142  1.00  0.00           C
ATOM   3631  CG  ARG   450      48.634  11.930  14.778  1.00  0.00           C
ATOM   3632  CD  ARG   450      47.719  10.881  14.080  1.00  0.00           C
ATOM   3633  NE  ARG   450      47.690   9.530  14.656  1.00  0.00           N
ATOM   3634  CZ  ARG   450      46.856   8.555  14.251  1.00  0.00           C
ATOM   3635  NH1 ARG   450      46.004   8.585  13.275  1.00  0.00           N
ATOM   3636  NH2 ARG   450      46.904   7.437  14.870  1.00  0.00           N
ATOM   3637  C   ARG   450      49.077  15.648  14.085  1.00  0.00           C
ATOM   3638  O   ARG   450      50.078  15.784  13.369  1.00  0.00           O
ATOM   3639  N   PHE   451      48.144  16.649  14.196  1.00  0.00           N
ATOM   3640  CA  PHE   451      48.053  17.791  13.261  1.00  0.00           C
ATOM   3641  CB  PHE   451      46.867  17.767  12.383  1.00  0.00           C
ATOM   3642  CG  PHE   451      46.623  16.436  11.618  1.00  0.00           C
ATOM   3643  CD1 PHE   451      47.312  16.108  10.486  1.00  0.00           C
ATOM   3644  CE1 PHE   451      47.063  14.944   9.788  1.00  0.00           C
ATOM   3645  CZ  PHE   451      46.011  14.080  10.218  1.00  0.00           C
ATOM   3646  CE2 PHE   451      45.312  14.462  11.410  1.00  0.00           C
ATOM   3647  CD2 PHE   451      45.618  15.624  12.097  1.00  0.00           C
ATOM   3648  C   PHE   451      48.276  19.076  13.962  1.00  0.00           C
ATOM   3649  O   PHE   451      47.730  19.328  15.043  1.00  0.00           O
ATOM   3650  N   GLN   452      49.107  19.924  13.359  1.00  0.00           N
ATOM   3651  CA  GLN   452      49.415  21.306  13.776  1.00  0.00           C
ATOM   3652  CB  GLN   452      50.450  21.899  12.796  1.00  0.00           C
ATOM   3653  CG  GLN   452      50.918  23.316  13.072  1.00  0.00           C
ATOM   3654  CD  GLN   452      52.185  23.764  12.472  1.00  0.00           C
ATOM   3655  OE1 GLN   452      53.262  23.270  12.796  1.00  0.00           O
ATOM   3656  NE2 GLN   452      52.177  24.795  11.549  1.00  0.00           N
ATOM   3657  C   GLN   452      48.163  22.227  13.898  1.00  0.00           C
ATOM   3658  O   GLN   452      48.112  23.061  14.790  1.00  0.00           O
ATOM   3659  N   SER   453      47.104  21.997  13.078  1.00  0.00           N
ATOM   3660  CA  SER   453      45.745  22.542  13.364  1.00  0.00           C
ATOM   3661  CB  SER   453      45.455  23.808  12.593  1.00  0.00           C
ATOM   3662  OG  SER   453      44.389  24.524  13.229  1.00  0.00           O
ATOM   3663  C   SER   453      44.642  21.553  13.064  1.00  0.00           C
ATOM   3664  O   SER   453      44.628  20.789  12.056  1.00  0.00           O
ATOM   3665  N   VAL   454      43.654  21.453  13.974  1.00  0.00           N
ATOM   3666  CA  VAL   454      42.313  20.816  13.802  1.00  0.00           C
ATOM   3667  CB  VAL   454      42.080  19.664  14.850  1.00  0.00           C
ATOM   3668  CG1 VAL   454      40.737  18.921  14.507  1.00  0.00           C
ATOM   3669  CG2 VAL   454      43.096  18.505  14.788  1.00  0.00           C
ATOM   3670  C   VAL   454      41.215  21.843  14.033  1.00  0.00           C
ATOM   3671  O   VAL   454      41.227  22.575  15.058  1.00  0.00           O
ATOM   3672  N   ILE   455      40.323  22.115  13.121  1.00  0.00           N
ATOM   3673  CA  ILE   455      39.290  23.192  13.170  1.00  0.00           C
ATOM   3674  CB  ILE   455      39.658  24.383  12.329  1.00  0.00           C
ATOM   3675  CG2 ILE   455      38.687  25.567  12.552  1.00  0.00           C
ATOM   3676  CG1 ILE   455      41.078  24.839  12.580  1.00  0.00           C
ATOM   3677  CD1 ILE   455      41.475  26.095  11.765  1.00  0.00           C
ATOM   3678  C   ILE   455      37.902  22.659  12.905  1.00  0.00           C
ATOM   3679  O   ILE   455      37.701  22.040  11.834  1.00  0.00           O
ATOM   3680  N   ILE   456      36.938  22.806  13.814  1.00  0.00           N
ATOM   3681  CA  ILE   456      35.555  22.206  13.841  1.00  0.00           C
ATOM   3682  CB  ILE   456      35.241  21.384  15.109  1.00  0.00           C
ATOM   3683  CG2 ILE   456      33.892  20.663  14.854  1.00  0.00           C
ATOM   3684  CG1 ILE   456      36.352  20.317  15.316  1.00  0.00           C
ATOM   3685  CD1 ILE   456      36.300  19.480  16.626  1.00  0.00           C
ATOM   3686  C   ILE   456      34.607  23.340  13.676  1.00  0.00           C
ATOM   3687  O   ILE   456      34.346  24.170  14.571  1.00  0.00           O
ATOM   3688  N   THR   457      33.856  23.351  12.583  1.00  0.00           N
ATOM   3689  CA  THR   457      32.631  24.258  12.547  1.00  0.00           C
ATOM   3690  CB  THR   457      32.498  24.815  11.140  1.00  0.00           C
ATOM   3691  CG2 THR   457      31.212  25.612  10.963  1.00  0.00           C
ATOM   3692  OG1 THR   457      33.605  25.706  10.940  1.00  0.00           O
ATOM   3693  C   THR   457      31.412  23.408  12.902  1.00  0.00           C
ATOM   3694  O   THR   457      31.193  22.337  12.352  1.00  0.00           O
ATOM   3695  N   SER   458      30.578  23.933  13.773  1.00  0.00           N
ATOM   3696  CA  SER   458      29.172  23.534  13.855  1.00  0.00           C
ATOM   3697  CB  SER   458      28.974  22.221  14.576  1.00  0.00           C
ATOM   3698  OG  SER   458      27.643  22.021  14.717  1.00  0.00           O
ATOM   3699  C   SER   458      28.315  24.673  14.563  1.00  0.00           C
ATOM   3700  O   SER   458      28.470  25.021  15.683  1.00  0.00           O
ATOM   3701  N   GLY   459      27.347  25.248  13.789  1.00  0.00           N
ATOM   3702  CA  GLY   459      26.447  26.265  14.300  1.00  0.00           C
ATOM   3703  C   GLY   459      25.222  25.676  15.067  1.00  0.00           C
ATOM   3704  O   GLY   459      24.531  26.512  15.608  1.00  0.00           O
ATOM   3705  N   THR   460      24.992  24.362  15.122  1.00  0.00           N
ATOM   3706  CA  THR   460      23.872  23.638  15.733  1.00  0.00           C
ATOM   3707  CB  THR   460      23.439  22.343  14.920  1.00  0.00           C
ATOM   3708  CG2 THR   460      22.980  22.733  13.512  1.00  0.00           C
ATOM   3709  OG1 THR   460      24.429  21.382  14.669  1.00  0.00           O
ATOM   3710  C   THR   460      24.169  23.171  17.162  1.00  0.00           C
ATOM   3711  O   THR   460      23.270  22.849  17.956  1.00  0.00           O
ATOM   3712  N   LEU   461      25.373  23.343  17.710  1.00  0.00           N
ATOM   3713  CA  LEU   461      25.697  23.080  19.119  1.00  0.00           C
ATOM   3714  CB  LEU   461      27.212  23.250  19.339  1.00  0.00           C
ATOM   3715  CG  LEU   461      28.177  22.412  18.412  1.00  0.00           C
ATOM   3716  CD1 LEU   461      29.629  22.778  18.719  1.00  0.00           C
ATOM   3717  CD2 LEU   461      27.907  20.984  18.474  1.00  0.00           C
ATOM   3718  C   LEU   461      24.887  24.026  20.062  1.00  0.00           C
ATOM   3719  O   LEU   461      24.987  25.239  20.028  1.00  0.00           O
ATOM   3720  N   SER   462      24.188  23.390  21.010  1.00  0.00           N
ATOM   3721  CA  SER   462      23.156  23.983  21.902  1.00  0.00           C
ATOM   3722  CB  SER   462      21.755  23.662  21.334  1.00  0.00           C
ATOM   3723  OG  SER   462      21.452  24.037  19.985  1.00  0.00           O
ATOM   3724  C   SER   462      23.251  23.524  23.358  1.00  0.00           C
ATOM   3725  O   SER   462      22.447  22.688  23.741  1.00  0.00           O
ATOM   3726  N   PRO   463      24.300  23.954  24.185  1.00  0.00           N
ATOM   3727  CD  PRO   463      24.357  23.523  25.576  1.00  0.00           C
ATOM   3728  CG  PRO   463      25.527  24.351  26.140  1.00  0.00           C
ATOM   3729  CB  PRO   463      25.634  25.602  25.351  1.00  0.00           C
ATOM   3730  CA  PRO   463      25.317  25.041  23.909  1.00  0.00           C
ATOM   3731  C   PRO   463      26.576  24.579  23.159  1.00  0.00           C
ATOM   3732  O   PRO   463      26.834  23.379  22.979  1.00  0.00           O
ATOM   3733  N   LEU   464      27.398  25.570  22.812  1.00  0.00           N
ATOM   3734  CA  LEU   464      28.692  25.484  22.203  1.00  0.00           C
ATOM   3735  CB  LEU   464      29.033  26.870  21.739  1.00  0.00           C
ATOM   3736  CG  LEU   464      30.501  26.978  21.229  1.00  0.00           C
ATOM   3737  CD1 LEU   464      30.626  26.221  19.937  1.00  0.00           C
ATOM   3738  CD2 LEU   464      30.924  28.396  20.841  1.00  0.00           C
ATOM   3739  C   LEU   464      29.749  24.911  23.165  1.00  0.00           C
ATOM   3740  O   LEU   464      30.275  23.822  22.858  1.00  0.00           O
ATOM   3741  N   ASP   465      29.956  25.545  24.345  1.00  0.00           N
ATOM   3742  CA  ASP   465      31.176  25.297  25.094  1.00  0.00           C
ATOM   3743  CB  ASP   465      31.418  26.519  26.017  1.00  0.00           C
ATOM   3744  CG  ASP   465      30.431  26.523  27.206  1.00  0.00           C
ATOM   3745  OD1 ASP   465      30.991  26.614  28.362  1.00  0.00           O
ATOM   3746  OD2 ASP   465      29.221  26.519  26.962  1.00  0.00           O
ATOM   3747  C   ASP   465      31.242  23.999  25.968  1.00  0.00           C
ATOM   3748  O   ASP   465      32.256  23.620  26.571  1.00  0.00           O
ATOM   3749  N   ILE   466      30.133  23.202  25.964  1.00  0.00           N
ATOM   3750  CA  ILE   466      30.098  21.855  26.536  1.00  0.00           C
ATOM   3751  CB  ILE   466      28.666  21.521  27.034  1.00  0.00           C
ATOM   3752  CG2 ILE   466      27.667  21.214  25.920  1.00  0.00           C
ATOM   3753  CG1 ILE   466      28.573  20.447  28.179  1.00  0.00           C
ATOM   3754  CD1 ILE   466      27.199  19.923  28.587  1.00  0.00           C
ATOM   3755  C   ILE   466      30.763  20.850  25.584  1.00  0.00           C
ATOM   3756  O   ILE   466      31.438  19.895  26.032  1.00  0.00           O
ATOM   3757  N   TYR   467      30.621  21.013  24.251  1.00  0.00           N
ATOM   3758  CA  TYR   467      31.127  20.075  23.266  1.00  0.00           C
ATOM   3759  CB  TYR   467      30.455  20.305  21.874  1.00  0.00           C
ATOM   3760  CG  TYR   467      30.283  19.047  21.030  1.00  0.00           C
ATOM   3761  CD1 TYR   467      29.780  17.827  21.577  1.00  0.00           C
ATOM   3762  CE1 TYR   467      29.680  16.755  20.667  1.00  0.00           C
ATOM   3763  CZ  TYR   467      29.988  16.876  19.271  1.00  0.00           C
ATOM   3764  OH  TYR   467      29.775  15.869  18.415  1.00  0.00           O
ATOM   3765  CE2 TYR   467      30.647  18.025  18.796  1.00  0.00           C
ATOM   3766  CD2 TYR   467      30.819  19.078  19.740  1.00  0.00           C
ATOM   3767  C   TYR   467      32.631  19.854  23.196  1.00  0.00           C
ATOM   3768  O   TYR   467      33.106  18.739  23.184  1.00  0.00           O
ATOM   3769  N   PRO   468      33.442  20.926  23.216  1.00  0.00           N
ATOM   3770  CD  PRO   468      33.109  22.274  22.729  1.00  0.00           C
ATOM   3771  CG  PRO   468      34.443  23.051  22.566  1.00  0.00           C
ATOM   3772  CB  PRO   468      35.373  22.298  23.477  1.00  0.00           C
ATOM   3773  CA  PRO   468      34.882  20.844  23.493  1.00  0.00           C
ATOM   3774  C   PRO   468      35.309  20.220  24.868  1.00  0.00           C
ATOM   3775  O   PRO   468      36.221  19.446  24.834  1.00  0.00           O
ATOM   3776  N   LYS   469      34.604  20.419  26.006  1.00  0.00           N
ATOM   3777  CA  LYS   469      34.842  19.691  27.245  1.00  0.00           C
ATOM   3778  CB  LYS   469      33.919  20.241  28.340  1.00  0.00           C
ATOM   3779  CG  LYS   469      34.246  21.739  28.617  1.00  0.00           C
ATOM   3780  CD  LYS   469      33.177  22.424  29.493  1.00  0.00           C
ATOM   3781  CE  LYS   469      33.408  23.794  30.046  1.00  0.00           C
ATOM   3782  NZ  LYS   469      33.302  24.861  29.074  1.00  0.00           N
ATOM   3783  C   LYS   469      34.596  18.170  27.128  1.00  0.00           C
ATOM   3784  O   LYS   469      35.391  17.409  27.603  1.00  0.00           O
ATOM   3785  N   ILE   470      33.544  17.784  26.420  1.00  0.00           N
ATOM   3786  CA  ILE   470      33.025  16.406  26.084  1.00  0.00           C
ATOM   3787  CB  ILE   470      31.680  16.480  25.383  1.00  0.00           C
ATOM   3788  CG2 ILE   470      31.563  15.202  24.523  1.00  0.00           C
ATOM   3789  CG1 ILE   470      30.601  16.570  26.470  1.00  0.00           C
ATOM   3790  CD1 ILE   470      29.234  16.903  25.824  1.00  0.00           C
ATOM   3791  C   ILE   470      34.202  15.760  25.329  1.00  0.00           C
ATOM   3792  O   ILE   470      34.579  14.656  25.559  1.00  0.00           O
ATOM   3793  N   LEU   471      34.753  16.479  24.342  1.00  0.00           N
ATOM   3794  CA  LEU   471      35.861  15.991  23.519  1.00  0.00           C
ATOM   3795  CB  LEU   471      35.717  16.537  22.082  1.00  0.00           C
ATOM   3796  CG  LEU   471      34.375  16.175  21.424  1.00  0.00           C
ATOM   3797  CD1 LEU   471      34.299  16.909  20.104  1.00  0.00           C
ATOM   3798  CD2 LEU   471      34.151  14.629  21.292  1.00  0.00           C
ATOM   3799  C   LEU   471      37.288  16.186  24.119  1.00  0.00           C
ATOM   3800  O   LEU   471      38.203  15.537  23.596  1.00  0.00           O
ATOM   3801  N   ASP   472      37.421  16.794  25.217  1.00  0.00           N
ATOM   3802  CA  ASP   472      38.651  16.987  26.036  1.00  0.00           C
ATOM   3803  CB  ASP   472      39.251  15.635  26.562  1.00  0.00           C
ATOM   3804  CG  ASP   472      40.225  15.825  27.734  1.00  0.00           C
ATOM   3805  OD1 ASP   472      40.082  16.756  28.514  1.00  0.00           O
ATOM   3806  OD2 ASP   472      41.092  14.920  27.881  1.00  0.00           O
ATOM   3807  C   ASP   472      39.641  17.855  25.280  1.00  0.00           C
ATOM   3808  O   ASP   472      40.704  17.348  25.098  1.00  0.00           O
ATOM   3809  N   PHE   473      39.257  19.051  24.798  1.00  0.00           N
ATOM   3810  CA  PHE   473      40.151  20.069  24.171  1.00  0.00           C
ATOM   3811  CB  PHE   473      40.410  19.853  22.706  1.00  0.00           C
ATOM   3812  CG  PHE   473      39.356  20.387  21.715  1.00  0.00           C
ATOM   3813  CD1 PHE   473      38.002  19.987  21.779  1.00  0.00           C
ATOM   3814  CE1 PHE   473      37.106  20.425  20.798  1.00  0.00           C
ATOM   3815  CZ  PHE   473      37.515  21.416  19.854  1.00  0.00           C
ATOM   3816  CE2 PHE   473      38.857  21.864  19.877  1.00  0.00           C
ATOM   3817  CD2 PHE   473      39.820  21.350  20.783  1.00  0.00           C
ATOM   3818  C   PHE   473      39.655  21.526  24.479  1.00  0.00           C
ATOM   3819  O   PHE   473      38.505  21.818  24.678  1.00  0.00           O
ATOM   3820  N   HIE   474      40.635  22.473  24.616  1.00  0.00           N
ATOM   3821  CA  HIE   474      40.489  23.907  25.025  1.00  0.00           C
ATOM   3822  CB  HIE   474      41.405  24.216  26.244  1.00  0.00           C
ATOM   3823  CG  HIE   474      40.873  23.557  27.516  1.00  0.00           C
ATOM   3824  ND1 HIE   474      39.562  23.800  28.010  1.00  0.00           N
ATOM   3825  CE1 HIE   474      39.482  23.227  29.223  1.00  0.00           C
ATOM   3826  NE2 HIE   474      40.719  22.800  29.574  1.00  0.00           N
ATOM   3827  CD2 HIE   474      41.545  22.837  28.501  1.00  0.00           C
ATOM   3828  C   HIE   474      40.929  24.685  23.757  1.00  0.00           C
ATOM   3829  O   HIE   474      42.132  24.892  23.632  1.00  0.00           O
ATOM   3830  N   PRO   475      39.988  24.954  22.810  1.00  0.00           N
ATOM   3831  CD  PRO   475      38.581  24.532  22.878  1.00  0.00           C
ATOM   3832  CG  PRO   475      37.914  25.284  21.722  1.00  0.00           C
ATOM   3833  CB  PRO   475      38.989  25.432  20.697  1.00  0.00           C
ATOM   3834  CA  PRO   475      40.288  25.561  21.511  1.00  0.00           C
ATOM   3835  C   PRO   475      40.618  27.046  21.605  1.00  0.00           C
ATOM   3836  O   PRO   475      40.192  27.680  22.587  1.00  0.00           O
ATOM   3837  N   VAL   476      41.436  27.493  20.709  1.00  0.00           N
ATOM   3838  CA  VAL   476      41.896  28.873  20.815  1.00  0.00           C
ATOM   3839  CB  VAL   476      43.163  29.203  20.024  1.00  0.00           C
ATOM   3840  CG1 VAL   476      44.327  28.298  20.330  1.00  0.00           C
ATOM   3841  CG2 VAL   476      42.912  28.927  18.485  1.00  0.00           C
ATOM   3842  C   VAL   476      40.780  29.849  20.520  1.00  0.00           C
ATOM   3843  O   VAL   476      40.741  30.938  21.087  1.00  0.00           O
ATOM   3844  N   THR   477      39.779  29.499  19.698  1.00  0.00           N
ATOM   3845  CA  THR   477      38.799  30.427  19.189  1.00  0.00           C
ATOM   3846  CB  THR   477      38.266  30.067  17.824  1.00  0.00           C
ATOM   3847  CG2 THR   477      39.221  30.399  16.684  1.00  0.00           C
ATOM   3848  OG1 THR   477      37.942  28.728  17.727  1.00  0.00           O
ATOM   3849  C   THR   477      37.698  30.696  20.143  1.00  0.00           C
ATOM   3850  O   THR   477      37.544  31.813  20.704  1.00  0.00           O
ATOM   3851  N   MET   478      36.996  29.652  20.434  1.00  0.00           N
ATOM   3852  CA  MET   478      35.731  29.552  21.211  1.00  0.00           C
ATOM   3853  CB  MET   478      35.963  29.464  22.748  1.00  0.00           C
ATOM   3854  CG  MET   478      34.705  28.866  23.424  1.00  0.00           C
ATOM   3855  SD  MET   478      34.475  27.057  23.174  1.00  0.00           S
ATOM   3856  CE  MET   478      35.546  26.486  24.645  1.00  0.00           C
ATOM   3857  C   MET   478      34.720  30.615  20.699  1.00  0.00           C
ATOM   3858  O   MET   478      34.173  31.327  21.549  1.00  0.00           O
ATOM   3859  N   ALA   479      34.508  30.726  19.430  1.00  0.00           N
ATOM   3860  CA  ALA   479      33.810  31.917  18.897  1.00  0.00           C
ATOM   3861  CB  ALA   479      34.603  32.324  17.687  1.00  0.00           C
ATOM   3862  C   ALA   479      32.333  31.634  18.604  1.00  0.00           C
ATOM   3863  O   ALA   479      31.996  30.617  17.955  1.00  0.00           O
ATOM   3864  N   THR   480      31.486  32.524  18.952  1.00  0.00           N
ATOM   3865  CA  THR   480      30.048  32.563  18.764  1.00  0.00           C
ATOM   3866  CB  THR   480      29.398  32.737  20.113  1.00  0.00           C
ATOM   3867  CG2 THR   480      29.667  34.079  20.875  1.00  0.00           C
ATOM   3868  OG1 THR   480      27.945  32.675  20.028  1.00  0.00           O
ATOM   3869  C   THR   480      29.591  33.613  17.753  1.00  0.00           C
ATOM   3870  O   THR   480      30.092  34.749  17.789  1.00  0.00           O
ATOM   3871  N   PHE   481      28.600  33.333  16.877  1.00  0.00           N
ATOM   3872  CA  PHE   481      28.247  34.111  15.699  1.00  0.00           C
ATOM   3873  CB  PHE   481      28.578  33.278  14.400  1.00  0.00           C
ATOM   3874  CG  PHE   481      30.059  32.956  13.993  1.00  0.00           C
ATOM   3875  CD1 PHE   481      30.563  33.685  12.952  1.00  0.00           C
ATOM   3876  CE1 PHE   481      31.924  33.589  12.607  1.00  0.00           C
ATOM   3877  CZ  PHE   481      32.777  32.851  13.366  1.00  0.00           C
ATOM   3878  CE2 PHE   481      32.256  32.093  14.440  1.00  0.00           C
ATOM   3879  CD2 PHE   481      30.906  32.121  14.720  1.00  0.00           C
ATOM   3880  C   PHE   481      26.762  34.375  15.680  1.00  0.00           C
ATOM   3881  O   PHE   481      25.935  33.694  16.318  1.00  0.00           O
ATOM   3882  N   THR   482      26.342  35.443  15.046  1.00  0.00           N
ATOM   3883  CA  THR   482      24.962  35.804  14.780  1.00  0.00           C
ATOM   3884  CB  THR   482      24.488  36.972  15.680  1.00  0.00           C
ATOM   3885  CG2 THR   482      24.925  38.410  15.227  1.00  0.00           C
ATOM   3886  OG1 THR   482      23.103  36.913  15.825  1.00  0.00           O
ATOM   3887  C   THR   482      24.612  36.239  13.303  1.00  0.00           C
ATOM   3888  O   THR   482      25.509  36.621  12.529  1.00  0.00           O
ATOM   3889  N   MET   483      23.323  36.145  12.924  1.00  0.00           N
ATOM   3890  CA  MET   483      22.845  36.417  11.604  1.00  0.00           C
ATOM   3891  CB  MET   483      21.354  36.087  11.382  1.00  0.00           C
ATOM   3892  CG  MET   483      21.144  34.615  11.670  1.00  0.00           C
ATOM   3893  SD  MET   483      19.506  34.152  11.093  1.00  0.00           S
ATOM   3894  CE  MET   483      19.959  33.802   9.411  1.00  0.00           C
ATOM   3895  C   MET   483      23.117  37.790  11.102  1.00  0.00           C
ATOM   3896  O   MET   483      22.715  38.774  11.763  1.00  0.00           O
ATOM   3897  N   THR   484      23.672  37.941   9.894  1.00  0.00           N
ATOM   3898  CA  THR   484      23.681  39.238   9.063  1.00  0.00           C
ATOM   3899  CB  THR   484      24.690  39.230   7.900  1.00  0.00           C
ATOM   3900  CG2 THR   484      24.676  40.662   7.338  1.00  0.00           C
ATOM   3901  OG1 THR   484      26.015  38.895   8.234  1.00  0.00           O
ATOM   3902  C   THR   484      22.249  39.575   8.583  1.00  0.00           C
ATOM   3903  O   THR   484      21.743  39.001   7.659  1.00  0.00           O
ATOM   3904  N   LEU   485      21.520  40.607   9.069  1.00  0.00           N
ATOM   3905  CA  LEU   485      20.099  40.973   8.774  1.00  0.00           C
ATOM   3906  CB  LEU   485      19.278  40.979  10.113  1.00  0.00           C
ATOM   3907  CG  LEU   485      19.207  39.590  10.767  1.00  0.00           C
ATOM   3908  CD1 LEU   485      18.246  39.615  11.988  1.00  0.00           C
ATOM   3909  CD2 LEU   485      18.790  38.385   9.894  1.00  0.00           C
ATOM   3910  C   LEU   485      19.782  42.307   8.108  1.00  0.00           C
ATOM   3911  O   LEU   485      20.293  43.354   8.589  1.00  0.00           O
ATOM   3912  N   ALA   486      18.878  42.326   7.141  1.00  0.00           N
ATOM   3913  CA  ALA   486      18.198  43.514   6.611  1.00  0.00           C
ATOM   3914  CB  ALA   486      18.866  43.743   5.247  1.00  0.00           C
ATOM   3915  C   ALA   486      16.703  43.277   6.636  1.00  0.00           C
ATOM   3916  O   ALA   486      15.902  44.054   6.166  1.00  0.00           O
ATOM   3917  N   ARG   487      16.241  42.110   7.207  1.00  0.00           N
ATOM   3918  CA  ARG   487      14.854  41.762   7.580  1.00  0.00           C
ATOM   3919  CB  ARG   487      14.011  41.364   6.306  1.00  0.00           C
ATOM   3920  CG  ARG   487      14.272  39.953   5.825  1.00  0.00           C
ATOM   3921  CD  ARG   487      13.373  39.732   4.641  1.00  0.00           C
ATOM   3922  NE  ARG   487      13.536  38.487   3.846  1.00  0.00           N
ATOM   3923  CZ  ARG   487      12.809  38.236   2.770  1.00  0.00           C
ATOM   3924  NH1 ARG   487      11.755  38.942   2.391  1.00  0.00           N
ATOM   3925  NH2 ARG   487      13.006  37.123   2.145  1.00  0.00           N
ATOM   3926  C   ARG   487      14.868  40.622   8.618  1.00  0.00           C
ATOM   3927  O   ARG   487      15.790  39.851   8.505  1.00  0.00           O
ATOM   3928  N   VAL   488      13.868  40.491   9.413  1.00  0.00           N
ATOM   3929  CA  VAL   488      13.839  39.468  10.510  1.00  0.00           C
ATOM   3930  CB  VAL   488      13.185  39.991  11.813  1.00  0.00           C
ATOM   3931  CG1 VAL   488      14.040  40.867  12.749  1.00  0.00           C
ATOM   3932  CG2 VAL   488      11.852  40.722  11.574  1.00  0.00           C
ATOM   3933  C   VAL   488      13.213  38.224   9.983  1.00  0.00           C
ATOM   3934  O   VAL   488      12.129  37.805  10.343  1.00  0.00           O
ATOM   3935  N   CYS   489      13.977  37.519   9.168  1.00  0.00           N
ATOM   3936  CA  CYS   489      13.567  36.286   8.319  1.00  0.00           C
ATOM   3937  CB  CYS   489      14.527  36.171   7.179  1.00  0.00           C
ATOM   3938  SG  CYS   489      16.207  36.164   7.789  1.00  0.00           S
ATOM   3939  C   CYS   489      13.370  35.007   9.143  1.00  0.00           C
ATOM   3940  O   CYS   489      12.580  34.141   8.735  1.00  0.00           O
ATOM   3941  N   LEU   490      13.989  34.904  10.356  1.00  0.00           N
ATOM   3942  CA  LEU   490      13.822  33.740  11.197  1.00  0.00           C
ATOM   3943  CB  LEU   490      15.235  33.240  11.762  1.00  0.00           C
ATOM   3944  CG  LEU   490      15.186  32.385  12.988  1.00  0.00           C
ATOM   3945  CD1 LEU   490      14.355  31.128  12.766  1.00  0.00           C
ATOM   3946  CD2 LEU   490      16.583  31.747  13.086  1.00  0.00           C
ATOM   3947  C   LEU   490      12.874  34.012  12.364  1.00  0.00           C
ATOM   3948  O   LEU   490      13.262  34.875  13.133  1.00  0.00           O
ATOM   3949  N   CYS   491      11.729  33.355  12.546  1.00  0.00           N
ATOM   3950  CA  CYS   491      10.762  33.679  13.592  1.00  0.00           C
ATOM   3951  CB  CYS   491       9.514  34.140  12.820  1.00  0.00           C
ATOM   3952  SG  CYS   491       8.337  34.761  14.051  1.00  0.00           S
ATOM   3953  C   CYS   491      10.483  32.404  14.524  1.00  0.00           C
ATOM   3954  O   CYS   491       9.619  31.562  14.198  1.00  0.00           O
ATOM   3955  N   PRO   492      11.264  32.235  15.614  1.00  0.00           N
ATOM   3956  CD  PRO   492      12.417  33.096  16.014  1.00  0.00           C
ATOM   3957  CG  PRO   492      13.000  32.416  17.253  1.00  0.00           C
ATOM   3958  CB  PRO   492      12.590  30.925  17.089  1.00  0.00           C
ATOM   3959  CA  PRO   492      11.173  31.104  16.581  1.00  0.00           C
ATOM   3960  C   PRO   492      10.174  31.386  17.695  1.00  0.00           C
ATOM   3961  O   PRO   492      10.077  32.519  18.221  1.00  0.00           O
ATOM   3962  N   MET   493       9.411  30.429  18.053  1.00  0.00           N
ATOM   3963  CA  MET   493       8.295  30.613  18.999  1.00  0.00           C
ATOM   3964  CB  MET   493       7.051  31.339  18.421  1.00  0.00           C
ATOM   3965  CG  MET   493       6.192  30.363  17.501  1.00  0.00           C
ATOM   3966  SD  MET   493       4.647  31.120  16.845  1.00  0.00           S
ATOM   3967  CE  MET   493       5.135  32.259  15.638  1.00  0.00           C
ATOM   3968  C   MET   493       7.887  29.281  19.589  1.00  0.00           C
ATOM   3969  O   MET   493       8.059  28.213  19.038  1.00  0.00           O
ATOM   3970  N   ILE   494       7.273  29.331  20.757  1.00  0.00           N
ATOM   3971  CA  ILE   494       6.796  28.227  21.547  1.00  0.00           C
ATOM   3972  CB  ILE   494       7.638  28.076  22.809  1.00  0.00           C
ATOM   3973  CG2 ILE   494       7.220  26.903  23.837  1.00  0.00           C
ATOM   3974  CG1 ILE   494       9.082  27.692  22.415  1.00  0.00           C
ATOM   3975  CD1 ILE   494      10.150  28.184  23.450  1.00  0.00           C
ATOM   3976  C   ILE   494       5.331  28.230  21.782  1.00  0.00           C
ATOM   3977  O   ILE   494       4.846  29.229  22.299  1.00  0.00           O
ATOM   3978  N   ILE   495       4.615  27.118  21.633  1.00  0.00           N
ATOM   3979  CA  ILE   495       3.216  27.050  21.988  1.00  0.00           C
ATOM   3980  CB  ILE   495       2.388  26.322  20.855  1.00  0.00           C
ATOM   3981  CG2 ILE   495       0.918  26.184  21.266  1.00  0.00           C
ATOM   3982  CG1 ILE   495       2.608  26.902  19.471  1.00  0.00           C
ATOM   3983  CD1 ILE   495       1.832  28.196  19.294  1.00  0.00           C
ATOM   3984  C   ILE   495       3.221  26.314  23.349  1.00  0.00           C
ATOM   3985  O   ILE   495       3.461  25.079  23.411  1.00  0.00           O
ATOM   3986  N   GLY   496       2.684  26.960  24.362  1.00  0.00           N
ATOM   3987  CA  GLY   496       2.517  26.355  25.702  1.00  0.00           C
ATOM   3988  C   GLY   496       1.115  25.958  26.052  1.00  0.00           C
ATOM   3989  O   GLY   496       0.940  25.116  26.953  1.00  0.00           O
ATOM   3990  N   ARG   497       0.091  26.512  25.359  1.00  0.00           N
ATOM   3991  CA  ARG   497      -1.308  26.436  25.675  1.00  0.00           C
ATOM   3992  CB  ARG   497      -1.864  27.597  26.631  1.00  0.00           C
ATOM   3993  CG  ARG   497      -1.286  27.602  28.040  1.00  0.00           C
ATOM   3994  CD  ARG   497      -1.654  29.017  28.739  1.00  0.00           C
ATOM   3995  NE  ARG   497      -0.883  30.095  28.033  1.00  0.00           N
ATOM   3996  CZ  ARG   497      -1.278  31.270  27.628  1.00  0.00           C
ATOM   3997  NH1 ARG   497      -0.400  32.167  27.375  1.00  0.00           N
ATOM   3998  NH2 ARG   497      -2.487  31.588  27.624  1.00  0.00           N
ATOM   3999  C   ARG   497      -2.111  26.347  24.418  1.00  0.00           C
ATOM   4000  O   ARG   497      -1.747  26.856  23.332  1.00  0.00           O
ATOM   4001  N   GLY   498      -3.250  25.723  24.554  1.00  0.00           N
ATOM   4002  CA  GLY   498      -4.072  25.498  23.406  1.00  0.00           C
ATOM   4003  C   GLY   498      -5.085  26.607  23.090  1.00  0.00           C
ATOM   4004  O   GLY   498      -5.195  27.573  23.819  1.00  0.00           O
ATOM   4005  N   ASN   499      -5.910  26.429  22.059  1.00  0.00           N
ATOM   4006  CA  ASN   499      -7.061  27.299  21.789  1.00  0.00           C
ATOM   4007  CB  ASN   499      -7.573  27.001  20.361  1.00  0.00           C
ATOM   4008  CG  ASN   499      -8.884  27.676  20.027  1.00  0.00           C
ATOM   4009  OD1 ASN   499      -9.913  27.047  19.899  1.00  0.00           O
ATOM   4010  ND2 ASN   499      -9.052  28.989  19.960  1.00  0.00           N
ATOM   4011  C   ASN   499      -8.187  27.151  22.833  1.00  0.00           C
ATOM   4012  O   ASN   499      -8.826  28.137  23.222  1.00  0.00           O
ATOM   4013  N   ASP   500      -8.297  26.019  23.543  1.00  0.00           N
ATOM   4014  CA  ASP   500      -9.075  25.765  24.804  1.00  0.00           C
ATOM   4015  CB  ASP   500      -9.654  24.370  24.778  1.00  0.00           C
ATOM   4016  CG  ASP   500      -8.673  23.262  24.823  1.00  0.00           C
ATOM   4017  OD1 ASP   500      -7.481  23.536  24.544  1.00  0.00           O
ATOM   4018  OD2 ASP   500      -9.155  22.138  24.930  1.00  0.00           O
ATOM   4019  C   ASP   500      -8.214  26.052  26.019  1.00  0.00           C
ATOM   4020  O   ASP   500      -8.689  25.658  27.092  1.00  0.00           O
ATOM   4021  N   GLN   501      -7.052  26.671  25.960  1.00  0.00           N
ATOM   4022  CA  GLN   501      -6.213  26.888  27.114  1.00  0.00           C
ATOM   4023  CB  GLN   501      -6.776  27.988  28.068  1.00  0.00           C
ATOM   4024  CG  GLN   501      -7.190  29.332  27.487  1.00  0.00           C
ATOM   4025  CD  GLN   501      -6.026  30.133  26.889  1.00  0.00           C
ATOM   4026  OE1 GLN   501      -4.854  29.886  27.043  1.00  0.00           O
ATOM   4027  NE2 GLN   501      -6.388  31.252  26.263  1.00  0.00           N
ATOM   4028  C   GLN   501      -5.696  25.635  27.855  1.00  0.00           C
ATOM   4029  O   GLN   501      -5.280  25.742  29.010  1.00  0.00           O
ATOM   4030  N   VAL   502      -5.779  24.435  27.290  1.00  0.00           N
ATOM   4031  CA  VAL   502      -5.110  23.223  27.831  1.00  0.00           C
ATOM   4032  CB  VAL   502      -5.487  21.945  27.129  1.00  0.00           C
ATOM   4033  CG1 VAL   502      -4.906  21.950  25.730  1.00  0.00           C
ATOM   4034  CG2 VAL   502      -5.125  20.689  27.857  1.00  0.00           C
ATOM   4035  C   VAL   502      -3.579  23.461  27.803  1.00  0.00           C
ATOM   4036  O   VAL   502      -3.059  23.976  26.779  1.00  0.00           O
ATOM   4037  N   ALA   503      -2.815  23.034  28.863  1.00  0.00           N
ATOM   4038  CA  ALA   503      -1.392  22.923  28.777  1.00  0.00           C
ATOM   4039  CB  ALA   503      -0.846  22.598  30.125  1.00  0.00           C
ATOM   4040  C   ALA   503      -0.863  21.975  27.666  1.00  0.00           C
ATOM   4041  O   ALA   503      -1.429  20.852  27.469  1.00  0.00           O
ATOM   4042  N   ILE   504       0.170  22.354  26.896  1.00  0.00           N
ATOM   4043  CA  ILE   504       0.754  21.488  25.841  1.00  0.00           C
ATOM   4044  CB  ILE   504       0.661  22.227  24.490  1.00  0.00           C
ATOM   4045  CG2 ILE   504       1.502  21.535  23.341  1.00  0.00           C
ATOM   4046  CG1 ILE   504      -0.869  22.449  24.214  1.00  0.00           C
ATOM   4047  CD1 ILE   504      -1.063  23.255  22.912  1.00  0.00           C
ATOM   4048  C   ILE   504       2.166  21.085  26.164  1.00  0.00           C
ATOM   4049  O   ILE   504       3.070  21.875  26.469  1.00  0.00           O
ATOM   4050  N   SER   505       2.411  19.786  26.075  1.00  0.00           N
ATOM   4051  CA  SER   505       3.758  19.145  26.109  1.00  0.00           C
ATOM   4052  CB  SER   505       4.215  19.128  27.611  1.00  0.00           C
ATOM   4053  OG  SER   505       5.613  18.814  27.659  1.00  0.00           O
ATOM   4054  C   SER   505       3.938  17.728  25.500  1.00  0.00           C
ATOM   4055  O   SER   505       3.032  16.912  25.515  1.00  0.00           O
ATOM   4056  N   SER   506       5.165  17.523  24.934  1.00  0.00           N
ATOM   4057  CA  SER   506       5.639  16.297  24.301  1.00  0.00           C
ATOM   4058  CB  SER   506       6.715  16.561  23.221  1.00  0.00           C
ATOM   4059  OG  SER   506       7.951  16.954  23.817  1.00  0.00           O
ATOM   4060  C   SER   506       6.038  15.137  25.243  1.00  0.00           C
ATOM   4061  O   SER   506       6.468  14.069  24.731  1.00  0.00           O
ATOM   4062  N   LYS   507       5.924  15.317  26.549  1.00  0.00           N
ATOM   4063  CA  LYS   507       5.927  14.260  27.542  1.00  0.00           C
ATOM   4064  CB  LYS   507       5.626  14.855  28.929  1.00  0.00           C
ATOM   4065  CG  LYS   507       6.563  14.263  30.021  1.00  0.00           C
ATOM   4066  CD  LYS   507       6.220  14.562  31.465  1.00  0.00           C
ATOM   4067  CE  LYS   507       7.263  13.804  32.250  1.00  0.00           C
ATOM   4068  NZ  LYS   507       6.876  13.575  33.681  1.00  0.00           N
ATOM   4069  C   LYS   507       5.016  12.984  27.241  1.00  0.00           C
ATOM   4070  O   LYS   507       3.852  13.105  26.890  1.00  0.00           O
ATOM   4071  N   PHE   508       5.520  11.778  27.364  1.00  0.00           N
ATOM   4072  CA  PHE   508       4.957  10.513  26.772  1.00  0.00           C
ATOM   4073  CB  PHE   508       5.966   9.351  27.008  1.00  0.00           C
ATOM   4074  CG  PHE   508       5.613   8.003  26.454  1.00  0.00           C
ATOM   4075  CD1 PHE   508       5.125   7.815  25.162  1.00  0.00           C
ATOM   4076  CE1 PHE   508       5.081   6.565  24.575  1.00  0.00           C
ATOM   4077  CZ  PHE   508       5.311   5.443  25.337  1.00  0.00           C
ATOM   4078  CE2 PHE   508       5.762   5.602  26.670  1.00  0.00           C
ATOM   4079  CD2 PHE   508       5.965   6.886  27.209  1.00  0.00           C
ATOM   4080  C   PHE   508       3.464  10.180  27.111  1.00  0.00           C
ATOM   4081  O   PHE   508       2.763   9.463  26.356  1.00  0.00           O
ATOM   4082  N   GLU   509       2.931  10.582  28.268  1.00  0.00           N
ATOM   4083  CA  GLU   509       1.547  10.389  28.547  1.00  0.00           C
ATOM   4084  CB  GLU   509       1.463  10.026  30.013  1.00  0.00           C
ATOM   4085  CG  GLU   509      -0.016   9.786  30.590  1.00  0.00           C
ATOM   4086  CD  GLU   509      -0.793   8.632  29.803  1.00  0.00           C
ATOM   4087  OE1 GLU   509      -0.172   7.566  29.527  1.00  0.00           O
ATOM   4088  OE2 GLU   509      -2.034   8.712  29.727  1.00  0.00           O
ATOM   4089  C   GLU   509       0.672  11.636  28.172  1.00  0.00           C
ATOM   4090  O   GLU   509      -0.448  11.451  27.637  1.00  0.00           O
ATOM   4091  N   THR   510       1.196  12.860  28.349  1.00  0.00           N
ATOM   4092  CA  THR   510       0.547  14.149  27.947  1.00  0.00           C
ATOM   4093  CB  THR   510       1.430  15.294  28.466  1.00  0.00           C
ATOM   4094  CG2 THR   510       0.798  16.713  28.253  1.00  0.00           C
ATOM   4095  OG1 THR   510       1.709  15.250  29.822  1.00  0.00           O
ATOM   4096  C   THR   510       0.422  14.332  26.383  1.00  0.00           C
ATOM   4097  O   THR   510      -0.620  14.840  25.849  1.00  0.00           O
ATOM   4098  N   ARG   511       1.433  13.834  25.626  1.00  0.00           N
ATOM   4099  CA  ARG   511       1.306  13.731  24.178  1.00  0.00           C
ATOM   4100  CB  ARG   511       2.570  13.259  23.470  1.00  0.00           C
ATOM   4101  CG  ARG   511       2.867  11.795  23.865  1.00  0.00           C
ATOM   4102  CD  ARG   511       3.948  11.242  22.964  1.00  0.00           C
ATOM   4103  NE  ARG   511       5.250  11.880  23.103  1.00  0.00           N
ATOM   4104  CZ  ARG   511       6.424  11.338  22.854  1.00  0.00           C
ATOM   4105  NH1 ARG   511       6.468  10.211  22.266  1.00  0.00           N
ATOM   4106  NH2 ARG   511       7.599  11.828  23.224  1.00  0.00           N
ATOM   4107  C   ARG   511       0.158  12.813  23.765  1.00  0.00           C
ATOM   4108  O   ARG   511      -0.171  12.700  22.571  1.00  0.00           O
ATOM   4109  N   GLU   512      -0.488  12.088  24.697  1.00  0.00           N
ATOM   4110  CA  GLU   512      -1.770  11.311  24.408  1.00  0.00           C
ATOM   4111  CB  GLU   512      -1.550   9.838  24.962  1.00  0.00           C
ATOM   4112  CG  GLU   512      -1.068   8.799  23.979  1.00  0.00           C
ATOM   4113  CD  GLU   512      -2.148   8.042  23.165  1.00  0.00           C
ATOM   4114  OE1 GLU   512      -3.049   8.634  22.523  1.00  0.00           O
ATOM   4115  OE2 GLU   512      -1.820   6.861  22.985  1.00  0.00           O
ATOM   4116  C   GLU   512      -3.045  11.924  24.981  1.00  0.00           C
ATOM   4117  O   GLU   512      -4.113  11.325  24.900  1.00  0.00           O
ATOM   4118  N   ASP   513      -2.971  13.094  25.666  1.00  0.00           N
ATOM   4119  CA  ASP   513      -4.144  13.843  26.082  1.00  0.00           C
ATOM   4120  CB  ASP   513      -3.684  15.067  26.899  1.00  0.00           C
ATOM   4121  CG  ASP   513      -4.850  15.912  27.428  1.00  0.00           C
ATOM   4122  OD1 ASP   513      -6.032  15.692  27.112  1.00  0.00           O
ATOM   4123  OD2 ASP   513      -4.544  16.899  28.143  1.00  0.00           O
ATOM   4124  C   ASP   513      -4.981  14.216  24.815  1.00  0.00           C
ATOM   4125  O   ASP   513      -4.473  14.911  23.976  1.00  0.00           O
ATOM   4126  N   ILE   514      -6.223  13.779  24.763  1.00  0.00           N
ATOM   4127  CA  ILE   514      -7.129  14.026  23.634  1.00  0.00           C
ATOM   4128  CB  ILE   514      -8.474  13.381  23.809  1.00  0.00           C
ATOM   4129  CG2 ILE   514      -9.357  14.156  24.805  1.00  0.00           C
ATOM   4130  CG1 ILE   514      -9.232  13.264  22.403  1.00  0.00           C
ATOM   4131  CD1 ILE   514      -8.684  12.065  21.618  1.00  0.00           C
ATOM   4132  C   ILE   514      -7.165  15.559  23.312  1.00  0.00           C
ATOM   4133  O   ILE   514      -7.208  15.971  22.102  1.00  0.00           O
ATOM   4134  N   ALA   515      -7.153  16.426  24.354  1.00  0.00           N
ATOM   4135  CA  ALA   515      -7.155  17.832  24.107  1.00  0.00           C
ATOM   4136  CB  ALA   515      -7.637  18.553  25.376  1.00  0.00           C
ATOM   4137  C   ALA   515      -5.863  18.359  23.581  1.00  0.00           C
ATOM   4138  O   ALA   515      -5.837  19.189  22.682  1.00  0.00           O
ATOM   4139  N   VAL   516      -4.678  17.864  24.034  1.00  0.00           N
ATOM   4140  CA  VAL   516      -3.317  18.230  23.468  1.00  0.00           C
ATOM   4141  CB  VAL   516      -2.177  17.688  24.338  1.00  0.00           C
ATOM   4142  CG1 VAL   516      -0.768  17.815  23.665  1.00  0.00           C
ATOM   4143  CG2 VAL   516      -2.136  18.381  25.669  1.00  0.00           C
ATOM   4144  C   VAL   516      -3.233  17.817  21.991  1.00  0.00           C
ATOM   4145  O   VAL   516      -2.889  18.685  21.217  1.00  0.00           O
ATOM   4146  N   ILE   517      -3.704  16.591  21.715  1.00  0.00           N
ATOM   4147  CA  ILE   517      -3.884  16.061  20.406  1.00  0.00           C
ATOM   4148  CB  ILE   517      -4.406  14.644  20.527  1.00  0.00           C
ATOM   4149  CG2 ILE   517      -5.093  14.091  19.264  1.00  0.00           C
ATOM   4150  CG1 ILE   517      -3.331  13.658  20.922  1.00  0.00           C
ATOM   4151  CD1 ILE   517      -3.786  12.320  21.346  1.00  0.00           C
ATOM   4152  C   ILE   517      -4.723  16.989  19.575  1.00  0.00           C
ATOM   4153  O   ILE   517      -4.324  17.326  18.404  1.00  0.00           O
ATOM   4154  N   ARG   518      -5.919  17.457  20.036  1.00  0.00           N
ATOM   4155  CA  ARG   518      -6.803  18.213  19.188  1.00  0.00           C
ATOM   4156  CB  ARG   518      -8.102  18.418  20.015  1.00  0.00           C
ATOM   4157  CG  ARG   518      -9.057  17.248  19.732  1.00  0.00           C
ATOM   4158  CD  ARG   518     -10.130  17.022  20.847  1.00  0.00           C
ATOM   4159  NE  ARG   518     -11.169  16.011  20.448  1.00  0.00           N
ATOM   4160  CZ  ARG   518     -11.903  15.193  21.256  1.00  0.00           C
ATOM   4161  NH1 ARG   518     -11.936  15.386  22.514  1.00  0.00           N
ATOM   4162  NH2 ARG   518     -12.602  14.217  20.832  1.00  0.00           N
ATOM   4163  C   ARG   518      -6.099  19.532  18.831  1.00  0.00           C
ATOM   4164  O   ARG   518      -6.099  19.863  17.669  1.00  0.00           O
ATOM   4165  N   ASN   519      -5.438  20.181  19.790  1.00  0.00           N
ATOM   4166  CA  ASN   519      -4.626  21.389  19.623  1.00  0.00           C
ATOM   4167  CB  ASN   519      -4.282  21.916  20.995  1.00  0.00           C
ATOM   4168  CG  ASN   519      -5.421  22.628  21.665  1.00  0.00           C
ATOM   4169  OD1 ASN   519      -5.829  23.703  21.251  1.00  0.00           O
ATOM   4170  ND2 ASN   519      -5.840  22.018  22.711  1.00  0.00           N
ATOM   4171  C   ASN   519      -3.367  21.251  18.774  1.00  0.00           C
ATOM   4172  O   ASN   519      -3.174  22.240  17.981  1.00  0.00           O
ATOM   4173  N   TYR   520      -2.700  20.114  18.639  1.00  0.00           N
ATOM   4174  CA  TYR   520      -1.717  19.927  17.615  1.00  0.00           C
ATOM   4175  CB  TYR   520      -0.837  18.701  17.871  1.00  0.00           C
ATOM   4176  CG  TYR   520       0.138  18.639  19.117  1.00  0.00           C
ATOM   4177  CD1 TYR   520       0.854  19.772  19.479  1.00  0.00           C
ATOM   4178  CE1 TYR   520       1.957  19.619  20.410  1.00  0.00           C
ATOM   4179  CZ  TYR   520       2.257  18.311  20.937  1.00  0.00           C
ATOM   4180  OH  TYR   520       3.227  18.205  21.922  1.00  0.00           O
ATOM   4181  CE2 TYR   520       1.484  17.171  20.479  1.00  0.00           C
ATOM   4182  CD2 TYR   520       0.388  17.338  19.657  1.00  0.00           C
ATOM   4183  C   TYR   520      -2.349  19.824  16.189  1.00  0.00           C
ATOM   4184  O   TYR   520      -1.793  20.291  15.158  1.00  0.00           O
ATOM   4185  N   GLY   521      -3.514  19.223  16.163  1.00  0.00           N
ATOM   4186  CA  GLY   521      -4.329  19.201  14.953  1.00  0.00           C
ATOM   4187  C   GLY   521      -4.915  20.529  14.537  1.00  0.00           C
ATOM   4188  O   GLY   521      -4.880  20.910  13.371  1.00  0.00           O
ATOM   4189  N   ASN   522      -5.273  21.381  15.522  1.00  0.00           N
ATOM   4190  CA  ASN   522      -5.840  22.704  15.362  1.00  0.00           C
ATOM   4191  CB  ASN   522      -6.405  23.161  16.768  1.00  0.00           C
ATOM   4192  CG  ASN   522      -7.091  24.531  16.474  1.00  0.00           C
ATOM   4193  OD1 ASN   522      -6.602  25.657  16.637  1.00  0.00           O
ATOM   4194  ND2 ASN   522      -8.327  24.453  16.112  1.00  0.00           N
ATOM   4195  C   ASN   522      -4.783  23.743  14.765  1.00  0.00           C
ATOM   4196  O   ASN   522      -4.922  24.358  13.696  1.00  0.00           O
ATOM   4197  N   LEU   523      -3.601  23.679  15.362  1.00  0.00           N
ATOM   4198  CA  LEU   523      -2.283  24.273  14.819  1.00  0.00           C
ATOM   4199  CB  LEU   523      -1.096  23.797  15.741  1.00  0.00           C
ATOM   4200  CG  LEU   523       0.365  24.206  15.497  1.00  0.00           C
ATOM   4201  CD1 LEU   523       0.502  25.740  15.504  1.00  0.00           C
ATOM   4202  CD2 LEU   523       1.279  23.748  16.627  1.00  0.00           C
ATOM   4203  C   LEU   523      -1.964  23.834  13.403  1.00  0.00           C
ATOM   4204  O   LEU   523      -1.613  24.788  12.619  1.00  0.00           O
ATOM   4205  N   LEU   524      -1.926  22.558  13.001  1.00  0.00           N
ATOM   4206  CA  LEU   524      -1.886  22.174  11.623  1.00  0.00           C
ATOM   4207  CB  LEU   524      -1.863  20.658  11.438  1.00  0.00           C
ATOM   4208  CG  LEU   524      -0.528  19.936  11.836  1.00  0.00           C
ATOM   4209  CD1 LEU   524      -0.848  18.462  11.562  1.00  0.00           C
ATOM   4210  CD2 LEU   524       0.711  20.313  11.024  1.00  0.00           C
ATOM   4211  C   LEU   524      -2.972  22.829  10.828  1.00  0.00           C
ATOM   4212  O   LEU   524      -2.796  23.189   9.642  1.00  0.00           O
ATOM   4213  N   LEU   525      -4.247  22.842  11.278  1.00  0.00           N
ATOM   4214  CA  LEU   525      -5.382  23.245  10.516  1.00  0.00           C
ATOM   4215  CB  LEU   525      -6.651  22.957  11.230  1.00  0.00           C
ATOM   4216  CG  LEU   525      -7.951  23.440  10.590  1.00  0.00           C
ATOM   4217  CD1 LEU   525      -8.393  22.557   9.435  1.00  0.00           C
ATOM   4218  CD2 LEU   525      -9.052  23.339  11.671  1.00  0.00           C
ATOM   4219  C   LEU   525      -5.306  24.753  10.173  1.00  0.00           C
ATOM   4220  O   LEU   525      -5.725  25.184   9.102  1.00  0.00           O
ATOM   4221  N   GLU   526      -4.809  25.540  11.097  1.00  0.00           N
ATOM   4222  CA  GLU   526      -4.825  27.005  10.987  1.00  0.00           C
ATOM   4223  CB  GLU   526      -4.985  27.623  12.353  1.00  0.00           C
ATOM   4224  CG  GLU   526      -6.323  27.307  13.097  1.00  0.00           C
ATOM   4225  CD  GLU   526      -7.592  27.966  12.443  1.00  0.00           C
ATOM   4226  OE1 GLU   526      -8.619  27.293  12.215  1.00  0.00           O
ATOM   4227  OE2 GLU   526      -7.622  29.161  12.288  1.00  0.00           O
ATOM   4228  C   GLU   526      -3.558  27.405  10.284  1.00  0.00           C
ATOM   4229  O   GLU   526      -3.617  28.339   9.467  1.00  0.00           O
ATOM   4230  N   MET   527      -2.395  26.834  10.615  1.00  0.00           N
ATOM   4231  CA  MET   527      -1.207  27.233   9.789  1.00  0.00           C
ATOM   4232  CB  MET   527       0.093  26.560  10.280  1.00  0.00           C
ATOM   4233  CG  MET   527       0.654  27.213  11.510  1.00  0.00           C
ATOM   4234  SD  MET   527       1.165  28.872  11.504  1.00  0.00           S
ATOM   4235  CE  MET   527       1.666  28.964  13.273  1.00  0.00           C
ATOM   4236  C   MET   527      -1.407  26.819   8.373  1.00  0.00           C
ATOM   4237  O   MET   527      -0.992  27.595   7.490  1.00  0.00           O
ATOM   4238  N   SER   528      -2.026  25.641   8.063  1.00  0.00           N
ATOM   4239  CA  SER   528      -2.404  25.333   6.648  1.00  0.00           C
ATOM   4240  CB  SER   528      -2.899  23.885   6.497  1.00  0.00           C
ATOM   4241  OG  SER   528      -4.168  23.638   7.113  1.00  0.00           O
ATOM   4242  C   SER   528      -3.356  26.323   5.919  1.00  0.00           C
ATOM   4243  O   SER   528      -3.381  26.392   4.713  1.00  0.00           O
ATOM   4244  N   ALA   529      -3.982  27.220   6.671  1.00  0.00           N
ATOM   4245  CA  ALA   529      -4.890  28.173   6.137  1.00  0.00           C
ATOM   4246  CB  ALA   529      -6.069  28.411   7.194  1.00  0.00           C
ATOM   4247  C   ALA   529      -4.204  29.548   5.718  1.00  0.00           C
ATOM   4248  O   ALA   529      -4.752  30.416   5.043  1.00  0.00           O
ATOM   4249  N   VAL   530      -2.886  29.713   6.114  1.00  0.00           N
ATOM   4250  CA  VAL   530      -2.234  31.039   6.095  1.00  0.00           C
ATOM   4251  CB  VAL   530      -2.337  31.660   7.489  1.00  0.00           C
ATOM   4252  CG1 VAL   530      -3.760  31.731   8.113  1.00  0.00           C
ATOM   4253  CG2 VAL   530      -1.385  31.152   8.590  1.00  0.00           C
ATOM   4254  C   VAL   530      -0.788  30.985   5.512  1.00  0.00           C
ATOM   4255  O   VAL   530      -0.368  31.940   4.846  1.00  0.00           O
ATOM   4256  N   VAL   531      -0.025  29.974   5.838  1.00  0.00           N
ATOM   4257  CA  VAL   531       1.370  29.841   5.421  1.00  0.00           C
ATOM   4258  CB  VAL   531       2.222  28.747   6.190  1.00  0.00           C
ATOM   4259  CG1 VAL   531       3.613  28.503   5.566  1.00  0.00           C
ATOM   4260  CG2 VAL   531       2.434  29.054   7.650  1.00  0.00           C
ATOM   4261  C   VAL   531       1.301  29.460   3.951  1.00  0.00           C
ATOM   4262  O   VAL   531       0.523  28.497   3.647  1.00  0.00           O
ATOM   4263  N   PRO   532       1.988  30.215   3.037  1.00  0.00           N
ATOM   4264  CD  PRO   532       2.732  31.488   3.270  1.00  0.00           C
ATOM   4265  CG  PRO   532       3.689  31.593   2.085  1.00  0.00           C
ATOM   4266  CB  PRO   532       2.858  31.005   1.036  1.00  0.00           C
ATOM   4267  CA  PRO   532       1.997  29.861   1.608  1.00  0.00           C
ATOM   4268  C   PRO   532       2.571  28.520   1.347  1.00  0.00           C
ATOM   4269  O   PRO   532       3.597  28.202   1.928  1.00  0.00           O
ATOM   4270  N   ASP   533       2.011  27.812   0.373  1.00  0.00           N
ATOM   4271  CA  ASP   533       2.609  26.618  -0.238  1.00  0.00           C
ATOM   4272  CB  ASP   533       3.807  26.977  -1.109  1.00  0.00           C
ATOM   4273  CG  ASP   533       3.542  28.128  -2.065  1.00  0.00           C
ATOM   4274  OD1 ASP   533       4.456  28.848  -2.477  1.00  0.00           O
ATOM   4275  OD2 ASP   533       2.353  28.144  -2.562  1.00  0.00           O
ATOM   4276  C   ASP   533       2.760  25.441   0.741  1.00  0.00           C
ATOM   4277  O   ASP   533       1.863  24.651   0.854  1.00  0.00           O
ATOM   4278  N   GLY   534       3.869  25.308   1.455  1.00  0.00           N
ATOM   4279  CA  GLY   534       4.283  24.109   2.155  1.00  0.00           C
ATOM   4280  C   GLY   534       4.585  24.315   3.664  1.00  0.00           C
ATOM   4281  O   GLY   534       4.998  25.421   3.992  1.00  0.00           O
ATOM   4282  N   ILE   535       4.414  23.282   4.480  1.00  0.00           N
ATOM   4283  CA  ILE   535       4.771  23.245   5.956  1.00  0.00           C
ATOM   4284  CB  ILE   535       3.396  23.309   6.757  1.00  0.00           C
ATOM   4285  CG2 ILE   535       3.575  22.950   8.251  1.00  0.00           C
ATOM   4286  CG1 ILE   535       2.674  24.647   6.461  1.00  0.00           C
ATOM   4287  CD1 ILE   535       1.216  24.670   6.906  1.00  0.00           C
ATOM   4288  C   ILE   535       5.459  21.861   6.195  1.00  0.00           C
ATOM   4289  O   ILE   535       5.060  20.872   5.672  1.00  0.00           O
ATOM   4290  N   VAL   536       6.376  21.856   7.156  1.00  0.00           N
ATOM   4291  CA  VAL   536       7.126  20.609   7.583  1.00  0.00           C
ATOM   4292  CB  VAL   536       8.602  20.614   7.201  1.00  0.00           C
ATOM   4293  CG1 VAL   536       9.205  19.260   7.663  1.00  0.00           C
ATOM   4294  CG2 VAL   536       8.723  20.700   5.666  1.00  0.00           C
ATOM   4295  C   VAL   536       6.890  20.401   9.121  1.00  0.00           C
ATOM   4296  O   VAL   536       7.133  21.334   9.856  1.00  0.00           O
ATOM   4297  N   ALA   537       6.426  19.255   9.548  1.00  0.00           N
ATOM   4298  CA  ALA   537       6.027  19.094  10.969  1.00  0.00           C
ATOM   4299  CB  ALA   537       4.474  18.964  10.988  1.00  0.00           C
ATOM   4300  C   ALA   537       6.830  17.867  11.553  1.00  0.00           C
ATOM   4301  O   ALA   537       6.587  16.714  11.294  1.00  0.00           O
ATOM   4302  N   PHE   538       7.981  18.186  12.158  1.00  0.00           N
ATOM   4303  CA  PHE   538       8.820  17.274  12.884  1.00  0.00           C
ATOM   4304  CB  PHE   538      10.100  18.013  13.141  1.00  0.00           C
ATOM   4305  CG  PHE   538      10.872  18.487  11.915  1.00  0.00           C
ATOM   4306  CD1 PHE   538      11.160  17.572  10.867  1.00  0.00           C
ATOM   4307  CE1 PHE   538      11.780  17.954   9.727  1.00  0.00           C
ATOM   4308  CZ  PHE   538      12.139  19.272   9.561  1.00  0.00           C
ATOM   4309  CE2 PHE   538      11.879  20.241  10.580  1.00  0.00           C
ATOM   4310  CD2 PHE   538      11.192  19.812  11.764  1.00  0.00           C
ATOM   4311  C   PHE   538       8.145  16.727  14.109  1.00  0.00           C
ATOM   4312  O   PHE   538       7.896  17.423  15.059  1.00  0.00           O
ATOM   4313  N   PHE   539       8.067  15.333  14.164  1.00  0.00           N
ATOM   4314  CA  PHE   539       7.825  14.520  15.385  1.00  0.00           C
ATOM   4315  CB  PHE   539       6.931  13.312  15.009  1.00  0.00           C
ATOM   4316  CG  PHE   539       5.456  13.687  14.828  1.00  0.00           C
ATOM   4317  CD1 PHE   539       4.888  13.973  13.557  1.00  0.00           C
ATOM   4318  CE1 PHE   539       3.513  14.239  13.392  1.00  0.00           C
ATOM   4319  CZ  PHE   539       2.645  14.106  14.480  1.00  0.00           C
ATOM   4320  CE2 PHE   539       3.176  13.821  15.738  1.00  0.00           C
ATOM   4321  CD2 PHE   539       4.556  13.642  15.942  1.00  0.00           C
ATOM   4322  C   PHE   539       9.221  14.103  15.888  1.00  0.00           C
ATOM   4323  O   PHE   539      10.219  14.175  15.161  1.00  0.00           O
ATOM   4324  N   THR   540       9.259  13.554  17.100  1.00  0.00           N
ATOM   4325  CA  THR   540      10.474  12.967  17.653  1.00  0.00           C
ATOM   4326  CB  THR   540      10.487  13.159  19.126  1.00  0.00           C
ATOM   4327  CG2 THR   540      10.237  14.528  19.711  1.00  0.00           C
ATOM   4328  OG1 THR   540       9.578  12.334  19.848  1.00  0.00           O
ATOM   4329  C   THR   540      10.707  11.458  17.285  1.00  0.00           C
ATOM   4330  O   THR   540      11.791  10.963  17.538  1.00  0.00           O
ATOM   4331  N   SER   541       9.715  10.824  16.658  1.00  0.00           N
ATOM   4332  CA  SER   541       9.758   9.385  16.160  1.00  0.00           C
ATOM   4333  CB  SER   541       9.855   8.372  17.346  1.00  0.00           C
ATOM   4334  OG  SER   541       8.607   8.260  18.138  1.00  0.00           O
ATOM   4335  C   SER   541       8.519   8.998  15.379  1.00  0.00           C
ATOM   4336  O   SER   541       7.413   9.646  15.372  1.00  0.00           O
ATOM   4337  N   TYR   542       8.604   7.955  14.515  1.00  0.00           N
ATOM   4338  CA  TYR   542       7.472   7.308  13.845  1.00  0.00           C
ATOM   4339  CB  TYR   542       8.082   6.267  12.911  1.00  0.00           C
ATOM   4340  CG  TYR   542       9.019   6.733  11.792  1.00  0.00           C
ATOM   4341  CD1 TYR   542       8.668   7.568  10.795  1.00  0.00           C
ATOM   4342  CE1 TYR   542       9.469   7.972   9.744  1.00  0.00           C
ATOM   4343  CZ  TYR   542      10.751   7.462   9.650  1.00  0.00           C
ATOM   4344  OH  TYR   542      11.671   7.845   8.730  1.00  0.00           O
ATOM   4345  CE2 TYR   542      11.172   6.600  10.706  1.00  0.00           C
ATOM   4346  CD2 TYR   542      10.342   6.307  11.715  1.00  0.00           C
ATOM   4347  C   TYR   542       6.544   6.577  14.809  1.00  0.00           C
ATOM   4348  O   TYR   542       5.321   6.523  14.537  1.00  0.00           O
ATOM   4349  N   GLN   543       6.985   6.013  15.945  1.00  0.00           N
ATOM   4350  CA  GLN   543       6.039   5.469  16.970  1.00  0.00           C
ATOM   4351  CB  GLN   543       6.772   4.851  18.129  1.00  0.00           C
ATOM   4352  CG  GLN   543       5.873   3.985  19.056  1.00  0.00           C
ATOM   4353  CD  GLN   543       6.647   3.565  20.319  1.00  0.00           C
ATOM   4354  OE1 GLN   543       6.751   2.389  20.635  1.00  0.00           O
ATOM   4355  NE2 GLN   543       7.054   4.464  21.162  1.00  0.00           N
ATOM   4356  C   GLN   543       5.030   6.576  17.502  1.00  0.00           C
ATOM   4357  O   GLN   543       3.867   6.253  17.834  1.00  0.00           O
ATOM   4358  N   TYR   544       5.557   7.787  17.648  1.00  0.00           N
ATOM   4359  CA  TYR   544       4.712   8.955  18.062  1.00  0.00           C
ATOM   4360  CB  TYR   544       5.665   9.933  18.707  1.00  0.00           C
ATOM   4361  CG  TYR   544       5.251  11.304  19.179  1.00  0.00           C
ATOM   4362  CD1 TYR   544       3.951  11.613  19.491  1.00  0.00           C
ATOM   4363  CE1 TYR   544       3.512  12.923  19.824  1.00  0.00           C
ATOM   4364  CZ  TYR   544       4.517  13.836  20.043  1.00  0.00           C
ATOM   4365  OH  TYR   544       4.173  15.059  20.602  1.00  0.00           O
ATOM   4366  CE2 TYR   544       5.868  13.519  19.761  1.00  0.00           C
ATOM   4367  CD2 TYR   544       6.253  12.282  19.237  1.00  0.00           C
ATOM   4368  C   TYR   544       3.786   9.358  16.888  1.00  0.00           C
ATOM   4369  O   TYR   544       2.574   9.597  17.064  1.00  0.00           O
ATOM   4370  N   MET   545       4.432   9.551  15.732  1.00  0.00           N
ATOM   4371  CA  MET   545       3.734  10.009  14.567  1.00  0.00           C
ATOM   4372  CB  MET   545       4.702  10.144  13.340  1.00  0.00           C
ATOM   4373  CG  MET   545       3.941  10.703  12.179  1.00  0.00           C
ATOM   4374  SD  MET   545       4.434   9.949  10.606  1.00  0.00           S
ATOM   4375  CE  MET   545       6.063  10.798  10.404  1.00  0.00           C
ATOM   4376  C   MET   545       2.540   9.110  14.314  1.00  0.00           C
ATOM   4377  O   MET   545       1.410   9.599  14.288  1.00  0.00           O
ATOM   4378  N   GLU   546       2.740   7.820  14.009  1.00  0.00           N
ATOM   4379  CA  GLU   546       1.587   6.992  13.562  1.00  0.00           C
ATOM   4380  CB  GLU   546       2.039   5.615  13.061  1.00  0.00           C
ATOM   4381  CG  GLU   546       2.366   4.599  14.124  1.00  0.00           C
ATOM   4382  CD  GLU   546       3.069   3.310  13.669  1.00  0.00           C
ATOM   4383  OE1 GLU   546       3.450   2.495  14.495  1.00  0.00           O
ATOM   4384  OE2 GLU   546       3.204   2.942  12.467  1.00  0.00           O
ATOM   4385  C   GLU   546       0.371   6.963  14.498  1.00  0.00           C
ATOM   4386  O   GLU   546      -0.689   6.888  14.031  1.00  0.00           O
ATOM   4387  N   SER   547       0.568   7.050  15.828  1.00  0.00           N
ATOM   4388  CA  SER   547      -0.508   7.146  16.779  1.00  0.00           C
ATOM   4389  CB  SER   547       0.049   6.962  18.173  1.00  0.00           C
ATOM   4390  OG  SER   547      -0.980   6.896  19.198  1.00  0.00           O
ATOM   4391  C   SER   547      -1.252   8.486  16.716  1.00  0.00           C
ATOM   4392  O   SER   547      -2.464   8.597  16.626  1.00  0.00           O
ATOM   4393  N   THR   548      -0.485   9.594  16.750  1.00  0.00           N
ATOM   4394  CA  THR   548      -0.928  10.995  16.794  1.00  0.00           C
ATOM   4395  CB  THR   548       0.272  12.103  16.867  1.00  0.00           C
ATOM   4396  CG2 THR   548      -0.354  13.439  17.294  1.00  0.00           C
ATOM   4397  OG1 THR   548       1.183  11.755  17.873  1.00  0.00           O
ATOM   4398  C   THR   548      -1.748  11.280  15.579  1.00  0.00           C
ATOM   4399  O   THR   548      -2.785  11.934  15.632  1.00  0.00           O
ATOM   4400  N   VAL   549      -1.345  10.861  14.344  1.00  0.00           N
ATOM   4401  CA  VAL   549      -2.098  10.959  13.037  1.00  0.00           C
ATOM   4402  CB  VAL   549      -1.184  10.513  11.878  1.00  0.00           C
ATOM   4403  CG1 VAL   549      -1.978  10.321  10.550  1.00  0.00           C
ATOM   4404  CG2 VAL   549      -0.305  11.688  11.622  1.00  0.00           C
ATOM   4405  C   VAL   549      -3.420  10.183  13.113  1.00  0.00           C
ATOM   4406  O   VAL   549      -4.413  10.684  12.605  1.00  0.00           O
ATOM   4407  N   ALA   550      -3.402   9.002  13.720  1.00  0.00           N
ATOM   4408  CA  ALA   550      -4.551   8.099  13.883  1.00  0.00           C
ATOM   4409  CB  ALA   550      -4.142   6.769  14.520  1.00  0.00           C
ATOM   4410  C   ALA   550      -5.545   8.742  14.834  1.00  0.00           C
ATOM   4411  O   ALA   550      -6.732   8.548  14.616  1.00  0.00           O
ATOM   4412  N   SER   551      -5.128   9.590  15.773  1.00  0.00           N
ATOM   4413  CA  SER   551      -5.968  10.393  16.685  1.00  0.00           C
ATOM   4414  CB  SER   551      -5.196  10.683  17.895  1.00  0.00           C
ATOM   4415  OG  SER   551      -4.748   9.505  18.568  1.00  0.00           O
ATOM   4416  C   SER   551      -6.559  11.677  16.083  1.00  0.00           C
ATOM   4417  O   SER   551      -7.611  12.242  16.486  1.00  0.00           O
ATOM   4418  N   TRP   552      -5.999  12.107  14.944  1.00  0.00           N
ATOM   4419  CA  TRP   552      -6.612  13.059  14.023  1.00  0.00           C
ATOM   4420  CB  TRP   552      -5.500  13.841  13.303  1.00  0.00           C
ATOM   4421  CG  TRP   552      -4.615  14.511  14.239  1.00  0.00           C
ATOM   4422  CD1 TRP   552      -4.995  15.087  15.438  1.00  0.00           C
ATOM   4423  NE1 TRP   552      -3.982  15.820  15.994  1.00  0.00           N
ATOM   4424  CE2 TRP   552      -2.866  15.771  15.186  1.00  0.00           C
ATOM   4425  CZ2 TRP   552      -1.556  16.246  15.335  1.00  0.00           C
ATOM   4426  CH2 TRP   552      -0.579  16.072  14.292  1.00  0.00           C
ATOM   4427  CZ3 TRP   552      -1.074  15.492  13.128  1.00  0.00           C
ATOM   4428  CE3 TRP   552      -2.355  14.944  12.994  1.00  0.00           C
ATOM   4429  CD2 TRP   552      -3.227  14.995  14.046  1.00  0.00           C
ATOM   4430  C   TRP   552      -7.547  12.432  12.945  1.00  0.00           C
ATOM   4431  O   TRP   552      -8.468  13.082  12.418  1.00  0.00           O
ATOM   4432  N   TYR   553      -7.342  11.164  12.676  1.00  0.00           N
ATOM   4433  CA  TYR   553      -8.035  10.370  11.632  1.00  0.00           C
ATOM   4434  CB  TYR   553      -6.993   9.290  11.141  1.00  0.00           C
ATOM   4435  CG  TYR   553      -7.637   8.213  10.230  1.00  0.00           C
ATOM   4436  CD1 TYR   553      -8.277   7.062  10.788  1.00  0.00           C
ATOM   4437  CE1 TYR   553      -8.990   6.208   9.918  1.00  0.00           C
ATOM   4438  CZ  TYR   553      -8.871   6.345   8.540  1.00  0.00           C
ATOM   4439  OH  TYR   553      -9.427   5.443   7.648  1.00  0.00           O
ATOM   4440  CE2 TYR   553      -7.958   7.300   8.037  1.00  0.00           C
ATOM   4441  CD2 TYR   553      -7.375   8.284   8.872  1.00  0.00           C
ATOM   4442  C   TYR   553      -9.332   9.687  12.002  1.00  0.00           C
ATOM   4443  O   TYR   553     -10.265   9.698  11.229  1.00  0.00           O
ATOM   4444  N   GLU   554      -9.480   9.241  13.296  1.00  0.00           N
ATOM   4445  CA  GLU   554     -10.794   8.739  13.802  1.00  0.00           C
ATOM   4446  CB  GLU   554     -10.481   7.588  14.907  1.00  0.00           C
ATOM   4447  CG  GLU   554      -9.824   8.156  16.232  1.00  0.00           C
ATOM   4448  CD  GLU   554      -8.948   7.063  16.909  1.00  0.00           C
ATOM   4449  OE1 GLU   554      -9.263   5.829  16.827  1.00  0.00           O
ATOM   4450  OE2 GLU   554      -8.198   7.487  17.876  1.00  0.00           O
ATOM   4451  C   GLU   554     -11.750   9.808  14.252  1.00  0.00           C
ATOM   4452  O   GLU   554     -12.759   9.434  14.880  1.00  0.00           O
ATOM   4453  N   GLN   555     -11.483  11.098  13.996  1.00  0.00           N
ATOM   4454  CA  GLN   555     -12.436  12.155  14.283  1.00  0.00           C
ATOM   4455  CB  GLN   555     -12.269  12.633  15.781  1.00  0.00           C
ATOM   4456  CG  GLN   555     -10.921  13.365  16.007  1.00  0.00           C
ATOM   4457  CD  GLN   555     -10.870  13.773  17.488  1.00  0.00           C
ATOM   4458  OE1 GLN   555     -11.807  14.204  18.125  1.00  0.00           O
ATOM   4459  NE2 GLN   555      -9.669  13.749  18.112  1.00  0.00           N
ATOM   4460  C   GLN   555     -12.246  13.274  13.213  1.00  0.00           C
ATOM   4461  O   GLN   555     -11.356  13.221  12.350  1.00  0.00           O
ATOM   4462  N   GLY   556     -13.063  14.352  13.230  1.00  0.00           N
ATOM   4463  CA  GLY   556     -13.141  15.420  12.184  1.00  0.00           C
ATOM   4464  C   GLY   556     -12.010  16.406  12.005  1.00  0.00           C
ATOM   4465  O   GLY   556     -12.290  17.466  11.508  1.00  0.00           O
ATOM   4466  N   ILE   557     -10.800  16.070  12.379  1.00  0.00           N
ATOM   4467  CA  ILE   557      -9.564  16.867  12.161  1.00  0.00           C
ATOM   4468  CB  ILE   557      -8.520  16.600  13.262  1.00  0.00           C
ATOM   4469  CG2 ILE   557      -7.316  17.503  12.863  1.00  0.00           C
ATOM   4470  CG1 ILE   557      -9.138  16.976  14.599  1.00  0.00           C
ATOM   4471  CD1 ILE   557      -8.366  16.419  15.832  1.00  0.00           C
ATOM   4472  C   ILE   557      -9.054  16.624  10.700  1.00  0.00           C
ATOM   4473  O   ILE   557      -9.051  17.546   9.880  1.00  0.00           O
ATOM   4474  N   LEU   558      -8.662  15.422  10.359  1.00  0.00           N
ATOM   4475  CA  LEU   558      -7.734  15.141   9.219  1.00  0.00           C
ATOM   4476  CB  LEU   558      -7.195  13.743   9.440  1.00  0.00           C
ATOM   4477  CG  LEU   558      -5.821  13.477   8.767  1.00  0.00           C
ATOM   4478  CD1 LEU   558      -4.664  13.754   9.712  1.00  0.00           C
ATOM   4479  CD2 LEU   558      -5.721  12.057   8.262  1.00  0.00           C
ATOM   4480  C   LEU   558      -8.323  15.447   7.842  1.00  0.00           C
ATOM   4481  O   LEU   558      -7.573  15.931   6.968  1.00  0.00           O
ATOM   4482  N   GLU   559      -9.597  15.188   7.600  1.00  0.00           N
ATOM   4483  CA  GLU   559     -10.376  15.553   6.430  1.00  0.00           C
ATOM   4484  CB  GLU   559     -11.707  14.769   6.498  1.00  0.00           C
ATOM   4485  CG  GLU   559     -12.554  14.968   5.268  1.00  0.00           C
ATOM   4486  CD  GLU   559     -13.893  14.168   5.196  1.00  0.00           C
ATOM   4487  OE1 GLU   559     -14.819  14.379   4.366  1.00  0.00           O
ATOM   4488  OE2 GLU   559     -14.012  13.179   5.992  1.00  0.00           O
ATOM   4489  C   GLU   559     -10.590  17.086   6.403  1.00  0.00           C
ATOM   4490  O   GLU   559     -10.682  17.701   5.299  1.00  0.00           O
ATOM   4491  N   ASN   560     -10.600  17.818   7.522  1.00  0.00           N
ATOM   4492  CA  ASN   560     -10.691  19.286   7.604  1.00  0.00           C
ATOM   4493  CB  ASN   560     -11.254  19.683   9.015  1.00  0.00           C
ATOM   4494  CG  ASN   560     -12.009  21.058   9.032  1.00  0.00           C
ATOM   4495  OD1 ASN   560     -12.313  21.663   8.023  1.00  0.00           O
ATOM   4496  ND2 ASN   560     -12.270  21.668  10.134  1.00  0.00           N
ATOM   4497  C   ASN   560      -9.395  19.977   7.249  1.00  0.00           C
ATOM   4498  O   ASN   560      -9.412  21.006   6.597  1.00  0.00           O
ATOM   4499  N   ILE   561      -8.286  19.338   7.660  1.00  0.00           N
ATOM   4500  CA  ILE   561      -6.971  19.849   7.266  1.00  0.00           C
ATOM   4501  CB  ILE   561      -5.797  19.158   8.045  1.00  0.00           C
ATOM   4502  CG2 ILE   561      -4.435  19.699   7.535  1.00  0.00           C
ATOM   4503  CG1 ILE   561      -5.897  19.457   9.552  1.00  0.00           C
ATOM   4504  CD1 ILE   561      -5.035  18.563  10.511  1.00  0.00           C
ATOM   4505  C   ILE   561      -6.787  19.621   5.747  1.00  0.00           C
ATOM   4506  O   ILE   561      -6.328  20.586   5.048  1.00  0.00           O
ATOM   4507  N   GLN   562      -7.243  18.457   5.267  1.00  0.00           N
ATOM   4508  CA  GLN   562      -7.023  18.237   3.830  1.00  0.00           C
ATOM   4509  CB  GLN   562      -7.573  16.818   3.503  1.00  0.00           C
ATOM   4510  CG  GLN   562      -6.705  15.717   4.066  1.00  0.00           C
ATOM   4511  CD  GLN   562      -5.710  15.106   3.055  1.00  0.00           C
ATOM   4512  OE1 GLN   562      -4.477  15.129   3.015  1.00  0.00           O
ATOM   4513  NE2 GLN   562      -6.239  14.356   2.119  1.00  0.00           N
ATOM   4514  C   GLN   562      -7.643  19.347   2.906  1.00  0.00           C
ATOM   4515  O   GLN   562      -7.135  19.550   1.796  1.00  0.00           O
ATOM   4516  N   ARG   563      -8.767  20.006   3.347  1.00  0.00           N
ATOM   4517  CA  ARG   563      -9.352  21.088   2.577  1.00  0.00           C
ATOM   4518  CB  ARG   563     -10.757  21.500   3.223  1.00  0.00           C
ATOM   4519  CG  ARG   563     -11.810  20.319   3.227  1.00  0.00           C
ATOM   4520  CD  ARG   563     -12.986  20.725   4.133  1.00  0.00           C
ATOM   4521  NE  ARG   563     -13.856  19.613   4.449  1.00  0.00           N
ATOM   4522  CZ  ARG   563     -14.535  19.363   5.592  1.00  0.00           C
ATOM   4523  NH1 ARG   563     -14.453  20.178   6.545  1.00  0.00           N
ATOM   4524  NH2 ARG   563     -15.247  18.299   5.662  1.00  0.00           N
ATOM   4525  C   ARG   563      -8.519  22.383   2.373  1.00  0.00           C
ATOM   4526  O   ARG   563      -8.646  23.137   1.416  1.00  0.00           O
ATOM   4527  N   ASN   564      -7.627  22.655   3.336  1.00  0.00           N
ATOM   4528  CA  ASN   564      -6.655  23.710   3.341  1.00  0.00           C
ATOM   4529  CB  ASN   564      -6.301  24.160   4.786  1.00  0.00           C
ATOM   4530  CG  ASN   564      -7.509  24.633   5.558  1.00  0.00           C
ATOM   4531  OD1 ASN   564      -8.497  25.093   4.978  1.00  0.00           O
ATOM   4532  ND2 ASN   564      -7.479  24.624   6.889  1.00  0.00           N
ATOM   4533  C   ASN   564      -5.482  23.167   2.516  1.00  0.00           C
ATOM   4534  O   ASN   564      -5.216  23.792   1.548  1.00  0.00           O
ATOM   4535  N   LYS   565      -4.775  22.151   2.930  1.00  0.00           N
ATOM   4536  CA  LYS   565      -3.549  21.647   2.334  1.00  0.00           C
ATOM   4537  CB  LYS   565      -2.320  22.222   3.084  1.00  0.00           C
ATOM   4538  CG  LYS   565      -2.053  23.782   2.868  1.00  0.00           C
ATOM   4539  CD  LYS   565      -0.601  24.165   3.260  1.00  0.00           C
ATOM   4540  CE  LYS   565      -0.457  25.672   3.355  1.00  0.00           C
ATOM   4541  NZ  LYS   565      -0.537  26.283   2.065  1.00  0.00           N
ATOM   4542  C   LYS   565      -3.451  20.124   2.516  1.00  0.00           C
ATOM   4543  O   LYS   565      -3.895  19.569   3.499  1.00  0.00           O
ATOM   4544  N   LEU   566      -2.980  19.408   1.520  1.00  0.00           N
ATOM   4545  CA  LEU   566      -2.974  17.925   1.490  1.00  0.00           C
ATOM   4546  CB  LEU   566      -2.816  17.406   0.044  1.00  0.00           C
ATOM   4547  CG  LEU   566      -4.058  17.516  -0.875  1.00  0.00           C
ATOM   4548  CD1 LEU   566      -3.619  16.924  -2.206  1.00  0.00           C
ATOM   4549  CD2 LEU   566      -5.210  16.676  -0.332  1.00  0.00           C
ATOM   4550  C   LEU   566      -1.831  17.507   2.419  1.00  0.00           C
ATOM   4551  O   LEU   566      -0.689  18.072   2.502  1.00  0.00           O
ATOM   4552  N   LEU   567      -2.007  16.421   3.185  1.00  0.00           N
ATOM   4553  CA  LEU   567      -0.993  15.842   4.083  1.00  0.00           C
ATOM   4554  CB  LEU   567      -1.655  15.179   5.320  1.00  0.00           C
ATOM   4555  CG  LEU   567      -2.116  16.295   6.292  1.00  0.00           C
ATOM   4556  CD1 LEU   567      -3.345  15.878   7.028  1.00  0.00           C
ATOM   4557  CD2 LEU   567      -1.052  16.592   7.359  1.00  0.00           C
ATOM   4558  C   LEU   567      -0.151  14.717   3.294  1.00  0.00           C
ATOM   4559  O   LEU   567      -0.694  13.747   2.796  1.00  0.00           O
ATOM   4560  N   PHE   568       1.110  14.806   3.370  1.00  0.00           N
ATOM   4561  CA  PHE   568       2.140  13.837   2.968  1.00  0.00           C
ATOM   4562  CB  PHE   568       3.062  14.359   1.850  1.00  0.00           C
ATOM   4563  CG  PHE   568       2.238  14.799   0.580  1.00  0.00           C
ATOM   4564  CD1 PHE   568       2.074  13.903  -0.439  1.00  0.00           C
ATOM   4565  CE1 PHE   568       1.304  14.194  -1.559  1.00  0.00           C
ATOM   4566  CZ  PHE   568       0.747  15.433  -1.663  1.00  0.00           C
ATOM   4567  CE2 PHE   568       0.963  16.382  -0.658  1.00  0.00           C
ATOM   4568  CD2 PHE   568       1.691  16.123   0.504  1.00  0.00           C
ATOM   4569  C   PHE   568       2.994  13.387   4.120  1.00  0.00           C
ATOM   4570  O   PHE   568       3.118  14.183   5.073  1.00  0.00           O
ATOM   4571  N   ILE   569       3.465  12.119   4.175  1.00  0.00           N
ATOM   4572  CA  ILE   569       3.998  11.611   5.438  1.00  0.00           C
ATOM   4573  CB  ILE   569       2.864  10.772   6.003  1.00  0.00           C
ATOM   4574  CG2 ILE   569       3.343  10.201   7.379  1.00  0.00           C
ATOM   4575  CG1 ILE   569       1.515  11.616   6.160  1.00  0.00           C
ATOM   4576  CD1 ILE   569       0.391  10.992   7.020  1.00  0.00           C
ATOM   4577  C   ILE   569       5.271  10.802   5.185  1.00  0.00           C
ATOM   4578  O   ILE   569       5.314   9.852   4.443  1.00  0.00           O
ATOM   4579  N   GLU   570       6.337  11.058   5.957  1.00  0.00           N
ATOM   4580  CA  GLU   570       7.661  10.322   5.947  1.00  0.00           C
ATOM   4581  CB  GLU   570       8.702  11.096   6.785  1.00  0.00           C
ATOM   4582  CG  GLU   570      10.243  10.645   6.865  1.00  0.00           C
ATOM   4583  CD  GLU   570      11.125  11.258   7.968  1.00  0.00           C
ATOM   4584  OE1 GLU   570      11.127  12.443   8.306  1.00  0.00           O
ATOM   4585  OE2 GLU   570      11.906  10.498   8.540  1.00  0.00           O
ATOM   4586  C   GLU   570       7.490   8.879   6.538  1.00  0.00           C
ATOM   4587  O   GLU   570       6.628   8.621   7.420  1.00  0.00           O
ATOM   4588  N   THR   571       8.328   7.932   6.122  1.00  0.00           N
ATOM   4589  CA  THR   571       8.295   6.481   6.547  1.00  0.00           C
ATOM   4590  CB  THR   571       7.221   5.746   5.735  1.00  0.00           C
ATOM   4591  CG2 THR   571       7.522   5.847   4.212  1.00  0.00           C
ATOM   4592  OG1 THR   571       7.157   4.416   6.151  1.00  0.00           O
ATOM   4593  C   THR   571       9.664   5.850   6.592  1.00  0.00           C
ATOM   4594  O   THR   571      10.660   6.466   6.185  1.00  0.00           O
ATOM   4595  N   GLN   572       9.880   4.646   7.196  1.00  0.00           N
ATOM   4596  CA  GLN   572      11.173   3.988   7.363  1.00  0.00           C
ATOM   4597  CB  GLN   572      11.021   2.684   8.064  1.00  0.00           C
ATOM   4598  CG  GLN   572      10.837   2.809   9.647  1.00  0.00           C
ATOM   4599  CD  GLN   572       9.371   2.935  10.066  1.00  0.00           C
ATOM   4600  OE1 GLN   572       8.472   3.029   9.288  1.00  0.00           O
ATOM   4601  NE2 GLN   572       9.117   2.898  11.385  1.00  0.00           N
ATOM   4602  C   GLN   572      11.871   3.769   5.960  1.00  0.00           C
ATOM   4603  O   GLN   572      13.146   3.897   5.895  1.00  0.00           O
ATOM   4604  N   ASP   573      11.136   3.576   4.904  1.00  0.00           N
ATOM   4605  CA  ASP   573      11.642   3.551   3.530  1.00  0.00           C
ATOM   4606  CB  ASP   573      10.611   2.856   2.601  1.00  0.00           C
ATOM   4607  CG  ASP   573      11.235   2.652   1.193  1.00  0.00           C
ATOM   4608  OD1 ASP   573      10.582   2.408   0.124  1.00  0.00           O
ATOM   4609  OD2 ASP   573      12.478   2.870   1.075  1.00  0.00           O
ATOM   4610  C   ASP   573      12.040   4.911   3.007  1.00  0.00           C
ATOM   4611  O   ASP   573      11.255   5.859   2.796  1.00  0.00           O
ATOM   4612  N   GLY   574      13.316   5.000   2.593  1.00  0.00           N
ATOM   4613  CA  GLY   574      13.815   6.235   1.962  1.00  0.00           C
ATOM   4614  C   GLY   574      13.254   6.457   0.573  1.00  0.00           C
ATOM   4615  O   GLY   574      12.898   7.584   0.315  1.00  0.00           O
ATOM   4616  N   ALA   575      13.033   5.494  -0.270  1.00  0.00           N
ATOM   4617  CA  ALA   575      12.372   5.727  -1.498  1.00  0.00           C
ATOM   4618  CB  ALA   575      12.548   4.516  -2.478  1.00  0.00           C
ATOM   4619  C   ALA   575      10.917   6.234  -1.326  1.00  0.00           C
ATOM   4620  O   ALA   575      10.474   7.084  -2.066  1.00  0.00           O
ATOM   4621  N   GLU   576      10.195   5.692  -0.416  1.00  0.00           N
ATOM   4622  CA  GLU   576       8.749   6.066  -0.238  1.00  0.00           C
ATOM   4623  CB  GLU   576       8.020   5.003   0.633  1.00  0.00           C
ATOM   4624  CG  GLU   576       6.462   4.984   0.315  1.00  0.00           C
ATOM   4625  CD  GLU   576       6.025   3.983  -0.744  1.00  0.00           C
ATOM   4626  OE1 GLU   576       6.719   2.964  -1.082  1.00  0.00           O
ATOM   4627  OE2 GLU   576       4.883   4.112  -1.279  1.00  0.00           O
ATOM   4628  C   GLU   576       8.682   7.456   0.395  1.00  0.00           C
ATOM   4629  O   GLU   576       7.850   8.277   0.110  1.00  0.00           O
ATOM   4630  N   THR   577       9.617   7.861   1.238  1.00  0.00           N
ATOM   4631  CA  THR   577       9.802   9.202   1.731  1.00  0.00           C
ATOM   4632  CB  THR   577      10.907   9.179   2.835  1.00  0.00           C
ATOM   4633  CG2 THR   577      11.311  10.625   3.233  1.00  0.00           C
ATOM   4634  OG1 THR   577      10.445   8.513   3.964  1.00  0.00           O
ATOM   4635  C   THR   577      10.211  10.177   0.613  1.00  0.00           C
ATOM   4636  O   THR   577       9.730  11.266   0.576  1.00  0.00           O
ATOM   4637  N   SER   578      11.083   9.724  -0.360  1.00  0.00           N
ATOM   4638  CA  SER   578      11.315  10.506  -1.569  1.00  0.00           C
ATOM   4639  CB  SER   578      12.399   9.760  -2.333  1.00  0.00           C
ATOM   4640  OG  SER   578      13.601   9.567  -1.559  1.00  0.00           O
ATOM   4641  C   SER   578      10.112  10.728  -2.477  1.00  0.00           C
ATOM   4642  O   SER   578      10.003  11.823  -3.036  1.00  0.00           O
ATOM   4643  N   VAL   579       9.259   9.728  -2.698  1.00  0.00           N
ATOM   4644  CA  VAL   579       8.042   9.786  -3.481  1.00  0.00           C
ATOM   4645  CB  VAL   579       7.520   8.312  -3.541  1.00  0.00           C
ATOM   4646  CG1 VAL   579       5.996   8.209  -3.831  1.00  0.00           C
ATOM   4647  CG2 VAL   579       8.229   7.509  -4.657  1.00  0.00           C
ATOM   4648  C   VAL   579       6.989  10.704  -2.857  1.00  0.00           C
ATOM   4649  O   VAL   579       6.408  11.489  -3.646  1.00  0.00           O
ATOM   4650  N   ALA   580       6.947  10.687  -1.506  1.00  0.00           N
ATOM   4651  CA  ALA   580       6.275  11.685  -0.669  1.00  0.00           C
ATOM   4652  CB  ALA   580       6.274  11.342   0.779  1.00  0.00           C
ATOM   4653  C   ALA   580       6.721  13.088  -0.905  1.00  0.00           C
ATOM   4654  O   ALA   580       5.853  13.956  -1.066  1.00  0.00           O
ATOM   4655  N   LEU   581       8.051  13.303  -1.099  1.00  0.00           N
ATOM   4656  CA  LEU   581       8.688  14.637  -1.350  1.00  0.00           C
ATOM   4657  CB  LEU   581      10.177  14.576  -0.869  1.00  0.00           C
ATOM   4658  CG  LEU   581      10.915  15.887  -1.104  1.00  0.00           C
ATOM   4659  CD1 LEU   581      10.352  17.118  -0.386  1.00  0.00           C
ATOM   4660  CD2 LEU   581      12.379  15.633  -0.768  1.00  0.00           C
ATOM   4661  C   LEU   581       8.405  15.122  -2.743  1.00  0.00           C
ATOM   4662  O   LEU   581       8.072  16.300  -2.959  1.00  0.00           O
ATOM   4663  N   GLU   582       8.524  14.263  -3.761  1.00  0.00           N
ATOM   4664  CA  GLU   582       8.161  14.574  -5.146  1.00  0.00           C
ATOM   4665  CB  GLU   582       8.412  13.320  -5.942  1.00  0.00           C
ATOM   4666  CG  GLU   582       7.997  13.390  -7.373  1.00  0.00           C
ATOM   4667  CD  GLU   582       8.474  12.280  -8.301  1.00  0.00           C
ATOM   4668  OE1 GLU   582       9.128  11.418  -7.761  1.00  0.00           O
ATOM   4669  OE2 GLU   582       7.945  12.205  -9.465  1.00  0.00           O
ATOM   4670  C   GLU   582       6.711  15.079  -5.228  1.00  0.00           C
ATOM   4671  O   GLU   582       6.464  16.148  -5.723  1.00  0.00           O
ATOM   4672  N   LYS   583       5.742  14.284  -4.684  1.00  0.00           N
ATOM   4673  CA  LYS   583       4.271  14.620  -4.631  1.00  0.00           C
ATOM   4674  CB  LYS   583       3.422  13.442  -4.237  1.00  0.00           C
ATOM   4675  CG  LYS   583       3.544  12.306  -5.185  1.00  0.00           C
ATOM   4676  CD  LYS   583       2.709  12.411  -6.457  1.00  0.00           C
ATOM   4677  CE  LYS   583       2.533  11.150  -7.383  1.00  0.00           C
ATOM   4678  NZ  LYS   583       3.728  10.850  -8.236  1.00  0.00           N
ATOM   4679  C   LYS   583       3.964  15.827  -3.737  1.00  0.00           C
ATOM   4680  O   LYS   583       3.069  16.569  -4.126  1.00  0.00           O
ATOM   4681  N   TYR   584       4.788  16.107  -2.689  1.00  0.00           N
ATOM   4682  CA  TYR   584       4.766  17.336  -1.911  1.00  0.00           C
ATOM   4683  CB  TYR   584       5.681  17.319  -0.712  1.00  0.00           C
ATOM   4684  CG  TYR   584       5.920  18.681   0.049  1.00  0.00           C
ATOM   4685  CD1 TYR   584       5.286  18.981   1.278  1.00  0.00           C
ATOM   4686  CE1 TYR   584       5.757  20.101   2.017  1.00  0.00           C
ATOM   4687  CZ  TYR   584       6.644  20.995   1.473  1.00  0.00           C
ATOM   4688  OH  TYR   584       7.053  22.028   2.234  1.00  0.00           O
ATOM   4689  CE2 TYR   584       7.310  20.675   0.302  1.00  0.00           C
ATOM   4690  CD2 TYR   584       7.000  19.424  -0.373  1.00  0.00           C
ATOM   4691  C   TYR   584       5.210  18.514  -2.746  1.00  0.00           C
ATOM   4692  O   TYR   584       4.543  19.536  -2.677  1.00  0.00           O
ATOM   4693  N   GLN   585       6.196  18.501  -3.630  1.00  0.00           N
ATOM   4694  CA  GLN   585       6.551  19.616  -4.476  1.00  0.00           C
ATOM   4695  CB  GLN   585       7.973  19.306  -5.151  1.00  0.00           C
ATOM   4696  CG  GLN   585       9.150  19.183  -4.139  1.00  0.00           C
ATOM   4697  CD  GLN   585      10.519  18.933  -4.715  1.00  0.00           C
ATOM   4698  OE1 GLN   585      10.818  19.288  -5.892  1.00  0.00           O
ATOM   4699  NE2 GLN   585      11.354  18.171  -4.010  1.00  0.00           N
ATOM   4700  C   GLN   585       5.441  19.952  -5.515  1.00  0.00           C
ATOM   4701  O   GLN   585       5.213  21.139  -5.804  1.00  0.00           O
ATOM   4702  N   GLU   586       4.861  18.855  -6.028  1.00  0.00           N
ATOM   4703  CA  GLU   586       3.756  18.918  -7.001  1.00  0.00           C
ATOM   4704  CB  GLU   586       3.460  17.455  -7.489  1.00  0.00           C
ATOM   4705  CG  GLU   586       2.400  17.276  -8.605  1.00  0.00           C
ATOM   4706  CD  GLU   586       2.708  17.755 -10.049  1.00  0.00           C
ATOM   4707  OE1 GLU   586       3.392  18.761 -10.227  1.00  0.00           O
ATOM   4708  OE2 GLU   586       2.121  17.132 -11.010  1.00  0.00           O
ATOM   4709  C   GLU   586       2.510  19.550  -6.380  1.00  0.00           C
ATOM   4710  O   GLU   586       2.000  20.487  -7.000  1.00  0.00           O
ATOM   4711  N   ALA   587       2.114  19.118  -5.144  1.00  0.00           N
ATOM   4712  CA  ALA   587       1.066  19.784  -4.422  1.00  0.00           C
ATOM   4713  CB  ALA   587       0.700  18.883  -3.234  1.00  0.00           C
ATOM   4714  C   ALA   587       1.358  21.258  -4.093  1.00  0.00           C
ATOM   4715  O   ALA   587       0.458  22.060  -4.276  1.00  0.00           O
ATOM   4716  N   CYS   588       2.615  21.696  -3.686  1.00  0.00           N
ATOM   4717  CA  CYS   588       3.066  23.054  -3.484  1.00  0.00           C
ATOM   4718  CB  CYS   588       4.512  23.158  -2.826  1.00  0.00           C
ATOM   4719  SG  CYS   588       4.406  22.465  -1.115  1.00  0.00           S
ATOM   4720  C   CYS   588       2.993  23.906  -4.726  1.00  0.00           C
ATOM   4721  O   CYS   588       2.675  25.092  -4.518  1.00  0.00           O
ATOM   4722  N   GLU   589       3.330  23.396  -5.912  1.00  0.00           N
ATOM   4723  CA  GLU   589       3.315  24.155  -7.204  1.00  0.00           C
ATOM   4724  CB  GLU   589       4.154  23.462  -8.221  1.00  0.00           C
ATOM   4725  CG  GLU   589       4.438  24.343  -9.453  1.00  0.00           C
ATOM   4726  CD  GLU   589       5.605  23.762 -10.330  1.00  0.00           C
ATOM   4727  OE1 GLU   589       5.456  22.666 -10.959  1.00  0.00           O
ATOM   4728  OE2 GLU   589       6.667  24.410 -10.457  1.00  0.00           O
ATOM   4729  C   GLU   589       1.896  24.380  -7.639  1.00  0.00           C
ATOM   4730  O   GLU   589       1.615  25.484  -7.967  1.00  0.00           O
ATOM   4731  N   ASN   590       1.039  23.354  -7.557  1.00  0.00           N
ATOM   4732  CA  ASN   590      -0.327  23.467  -7.782  1.00  0.00           C
ATOM   4733  CB  ASN   590      -0.944  22.043  -7.904  1.00  0.00           C
ATOM   4734  CG  ASN   590      -0.617  21.410  -9.243  1.00  0.00           C
ATOM   4735  OD1 ASN   590      -0.973  21.906 -10.296  1.00  0.00           O
ATOM   4736  ND2 ASN   590       0.230  20.394  -9.280  1.00  0.00           N
ATOM   4737  C   ASN   590      -1.071  24.280  -6.694  1.00  0.00           C
ATOM   4738  O   ASN   590      -0.543  24.556  -5.592  1.00  0.00           O
ATOM   4739  N   GLY   591      -2.287  24.680  -7.052  1.00  0.00           N
ATOM   4740  CA  GLY   591      -3.058  25.505  -6.180  1.00  0.00           C
ATOM   4741  C   GLY   591      -3.721  24.759  -4.965  1.00  0.00           C
ATOM   4742  O   GLY   591      -4.956  24.907  -4.806  1.00  0.00           O
ATOM   4743  N   ARG   592      -2.928  24.008  -4.182  1.00  0.00           N
ATOM   4744  CA  ARG   592      -3.480  23.176  -3.040  1.00  0.00           C
ATOM   4745  CB  ARG   592      -3.766  21.779  -3.482  1.00  0.00           C
ATOM   4746  CG  ARG   592      -4.381  20.833  -2.435  1.00  0.00           C
ATOM   4747  CD  ARG   592      -5.782  21.326  -2.127  1.00  0.00           C
ATOM   4748  NE  ARG   592      -6.530  20.301  -1.286  1.00  0.00           N
ATOM   4749  CZ  ARG   592      -7.288  19.312  -1.707  1.00  0.00           C
ATOM   4750  NH1 ARG   592      -8.085  18.656  -0.898  1.00  0.00           N
ATOM   4751  NH2 ARG   592      -7.340  18.806  -2.913  1.00  0.00           N
ATOM   4752  C   ARG   592      -2.538  23.332  -1.848  1.00  0.00           C
ATOM   4753  O   ARG   592      -2.943  23.628  -0.739  1.00  0.00           O
ATOM   4754  N   GLY   593      -1.250  23.232  -2.139  1.00  0.00           N
ATOM   4755  CA  GLY   593      -0.204  23.254  -1.140  1.00  0.00           C
ATOM   4756  C   GLY   593      -0.247  21.928  -0.290  1.00  0.00           C
ATOM   4757  O   GLY   593      -1.093  21.075  -0.505  1.00  0.00           O
ATOM   4758  N   ALA   594       0.612  21.896   0.735  1.00  0.00           N
ATOM   4759  CA  ALA   594       1.075  20.637   1.302  1.00  0.00           C
ATOM   4760  CB  ALA   594       2.132  20.013   0.336  1.00  0.00           C
ATOM   4761  C   ALA   594       1.541  20.734   2.760  1.00  0.00           C
ATOM   4762  O   ALA   594       2.175  21.731   3.184  1.00  0.00           O
ATOM   4763  N   ILE   595       1.500  19.639   3.497  1.00  0.00           N
ATOM   4764  CA  ILE   595       2.068  19.536   4.794  1.00  0.00           C
ATOM   4765  CB  ILE   595       1.009  19.542   5.923  1.00  0.00           C
ATOM   4766  CG2 ILE   595       1.766  19.401   7.257  1.00  0.00           C
ATOM   4767  CG1 ILE   595       0.027  20.736   5.977  1.00  0.00           C
ATOM   4768  CD1 ILE   595      -1.282  20.245   6.630  1.00  0.00           C
ATOM   4769  C   ILE   595       2.862  18.222   4.784  1.00  0.00           C
ATOM   4770  O   ILE   595       2.308  17.257   4.457  1.00  0.00           O
ATOM   4771  N   LEU   596       4.166  18.216   5.139  1.00  0.00           N
ATOM   4772  CA  LEU   596       4.974  16.973   5.300  1.00  0.00           C
ATOM   4773  CB  LEU   596       6.284  17.167   4.528  1.00  0.00           C
ATOM   4774  CG  LEU   596       7.381  16.036   4.578  1.00  0.00           C
ATOM   4775  CD1 LEU   596       6.697  14.784   4.078  1.00  0.00           C
ATOM   4776  CD2 LEU   596       8.684  16.241   3.707  1.00  0.00           C
ATOM   4777  C   LEU   596       5.196  16.598   6.781  1.00  0.00           C
ATOM   4778  O   LEU   596       5.844  17.351   7.561  1.00  0.00           O
ATOM   4779  N   LEU   597       4.548  15.529   7.215  1.00  0.00           N
ATOM   4780  CA  LEU   597       4.751  14.913   8.544  1.00  0.00           C
ATOM   4781  CB  LEU   597       3.595  14.041   9.052  1.00  0.00           C
ATOM   4782  CG  LEU   597       2.238  14.835   8.998  1.00  0.00           C
ATOM   4783  CD1 LEU   597       1.130  13.960   9.620  1.00  0.00           C
ATOM   4784  CD2 LEU   597       2.176  16.171   9.636  1.00  0.00           C
ATOM   4785  C   LEU   597       6.108  14.190   8.442  1.00  0.00           C
ATOM   4786  O   LEU   597       6.317  13.463   7.490  1.00  0.00           O
ATOM   4787  N   SER   598       7.024  14.529   9.386  1.00  0.00           N
ATOM   4788  CA  SER   598       8.469  14.116   9.256  1.00  0.00           C
ATOM   4789  CB  SER   598       9.209  15.099   8.353  1.00  0.00           C
ATOM   4790  OG  SER   598      10.623  14.916   8.365  1.00  0.00           O
ATOM   4791  C   SER   598       9.095  13.940  10.686  1.00  0.00           C
ATOM   4792  O   SER   598       8.388  14.218  11.689  1.00  0.00           O
ATOM   4793  N   VAL   599      10.352  13.483  10.814  1.00  0.00           N
ATOM   4794  CA  VAL   599      11.131  13.234  12.075  1.00  0.00           C
ATOM   4795  CB  VAL   599      11.432  11.689  12.298  1.00  0.00           C
ATOM   4796  CG1 VAL   599      12.043  11.459  13.635  1.00  0.00           C
ATOM   4797  CG2 VAL   599      10.235  10.841  12.099  1.00  0.00           C
ATOM   4798  C   VAL   599      12.350  14.089  12.202  1.00  0.00           C
ATOM   4799  O   VAL   599      13.122  14.226  11.257  1.00  0.00           O
ATOM   4800  N   ALA   600      12.650  14.575  13.414  1.00  0.00           N
ATOM   4801  CA  ALA   600      13.695  15.555  13.791  1.00  0.00           C
ATOM   4802  CB  ALA   600      13.384  16.026  15.267  1.00  0.00           C
ATOM   4803  C   ALA   600      15.110  14.960  13.689  1.00  0.00           C
ATOM   4804  O   ALA   600      16.110  15.613  13.957  1.00  0.00           O
ATOM   4805  N   ARG   601      15.179  13.651  13.409  1.00  0.00           N
ATOM   4806  CA  ARG   601      16.444  12.885  13.258  1.00  0.00           C
ATOM   4807  CB  ARG   601      16.852  12.074  14.524  1.00  0.00           C
ATOM   4808  CG  ARG   601      17.083  12.940  15.780  1.00  0.00           C
ATOM   4809  CD  ARG   601      17.253  12.208  17.162  1.00  0.00           C
ATOM   4810  NE  ARG   601      17.803  13.126  18.182  1.00  0.00           N
ATOM   4811  CZ  ARG   601      19.036  13.556  18.395  1.00  0.00           C
ATOM   4812  NH1 ARG   601      19.974  13.401  17.501  1.00  0.00           N
ATOM   4813  NH2 ARG   601      19.369  14.098  19.540  1.00  0.00           N
ATOM   4814  C   ARG   601      16.370  12.031  12.007  1.00  0.00           C
ATOM   4815  O   ARG   601      15.287  11.449  11.839  1.00  0.00           O
ATOM   4816  N   GLY   602      17.439  11.845  11.316  1.00  0.00           N
ATOM   4817  CA  GLY   602      17.571  10.934  10.164  1.00  0.00           C
ATOM   4818  C   GLY   602      17.334  11.593   8.836  1.00  0.00           C
ATOM   4819  O   GLY   602      18.047  12.504   8.412  1.00  0.00           O
ATOM   4820  N   LYS   603      16.435  10.983   8.079  1.00  0.00           N
ATOM   4821  CA  LYS   603      16.172  11.433   6.736  1.00  0.00           C
ATOM   4822  CB  LYS   603      14.864  10.810   6.242  1.00  0.00           C
ATOM   4823  CG  LYS   603      14.767   9.271   6.383  1.00  0.00           C
ATOM   4824  CD  LYS   603      13.625   8.678   5.586  1.00  0.00           C
ATOM   4825  CE  LYS   603      13.595   7.120   5.633  1.00  0.00           C
ATOM   4826  NZ  LYS   603      13.693   6.536   7.006  1.00  0.00           N
ATOM   4827  C   LYS   603      16.032  12.973   6.458  1.00  0.00           C
ATOM   4828  O   LYS   603      16.361  13.466   5.381  1.00  0.00           O
ATOM   4829  N   VAL   604      15.656  13.745   7.513  1.00  0.00           N
ATOM   4830  CA  VAL   604      15.745  15.219   7.583  1.00  0.00           C
ATOM   4831  CB  VAL   604      15.381  15.732   8.985  1.00  0.00           C
ATOM   4832  CG1 VAL   604      16.268  15.432  10.090  1.00  0.00           C
ATOM   4833  CG2 VAL   604      15.155  17.313   8.942  1.00  0.00           C
ATOM   4834  C   VAL   604      17.101  15.793   7.235  1.00  0.00           C
ATOM   4835  O   VAL   604      17.196  16.895   6.683  1.00  0.00           O
ATOM   4836  N   SER   605      18.187  15.051   7.378  1.00  0.00           N
ATOM   4837  CA  SER   605      19.513  15.606   7.215  1.00  0.00           C
ATOM   4838  CB  SER   605      20.460  15.129   8.275  1.00  0.00           C
ATOM   4839  OG  SER   605      20.750  13.767   8.162  1.00  0.00           O
ATOM   4840  C   SER   605      20.155  15.512   5.876  1.00  0.00           C
ATOM   4841  O   SER   605      21.177  16.175   5.564  1.00  0.00           O
ATOM   4842  N   GLU   606      19.666  14.535   5.072  1.00  0.00           N
ATOM   4843  CA  GLU   606      20.255  14.212   3.774  1.00  0.00           C
ATOM   4844  CB  GLU   606      21.373  13.191   4.036  1.00  0.00           C
ATOM   4845  CG  GLU   606      20.969  11.813   4.613  1.00  0.00           C
ATOM   4846  CD  GLU   606      20.553  10.705   3.593  1.00  0.00           C
ATOM   4847  OE1 GLU   606      21.428  10.427   2.740  1.00  0.00           O
ATOM   4848  OE2 GLU   606      19.362  10.273   3.547  1.00  0.00           O
ATOM   4849  C   GLU   606      19.278  13.599   2.733  1.00  0.00           C
ATOM   4850  O   GLU   606      19.616  13.615   1.575  1.00  0.00           O
ATOM   4851  N   GLY   607      18.067  13.139   3.067  1.00  0.00           N
ATOM   4852  CA  GLY   607      17.112  12.772   2.057  1.00  0.00           C
ATOM   4853  C   GLY   607      16.134  13.950   1.699  1.00  0.00           C
ATOM   4854  O   GLY   607      15.981  14.244   0.508  1.00  0.00           O
ATOM   4855  N   ILE   608      15.463  14.418   2.715  1.00  0.00           N
ATOM   4856  CA  ILE   608      14.432  15.418   2.743  1.00  0.00           C
ATOM   4857  CB  ILE   608      13.559  15.326   3.987  1.00  0.00           C
ATOM   4858  CG2 ILE   608      12.510  16.432   4.081  1.00  0.00           C
ATOM   4859  CG1 ILE   608      12.755  14.041   3.983  1.00  0.00           C
ATOM   4860  CD1 ILE   608      12.241  13.576   5.358  1.00  0.00           C
ATOM   4861  C   ILE   608      15.032  16.760   2.528  1.00  0.00           C
ATOM   4862  O   ILE   608      15.738  17.206   3.436  1.00  0.00           O
ATOM   4863  N   ASP   609      15.007  17.276   1.296  1.00  0.00           N
ATOM   4864  CA  ASP   609      15.510  18.625   1.007  1.00  0.00           C
ATOM   4865  CB  ASP   609      16.208  18.717  -0.379  1.00  0.00           C
ATOM   4866  CG  ASP   609      17.504  17.868  -0.384  1.00  0.00           C
ATOM   4867  OD1 ASP   609      17.921  17.308  -1.369  1.00  0.00           O
ATOM   4868  OD2 ASP   609      18.238  17.878   0.647  1.00  0.00           O
ATOM   4869  C   ASP   609      14.429  19.729   1.074  1.00  0.00           C
ATOM   4870  O   ASP   609      13.371  19.488   0.481  1.00  0.00           O
ATOM   4871  N   PHE   610      14.658  20.852   1.782  1.00  0.00           N
ATOM   4872  CA  PHE   610      13.869  22.094   1.703  1.00  0.00           C
ATOM   4873  CB  PHE   610      14.218  23.042   2.868  1.00  0.00           C
ATOM   4874  CG  PHE   610      13.559  22.575   4.173  1.00  0.00           C
ATOM   4875  CD1 PHE   610      12.424  23.182   4.736  1.00  0.00           C
ATOM   4876  CE1 PHE   610      11.875  22.698   5.955  1.00  0.00           C
ATOM   4877  CZ  PHE   610      12.560  21.753   6.708  1.00  0.00           C
ATOM   4878  CE2 PHE   610      13.785  21.255   6.259  1.00  0.00           C
ATOM   4879  CD2 PHE   610      14.218  21.601   4.956  1.00  0.00           C
ATOM   4880  C   PHE   610      14.142  22.756   0.358  1.00  0.00           C
ATOM   4881  O   PHE   610      15.245  23.178   0.051  1.00  0.00           O
ATOM   4882  N   VAL   611      13.175  22.609  -0.537  1.00  0.00           N
ATOM   4883  CA  VAL   611      13.159  23.445  -1.761  1.00  0.00           C
ATOM   4884  CB  VAL   611      12.256  22.737  -2.713  1.00  0.00           C
ATOM   4885  CG1 VAL   611      12.083  23.471  -4.103  1.00  0.00           C
ATOM   4886  CG2 VAL   611      12.696  21.282  -3.006  1.00  0.00           C
ATOM   4887  C   VAL   611      12.850  24.942  -1.454  1.00  0.00           C
ATOM   4888  O   VAL   611      12.153  25.242  -0.470  1.00  0.00           O
ATOM   4889  N   HIE   612      13.328  25.840  -2.340  1.00  0.00           N
ATOM   4890  CA  HIE   612      13.197  27.287  -2.252  1.00  0.00           C
ATOM   4891  CB  HIE   612      14.105  27.990  -3.291  1.00  0.00           C
ATOM   4892  CG  HIE   612      14.125  27.343  -4.636  1.00  0.00           C
ATOM   4893  ND1 HIE   612      14.740  26.168  -5.063  1.00  0.00           N
ATOM   4894  CE1 HIE   612      14.408  26.020  -6.348  1.00  0.00           C
ATOM   4895  NE2 HIE   612      13.645  27.008  -6.801  1.00  0.00           N
ATOM   4896  CD2 HIE   612      13.498  27.855  -5.732  1.00  0.00           C
ATOM   4897  C   HIE   612      11.718  27.644  -2.444  1.00  0.00           C
ATOM   4898  O   HIE   612      10.983  27.061  -3.248  1.00  0.00           O
ATOM   4899  N   HIE   613      11.227  28.567  -1.604  1.00  0.00           N
ATOM   4900  CA  HIE   613       9.775  28.916  -1.379  1.00  0.00           C
ATOM   4901  CB  HIE   613       9.171  29.580  -2.610  1.00  0.00           C
ATOM   4902  CG  HIE   613       9.914  30.745  -3.199  1.00  0.00           C
ATOM   4903  ND1 HIE   613       9.607  32.083  -2.927  1.00  0.00           N
ATOM   4904  CE1 HIE   613      10.451  32.898  -3.600  1.00  0.00           C
ATOM   4905  NE2 HIE   613      11.339  32.080  -4.180  1.00  0.00           N
ATOM   4906  CD2 HIE   613      11.000  30.727  -3.976  1.00  0.00           C
ATOM   4907  C   HIE   613       8.848  27.822  -0.834  1.00  0.00           C
ATOM   4908  O   HIE   613       7.890  28.118  -0.064  1.00  0.00           O
ATOM   4909  N   TYR   614       9.146  26.497  -1.045  1.00  0.00           N
ATOM   4910  CA  TYR   614       8.326  25.376  -0.531  1.00  0.00           C
ATOM   4911  CB  TYR   614       8.245  24.328  -1.599  1.00  0.00           C
ATOM   4912  CG  TYR   614       7.815  24.743  -2.967  1.00  0.00           C
ATOM   4913  CD1 TYR   614       6.883  25.750  -3.135  1.00  0.00           C
ATOM   4914  CE1 TYR   614       6.408  26.071  -4.394  1.00  0.00           C
ATOM   4915  CZ  TYR   614       6.786  25.302  -5.478  1.00  0.00           C
ATOM   4916  OH  TYR   614       6.538  25.750  -6.781  1.00  0.00           O
ATOM   4917  CE2 TYR   614       7.720  24.273  -5.331  1.00  0.00           C
ATOM   4918  CD2 TYR   614       8.279  23.992  -4.076  1.00  0.00           C
ATOM   4919  C   TYR   614       8.791  24.914   0.864  1.00  0.00           C
ATOM   4920  O   TYR   614       9.174  23.769   0.997  1.00  0.00           O
ATOM   4921  N   GLY   615       8.719  25.772   1.862  1.00  0.00           N
ATOM   4922  CA  GLY   615       9.256  25.456   3.226  1.00  0.00           C
ATOM   4923  C   GLY   615       9.094  26.489   4.290  1.00  0.00           C
ATOM   4924  O   GLY   615       9.944  26.722   5.165  1.00  0.00           O
ATOM   4925  N   ARG   616       8.091  27.350   4.185  1.00  0.00           N
ATOM   4926  CA  ARG   616       8.018  28.663   4.893  1.00  0.00           C
ATOM   4927  CB  ARG   616       6.958  29.545   4.183  1.00  0.00           C
ATOM   4928  CG  ARG   616       7.400  30.066   2.751  1.00  0.00           C
ATOM   4929  CD  ARG   616       8.825  30.689   2.612  1.00  0.00           C
ATOM   4930  NE  ARG   616       9.031  31.445   1.350  1.00  0.00           N
ATOM   4931  CZ  ARG   616      10.124  32.074   1.028  1.00  0.00           C
ATOM   4932  NH1 ARG   616      11.244  32.071   1.686  1.00  0.00           N
ATOM   4933  NH2 ARG   616      10.224  32.675  -0.132  1.00  0.00           N
ATOM   4934  C   ARG   616       7.751  28.569   6.379  1.00  0.00           C
ATOM   4935  O   ARG   616       7.806  29.566   7.050  1.00  0.00           O
ATOM   4936  N   ALA   617       7.316  27.374   6.825  1.00  0.00           N
ATOM   4937  CA  ALA   617       7.095  27.033   8.227  1.00  0.00           C
ATOM   4938  CB  ALA   617       5.614  27.373   8.715  1.00  0.00           C
ATOM   4939  C   ALA   617       7.530  25.624   8.686  1.00  0.00           C
ATOM   4940  O   ALA   617       7.252  24.639   7.980  1.00  0.00           O
ATOM   4941  N   VAL   618       8.157  25.570   9.928  1.00  0.00           N
ATOM   4942  CA  VAL   618       8.586  24.341  10.595  1.00  0.00           C
ATOM   4943  CB  VAL   618      10.099  24.194  10.752  1.00  0.00           C
ATOM   4944  CG1 VAL   618      10.265  23.058  11.720  1.00  0.00           C
ATOM   4945  CG2 VAL   618      10.805  23.850   9.419  1.00  0.00           C
ATOM   4946  C   VAL   618       7.701  24.363  11.821  1.00  0.00           C
ATOM   4947  O   VAL   618       7.659  25.384  12.508  1.00  0.00           O
ATOM   4948  N   ILE   619       7.108  23.184  12.114  1.00  0.00           N
ATOM   4949  CA  ILE   619       6.486  22.813  13.368  1.00  0.00           C
ATOM   4950  CB  ILE   619       5.024  22.272  13.084  1.00  0.00           C
ATOM   4951  CG2 ILE   619       4.230  22.080  14.409  1.00  0.00           C
ATOM   4952  CG1 ILE   619       4.153  22.901  11.967  1.00  0.00           C
ATOM   4953  CD1 ILE   619       3.650  24.299  12.321  1.00  0.00           C
ATOM   4954  C   ILE   619       7.458  21.735  13.934  1.00  0.00           C
ATOM   4955  O   ILE   619       7.933  20.945  13.162  1.00  0.00           O
ATOM   4956  N   MET   620       7.590  21.709  15.268  1.00  0.00           N
ATOM   4957  CA  MET   620       8.199  20.608  16.025  1.00  0.00           C
ATOM   4958  CB  MET   620       9.657  21.070  16.468  1.00  0.00           C
ATOM   4959  CG  MET   620      10.396  19.910  17.092  1.00  0.00           C
ATOM   4960  SD  MET   620      12.207  20.254  17.350  1.00  0.00           S
ATOM   4961  CE  MET   620      12.853  19.871  15.630  1.00  0.00           C
ATOM   4962  C   MET   620       7.353  20.183  17.251  1.00  0.00           C
ATOM   4963  O   MET   620       7.391  20.961  18.232  1.00  0.00           O
ATOM   4964  N   PHE   621       6.757  18.970  17.207  1.00  0.00           N
ATOM   4965  CA  PHE   621       5.891  18.413  18.299  1.00  0.00           C
ATOM   4966  CB  PHE   621       4.941  17.320  17.761  1.00  0.00           C
ATOM   4967  CG  PHE   621       4.065  17.825  16.610  1.00  0.00           C
ATOM   4968  CD1 PHE   621       3.149  18.830  16.748  1.00  0.00           C
ATOM   4969  CE1 PHE   621       2.355  19.251  15.628  1.00  0.00           C
ATOM   4970  CZ  PHE   621       2.389  18.627  14.420  1.00  0.00           C
ATOM   4971  CE2 PHE   621       3.263  17.570  14.243  1.00  0.00           C
ATOM   4972  CD2 PHE   621       4.136  17.260  15.316  1.00  0.00           C
ATOM   4973  C   PHE   621       6.705  17.836  19.530  1.00  0.00           C
ATOM   4974  O   PHE   621       6.180  16.956  20.250  1.00  0.00           O
ATOM   4975  N   GLY   622       7.896  18.334  19.793  1.00  0.00           N
ATOM   4976  CA  GLY   622       8.732  18.011  20.944  1.00  0.00           C
ATOM   4977  C   GLY   622      10.272  18.029  20.758  1.00  0.00           C
ATOM   4978  O   GLY   622      10.760  18.154  19.623  1.00  0.00           O
ATOM   4979  N   VAL   623      10.993  17.908  21.858  1.00  0.00           N
ATOM   4980  CA  VAL   623      12.412  18.058  21.875  1.00  0.00           C
ATOM   4981  CB  VAL   623      12.930  18.394  23.393  1.00  0.00           C
ATOM   4982  CG1 VAL   623      14.141  19.292  23.400  1.00  0.00           C
ATOM   4983  CG2 VAL   623      11.853  19.106  24.274  1.00  0.00           C
ATOM   4984  C   VAL   623      13.087  16.726  21.309  1.00  0.00           C
ATOM   4985  O   VAL   623      12.656  15.620  21.684  1.00  0.00           O
ATOM   4986  N   PRO   624      14.052  16.863  20.395  1.00  0.00           N
ATOM   4987  CD  PRO   624      14.252  18.023  19.569  1.00  0.00           C
ATOM   4988  CG  PRO   624      14.453  17.445  18.194  1.00  0.00           C
ATOM   4989  CB  PRO   624      15.258  16.155  18.440  1.00  0.00           C
ATOM   4990  CA  PRO   624      14.639  15.603  19.733  1.00  0.00           C
ATOM   4991  C   PRO   624      15.497  14.669  20.581  1.00  0.00           C
ATOM   4992  O   PRO   624      16.677  14.505  20.415  1.00  0.00           O
ATOM   4993  N   TYR   625      14.974  14.177  21.687  1.00  0.00           N
ATOM   4994  CA  TYR   625      15.649  13.187  22.477  1.00  0.00           C
ATOM   4995  CB  TYR   625      14.762  12.888  23.730  1.00  0.00           C
ATOM   4996  CG  TYR   625      14.912  13.946  24.778  1.00  0.00           C
ATOM   4997  CD1 TYR   625      16.008  13.914  25.772  1.00  0.00           C
ATOM   4998  CE1 TYR   625      16.230  14.884  26.721  1.00  0.00           C
ATOM   4999  CZ  TYR   625      15.299  15.963  26.825  1.00  0.00           C
ATOM   5000  OH  TYR   625      15.438  16.943  27.683  1.00  0.00           O
ATOM   5001  CE2 TYR   625      14.130  15.951  26.040  1.00  0.00           C
ATOM   5002  CD2 TYR   625      13.998  15.012  25.003  1.00  0.00           C
ATOM   5003  C   TYR   625      15.978  11.867  21.775  1.00  0.00           C
ATOM   5004  O   TYR   625      15.283  11.440  20.842  1.00  0.00           O
ATOM   5005  N   VAL   626      16.886  11.091  22.455  1.00  0.00           N
ATOM   5006  CA  VAL   626      17.069   9.665  22.124  1.00  0.00           C
ATOM   5007  CB  VAL   626      18.414   9.459  21.553  1.00  0.00           C
ATOM   5008  CG1 VAL   626      18.712  10.370  20.338  1.00  0.00           C
ATOM   5009  CG2 VAL   626      19.519   9.701  22.649  1.00  0.00           C
ATOM   5010  C   VAL   626      16.750   8.817  23.324  1.00  0.00           C
ATOM   5011  O   VAL   626      16.572   9.353  24.412  1.00  0.00           O
ATOM   5012  N   TYR   627      16.660   7.520  23.178  1.00  0.00           N
ATOM   5013  CA  TYR   627      16.180   6.679  24.239  1.00  0.00           C
ATOM   5014  CB  TYR   627      15.782   5.316  23.598  1.00  0.00           C
ATOM   5015  CG  TYR   627      15.098   4.337  24.548  1.00  0.00           C
ATOM   5016  CD1 TYR   627      14.017   4.857  25.290  1.00  0.00           C
ATOM   5017  CE1 TYR   627      13.263   4.000  26.049  1.00  0.00           C
ATOM   5018  CZ  TYR   627      13.604   2.657  26.197  1.00  0.00           C
ATOM   5019  OH  TYR   627      12.894   1.842  27.062  1.00  0.00           O
ATOM   5020  CE2 TYR   627      14.760   2.136  25.495  1.00  0.00           C
ATOM   5021  CD2 TYR   627      15.534   2.991  24.741  1.00  0.00           C
ATOM   5022  C   TYR   627      17.161   6.589  25.455  1.00  0.00           C
ATOM   5023  O   TYR   627      18.394   6.468  25.303  1.00  0.00           O
ATOM   5024  N   THR   628      16.542   6.458  26.636  1.00  0.00           N
ATOM   5025  CA  THR   628      17.300   6.237  27.897  1.00  0.00           C
ATOM   5026  CB  THR   628      17.096   7.528  28.770  1.00  0.00           C
ATOM   5027  CG2 THR   628      17.882   7.489  30.118  1.00  0.00           C
ATOM   5028  OG1 THR   628      17.586   8.595  28.023  1.00  0.00           O
ATOM   5029  C   THR   628      16.874   5.014  28.630  1.00  0.00           C
ATOM   5030  O   THR   628      15.744   4.861  29.052  1.00  0.00           O
ATOM   5031  N   GLN   629      17.692   3.969  28.574  1.00  0.00           N
ATOM   5032  CA  GLN   629      17.371   2.641  29.295  1.00  0.00           C
ATOM   5033  CB  GLN   629      16.384   1.802  28.493  1.00  0.00           C
ATOM   5034  CG  GLN   629      16.001   0.507  29.244  1.00  0.00           C
ATOM   5035  CD  GLN   629      14.671  -0.153  28.965  1.00  0.00           C
ATOM   5036  OE1 GLN   629      13.592   0.315  29.351  1.00  0.00           O
ATOM   5037  NE2 GLN   629      14.666  -1.366  28.377  1.00  0.00           N
ATOM   5038  C   GLN   629      18.685   1.885  29.613  1.00  0.00           C
ATOM   5039  O   GLN   629      18.757   1.151  30.606  1.00  0.00           O
ATOM   5040  N   SER   630      19.663   1.974  28.649  1.00  0.00           N
ATOM   5041  CA  SER   630      20.868   1.244  28.578  1.00  0.00           C
ATOM   5042  CB  SER   630      21.624   1.707  27.340  1.00  0.00           C
ATOM   5043  OG  SER   630      22.745   0.884  27.197  1.00  0.00           O
ATOM   5044  C   SER   630      21.722   1.290  29.823  1.00  0.00           C
ATOM   5045  O   SER   630      22.107   2.396  30.251  1.00  0.00           O
ATOM   5046  N   ARG   631      22.149   0.152  30.397  1.00  0.00           N
ATOM   5047  CA  ARG   631      23.224   0.138  31.449  1.00  0.00           C
ATOM   5048  CB  ARG   631      23.344  -1.280  32.076  1.00  0.00           C
ATOM   5049  CG  ARG   631      22.079  -1.647  32.843  1.00  0.00           C
ATOM   5050  CD  ARG   631      21.961  -2.948  33.607  1.00  0.00           C
ATOM   5051  NE  ARG   631      20.696  -3.085  34.399  1.00  0.00           N
ATOM   5052  CZ  ARG   631      19.989  -4.147  34.722  1.00  0.00           C
ATOM   5053  NH1 ARG   631      20.455  -5.276  34.469  1.00  0.00           N
ATOM   5054  NH2 ARG   631      18.853  -4.097  35.343  1.00  0.00           N
ATOM   5055  C   ARG   631      24.555   0.647  30.889  1.00  0.00           C
ATOM   5056  O   ARG   631      25.376   1.058  31.695  1.00  0.00           O
ATOM   5057  N   ILE   632      24.769   0.654  29.602  1.00  0.00           N
ATOM   5058  CA  ILE   632      25.945   1.369  29.065  1.00  0.00           C
ATOM   5059  CB  ILE   632      26.202   0.943  27.638  1.00  0.00           C
ATOM   5060  CG2 ILE   632      27.394   1.679  27.027  1.00  0.00           C
ATOM   5061  CG1 ILE   632      26.417  -0.569  27.401  1.00  0.00           C
ATOM   5062  CD1 ILE   632      27.733  -1.127  28.030  1.00  0.00           C
ATOM   5063  C   ILE   632      25.815   2.887  29.248  1.00  0.00           C
[truncated: 103,391 more chars]
