# Supplementary material for: Translocation mechanism of xeroderma pigmentosum group D protein on single-stranded DNA and genetic disease etiology
Source: Nat Commun. 2025 Nov 28;16:11703. doi: 10.1038/s41467-025-66834-1 (PMC12753804; doi:10.1038/s41467-025-66834-1)
Supplement: Supplementary file 3 — Supplementary Data 1 [file 41467_2025_66834_MOESM3_ESM.zip › Initial_and_final_structures/DinG_ATP_bound_initial.pdb.txt]

ATOM      1  N   MET X   1      82.272  76.570  41.071  0.00  0.00           N
ATOM      2  CA  MET X   1      81.528  77.236  42.137  0.00  0.00           C
ATOM      3  CB  MET X   1      82.490  77.805  43.177  0.00  0.00           C
ATOM      4  CG  MET X   1      83.152  76.736  44.028  0.00  0.00           C
ATOM      5  SD  MET X   1      82.229  76.328  45.530  0.00  0.00           S
ATOM      6  CE  MET X   1      82.924  74.715  45.903  0.00  0.00           C
ATOM      7  C   MET X   1      80.614  78.339  41.599  0.00  0.00           C
ATOM      8  O   MET X   1      79.396  78.153  41.520  0.00  0.00           O
ATOM      9  N   ALA X   2      81.191  79.481  41.234  0.00  0.00           N
ATOM     10  CA  ALA X   2      80.393  80.588  40.721  0.00  0.00           C
ATOM     11  CB  ALA X   2      81.272  81.808  40.479  0.00  0.00           C
ATOM     12  C   ALA X   2      79.684  80.202  39.424  0.00  0.00           C
ATOM     13  O   ALA X   2      80.245  79.517  38.566  0.00  0.00           O
ATOM     14  N   LEU X   3      78.429  80.640  39.297  0.00  0.00           N
ATOM     15  CA  LEU X   3      77.658  80.425  38.076  0.00  0.00           C
ATOM     16  CB  LEU X   3      76.232  80.964  38.251  0.00  0.00           C
ATOM     17  CG  LEU X   3      75.138  80.015  38.748  0.00  0.00           C
ATOM     18  CD1 LEU X   3      75.586  79.260  39.974  0.00  0.00           C
ATOM     19  CD2 LEU X   3      73.853  80.766  39.038  0.00  0.00           C
ATOM     20  C   LEU X   3      78.336  81.122  36.904  0.00  0.00           C
ATOM     21  O   LEU X   3      78.684  82.303  36.996  0.00  0.00           O
ATOM     22  N   THR X   4      78.519  80.403  35.799  0.00  0.00           N
ATOM     23  CA  THR X   4      79.113  81.021  34.623  0.00  0.00           C
ATOM     24  CB  THR X   4      79.397  79.990  33.530  0.00  0.00           C
ATOM     25  CG2 THR X   4      80.070  78.745  34.095  0.00  0.00           C
ATOM     26  OG1 THR X   4      78.165  79.618  32.898  0.00  0.00           O
ATOM     27  C   THR X   4      78.186  82.098  34.058  0.00  0.00           C
ATOM     28  O   THR X   4      76.991  82.159  34.367  0.00  0.00           O
ATOM     29  N   ALA X   5      78.765  82.950  33.202  0.00  0.00           N
ATOM     30  CA  ALA X   5      77.986  83.957  32.480  0.00  0.00           C
ATOM     31  CB  ALA X   5      78.924  84.980  31.837  0.00  0.00           C
ATOM     32  C   ALA X   5      77.099  83.315  31.418  0.00  0.00           C
ATOM     33  O   ALA X   5      75.951  83.734  31.218  0.00  0.00           O
ATOM     34  N   ALA X   6      77.622  82.303  30.717  0.00  0.00           N
ATOM     35  CA  ALA X   6      76.807  81.548  29.773  0.00  0.00           C
ATOM     36  CB  ALA X   6      77.644  80.463  29.093  0.00  0.00           C
ATOM     37  C   ALA X   6      75.590  80.932  30.455  0.00  0.00           C
ATOM     38  O   ALA X   6      74.489  80.955  29.900  0.00  0.00           O
ATOM     39  N   LEU X   7      75.761  80.389  31.662  0.00  0.00           N
ATOM     40  CA  LEU X   7      74.655  79.694  32.315  0.00  0.00           C
ATOM     41  CB  LEU X   7      75.172  78.863  33.484  0.00  0.00           C
ATOM     42  CG  LEU X   7      74.047  78.032  34.071  0.00  0.00           C
ATOM     43  CD1 LEU X   7      74.189  76.648  33.525  0.00  0.00           C
ATOM     44  CD2 LEU X   7      74.095  78.043  35.583  0.00  0.00           C
ATOM     45  C   LEU X   7      73.583  80.670  32.785  0.00  0.00           C
ATOM     46  O   LEU X   7      72.391  80.466  32.525  0.00  0.00           O
ATOM     47  N   LYS X   8      73.981  81.729  33.501  0.00  0.00           N
ATOM     48  CA  LYS X   8      73.014  82.757  33.890  0.00  0.00           C
ATOM     49  CB  LYS X   8      73.707  83.866  34.674  0.00  0.00           C
ATOM     50  CG  LYS X   8      73.863  83.546  36.136  0.00  0.00           C
ATOM     51  CD  LYS X   8      75.181  84.063  36.662  0.00  0.00           C
ATOM     52  CE  LYS X   8      75.072  85.495  37.149  0.00  0.00           C
ATOM     53  NZ  LYS X   8      76.413  86.053  37.464  0.00  0.00           N
ATOM     54  C   LYS X   8      72.291  83.334  32.678  0.00  0.00           C
ATOM     55  O   LYS X   8      71.063  83.483  32.693  0.00  0.00           O
ATOM     56  N   ALA X   9      73.036  83.669  31.621  0.00  0.00           N
ATOM     57  CA  ALA X   9      72.406  84.142  30.396  0.00  0.00           C
ATOM     58  CB  ALA X   9      73.467  84.431  29.336  0.00  0.00           C
ATOM     59  C   ALA X   9      71.392  83.130  29.876  0.00  0.00           C
ATOM     60  O   ALA X   9      70.255  83.489  29.560  0.00  0.00           O
ATOM     61  N   GLN X  10      71.779  81.852  29.803  0.00  0.00           N
ATOM     62  CA  GLN X  10      70.890  80.835  29.244  0.00  0.00           C
ATOM     63  CB  GLN X  10      71.609  79.486  29.199  0.00  0.00           C
ATOM     64  CG  GLN X  10      70.786  78.339  28.614  0.00  0.00           C
ATOM     65  CD  GLN X  10      70.432  78.561  27.149  0.00  0.00           C
ATOM     66  OE1 GLN X  10      69.535  79.345  26.820  0.00  0.00           O
ATOM     67  NE2 GLN X  10      71.133  77.870  26.263  0.00  0.00           N
ATOM     68  C   GLN X  10      69.597  80.732  30.047  0.00  0.00           C
ATOM     69  O   GLN X  10      68.498  80.650  29.476  0.00  0.00           O
ATOM     70  N   ILE X  11      69.715  80.766  31.376  0.00  0.00           N
ATOM     71  CA  ILE X  11      68.543  80.706  32.243  0.00  0.00           C
ATOM     72  CB  ILE X  11      68.992  80.562  33.710  0.00  0.00           C
ATOM     73  CG2 ILE X  11      67.853  80.890  34.661  0.00  0.00           C
ATOM     74  CG1 ILE X  11      69.552  79.150  33.938  0.00  0.00           C
ATOM     75  CD1 ILE X  11      70.381  78.973  35.210  0.00  0.00           C
ATOM     76  C   ILE X  11      67.658  81.930  32.036  0.00  0.00           C
ATOM     77  O   ILE X  11      66.425  81.822  31.965  0.00  0.00           O
ATOM     78  N   ALA X  12      68.272  83.112  31.931  0.00  0.00           N
ATOM     79  CA  ALA X  12      67.501  84.334  31.729  0.00  0.00           C
ATOM     80  CB  ALA X  12      68.422  85.550  31.829  0.00  0.00           C
ATOM     81  C   ALA X  12      66.775  84.314  30.387  0.00  0.00           C
ATOM     82  O   ALA X  12      65.626  84.764  30.289  0.00  0.00           O
ATOM     83  N   ALA X  13      67.429  83.802  29.343  0.00  0.00           N
ATOM     84  CA  ALA X  13      66.803  83.799  28.030  0.00  0.00           C
ATOM     85  CB  ALA X  13      67.825  83.447  26.956  0.00  0.00           C
ATOM     86  C   ALA X  13      65.631  82.834  28.003  0.00  0.00           C
ATOM     87  O   ALA X  13      64.555  83.169  27.493  0.00  0.00           O
ATOM     88  N   TRP X  14      65.807  81.646  28.590  0.00  0.00           N
ATOM     89  CA  TRP X  14      64.707  80.688  28.671  0.00  0.00           C
ATOM     90  CB  TRP X  14      65.228  79.379  29.249  0.00  0.00           C
ATOM     91  CG  TRP X  14      65.969  78.582  28.242  0.00  0.00           C
ATOM     92  CD1 TRP X  14      65.953  78.758  26.889  0.00  0.00           C
ATOM     93  NE1 TRP X  14      66.755  77.822  26.280  0.00  0.00           N
ATOM     94  CE2 TRP X  14      67.313  77.023  27.246  0.00  0.00           C
ATOM     95  CZ2 TRP X  14      68.194  75.950  27.127  0.00  0.00           C
ATOM     96  CH2 TRP X  14      68.591  75.333  28.283  0.00  0.00           C
ATOM     97  CZ3 TRP X  14      68.133  75.759  29.536  0.00  0.00           C
ATOM     98  CE3 TRP X  14      67.268  76.827  29.655  0.00  0.00           C
ATOM     99  CD2 TRP X  14      66.840  77.477  28.494  0.00  0.00           C
ATOM    100  C   TRP X  14      63.545  81.234  29.502  0.00  0.00           C
ATOM    101  O   TRP X  14      62.375  81.176  29.086  0.00  0.00           O
ATOM    102  N   TYR X  15      63.850  81.781  30.683  0.00  0.00           N
ATOM    103  CA  TYR X  15      62.809  82.332  31.541  0.00  0.00           C
ATOM    104  CB  TYR X  15      63.413  82.817  32.851  0.00  0.00           C
ATOM    105  CG  TYR X  15      62.368  83.249  33.840  0.00  0.00           C
ATOM    106  CD1 TYR X  15      61.523  82.319  34.415  0.00  0.00           C
ATOM    107  CE1 TYR X  15      60.558  82.693  35.313  0.00  0.00           C
ATOM    108  CZ  TYR X  15      60.429  84.011  35.655  0.00  0.00           C
ATOM    109  OH  TYR X  15      59.456  84.359  36.566  0.00  0.00           O
ATOM    110  CE2 TYR X  15      61.260  84.961  35.102  0.00  0.00           C
ATOM    111  CD2 TYR X  15      62.220  84.575  34.194  0.00  0.00           C
ATOM    112  C   TYR X  15      62.060  83.477  30.870  0.00  0.00           C
ATOM    113  O   TYR X  15      60.864  83.667  31.112  0.00  0.00           O
ATOM    114  N   LYS X  16      62.748  84.257  30.036  0.00  0.00           N
ATOM    115  CA  LYS X  16      62.092  85.339  29.310  0.00  0.00           C
ATOM    116  CB  LYS X  16      63.147  86.323  28.810  0.00  0.00           C
ATOM    117  CG  LYS X  16      62.624  87.670  28.378  0.00  0.00           C
ATOM    118  CD  LYS X  16      63.660  88.721  28.726  0.00  0.00           C
ATOM    119  CE  LYS X  16      63.625  89.924  27.794  0.00  0.00           C
ATOM    120  NZ  LYS X  16      62.475  90.853  27.987  0.00  0.00           N
ATOM    121  C   LYS X  16      61.254  84.811  28.149  0.00  0.00           C
ATOM    122  O   LYS X  16      60.155  85.316  27.897  0.00  0.00           O
ATOM    123  N   ALA X  17      61.767  83.802  27.437  0.00  0.00           N
ATOM    124  CA  ALA X  17      60.995  83.105  26.422  0.00  0.00           C
ATOM    125  CB  ALA X  17      61.834  81.988  25.803  0.00  0.00           C
ATOM    126  C   ALA X  17      59.706  82.548  27.003  0.00  0.00           C
ATOM    127  O   ALA X  17      58.745  82.323  26.259  0.00  0.00           O
ATOM    128  N   LEU X  18      59.667  82.352  28.324  0.00  0.00           N
ATOM    129  CA  LEU X  18      58.448  81.959  29.015  0.00  0.00           C
ATOM    130  CB  LEU X  18      58.768  81.702  30.481  0.00  0.00           C
ATOM    131  CG  LEU X  18      58.111  80.615  31.307  0.00  0.00           C
ATOM    132  CD1 LEU X  18      58.162  79.265  30.612  0.00  0.00           C
ATOM    133  CD2 LEU X  18      58.845  80.548  32.644  0.00  0.00           C
ATOM    134  C   LEU X  18      57.350  83.013  28.909  0.00  0.00           C
ATOM    135  O   LEU X  18      56.170  82.667  28.830  0.00  0.00           O
ATOM    136  N   GLN X  19      57.700  84.302  28.950  0.00  0.00           N
ATOM    137  CA  GLN X  19      56.668  85.331  28.851  0.00  0.00           C
ATOM    138  CB  GLN X  19      57.276  86.726  28.901  0.00  0.00           C
ATOM    139  CG  GLN X  19      57.855  87.186  30.207  0.00  0.00           C
ATOM    140  CD  GLN X  19      58.514  88.538  30.022  0.00  0.00           C
ATOM    141  OE1 GLN X  19      58.822  88.929  28.892  0.00  0.00           O
ATOM    142  NE2 GLN X  19      58.726  89.259  31.108  0.00  0.00           N
ATOM    143  C   GLN X  19      55.871  85.196  27.562  0.00  0.00           C
ATOM    144  O   GLN X  19      54.671  85.473  27.535  0.00  0.00           O
ATOM    145  N   GLU X  20      56.542  84.849  26.468  0.00  0.00           N
ATOM    146  CA  GLU X  20      55.882  84.675  25.185  0.00  0.00           C
ATOM    147  CB  GLU X  20      56.889  84.879  24.048  0.00  0.00           C
ATOM    148  CG  GLU X  20      56.180  84.763  22.720  0.00  0.00           C
ATOM    149  CD  GLU X  20      57.183  84.966  21.587  0.00  0.00           C
ATOM    150  OE1 GLU X  20      57.769  83.941  21.145  0.00  0.00           O
ATOM    151  OE2 GLU X  20      57.355  86.144  21.174  0.00  0.00           O
ATOM    152  C   GLU X  20      55.220  83.311  25.034  0.00  0.00           C
ATOM    153  O   GLU X  20      54.366  83.148  24.155  0.00  0.00           O
ATOM    154  N   GLN X  21      55.591  82.341  25.871  0.00  0.00           N
ATOM    155  CA  GLN X  21      55.103  80.970  25.785  0.00  0.00           C
ATOM    156  CB  GLN X  21      56.237  80.000  26.143  0.00  0.00           C
ATOM    157  CG  GLN X  21      56.043  78.581  25.664  0.00  0.00           C
ATOM    158  CD  GLN X  21      55.830  78.489  24.159  0.00  0.00           C
ATOM    159  OE1 GLN X  21      56.554  79.111  23.373  0.00  0.00           O
ATOM    160  NE2 GLN X  21      54.818  77.717  23.750  0.00  0.00           N
ATOM    161  C   GLN X  21      53.898  80.706  26.681  0.00  0.00           C
ATOM    162  O   GLN X  21      53.138  79.765  26.415  0.00  0.00           O
ATOM    163  N   ILE X  22      53.744  81.472  27.754  0.00  0.00           N
ATOM    164  CA  ILE X  22      52.510  81.526  28.528  0.00  0.00           C
ATOM    165  CB  ILE X  22      52.787  81.311  30.021  0.00  0.00           C
ATOM    166  CG2 ILE X  22      51.534  81.486  30.824  0.00  0.00           C
ATOM    167  CG1 ILE X  22      53.373  79.917  30.231  0.00  0.00           C
ATOM    168  CD1 ILE X  22      54.016  79.708  31.590  0.00  0.00           C
ATOM    169  C   ILE X  22      51.888  82.890  28.247  0.00  0.00           C
ATOM    170  O   ILE X  22      52.274  83.875  28.890  0.00  0.00           O
ATOM    171  N   PRO X  23      50.940  83.002  27.306  0.00  0.00           N
ATOM    172  CD  PRO X  23      50.136  81.931  26.697  0.00  0.00           C
ATOM    173  CG  PRO X  23      48.950  82.673  26.152  0.00  0.00           C
ATOM    174  CB  PRO X  23      49.416  84.032  25.823  0.00  0.00           C
ATOM    175  CA  PRO X  23      50.477  84.343  26.888  0.00  0.00           C
ATOM    176  C   PRO X  23      49.912  85.167  28.035  0.00  0.00           C
ATOM    177  O   PRO X  23      49.977  86.403  28.001  0.00  0.00           O
ATOM    178  N   ASP X  24      49.381  84.512  29.066  0.00  0.00           N
ATOM    179  CA  ASP X  24      48.930  85.180  30.283  0.00  0.00           C
ATOM    180  CB  ASP X  24      47.592  84.596  30.738  0.00  0.00           C
ATOM    181  CG  ASP X  24      47.599  83.081  30.792  0.00  0.00           C
ATOM    182  OD1 ASP X  24      46.823  82.518  31.588  0.00  0.00           O
ATOM    183  OD2 ASP X  24      48.384  82.451  30.052  0.00  0.00           O
ATOM    184  C   ASP X  24      49.980  85.093  31.382  0.00  0.00           C
ATOM    185  O   ASP X  24      49.668  84.921  32.563  0.00  0.00           O
ATOM    186  N   PHE X  25      51.247  85.211  31.017  0.00  0.00           N
ATOM    187  CA  PHE X  25      52.317  85.180  32.001  0.00  0.00           C
ATOM    188  CB  PHE X  25      53.670  85.095  31.285  0.00  0.00           C
ATOM    189  CG  PHE X  25      54.860  85.300  32.177  0.00  0.00           C
ATOM    190  CD1 PHE X  25      55.311  86.574  32.476  0.00  0.00           C
ATOM    191  CE1 PHE X  25      56.399  86.767  33.281  0.00  0.00           C
ATOM    192  CZ  PHE X  25      57.076  85.682  33.791  0.00  0.00           C
ATOM    193  CE2 PHE X  25      56.653  84.400  33.493  0.00  0.00           C
ATOM    194  CD2 PHE X  25      55.550  84.216  32.685  0.00  0.00           C
ATOM    195  C   PHE X  25      52.244  86.416  32.891  0.00  0.00           C
ATOM    196  O   PHE X  25      52.189  87.545  32.398  0.00  0.00           O
ATOM    197  N   ILE X  26      52.242  86.204  34.202  0.00  0.00           N
ATOM    198  CA  ILE X  26      52.373  87.292  35.168  0.00  0.00           C
ATOM    199  CB  ILE X  26      51.160  87.352  36.108  0.00  0.00           C
ATOM    200  CG2 ILE X  26      51.376  88.392  37.194  0.00  0.00           C
ATOM    201  CG1 ILE X  26      49.897  87.652  35.309  0.00  0.00           C
ATOM    202  CD1 ILE X  26      48.646  87.526  36.109  0.00  0.00           C
ATOM    203  C   ILE X  26      53.667  87.078  35.944  0.00  0.00           C
ATOM    204  O   ILE X  26      53.957  85.941  36.336  0.00  0.00           O
ATOM    205  N   PRO X  27      54.478  88.112  36.170  0.00  0.00           N
ATOM    206  CD  PRO X  27      54.435  89.448  35.555  0.00  0.00           C
ATOM    207  CG  PRO X  27      55.850  89.930  35.694  0.00  0.00           C
ATOM    208  CB  PRO X  27      56.344  89.314  36.937  0.00  0.00           C
ATOM    209  CA  PRO X  27      55.709  87.921  36.941  0.00  0.00           C
ATOM    210  C   PRO X  27      55.426  87.439  38.356  0.00  0.00           C
ATOM    211  O   PRO X  27      54.527  87.942  39.034  0.00  0.00           O
ATOM    212  N   ARG X  28      56.215  86.456  38.799  0.00  0.00           N
ATOM    213  CA  ARG X  28      56.089  85.858  40.126  0.00  0.00           C
ATOM    214  CB  ARG X  28      55.633  84.404  40.027  0.00  0.00           C
ATOM    215  CG  ARG X  28      54.164  84.220  39.712  0.00  0.00           C
ATOM    216  CD  ARG X  28      53.874  82.811  39.234  0.00  0.00           C
ATOM    217  NE  ARG X  28      52.524  82.689  38.701  0.00  0.00           N
ATOM    218  CZ  ARG X  28      51.920  81.535  38.445  0.00  0.00           C
ATOM    219  NH1 ARG X  28      50.688  81.526  37.965  0.00  0.00           N
ATOM    220  NH2 ARG X  28      52.540  80.383  38.677  0.00  0.00           N
ATOM    221  C   ARG X  28      57.429  85.962  40.847  0.00  0.00           C
ATOM    222  O   ARG X  28      58.397  85.297  40.468  0.00  0.00           O
ATOM    223  N   ALA X  29      57.480  86.780  41.895  0.00  0.00           N
ATOM    224  CA  ALA X  29      58.720  86.957  42.651  0.00  0.00           C
ATOM    225  CB  ALA X  29      58.492  87.998  43.755  0.00  0.00           C
ATOM    226  C   ALA X  29      59.273  85.660  43.228  0.00  0.00           C
ATOM    227  O   ALA X  29      60.473  85.393  43.042  0.00  0.00           O
ATOM    228  N   PRO X  30      58.489  84.815  43.909  0.00  0.00           N
ATOM    229  CD  PRO X  30      57.053  84.903  44.212  0.00  0.00           C
ATOM    230  CG  PRO X  30      56.937  84.064  45.433  0.00  0.00           C
ATOM    231  CB  PRO X  30      57.918  82.966  45.257  0.00  0.00           C
ATOM    232  CA  PRO X  30      59.074  83.583  44.465  0.00  0.00           C
ATOM    233  C   PRO X  30      59.575  82.635  43.401  0.00  0.00           C
ATOM    234  O   PRO X  30      60.509  81.872  43.652  0.00  0.00           O
ATOM    235  N   GLN X  31      58.979  82.657  42.214  0.00  0.00           N
ATOM    236  CA  GLN X  31      59.501  81.851  41.121  0.00  0.00           C
ATOM    237  CB  GLN X  31      58.576  81.979  39.916  0.00  0.00           C
ATOM    238  CG  GLN X  31      58.967  81.175  38.708  0.00  0.00           C
ATOM    239  CD  GLN X  31      57.848  81.166  37.698  0.00  0.00           C
ATOM    240  OE1 GLN X  31      57.645  82.139  36.972  0.00  0.00           O
ATOM    241  NE2 GLN X  31      57.088  80.079  37.671  0.00  0.00           N
ATOM    242  C   GLN X  31      60.922  82.269  40.772  0.00  0.00           C
ATOM    243  O   GLN X  31      61.819  81.424  40.673  0.00  0.00           O
ATOM    244  N   ARG X  32      61.145  83.572  40.596  0.00  0.00           N
ATOM    245  CA  ARG X  32      62.494  84.085  40.396  0.00  0.00           C
ATOM    246  CB  ARG X  32      62.440  85.611  40.260  0.00  0.00           C
ATOM    247  CG  ARG X  32      62.286  86.102  38.797  0.00  0.00           C
ATOM    248  CD  ARG X  32      61.313  87.268  38.608  0.00  0.00           C
ATOM    249  NE  ARG X  32      61.432  88.290  39.638  0.00  0.00           N
ATOM    250  CZ  ARG X  32      60.415  89.040  40.061  0.00  0.00           C
ATOM    251  NH1 ARG X  32      59.200  88.886  39.538  0.00  0.00           N
ATOM    252  NH2 ARG X  32      60.616  89.934  41.016  0.00  0.00           N
ATOM    253  C   ARG X  32      63.421  83.655  41.529  0.00  0.00           C
ATOM    254  O   ARG X  32      64.517  83.126  41.280  0.00  0.00           O
ATOM    255  N   GLN X  33      62.980  83.832  42.781  0.00  0.00           N
ATOM    256  CA  GLN X  33      63.813  83.453  43.922  0.00  0.00           C
ATOM    257  CB  GLN X  33      63.065  83.707  45.230  0.00  0.00           C
ATOM    258  CG  GLN X  33      62.625  85.125  45.432  0.00  0.00           C
ATOM    259  CD  GLN X  33      61.894  85.308  46.738  0.00  0.00           C
ATOM    260  OE1 GLN X  33      60.922  84.597  47.026  0.00  0.00           O
ATOM    261  NE2 GLN X  33      62.357  86.256  47.547  0.00  0.00           N
ATOM    262  C   GLN X  33      64.224  81.990  43.845  0.00  0.00           C
ATOM    263  O   GLN X  33      65.391  81.638  44.077  0.00  0.00           O
ATOM    264  N   MET X  34      63.262  81.125  43.524  0.00  0.00           N
ATOM    265  CA  MET X  34      63.519  79.696  43.502  0.00  0.00           C
ATOM    266  CB  MET X  34      62.194  78.931  43.468  0.00  0.00           C
ATOM    267  CG  MET X  34      62.359  77.424  43.301  0.00  0.00           C
ATOM    268  SD  MET X  34      60.909  76.495  43.752  0.00  0.00           S
ATOM    269  CE  MET X  34      61.371  74.865  43.183  0.00  0.00           C
ATOM    270  C   MET X  34      64.410  79.323  42.327  0.00  0.00           C
ATOM    271  O   MET X  34      65.258  78.434  42.449  0.00  0.00           O
ATOM    272  N   ILE X  35      64.264  80.014  41.193  0.00  0.00           N
ATOM    273  CA  ILE X  35      65.211  79.831  40.095  0.00  0.00           C
ATOM    274  CB  ILE X  35      64.845  80.729  38.902  0.00  0.00           C
ATOM    275  CG2 ILE X  35      65.927  80.653  37.812  0.00  0.00           C
ATOM    276  CG1 ILE X  35      63.466  80.362  38.362  0.00  0.00           C
ATOM    277  CD1 ILE X  35      63.498  79.378  37.251  0.00  0.00           C
ATOM    278  C   ILE X  35      66.629  80.110  40.571  0.00  0.00           C
ATOM    279  O   ILE X  35      67.548  79.310  40.344  0.00  0.00           O
ATOM    280  N   ALA X  36      66.830  81.250  41.244  0.00  0.00           N
ATOM    281  CA  ALA X  36      68.185  81.609  41.642  0.00  0.00           C
ATOM    282  CB  ALA X  36      68.224  83.021  42.223  0.00  0.00           C
ATOM    283  C   ALA X  36      68.742  80.600  42.636  0.00  0.00           C
ATOM    284  O   ALA X  36      69.843  80.064  42.443  0.00  0.00           O
ATOM    285  N   ASP X  37      67.982  80.298  43.694  0.00  0.00           N
ATOM    286  CA  ASP X  37      68.505  79.382  44.706  0.00  0.00           C
ATOM    287  CB  ASP X  37      67.560  79.324  45.896  0.00  0.00           C
ATOM    288  CG  ASP X  37      67.854  80.405  46.899  0.00  0.00           C
ATOM    289  OD1 ASP X  37      69.042  80.786  47.007  0.00  0.00           O
ATOM    290  OD2 ASP X  37      66.908  80.883  47.560  0.00  0.00           O
ATOM    291  C   ASP X  37      68.752  77.992  44.136  0.00  0.00           C
ATOM    292  O   ASP X  37      69.760  77.347  44.470  0.00  0.00           O
ATOM    293  N   VAL X  38      67.862  77.527  43.256  0.00  0.00           N
ATOM    294  CA  VAL X  38      68.058  76.217  42.645  0.00  0.00           C
ATOM    295  CB  VAL X  38      66.811  75.811  41.841  0.00  0.00           C
ATOM    296  CG1 VAL X  38      67.160  74.730  40.843  0.00  0.00           C
ATOM    297  CG2 VAL X  38      65.722  75.322  42.784  0.00  0.00           C
ATOM    298  C   VAL X  38      69.317  76.211  41.790  0.00  0.00           C
ATOM    299  O   VAL X  38      70.134  75.281  41.870  0.00  0.00           O
ATOM    300  N   ALA X  39      69.498  77.252  40.965  0.00  0.00           N
ATOM    301  CA  ALA X  39      70.724  77.397  40.182  0.00  0.00           C
ATOM    302  CB  ALA X  39      70.693  78.708  39.395  0.00  0.00           C
ATOM    303  C   ALA X  39      71.959  77.355  41.067  0.00  0.00           C
ATOM    304  O   ALA X  39      72.929  76.648  40.764  0.00  0.00           O
ATOM    305  N   LYS X  40      71.942  78.110  42.164  0.00  0.00           N
ATOM    306  CA  LYS X  40      73.096  78.156  43.059  0.00  0.00           C
ATOM    307  CB  LYS X  40      72.824  79.112  44.217  0.00  0.00           C
ATOM    308  CG  LYS X  40      72.823  80.576  43.828  0.00  0.00           C
ATOM    309  CD  LYS X  40      72.839  81.452  45.073  0.00  0.00           C
ATOM    310  CE  LYS X  40      71.913  82.636  44.910  0.00  0.00           C
ATOM    311  NZ  LYS X  40      71.908  83.491  46.125  0.00  0.00           N
ATOM    312  C   LYS X  40      73.434  76.770  43.594  0.00  0.00           C
ATOM    313  O   LYS X  40      74.598  76.347  43.573  0.00  0.00           O
ATOM    314  N   THR X  41      72.423  76.050  44.096  0.00  0.00           N
ATOM    315  CA  THR X  41      72.699  74.763  44.717  0.00  0.00           C
ATOM    316  CB  THR X  41      71.479  74.286  45.489  0.00  0.00           C
ATOM    317  CG2 THR X  41      71.610  72.815  45.821  0.00  0.00           C
ATOM    318  OG1 THR X  41      71.354  75.058  46.692  0.00  0.00           O
ATOM    319  C   THR X  41      73.136  73.733  43.683  0.00  0.00           C
ATOM    320  O   THR X  41      74.148  73.049  43.869  0.00  0.00           O
ATOM    321  N   LEU X  42      72.407  73.635  42.570  0.00  0.00           N
ATOM    322  CA  LEU X  42      72.704  72.606  41.579  0.00  0.00           C
ATOM    323  CB  LEU X  42      71.582  72.508  40.547  0.00  0.00           C
ATOM    324  CG  LEU X  42      70.293  71.890  41.066  0.00  0.00           C
ATOM    325  CD1 LEU X  42      69.348  71.651  39.912  0.00  0.00           C
ATOM    326  CD2 LEU X  42      70.637  70.605  41.773  0.00  0.00           C
ATOM    327  C   LEU X  42      74.021  72.853  40.864  0.00  0.00           C
ATOM    328  O   LEU X  42      74.664  71.897  40.424  0.00  0.00           O
ATOM    329  N   ALA X  43      74.419  74.113  40.697  0.00  0.00           N
ATOM    330  CA  ALA X  43      75.681  74.376  40.023  0.00  0.00           C
ATOM    331  CB  ALA X  43      75.654  75.755  39.363  0.00  0.00           C
ATOM    332  C   ALA X  43      76.868  74.270  40.965  0.00  0.00           C
ATOM    333  O   ALA X  43      78.012  74.309  40.500  0.00  0.00           O
ATOM    334  N   GLY X  44      76.621  74.123  42.266  0.00  0.00           N
ATOM    335  CA  GLY X  44      77.690  73.965  43.225  0.00  0.00           C
ATOM    336  C   GLY X  44      78.276  75.264  43.708  0.00  0.00           C
ATOM    337  O   GLY X  44      79.490  75.341  43.924  0.00  0.00           O
ATOM    338  N   GLU X  45      77.454  76.298  43.866  0.00  0.00           N
ATOM    339  CA  GLU X  45      77.952  77.585  44.318  0.00  0.00           C
ATOM    340  CB  GLU X  45      77.247  78.729  43.585  0.00  0.00           C
ATOM    341  CG  GLU X  45      77.810  80.081  43.958  0.00  0.00           C
ATOM    342  CD  GLU X  45      76.929  81.231  43.544  0.00  0.00           C
ATOM    343  OE1 GLU X  45      76.378  81.192  42.420  0.00  0.00           O
ATOM    344  OE2 GLU X  45      76.795  82.187  44.346  0.00  0.00           O
ATOM    345  C   GLU X  45      77.796  77.793  45.815  0.00  0.00           C
ATOM    346  O   GLU X  45      78.603  78.518  46.409  0.00  0.00           O
ATOM    347  N   GLU X  46      76.783  77.193  46.452  0.00  0.00           N
ATOM    348  CA  GLU X  46      76.562  77.536  47.859  0.00  0.00           C
ATOM    349  CB  GLU X  46      75.697  78.790  48.003  0.00  0.00           C
ATOM    350  CG  GLU X  46      75.664  79.364  49.413  0.00  0.00           C
ATOM    351  CD  GLU X  46      74.672  80.503  49.549  0.00  0.00           C
ATOM    352  OE1 GLU X  46      74.186  81.003  48.512  0.00  0.00           O
ATOM    353  OE2 GLU X  46      74.366  80.898  50.692  0.00  0.00           O
ATOM    354  C   GLU X  46      75.934  76.335  48.570  0.00  0.00           C
ATOM    355  O   GLU X  46      74.719  76.234  48.753  0.00  0.00           O
ATOM    356  N   GLY X  47      76.776  75.403  48.975  0.00  0.00           N
ATOM    357  CA  GLY X  47      76.339  74.367  49.884  0.00  0.00           C
ATOM    358  C   GLY X  47      76.094  73.034  49.217  0.00  0.00           C
ATOM    359  O   GLY X  47      76.461  72.769  48.067  0.00  0.00           O
ATOM    360  N   ARG X  48      75.460  72.167  49.991  0.00  0.00           N
ATOM    361  CA  ARG X  48      75.230  70.807  49.544  0.00  0.00           C
ATOM    362  CB  ARG X  48      75.339  69.820  50.710  0.00  0.00           C
ATOM    363  CG  ARG X  48      75.347  68.371  50.257  0.00  0.00           C
ATOM    364  CD  ARG X  48      75.692  67.404  51.382  0.00  0.00           C
ATOM    365  NE  ARG X  48      74.670  67.353  52.420  0.00  0.00           N
ATOM    366  CZ  ARG X  48      74.494  66.319  53.232  0.00  0.00           C
ATOM    367  NH1 ARG X  48      75.270  65.249  53.105  0.00  0.00           N
ATOM    368  NH2 ARG X  48      73.546  66.346  54.157  0.00  0.00           N
ATOM    369  C   ARG X  48      73.862  70.732  48.888  0.00  0.00           C
ATOM    370  O   ARG X  48      73.745  70.805  47.660  0.00  0.00           O
ATOM    371  N   HIE X  49      72.822  70.610  49.696  0.00  0.00           N
ATOM    372  CA  HIE X  49      71.482  70.434  49.165  0.00  0.00           C
ATOM    373  CB  HIE X  49      70.890  69.094  49.622  0.00  0.00           C
ATOM    374  CG  HIE X  49      71.809  67.931  49.411  0.00  0.00           C
ATOM    375  ND1 HIE X  49      72.421  67.674  48.201  0.00  0.00           N
ATOM    376  CE1 HIE X  49      73.170  66.588  48.309  0.00  0.00           C
ATOM    377  NE2 HIE X  49      73.066  66.131  49.546  0.00  0.00           N
ATOM    378  CD2 HIE X  49      72.221  66.952  50.255  0.00  0.00           C
ATOM    379  C   HIE X  49      70.597  71.602  49.588  0.00  0.00           C
ATOM    380  O   HIE X  49      70.923  72.359  50.514  0.00  0.00           O
ATOM    381  N   LEU X  50      69.478  71.747  48.880  0.00  0.00           N
ATOM    382  CA  LEU X  50      68.527  72.825  49.119  0.00  0.00           C
ATOM    383  CB  LEU X  50      68.461  73.786  47.933  0.00  0.00           C
ATOM    384  CG  LEU X  50      67.404  74.906  47.968  0.00  0.00           C
ATOM    385  CD1 LEU X  50      67.514  75.833  49.194  0.00  0.00           C
ATOM    386  CD2 LEU X  50      67.469  75.726  46.678  0.00  0.00           C
ATOM    387  C   LEU X  50      67.157  72.229  49.378  0.00  0.00           C
ATOM    388  O   LEU X  50      66.582  71.569  48.502  0.00  0.00           O
ATOM    389  N   ALA X  51      66.643  72.453  50.576  0.00  0.00           N
ATOM    390  CA  ALA X  51      65.238  72.238  50.878  0.00  0.00           C
ATOM    391  CB  ALA X  51      65.064  71.635  52.267  0.00  0.00           C
ATOM    392  C   ALA X  51      64.549  73.594  50.767  0.00  0.00           C
ATOM    393  O   ALA X  51      64.685  74.437  51.659  0.00  0.00           O
ATOM    394  N   ILE X  52      63.837  73.821  49.664  0.00  0.00           N
ATOM    395  CA  ILE X  52      63.190  75.102  49.406  0.00  0.00           C
ATOM    396  CB  ILE X  52      63.721  75.776  48.127  0.00  0.00           C
ATOM    397  CG2 ILE X  52      63.515  74.919  46.879  0.00  0.00           C
ATOM    398  CG1 ILE X  52      63.097  77.167  47.961  0.00  0.00           C
ATOM    399  CD1 ILE X  52      63.775  78.018  46.915  0.00  0.00           C
ATOM    400  C   ILE X  52      61.681  74.887  49.355  0.00  0.00           C
ATOM    401  O   ILE X  52      61.174  74.105  48.535  0.00  0.00           O
ATOM    402  N   GLU X  53      60.974  75.559  50.261  0.00  0.00           N
ATOM    403  CA  GLU X  53      59.522  75.511  50.358  0.00  0.00           C
ATOM    404  CB  GLU X  53      59.077  75.545  51.818  0.00  0.00           C
ATOM    405  CG  GLU X  53      57.586  75.324  52.026  0.00  0.00           C
ATOM    406  CD  GLU X  53      57.140  75.729  53.427  0.00  0.00           C
ATOM    407  OE1 GLU X  53      57.156  76.942  53.727  0.00  0.00           O
ATOM    408  OE2 GLU X  53      56.796  74.833  54.232  0.00  0.00           O
ATOM    409  C   GLU X  53      58.950  76.697  49.590  0.00  0.00           C
ATOM    410  O   GLU X  53      59.391  77.834  49.778  0.00  0.00           O
ATOM    411  N   ALA X  54      58.002  76.423  48.700  0.00  0.00           N
ATOM    412  CA  ALA X  54      57.340  77.450  47.922  0.00  0.00           C
ATOM    413  CB  ALA X  54      57.933  77.581  46.510  0.00  0.00           C
ATOM    414  C   ALA X  54      55.867  77.071  47.866  0.00  0.00           C
ATOM    415  O   ALA X  54      55.535  75.932  47.513  0.00  0.00           O
ATOM    416  N   PRO X  55      54.962  77.989  48.194  0.00  0.00           N
ATOM    417  CD  PRO X  55      55.242  79.373  48.593  0.00  0.00           C
ATOM    418  CG  PRO X  55      54.065  79.715  49.399  0.00  0.00           C
ATOM    419  CB  PRO X  55      52.906  78.950  48.825  0.00  0.00           C
ATOM    420  CA  PRO X  55      53.547  77.626  48.375  0.00  0.00           C
ATOM    421  C   PRO X  55      52.883  77.079  47.104  0.00  0.00           C
ATOM    422  O   PRO X  55      53.400  77.169  45.986  0.00  0.00           O
ATOM    423  N   THR X  56      51.716  76.466  47.297  0.00  0.00           N
ATOM    424  CA  THR X  56      51.000  75.832  46.192  0.00  0.00           C
ATOM    425  CB  THR X  56      49.737  75.114  46.714  0.00  0.00           C
ATOM    426  CG2 THR X  56      50.077  74.102  47.833  0.00  0.00           C
ATOM    427  OG1 THR X  56      48.827  76.055  47.266  0.00  0.00           O
ATOM    428  C   THR X  56      50.634  76.854  45.108  0.00  0.00           C
ATOM    429  O   THR X  56      50.117  77.938  45.392  0.00  0.00           O
ATOM    430  N   GLY X  57      50.905  76.506  43.850  0.00  0.00           N
ATOM    431  CA  GLY X  57      50.609  77.381  42.738  0.00  0.00           C
ATOM    432  C   GLY X  57      51.707  78.354  42.355  0.00  0.00           C
ATOM    433  O   GLY X  57      51.617  78.969  41.283  0.00  0.00           O
ATOM    434  N   VAL X  58      52.730  78.514  43.200  0.00  0.00           N
ATOM    435  CA  VAL X  58      53.843  79.428  42.924  0.00  0.00           C
ATOM    436  CB  VAL X  58      54.925  79.289  44.017  0.00  0.00           C
ATOM    437  CG1 VAL X  58      56.279  79.647  43.474  0.00  0.00           C
ATOM    438  CG2 VAL X  58      54.577  80.156  45.210  0.00  0.00           C
ATOM    439  C   VAL X  58      54.422  79.181  41.537  0.00  0.00           C
ATOM    440  O   VAL X  58      54.804  80.122  40.823  0.00  0.00           O
ATOM    441  N   GLY X  59      54.494  77.918  41.133  0.00  0.00           N
ATOM    442  CA  GLY X  59      55.063  77.571  39.849  0.00  0.00           C
ATOM    443  C   GLY X  59      56.417  76.917  40.011  0.00  0.00           C
ATOM    444  O   GLY X  59      57.354  77.241  39.279  0.00  0.00           O
ATOM    445  N   LYS X  60      56.529  75.984  40.966  0.00  0.00           N
ATOM    446  CA  LYS X  60      57.833  75.409  41.290  0.00  0.00           C
ATOM    447  CB  LYS X  60      57.742  74.556  42.557  0.00  0.00           C
ATOM    448  CG  LYS X  60      57.455  75.331  43.839  0.00  0.00           C
ATOM    449  CD  LYS X  60      57.249  74.394  45.039  0.00  0.00           C
ATOM    450  CE  LYS X  60      55.849  73.752  45.067  0.00  0.00           C
ATOM    451  NZ  LYS X  60      54.770  74.752  45.272  0.00  0.00           N
ATOM    452  C   LYS X  60      58.383  74.579  40.134  0.00  0.00           C
ATOM    453  O   LYS X  60      59.602  74.553  39.924  0.00  0.00           O
ATOM    454  N   THR X  61      57.502  73.905  39.376  0.00  0.00           N
ATOM    455  CA  THR X  61      57.914  73.004  38.299  0.00  0.00           C
ATOM    456  CB  THR X  61      56.691  72.489  37.525  0.00  0.00           C
ATOM    457  CG2 THR X  61      57.007  71.161  36.832  0.00  0.00           C
ATOM    458  OG1 THR X  61      55.597  72.293  38.431  0.00  0.00           O
ATOM    459  C   THR X  61      58.865  73.700  37.337  0.00  0.00           C
ATOM    460  O   THR X  61      59.993  73.250  37.124  0.00  0.00           O
ATOM    461  N   LEU X  62      58.407  74.790  36.716  0.00  0.00           N
ATOM    462  CA  LEU X  62      59.277  75.540  35.812  0.00  0.00           C
ATOM    463  CB  LEU X  62      58.490  76.657  35.124  0.00  0.00           C
ATOM    464  CG  LEU X  62      57.447  76.140  34.140  0.00  0.00           C
ATOM    465  CD1 LEU X  62      56.560  77.252  33.590  0.00  0.00           C
ATOM    466  CD2 LEU X  62      58.147  75.422  33.015  0.00  0.00           C
ATOM    467  C   LEU X  62      60.468  76.119  36.571  0.00  0.00           C
ATOM    468  O   LEU X  62      61.567  76.250  36.017  0.00  0.00           O
ATOM    469  N   SER X  63      60.265  76.430  37.862  0.00  0.00           N
ATOM    470  CA  SER X  63      61.318  77.008  38.691  0.00  0.00           C
ATOM    471  CB  SER X  63      60.791  77.345  40.090  0.00  0.00           C
ATOM    472  OG  SER X  63      60.063  78.552  40.100  0.00  0.00           O
ATOM    473  C   SER X  63      62.530  76.086  38.800  0.00  0.00           C
ATOM    474  O   SER X  63      63.663  76.553  38.755  0.00  0.00           O
ATOM    475  N   TYR X  64      62.326  74.780  38.969  0.00  0.00           N
ATOM    476  CA  TYR X  64      63.486  73.894  39.010  0.00  0.00           C
ATOM    477  CB  TYR X  64      63.265  72.780  40.048  0.00  0.00           C
ATOM    478  CG  TYR X  64      62.105  71.831  39.815  0.00  0.00           C
ATOM    479  CD1 TYR X  64      62.159  70.871  38.811  0.00  0.00           C
ATOM    480  CE1 TYR X  64      61.113  69.982  38.610  0.00  0.00           C
ATOM    481  CZ  TYR X  64      59.995  70.037  39.420  0.00  0.00           C
ATOM    482  OH  TYR X  64      58.952  69.143  39.218  0.00  0.00           O
ATOM    483  CE2 TYR X  64      59.922  70.970  40.437  0.00  0.00           C
ATOM    484  CD2 TYR X  64      60.976  71.857  40.635  0.00  0.00           C
ATOM    485  C   TYR X  64      63.831  73.298  37.643  0.00  0.00           C
ATOM    486  O   TYR X  64      65.002  72.988  37.382  0.00  0.00           O
ATOM    487  N   LEU X  65      62.853  73.159  36.746  0.00  0.00           N
ATOM    488  CA  LEU X  65      63.149  72.623  35.421  0.00  0.00           C
ATOM    489  CB  LEU X  65      61.858  72.397  34.634  0.00  0.00           C
ATOM    490  CG  LEU X  65      61.097  71.096  34.908  0.00  0.00           C
ATOM    491  CD1 LEU X  65      59.864  70.997  34.017  0.00  0.00           C
ATOM    492  CD2 LEU X  65      62.012  69.922  34.678  0.00  0.00           C
ATOM    493  C   LEU X  65      64.105  73.528  34.643  0.00  0.00           C
ATOM    494  O   LEU X  65      65.052  73.039  34.017  0.00  0.00           O
ATOM    495  N   ILE X  66      63.883  74.844  34.665  0.00  0.00           N
ATOM    496  CA  ILE X  66      64.681  75.725  33.798  0.00  0.00           C
ATOM    497  CB  ILE X  66      64.129  77.161  33.778  0.00  0.00           C
ATOM    498  CG2 ILE X  66      65.175  78.118  33.216  0.00  0.00           C
ATOM    499  CG1 ILE X  66      62.841  77.218  32.962  0.00  0.00           C
ATOM    500  CD1 ILE X  66      61.963  78.382  33.314  0.00  0.00           C
ATOM    501  C   ILE X  66      66.155  75.717  34.201  0.00  0.00           C
ATOM    502  O   ILE X  66      67.022  75.375  33.372  0.00  0.00           O
ATOM    503  N   PRO X  67      66.497  76.072  35.445  0.00  0.00           N
ATOM    504  CD  PRO X  67      65.644  76.407  36.598  0.00  0.00           C
ATOM    505  CG  PRO X  67      66.537  76.161  37.763  0.00  0.00           C
ATOM    506  CB  PRO X  67      67.900  76.484  37.285  0.00  0.00           C
ATOM    507  CA  PRO X  67      67.913  75.985  35.837  0.00  0.00           C
ATOM    508  C   PRO X  67      68.461  74.576  35.730  0.00  0.00           C
ATOM    509  O   PRO X  67      69.585  74.391  35.245  0.00  0.00           O
ATOM    510  N   GLY X  68      67.677  73.576  36.136  0.00  0.00           N
ATOM    511  CA  GLY X  68      68.154  72.201  36.088  0.00  0.00           C
ATOM    512  C   GLY X  68      68.547  71.763  34.692  0.00  0.00           C
ATOM    513  O   GLY X  68      69.597  71.148  34.494  0.00  0.00           O
ATOM    514  N   ILE X  69      67.709  72.077  33.700  0.00  0.00           N
ATOM    515  CA  ILE X  69      68.047  71.739  32.321  0.00  0.00           C
ATOM    516  CB  ILE X  69      66.833  72.000  31.411  0.00  0.00           C
ATOM    517  CG2 ILE X  69      67.214  71.933  29.932  0.00  0.00           C
ATOM    518  CG1 ILE X  69      65.718  71.019  31.758  0.00  0.00           C
ATOM    519  CD1 ILE X  69      64.392  71.375  31.160  0.00  0.00           C
ATOM    520  C   ILE X  69      69.283  72.511  31.864  0.00  0.00           C
ATOM    521  O   ILE X  69      70.187  71.946  31.233  0.00  0.00           O
ATOM    522  N   ALA X  70      69.354  73.807  32.188  0.00  0.00           N
ATOM    523  CA  ALA X  70      70.540  74.586  31.831  0.00  0.00           C
ATOM    524  CB  ALA X  70      70.409  76.007  32.375  0.00  0.00           C
ATOM    525  C   ALA X  70      71.823  73.930  32.346  0.00  0.00           C
ATOM    526  O   ALA X  70      72.763  73.673  31.580  0.00  0.00           O
ATOM    527  N   ILE X  71      71.871  73.642  33.650  0.00  0.00           N
ATOM    528  CA  ILE X  71      73.074  73.070  34.242  0.00  0.00           C
ATOM    529  CB  ILE X  71      72.983  73.117  35.774  0.00  0.00           C
ATOM    530  CG2 ILE X  71      74.183  72.399  36.389  0.00  0.00           C
ATOM    531  CG1 ILE X  71      72.890  74.578  36.228  0.00  0.00           C
ATOM    532  CD1 ILE X  71      72.270  74.770  37.588  0.00  0.00           C
ATOM    533  C   ILE X  71      73.321  71.654  33.744  0.00  0.00           C
ATOM    534  O   ILE X  71      74.476  71.229  33.619  0.00  0.00           O
ATOM    535  N   ALA X  72      72.260  70.901  33.446  0.00  0.00           N
ATOM    536  CA  ALA X  72      72.458  69.567  32.892  0.00  0.00           C
ATOM    537  CB  ALA X  72      71.119  68.840  32.768  0.00  0.00           C
ATOM    538  C   ALA X  72      73.155  69.644  31.543  0.00  0.00           C
ATOM    539  O   ALA X  72      74.149  68.947  31.307  0.00  0.00           O
ATOM    540  N   ARG X  73      72.667  70.505  30.657  0.00  0.00           N
ATOM    541  CA  ARG X  73      73.293  70.645  29.350  0.00  0.00           C
ATOM    542  CB  ARG X  73      72.497  71.624  28.500  0.00  0.00           C
ATOM    543  CG  ARG X  73      71.126  71.164  28.173  0.00  0.00           C
ATOM    544  CD  ARG X  73      70.616  71.938  26.972  0.00  0.00           C
ATOM    545  NE  ARG X  73      69.625  71.177  26.230  0.00  0.00           N
ATOM    546  CZ  ARG X  73      69.150  71.546  25.051  0.00  0.00           C
ATOM    547  NH1 ARG X  73      69.576  72.665  24.481  0.00  0.00           N
ATOM    548  NH2 ARG X  73      68.249  70.790  24.440  0.00  0.00           N
ATOM    549  C   ARG X  73      74.738  71.117  29.474  0.00  0.00           C
ATOM    550  O   ARG X  73      75.648  70.535  28.876  0.00  0.00           O
ATOM    551  N   GLU X  74      74.966  72.203  30.216  0.00  0.00           N
ATOM    552  CA  GLU X  74      76.328  72.719  30.319  0.00  0.00           C
ATOM    553  CB  GLU X  74      76.332  74.049  31.077  0.00  0.00           C
ATOM    554  CG  GLU X  74      77.577  74.281  31.876  0.00  0.00           C
ATOM    555  CD  GLU X  74      77.784  75.746  32.182  0.00  0.00           C
ATOM    556  OE1 GLU X  74      77.960  76.529  31.228  0.00  0.00           O
ATOM    557  OE2 GLU X  74      77.781  76.130  33.368  0.00  0.00           O
ATOM    558  C   GLU X  74      77.273  71.706  30.971  0.00  0.00           C
ATOM    559  O   GLU X  74      78.429  71.582  30.569  0.00  0.00           O
ATOM    560  N   GLU X  75      76.802  70.964  31.973  0.00  0.00           N
ATOM    561  CA  GLU X  75      77.647  70.015  32.695  0.00  0.00           C
ATOM    562  CB  GLU X  75      77.212  69.932  34.153  0.00  0.00           C
ATOM    563  CG  GLU X  75      78.332  70.157  35.092  0.00  0.00           C
ATOM    564  CD  GLU X  75      78.662  71.612  35.156  0.00  0.00           C
ATOM    565  OE1 GLU X  75      77.686  72.367  35.267  0.00  0.00           O
ATOM    566  OE2 GLU X  75      79.851  72.008  35.058  0.00  0.00           O
ATOM    567  C   GLU X  75      77.631  68.601  32.121  0.00  0.00           C
ATOM    568  O   GLU X  75      78.327  67.725  32.644  0.00  0.00           O
ATOM    569  N   GLN X  76      76.833  68.337  31.093  0.00  0.00           N
ATOM    570  CA  GLN X  76      76.670  66.974  30.598  0.00  0.00           C
ATOM    571  CB  GLN X  76      77.950  66.487  29.937  0.00  0.00           C
ATOM    572  CG  GLN X  76      78.597  67.544  29.114  0.00  0.00           C
ATOM    573  CD  GLN X  76      78.926  67.037  27.747  0.00  0.00           C
ATOM    574  OE1 GLN X  76      80.089  67.072  27.312  0.00  0.00           O
ATOM    575  NE2 GLN X  76      77.905  66.539  27.050  0.00  0.00           N
ATOM    576  C   GLN X  76      76.258  66.037  31.725  0.00  0.00           C
ATOM    577  O   GLN X  76      76.869  64.996  31.959  0.00  0.00           O
ATOM    578  N   LYS X  77      75.222  66.433  32.436  0.00  0.00           N
ATOM    579  CA  LYS X  77      74.660  65.649  33.509  0.00  0.00           C
ATOM    580  CB  LYS X  77      74.792  66.380  34.849  0.00  0.00           C
ATOM    581  CG  LYS X  77      76.232  66.481  35.330  0.00  0.00           C
ATOM    582  CD  LYS X  77      76.279  66.894  36.795  0.00  0.00           C
ATOM    583  CE  LYS X  77      77.701  66.914  37.328  0.00  0.00           C
ATOM    584  NZ  LYS X  77      77.702  67.235  38.783  0.00  0.00           N
ATOM    585  C   LYS X  77      73.209  65.378  33.176  0.00  0.00           C
ATOM    586  O   LYS X  77      72.651  65.945  32.234  0.00  0.00           O
ATOM    587  N   THR X  78      72.607  64.491  33.950  0.00  0.00           N
ATOM    588  CA  THR X  78      71.218  64.108  33.756  0.00  0.00           C
ATOM    589  CB  THR X  78      71.066  62.589  33.703  0.00  0.00           C
ATOM    590  CG2 THR X  78      69.628  62.209  33.431  0.00  0.00           C
ATOM    591  OG1 THR X  78      71.878  62.068  32.641  0.00  0.00           O
ATOM    592  C   THR X  78      70.385  64.690  34.885  0.00  0.00           C
ATOM    593  O   THR X  78      70.664  64.438  36.064  0.00  0.00           O
ATOM    594  N   LEU X  79      69.376  65.482  34.524  0.00  0.00           N
ATOM    595  CA  LEU X  79      68.429  66.001  35.504  0.00  0.00           C
ATOM    596  CB  LEU X  79      67.721  67.245  34.977  0.00  0.00           C
ATOM    597  CG  LEU X  79      66.733  67.836  35.987  0.00  0.00           C
ATOM    598  CD1 LEU X  79      67.433  68.220  37.297  0.00  0.00           C
ATOM    599  CD2 LEU X  79      66.022  69.028  35.381  0.00  0.00           C
ATOM    600  C   LEU X  79      67.411  64.920  35.832  0.00  0.00           C
ATOM    601  O   LEU X  79      66.751  64.391  34.934  0.00  0.00           O
ATOM    602  N   VAL X  80      67.305  64.569  37.102  0.00  0.00           N
ATOM    603  CA  VAL X  80      66.319  63.602  37.563  0.00  0.00           C
ATOM    604  CB  VAL X  80      66.954  62.473  38.389  0.00  0.00           C
ATOM    605  CG1 VAL X  80      65.877  61.483  38.884  0.00  0.00           C
ATOM    606  CG2 VAL X  80      68.031  61.757  37.574  0.00  0.00           C
ATOM    607  C   VAL X  80      65.283  64.374  38.369  0.00  0.00           C
ATOM    608  O   VAL X  80      65.583  64.924  39.439  0.00  0.00           O
ATOM    609  N   VAL X  81      64.069  64.433  37.845  0.00  0.00           N
ATOM    610  CA  VAL X  81      62.949  65.067  38.522  0.00  0.00           C
ATOM    611  CB  VAL X  81      62.178  66.004  37.579  0.00  0.00           C
ATOM    612  CG1 VAL X  81      60.993  66.578  38.303  0.00  0.00           C
ATOM    613  CG2 VAL X  81      63.096  67.126  37.071  0.00  0.00           C
ATOM    614  C   VAL X  81      62.052  63.960  39.051  0.00  0.00           C
ATOM    615  O   VAL X  81      61.489  63.188  38.267  0.00  0.00           O
ATOM    616  N   SER X  82      61.929  63.871  40.376  0.00  0.00           N
ATOM    617  CA  SER X  82      61.163  62.819  41.030  0.00  0.00           C
ATOM    618  CB  SER X  82      62.035  62.004  42.000  0.00  0.00           C
ATOM    619  OG  SER X  82      61.271  61.000  42.670  0.00  0.00           O
ATOM    620  C   SER X  82      59.988  63.424  41.784  0.00  0.00           C
ATOM    621  O   SER X  82      60.142  64.411  42.506  0.00  0.00           O
ATOM    622  N   THR X  83      58.815  62.824  41.631  0.00  0.00           N
ATOM    623  CA  THR X  83      57.630  63.321  42.309  0.00  0.00           C
ATOM    624  CB  THR X  83      56.665  63.993  41.319  0.00  0.00           C
ATOM    625  CG2 THR X  83      56.227  63.017  40.233  0.00  0.00           C
ATOM    626  OG1 THR X  83      55.514  64.488  42.021  0.00  0.00           O
ATOM    627  C   THR X  83      56.975  62.163  43.058  0.00  0.00           C
ATOM    628  O   THR X  83      57.539  61.071  43.170  0.00  0.00           O
ATOM    629  N   ALA X  84      55.777  62.406  43.589  0.00  0.00           N
ATOM    630  CA  ALA X  84      55.232  61.479  44.565  0.00  0.00           C
ATOM    631  CB  ALA X  84      54.247  62.202  45.472  0.00  0.00           C
ATOM    632  C   ALA X  84      54.580  60.268  43.917  0.00  0.00           C
ATOM    633  O   ALA X  84      54.670  59.164  44.467  0.00  0.00           O
ATOM    634  N   ASN X  85      53.941  60.434  42.758  0.00  0.00           N
ATOM    635  CA  ASN X  85      53.217  59.323  42.153  0.00  0.00           C
ATOM    636  CB  ASN X  85      51.812  59.209  42.732  0.00  0.00           C
ATOM    637  CG  ASN X  85      50.964  60.431  42.449  0.00  0.00           C
ATOM    638  OD1 ASN X  85      50.778  60.841  41.291  0.00  0.00           O
ATOM    639  ND2 ASN X  85      50.438  61.029  43.515  0.00  0.00           N
ATOM    640  C   ASN X  85      53.157  59.477  40.639  0.00  0.00           C
ATOM    641  O   ASN X  85      53.565  60.488  40.067  0.00  0.00           O
ATOM    642  N   VAL X  86      52.602  58.447  40.002  0.00  0.00           N
ATOM    643  CA  VAL X  86      52.597  58.366  38.547  0.00  0.00           C
ATOM    644  CB  VAL X  86      52.155  56.956  38.113  0.00  0.00           C
ATOM    645  CG1 VAL X  86      51.998  56.888  36.609  0.00  0.00           C
ATOM    646  CG2 VAL X  86      53.163  55.931  38.596  0.00  0.00           C
ATOM    647  C   VAL X  86      51.717  59.448  37.932  0.00  0.00           C
ATOM    648  O   VAL X  86      51.979  59.912  36.821  0.00  0.00           O
ATOM    649  N   ALA X  87      50.658  59.864  38.622  0.00  0.00           N
ATOM    650  CA  ALA X  87      49.830  60.930  38.072  0.00  0.00           C
ATOM    651  CB  ALA X  87      48.611  61.153  38.961  0.00  0.00           C
ATOM    652  C   ALA X  87      50.630  62.217  37.918  0.00  0.00           C
ATOM    653  O   ALA X  87      50.527  62.906  36.893  0.00  0.00           O
ATOM    654  N   LEU X  88      51.456  62.541  38.917  0.00  0.00           N
ATOM    655  CA  LEU X  88      52.268  63.749  38.851  0.00  0.00           C
ATOM    656  CB  LEU X  88      52.772  64.103  40.249  0.00  0.00           C
ATOM    657  CG  LEU X  88      51.644  64.390  41.250  0.00  0.00           C
ATOM    658  CD1 LEU X  88      52.176  64.917  42.582  0.00  0.00           C
ATOM    659  CD2 LEU X  88      50.618  65.349  40.635  0.00  0.00           C
ATOM    660  C   LEU X  88      53.422  63.583  37.864  0.00  0.00           C
ATOM    661  O   LEU X  88      53.804  64.542  37.178  0.00  0.00           O
ATOM    662  N   GLN X  89      53.973  62.369  37.772  0.00  0.00           N
ATOM    663  CA  GLN X  89      54.905  62.049  36.698  0.00  0.00           C
ATOM    664  CB  GLN X  89      55.287  60.573  36.771  0.00  0.00           C
ATOM    665  CG  GLN X  89      56.508  60.291  37.604  0.00  0.00           C
ATOM    666  CD  GLN X  89      56.804  58.819  37.683  0.00  0.00           C
ATOM    667  OE1 GLN X  89      56.165  58.081  38.438  0.00  0.00           O
ATOM    668  NE2 GLN X  89      57.775  58.374  36.897  0.00  0.00           N
ATOM    669  C   GLN X  89      54.298  62.370  35.342  0.00  0.00           C
ATOM    670  O   GLN X  89      54.885  63.107  34.537  0.00  0.00           O
ATOM    671  N   ASP X  90      53.115  61.822  35.078  0.00  0.00           N
ATOM    672  CA  ASP X  90      52.415  62.095  33.833  0.00  0.00           C
ATOM    673  CB  ASP X  90      51.067  61.371  33.827  0.00  0.00           C
ATOM    674  CG  ASP X  90      51.207  59.884  33.546  0.00  0.00           C
ATOM    675  OD1 ASP X  90      52.293  59.491  33.064  0.00  0.00           O
ATOM    676  OD2 ASP X  90      50.240  59.118  33.793  0.00  0.00           O
ATOM    677  C   ASP X  90      52.224  63.593  33.618  0.00  0.00           C
ATOM    678  O   ASP X  90      52.384  64.082  32.496  0.00  0.00           O
ATOM    679  N   GLN X  91      51.876  64.338  34.675  0.00  0.00           N
ATOM    680  CA  GLN X  91      51.627  65.765  34.487  0.00  0.00           C
ATOM    681  CB  GLN X  91      51.083  66.397  35.764  0.00  0.00           C
ATOM    682  CG  GLN X  91      50.974  67.910  35.692  0.00  0.00           C
ATOM    683  CD  GLN X  91      50.179  68.465  36.849  0.00  0.00           C
ATOM    684  OE1 GLN X  91      48.952  68.470  36.814  0.00  0.00           O
ATOM    685  NE2 GLN X  91      50.874  68.917  37.895  0.00  0.00           N
ATOM    686  C   GLN X  91      52.887  66.487  34.043  0.00  0.00           C
ATOM    687  O   GLN X  91      52.849  67.288  33.100  0.00  0.00           O
ATOM    688  N   ILE X  92      54.015  66.225  34.712  0.00  0.00           N
ATOM    689  CA  ILE X  92      55.264  66.842  34.276  0.00  0.00           C
ATOM    690  CB  ILE X  92      56.409  66.473  35.236  0.00  0.00           C
ATOM    691  CG2 ILE X  92      57.756  66.803  34.605  0.00  0.00           C
ATOM    692  CG1 ILE X  92      56.223  67.180  36.583  0.00  0.00           C
ATOM    693  CD1 ILE X  92      56.903  66.482  37.747  0.00  0.00           C
ATOM    694  C   ILE X  92      55.583  66.440  32.840  0.00  0.00           C
ATOM    695  O   ILE X  92      55.965  67.274  32.010  0.00  0.00           O
ATOM    696  N   TYR X  93      55.402  65.164  32.513  0.00  0.00           N
ATOM    697  CA  TYR X  93      55.862  64.665  31.224  0.00  0.00           C
ATOM    698  CB  TYR X  93      55.879  63.141  31.252  0.00  0.00           C
ATOM    699  CG  TYR X  93      56.206  62.479  29.939  0.00  0.00           C
ATOM    700  CD1 TYR X  93      57.506  62.089  29.633  0.00  0.00           C
ATOM    701  CE1 TYR X  93      57.798  61.461  28.437  0.00  0.00           C
ATOM    702  CZ  TYR X  93      56.777  61.213  27.540  0.00  0.00           C
ATOM    703  OH  TYR X  93      57.021  60.596  26.343  0.00  0.00           O
ATOM    704  CE2 TYR X  93      55.487  61.578  27.825  0.00  0.00           C
ATOM    705  CD2 TYR X  93      55.206  62.203  29.019  0.00  0.00           C
ATOM    706  C   TYR X  93      54.996  65.178  30.082  0.00  0.00           C
ATOM    707  O   TYR X  93      55.488  65.408  28.970  0.00  0.00           O
ATOM    708  N   SER X  94      53.708  65.365  30.336  0.00  0.00           N
ATOM    709  CA  SER X  94      52.730  65.617  29.294  0.00  0.00           C
ATOM    710  CB  SER X  94      51.483  64.773  29.543  0.00  0.00           C
ATOM    711  OG  SER X  94      51.633  63.494  28.962  0.00  0.00           O
ATOM    712  C   SER X  94      52.327  67.075  29.183  0.00  0.00           C
ATOM    713  O   SER X  94      51.744  67.462  28.169  0.00  0.00           O
ATOM    714  N   LYS X  95      52.620  67.890  30.193  0.00  0.00           N
ATOM    715  CA  LYS X  95      52.162  69.273  30.223  0.00  0.00           C
ATOM    716  CB  LYS X  95      51.052  69.386  31.282  0.00  0.00           C
ATOM    717  CG  LYS X  95      50.653  70.774  31.744  0.00  0.00           C
ATOM    718  CD  LYS X  95      50.005  70.681  33.136  0.00  0.00           C
ATOM    719  CE  LYS X  95      49.561  72.033  33.665  0.00  0.00           C
ATOM    720  NZ  LYS X  95      50.659  73.053  33.671  0.00  0.00           N
ATOM    721  C   LYS X  95      53.306  70.250  30.464  0.00  0.00           C
ATOM    722  O   LYS X  95      53.537  71.120  29.623  0.00  0.00           O
ATOM    723  N   ASP X  96      54.058  70.118  31.560  0.00  0.00           N
ATOM    724  CA  ASP X  96      55.142  71.061  31.845  0.00  0.00           C
ATOM    725  CB  ASP X  96      55.631  70.873  33.284  0.00  0.00           C
ATOM    726  CG  ASP X  96      54.498  70.940  34.307  0.00  0.00           C
ATOM    727  OD1 ASP X  96      53.800  71.968  34.369  0.00  0.00           O
ATOM    728  OD2 ASP X  96      54.287  69.961  35.047  0.00  0.00           O
ATOM    729  C   ASP X  96      56.300  70.915  30.855  0.00  0.00           C
ATOM    730  O   ASP X  96      56.718  71.893  30.219  0.00  0.00           O
ATOM    731  N   LEU X  97      56.837  69.701  30.713  0.00  0.00           N
ATOM    732  CA  LEU X  97      57.973  69.492  29.816  0.00  0.00           C
ATOM    733  CB  LEU X  97      58.497  68.053  29.952  0.00  0.00           C
ATOM    734  CG  LEU X  97      59.395  67.866  31.175  0.00  0.00           C
ATOM    735  CD1 LEU X  97      59.829  66.405  31.321  0.00  0.00           C
ATOM    736  CD2 LEU X  97      60.604  68.827  31.116  0.00  0.00           C
ATOM    737  C   LEU X  97      57.672  69.824  28.358  0.00  0.00           C
ATOM    738  O   LEU X  97      58.523  70.463  27.720  0.00  0.00           O
ATOM    739  N   PRO X  98      56.538  69.430  27.767  0.00  0.00           N
ATOM    740  CD  PRO X  98      55.563  68.429  28.229  0.00  0.00           C
ATOM    741  CG  PRO X  98      54.870  68.027  26.965  0.00  0.00           C
ATOM    742  CB  PRO X  98      54.881  69.243  26.098  0.00  0.00           C
ATOM    743  CA  PRO X  98      56.246  69.883  26.390  0.00  0.00           C
ATOM    744  C   PRO X  98      56.215  71.402  26.240  0.00  0.00           C
ATOM    745  O   PRO X  98      56.765  71.934  25.262  0.00  0.00           O
ATOM    746  N   LEU X  99      55.616  72.121  27.195  0.00  0.00           N
ATOM    747  CA  LEU X  99      55.653  73.581  27.147  0.00  0.00           C
ATOM    748  CB  LEU X  99      54.847  74.178  28.300  0.00  0.00           C
ATOM    749  CG  LEU X  99      55.006  75.691  28.460  0.00  0.00           C
ATOM    750  CD1 LEU X  99      53.664  76.348  28.744  0.00  0.00           C
ATOM    751  CD2 LEU X  99      56.005  76.010  29.566  0.00  0.00           C
ATOM    752  C   LEU X  99      57.086  74.096  27.174  0.00  0.00           C
ATOM    753  O   LEU X  99      57.416  75.052  26.464  0.00  0.00           O
ATOM    754  N   LEU X 100      57.952  73.476  27.983  0.00  0.00           N
ATOM    755  CA  LEU X 100      59.347  73.894  28.000  0.00  0.00           C
ATOM    756  CB  LEU X 100      60.082  73.297  29.202  0.00  0.00           C
ATOM    757  CG  LEU X 100      60.690  74.298  30.186  0.00  0.00           C
ATOM    758  CD1 LEU X 100      61.553  73.556  31.179  0.00  0.00           C
ATOM    759  CD2 LEU X 100      61.478  75.394  29.478  0.00  0.00           C
ATOM    760  C   LEU X 100      60.076  73.510  26.724  0.00  0.00           C
ATOM    761  O   LEU X 100      61.035  74.190  26.343  0.00  0.00           O
ATOM    762  N   LYS X 101      59.656  72.429  26.070  0.00  0.00           N
ATOM    763  CA  LYS X 101      60.256  72.009  24.815  0.00  0.00           C
ATOM    764  CB  LYS X 101      59.843  70.579  24.472  0.00  0.00           C
ATOM    765  CG  LYS X 101      60.607  69.997  23.294  0.00  0.00           C
ATOM    766  CD  LYS X 101      59.903  68.786  22.723  0.00  0.00           C
ATOM    767  CE  LYS X 101      60.796  68.059  21.740  0.00  0.00           C
ATOM    768  NZ  LYS X 101      61.887  67.342  22.454  0.00  0.00           N
ATOM    769  C   LYS X 101      59.862  72.929  23.681  0.00  0.00           C
ATOM    770  O   LYS X 101      60.554  72.975  22.661  0.00  0.00           O
ATOM    771  N   LYS X 102      58.812  73.706  23.864  0.00  0.00           N
ATOM    772  CA  LYS X 102      58.499  74.712  22.872  0.00  0.00           C
ATOM    773  CB  LYS X 102      57.097  75.285  23.037  0.00  0.00           C
ATOM    774  CG  LYS X 102      56.048  74.304  22.557  0.00  0.00           C
ATOM    775  CD  LYS X 102      54.772  74.979  22.128  0.00  0.00           C
ATOM    776  CE  LYS X 102      53.918  74.025  21.316  0.00  0.00           C
ATOM    777  NZ  LYS X 102      54.614  73.607  20.073  0.00  0.00           N
ATOM    778  C   LYS X 102      59.626  75.756  22.912  0.00  0.00           C
ATOM    779  O   LYS X 102      60.008  76.297  21.884  0.00  0.00           O
ATOM    780  N   ILE X 103      60.144  76.038  24.110  0.00  0.00           N
ATOM    781  CA  ILE X 103      61.242  76.984  24.258  0.00  0.00           C
ATOM    782  CB  ILE X 103      61.217  77.610  25.669  0.00  0.00           C
ATOM    783  CG2 ILE X 103      62.564  78.252  26.018  0.00  0.00           C
ATOM    784  CG1 ILE X 103      60.056  78.603  25.809  0.00  0.00           C
ATOM    785  CD1 ILE X 103      59.818  79.458  24.572  0.00  0.00           C
ATOM    786  C   ILE X 103      62.595  76.332  23.970  0.00  0.00           C
ATOM    787  O   ILE X 103      63.515  77.006  23.493  0.00  0.00           O
ATOM    788  N   ILE X 104      62.741  75.036  24.239  0.00  0.00           N
ATOM    789  CA  ILE X 104      63.995  74.326  23.979  0.00  0.00           C
ATOM    790  CB  ILE X 104      64.615  73.795  25.279  0.00  0.00           C
ATOM    791  CG2 ILE X 104      66.066  73.393  25.043  0.00  0.00           C
ATOM    792  CG1 ILE X 104      64.492  74.833  26.396  0.00  0.00           C
ATOM    793  CD1 ILE X 104      64.904  74.311  27.749  0.00  0.00           C
ATOM    794  C   ILE X 104      63.730  73.179  23.009  0.00  0.00           C
ATOM    795  O   ILE X 104      63.628  72.017  23.435  0.00  0.00           O
ATOM    796  N   PRO X 105      63.621  73.445  21.703  0.00  0.00           N
ATOM    797  CD  PRO X 105      63.827  74.744  21.035  0.00  0.00           C
ATOM    798  CG  PRO X 105      62.936  74.643  19.837  0.00  0.00           C
ATOM    799  CB  PRO X 105      62.942  73.195  19.459  0.00  0.00           C
ATOM    800  CA  PRO X 105      63.055  72.438  20.790  0.00  0.00           C
ATOM    801  C   PRO X 105      63.886  71.174  20.636  0.00  0.00           C
ATOM    802  O   PRO X 105      63.383  70.216  20.035  0.00  0.00           O
ATOM    803  N   ASP X 106      65.123  71.128  21.142  0.00  0.00           N
ATOM    804  CA  ASP X 106      65.929  69.912  21.091  0.00  0.00           C
ATOM    805  CB  ASP X 106      67.325  70.193  20.527  0.00  0.00           C
ATOM    806  CG  ASP X 106      68.085  71.268  21.296  0.00  0.00           C
ATOM    807  OD1 ASP X 106      67.490  71.937  22.172  0.00  0.00           O
ATOM    808  OD2 ASP X 106      69.292  71.449  21.000  0.00  0.00           O
ATOM    809  C   ASP X 106      66.033  69.232  22.450  0.00  0.00           C
ATOM    810  O   ASP X 106      66.907  68.387  22.652  0.00  0.00           O
ATOM    811  N   LEU X 107      65.150  69.574  23.382  0.00  0.00           N
ATOM    812  CA  LEU X 107      65.187  68.949  24.696  0.00  0.00           C
ATOM    813  CB  LEU X 107      64.248  69.666  25.658  0.00  0.00           C
ATOM    814  CG  LEU X 107      64.226  69.128  27.086  0.00  0.00           C
ATOM    815  CD1 LEU X 107      65.319  69.767  27.917  0.00  0.00           C
ATOM    816  CD2 LEU X 107      62.864  69.381  27.705  0.00  0.00           C
ATOM    817  C   LEU X 107      64.793  67.488  24.586  0.00  0.00           C
ATOM    818  O   LEU X 107      63.836  67.134  23.896  0.00  0.00           O
ATOM    819  N   LYS X 108      65.535  66.629  25.267  0.00  0.00           N
ATOM    820  CA  LYS X 108      65.244  65.205  25.258  0.00  0.00           C
ATOM    821  CB  LYS X 108      66.428  64.416  24.702  0.00  0.00           C
ATOM    822  CG  LYS X 108      67.043  65.115  23.501  0.00  0.00           C
ATOM    823  CD  LYS X 108      67.879  64.193  22.626  0.00  0.00           C
ATOM    824  CE  LYS X 108      69.344  64.172  23.047  0.00  0.00           C
ATOM    825  NZ  LYS X 108      70.176  63.463  22.025  0.00  0.00           N
ATOM    826  C   LYS X 108      64.896  64.799  26.680  0.00  0.00           C
ATOM    827  O   LYS X 108      65.709  64.969  27.597  0.00  0.00           O
ATOM    828  N   PHE X 109      63.676  64.310  26.872  0.00  0.00           N
ATOM    829  CA  PHE X 109      63.221  63.939  28.199  0.00  0.00           C
ATOM    830  CB  PHE X 109      62.355  65.032  28.826  0.00  0.00           C
ATOM    831  CG  PHE X 109      61.089  65.311  28.070  0.00  0.00           C
ATOM    832  CD1 PHE X 109      61.062  66.275  27.077  0.00  0.00           C
ATOM    833  CE1 PHE X 109      59.898  66.535  26.377  0.00  0.00           C
ATOM    834  CZ  PHE X 109      58.746  65.839  26.668  0.00  0.00           C
ATOM    835  CE2 PHE X 109      58.755  64.873  27.664  0.00  0.00           C
ATOM    836  CD2 PHE X 109      59.924  64.616  28.359  0.00  0.00           C
ATOM    837  C   PHE X 109      62.448  62.637  28.123  0.00  0.00           C
ATOM    838  O   PHE X 109      61.825  62.326  27.106  0.00  0.00           O
ATOM    839  N   THR X 110      62.486  61.889  29.220  0.00  0.00           N
ATOM    840  CA  THR X 110      61.776  60.628  29.340  0.00  0.00           C
ATOM    841  CB  THR X 110      62.701  59.452  29.021  0.00  0.00           C
ATOM    842  CG2 THR X 110      63.662  59.232  30.173  0.00  0.00           C
ATOM    843  OG1 THR X 110      61.930  58.264  28.810  0.00  0.00           O
ATOM    844  C   THR X 110      61.223  60.502  30.755  0.00  0.00           C
ATOM    845  O   THR X 110      61.603  61.240  31.665  0.00  0.00           O
ATOM    846  N   ALA X 111      60.311  59.558  30.936  0.00  0.00           N
ATOM    847  CA  ALA X 111      59.806  59.219  32.256  0.00  0.00           C
ATOM    848  CB  ALA X 111      58.299  59.465  32.354  0.00  0.00           C
ATOM    849  C   ALA X 111      60.129  57.761  32.559  0.00  0.00           C
ATOM    850  O   ALA X 111      60.034  56.898  31.679  0.00  0.00           O
ATOM    851  N   ALA X 112      60.508  57.490  33.804  0.00  0.00           N
ATOM    852  CA  ALA X 112      60.946  56.166  34.230  0.00  0.00           C
ATOM    853  CB  ALA X 112      62.373  56.206  34.805  0.00  0.00           C
ATOM    854  C   ALA X 112      59.965  55.606  35.253  0.00  0.00           C
ATOM    855  O   ALA X 112      59.518  56.323  36.157  0.00  0.00           O
ATOM    856  N   PHE X 113      59.642  54.321  35.106  0.00  0.00           N
ATOM    857  CA  PHE X 113      58.695  53.637  35.965  0.00  0.00           C
ATOM    858  CB  PHE X 113      57.332  53.513  35.282  0.00  0.00           C
ATOM    859  CG  PHE X 113      56.751  54.827  34.878  0.00  0.00           C
ATOM    860  CD1 PHE X 113      55.967  55.550  35.760  0.00  0.00           C
ATOM    861  CE1 PHE X 113      55.439  56.771  35.395  0.00  0.00           C
ATOM    862  CZ  PHE X 113      55.697  57.291  34.135  0.00  0.00           C
ATOM    863  CE2 PHE X 113      56.482  56.588  33.252  0.00  0.00           C
ATOM    864  CD2 PHE X 113      57.012  55.359  33.624  0.00  0.00           C
ATOM    865  C   PHE X 113      59.224  52.257  36.333  0.00  0.00           C
ATOM    866  O   PHE X 113      60.046  51.669  35.626  0.00  0.00           O
ATOM    867  N   GLY X 114      58.727  51.745  37.453  0.00  0.00           N
ATOM    868  CA  GLY X 114      59.120  50.420  37.895  0.00  0.00           C
ATOM    869  C   GLY X 114      58.585  49.327  36.988  0.00  0.00           C
ATOM    870  O   GLY X 114      57.547  49.465  36.334  0.00  0.00           O
ATOM    871  N   ARG X 115      59.319  48.210  36.968  0.00  0.00           N
ATOM    872  CA  ARG X 115      59.016  47.108  36.060  0.00  0.00           C
ATOM    873  CB  ARG X 115      59.990  45.957  36.319  0.00  0.00           C
ATOM    874  CG  ARG X 115      59.993  44.863  35.275  0.00  0.00           C
ATOM    875  CD  ARG X 115      60.833  43.678  35.745  0.00  0.00           C
ATOM    876  NE  ARG X 115      60.897  42.631  34.731  0.00  0.00           N
ATOM    877  CZ  ARG X 115      61.929  42.453  33.913  0.00  0.00           C
ATOM    878  NH1 ARG X 115      62.990  43.244  34.006  0.00  0.00           N
ATOM    879  NH2 ARG X 115      61.903  41.483  33.007  0.00  0.00           N
ATOM    880  C   ARG X 115      57.578  46.628  36.199  0.00  0.00           C
ATOM    881  O   ARG X 115      56.957  46.232  35.204  0.00  0.00           O
ATOM    882  N   GLY X 116      57.024  46.683  37.413  0.00  0.00           N
ATOM    883  CA  GLY X 116      55.685  46.182  37.663  0.00  0.00           C
ATOM    884  C   GLY X 116      54.567  46.931  36.958  0.00  0.00           C
ATOM    885  O   GLY X 116      53.451  46.409  36.880  0.00  0.00           O
ATOM    886  N   ARG X 117      54.820  48.144  36.463  0.00  0.00           N
ATOM    887  CA  ARG X 117      53.785  48.864  35.728  0.00  0.00           C
ATOM    888  CB  ARG X 117      53.905  50.379  35.919  0.00  0.00           C
ATOM    889  CG  ARG X 117      54.228  50.842  37.297  0.00  0.00           C
ATOM    890  CD  ARG X 117      54.021  52.333  37.386  0.00  0.00           C
ATOM    891  NE  ARG X 117      52.632  52.640  37.677  0.00  0.00           N
ATOM    892  CZ  ARG X 117      52.100  52.546  38.887  0.00  0.00           C
ATOM    893  NH1 ARG X 117      52.847  52.155  39.910  0.00  0.00           N
ATOM    894  NH2 ARG X 117      50.821  52.838  39.073  0.00  0.00           N
ATOM    895  C   ARG X 117      53.809  48.581  34.236  0.00  0.00           C
ATOM    896  O   ARG X 117      53.029  49.191  33.498  0.00  0.00           O
ATOM    897  N   TYR X 118      54.668  47.689  33.765  0.00  0.00           N
ATOM    898  CA  TYR X 118      54.771  47.410  32.341  0.00  0.00           C
ATOM    899  CB  TYR X 118      56.226  47.390  31.898  0.00  0.00           C
ATOM    900  CG  TYR X 118      56.858  48.747  31.903  0.00  0.00           C
ATOM    901  CD1 TYR X 118      57.548  49.207  33.014  0.00  0.00           C
ATOM    902  CE1 TYR X 118      58.121  50.453  33.019  0.00  0.00           C
ATOM    903  CZ  TYR X 118      57.999  51.264  31.908  0.00  0.00           C
ATOM    904  OH  TYR X 118      58.567  52.513  31.901  0.00  0.00           O
ATOM    905  CE2 TYR X 118      57.317  50.828  30.797  0.00  0.00           C
ATOM    906  CD2 TYR X 118      56.750  49.577  30.801  0.00  0.00           C
ATOM    907  C   TYR X 118      54.123  46.080  31.989  0.00  0.00           C
ATOM    908  O   TYR X 118      54.332  45.076  32.677  0.00  0.00           O
ATOM    909  N   VAL X 119      53.363  46.062  30.890  0.00  0.00           N
ATOM    910  CA  VAL X 119      52.723  44.835  30.444  0.00  0.00           C
ATOM    911  CB  VAL X 119      51.608  45.143  29.435  0.00  0.00           C
ATOM    912  CG1 VAL X 119      52.210  45.710  28.127  0.00  0.00           C
ATOM    913  CG2 VAL X 119      50.755  43.897  29.182  0.00  0.00           C
ATOM    914  C   VAL X 119      53.783  43.934  29.834  0.00  0.00           C
ATOM    915  O   VAL X 119      54.697  44.404  29.148  0.00  0.00           O
HETATM  916  N   CYF X 120      53.665  42.632  30.088  0.00  0.00           N
HETATM  917  CA  CYF X 120      54.578  41.634  29.559  0.00  0.00           C
HETATM  918  CB  CYF X 120      54.751  40.528  30.593  0.00  0.00           C
HETATM  919  SG  CYF X 120      54.524  38.897  30.002  0.00  0.00           S
HETATM  920  C   CYF X 120      54.019  41.075  28.254  0.00  0.00           C
HETATM  921  O   CYF X 120      52.837  40.684  28.227  0.00  0.00           O
ATOM    922  N   PRO X 121      54.780  41.065  27.144  0.00  0.00           N
ATOM    923  CD  PRO X 121      56.007  41.850  26.943  0.00  0.00           C
ATOM    924  CG  PRO X 121      56.059  42.045  25.447  0.00  0.00           C
ATOM    925  CB  PRO X 121      55.276  40.931  24.838  0.00  0.00           C
ATOM    926  CA  PRO X 121      54.170  40.664  25.859  0.00  0.00           C
ATOM    927  C   PRO X 121      53.709  39.216  25.823  0.00  0.00           C
ATOM    928  O   PRO X 121      52.662  38.942  25.230  0.00  0.00           O
ATOM    929  N   ARG X 122      54.447  38.287  26.445  0.00  0.00           N
ATOM    930  CA  ARG X 122      54.011  36.892  26.448  0.00  0.00           C
ATOM    931  CB  ARG X 122      55.075  35.970  27.104  0.00  0.00           C
ATOM    932  CG  ARG X 122      55.275  36.032  28.623  0.00  0.00           C
ATOM    933  CD  ARG X 122      56.411  35.126  29.117  0.00  0.00           C
ATOM    934  NE  ARG X 122      56.320  34.857  30.556  0.00  0.00           N
ATOM    935  CZ  ARG X 122      57.214  35.235  31.470  0.00  0.00           C
ATOM    936  NH1 ARG X 122      58.299  35.915  31.123  0.00  0.00           N
ATOM    937  NH2 ARG X 122      57.026  34.926  32.747  0.00  0.00           N
ATOM    938  C   ARG X 122      52.643  36.769  27.118  0.00  0.00           C
ATOM    939  O   ARG X 122      51.706  36.206  26.541  0.00  0.00           O
ATOM    940  N   ASN X 123      52.489  37.363  28.310  0.00  0.00           N
ATOM    941  CA  ASN X 123      51.217  37.299  29.024  0.00  0.00           C
ATOM    942  CB  ASN X 123      51.354  37.909  30.426  0.00  0.00           C
ATOM    943  CG  ASN X 123      52.340  37.145  31.319  0.00  0.00           C
ATOM    944  OD1 ASN X 123      53.057  36.266  30.840  0.00  0.00           O
ATOM    945  ND2 ASN X 123      52.409  37.502  32.595  0.00  0.00           N
ATOM    946  C   ASN X 123      50.101  37.996  28.242  0.00  0.00           C
ATOM    947  O   ASN X 123      48.957  37.539  28.249  0.00  0.00           O
ATOM    948  N   LEU X 124      50.404  39.114  27.577  0.00  0.00           N
ATOM    949  CA  LEU X 124      49.372  39.790  26.798  0.00  0.00           C
ATOM    950  CB  LEU X 124      49.884  41.132  26.269  0.00  0.00           C
ATOM    951  CG  LEU X 124      48.892  41.911  25.381  0.00  0.00           C
ATOM    952  CD1 LEU X 124      47.680  42.398  26.159  0.00  0.00           C
ATOM    953  CD2 LEU X 124      49.572  43.068  24.647  0.00  0.00           C
ATOM    954  C   LEU X 124      48.897  38.914  25.642  0.00  0.00           C
ATOM    955  O   LEU X 124      47.688  38.802  25.400  0.00  0.00           O
ATOM    956  N   THR X 125      49.837  38.304  24.902  0.00  0.00           N
ATOM    957  CA  THR X 125      49.456  37.402  23.817  0.00  0.00           C
ATOM    958  CB  THR X 125      50.688  36.831  23.125  0.00  0.00           C
ATOM    959  CG2 THR X 125      50.262  35.735  22.165  0.00  0.00           C
ATOM    960  OG1 THR X 125      51.361  37.866  22.390  0.00  0.00           O
ATOM    961  C   THR X 125      48.578  36.272  24.329  0.00  0.00           C
ATOM    962  O   THR X 125      47.473  36.050  23.817  0.00  0.00           O
ATOM    963  N   ALA X 126      49.056  35.540  25.343  0.00  0.00           N
ATOM    964  CA  ALA X 126      48.271  34.434  25.881  0.00  0.00           C
ATOM    965  CB  ALA X 126      48.994  33.798  27.066  0.00  0.00           C
ATOM    966  C   ALA X 126      46.884  34.907  26.288  0.00  0.00           C
ATOM    967  O   ALA X 126      45.872  34.277  25.950  0.00  0.00           O
ATOM    968  N   LEU X 127      46.820  36.051  26.971  0.00  0.00           N
ATOM    969  CA  LEU X 127      45.546  36.601  27.417  0.00  0.00           C
ATOM    970  CB  LEU X 127      45.802  37.768  28.373  0.00  0.00           C
ATOM    971  CG  LEU X 127      45.724  37.387  29.848  0.00  0.00           C
ATOM    972  CD1 LEU X 127      46.304  38.505  30.678  0.00  0.00           C
ATOM    973  CD2 LEU X 127      44.273  37.107  30.237  0.00  0.00           C
ATOM    974  C   LEU X 127      44.646  37.059  26.272  0.00  0.00           C
ATOM    975  O   LEU X 127      43.444  37.236  26.492  0.00  0.00           O
ATOM    976  N   ALA X 128      45.187  37.265  25.056  0.00  0.00           N
ATOM    977  CA  ALA X 128      44.376  37.654  23.890  0.00  0.00           C
ATOM    978  CB  ALA X 128      44.850  38.996  23.300  0.00  0.00           C
ATOM    979  C   ALA X 128      44.405  36.535  22.835  0.00  0.00           C
ATOM    980  O   ALA X 128      44.847  36.740  21.709  0.00  0.00           O
ATOM    981  N   SER X 129      43.915  35.347  23.195  0.00  0.00           N
ATOM    982  CA  SER X 129      43.765  34.222  22.267  0.00  0.00           C
ATOM    983  CB  SER X 129      44.354  32.940  22.876  0.00  0.00           C
ATOM    984  OG  SER X 129      44.156  31.785  22.069  0.00  0.00           O
ATOM    985  C   SER X 129      42.278  34.042  21.955  0.00  0.00           C
ATOM    986  O   SER X 129      41.456  34.029  22.880  0.00  0.00           O
ATOM    987  N   THR X 130      41.923  33.880  20.661  0.00  0.00           N
ATOM    988  CA  THR X 130      40.494  33.843  20.285  0.00  0.00           C
ATOM    989  CB  THR X 130      40.299  33.942  18.744  0.00  0.00           C
ATOM    990  CG2 THR X 130      38.799  33.936  18.368  0.00  0.00           C
ATOM    991  OG1 THR X 130      40.937  35.119  18.197  0.00  0.00           O
ATOM    992  C   THR X 130      39.807  32.576  20.808  0.00  0.00           C
ATOM    993  O   THR X 130      38.640  32.614  21.232  0.00  0.00           O
ATOM    994  N   GLU X 131      40.514  31.434  20.748  0.00  0.00           N
ATOM    995  CA  GLU X 131      40.031  30.105  21.137  0.00  0.00           C
ATOM    996  CB  GLU X 131      40.388  29.049  20.063  0.00  0.00           C
ATOM    997  CG  GLU X 131      41.903  28.729  19.718  0.00  0.00           C
ATOM    998  CD  GLU X 131      42.840  29.917  19.432  0.00  0.00           C
ATOM    999  OE1 GLU X 131      43.975  29.639  18.937  0.00  0.00           O
ATOM   1000  OE2 GLU X 131      42.487  31.092  19.724  0.00  0.00           O
ATOM   1001  C   GLU X 131      40.634  29.768  22.497  0.00  0.00           C
ATOM   1002  O   GLU X 131      41.657  29.060  22.566  0.00  0.00           O
ATOM   1003  N   PRO X 132      40.058  30.285  23.600  0.00  0.00           N
ATOM   1004  CD  PRO X 132      38.724  30.916  23.734  0.00  0.00           C
ATOM   1005  CG  PRO X 132      38.740  31.526  25.146  0.00  0.00           C
ATOM   1006  CB  PRO X 132      40.177  31.523  25.608  0.00  0.00           C
ATOM   1007  CA  PRO X 132      40.871  30.403  24.816  0.00  0.00           C
ATOM   1008  C   PRO X 132      40.985  29.114  25.615  0.00  0.00           C
ATOM   1009  O   PRO X 132      42.096  28.819  26.101  0.00  0.00           O
ATOM   1010  N   THR X 133      39.909  28.346  25.821  0.00  0.00           N
ATOM   1011  CA  THR X 133      40.041  27.425  26.942  0.00  0.00           C
ATOM   1012  CB  THR X 133      39.549  28.046  28.250  0.00  0.00           C
ATOM   1013  CG2 THR X 133      40.717  28.208  29.216  0.00  0.00           C
ATOM   1014  OG1 THR X 133      38.903  29.305  27.980  0.00  0.00           O
ATOM   1015  C   THR X 133      39.320  26.085  26.782  0.00  0.00           C
ATOM   1016  O   THR X 133      38.289  25.935  26.103  0.00  0.00           O
ATOM   1017  N   GLN X 134      39.910  25.125  27.490  0.00  0.00           N
ATOM   1018  CA  GLN X 134      39.353  23.866  27.959  0.00  0.00           C
ATOM   1019  CB  GLN X 134      40.070  22.682  27.297  0.00  0.00           C
ATOM   1020  CG  GLN X 134      40.140  22.706  25.742  0.00  0.00           C
ATOM   1021  CD  GLN X 134      41.075  23.769  25.142  0.00  0.00           C
ATOM   1022  OE1 GLN X 134      42.153  24.048  25.671  0.00  0.00           O
ATOM   1023  NE2 GLN X 134      40.653  24.357  24.026  0.00  0.00           N
ATOM   1024  C   GLN X 134      39.542  23.814  29.476  0.00  0.00           C
ATOM   1025  O   GLN X 134      40.565  24.267  29.991  0.00  0.00           O
ATOM   1026  N   GLN X 135      38.577  23.246  30.199  0.00  0.00           N
ATOM   1027  CA  GLN X 135      38.707  23.051  31.651  0.00  0.00           C
ATOM   1028  CB  GLN X 135      37.339  23.105  32.325  0.00  0.00           C
ATOM   1029  CG  GLN X 135      36.257  22.322  31.584  0.00  0.00           C
ATOM   1030  CD  GLN X 135      34.887  22.991  31.626  0.00  0.00           C
ATOM   1031  OE1 GLN X 135      34.777  24.221  31.687  0.00  0.00           O
ATOM   1032  NE2 GLN X 135      33.832  22.175  31.590  0.00  0.00           N
ATOM   1033  C   GLN X 135      39.428  21.743  31.987  0.00  0.00           C
ATOM   1034  O   GLN X 135      39.095  21.054  32.955  0.00  0.00           O
ATOM   1035  N   ASP X 136      40.410  21.389  31.156  0.00  0.00           N
ATOM   1036  CA  ASP X 136      41.185  20.162  31.271  0.00  0.00           C
ATOM   1037  CB  ASP X 136      42.165  20.067  30.102  0.00  0.00           C
ATOM   1038  CG  ASP X 136      41.655  19.188  28.971  0.00  0.00           C
ATOM   1039  OD1 ASP X 136      40.474  18.796  28.976  0.00  0.00           O
ATOM   1040  OD2 ASP X 136      42.457  18.876  28.067  0.00  0.00           O
ATOM   1041  C   ASP X 136      41.974  20.100  32.574  0.00  0.00           C
ATOM   1042  O   ASP X 136      42.438  21.119  33.101  0.00  0.00           O
ATOM   1043  N   LEU X 137      42.167  18.872  33.070  0.00  0.00           N
ATOM   1044  CA  LEU X 137      43.253  18.632  34.016  0.00  0.00           C
ATOM   1045  CB  LEU X 137      43.374  17.144  34.375  0.00  0.00           C
ATOM   1046  CG  LEU X 137      44.656  16.937  35.220  0.00  0.00           C
ATOM   1047  CD1 LEU X 137      44.526  17.649  36.568  0.00  0.00           C
ATOM   1048  CD2 LEU X 137      45.065  15.486  35.393  0.00  0.00           C
ATOM   1049  C   LEU X 137      44.569  19.138  33.440  0.00  0.00           C
ATOM   1050  O   LEU X 137      45.301  19.864  34.111  0.00  0.00           O
ATOM   1051  N   LEU X 138      44.857  18.789  32.183  0.00  0.00           N
ATOM   1052  CA  LEU X 138      46.025  19.317  31.490  0.00  0.00           C
ATOM   1053  CB  LEU X 138      45.985  18.902  30.023  0.00  0.00           C
ATOM   1054  CG  LEU X 138      47.228  19.277  29.228  0.00  0.00           C
ATOM   1055  CD1 LEU X 138      48.378  18.484  29.801  0.00  0.00           C
ATOM   1056  CD2 LEU X 138      47.028  18.974  27.747  0.00  0.00           C
ATOM   1057  C   LEU X 138      46.097  20.834  31.602  0.00  0.00           C
ATOM   1058  O   LEU X 138      47.127  21.390  31.998  0.00  0.00           O
ATOM   1059  N   ALA X 139      45.012  21.516  31.253  0.00  0.00           N
ATOM   1060  CA  ALA X 139      44.962  22.966  31.408  0.00  0.00           C
ATOM   1061  CB  ALA X 139      43.590  23.497  30.980  0.00  0.00           C
ATOM   1062  C   ALA X 139      45.273  23.393  32.843  0.00  0.00           C
ATOM   1063  O   ALA X 139      45.983  24.377  33.055  0.00  0.00           O
ATOM   1064  N   PHE X 140      44.721  22.691  33.841  0.00  0.00           N
ATOM   1065  CA  PHE X 140      44.950  23.039  35.247  0.00  0.00           C
ATOM   1066  CB  PHE X 140      44.131  22.116  36.167  0.00  0.00           C
ATOM   1067  CG  PHE X 140      42.774  22.637  36.504  0.00  0.00           C
ATOM   1068  CD1 PHE X 140      42.364  23.884  36.048  0.00  0.00           C
ATOM   1069  CE1 PHE X 140      41.101  24.373  36.365  0.00  0.00           C
ATOM   1070  CZ  PHE X 140      40.236  23.614  37.144  0.00  0.00           C
ATOM   1071  CE2 PHE X 140      40.636  22.368  37.607  0.00  0.00           C
ATOM   1072  CD2 PHE X 140      41.908  21.890  37.287  0.00  0.00           C
ATOM   1073  C   PHE X 140      46.424  22.953  35.635  0.00  0.00           C
ATOM   1074  O   PHE X 140      46.906  23.778  36.423  0.00  0.00           O
ATOM   1075  N   LEU X 141      47.143  21.947  35.132  0.00  0.00           N
ATOM   1076  CA  LEU X 141      48.579  21.867  35.374  0.00  0.00           C
ATOM   1077  CB  LEU X 141      49.085  20.445  35.129  0.00  0.00           C
ATOM   1078  CG  LEU X 141      48.116  19.345  35.528  0.00  0.00           C
ATOM   1079  CD1 LEU X 141      48.415  18.133  34.687  0.00  0.00           C
ATOM   1080  CD2 LEU X 141      48.238  19.036  37.005  0.00  0.00           C
ATOM   1081  C   LEU X 141      49.360  22.830  34.487  0.00  0.00           C
ATOM   1082  O   LEU X 141      50.387  23.366  34.910  0.00  0.00           O
ATOM   1083  N   ASP X 142      48.875  23.071  33.278  0.00  0.00           N
ATOM   1084  CA  ASP X 142      49.434  23.968  32.269  0.00  0.00           C
ATOM   1085  CB  ASP X 142      49.173  23.354  30.894  0.00  0.00           C
ATOM   1086  CG  ASP X 142      50.060  23.911  29.829  0.00  0.00           C
ATOM   1087  OD1 ASP X 142      50.680  24.977  30.060  0.00  0.00           O
ATOM   1088  OD2 ASP X 142      50.131  23.260  28.744  0.00  0.00           O
ATOM   1089  C   ASP X 142      48.815  25.354  32.395  0.00  0.00           C
ATOM   1090  O   ASP X 142      48.298  25.914  31.420  0.00  0.00           O
ATOM   1091  N   ASP X 143      48.801  25.917  33.598  0.00  0.00           N
ATOM   1092  CA  ASP X 143      47.947  27.072  33.829  0.00  0.00           C
ATOM   1093  CB  ASP X 143      47.479  27.095  35.282  0.00  0.00           C
ATOM   1094  CG  ASP X 143      48.522  27.618  36.239  0.00  0.00           C
ATOM   1095  OD1 ASP X 143      48.180  28.542  36.999  0.00  0.00           O
ATOM   1096  OD2 ASP X 143      49.669  27.132  36.243  0.00  0.00           O
ATOM   1097  C   ASP X 143      48.637  28.365  33.383  0.00  0.00           C
ATOM   1098  O   ASP X 143      48.879  29.305  34.143  0.00  0.00           O
ATOM   1099  N   GLU X 144      48.913  28.406  32.086  0.00  0.00           N
ATOM   1100  CA  GLU X 144      49.279  29.651  31.445  0.00  0.00           C
ATOM   1101  CB  GLU X 144      50.050  29.413  30.138  0.00  0.00           C
ATOM   1102  CG  GLU X 144      51.440  28.844  30.418  0.00  0.00           C
ATOM   1103  CD  GLU X 144      51.886  29.128  31.861  0.00  0.00           C
ATOM   1104  OE1 GLU X 144      52.216  30.293  32.173  0.00  0.00           O
ATOM   1105  OE2 GLU X 144      51.893  28.193  32.694  0.00  0.00           O
ATOM   1106  C   GLU X 144      48.005  30.420  31.200  0.00  0.00           C
ATOM   1107  O   GLU X 144      46.915  29.842  31.142  0.00  0.00           O
ATOM   1108  N   LEU X 145      48.136  31.731  31.125  0.00  0.00           N
ATOM   1109  CA  LEU X 145      46.978  32.573  31.328  0.00  0.00           C
ATOM   1110  CB  LEU X 145      47.417  34.026  31.352  0.00  0.00           C
ATOM   1111  CG  LEU X 145      48.135  34.102  32.707  0.00  0.00           C
ATOM   1112  CD1 LEU X 145      48.805  35.451  32.922  0.00  0.00           C
ATOM   1113  CD2 LEU X 145      47.150  33.740  33.839  0.00  0.00           C
ATOM   1114  C   LEU X 145      45.904  32.330  30.278  0.00  0.00           C
ATOM   1115  O   LEU X 145      46.173  32.162  29.080  0.00  0.00           O
ATOM   1116  N   THR X 146      44.683  32.271  30.767  0.00  0.00           N
ATOM   1117  CA  THR X 146      43.461  32.172  30.030  0.00  0.00           C
ATOM   1118  CB  THR X 146      42.612  30.980  30.528  0.00  0.00           C
ATOM   1119  CG2 THR X 146      42.520  30.968  32.067  0.00  0.00           C
ATOM   1120  OG1 THR X 146      41.288  31.044  29.964  0.00  0.00           O
ATOM   1121  C   THR X 146      42.684  33.467  30.193  0.00  0.00           C
ATOM   1122  O   THR X 146      42.646  34.031  31.295  0.00  0.00           O
ATOM   1123  N   PRO X 147      42.046  33.957  29.126  0.00  0.00           N
ATOM   1124  CD  PRO X 147      42.138  33.476  27.735  0.00  0.00           C
ATOM   1125  CG  PRO X 147      41.811  34.701  26.938  0.00  0.00           C
ATOM   1126  CB  PRO X 147      40.841  35.498  27.803  0.00  0.00           C
ATOM   1127  CA  PRO X 147      41.139  35.108  29.259  0.00  0.00           C
ATOM   1128  C   PRO X 147      39.872  34.686  29.992  0.00  0.00           C
ATOM   1129  O   PRO X 147      39.063  33.932  29.446  0.00  0.00           O
ATOM   1130  N   ASN X 148      39.701  35.182  31.227  0.00  0.00           N
ATOM   1131  CA  ASN X 148      38.589  34.795  32.099  0.00  0.00           C
ATOM   1132  CB  ASN X 148      38.453  35.802  33.245  0.00  0.00           C
ATOM   1133  CG  ASN X 148      39.473  35.586  34.337  0.00  0.00           C
ATOM   1134  OD1 ASN X 148      40.367  34.743  34.222  0.00  0.00           O
ATOM   1135  ND2 ASN X 148      39.361  36.376  35.404  0.00  0.00           N
ATOM   1136  C   ASN X 148      37.257  34.662  31.355  0.00  0.00           C
ATOM   1137  O   ASN X 148      36.597  33.615  31.427  0.00  0.00           O
ATOM   1138  N   ASN X 149      36.822  35.723  30.675  0.00  0.00           N
ATOM   1139  CA  ASN X 149      35.681  35.611  29.781  0.00  0.00           C
ATOM   1140  CB  ASN X 149      34.367  36.098  30.444  0.00  0.00           C
ATOM   1141  CG  ASN X 149      34.278  37.595  30.563  0.00  0.00           C
ATOM   1142  OD1 ASN X 149      34.405  38.335  29.586  0.00  0.00           O
ATOM   1143  ND2 ASN X 149      34.032  38.054  31.776  0.00  0.00           N
ATOM   1144  C   ASN X 149      35.981  36.379  28.501  0.00  0.00           C
ATOM   1145  O   ASN X 149      37.084  36.892  28.294  0.00  0.00           O
ATOM   1146  N   GLN X 150      34.973  36.449  27.635  0.00  0.00           N
ATOM   1147  CA  GLN X 150      35.207  36.919  26.278  0.00  0.00           C
ATOM   1148  CB  GLN X 150      34.054  36.483  25.363  0.00  0.00           C
ATOM   1149  CG  GLN X 150      34.418  35.250  24.529  0.00  0.00           C
ATOM   1150  CD  GLN X 150      35.919  35.162  24.267  0.00  0.00           C
ATOM   1151  OE1 GLN X 150      36.614  34.295  24.801  0.00  0.00           O
ATOM   1152  NE2 GLN X 150      36.421  36.072  23.445  0.00  0.00           N
ATOM   1153  C   GLN X 150      35.413  38.428  26.229  0.00  0.00           C
ATOM   1154  O   GLN X 150      36.208  38.920  25.427  0.00  0.00           O
ATOM   1155  N   GLU X 151      34.694  39.191  27.064  0.00  0.00           N
ATOM   1156  CA  GLU X 151      34.866  40.645  27.058  0.00  0.00           C
ATOM   1157  CB  GLU X 151      33.816  41.295  27.956  0.00  0.00           C
ATOM   1158  CG  GLU X 151      32.429  40.705  27.791  0.00  0.00           C
ATOM   1159  CD  GLU X 151      31.778  40.416  29.117  0.00  0.00           C
ATOM   1160  OE1 GLU X 151      32.125  41.118  30.095  0.00  0.00           O
ATOM   1161  OE2 GLU X 151      30.946  39.483  29.187  0.00  0.00           O
ATOM   1162  C   GLU X 151      36.273  41.025  27.506  0.00  0.00           C
ATOM   1163  O   GLU X 151      36.885  41.944  26.947  0.00  0.00           O
ATOM   1164  N   GLU X 152      36.795  40.325  28.522  0.00  0.00           N
ATOM   1165  CA  GLU X 152      38.172  40.536  28.958  0.00  0.00           C
ATOM   1166  CB  GLU X 152      38.444  39.759  30.249  0.00  0.00           C
ATOM   1167  CG  GLU X 152      39.489  40.373  31.140  0.00  0.00           C
ATOM   1168  CD  GLU X 152      40.251  39.313  31.903  0.00  0.00           C
ATOM   1169  OE1 GLU X 152      40.345  39.405  33.148  0.00  0.00           O
ATOM   1170  OE2 GLU X 152      40.765  38.368  31.260  0.00  0.00           O
ATOM   1171  C   GLU X 152      39.177  40.147  27.871  0.00  0.00           C
ATOM   1172  O   GLU X 152      40.145  40.885  27.632  0.00  0.00           O
ATOM   1173  N   GLN X 153      38.973  39.000  27.208  0.00  0.00           N
ATOM   1174  CA  GLN X 153      39.709  38.706  25.976  0.00  0.00           C
ATOM   1175  CB  GLN X 153      39.092  37.483  25.271  0.00  0.00           C
ATOM   1176  CG  GLN X 153      39.839  36.919  24.025  0.00  0.00           C
ATOM   1177  CD  GLN X 153      40.003  37.951  22.921  0.00  0.00           C
ATOM   1178  OE1 GLN X 153      41.124  38.429  22.666  0.00  0.00           O
ATOM   1179  NE2 GLN X 153      38.882  38.346  22.294  0.00  0.00           N
ATOM   1180  C   GLN X 153      39.718  39.918  25.048  0.00  0.00           C
ATOM   1181  O   GLN X 153      40.782  40.368  24.620  0.00  0.00           O
ATOM   1182  N   LYS X 154      38.532  40.428  24.693  0.00  0.00           N
ATOM   1183  CA  LYS X 154      38.424  41.620  23.851  0.00  0.00           C
ATOM   1184  CB  LYS X 154      36.956  42.050  23.727  0.00  0.00           C
ATOM   1185  CG  LYS X 154      36.104  41.116  22.911  0.00  0.00           C
ATOM   1186  CD  LYS X 154      36.299  41.361  21.425  0.00  0.00           C
ATOM   1187  CE  LYS X 154      35.401  40.467  20.593  0.00  0.00           C
ATOM   1188  NZ  LYS X 154      33.968  40.618  20.962  0.00  0.00           N
ATOM   1189  C   LYS X 154      39.287  42.780  24.364  0.00  0.00           C
ATOM   1190  O   LYS X 154      40.001  43.408  23.574  0.00  0.00           O
ATOM   1191  N   ARG X 155      39.221  43.100  25.670  0.00  0.00           N
ATOM   1192  CA  ARG X 155      40.158  44.082  26.217  0.00  0.00           C
ATOM   1193  CB  ARG X 155      40.179  44.113  27.746  0.00  0.00           C
ATOM   1194  CG  ARG X 155      38.979  43.838  28.543  0.00  0.00           C
ATOM   1195  CD  ARG X 155      39.274  44.554  29.830  0.00  0.00           C
ATOM   1196  NE  ARG X 155      39.068  45.970  29.594  0.00  0.00           N
ATOM   1197  CZ  ARG X 155      38.055  46.631  30.128  0.00  0.00           C
ATOM   1198  NH1 ARG X 155      37.230  45.992  30.947  0.00  0.00           N
ATOM   1199  NH2 ARG X 155      37.876  47.916  29.870  0.00  0.00           N
ATOM   1200  C   ARG X 155      41.578  43.780  25.768  0.00  0.00           C
ATOM   1201  O   ARG X 155      42.274  44.661  25.255  0.00  0.00           O
ATOM   1202  N   CYS X 156      42.041  42.546  26.010  0.00  0.00           N
ATOM   1203  CA  CYS X 156      43.429  42.209  25.703  0.00  0.00           C
ATOM   1204  CB  CYS X 156      43.782  40.800  26.208  0.00  0.00           C
ATOM   1205  SG  CYS X 156      43.903  40.728  28.012  0.00  0.00           S
ATOM   1206  C   CYS X 156      43.717  42.345  24.212  0.00  0.00           C
ATOM   1207  O   CYS X 156      44.798  42.800  23.830  0.00  0.00           O
ATOM   1208  N   ALA X 157      42.761  41.981  23.354  0.00  0.00           N
ATOM   1209  CA  ALA X 157      42.946  42.201  21.921  0.00  0.00           C
ATOM   1210  CB  ALA X 157      41.788  41.593  21.128  0.00  0.00           C
ATOM   1211  C   ALA X 157      43.095  43.689  21.614  0.00  0.00           C
ATOM   1212  O   ALA X 157      43.953  44.088  20.819  0.00  0.00           O
ATOM   1213  N   LYS X 158      42.283  44.529  22.263  0.00  0.00           N
ATOM   1214  CA  LYS X 158      42.373  45.969  22.054  0.00  0.00           C
ATOM   1215  CB  LYS X 158      41.268  46.682  22.841  0.00  0.00           C
ATOM   1216  CG  LYS X 158      40.567  47.803  22.075  0.00  0.00           C
ATOM   1217  CD  LYS X 158      39.999  47.281  20.764  0.00  0.00           C
ATOM   1218  CE  LYS X 158      39.418  48.397  19.918  0.00  0.00           C
ATOM   1219  NZ  LYS X 158      40.417  49.486  19.701  0.00  0.00           N
ATOM   1220  C   LYS X 158      43.749  46.486  22.459  0.00  0.00           C
ATOM   1221  O   LYS X 158      44.432  47.147  21.672  0.00  0.00           O
ATOM   1222  N   LEU X 159      44.168  46.189  23.692  0.00  0.00           N
ATOM   1223  CA  LEU X 159      45.490  46.588  24.171  0.00  0.00           C
ATOM   1224  CB  LEU X 159      45.690  46.116  25.604  0.00  0.00           C
ATOM   1225  CG  LEU X 159      44.872  46.731  26.719  0.00  0.00           C
ATOM   1226  CD1 LEU X 159      45.126  45.898  27.948  0.00  0.00           C
ATOM   1227  CD2 LEU X 159      45.340  48.140  26.921  0.00  0.00           C
ATOM   1228  C   LEU X 159      46.602  46.022  23.305  0.00  0.00           C
ATOM   1229  O   LEU X 159      47.655  46.642  23.148  0.00  0.00           O
ATOM   1230  N   LYS X 160      46.396  44.830  22.764  0.00  0.00           N
ATOM   1231  CA  LYS X 160      47.415  44.165  21.968  0.00  0.00           C
ATOM   1232  CB  LYS X 160      47.005  42.708  21.788  0.00  0.00           C
ATOM   1233  CG  LYS X 160      47.956  41.887  21.002  0.00  0.00           C
ATOM   1234  CD  LYS X 160      48.053  40.495  21.584  0.00  0.00           C
ATOM   1235  CE  LYS X 160      49.388  39.921  21.224  0.00  0.00           C
ATOM   1236  NZ  LYS X 160      49.755  40.335  19.843  0.00  0.00           N
ATOM   1237  C   LYS X 160      47.597  44.854  20.622  0.00  0.00           C
ATOM   1238  O   LYS X 160      48.726  45.062  20.163  0.00  0.00           O
ATOM   1239  N   GLY X 161      46.492  45.158  19.946  0.00  0.00           N
ATOM   1240  CA  GLY X 161      46.570  46.023  18.782  0.00  0.00           C
ATOM   1241  C   GLY X 161      47.170  47.373  19.111  0.00  0.00           C
ATOM   1242  O   GLY X 161      48.069  47.854  18.416  0.00  0.00           O
ATOM   1243  N   ASP X 162      46.682  48.011  20.174  0.00  0.00           N
ATOM   1244  CA  ASP X 162      47.098  49.378  20.449  0.00  0.00           C
ATOM   1245  CB  ASP X 162      46.138  50.023  21.452  0.00  0.00           C
ATOM   1246  CG  ASP X 162      44.751  50.281  20.844  0.00  0.00           C
ATOM   1247  OD1 ASP X 162      44.606  50.115  19.601  0.00  0.00           O
ATOM   1248  OD2 ASP X 162      43.807  50.635  21.583  0.00  0.00           O
ATOM   1249  C   ASP X 162      48.549  49.434  20.896  0.00  0.00           C
ATOM   1250  O   ASP X 162      49.195  50.479  20.772  0.00  0.00           O
ATOM   1251  N   LEU X 163      49.088  48.310  21.363  0.00  0.00           N
ATOM   1252  CA  LEU X 163      50.532  48.175  21.482  0.00  0.00           C
ATOM   1253  CB  LEU X 163      50.882  46.874  22.220  0.00  0.00           C
ATOM   1254  CG  LEU X 163      52.296  46.523  22.715  0.00  0.00           C
ATOM   1255  CD1 LEU X 163      53.364  46.574  21.613  0.00  0.00           C
ATOM   1256  CD2 LEU X 163      52.707  47.389  23.897  0.00  0.00           C
ATOM   1257  C   LEU X 163      51.169  48.211  20.101  0.00  0.00           C
ATOM   1258  O   LEU X 163      52.096  48.989  19.849  0.00  0.00           O
ATOM   1259  N   ASP X 164      50.662  47.384  19.181  0.00  0.00           N
ATOM   1260  CA  ASP X 164      51.218  47.299  17.838  0.00  0.00           C
ATOM   1261  CB  ASP X 164      50.866  45.949  17.215  0.00  0.00           C
ATOM   1262  CG  ASP X 164      51.545  44.789  17.924  0.00  0.00           C
ATOM   1263  OD1 ASP X 164      50.918  43.708  18.054  0.00  0.00           O
ATOM   1264  OD2 ASP X 164      52.689  44.980  18.389  0.00  0.00           O
ATOM   1265  C   ASP X 164      50.763  48.433  16.918  0.00  0.00           C
ATOM   1266  O   ASP X 164      51.460  48.716  15.940  0.00  0.00           O
ATOM   1267  N   THR X 165      49.616  49.072  17.167  0.00  0.00           N
ATOM   1268  CA  THR X 165      49.379  50.358  16.521  0.00  0.00           C
ATOM   1269  CB  THR X 165      47.862  50.571  16.257  0.00  0.00           C
ATOM   1270  CG2 THR X 165      47.054  50.689  17.512  0.00  0.00           C
ATOM   1271  OG1 THR X 165      47.660  51.757  15.471  0.00  0.00           O
ATOM   1272  C   THR X 165      49.978  51.513  17.333  0.00  0.00           C
ATOM   1273  O   THR X 165      49.711  52.681  17.038  0.00  0.00           O
ATOM   1274  N   TYR X 166      50.798  51.188  18.339  0.00  0.00           N
ATOM   1275  CA  TYR X 166      51.733  52.056  19.055  0.00  0.00           C
ATOM   1276  CB  TYR X 166      52.794  52.617  18.110  0.00  0.00           C
ATOM   1277  CG  TYR X 166      53.848  51.573  17.857  0.00  0.00           C
ATOM   1278  CD1 TYR X 166      54.999  51.508  18.636  0.00  0.00           C
ATOM   1279  CE1 TYR X 166      55.964  50.528  18.419  0.00  0.00           C
ATOM   1280  CZ  TYR X 166      55.770  49.601  17.435  0.00  0.00           C
ATOM   1281  OH  TYR X 166      56.723  48.630  17.226  0.00  0.00           O
ATOM   1282  CE2 TYR X 166      54.626  49.642  16.661  0.00  0.00           C
ATOM   1283  CD2 TYR X 166      53.672  50.615  16.883  0.00  0.00           C
ATOM   1284  C   TYR X 166      51.075  53.181  19.833  0.00  0.00           C
ATOM   1285  O   TYR X 166      51.777  54.083  20.346  0.00  0.00           O
ATOM   1286  N   LYS X 167      49.752  53.134  19.984  0.00  0.00           N
ATOM   1287  CA  LYS X 167      49.061  54.049  20.883  0.00  0.00           C
ATOM   1288  CB  LYS X 167      47.557  53.815  20.781  0.00  0.00           C
ATOM   1289  CG  LYS X 167      46.697  55.046  20.947  0.00  0.00           C
ATOM   1290  CD  LYS X 167      45.461  54.956  20.052  0.00  0.00           C
ATOM   1291  CE  LYS X 167      44.745  53.612  20.198  0.00  0.00           C
ATOM   1292  NZ  LYS X 167      44.689  52.838  18.918  0.00  0.00           N
ATOM   1293  C   LYS X 167      49.526  53.841  22.315  0.00  0.00           C
ATOM   1294  O   LYS X 167      49.706  54.801  23.075  0.00  0.00           O
ATOM   1295  N   TRP X 168      49.758  52.585  22.679  0.00  0.00           N
ATOM   1296  CA  TRP X 168      50.109  52.208  24.033  0.00  0.00           C
ATOM   1297  CB  TRP X 168      49.340  50.957  24.458  0.00  0.00           C
ATOM   1298  CG  TRP X 168      49.380  50.704  25.913  0.00  0.00           C
ATOM   1299  CD1 TRP X 168      49.419  51.634  26.893  0.00  0.00           C
ATOM   1300  NE1 TRP X 168      49.443  51.025  28.121  0.00  0.00           N
ATOM   1301  CE2 TRP X 168      49.415  49.670  27.938  0.00  0.00           C
ATOM   1302  CZ2 TRP X 168      49.414  48.647  28.859  0.00  0.00           C
ATOM   1303  CH2 TRP X 168      49.359  47.384  28.375  0.00  0.00           C
ATOM   1304  CZ3 TRP X 168      49.325  47.124  27.009  0.00  0.00           C
ATOM   1305  CE3 TRP X 168      49.331  48.124  26.101  0.00  0.00           C
ATOM   1306  CD2 TRP X 168      49.374  49.435  26.558  0.00  0.00           C
ATOM   1307  C   TRP X 168      51.608  51.953  24.107  0.00  0.00           C
ATOM   1308  O   TRP X 168      52.199  51.394  23.178  0.00  0.00           O
ATOM   1309  N   ASP X 169      52.213  52.362  25.223  0.00  0.00           N
ATOM   1310  CA  ASP X 169      53.653  52.281  25.412  0.00  0.00           C
ATOM   1311  CB  ASP X 169      54.166  53.573  26.074  0.00  0.00           C
ATOM   1312  CG  ASP X 169      53.842  53.650  27.573  0.00  0.00           C
ATOM   1313  OD1 ASP X 169      52.720  53.283  27.988  0.00  0.00           O
ATOM   1314  OD2 ASP X 169      54.724  54.077  28.354  0.00  0.00           O
ATOM   1315  C   ASP X 169      54.085  51.075  26.237  0.00  0.00           C
ATOM   1316  O   ASP X 169      55.262  50.698  26.192  0.00  0.00           O
ATOM   1317  N   GLY X 170      53.164  50.458  26.971  0.00  0.00           N
ATOM   1318  CA  GLY X 170      53.461  49.354  27.862  0.00  0.00           C
ATOM   1319  C   GLY X 170      53.071  49.595  29.305  0.00  0.00           C
ATOM   1320  O   GLY X 170      53.072  48.639  30.093  0.00  0.00           O
ATOM   1321  N   LEU X 171      52.690  50.812  29.689  0.00  0.00           N
ATOM   1322  CA  LEU X 171      52.454  51.145  31.087  0.00  0.00           C
ATOM   1323  CB  LEU X 171      52.959  52.558  31.401  0.00  0.00           C
ATOM   1324  CG  LEU X 171      53.410  52.837  32.839  0.00  0.00           C
ATOM   1325  CD1 LEU X 171      54.691  52.075  33.090  0.00  0.00           C
ATOM   1326  CD2 LEU X 171      53.596  54.331  33.122  0.00  0.00           C
ATOM   1327  C   LEU X 171      50.971  51.035  31.419  0.00  0.00           C
ATOM   1328  O   LEU X 171      50.121  51.430  30.617  0.00  0.00           O
ATOM   1329  N   ARG X 172      50.664  50.498  32.607  0.00  0.00           N
ATOM   1330  CA  ARG X 172      49.269  50.416  33.048  0.00  0.00           C
ATOM   1331  CB  ARG X 172      49.205  49.844  34.470  0.00  0.00           C
ATOM   1332  CG  ARG X 172      47.913  50.115  35.269  0.00  0.00           C
ATOM   1333  CD  ARG X 172      46.983  48.894  35.317  0.00  0.00           C
ATOM   1334  NE  ARG X 172      45.929  48.980  36.334  0.00  0.00           N
ATOM   1335  CZ  ARG X 172      45.995  48.407  37.534  0.00  0.00           C
ATOM   1336  NH1 ARG X 172      47.069  47.713  37.884  0.00  0.00           N
ATOM   1337  NH2 ARG X 172      44.987  48.526  38.389  0.00  0.00           N
ATOM   1338  C   ARG X 172      48.582  51.777  32.978  0.00  0.00           C
ATOM   1339  O   ARG X 172      47.419  51.877  32.567  0.00  0.00           O
ATOM   1340  N   ASP X 173      49.298  52.845  33.334  0.00  0.00           N
ATOM   1341  CA  ASP X 173      48.694  54.166  33.441  0.00  0.00           C
ATOM   1342  CB  ASP X 173      49.510  55.038  34.398  0.00  0.00           C
ATOM   1343  CG  ASP X 173      49.671  54.411  35.770  0.00  0.00           C
ATOM   1344  OD1 ASP X 173      50.556  53.543  35.933  0.00  0.00           O
ATOM   1345  OD2 ASP X 173      48.915  54.794  36.690  0.00  0.00           O
ATOM   1346  C   ASP X 173      48.557  54.887  32.104  0.00  0.00           C
ATOM   1347  O   ASP X 173      47.948  55.962  32.059  0.00  0.00           O
ATOM   1348  N   HIE X 174      49.084  54.327  31.014  0.00  0.00           N
ATOM   1349  CA  HIE X 174      49.182  55.046  29.750  0.00  0.00           C
ATOM   1350  CB  HIE X 174      50.624  55.066  29.261  0.00  0.00           C
ATOM   1351  CG  HIE X 174      51.509  55.957  30.068  0.00  0.00           C
ATOM   1352  ND1 HIE X 174      52.882  55.961  29.940  0.00  0.00           N
ATOM   1353  CE1 HIE X 174      53.397  56.842  30.779  0.00  0.00           C
ATOM   1354  NE2 HIE X 174      52.408  57.410  31.448  0.00  0.00           N
ATOM   1355  CD2 HIE X 174      51.216  56.874  31.024  0.00  0.00           C
ATOM   1356  C   HIE X 174      48.268  54.489  28.663  0.00  0.00           C
ATOM   1357  O   HIE X 174      48.576  54.612  27.477  0.00  0.00           O
ATOM   1358  N   THR X 175      47.131  53.915  29.042  0.00  0.00           N
ATOM   1359  CA  THR X 175      46.136  53.463  28.081  0.00  0.00           C
ATOM   1360  CB  THR X 175      46.147  51.946  27.890  0.00  0.00           C
ATOM   1361  CG2 THR X 175      46.033  51.233  29.233  0.00  0.00           C
ATOM   1362  OG1 THR X 175      45.038  51.581  27.056  0.00  0.00           O
ATOM   1363  C   THR X 175      44.766  53.904  28.568  0.00  0.00           C
ATOM   1364  O   THR X 175      44.571  54.173  29.754  0.00  0.00           O
ATOM   1365  N   ASP X 176      43.812  53.997  27.649  0.00  0.00           N
ATOM   1366  CA  ASP X 176      42.447  54.300  28.057  0.00  0.00           C
ATOM   1367  CB  ASP X 176      41.724  55.113  26.992  0.00  0.00           C
ATOM   1368  CG  ASP X 176      41.725  56.584  27.315  0.00  0.00           C
ATOM   1369  OD1 ASP X 176      42.547  57.311  26.727  0.00  0.00           O
ATOM   1370  OD2 ASP X 176      40.916  56.996  28.175  0.00  0.00           O
ATOM   1371  C   ASP X 176      41.638  53.055  28.377  0.00  0.00           C
ATOM   1372  O   ASP X 176      40.643  53.145  29.106  0.00  0.00           O
ATOM   1373  N   ILE X 177      42.047  51.897  27.856  0.00  0.00           N
ATOM   1374  CA  ILE X 177      41.451  50.637  28.274  0.00  0.00           C
ATOM   1375  CB  ILE X 177      42.042  49.485  27.464  0.00  0.00           C
ATOM   1376  CG2 ILE X 177      41.679  48.168  28.100  0.00  0.00           C
ATOM   1377  CG1 ILE X 177      41.564  49.594  26.013  0.00  0.00           C
ATOM   1378  CD1 ILE X 177      42.621  49.335  24.954  0.00  0.00           C
ATOM   1379  C   ILE X 177      41.670  50.466  29.770  0.00  0.00           C
ATOM   1380  O   ILE X 177      42.813  50.440  30.247  0.00  0.00           O
ATOM   1381  N   ALA X 178      40.575  50.403  30.521  0.00  0.00           N
ATOM   1382  CA  ALA X 178      40.663  50.083  31.937  0.00  0.00           C
ATOM   1383  CB  ALA X 178      39.305  50.273  32.610  0.00  0.00           C
ATOM   1384  C   ALA X 178      41.121  48.643  32.101  0.00  0.00           C
ATOM   1385  O   ALA X 178      40.711  47.763  31.343  0.00  0.00           O
ATOM   1386  N   ILE X 179      41.979  48.400  33.092  0.00  0.00           N
ATOM   1387  CA  ILE X 179      42.458  47.055  33.380  0.00  0.00           C
ATOM   1388  CB  ILE X 179      43.926  46.860  32.959  0.00  0.00           C
ATOM   1389  CG2 ILE X 179      44.271  45.374  32.889  0.00  0.00           C
ATOM   1390  CG1 ILE X 179      44.168  47.491  31.589  0.00  0.00           C
ATOM   1391  CD1 ILE X 179      45.574  47.309  31.110  0.00  0.00           C
ATOM   1392  C   ILE X 179      42.276  46.769  34.863  0.00  0.00           C
ATOM   1393  O   ILE X 179      42.443  47.653  35.714  0.00  0.00           O
ATOM   1394  N   ASP X 180      41.939  45.520  35.159  0.00  0.00           N
ATOM   1395  CA  ASP X 180      41.661  45.063  36.507  0.00  0.00           C
ATOM   1396  CB  ASP X 180      40.902  43.741  36.444  0.00  0.00           C
ATOM   1397  CG  ASP X 180      40.014  43.532  37.628  0.00  0.00           C
ATOM   1398  OD1 ASP X 180      39.554  44.533  38.204  0.00  0.00           O
ATOM   1399  OD2 ASP X 180      39.768  42.361  37.975  0.00  0.00           O
ATOM   1400  C   ASP X 180      42.951  44.885  37.306  0.00  0.00           C
ATOM   1401  O   ASP X 180      44.034  44.679  36.753  0.00  0.00           O
ATOM   1402  N   ASP X 181      42.824  44.954  38.630  0.00  0.00           N
ATOM   1403  CA  ASP X 181      43.967  44.647  39.482  0.00  0.00           C
ATOM   1404  CB  ASP X 181      43.611  44.841  40.958  0.00  0.00           C
ATOM   1405  CG  ASP X 181      43.783  46.277  41.404  0.00  0.00           C
ATOM   1406  OD1 ASP X 181      44.643  46.966  40.827  0.00  0.00           O
ATOM   1407  OD2 ASP X 181      43.069  46.736  42.316  0.00  0.00           O
ATOM   1408  C   ASP X 181      44.470  43.234  39.230  0.00  0.00           C
ATOM   1409  O   ASP X 181      45.668  43.019  39.016  0.00  0.00           O
ATOM   1410  N   ASP X 182      43.569  42.263  39.223  0.00  0.00           N
ATOM   1411  CA  ASP X 182      43.989  40.896  38.971  0.00  0.00           C
ATOM   1412  CB  ASP X 182      42.826  39.962  39.279  0.00  0.00           C
ATOM   1413  CG  ASP X 182      43.275  38.570  39.583  0.00  0.00           C
ATOM   1414  OD1 ASP X 182      43.845  38.280  40.674  0.00  0.00           O
ATOM   1415  OD2 ASP X 182      43.018  37.755  38.687  0.00  0.00           O
ATOM   1416  C   ASP X 182      44.497  40.724  37.541  0.00  0.00           C
ATOM   1417  O   ASP X 182      45.547  40.103  37.315  0.00  0.00           O
ATOM   1418  N   LEU X 183      43.793  41.316  36.572  0.00  0.00           N
ATOM   1419  CA  LEU X 183      44.244  41.243  35.185  0.00  0.00           C
ATOM   1420  CB  LEU X 183      43.220  41.885  34.253  0.00  0.00           C
ATOM   1421  CG  LEU X 183      43.566  41.741  32.768  0.00  0.00           C
ATOM   1422  CD1 LEU X 183      43.810  40.283  32.416  0.00  0.00           C
ATOM   1423  CD2 LEU X 183      42.459  42.316  31.915  0.00  0.00           C
ATOM   1424  C   LEU X 183      45.600  41.905  35.003  0.00  0.00           C
ATOM   1425  O   LEU X 183      46.406  41.450  34.183  0.00  0.00           O
ATOM   1426  N   TRP X 184      45.873  42.990  35.734  0.00  0.00           N
ATOM   1427  CA  TRP X 184      47.217  43.541  35.644  0.00  0.00           C
ATOM   1428  CB  TRP X 184      47.325  44.916  36.300  0.00  0.00           C
ATOM   1429  CG  TRP X 184      48.637  45.542  35.891  0.00  0.00           C
ATOM   1430  CD1 TRP X 184      49.762  45.707  36.654  0.00  0.00           C
ATOM   1431  NE1 TRP X 184      50.765  46.280  35.902  0.00  0.00           N
ATOM   1432  CE2 TRP X 184      50.306  46.468  34.625  0.00  0.00           C
ATOM   1433  CZ2 TRP X 184      50.943  47.002  33.514  0.00  0.00           C
ATOM   1434  CH2 TRP X 184      50.225  47.073  32.353  0.00  0.00           C
ATOM   1435  CZ3 TRP X 184      48.903  46.621  32.280  0.00  0.00           C
ATOM   1436  CE3 TRP X 184      48.272  46.092  33.376  0.00  0.00           C
ATOM   1437  CD2 TRP X 184      48.975  46.005  34.580  0.00  0.00           C
ATOM   1438  C   TRP X 184      48.230  42.585  36.257  0.00  0.00           C
ATOM   1439  O   TRP X 184      49.340  42.435  35.730  0.00  0.00           O
ATOM   1440  N   ARG X 185      47.866  41.916  37.360  0.00  0.00           N
ATOM   1441  CA  ARG X 185      48.780  40.930  37.935  0.00  0.00           C
ATOM   1442  CB  ARG X 185      48.177  40.306  39.195  0.00  0.00           C
ATOM   1443  CG  ARG X 185      49.167  39.311  39.793  0.00  0.00           C
ATOM   1444  CD  ARG X 185      48.566  38.689  41.049  0.00  0.00           C
ATOM   1445  NE  ARG X 185      49.500  37.717  41.658  0.00  0.00           N
ATOM   1446  CZ  ARG X 185      49.216  37.035  42.764  0.00  0.00           C
ATOM   1447  NH1 ARG X 185      48.060  37.182  43.405  0.00  0.00           N
ATOM   1448  NH2 ARG X 185      50.129  36.185  43.225  0.00  0.00           N
ATOM   1449  C   ARG X 185      49.136  39.858  36.909  0.00  0.00           C
ATOM   1450  O   ARG X 185      50.286  39.405  36.849  0.00  0.00           O
ATOM   1451  N   ARG X 186      48.164  39.473  36.066  0.00  0.00           N
ATOM   1452  CA  ARG X 186      48.406  38.503  34.995  0.00  0.00           C
ATOM   1453  CB  ARG X 186      47.071  38.058  34.394  0.00  0.00           C
ATOM   1454  CG  ARG X 186      46.068  37.519  35.377  0.00  0.00           C
ATOM   1455  CD  ARG X 186      45.194  36.417  34.774  0.00  0.00           C
ATOM   1456  NE  ARG X 186      44.032  36.856  34.008  0.00  0.00           N
ATOM   1457  CZ  ARG X 186      43.021  37.526  34.532  0.00  0.00           C
ATOM   1458  NH1 ARG X 186      43.058  37.871  35.818  0.00  0.00           N
ATOM   1459  NH2 ARG X 186      41.985  37.836  33.771  0.00  0.00           N
ATOM   1460  C   ARG X 186      49.282  39.088  33.894  0.00  0.00           C
ATOM   1461  O   ARG X 186      50.223  38.440  33.406  0.00  0.00           O
ATOM   1462  N   LEU X 187      48.964  40.310  33.479  0.00  0.00           N
ATOM   1463  CA  LEU X 187      49.585  40.893  32.304  0.00  0.00           C
ATOM   1464  CB  LEU X 187      48.818  42.157  31.913  0.00  0.00           C
ATOM   1465  CG  LEU X 187      47.553  41.988  31.062  0.00  0.00           C
ATOM   1466  CD1 LEU X 187      46.735  43.274  30.971  0.00  0.00           C
ATOM   1467  CD2 LEU X 187      47.924  41.506  29.669  0.00  0.00           C
ATOM   1468  C   LEU X 187      51.053  41.201  32.541  0.00  0.00           C
ATOM   1469  O   LEU X 187      51.836  41.245  31.587  0.00  0.00           O
ATOM   1470  N   SER X 188      51.454  41.379  33.796  0.00  0.00           N
ATOM   1471  CA  SER X 188      52.751  41.965  34.130  0.00  0.00           C
ATOM   1472  CB  SER X 188      52.534  43.296  34.822  0.00  0.00           C
ATOM   1473  OG  SER X 188      51.710  43.131  35.964  0.00  0.00           O
ATOM   1474  C   SER X 188      53.569  41.013  35.002  0.00  0.00           C
ATOM   1475  O   SER X 188      53.637  41.177  36.223  0.00  0.00           O
ATOM   1476  N   THR X 189      54.206  40.035  34.362  0.00  0.00           N
ATOM   1477  CA  THR X 189      55.186  39.139  34.998  0.00  0.00           C
ATOM   1478  CB  THR X 189      56.536  39.874  35.204  0.00  0.00           C
ATOM   1479  CG2 THR X 189      56.687  40.374  36.637  0.00  0.00           C
ATOM   1480  OG1 THR X 189      57.612  38.978  34.903  0.00  0.00           O
ATOM   1481  C   THR X 189      54.744  38.539  36.339  0.00  0.00           C
ATOM   1482  O   THR X 189      53.595  38.118  36.500  0.00  0.00           O
ATOM   1483  N   ASP X 190      56.988  38.983  37.407  0.00  0.00           N
ATOM   1484  CA  ASP X 190      58.125  39.223  38.278  0.00  0.00           C
ATOM   1485  CB  ASP X 190      57.987  38.367  39.546  0.00  0.00           C
ATOM   1486  CG  ASP X 190      56.623  38.576  40.253  0.00  0.00           C
ATOM   1487  OD1 ASP X 190      55.810  39.403  39.770  0.00  0.00           O
ATOM   1488  OD2 ASP X 190      56.345  37.922  41.297  0.00  0.00           O
ATOM   1489  C   ASP X 190      59.425  38.919  37.528  0.00  0.00           C
ATOM   1490  O   ASP X 190      59.438  38.163  36.552  0.00  0.00           O
ATOM   1491  N   LYS X 191      60.521  39.547  37.976  0.00  0.00           N
ATOM   1492  CA  LYS X 191      61.817  39.404  37.310  0.00  0.00           C
ATOM   1493  CB  LYS X 191      62.902  40.051  38.176  0.00  0.00           C
ATOM   1494  CG  LYS X 191      64.353  39.732  37.802  0.00  0.00           C
ATOM   1495  CD  LYS X 191      65.294  40.754  38.442  0.00  0.00           C
ATOM   1496  CE  LYS X 191      66.750  40.418  38.187  0.00  0.00           C
ATOM   1497  NZ  LYS X 191      67.697  41.227  39.039  0.00  0.00           N
ATOM   1498  C   LYS X 191      62.156  37.946  37.017  0.00  0.00           C
ATOM   1499  O   LYS X 191      62.536  37.593  35.896  0.00  0.00           O
ATOM   1500  N   ALA X 192      62.002  37.084  38.020  0.00  0.00           N
ATOM   1501  CA  ALA X 192      62.246  35.662  37.819  0.00  0.00           C
ATOM   1502  CB  ALA X 192      62.130  34.925  39.149  0.00  0.00           C
ATOM   1503  C   ALA X 192      61.275  35.077  36.805  0.00  0.00           C
ATOM   1504  O   ALA X 192      61.672  34.302  35.924  0.00  0.00           O
ATOM   1505  N   SER X 193      59.991  35.436  36.917  0.00  0.00           N
ATOM   1506  CA  SER X 193      58.973  34.873  36.035  0.00  0.00           C
ATOM   1507  CB  SER X 193      57.591  35.382  36.448  0.00  0.00           C
ATOM   1508  OG  SER X 193      57.504  35.555  37.852  0.00  0.00           O
ATOM   1509  C   SER X 193      59.243  35.203  34.572  0.00  0.00           C
ATOM   1510  O   SER X 193      58.821  34.455  33.678  0.00  0.00           O
HETATM 1511  N   CYF X 194      59.944  36.308  34.309  0.00  0.00           N
HETATM 1512  CA  CYF X 194      60.281  36.699  32.947  0.00  0.00           C
HETATM 1513  CB  CYF X 194      60.822  38.130  32.941  0.00  0.00           C
HETATM 1514  SG  CYF X 194      62.053  38.501  31.679  0.00  0.00           S
HETATM 1515  C   CYF X 194      61.302  35.734  32.339  0.00  0.00           C
HETATM 1516  O   CYF X 194      62.070  35.074  33.044  0.00  0.00           O
ATOM   1517  N   LEU X 195      61.306  35.653  31.007  0.00  0.00           N
ATOM   1518  CA  LEU X 195      62.223  34.763  30.305  0.00  0.00           C
ATOM   1519  CB  LEU X 195      61.514  34.113  29.107  0.00  0.00           C
ATOM   1520  CG  LEU X 195      60.463  33.031  29.393  0.00  0.00           C
ATOM   1521  CD1 LEU X 195      59.068  33.615  29.661  0.00  0.00           C
ATOM   1522  CD2 LEU X 195      60.431  32.004  28.262  0.00  0.00           C
ATOM   1523  C   LEU X 195      63.500  35.455  29.833  0.00  0.00           C
ATOM   1524  O   LEU X 195      64.410  34.764  29.355  0.00  0.00           O
ATOM   1525  N   ASN X 196      63.601  36.780  29.953  0.00  0.00           N
ATOM   1526  CA  ASN X 196      64.810  37.556  29.634  0.00  0.00           C
ATOM   1527  CB  ASN X 196      65.857  37.327  30.715  0.00  0.00           C
ATOM   1528  CG  ASN X 196      65.311  37.524  32.101  0.00  0.00           C
ATOM   1529  OD1 ASN X 196      64.628  36.650  32.629  0.00  0.00           O
ATOM   1530  ND2 ASN X 196      65.599  38.680  32.703  0.00  0.00           N
ATOM   1531  C   ASN X 196      65.255  37.198  28.215  0.00  0.00           C
ATOM   1532  O   ASN X 196      64.430  37.254  27.293  0.00  0.00           O
ATOM   1533  N   ARG X 197      66.518  36.814  28.002  0.00  0.00           N
ATOM   1534  CA  ARG X 197      67.006  36.521  26.661  0.00  0.00           C
ATOM   1535  CB  ARG X 197      68.515  36.287  26.699  0.00  0.00           C
ATOM   1536  CG  ARG X 197      69.027  36.038  25.284  0.00  0.00           C
ATOM   1537  CD  ARG X 197      70.534  35.804  25.322  0.00  0.00           C
ATOM   1538  NE  ARG X 197      71.066  35.558  23.963  0.00  0.00           N
ATOM   1539  CZ  ARG X 197      72.353  35.326  23.721  0.00  0.00           C
ATOM   1540  NH1 ARG X 197      73.260  35.299  24.694  0.00  0.00           N
ATOM   1541  NH2 ARG X 197      72.724  35.118  22.461  0.00  0.00           N
ATOM   1542  C   ARG X 197      66.319  35.317  26.038  0.00  0.00           C
ATOM   1543  O   ARG X 197      66.338  35.177  24.813  0.00  0.00           O
ATOM   1544  N   ASN X 198      65.710  34.451  26.847  0.00  0.00           N
ATOM   1545  CA  ASN X 198      65.070  33.263  26.290  0.00  0.00           C
ATOM   1546  CB  ASN X 198      64.775  32.256  27.403  0.00  0.00           C
ATOM   1547  CG  ASN X 198      65.977  32.021  28.302  0.00  0.00           C
ATOM   1548  OD1 ASN X 198      67.113  31.954  27.830  0.00  0.00           O
ATOM   1549  ND2 ASN X 198      65.733  31.915  29.607  0.00  0.00           N
ATOM   1550  C   ASN X 198      63.800  33.625  25.535  0.00  0.00           C
ATOM   1551  O   ASN X 198      63.482  33.006  24.514  0.00  0.00           O
HETATM 1552  N   CYF X 199      63.070  34.632  26.009  0.00  0.00           N
HETATM 1553  CA  CYF X 199      61.785  34.922  25.396  0.00  0.00           C
HETATM 1554  CB  CYF X 199      60.986  35.945  26.190  0.00  0.00           C
HETATM 1555  SG  CYF X 199      59.427  36.263  25.348  0.00  0.00           S
HETATM 1556  C   CYF X 199      61.958  35.438  23.979  0.00  0.00           C
HETATM 1557  O   CYF X 199      62.839  36.253  23.689  0.00  0.00           O
ATOM   1558  N   TYR X 200      61.073  34.970  23.106  0.00  0.00           N
ATOM   1559  CA  TYR X 200      60.983  35.391  21.721  0.00  0.00           C
ATOM   1560  CB  TYR X 200      60.077  34.424  20.960  0.00  0.00           C
ATOM   1561  CG  TYR X 200      60.624  33.023  20.825  0.00  0.00           C
ATOM   1562  CD1 TYR X 200      61.860  32.799  20.234  0.00  0.00           C
ATOM   1563  CE1 TYR X 200      62.359  31.526  20.094  0.00  0.00           C
ATOM   1564  CZ  TYR X 200      61.619  30.452  20.541  0.00  0.00           C
ATOM   1565  OH  TYR X 200      62.126  29.189  20.393  0.00  0.00           O
ATOM   1566  CE2 TYR X 200      60.384  30.641  21.125  0.00  0.00           C
ATOM   1567  CD2 TYR X 200      59.893  31.922  21.262  0.00  0.00           C
ATOM   1568  C   TYR X 200      60.465  36.813  21.564  0.00  0.00           C
ATOM   1569  O   TYR X 200      60.355  37.285  20.430  0.00  0.00           O
ATOM   1570  N   TYR X 201      60.120  37.491  22.652  0.00  0.00           N
ATOM   1571  CA  TYR X 201      59.737  38.894  22.616  0.00  0.00           C
ATOM   1572  CB  TYR X 201      58.464  39.140  23.432  0.00  0.00           C
ATOM   1573  CG  TYR X 201      57.190  38.469  22.978  0.00  0.00           C
ATOM   1574  CD1 TYR X 201      56.881  37.180  23.377  0.00  0.00           C
ATOM   1575  CE1 TYR X 201      55.710  36.581  22.992  0.00  0.00           C
ATOM   1576  CZ  TYR X 201      54.808  37.279  22.219  0.00  0.00           C
ATOM   1577  OH  TYR X 201      53.625  36.681  21.832  0.00  0.00           O
ATOM   1578  CE2 TYR X 201      55.083  38.567  21.830  0.00  0.00           C
ATOM   1579  CD2 TYR X 201      56.263  39.156  22.215  0.00  0.00           C
ATOM   1580  C   TYR X 201      60.820  39.807  23.163  0.00  0.00           C
ATOM   1581  O   TYR X 201      60.636  41.025  23.152  0.00  0.00           O
ATOM   1582  N   TYR X 202      61.939  39.250  23.642  0.00  0.00           N
ATOM   1583  CA  TYR X 202      62.841  39.991  24.528  0.00  0.00           C
ATOM   1584  CB  TYR X 202      64.020  39.101  24.920  0.00  0.00           C
ATOM   1585  CG  TYR X 202      65.114  39.810  25.680  0.00  0.00           C
ATOM   1586  CD1 TYR X 202      64.894  40.313  26.960  0.00  0.00           C
ATOM   1587  CE1 TYR X 202      65.902  40.957  27.656  0.00  0.00           C
ATOM   1588  CZ  TYR X 202      67.147  41.101  27.074  0.00  0.00           C
ATOM   1589  OH  TYR X 202      68.153  41.744  27.762  0.00  0.00           O
ATOM   1590  CE2 TYR X 202      67.393  40.605  25.806  0.00  0.00           C
ATOM   1591  CD2 TYR X 202      66.379  39.962  25.121  0.00  0.00           C
ATOM   1592  C   TYR X 202      63.324  41.293  23.895  0.00  0.00           C
ATOM   1593  O   TYR X 202      63.490  42.308  24.584  0.00  0.00           O
ATOM   1594  N   ARG X 203      63.550  41.287  22.583  0.00  0.00           N
ATOM   1595  CA  ARG X 203      63.943  42.514  21.909  0.00  0.00           C
ATOM   1596  CB  ARG X 203      64.518  42.178  20.540  0.00  0.00           C
ATOM   1597  CG  ARG X 203      65.988  41.781  20.612  0.00  0.00           C
ATOM   1598  CD  ARG X 203      66.310  40.505  19.874  0.00  0.00           C
ATOM   1599  NE  ARG X 203      65.772  39.335  20.553  0.00  0.00           N
ATOM   1600  CZ  ARG X 203      66.503  38.465  21.243  0.00  0.00           C
ATOM   1601  NH1 ARG X 203      65.919  37.425  21.824  0.00  0.00           N
ATOM   1602  NH2 ARG X 203      67.818  38.630  21.342  0.00  0.00           N
ATOM   1603  C   ARG X 203      62.779  43.495  21.817  0.00  0.00           C
ATOM   1604  O   ARG X 203      62.996  44.693  21.592  0.00  0.00           O
ATOM   1605  N   GLU X 204      63.974  44.632  24.517  0.00  0.00           N
ATOM   1606  CA  GLU X 204      63.042  44.119  23.518  0.00  0.00           C
ATOM   1607  CB  GLU X 204      63.240  42.612  23.330  0.00  0.00           C
ATOM   1608  CG  GLU X 204      62.321  42.012  22.277  0.00  0.00           C
ATOM   1609  CD  GLU X 204      61.809  40.633  22.653  0.00  0.00           C
ATOM   1610  OE1 GLU X 204      62.613  39.791  23.108  0.00  0.00           O
ATOM   1611  OE2 GLU X 204      60.593  40.395  22.496  0.00  0.00           O
ATOM   1612  C   GLU X 204      61.585  44.415  23.897  0.00  0.00           C
ATOM   1613  O   GLU X 204      60.800  44.893  23.083  0.00  0.00           O
HETATM 1614  N   CYF X 205      61.240  44.120  25.121  0.00  0.00           N
HETATM 1615  CA  CYF X 205      59.901  44.341  25.638  0.00  0.00           C
HETATM 1616  CB  CYF X 205      59.645  43.361  26.760  0.00  0.00           C
HETATM 1617  SG  CYF X 205      61.213  42.939  27.473  0.00  0.00           S
HETATM 1618  C   CYF X 205      59.765  45.770  26.159  0.00  0.00           C
HETATM 1619  O   CYF X 205      60.762  46.381  26.557  0.00  0.00           O
ATOM   1620  N   PRO X 206      58.525  46.307  26.197  0.00  0.00           N
ATOM   1621  CD  PRO X 206      57.257  45.621  25.881  0.00  0.00           C
ATOM   1622  CG  PRO X 206      56.221  46.725  25.940  0.00  0.00           C
ATOM   1623  CB  PRO X 206      56.817  47.823  26.759  0.00  0.00           C
ATOM   1624  CA  PRO X 206      58.322  47.737  26.485  0.00  0.00           C
ATOM   1625  C   PRO X 206      59.112  48.289  27.663  0.00  0.00           C
ATOM   1626  O   PRO X 206      59.488  49.467  27.664  0.00  0.00           O
ATOM   1627  N   PHE X 207      59.374  47.449  28.666  0.00  0.00           N
ATOM   1628  CA  PHE X 207      60.125  47.892  29.836  0.00  0.00           C
ATOM   1629  CB  PHE X 207      60.077  46.802  30.908  0.00  0.00           C
ATOM   1630  CG  PHE X 207      61.074  46.989  32.019  0.00  0.00           C
ATOM   1631  CD1 PHE X 207      62.163  46.142  32.139  0.00  0.00           C
ATOM   1632  CE1 PHE X 207      63.077  46.306  33.161  0.00  0.00           C
ATOM   1633  CZ  PHE X 207      62.907  47.322  34.078  0.00  0.00           C
ATOM   1634  CE2 PHE X 207      61.824  48.170  33.976  0.00  0.00           C
ATOM   1635  CD2 PHE X 207      60.916  48.002  32.953  0.00  0.00           C
ATOM   1636  C   PHE X 207      61.565  48.247  29.477  0.00  0.00           C
ATOM   1637  O   PHE X 207      62.129  49.210  30.013  0.00  0.00           O
ATOM   1638  N   PHE X 208      62.178  47.482  28.574  0.00  0.00           N
ATOM   1639  CA  PHE X 208      63.552  47.772  28.194  0.00  0.00           C
ATOM   1640  CB  PHE X 208      64.230  46.508  27.672  0.00  0.00           C
ATOM   1641  CG  PHE X 208      64.459  45.481  28.739  0.00  0.00           C
ATOM   1642  CD1 PHE X 208      65.446  45.650  29.693  0.00  0.00           C
ATOM   1643  CE1 PHE X 208      65.634  44.699  30.687  0.00  0.00           C
ATOM   1644  CZ  PHE X 208      64.821  43.581  30.732  0.00  0.00           C
ATOM   1645  CE2 PHE X 208      63.835  43.415  29.791  0.00  0.00           C
ATOM   1646  CD2 PHE X 208      63.661  44.364  28.811  0.00  0.00           C
ATOM   1647  C   PHE X 208      63.644  48.893  27.173  0.00  0.00           C
ATOM   1648  O   PHE X 208      64.606  49.663  27.203  0.00  0.00           O
ATOM   1649  N   VAL X 209      62.665  49.019  26.275  0.00  0.00           N
ATOM   1650  CA  VAL X 209      62.708  50.150  25.356  0.00  0.00           C
ATOM   1651  CB  VAL X 209      61.763  49.940  24.156  0.00  0.00           C
ATOM   1652  CG1 VAL X 209      61.615  48.458  23.838  0.00  0.00           C
ATOM   1653  CG2 VAL X 209      60.404  50.610  24.384  0.00  0.00           C
ATOM   1654  C   VAL X 209      62.386  51.436  26.101  0.00  0.00           C
ATOM   1655  O   VAL X 209      62.818  52.523  25.697  0.00  0.00           O
ATOM   1656  N   ALA X 210      61.636  51.338  27.200  0.00  0.00           N
ATOM   1657  CA  ALA X 210      61.398  52.506  28.032  0.00  0.00           C
ATOM   1658  CB  ALA X 210      60.207  52.258  28.958  0.00  0.00           C
ATOM   1659  C   ALA X 210      62.648  52.852  28.829  0.00  0.00           C
ATOM   1660  O   ALA X 210      63.074  54.014  28.857  0.00  0.00           O
ATOM   1661  N   ARG X 211      63.266  51.851  29.466  0.00  0.00           N
ATOM   1662  CA  ARG X 211      64.459  52.125  30.255  0.00  0.00           C
ATOM   1663  CB  ARG X 211      64.823  50.904  31.100  0.00  0.00           C
ATOM   1664  CG  ARG X 211      63.870  50.664  32.266  0.00  0.00           C
ATOM   1665  CD  ARG X 211      63.958  51.766  33.320  0.00  0.00           C
ATOM   1666  NE  ARG X 211      63.106  51.490  34.468  0.00  0.00           N
ATOM   1667  CZ  ARG X 211      63.491  50.761  35.511  0.00  0.00           C
ATOM   1668  NH1 ARG X 211      64.708  50.224  35.546  0.00  0.00           N
ATOM   1669  NH2 ARG X 211      62.655  50.559  36.519  0.00  0.00           N
ATOM   1670  C   ARG X 211      65.660  52.514  29.403  0.00  0.00           C
ATOM   1671  O   ARG X 211      66.599  53.115  29.923  0.00  0.00           O
ATOM   1672  N   ARG X 212      65.662  52.189  28.111  0.00  0.00           N
ATOM   1673  CA  ARG X 212      66.816  52.524  27.288  0.00  0.00           C
ATOM   1674  CB  ARG X 212      66.726  51.845  25.916  0.00  0.00           C
ATOM   1675  CG  ARG X 212      68.047  51.250  25.424  0.00  0.00           C
ATOM   1676  CD  ARG X 212      68.128  51.270  23.890  0.00  0.00           C
ATOM   1677  NE  ARG X 212      67.160  50.388  23.246  0.00  0.00           N
ATOM   1678  CZ  ARG X 212      67.434  49.151  22.838  0.00  0.00           C
ATOM   1679  NH1 ARG X 212      68.650  48.644  23.007  0.00  0.00           N
ATOM   1680  NH2 ARG X 212      66.489  48.416  22.261  0.00  0.00           N
ATOM   1681  C   ARG X 212      66.923  54.029  27.121  0.00  0.00           C
ATOM   1682  O   ARG X 212      68.018  54.566  26.943  0.00  0.00           O
ATOM   1683  N   GLU X 213      65.787  54.729  27.199  0.00  0.00           N
ATOM   1684  CA  GLU X 213      65.777  56.150  26.894  0.00  0.00           C
ATOM   1685  CB  GLU X 213      64.335  56.609  26.661  0.00  0.00           C
ATOM   1686  CG  GLU X 213      63.491  55.564  25.953  0.00  0.00           C
ATOM   1687  CD  GLU X 213      62.471  56.171  24.994  0.00  0.00           C
ATOM   1688  OE1 GLU X 213      62.754  56.231  23.780  0.00  0.00           O
ATOM   1689  OE2 GLU X 213      61.385  56.589  25.448  0.00  0.00           O
ATOM   1690  C   GLU X 213      66.418  56.976  27.998  0.00  0.00           C
ATOM   1691  O   GLU X 213      66.716  58.155  27.783  0.00  0.00           O
ATOM   1692  N   ILE X 214      66.643  56.370  29.170  0.00  0.00           N
ATOM   1693  CA  ILE X 214      67.237  57.094  30.286  0.00  0.00           C
ATOM   1694  CB  ILE X 214      67.270  56.198  31.540  0.00  0.00           C
ATOM   1695  CG2 ILE X 214      68.195  56.765  32.630  0.00  0.00           C
ATOM   1696  CG1 ILE X 214      65.846  55.965  32.065  0.00  0.00           C
ATOM   1697  CD1 ILE X 214      65.786  54.899  33.184  0.00  0.00           C
ATOM   1698  C   ILE X 214      68.623  57.589  29.918  0.00  0.00           C
ATOM   1699  O   ILE X 214      69.021  58.700  30.286  0.00  0.00           O
ATOM   1700  N   GLN X 215      69.380  56.779  29.183  0.00  0.00           N
ATOM   1701  CA  GLN X 215      70.797  57.073  29.020  0.00  0.00           C
ATOM   1702  CB  GLN X 215      71.516  55.898  28.353  0.00  0.00           C
ATOM   1703  CG  GLN X 215      73.037  55.983  28.464  0.00  0.00           C
ATOM   1704  CD  GLN X 215      73.552  56.090  29.912  0.00  0.00           C
ATOM   1705  OE1 GLN X 215      73.319  57.086  30.608  0.00  0.00           O
ATOM   1706  NE2 GLN X 215      74.285  55.069  30.352  0.00  0.00           N
ATOM   1707  C   GLN X 215      70.999  58.355  28.231  0.00  0.00           C
ATOM   1708  O   GLN X 215      71.896  59.152  28.534  0.00  0.00           O
ATOM   1709  N   GLU X 216      70.138  58.591  27.252  0.00  0.00           N
ATOM   1710  CA  GLU X 216      70.261  59.708  26.337  0.00  0.00           C
ATOM   1711  CB  GLU X 216      69.995  59.220  24.915  0.00  0.00           C
ATOM   1712  CG  GLU X 216      70.479  60.136  23.824  0.00  0.00           C
ATOM   1713  CD  GLU X 216      69.706  59.951  22.521  0.00  0.00           C
ATOM   1714  OE1 GLU X 216      69.504  58.787  22.086  0.00  0.00           O
ATOM   1715  OE2 GLU X 216      69.305  60.981  21.925  0.00  0.00           O
ATOM   1716  C   GLU X 216      69.320  60.854  26.684  0.00  0.00           C
ATOM   1717  O   GLU X 216      69.337  61.885  26.003  0.00  0.00           O
ATOM   1718  N   ALA X 217      68.499  60.705  27.715  0.00  0.00           N
ATOM   1719  CA  ALA X 217      67.582  61.764  28.104  0.00  0.00           C
ATOM   1720  CB  ALA X 217      66.374  61.182  28.838  0.00  0.00           C
ATOM   1721  C   ALA X 217      68.302  62.784  28.981  0.00  0.00           C
ATOM   1722  O   ALA X 217      69.142  62.420  29.810  0.00  0.00           O
ATOM   1723  N   GLU X 218      67.986  64.067  28.765  0.00  0.00           N
ATOM   1724  CA  GLU X 218      68.501  65.140  29.611  0.00  0.00           C
ATOM   1725  CB  GLU X 218      68.506  66.455  28.829  0.00  0.00           C
ATOM   1726  CG  GLU X 218      69.077  66.337  27.413  0.00  0.00           C
ATOM   1727  CD  GLU X 218      68.850  67.581  26.566  0.00  0.00           C
ATOM   1728  OE1 GLU X 218      69.576  67.777  25.572  0.00  0.00           O
ATOM   1729  OE2 GLU X 218      67.924  68.349  26.880  0.00  0.00           O
ATOM   1730  C   GLU X 218      67.681  65.297  30.890  0.00  0.00           C
ATOM   1731  O   GLU X 218      68.222  65.682  31.935  0.00  0.00           O
ATOM   1732  N   VAL X 219      66.384  64.999  30.828  0.00  0.00           N
ATOM   1733  CA  VAL X 219      65.496  65.053  31.985  0.00  0.00           C
ATOM   1734  CB  VAL X 219      64.459  66.188  31.877  0.00  0.00           C
ATOM   1735  CG1 VAL X 219      63.663  66.298  33.162  0.00  0.00           C
ATOM   1736  CG2 VAL X 219      65.127  67.530  31.535  0.00  0.00           C
ATOM   1737  C   VAL X 219      64.797  63.704  32.103  0.00  0.00           C
ATOM   1738  O   VAL X 219      64.127  63.264  31.160  0.00  0.00           O
ATOM   1739  N   VAL X 220      64.947  63.049  33.252  0.00  0.00           N
ATOM   1740  CA  VAL X 220      64.250  61.802  33.556  0.00  0.00           C
ATOM   1741  CB  VAL X 220      65.232  60.690  33.963  0.00  0.00           C
ATOM   1742  CG1 VAL X 220      64.492  59.452  34.450  0.00  0.00           C
ATOM   1743  CG2 VAL X 220      66.129  60.328  32.790  0.00  0.00           C
ATOM   1744  C   VAL X 220      63.236  62.082  34.661  0.00  0.00           C
ATOM   1745  O   VAL X 220      63.601  62.575  35.735  0.00  0.00           O
ATOM   1746  N   VAL X 221      61.964  61.795  34.393  0.00  0.00           N
ATOM   1747  CA  VAL X 221      60.894  62.016  35.361  0.00  0.00           C
ATOM   1748  CB  VAL X 221      59.638  62.598  34.710  0.00  0.00           C
ATOM   1749  CG1 VAL X 221      58.603  62.908  35.792  0.00  0.00           C
ATOM   1750  CG2 VAL X 221      59.989  63.820  33.915  0.00  0.00           C
ATOM   1751  C   VAL X 221      60.579  60.692  36.041  0.00  0.00           C
ATOM   1752  O   VAL X 221      59.982  59.797  35.433  0.00  0.00           O
ATOM   1753  N   ALA X 222      60.943  60.589  37.311  0.00  0.00           N
ATOM   1754  CA  ALA X 222      60.808  59.395  38.121  0.00  0.00           C
ATOM   1755  CB  ALA X 222      62.182  58.926  38.618  0.00  0.00           C
ATOM   1756  C   ALA X 222      59.882  59.672  39.300  0.00  0.00           C
ATOM   1757  O   ALA X 222      59.389  60.792  39.489  0.00  0.00           O
ATOM   1758  N   ASN X 223      59.651  58.634  40.104  0.00  0.00           N
ATOM   1759  CA  ASN X 223      59.007  58.781  41.398  0.00  0.00           C
ATOM   1760  CB  ASN X 223      57.690  57.991  41.472  0.00  0.00           C
ATOM   1761  CG  ASN X 223      57.861  56.507  41.174  0.00  0.00           C
ATOM   1762  OD1 ASN X 223      58.510  55.787  41.925  0.00  0.00           O
ATOM   1763  ND2 ASN X 223      57.248  56.041  40.086  0.00  0.00           N
ATOM   1764  C   ASN X 223      59.980  58.356  42.495  0.00  0.00           C
ATOM   1765  O   ASN X 223      61.021  57.744  42.239  0.00  0.00           O
ATOM   1766  N   HIE X 224      59.621  58.703  43.735  0.00  0.00           N
ATOM   1767  CA  HIE X 224      60.529  58.520  44.866  0.00  0.00           C
ATOM   1768  CB  HIE X 224      59.925  59.153  46.111  0.00  0.00           C
ATOM   1769  CG  HIE X 224      59.659  60.612  45.954  0.00  0.00           C
ATOM   1770  ND1 HIE X 224      60.326  61.387  45.029  0.00  0.00           N
ATOM   1771  CE1 HIE X 224      59.882  62.628  45.102  0.00  0.00           C
ATOM   1772  NE2 HIE X 224      58.942  62.682  46.029  0.00  0.00           N
ATOM   1773  CD2 HIE X 224      58.782  61.434  46.575  0.00  0.00           C
ATOM   1774  C   HIE X 224      60.839  57.052  45.123  0.00  0.00           C
ATOM   1775  O   HIE X 224      61.988  56.699  45.426  0.00  0.00           O
ATOM   1776  N   ALA X 225      59.820  56.188  45.049  0.00  0.00           N
ATOM   1777  CA  ALA X 225      60.062  54.760  45.202  0.00  0.00           C
ATOM   1778  CB  ALA X 225      58.745  53.999  45.049  0.00  0.00           C
ATOM   1779  C   ALA X 225      61.096  54.282  44.191  0.00  0.00           C
ATOM   1780  O   ALA X 225      62.039  53.559  44.538  0.00  0.00           O
ATOM   1781  N   LEU X 226      60.952  54.707  42.938  0.00  0.00           N
ATOM   1782  CA  LEU X 226      61.890  54.278  41.917  0.00  0.00           C
ATOM   1783  CB  LEU X 226      61.343  54.625  40.536  0.00  0.00           C
ATOM   1784  CG  LEU X 226      62.242  54.226  39.374  0.00  0.00           C
ATOM   1785  CD1 LEU X 226      62.270  52.723  39.277  0.00  0.00           C
ATOM   1786  CD2 LEU X 226      61.748  54.863  38.088  0.00  0.00           C
ATOM   1787  C   LEU X 226      63.266  54.895  42.129  0.00  0.00           C
ATOM   1788  O   LEU X 226      64.274  54.284  41.767  0.00  0.00           O
ATOM   1789  N   VAL X 227      63.338  56.092  42.711  0.00  0.00           N
ATOM   1790  CA  VAL X 227      64.647  56.669  42.994  0.00  0.00           C
ATOM   1791  CB  VAL X 227      64.518  58.172  43.307  0.00  0.00           C
ATOM   1792  CG1 VAL X 227      65.842  58.726  43.824  0.00  0.00           C
ATOM   1793  CG2 VAL X 227      64.057  58.949  42.065  0.00  0.00           C
ATOM   1794  C   VAL X 227      65.330  55.903  44.123  0.00  0.00           C
ATOM   1795  O   VAL X 227      66.537  55.649  44.076  0.00  0.00           O
ATOM   1796  N   MET X 228      64.568  55.516  45.149  0.00  0.00           N
ATOM   1797  CA  MET X 228      65.119  54.731  46.253  0.00  0.00           C
ATOM   1798  CB  MET X 228      64.036  54.491  47.308  0.00  0.00           C
ATOM   1799  CG  MET X 228      63.723  55.712  48.131  0.00  0.00           C
ATOM   1800  SD  MET X 228      65.255  56.257  48.897  0.00  0.00           S
ATOM   1801  CE  MET X 228      64.842  57.953  49.208  0.00  0.00           C
ATOM   1802  C   MET X 228      65.661  53.403  45.753  0.00  0.00           C
ATOM   1803  O   MET X 228      66.839  53.060  45.966  0.00  0.00           O
ATOM   1804  N   ALA X 229      64.794  52.640  45.079  0.00  0.00           N
ATOM   1805  CA  ALA X 229      65.225  51.405  44.447  0.00  0.00           C
ATOM   1806  CB  ALA X 229      64.070  50.789  43.667  0.00  0.00           C
ATOM   1807  C   ALA X 229      66.418  51.638  43.534  0.00  0.00           C
ATOM   1808  O   ALA X 229      67.300  50.787  43.444  0.00  0.00           O
ATOM   1809  N   ALA X 230      66.476  52.792  42.865  0.00  0.00           N
ATOM   1810  CA  ALA X 230      67.561  53.042  41.926  0.00  0.00           C
ATOM   1811  CB  ALA X 230      67.232  54.244  41.046  0.00  0.00           C
ATOM   1812  C   ALA X 230      68.870  53.274  42.660  0.00  0.00           C
ATOM   1813  O   ALA X 230      69.937  52.859  42.196  0.00  0.00           O
ATOM   1814  N   MET X 231      68.815  53.950  43.798  0.00  0.00           N
ATOM   1815  CA  MET X 231      70.032  54.177  44.557  0.00  0.00           C
ATOM   1816  CB  MET X 231      69.779  55.204  45.653  0.00  0.00           C
ATOM   1817  CG  MET X 231      69.395  56.586  45.107  0.00  0.00           C
ATOM   1818  SD  MET X 231      70.665  57.303  44.036  0.00  0.00           S
ATOM   1819  CE  MET X 231      70.036  56.887  42.409  0.00  0.00           C
ATOM   1820  C   MET X 231      70.545  52.875  45.152  0.00  0.00           C
ATOM   1821  O   MET X 231      71.758  52.675  45.284  0.00  0.00           O
ATOM   1822  N   GLU X 232      69.633  51.973  45.520  0.00  0.00           N
ATOM   1823  CA  GLU X 232      70.094  50.740  46.144  0.00  0.00           C
ATOM   1824  CB  GLU X 232      69.017  50.213  47.081  0.00  0.00           C
ATOM   1825  CG  GLU X 232      69.461  49.071  47.938  0.00  0.00           C
ATOM   1826  CD  GLU X 232      68.722  47.799  47.590  0.00  0.00           C
ATOM   1827  OE1 GLU X 232      67.484  47.865  47.420  0.00  0.00           O
ATOM   1828  OE2 GLU X 232      69.379  46.740  47.478  0.00  0.00           O
ATOM   1829  C   GLU X 232      70.493  49.696  45.101  0.00  0.00           C
ATOM   1830  O   GLU X 232      71.486  48.986  45.273  0.00  0.00           O
ATOM   1831  N   SER X 233      69.715  49.578  44.022  0.00  0.00           N
ATOM   1832  CA  SER X 233      70.076  48.720  42.895  0.00  0.00           C
ATOM   1833  CB  SER X 233      68.902  48.626  41.924  0.00  0.00           C
ATOM   1834  OG  SER X 233      67.803  47.929  42.498  0.00  0.00           O
ATOM   1835  C   SER X 233      71.306  49.236  42.154  0.00  0.00           C
ATOM   1836  O   SER X 233      72.131  48.450  41.688  0.00  0.00           O
ATOM   1837  N   GLU X 234      71.419  50.552  41.993  0.00  0.00           N
ATOM   1838  CA  GLU X 234      72.460  51.172  41.179  0.00  0.00           C
ATOM   1839  CB  GLU X 234      73.858  50.947  41.765  0.00  0.00           C
ATOM   1840  CG  GLU X 234      73.934  50.994  43.263  0.00  0.00           C
ATOM   1841  CD  GLU X 234      75.329  50.718  43.742  0.00  0.00           C
ATOM   1842  OE1 GLU X 234      75.491  50.263  44.892  0.00  0.00           O
ATOM   1843  OE2 GLU X 234      76.264  50.950  42.949  0.00  0.00           O
ATOM   1844  C   GLU X 234      72.430  50.685  39.743  0.00  0.00           C
ATOM   1845  O   GLU X 234      73.433  50.814  39.021  0.00  0.00           O
ATOM   1846  N   ALA X 235      71.308  50.150  39.274  0.00  0.00           N
ATOM   1847  CA  ALA X 235      71.255  49.751  37.875  0.00  0.00           C
ATOM   1848  CB  ALA X 235      70.923  48.261  37.760  0.00  0.00           C
ATOM   1849  C   ALA X 235      70.273  50.496  36.973  0.00  0.00           C
ATOM   1850  O   ALA X 235      70.251  50.198  35.777  0.00  0.00           O
ATOM   1851  N   VAL X 236      69.412  51.377  37.479  0.00  0.00           N
ATOM   1852  CA  VAL X 236      68.401  51.994  36.618  0.00  0.00           C
ATOM   1853  CB  VAL X 236      67.049  51.963  37.349  0.00  0.00           C
ATOM   1854  CG1 VAL X 236      67.208  51.574  38.720  0.00  0.00           C
ATOM   1855  CG2 VAL X 236      66.268  53.113  37.044  0.00  0.00           C
ATOM   1856  C   VAL X 236      68.773  53.413  36.197  0.00  0.00           C
ATOM   1857  O   VAL X 236      68.602  53.781  35.029  0.00  0.00           O
ATOM   1858  N   LEU X 237      69.318  54.229  37.133  0.00  0.00           N
ATOM   1859  CA  LEU X 237      69.726  55.592  36.734  0.00  0.00           C
ATOM   1860  CB  LEU X 237      69.374  56.618  37.825  0.00  0.00           C
ATOM   1861  CG  LEU X 237      67.898  56.650  38.232  0.00  0.00           C
ATOM   1862  CD1 LEU X 237      67.648  57.665  39.350  0.00  0.00           C
ATOM   1863  CD2 LEU X 237      67.012  56.924  37.037  0.00  0.00           C
ATOM   1864  C   LEU X 237      71.226  55.682  36.433  0.00  0.00           C
ATOM   1865  O   LEU X 237      71.998  54.779  36.781  0.00  0.00           O
ATOM   1866  N   PRO X 238      71.694  56.792  35.757  0.00  0.00           N
ATOM   1867  CD  PRO X 238      70.933  57.793  34.980  0.00  0.00           C
ATOM   1868  CG  PRO X 238      71.956  58.318  34.000  0.00  0.00           C
ATOM   1869  CB  PRO X 238      73.251  58.238  34.712  0.00  0.00           C
ATOM   1870  CA  PRO X 238      73.143  56.975  35.580  0.00  0.00           C
ATOM   1871  C   PRO X 238      73.867  57.156  36.895  0.00  0.00           C
ATOM   1872  O   PRO X 238      73.237  57.254  37.948  0.00  0.00           O
ATOM   1873  N   ASP X 239      75.187  57.215  36.831  0.00  0.00           N
ATOM   1874  CA  ASP X 239      75.998  57.261  38.036  0.00  0.00           C
ATOM   1875  CB  ASP X 239      77.476  57.357  37.668  0.00  0.00           C
ATOM   1876  CG  ASP X 239      78.373  56.755  38.720  0.00  0.00           C
ATOM   1877  OD1 ASP X 239      78.800  57.481  39.646  0.00  0.00           O
ATOM   1878  OD2 ASP X 239      78.631  55.536  38.629  0.00  0.00           O
ATOM   1879  C   ASP X 239      75.579  58.446  38.895  0.00  0.00           C
ATOM   1880  O   ASP X 239      75.320  59.533  38.360  0.00  0.00           O
ATOM   1881  N   PRO X 240      75.462  58.274  40.210  0.00  0.00           N
ATOM   1882  CD  PRO X 240      75.625  57.021  40.964  0.00  0.00           C
ATOM   1883  CG  PRO X 240      75.073  57.359  42.308  0.00  0.00           C
ATOM   1884  CB  PRO X 240      75.214  58.834  42.476  0.00  0.00           C
ATOM   1885  CA  PRO X 240      75.053  59.400  41.062  0.00  0.00           C
ATOM   1886  C   PRO X 240      75.886  60.653  40.855  0.00  0.00           C
ATOM   1887  O   PRO X 240      75.334  61.760  40.875  0.00  0.00           O
ATOM   1888  N   LYS X 241      77.200  60.519  40.646  0.00  0.00           N
ATOM   1889  CA  LYS X 241      78.021  61.715  40.465  0.00  0.00           C
ATOM   1890  CB  LYS X 241      79.508  61.347  40.422  0.00  0.00           C
ATOM   1891  CG  LYS X 241      80.173  61.246  41.803  0.00  0.00           C
ATOM   1892  CD  LYS X 241      79.494  60.184  42.658  0.00  0.00           C
ATOM   1893  CE  LYS X 241      80.041  60.108  44.066  0.00  0.00           C
ATOM   1894  NZ  LYS X 241      79.408  58.947  44.763  0.00  0.00           N
ATOM   1895  C   LYS X 241      77.623  62.477  39.210  0.00  0.00           C
ATOM   1896  O   LYS X 241      77.864  63.684  39.111  0.00  0.00           O
ATOM   1897  N   ASN X 242      76.993  61.801  38.252  0.00  0.00           N
ATOM   1898  CA  ASN X 242      76.550  62.438  37.022  0.00  0.00           C
ATOM   1899  CB  ASN X 242      76.816  61.523  35.825  0.00  0.00           C
ATOM   1900  CG  ASN X 242      78.297  61.232  35.620  0.00  0.00           C
ATOM   1901  OD1 ASN X 242      79.158  62.079  35.878  0.00  0.00           O
ATOM   1902  ND2 ASN X 242      78.596  60.026  35.149  0.00  0.00           N
ATOM   1903  C   ASN X 242      75.076  62.822  37.078  0.00  0.00           C
ATOM   1904  O   ASN X 242      74.435  62.989  36.032  0.00  0.00           O
ATOM   1905  N   LEU X 243      74.525  62.973  38.273  0.00  0.00           N
ATOM   1906  CA  LEU X 243      73.102  63.208  38.424  0.00  0.00           C
ATOM   1907  CB  LEU X 243      72.442  62.109  39.279  0.00  0.00           C
ATOM   1908  CG  LEU X 243      72.440  60.725  38.631  0.00  0.00           C
ATOM   1909  CD1 LEU X 243      71.504  59.757  39.351  0.00  0.00           C
ATOM   1910  CD2 LEU X 243      72.104  60.819  37.140  0.00  0.00           C
ATOM   1911  C   LEU X 243      72.859  64.575  39.042  0.00  0.00           C
ATOM   1912  O   LEU X 243      73.537  64.971  39.997  0.00  0.00           O
ATOM   1913  N   LEU X 244      71.916  65.303  38.457  0.00  0.00           N
ATOM   1914  CA  LEU X 244      71.216  66.392  39.124  0.00  0.00           C
ATOM   1915  CB  LEU X 244      71.066  67.611  38.207  0.00  0.00           C
ATOM   1916  CG  LEU X 244      72.328  68.354  37.768  0.00  0.00           C
ATOM   1917  CD1 LEU X 244      72.054  69.326  36.608  0.00  0.00           C
ATOM   1918  CD2 LEU X 244      72.959  69.088  38.947  0.00  0.00           C
ATOM   1919  C   LEU X 244      69.850  65.855  39.517  0.00  0.00           C
ATOM   1920  O   LEU X 244      69.124  65.328  38.666  0.00  0.00           O
ATOM   1921  N   LEU X 245      69.507  65.975  40.794  0.00  0.00           N
ATOM   1922  CA  LEU X 245      68.284  65.396  41.335  0.00  0.00           C
ATOM   1923  CB  LEU X 245      68.612  64.312  42.362  0.00  0.00           C
ATOM   1924  CG  LEU X 245      67.413  63.730  43.109  0.00  0.00           C
ATOM   1925  CD1 LEU X 245      66.339  63.163  42.145  0.00  0.00           C
ATOM   1926  CD2 LEU X 245      67.913  62.668  44.079  0.00  0.00           C
ATOM   1927  C   LEU X 245      67.414  66.468  41.984  0.00  0.00           C
ATOM   1928  O   LEU X 245      67.885  67.218  42.853  0.00  0.00           O
ATOM   1929  N   VAL X 246      66.147  66.521  41.574  0.00  0.00           N
ATOM   1930  CA  VAL X 246      65.128  67.341  42.220  0.00  0.00           C
ATOM   1931  CB  VAL X 246      64.490  68.346  41.243  0.00  0.00           C
ATOM   1932  CG1 VAL X 246      63.319  69.093  41.885  0.00  0.00           C
ATOM   1933  CG2 VAL X 246      65.549  69.332  40.693  0.00  0.00           C
ATOM   1934  C   VAL X 246      64.069  66.402  42.813  0.00  0.00           C
ATOM   1935  O   VAL X 246      63.464  65.596  42.095  0.00  0.00           O
ATOM   1936  N   LEU X 247      63.853  66.504  44.127  0.00  0.00           N
ATOM   1937  CA  LEU X 247      62.797  65.775  44.835  0.00  0.00           C
ATOM   1938  CB  LEU X 247      63.279  65.305  46.200  0.00  0.00           C
ATOM   1939  CG  LEU X 247      64.375  64.241  46.146  0.00  0.00           C
ATOM   1940  CD1 LEU X 247      65.157  64.205  47.438  0.00  0.00           C
ATOM   1941  CD2 LEU X 247      63.801  62.872  45.823  0.00  0.00           C
ATOM   1942  C   LEU X 247      61.587  66.695  44.986  0.00  0.00           C
ATOM   1943  O   LEU X 247      61.407  67.363  46.010  0.00  0.00           O
ATOM   1944  N   ASP X 248      60.764  66.742  43.950  0.00  0.00           N
ATOM   1945  CA  ASP X 248      59.495  67.445  44.004  0.00  0.00           C
ATOM   1946  CB  ASP X 248      58.914  67.559  42.583  0.00  0.00           C
ATOM   1947  CG  ASP X 248      57.811  68.590  42.471  0.00  0.00           C
ATOM   1948  OD1 ASP X 248      57.471  69.207  43.497  0.00  0.00           O
ATOM   1949  OD2 ASP X 248      57.283  68.777  41.349  0.00  0.00           O
ATOM   1950  C   ASP X 248      58.551  66.696  44.950  0.00  0.00           C
ATOM   1951  O   ASP X 248      58.658  65.478  45.123  0.00  0.00           O
ATOM   1952  N   GLU X 249      57.618  67.438  45.552  0.00  0.00           N
ATOM   1953  CA  GLU X 249      56.799  66.952  46.670  0.00  0.00           C
ATOM   1954  CB  GLU X 249      55.645  66.073  46.191  0.00  0.00           C
ATOM   1955  CG  GLU X 249      54.751  66.683  45.121  0.00  0.00           C
ATOM   1956  CD  GLU X 249      53.960  67.903  45.608  0.00  0.00           C
ATOM   1957  OE1 GLU X 249      53.846  68.112  46.839  0.00  0.00           O
ATOM   1958  OE2 GLU X 249      53.458  68.661  44.747  0.00  0.00           O
ATOM   1959  C   GLU X 249      57.672  66.198  47.670  0.00  0.00           C
ATOM   1960  O   GLU X 249      57.358  65.087  48.102  0.00  0.00           O
ATOM   1961  N   GLY X 250      58.791  66.831  48.036  0.00  0.00           N
ATOM   1962  CA  GLY X 250      59.828  66.174  48.806  0.00  0.00           C
ATOM   1963  C   GLY X 250      59.401  65.720  50.179  0.00  0.00           C
ATOM   1964  O   GLY X 250      60.062  64.854  50.759  0.00  0.00           O
ATOM   1965  N   HIE X 251      58.303  66.253  50.705  0.00  0.00           N
ATOM   1966  CA  HIE X 251      57.912  65.917  52.063  0.00  0.00           C
ATOM   1967  CB  HIE X 251      56.752  66.800  52.506  0.00  0.00           C
ATOM   1968  CG  HIE X 251      55.558  66.699  51.623  0.00  0.00           C
ATOM   1969  ND1 HIE X 251      55.467  67.368  50.421  0.00  0.00           N
ATOM   1970  CE1 HIE X 251      54.304  67.094  49.857  0.00  0.00           C
ATOM   1971  NE2 HIE X 251      53.641  66.269  50.647  0.00  0.00           N
ATOM   1972  CD2 HIE X 251      54.406  66.002  51.756  0.00  0.00           C
ATOM   1973  C   HIE X 251      57.531  64.455  52.219  0.00  0.00           C
ATOM   1974  O   HIE X 251      57.344  64.002  53.351  0.00  0.00           O
ATOM   1975  N   HIE X 252      57.409  63.716  51.124  0.00  0.00           N
ATOM   1976  CA  HIE X 252      57.123  62.289  51.167  0.00  0.00           C
ATOM   1977  CB  HIE X 252      56.308  61.869  49.937  0.00  0.00           C
ATOM   1978  CG  HIE X 252      54.888  62.329  49.973  0.00  0.00           C
ATOM   1979  ND1 HIE X 252      53.995  61.902  50.931  0.00  0.00           N
ATOM   1980  CE1 HIE X 252      52.822  62.471  50.721  0.00  0.00           C
ATOM   1981  NE2 HIE X 252      52.925  63.255  49.663  0.00  0.00           N
ATOM   1982  CD2 HIE X 252      54.208  63.186  49.176  0.00  0.00           C
ATOM   1983  C   HIE X 252      58.375  61.429  51.228  0.00  0.00           C
ATOM   1984  O   HIE X 252      58.254  60.211  51.373  0.00  0.00           O
ATOM   1985  N   LEU X 253      59.563  62.020  51.120  0.00  0.00           N
ATOM   1986  CA  LEU X 253      60.763  61.197  51.004  0.00  0.00           C
ATOM   1987  CB  LEU X 253      61.984  62.075  50.727  0.00  0.00           C
ATOM   1988  CG  LEU X 253      63.147  61.197  50.271  0.00  0.00           C
ATOM   1989  CD1 LEU X 253      62.783  60.594  48.931  0.00  0.00           C
ATOM   1990  CD2 LEU X 253      64.400  62.030  50.165  0.00  0.00           C
ATOM   1991  C   LEU X 253      61.001  60.302  52.214  0.00  0.00           C
ATOM   1992  O   LEU X 253      61.249  59.102  52.011  0.00  0.00           O
ATOM   1993  N   PRO X 254      60.966  60.786  53.469  0.00  0.00           N
ATOM   1994  CD  PRO X 254      60.825  62.181  53.935  0.00  0.00           C
ATOM   1995  CG  PRO X 254      61.309  62.108  55.362  0.00  0.00           C
ATOM   1996  CB  PRO X 254      60.951  60.752  55.830  0.00  0.00           C
ATOM   1997  CA  PRO X 254      61.199  59.863  54.598  0.00  0.00           C
ATOM   1998  C   PRO X 254      60.287  58.651  54.564  0.00  0.00           C
ATOM   1999  O   PRO X 254      60.764  57.507  54.625  0.00  0.00           O
ATOM   2000  N   ASP X 255      58.981  58.877  54.434  0.00  0.00           N
ATOM   2001  CA  ASP X 255      58.036  57.772  54.406  0.00  0.00           C
ATOM   2002  CB  ASP X 255      56.619  58.312  54.227  0.00  0.00           C
ATOM   2003  CG  ASP X 255      56.079  58.924  55.502  0.00  0.00           C
ATOM   2004  OD1 ASP X 255      56.796  58.911  56.523  0.00  0.00           O
ATOM   2005  OD2 ASP X 255      54.931  59.401  55.486  0.00  0.00           O
ATOM   2006  C   ASP X 255      58.399  56.772  53.316  0.00  0.00           C
ATOM   2007  O   ASP X 255      58.631  55.585  53.597  0.00  0.00           O
ATOM   2008  N   VAL X 256      58.502  57.244  52.069  0.00  0.00           N
ATOM   2009  CA  VAL X 256      58.911  56.358  50.982  0.00  0.00           C
ATOM   2010  CB  VAL X 256      59.036  57.144  49.662  0.00  0.00           C
ATOM   2011  CG1 VAL X 256      59.629  56.270  48.553  0.00  0.00           C
ATOM   2012  CG2 VAL X 256      57.683  57.700  49.242  0.00  0.00           C
ATOM   2013  C   VAL X 256      60.207  55.644  51.347  0.00  0.00           C
ATOM   2014  O   VAL X 256      60.325  54.424  51.190  0.00  0.00           O
ATOM   2015  N   ALA X 257      61.174  56.384  51.896  0.00  0.00           N
ATOM   2016  CA  ALA X 257      62.449  55.775  52.247  0.00  0.00           C
ATOM   2017  CB  ALA X 257      63.410  56.830  52.795  0.00  0.00           C
ATOM   2018  C   ALA X 257      62.227  54.664  53.254  0.00  0.00           C
ATOM   2019  O   ALA X 257      62.688  53.530  53.063  0.00  0.00           O
ATOM   2020  N   ARG X 258      61.443  54.957  54.298  0.00  0.00           N
ATOM   2021  CA  ARG X 258      61.094  53.933  55.273  0.00  0.00           C
ATOM   2022  CB  ARG X 258      60.151  54.516  56.323  0.00  0.00           C
ATOM   2023  CG  ARG X 258      59.913  53.597  57.494  0.00  0.00           C
ATOM   2024  CD  ARG X 258      59.682  54.375  58.782  0.00  0.00           C
ATOM   2025  NE  ARG X 258      58.336  54.922  58.857  0.00  0.00           N
ATOM   2026  CZ  ARG X 258      57.827  55.516  59.931  0.00  0.00           C
ATOM   2027  NH1 ARG X 258      58.557  55.642  61.034  0.00  0.00           N
ATOM   2028  NH2 ARG X 258      56.580  55.973  59.903  0.00  0.00           N
ATOM   2029  C   ARG X 258      60.466  52.720  54.598  0.00  0.00           C
ATOM   2030  O   ARG X 258      60.803  51.583  54.930  0.00  0.00           O
ATOM   2031  N   ASP X 259      59.567  52.943  53.626  0.00  0.00           N
ATOM   2032  CA  ASP X 259      58.926  51.821  52.941  0.00  0.00           C
ATOM   2033  CB  ASP X 259      57.706  52.291  52.145  0.00  0.00           C
ATOM   2034  CG  ASP X 259      56.533  52.645  53.034  0.00  0.00           C
ATOM   2035  OD1 ASP X 259      55.569  53.279  52.544  0.00  0.00           O
ATOM   2036  OD2 ASP X 259      56.590  52.303  54.235  0.00  0.00           O
ATOM   2037  C   ASP X 259      59.894  51.100  52.016  0.00  0.00           C
ATOM   2038  O   ASP X 259      59.773  49.889  51.811  0.00  0.00           O
ATOM   2039  N   ALA X 260      60.853  51.822  51.451  0.00  0.00           N
ATOM   2040  CA  ALA X 260      61.793  51.182  50.550  0.00  0.00           C
ATOM   2041  CB  ALA X 260      62.557  52.240  49.751  0.00  0.00           C
ATOM   2042  C   ALA X 260      62.758  50.299  51.312  0.00  0.00           C
ATOM   2043  O   ALA X 260      63.197  49.270  50.795  0.00  0.00           O
ATOM   2044  N   LEU X 261      63.076  50.676  52.541  0.00  0.00           N
ATOM   2045  CA  LEU X 261      64.080  49.995  53.332  0.00  0.00           C
ATOM   2046  CB  LEU X 261      64.890  51.029  54.112  0.00  0.00           C
ATOM   2047  CG  LEU X 261      65.425  52.126  53.181  0.00  0.00           C
ATOM   2048  CD1 LEU X 261      66.093  53.230  53.952  0.00  0.00           C
ATOM   2049  CD2 LEU X 261      66.393  51.523  52.201  0.00  0.00           C
ATOM   2050  C   LEU X 261      63.480  48.956  54.264  0.00  0.00           C
ATOM   2051  O   LEU X 261      64.210  48.370  55.069  0.00  0.00           O
ATOM   2052  N   GLU X 262      62.177  48.706  54.167  0.00  0.00           N
ATOM   2053  CA  GLU X 262      61.587  47.580  54.874  0.00  0.00           C
ATOM   2054  CB  GLU X 262      60.065  47.614  54.779  0.00  0.00           C
ATOM   2055  CG  GLU X 262      59.428  46.328  55.280  0.00  0.00           C
ATOM   2056  CD  GLU X 262      57.920  46.340  55.209  0.00  0.00           C
ATOM   2057  OE1 GLU X 262      57.351  47.424  54.954  0.00  0.00           O
ATOM   2058  OE2 GLU X 262      57.304  45.268  55.425  0.00  0.00           O
ATOM   2059  C   GLU X 262      62.110  46.269  54.300  0.00  0.00           C
ATOM   2060  O   GLU X 262      62.244  46.114  53.081  0.00  0.00           O
ATOM   2061  N   MET X 263      62.418  45.326  55.186  0.00  0.00           N
ATOM   2062  CA  MET X 263      62.929  44.021  54.793  0.00  0.00           C
ATOM   2063  CB  MET X 263      64.315  43.754  55.366  0.00  0.00           C
ATOM   2064  CG  MET X 263      65.383  44.726  54.914  0.00  0.00           C
ATOM   2065  SD  MET X 263      65.438  45.010  53.135  0.00  0.00           S
ATOM   2066  CE  MET X 263      65.310  43.353  52.452  0.00  0.00           C
ATOM   2067  C   MET X 263      61.990  42.922  55.256  0.00  0.00           C
ATOM   2068  O   MET X 263      61.502  42.943  56.387  0.00  0.00           O
ATOM   2069  N   SER X 264      61.776  41.950  54.384  0.00  0.00           N
ATOM   2070  CA  SER X 264      60.945  40.798  54.684  0.00  0.00           C
ATOM   2071  CB  SER X 264      59.526  40.967  54.153  0.00  0.00           C
ATOM   2072  OG  SER X 264      58.722  41.599  55.126  0.00  0.00           O
ATOM   2073  C   SER X 264      61.559  39.575  54.040  0.00  0.00           C
ATOM   2074  O   SER X 264      61.981  39.630  52.884  0.00  0.00           O
ATOM   2075  N   ALA X 265      61.580  38.465  54.772  0.00  0.00           N
ATOM   2076  CA  ALA X 265      62.020  37.223  54.157  0.00  0.00           C
ATOM   2077  CB  ALA X 265      63.530  37.024  54.300  0.00  0.00           C
ATOM   2078  C   ALA X 265      61.279  36.059  54.786  0.00  0.00           C
ATOM   2079  O   ALA X 265      60.893  36.109  55.957  0.00  0.00           O
ATOM   2080  N   GLU X 266      61.072  35.013  53.987  0.00  0.00           N
ATOM   2081  CA  GLU X 266      60.524  33.777  54.514  0.00  0.00           C
ATOM   2082  CB  GLU X 266      60.066  32.857  53.385  0.00  0.00           C
ATOM   2083  CG  GLU X 266      59.184  31.722  53.863  0.00  0.00           C
ATOM   2084  CD  GLU X 266      58.672  30.873  52.735  0.00  0.00           C
ATOM   2085  OE1 GLU X 266      58.820  31.301  51.572  0.00  0.00           O
ATOM   2086  OE2 GLU X 266      58.128  29.777  53.014  0.00  0.00           O
ATOM   2087  C   GLU X 266      61.573  33.069  55.354  0.00  0.00           C
ATOM   2088  O   GLU X 266      62.773  33.139  55.075  0.00  0.00           O
ATOM   2089  N   ILE X 267      61.116  32.383  56.396  0.00  0.00           N
ATOM   2090  CA  ILE X 267      62.045  31.656  57.256  0.00  0.00           C
ATOM   2091  CB  ILE X 267      62.324  32.446  58.551  0.00  0.00           C
ATOM   2092  CG2 ILE X 267      63.034  33.771  58.247  0.00  0.00           C
ATOM   2093  CG1 ILE X 267      61.021  32.743  59.279  0.00  0.00           C
ATOM   2094  CD1 ILE X 267      61.222  33.119  60.717  0.00  0.00           C
ATOM   2095  C   ILE X 267      61.507  30.260  57.563  0.00  0.00           C
ATOM   2096  O   ILE X 267      62.032  29.571  58.444  0.00  0.00           O
ATOM   2097  N   THR X 268      60.463  29.832  56.839  0.00  0.00           N
ATOM   2098  CA  THR X 268      59.843  28.524  57.071  0.00  0.00           C
ATOM   2099  CB  THR X 268      58.698  28.282  56.073  0.00  0.00           C
ATOM   2100  CG2 THR X 268      57.671  27.314  56.663  0.00  0.00           C
ATOM   2101  OG1 THR X 268      58.032  29.519  55.771  0.00  0.00           O
ATOM   2102  C   THR X 268      60.882  27.412  56.959  0.00  0.00           C
ATOM   2103  O   THR X 268      61.540  27.265  55.923  0.00  0.00           O
ATOM   2104  N   ALA X 269      61.025  26.628  58.033  0.00  0.00           N
ATOM   2105  CA  ALA X 269      62.189  25.747  58.158  0.00  0.00           C
ATOM   2106  CB  ALA X 269      62.190  25.079  59.537  0.00  0.00           C
ATOM   2107  C   ALA X 269      62.314  24.711  57.043  0.00  0.00           C
ATOM   2108  O   ALA X 269      63.437  24.521  56.542  0.00  0.00           O
ATOM   2109  N   PRO X 270      61.259  24.002  56.618  0.00  0.00           N
ATOM   2110  CD  PRO X 270      59.894  23.916  57.164  0.00  0.00           C
ATOM   2111  CG  PRO X 270      59.445  22.551  56.734  0.00  0.00           C
ATOM   2112  CB  PRO X 270      60.114  22.312  55.427  0.00  0.00           C
ATOM   2113  CA  PRO X 270      61.469  23.024  55.534  0.00  0.00           C
ATOM   2114  C   PRO X 270      61.875  23.685  54.235  0.00  0.00           C
ATOM   2115  O   PRO X 270      62.805  23.217  53.550  0.00  0.00           O
ATOM   2116  N   TRP X 271      61.193  24.776  53.881  0.00  0.00           N
ATOM   2117  CA  TRP X 271      61.583  25.556  52.718  0.00  0.00           C
ATOM   2118  CB  TRP X 271      60.639  26.751  52.565  0.00  0.00           C
ATOM   2119  CG  TRP X 271      61.085  27.742  51.525  0.00  0.00           C
ATOM   2120  CD1 TRP X 271      60.789  27.716  50.195  0.00  0.00           C
ATOM   2121  NE1 TRP X 271      61.368  28.787  49.559  0.00  0.00           N
ATOM   2122  CE2 TRP X 271      62.063  29.530  50.477  0.00  0.00           C
ATOM   2123  CZ2 TRP X 271      62.816  30.696  50.309  0.00  0.00           C
ATOM   2124  CH2 TRP X 271      63.415  31.232  51.415  0.00  0.00           C
ATOM   2125  CZ3 TRP X 271      63.281  30.634  52.678  0.00  0.00           C
ATOM   2126  CE3 TRP X 271      62.529  29.468  52.849  0.00  0.00           C
ATOM   2127  CD2 TRP X 271      61.909  28.902  51.730  0.00  0.00           C
ATOM   2128  C   TRP X 271      63.037  26.009  52.830  0.00  0.00           C
ATOM   2129  O   TRP X 271      63.804  25.922  51.863  0.00  0.00           O
ATOM   2130  N   TYR X 272      63.440  26.463  54.018  0.00  0.00           N
ATOM   2131  CA  TYR X 272      64.793  26.979  54.191  0.00  0.00           C
ATOM   2132  CB  TYR X 272      64.932  27.615  55.570  0.00  0.00           C
ATOM   2133  CG  TYR X 272      65.893  28.766  55.621  0.00  0.00           C
ATOM   2134  CD1 TYR X 272      67.273  28.557  55.553  0.00  0.00           C
ATOM   2135  CE1 TYR X 272      68.174  29.630  55.607  0.00  0.00           C
ATOM   2136  CZ  TYR X 272      67.689  30.928  55.736  0.00  0.00           C
ATOM   2137  OH  TYR X 272      68.561  32.009  55.799  0.00  0.00           O
ATOM   2138  CE2 TYR X 272      66.320  31.150  55.805  0.00  0.00           C
ATOM   2139  CD2 TYR X 272      65.434  30.072  55.749  0.00  0.00           C
ATOM   2140  C   TYR X 272      65.823  25.872  53.995  0.00  0.00           C
ATOM   2141  O   TYR X 272      66.835  26.065  53.306  0.00  0.00           O
ATOM   2142  N   ARG X 273      65.566  24.700  54.578  0.00  0.00           N
ATOM   2143  CA  ARG X 273      66.447  23.554  54.384  0.00  0.00           C
ATOM   2144  CB  ARG X 273      65.942  22.359  55.194  0.00  0.00           C
ATOM   2145  CG  ARG X 273      66.684  21.034  54.948  0.00  0.00           C
ATOM   2146  CD  ARG X 273      68.046  20.954  55.639  0.00  0.00           C
ATOM   2147  NE  ARG X 273      69.119  21.499  54.801  0.00  0.00           N
ATOM   2148  CZ  ARG X 273      70.341  21.801  55.239  0.00  0.00           C
ATOM   2149  NH1 ARG X 273      70.665  21.628  56.517  0.00  0.00           N
ATOM   2150  NH2 ARG X 273      71.240  22.287  54.390  0.00  0.00           N
ATOM   2151  C   ARG X 273      66.553  23.193  52.909  0.00  0.00           C
ATOM   2152  O   ARG X 273      67.641  22.873  52.422  0.00  0.00           O
ATOM   2153  N   LEU X 274      65.435  23.241  52.172  0.00  0.00           N
ATOM   2154  CA  LEU X 274      65.512  22.935  50.746  0.00  0.00           C
ATOM   2155  CB  LEU X 274      64.113  22.842  50.136  0.00  0.00           C
ATOM   2156  CG  LEU X 274      63.254  21.681  50.653  0.00  0.00           C
ATOM   2157  CD1 LEU X 274      61.846  21.745  50.095  0.00  0.00           C
ATOM   2158  CD2 LEU X 274      63.902  20.359  50.289  0.00  0.00           C
ATOM   2159  C   LEU X 274      66.363  23.971  50.014  0.00  0.00           C
ATOM   2160  O   LEU X 274      67.149  23.625  49.122  0.00  0.00           O
ATOM   2161  N   GLN X 275      66.212  25.253  50.371  0.00  0.00           N
ATOM   2162  CA  GLN X 275      67.033  26.284  49.748  0.00  0.00           C
ATOM   2163  CB  GLN X 275      66.655  27.663  50.288  0.00  0.00           C
ATOM   2164  CG  GLN X 275      65.215  28.077  50.035  0.00  0.00           C
ATOM   2165  CD  GLN X 275      64.774  27.797  48.614  0.00  0.00           C
ATOM   2166  OE1 GLN X 275      65.388  28.266  47.650  0.00  0.00           O
ATOM   2167  NE2 GLN X 275      63.709  27.020  48.476  0.00  0.00           N
ATOM   2168  C   GLN X 275      68.516  26.007  49.978  0.00  0.00           C
ATOM   2169  O   GLN X 275      69.327  26.088  49.047  0.00  0.00           O
ATOM   2170  N   LEU X 276      68.883  25.652  51.217  0.00  0.00           N
ATOM   2171  CA  LEU X 276      70.283  25.363  51.526  0.00  0.00           C
ATOM   2172  CB  LEU X 276      70.467  25.233  53.034  0.00  0.00           C
ATOM   2173  CG  LEU X 276      70.200  26.491  53.856  0.00  0.00           C
ATOM   2174  CD1 LEU X 276      70.253  26.141  55.323  0.00  0.00           C
ATOM   2175  CD2 LEU X 276      71.239  27.555  53.526  0.00  0.00           C
ATOM   2176  C   LEU X 276      70.784  24.104  50.815  0.00  0.00           C
ATOM   2177  O   LEU X 276      71.931  24.073  50.344  0.00  0.00           O
ATOM   2178  N   ASP X 277      69.953  23.054  50.736  0.00  0.00           N
ATOM   2179  CA  ASP X 277      70.317  21.867  49.961  0.00  0.00           C
ATOM   2180  CB  ASP X 277      69.189  20.835  49.989  0.00  0.00           C
ATOM   2181  CG  ASP X 277      68.951  20.273  51.366  0.00  0.00           C
ATOM   2182  OD1 ASP X 277      69.900  20.300  52.191  0.00  0.00           O
ATOM   2183  OD2 ASP X 277      67.818  19.804  51.616  0.00  0.00           O
ATOM   2184  C   ASP X 277      70.631  22.236  48.520  0.00  0.00           C
ATOM   2185  O   ASP X 277      71.682  21.859  47.971  0.00  0.00           O
ATOM   2186  N   LEU X 278      69.721  22.975  47.887  0.00  0.00           N
ATOM   2187  CA  LEU X 278      69.945  23.339  46.501  0.00  0.00           C
ATOM   2188  CB  LEU X 278      68.752  24.109  45.943  0.00  0.00           C
ATOM   2189  CG  LEU X 278      69.005  24.749  44.577  0.00  0.00           C
ATOM   2190  CD1 LEU X 278      69.208  23.669  43.517  0.00  0.00           C
ATOM   2191  CD2 LEU X 278      67.880  25.720  44.190  0.00  0.00           C
ATOM   2192  C   LEU X 278      71.218  24.150  46.371  0.00  0.00           C
ATOM   2193  O   LEU X 278      72.015  23.918  45.457  0.00  0.00           O
ATOM   2194  N   PHE X 279      71.454  25.079  47.299  0.00  0.00           N
ATOM   2195  CA  PHE X 279      72.626  25.934  47.163  0.00  0.00           C
ATOM   2196  CB  PHE X 279      72.598  27.048  48.199  0.00  0.00           C
ATOM   2197  CG  PHE X 279      73.735  28.006  48.061  0.00  0.00           C
ATOM   2198  CD1 PHE X 279      73.792  28.875  46.986  0.00  0.00           C
ATOM   2199  CE1 PHE X 279      74.854  29.755  46.846  0.00  0.00           C
ATOM   2200  CZ  PHE X 279      75.863  29.776  47.789  0.00  0.00           C
ATOM   2201  CE2 PHE X 279      75.816  28.911  48.865  0.00  0.00           C
ATOM   2202  CD2 PHE X 279      74.759  28.024  48.994  0.00  0.00           C
ATOM   2203  C   PHE X 279      73.908  25.126  47.287  0.00  0.00           C
ATOM   2204  O   PHE X 279      74.872  25.356  46.550  0.00  0.00           O
ATOM   2205  N   THR X 280      73.934  24.168  48.211  0.00  0.00           N
ATOM   2206  CA  THR X 280      75.081  23.276  48.306  0.00  0.00           C
ATOM   2207  CB  THR X 280      74.862  22.295  49.450  0.00  0.00           C
ATOM   2208  CG2 THR X 280      75.977  21.299  49.502  0.00  0.00           C
ATOM   2209  OG1 THR X 280      74.803  23.025  50.681  0.00  0.00           O
ATOM   2210  C   THR X 280      75.315  22.543  46.990  0.00  0.00           C
ATOM   2211  O   THR X 280      76.414  22.606  46.415  0.00  0.00           O
ATOM   2212  N   LYS X 281      74.268  21.954  46.468  0.00  0.00           N
ATOM   2213  CA  LYS X 281      74.343  21.195  45.251  0.00  0.00           C
ATOM   2214  CB  LYS X 281      72.935  20.685  44.963  0.00  0.00           C
ATOM   2215  CG  LYS X 281      72.791  19.633  43.896  0.00  0.00           C
ATOM   2216  CD  LYS X 281      71.344  19.177  43.814  0.00  0.00           C
ATOM   2217  CE  LYS X 281      70.511  20.012  42.853  0.00  0.00           C
ATOM   2218  NZ  LYS X 281      70.831  19.694  41.440  0.00  0.00           N
ATOM   2219  C   LYS X 281      74.836  22.074  44.107  0.00  0.00           C
ATOM   2220  O   LYS X 281      75.578  21.633  43.242  0.00  0.00           O
ATOM   2221  N   LEU X 282      74.415  23.327  44.121  0.00  0.00           N
ATOM   2222  CA  LEU X 282      74.728  24.261  43.049  0.00  0.00           C
ATOM   2223  CB  LEU X 282      73.767  25.441  43.122  0.00  0.00           C
ATOM   2224  CG  LEU X 282      73.752  26.444  41.980  0.00  0.00           C
ATOM   2225  CD1 LEU X 282      73.150  25.803  40.727  0.00  0.00           C
ATOM   2226  CD2 LEU X 282      72.964  27.670  42.432  0.00  0.00           C
ATOM   2227  C   LEU X 282      76.185  24.715  43.126  0.00  0.00           C
ATOM   2228  O   LEU X 282      76.880  24.783  42.102  0.00  0.00           O
ATOM   2229  N   VAL X 283      76.674  25.001  44.334  0.00  0.00           N
ATOM   2230  CA  VAL X 283      78.082  25.340  44.515  0.00  0.00           C
ATOM   2231  CB  VAL X 283      78.359  25.672  45.991  0.00  0.00           C
ATOM   2232  CG1 VAL X 283      79.853  25.579  46.285  0.00  0.00           C
ATOM   2233  CG2 VAL X 283      77.795  27.054  46.330  0.00  0.00           C
ATOM   2234  C   VAL X 283      78.969  24.202  44.027  0.00  0.00           C
ATOM   2235  O   VAL X 283      79.929  24.414  43.269  0.00  0.00           O
ATOM   2236  N   ALA X 284      78.646  22.973  44.440  0.00  0.00           N
ATOM   2237  CA  ALA X 284      79.451  21.827  44.031  0.00  0.00           C
ATOM   2238  CB  ALA X 284      78.925  20.549  44.684  0.00  0.00           C
ATOM   2239  C   ALA X 284      79.469  21.680  42.519  0.00  0.00           C
ATOM   2240  O   ALA X 284      80.518  21.393  41.924  0.00  0.00           O
ATOM   2241  N   THR X 285      78.317  21.863  41.871  0.00  0.00           N
ATOM   2242  CA  THR X 285      78.316  21.648  40.434  0.00  0.00           C
ATOM   2243  CB  THR X 285      76.882  21.509  39.896  0.00  0.00           C
ATOM   2244  CG2 THR X 285      76.135  22.845  39.835  0.00  0.00           C
ATOM   2245  OG1 THR X 285      76.927  20.927  38.590  0.00  0.00           O
ATOM   2246  C   THR X 285      79.091  22.751  39.727  0.00  0.00           C
ATOM   2247  O   THR X 285      79.771  22.483  38.728  0.00  0.00           O
ATOM   2248  N   CYS X 286      79.040  23.981  40.246  0.00  0.00           N
ATOM   2249  CA  CYS X 286      79.886  25.029  39.689  0.00  0.00           C
ATOM   2250  CB  CYS X 286      79.636  26.352  40.406  0.00  0.00           C
ATOM   2251  SG  CYS X 286      78.193  27.247  39.806  0.00  0.00           S
ATOM   2252  C   CYS X 286      81.351  24.638  39.790  0.00  0.00           C
ATOM   2253  O   CYS X 286      82.119  24.783  38.835  0.00  0.00           O
ATOM   2254  N   MET X 287      81.752  24.127  40.947  0.00  0.00           N
ATOM   2255  CA  MET X 287      83.129  23.690  41.105  0.00  0.00           C
ATOM   2256  CB  MET X 287      83.356  23.175  42.514  0.00  0.00           C
ATOM   2257  CG  MET X 287      82.986  24.170  43.569  0.00  0.00           C
ATOM   2258  SD  MET X 287      84.380  24.586  44.600  0.00  0.00           S
ATOM   2259  CE  MET X 287      85.352  25.489  43.451  0.00  0.00           C
ATOM   2260  C   MET X 287      83.495  22.621  40.086  0.00  0.00           C
ATOM   2261  O   MET X 287      84.546  22.708  39.442  0.00  0.00           O
ATOM   2262  N   GLU X 288      82.650  21.597  39.914  0.00  0.00           N
ATOM   2263  CA  GLU X 288      83.099  20.500  39.059  0.00  0.00           C
ATOM   2264  CB  GLU X 288      82.283  19.231  39.294  0.00  0.00           C
ATOM   2265  CG  GLU X 288      83.026  17.989  38.792  0.00  0.00           C
ATOM   2266  CD  GLU X 288      82.317  16.696  39.099  0.00  0.00           C
ATOM   2267  OE1 GLU X 288      81.336  16.720  39.862  0.00  0.00           O
ATOM   2268  OE2 GLU X 288      82.742  15.652  38.578  0.00  0.00           O
ATOM   2269  C   GLU X 288      83.067  20.884  37.587  0.00  0.00           C
ATOM   2270  O   GLU X 288      83.915  20.428  36.811  0.00  0.00           O
ATOM   2271  N   GLN X 289      82.138  21.742  37.186  0.00  0.00           N
ATOM   2272  CA  GLN X 289      82.005  22.060  35.775  0.00  0.00           C
ATOM   2273  CB  GLN X 289      80.534  22.256  35.415  0.00  0.00           C
ATOM   2274  CG  GLN X 289      79.654  21.047  35.579  0.00  0.00           C
ATOM   2275  CD  GLN X 289      78.261  21.347  35.073  0.00  0.00           C
ATOM   2276  OE1 GLN X 289      78.073  21.646  33.898  0.00  0.00           O
ATOM   2277  NE2 GLN X 289      77.283  21.312  35.963  0.00  0.00           N
ATOM   2278  C   GLN X 289      82.792  23.295  35.333  0.00  0.00           C
ATOM   2279  O   GLN X 289      83.236  23.342  34.184  0.00  0.00           O
ATOM   2280  N   PHE X 290      82.975  24.303  36.199  0.00  0.00           N
ATOM   2281  CA  PHE X 290      83.613  25.558  35.825  0.00  0.00           C
ATOM   2282  CB  PHE X 290      82.579  26.615  35.440  0.00  0.00           C
ATOM   2283  CG  PHE X 290      81.660  26.177  34.340  0.00  0.00           C
ATOM   2284  CD1 PHE X 290      80.408  25.676  34.629  0.00  0.00           C
ATOM   2285  CE1 PHE X 290      79.560  25.264  33.620  0.00  0.00           C
ATOM   2286  CZ  PHE X 290      79.957  25.336  32.308  0.00  0.00           C
ATOM   2287  CE2 PHE X 290      81.200  25.817  31.996  0.00  0.00           C
ATOM   2288  CD2 PHE X 290      82.057  26.234  33.011  0.00  0.00           C
ATOM   2289  C   PHE X 290      84.479  26.010  37.000  0.00  0.00           C
ATOM   2290  O   PHE X 290      84.251  27.044  37.625  0.00  0.00           O
ATOM   2291  N   ARG X 291      85.495  25.213  37.297  0.00  0.00           N
ATOM   2292  CA  ARG X 291      86.238  25.397  38.527  0.00  0.00           C
ATOM   2293  CB  ARG X 291      87.280  24.292  38.678  0.00  0.00           C
ATOM   2294  CG  ARG X 291      87.869  24.251  40.040  0.00  0.00           C
ATOM   2295  CD  ARG X 291      88.652  22.979  40.264  0.00  0.00           C
ATOM   2296  NE  ARG X 291      88.976  22.813  41.675  0.00  0.00           N
ATOM   2297  CZ  ARG X 291      89.335  21.660  42.224  0.00  0.00           C
ATOM   2298  NH1 ARG X 291      89.608  21.597  43.520  0.00  0.00           N
ATOM   2299  NH2 ARG X 291      89.425  20.571  41.476  0.00  0.00           N
ATOM   2300  C   ARG X 291      86.925  26.765  38.548  0.00  0.00           C
ATOM   2301  O   ARG X 291      87.510  27.197  37.542  0.00  0.00           O
ATOM   2302  N   PRO X 292      86.863  27.477  39.663  0.00  0.00           N
ATOM   2303  CD  PRO X 292      85.873  27.309  40.730  0.00  0.00           C
ATOM   2304  CG  PRO X 292      85.699  28.683  41.246  0.00  0.00           C
ATOM   2305  CB  PRO X 292      86.986  29.389  41.025  0.00  0.00           C
ATOM   2306  CA  PRO X 292      87.620  28.725  39.796  0.00  0.00           C
ATOM   2307  C   PRO X 292      89.103  28.440  40.019  0.00  0.00           C
ATOM   2308  O   PRO X 292      89.504  27.325  40.361  0.00  0.00           O
ATOM   2309  N   LYS X 293      89.916  29.482  39.817  0.00  0.00           N
ATOM   2310  CA  LYS X 293      91.363  29.367  40.001  0.00  0.00           C
ATOM   2311  CB  LYS X 293      92.068  30.640  39.519  0.00  0.00           C
ATOM   2312  CG  LYS X 293      91.596  31.135  38.176  0.00  0.00           C
ATOM   2313  CD  LYS X 293      92.593  32.111  37.574  0.00  0.00           C
ATOM   2314  CE  LYS X 293      92.377  32.222  36.067  0.00  0.00           C
ATOM   2315  NZ  LYS X 293      92.487  30.893  35.392  0.00  0.00           N
ATOM   2316  C   LYS X 293      91.711  29.108  41.460  0.00  0.00           C
ATOM   2317  O   LYS X 293      92.417  28.144  41.787  0.00  0.00           O
ATOM   2318  N   THR X 294      91.250  29.979  42.347  0.00  0.00           N
ATOM   2319  CA  THR X 294      91.348  29.743  43.775  0.00  0.00           C
ATOM   2320  CB  THR X 294      91.869  30.972  44.525  0.00  0.00           C
ATOM   2321  CG2 THR X 294      93.310  31.281  44.101  0.00  0.00           C
ATOM   2322  OG1 THR X 294      91.030  32.105  44.267  0.00  0.00           O
ATOM   2323  C   THR X 294      89.981  29.319  44.294  0.00  0.00           C
ATOM   2324  O   THR X 294      88.962  29.957  43.997  0.00  0.00           O
ATOM   2325  N   ILE X 295      89.976  28.226  45.040  0.00  0.00           N
ATOM   2326  CA  ILE X 295      88.751  27.660  45.595  0.00  0.00           C
ATOM   2327  CB  ILE X 295      88.933  26.176  45.879  0.00  0.00           C
ATOM   2328  CG2 ILE X 295      87.608  25.557  46.322  0.00  0.00           C
ATOM   2329  CG1 ILE X 295      89.511  25.450  44.656  0.00  0.00           C
ATOM   2330  CD1 ILE X 295      91.051  25.375  44.633  0.00  0.00           C
ATOM   2331  C   ILE X 295      88.399  28.419  46.870  0.00  0.00           C
ATOM   2332  O   ILE X 295      89.253  28.543  47.765  0.00  0.00           O
ATOM   2333  N   PRO X 296      87.187  28.938  46.985  0.00  0.00           N
ATOM   2334  CD  PRO X 296      86.139  28.960  45.954  0.00  0.00           C
ATOM   2335  CG  PRO X 296      85.236  30.044  46.426  0.00  0.00           C
ATOM   2336  CB  PRO X 296      85.330  30.020  47.929  0.00  0.00           C
ATOM   2337  CA  PRO X 296      86.762  29.550  48.234  0.00  0.00           C
ATOM   2338  C   PRO X 296      86.766  28.523  49.347  0.00  0.00           C
ATOM   2339  O   PRO X 296      86.219  27.422  49.178  0.00  0.00           O
ATOM   2340  N   PRO X 297      87.369  28.834  50.493  0.00  0.00           N
ATOM   2341  CD  PRO X 297      88.238  29.989  50.767  0.00  0.00           C
ATOM   2342  CG  PRO X 297      88.122  30.134  52.244  0.00  0.00           C
ATOM   2343  CB  PRO X 297      87.870  28.719  52.800  0.00  0.00           C
ATOM   2344  CA  PRO X 297      87.283  27.904  51.637  0.00  0.00           C
ATOM   2345  C   PRO X 297      85.864  27.441  51.933  0.00  0.00           C
ATOM   2346  O   PRO X 297      85.629  26.241  52.154  0.00  0.00           O
ATOM   2347  N   LEU X 298      84.901  28.369  51.920  0.00  0.00           N
ATOM   2348  CA  LEU X 298      83.508  28.029  52.172  0.00  0.00           C
ATOM   2349  CB  LEU X 298      82.682  29.323  52.291  0.00  0.00           C
ATOM   2350  CG  LEU X 298      81.266  29.254  52.876  0.00  0.00           C
ATOM   2351  CD1 LEU X 298      81.280  28.523  54.198  0.00  0.00           C
ATOM   2352  CD2 LEU X 298      80.655  30.647  53.041  0.00  0.00           C
ATOM   2353  C   LEU X 298      82.919  27.124  51.096  0.00  0.00           C
ATOM   2354  O   LEU X 298      81.848  26.545  51.307  0.00  0.00           O
ATOM   2355  N   ALA X 299      83.588  26.985  49.952  0.00  0.00           N
ATOM   2356  CA  ALA X 299      83.081  26.099  48.906  0.00  0.00           C
ATOM   2357  CB  ALA X 299      83.593  26.547  47.527  0.00  0.00           C
ATOM   2358  C   ALA X 299      83.466  24.642  49.118  0.00  0.00           C
ATOM   2359  O   ALA X 299      83.002  23.772  48.366  0.00  0.00           O
ATOM   2360  N   ILE X 300      84.309  24.359  50.093  0.00  0.00           N
ATOM   2361  CA  ILE X 300      84.693  22.971  50.354  0.00  0.00           C
ATOM   2362  CB  ILE X 300      85.940  22.922  51.235  0.00  0.00           C
ATOM   2363  CG2 ILE X 300      86.389  21.494  51.430  0.00  0.00           C
ATOM   2364  CG1 ILE X 300      87.068  23.725  50.592  0.00  0.00           C
ATOM   2365  CD1 ILE X 300      88.148  24.109  51.552  0.00  0.00           C
ATOM   2366  C   ILE X 300      83.518  22.252  51.005  0.00  0.00           C
ATOM   2367  O   ILE X 300      82.942  22.771  51.979  0.00  0.00           O
ATOM   2368  N   PRO X 301      83.123  21.078  50.500  0.00  0.00           N
ATOM   2369  CD  PRO X 301      83.683  20.404  49.320  0.00  0.00           C
ATOM   2370  CG  PRO X 301      82.590  19.453  48.931  0.00  0.00           C
ATOM   2371  CB  PRO X 301      81.845  19.153  50.152  0.00  0.00           C
ATOM   2372  CA  PRO X 301      81.829  20.489  50.891  0.00  0.00           C
ATOM   2373  C   PRO X 301      81.632  20.292  52.382  0.00  0.00           C
ATOM   2374  O   PRO X 301      80.553  20.598  52.899  0.00  0.00           O
ATOM   2375  N   GLU X 302      82.632  19.768  53.086  0.00  0.00           N
ATOM   2376  CA  GLU X 302      82.517  19.592  54.530  0.00  0.00           C
ATOM   2377  CB  GLU X 302      83.777  18.909  55.058  0.00  0.00           C
ATOM   2378  CG  GLU X 302      83.552  17.880  56.153  0.00  0.00           C
ATOM   2379  CD  GLU X 302      84.826  17.585  56.937  0.00  0.00           C
ATOM   2380  OE1 GLU X 302      85.345  16.449  56.857  0.00  0.00           O
ATOM   2381  OE2 GLU X 302      85.318  18.504  57.625  0.00  0.00           O
ATOM   2382  C   GLU X 302      82.311  20.937  55.222  0.00  0.00           C
ATOM   2383  O   GLU X 302      81.484  21.073  56.139  0.00  0.00           O
ATOM   2384  N   ARG X 303      83.056  21.944  54.782  0.00  0.00           N
ATOM   2385  CA  ARG X 303      82.886  23.279  55.322  0.00  0.00           C
ATOM   2386  CB  ARG X 303      84.007  24.174  54.793  0.00  0.00           C
ATOM   2387  CG  ARG X 303      83.838  25.656  55.046  0.00  0.00           C
ATOM   2388  CD  ARG X 303      84.313  25.991  56.420  0.00  0.00           C
ATOM   2389  NE  ARG X 303      83.843  27.289  56.882  0.00  0.00           N
ATOM   2390  CZ  ARG X 303      84.492  28.430  56.675  0.00  0.00           C
ATOM   2391  NH1 ARG X 303      84.000  29.556  57.169  0.00  0.00           N
ATOM   2392  NH2 ARG X 303      85.627  28.452  55.979  0.00  0.00           N
ATOM   2393  C   ARG X 303      81.511  23.840  54.966  0.00  0.00           C
ATOM   2394  O   ARG X 303      80.803  24.375  55.827  0.00  0.00           O
ATOM   2395  N   LEU X 304      81.116  23.729  53.697  0.00  0.00           N
ATOM   2396  CA  LEU X 304      79.873  24.351  53.268  0.00  0.00           C
ATOM   2397  CB  LEU X 304      79.737  24.260  51.749  0.00  0.00           C
ATOM   2398  CG  LEU X 304      78.435  24.843  51.206  0.00  0.00           C
ATOM   2399  CD1 LEU X 304      78.205  26.246  51.742  0.00  0.00           C
ATOM   2400  CD2 LEU X 304      78.426  24.847  49.687  0.00  0.00           C
ATOM   2401  C   LEU X 304      78.667  23.733  53.973  0.00  0.00           C
ATOM   2402  O   LEU X 304      77.765  24.460  54.412  0.00  0.00           O
ATOM   2403  N   ASN X 305      78.616  22.405  54.124  0.00  0.00           N
ATOM   2404  CA  ASN X 305      77.402  21.937  54.775  0.00  0.00           C
ATOM   2405  CB  ASN X 305      76.944  20.570  54.234  0.00  0.00           C
ATOM   2406  CG  ASN X 305      78.052  19.619  54.060  0.00  0.00           C
ATOM   2407  OD1 ASN X 305      78.895  19.481  54.940  0.00  0.00           O
ATOM   2408  ND2 ASN X 305      78.088  18.954  52.909  0.00  0.00           N
ATOM   2409  C   ASN X 305      77.520  21.929  56.291  0.00  0.00           C
ATOM   2410  O   ASN X 305      76.490  21.910  56.964  0.00  0.00           O
ATOM   2411  N   ALA X 306      78.721  22.022  56.857  0.00  0.00           N
ATOM   2412  CA  ALA X 306      78.782  22.403  58.265  0.00  0.00           C
ATOM   2413  CB  ALA X 306      80.238  22.404  58.739  0.00  0.00           C
ATOM   2414  C   ALA X 306      78.122  23.772  58.476  0.00  0.00           C
ATOM   2415  O   ALA X 306      77.256  23.943  59.354  0.00  0.00           O
ATOM   2416  N   HIE X 307      78.494  24.742  57.631  0.00  0.00           N
ATOM   2417  CA  HIE X 307      77.893  26.073  57.629  0.00  0.00           C
ATOM   2418  CB  HIE X 307      78.526  26.889  56.503  0.00  0.00           C
ATOM   2419  CG  HIE X 307      78.289  28.357  56.609  0.00  0.00           C
ATOM   2420  ND1 HIE X 307      79.190  29.207  57.210  0.00  0.00           N
ATOM   2421  CE1 HIE X 307      78.726  30.442  57.153  0.00  0.00           C
ATOM   2422  NE2 HIE X 307      77.554  30.421  56.542  0.00  0.00           N
ATOM   2423  CD2 HIE X 307      77.259  29.128  56.189  0.00  0.00           C
ATOM   2424  C   HIE X 307      76.374  26.015  57.459  0.00  0.00           C
ATOM   2425  O   HIE X 307      75.621  26.649  58.220  0.00  0.00           O
ATOM   2426  N   CYS X 308      75.904  25.274  56.452  0.00  0.00           N
ATOM   2427  CA  CYS X 308      74.474  25.229  56.171  0.00  0.00           C
ATOM   2428  CB  CYS X 308      74.215  24.546  54.823  0.00  0.00           C
ATOM   2429  SG  CYS X 308      74.710  25.522  53.352  0.00  0.00           S
ATOM   2430  C   CYS X 308      73.714  24.526  57.286  0.00  0.00           C
ATOM   2431  O   CYS X 308      72.587  24.914  57.600  0.00  0.00           O
ATOM   2432  N   GLU X 309      74.316  23.514  57.909  0.00  0.00           N
ATOM   2433  CA  GLU X 309      73.657  22.822  59.015  0.00  0.00           C
ATOM   2434  CB  GLU X 309      74.453  21.557  59.380  0.00  0.00           C
ATOM   2435  CG  GLU X 309      74.032  20.823  60.654  0.00  0.00           C
ATOM   2436  CD  GLU X 309      75.169  19.980  61.249  0.00  0.00           C
ATOM   2437  OE1 GLU X 309      75.955  19.380  60.475  0.00  0.00           O
ATOM   2438  OE2 GLU X 309      75.287  19.928  62.495  0.00  0.00           O
ATOM   2439  C   GLU X 309      73.486  23.750  60.217  0.00  0.00           C
ATOM   2440  O   GLU X 309      72.416  23.779  60.844  0.00  0.00           O
ATOM   2441  N   GLU X 310      74.523  24.528  60.554  0.00  0.00           N
ATOM   2442  CA  GLU X 310      74.353  25.491  61.644  0.00  0.00           C
ATOM   2443  CB  GLU X 310      75.670  26.215  61.955  0.00  0.00           C
ATOM   2444  CG  GLU X 310      75.498  27.240  63.077  0.00  0.00           C
ATOM   2445  CD  GLU X 310      76.752  28.051  63.382  0.00  0.00           C
ATOM   2446  OE1 GLU X 310      77.778  27.888  62.685  0.00  0.00           O
ATOM   2447  OE2 GLU X 310      76.710  28.864  64.332  0.00  0.00           O
ATOM   2448  C   GLU X 310      73.261  26.507  61.309  0.00  0.00           C
ATOM   2449  O   GLU X 310      72.370  26.789  62.128  0.00  0.00           O
ATOM   2450  N   LEU X 311      73.317  27.070  60.102  0.00  0.00           N
ATOM   2451  CA  LEU X 311      72.310  28.053  59.715  0.00  0.00           C
ATOM   2452  CB  LEU X 311      72.660  28.614  58.336  0.00  0.00           C
ATOM   2453  CG  LEU X 311      71.650  29.338  57.460  0.00  0.00           C
ATOM   2454  CD1 LEU X 311      70.918  30.382  58.234  0.00  0.00           C
ATOM   2455  CD2 LEU X 311      72.416  29.999  56.345  0.00  0.00           C
ATOM   2456  C   LEU X 311      70.904  27.454  59.752  0.00  0.00           C
ATOM   2457  O   LEU X 311      69.960  28.096  60.236  0.00  0.00           O
ATOM   2458  N   TYR X 312      70.749  26.206  59.291  0.00  0.00           N
ATOM   2459  CA  TYR X 312      69.428  25.592  59.320  0.00  0.00           C
ATOM   2460  CB  TYR X 312      69.396  24.244  58.600  0.00  0.00           C
ATOM   2461  CG  TYR X 312      68.098  23.518  58.928  0.00  0.00           C
ATOM   2462  CD1 TYR X 312      66.909  23.853  58.286  0.00  0.00           C
ATOM   2463  CE1 TYR X 312      65.728  23.224  58.608  0.00  0.00           C
ATOM   2464  CZ  TYR X 312      65.723  22.255  59.594  0.00  0.00           C
ATOM   2465  OH  TYR X 312      64.559  21.615  59.953  0.00  0.00           O
ATOM   2466  CE2 TYR X 312      66.886  21.915  60.240  0.00  0.00           C
ATOM   2467  CD2 TYR X 312      68.053  22.543  59.912  0.00  0.00           C
ATOM   2468  C   TYR X 312      68.953  25.407  60.749  0.00  0.00           C
ATOM   2469  O   TYR X 312      67.791  25.686  61.058  0.00  0.00           O
ATOM   2470  N   GLU X 313      69.826  24.928  61.639  0.00  0.00           N
ATOM   2471  CA  GLU X 313      69.362  24.673  62.996  0.00  0.00           C
ATOM   2472  CB  GLU X 313      70.436  23.945  63.802  0.00  0.00           C
ATOM   2473  CG  GLU X 313      70.351  22.417  63.703  0.00  0.00           C
ATOM   2474  CD  GLU X 313      69.095  21.822  64.365  0.00  0.00           C
ATOM   2475  OE1 GLU X 313      68.045  22.502  64.480  0.00  0.00           O
ATOM   2476  OE2 GLU X 313      69.160  20.654  64.792  0.00  0.00           O
ATOM   2477  C   GLU X 313      68.935  25.967  63.674  0.00  0.00           C
ATOM   2478  O   GLU X 313      67.951  25.989  64.430  0.00  0.00           O
ATOM   2479  N   LEU X 314      69.649  27.062  63.389  0.00  0.00           N
ATOM   2480  CA  LEU X 314      69.226  28.368  63.883  0.00  0.00           C
ATOM   2481  CB  LEU X 314      70.251  29.414  63.480  0.00  0.00           C
ATOM   2482  CG  LEU X 314      71.524  29.418  64.303  0.00  0.00           C
ATOM   2483  CD1 LEU X 314      72.547  30.216  63.557  0.00  0.00           C
ATOM   2484  CD2 LEU X 314      71.237  30.043  65.653  0.00  0.00           C
ATOM   2485  C   LEU X 314      67.849  28.744  63.351  0.00  0.00           C
ATOM   2486  O   LEU X 314      67.013  29.293  64.088  0.00  0.00           O
ATOM   2487  N   ILE X 315      67.600  28.465  62.066  0.00  0.00           N
ATOM   2488  CA  ILE X 315      66.301  28.791  61.484  0.00  0.00           C
ATOM   2489  CB  ILE X 315      66.354  28.635  59.953  0.00  0.00           C
ATOM   2490  CG2 ILE X 315      64.953  28.571  59.348  0.00  0.00           C
ATOM   2491  CG1 ILE X 315      67.153  29.785  59.320  0.00  0.00           C
ATOM   2492  CD1 ILE X 315      66.425  31.157  59.329  0.00  0.00           C
ATOM   2493  C   ILE X 315      65.201  27.939  62.118  0.00  0.00           C
ATOM   2494  O   ILE X 315      64.113  28.437  62.425  0.00  0.00           O
ATOM   2495  N   ALA X 316      65.474  26.655  62.349  0.00  0.00           N
ATOM   2496  CA  ALA X 316      64.492  25.778  62.978  0.00  0.00           C
ATOM   2497  CB  ALA X 316      65.028  24.347  63.034  0.00  0.00           C
ATOM   2498  C   ALA X 316      64.128  26.276  64.372  0.00  0.00           C
ATOM   2499  O   ALA X 316      62.945  26.388  64.711  0.00  0.00           O
ATOM   2500  N   SER X 317      65.133  26.594  65.194  0.00  0.00           N
ATOM   2501  CA  SER X 317      64.825  27.115  66.523  0.00  0.00           C
ATOM   2502  CB  SER X 317      66.100  27.325  67.330  0.00  0.00           C
ATOM   2503  OG  SER X 317      67.109  27.780  66.465  0.00  0.00           O
ATOM   2504  C   SER X 317      64.029  28.411  66.441  0.00  0.00           C
ATOM   2505  O   SER X 317      63.056  28.590  67.179  0.00  0.00           O
ATOM   2506  N   LEU X 318      64.402  29.320  65.541  0.00  0.00           N
ATOM   2507  CA  LEU X 318      63.608  30.544  65.410  0.00  0.00           C
ATOM   2508  CB  LEU X 318      64.288  31.521  64.448  0.00  0.00           C
ATOM   2509  CG  LEU X 318      63.590  32.875  64.258  0.00  0.00           C
ATOM   2510  CD1 LEU X 318      63.555  33.640  65.565  0.00  0.00           C
ATOM   2511  CD2 LEU X 318      64.241  33.720  63.155  0.00  0.00           C
ATOM   2512  C   LEU X 318      62.165  30.240  64.976  0.00  0.00           C
ATOM   2513  O   LEU X 318      61.224  30.906  65.425  0.00  0.00           O
ATOM   2514  N   ASN X 319      61.962  29.225  64.125  0.00  0.00           N
ATOM   2515  CA  ASN X 319      60.600  28.798  63.802  0.00  0.00           C
ATOM   2516  CB  ASN X 319      60.606  27.666  62.773  0.00  0.00           C
ATOM   2517  CG  ASN X 319      60.713  28.162  61.350  0.00  0.00           C
ATOM   2518  OD1 ASN X 319      59.942  27.755  60.481  0.00  0.00           O
ATOM   2519  ND2 ASN X 319      61.672  29.038  61.099  0.00  0.00           N
ATOM   2520  C   ASN X 319      59.854  28.349  65.056  0.00  0.00           C
ATOM   2521  O   ASN X 319      58.712  28.757  65.293  0.00  0.00           O
ATOM   2522  N   ASN X 320      60.480  27.498  65.870  0.00  0.00           N
ATOM   2523  CA  ASN X 320      59.813  27.040  67.082  0.00  0.00           C
ATOM   2524  CB  ASN X 320      60.707  26.033  67.804  0.00  0.00           C
ATOM   2525  CG  ASN X 320      60.931  24.778  66.979  0.00  0.00           C
ATOM   2526  OD1 ASN X 320      60.112  24.434  66.128  0.00  0.00           O
ATOM   2527  ND2 ASN X 320      62.045  24.098  67.212  0.00  0.00           N
ATOM   2528  C   ASN X 320      59.438  28.216  67.981  0.00  0.00           C
ATOM   2529  O   ASN X 320      58.282  28.349  68.411  0.00  0.00           O
ATOM   2530  N   ILE X 321      60.395  29.108  68.227  0.00  0.00           N
ATOM   2531  CA  ILE X 321      60.181  30.229  69.139  0.00  0.00           C
ATOM   2532  CB  ILE X 321      61.501  30.995  69.344  0.00  0.00           C
ATOM   2533  CG2 ILE X 321      61.295  32.197  70.237  0.00  0.00           C
ATOM   2534  CG1 ILE X 321      62.569  30.073  69.929  0.00  0.00           C
ATOM   2535  CD1 ILE X 321      63.888  30.762  70.161  0.00  0.00           C
ATOM   2536  C   ILE X 321      59.071  31.148  68.622  0.00  0.00           C
ATOM   2537  O   ILE X 321      58.158  31.533  69.363  0.00  0.00           O
ATOM   2538  N   LEU X 322      59.134  31.518  67.345  0.00  0.00           N
ATOM   2539  CA  LEU X 322      58.132  32.436  66.813  0.00  0.00           C
ATOM   2540  CB  LEU X 322      58.538  32.914  65.424  0.00  0.00           C
ATOM   2541  CG  LEU X 322      59.725  33.871  65.364  0.00  0.00           C
ATOM   2542  CD1 LEU X 322      60.023  34.201  63.918  0.00  0.00           C
ATOM   2543  CD2 LEU X 322      59.427  35.127  66.155  0.00  0.00           C
ATOM   2544  C   LEU X 322      56.759  31.782  66.767  0.00  0.00           C
ATOM   2545  O   LEU X 322      55.741  32.441  67.025  0.00  0.00           O
ATOM   2546  N   ASN X 323      56.717  30.485  66.448  0.00  0.00           N
ATOM   2547  CA  ASN X 323      55.457  29.757  66.406  0.00  0.00           C
ATOM   2548  CB  ASN X 323      55.678  28.356  65.845  0.00  0.00           C
ATOM   2549  CG  ASN X 323      55.811  28.358  64.351  0.00  0.00           C
ATOM   2550  OD1 ASN X 323      55.338  29.276  63.678  0.00  0.00           O
ATOM   2551  ND2 ASN X 323      56.457  27.333  63.816  0.00  0.00           N
ATOM   2552  C   ASN X 323      54.799  29.683  67.774  0.00  0.00           C
ATOM   2553  O   ASN X 323      53.565  29.689  67.862  0.00  0.00           O
ATOM   2554  N   LEU X 324      55.583  29.623  68.854  0.00  0.00           N
ATOM   2555  CA  LEU X 324      54.940  29.692  70.164  0.00  0.00           C
ATOM   2556  CB  LEU X 324      55.965  29.503  71.278  0.00  0.00           C
ATOM   2557  CG  LEU X 324      56.599  28.117  71.296  0.00  0.00           C
ATOM   2558  CD1 LEU X 324      57.667  28.043  72.378  0.00  0.00           C
ATOM   2559  CD2 LEU X 324      55.521  27.068  71.507  0.00  0.00           C
ATOM   2560  C   LEU X 324      54.166  30.994  70.371  0.00  0.00           C
ATOM   2561  O   LEU X 324      53.278  31.035  71.230  0.00  0.00           O
ATOM   2562  N   TYR X 325      54.453  32.052  69.596  0.00  0.00           N
ATOM   2563  CA  TYR X 325      53.688  33.293  69.736  0.00  0.00           C
ATOM   2564  CB  TYR X 325      54.468  34.489  69.192  0.00  0.00           C
ATOM   2565  CG  TYR X 325      55.621  34.909  70.063  0.00  0.00           C
ATOM   2566  CD1 TYR X 325      55.413  35.692  71.184  0.00  0.00           C
ATOM   2567  CE1 TYR X 325      56.455  36.066  71.987  0.00  0.00           C
ATOM   2568  CZ  TYR X 325      57.730  35.656  71.677  0.00  0.00           C
ATOM   2569  OH  TYR X 325      58.784  36.024  72.480  0.00  0.00           O
ATOM   2570  CE2 TYR X 325      57.963  34.879  70.571  0.00  0.00           C
ATOM   2571  CD2 TYR X 325      56.918  34.508  69.774  0.00  0.00           C
ATOM   2572  C   TYR X 325      52.352  33.239  69.016  0.00  0.00           C
ATOM   2573  O   TYR X 325      51.440  33.998  69.357  0.00  0.00           O
ATOM   2574  N   MET X 326      52.226  32.393  68.018  0.00  0.00           N
ATOM   2575  CA  MET X 326      51.065  32.537  67.173  0.00  0.00           C
ATOM   2576  CB  MET X 326      51.515  32.849  65.742  0.00  0.00           C
ATOM   2577  CG  MET X 326      52.234  34.189  65.635  0.00  0.00           C
ATOM   2578  SD  MET X 326      52.900  34.595  63.999  0.00  0.00           S
ATOM   2579  CE  MET X 326      54.104  33.303  63.774  0.00  0.00           C
ATOM   2580  C   MET X 326      50.184  31.285  67.198  0.00  0.00           C
ATOM   2581  O   MET X 326      50.682  30.164  67.355  0.00  0.00           O
ATOM   2582  N   PRO X 327      48.848  31.455  67.059  0.00  0.00           N
ATOM   2583  CD  PRO X 327      48.116  32.734  67.040  0.00  0.00           C
ATOM   2584  CG  PRO X 327      46.706  32.321  67.398  0.00  0.00           C
ATOM   2585  CB  PRO X 327      46.557  30.944  66.872  0.00  0.00           C
ATOM   2586  CA  PRO X 327      47.932  30.300  67.094  0.00  0.00           C
ATOM   2587  C   PRO X 327      48.211  29.248  66.031  0.00  0.00           C
ATOM   2588  O   PRO X 327      47.989  29.496  64.842  0.00  0.00           O
ATOM   2589  N   ALA X 328      48.663  28.067  66.458  0.00  0.00           N
ATOM   2590  CA  ALA X 328      49.037  26.967  65.572  0.00  0.00           C
ATOM   2591  CB  ALA X 328      49.163  25.678  66.388  0.00  0.00           C
ATOM   2592  C   ALA X 328      48.042  26.760  64.437  0.00  0.00           C
ATOM   2593  O   ALA X 328      46.844  26.565  64.666  0.00  0.00           O
ATOM   2594  N   GLY X 329      48.532  26.810  63.207  0.00  0.00           N
ATOM   2595  CA  GLY X 329      47.694  26.410  62.096  0.00  0.00           C
ATOM   2596  C   GLY X 329      46.758  27.469  61.559  0.00  0.00           C
ATOM   2597  O   GLY X 329      45.866  27.146  60.766  0.00  0.00           O
ATOM   2598  N   GLN X 330      46.959  28.733  61.930  0.00  0.00           N
ATOM   2599  CA  GLN X 330      46.168  29.840  61.412  0.00  0.00           C
ATOM   2600  CB  GLN X 330      45.180  30.363  62.457  0.00  0.00           C
ATOM   2601  CG  GLN X 330      44.685  29.321  63.447  0.00  0.00           C
ATOM   2602  CD  GLN X 330      43.852  29.945  64.548  0.00  0.00           C
ATOM   2603  OE1 GLN X 330      43.849  31.168  64.721  0.00  0.00           O
ATOM   2604  NE2 GLN X 330      43.138  29.110  65.299  0.00  0.00           N
ATOM   2605  C   GLN X 330      47.090  30.971  60.984  0.00  0.00           C
ATOM   2606  O   GLN X 330      48.218  31.082  61.468  0.00  0.00           O
ATOM   2607  N   GLU X 331      46.597  31.804  60.064  0.00  0.00           N
ATOM   2608  CA  GLU X 331      47.292  33.044  59.740  0.00  0.00           C
ATOM   2609  CB  GLU X 331      46.566  33.825  58.647  0.00  0.00           C
ATOM   2610  CG  GLU X 331      46.682  33.217  57.264  0.00  0.00           C
ATOM   2611  CD  GLU X 331      46.676  34.259  56.159  0.00  0.00           C
ATOM   2612  OE1 GLU X 331      45.938  35.258  56.281  0.00  0.00           O
ATOM   2613  OE2 GLU X 331      47.420  34.080  55.170  0.00  0.00           O
ATOM   2614  C   GLU X 331      47.409  33.896  60.991  0.00  0.00           C
ATOM   2615  O   GLU X 331      46.455  34.013  61.774  0.00  0.00           O
ATOM   2616  N   ALA X 332      48.587  34.483  61.183  0.00  0.00           N
ATOM   2617  CA  ALA X 332      48.833  35.140  62.453  0.00  0.00           C
ATOM   2618  CB  ALA X 332      49.165  34.120  63.545  0.00  0.00           C
ATOM   2619  C   ALA X 332      49.951  36.162  62.283  0.00  0.00           C
ATOM   2620  O   ALA X 332      50.556  36.293  61.209  0.00  0.00           O
ATOM   2621  N   GLU X 333      50.206  36.900  63.365  0.00  0.00           N
ATOM   2622  CA  GLU X 333      51.246  37.917  63.396  0.00  0.00           C
ATOM   2623  CB  GLU X 333      50.761  39.249  62.809  0.00  0.00           C
ATOM   2624  CG  GLU X 333      49.975  40.139  63.764  0.00  0.00           C
ATOM   2625  CD  GLU X 333      50.853  41.191  64.455  0.00  0.00           C
ATOM   2626  OE1 GLU X 333      50.841  41.242  65.707  0.00  0.00           O
ATOM   2627  OE2 GLU X 333      51.552  41.973  63.753  0.00  0.00           O
ATOM   2628  C   GLU X 333      51.685  38.119  64.843  0.00  0.00           C
ATOM   2629  O   GLU X 333      50.912  37.909  65.784  0.00  0.00           O
ATOM   2630  N   HIE X 334      52.940  38.523  65.020  0.00  0.00           N
ATOM   2631  CA  HIE X 334      53.435  38.922  66.332  0.00  0.00           C
ATOM   2632  CB  HIE X 334      54.092  37.765  67.088  0.00  0.00           C
ATOM   2633  CG  HIE X 334      54.665  38.177  68.410  0.00  0.00           C
ATOM   2634  ND1 HIE X 334      53.885  38.661  69.438  0.00  0.00           N
ATOM   2635  CE1 HIE X 334      54.652  38.964  70.470  0.00  0.00           C
ATOM   2636  NE2 HIE X 334      55.905  38.702  70.147  0.00  0.00           N
ATOM   2637  CD2 HIE X 334      55.942  38.214  68.862  0.00  0.00           C
ATOM   2638  C   HIE X 334      54.434  40.056  66.169  0.00  0.00           C
ATOM   2639  O   HIE X 334      55.431  39.918  65.449  0.00  0.00           O
ATOM   2640  N   ARG X 335      54.163  41.174  66.834  0.00  0.00           N
ATOM   2641  CA  ARG X 335      55.023  42.344  66.796  0.00  0.00           C
ATOM   2642  CB  ARG X 335      54.213  43.608  66.533  0.00  0.00           C
ATOM   2643  CG  ARG X 335      55.049  44.864  66.409  0.00  0.00           C
ATOM   2644  CD  ARG X 335      54.164  46.095  66.501  0.00  0.00           C
ATOM   2645  NE  ARG X 335      53.482  46.137  67.788  0.00  0.00           N
ATOM   2646  CZ  ARG X 335      53.964  46.749  68.863  0.00  0.00           C
ATOM   2647  NH1 ARG X 335      55.119  47.389  68.802  0.00  0.00           N
ATOM   2648  NH2 ARG X 335      53.284  46.735  69.998  0.00  0.00           N
ATOM   2649  C   ARG X 335      55.752  42.464  68.121  0.00  0.00           C
ATOM   2650  O   ARG X 335      55.127  42.402  69.184  0.00  0.00           O
ATOM   2651  N   PHE X 336      57.065  42.645  68.065  0.00  0.00           N
ATOM   2652  CA  PHE X 336      57.824  42.866  69.283  0.00  0.00           C
ATOM   2653  CB  PHE X 336      59.272  42.424  69.110  0.00  0.00           C
ATOM   2654  CG  PHE X 336      59.411  40.961  68.851  0.00  0.00           C
ATOM   2655  CD1 PHE X 336      59.387  40.056  69.899  0.00  0.00           C
ATOM   2656  CE1 PHE X 336      59.507  38.695  69.667  0.00  0.00           C
ATOM   2657  CZ  PHE X 336      59.638  38.227  68.372  0.00  0.00           C
ATOM   2658  CE2 PHE X 336      59.650  39.119  67.317  0.00  0.00           C
ATOM   2659  CD2 PHE X 336      59.528  40.481  67.559  0.00  0.00           C
ATOM   2660  C   PHE X 336      57.717  44.336  69.653  0.00  0.00           C
ATOM   2661  O   PHE X 336      58.015  45.219  68.835  0.00  0.00           O
ATOM   2662  N   ALA X 337      57.254  44.588  70.875  0.00  0.00           N
ATOM   2663  CA  ALA X 337      57.093  45.947  71.359  0.00  0.00           C
ATOM   2664  CB  ALA X 337      56.424  45.941  72.732  0.00  0.00           C
ATOM   2665  C   ALA X 337      58.446  46.642  71.426  0.00  0.00           C
ATOM   2666  O   ALA X 337      59.463  46.026  71.771  0.00  0.00           O
ATOM   2667  N   MET X 338      58.449  47.927  71.063  0.00  0.00           N
ATOM   2668  CA  MET X 338      59.639  48.781  71.083  0.00  0.00           C
ATOM   2669  CB  MET X 338      60.118  49.030  72.518  0.00  0.00           C
ATOM   2670  CG  MET X 338      59.223  49.961  73.332  0.00  0.00           C
ATOM   2671  SD  MET X 338      59.268  51.686  72.766  0.00  0.00           S
ATOM   2672  CE  MET X 338      61.026  52.019  72.756  0.00  0.00           C
ATOM   2673  C   MET X 338      60.777  48.213  70.243  0.00  0.00           C
ATOM   2674  O   MET X 338      61.928  48.641  70.394  0.00  0.00           O
ATOM   2675  N   GLY X 339      60.475  47.263  69.354  0.00  0.00           N
ATOM   2676  CA  GLY X 339      61.508  46.585  68.588  0.00  0.00           C
ATOM   2677  C   GLY X 339      62.558  45.905  69.440  0.00  0.00           C
ATOM   2678  O   GLY X 339      63.702  45.747  68.999  0.00  0.00           O
ATOM   2679  N   GLU X 340      62.203  45.510  70.662  0.00  0.00           N
ATOM   2680  CA  GLU X 340      63.109  44.814  71.569  0.00  0.00           C
ATOM   2681  CB  GLU X 340      62.891  45.268  73.015  0.00  0.00           C
ATOM   2682  CG  GLU X 340      63.280  44.215  74.051  0.00  0.00           C
ATOM   2683  CD  GLU X 340      63.732  44.814  75.377  0.00  0.00           C
ATOM   2684  OE1 GLU X 340      62.942  45.554  76.004  0.00  0.00           O
ATOM   2685  OE2 GLU X 340      64.886  44.546  75.787  0.00  0.00           O
ATOM   2686  C   GLU X 340      62.886  43.314  71.438  0.00  0.00           C
ATOM   2687  O   GLU X 340      61.796  42.814  71.734  0.00  0.00           O
ATOM   2688  N   LEU X 341      63.874  42.627  71.004  0.00  0.00           N
ATOM   2689  CA  LEU X 341      63.739  41.180  70.932  0.00  0.00           C
ATOM   2690  CB  LEU X 341      64.625  40.622  69.828  0.00  0.00           C
ATOM   2691  CG  LEU X 341      64.268  40.980  68.385  0.00  0.00           C
ATOM   2692  CD1 LEU X 341      65.419  40.621  67.469  0.00  0.00           C
ATOM   2693  CD2 LEU X 341      62.994  40.269  67.953  0.00  0.00           C
ATOM   2694  C   LEU X 341      64.134  40.535  72.255  0.00  0.00           C
ATOM   2695  O   LEU X 341      64.994  41.055  72.970  0.00  0.00           O
ATOM   2696  N   PRO X 342      63.522  39.406  72.611  0.00  0.00           N
ATOM   2697  CD  PRO X 342      62.268  38.856  72.074  0.00  0.00           C
ATOM   2698  CG  PRO X 342      62.313  37.435  72.517  0.00  0.00           C
ATOM   2699  CB  PRO X 342      63.130  37.379  73.761  0.00  0.00           C
ATOM   2700  CA  PRO X 342      64.070  38.591  73.703  0.00  0.00           C
ATOM   2701  C   PRO X 342      65.499  38.173  73.394  0.00  0.00           C
ATOM   2702  O   PRO X 342      65.870  37.987  72.237  0.00  0.00           O
ATOM   2703  N   ASP X 343      66.306  38.018  74.452  0.00  0.00           N
ATOM   2704  CA  ASP X 343      67.744  37.813  74.274  0.00  0.00           C
ATOM   2705  CB  ASP X 343      68.421  37.675  75.637  0.00  0.00           C
ATOM   2706  CG  ASP X 343      68.421  38.984  76.412  0.00  0.00           C
ATOM   2707  OD1 ASP X 343      68.600  40.047  75.780  0.00  0.00           O
ATOM   2708  OD2 ASP X 343      68.229  38.963  77.647  0.00  0.00           O
ATOM   2709  C   ASP X 343      68.051  36.612  73.385  0.00  0.00           C
ATOM   2710  O   ASP X 343      68.931  36.686  72.520  0.00  0.00           O
ATOM   2711  N   GLU X 344      67.321  35.508  73.564  0.00  0.00           N
ATOM   2712  CA  GLU X 344      67.543  34.325  72.736  0.00  0.00           C
ATOM   2713  CB  GLU X 344      66.626  33.191  73.194  0.00  0.00           C
ATOM   2714  CG  GLU X 344      66.370  33.163  74.707  0.00  0.00           C
ATOM   2715  CD  GLU X 344      65.255  34.118  75.132  0.00  0.00           C
ATOM   2716  OE1 GLU X 344      64.255  34.219  74.386  0.00  0.00           O
ATOM   2717  OE2 GLU X 344      65.382  34.771  76.198  0.00  0.00           O
ATOM   2718  C   GLU X 344      67.325  34.634  71.255  0.00  0.00           C
ATOM   2719  O   GLU X 344      68.141  34.249  70.400  0.00  0.00           O
ATOM   2720  N   VAL X 345      66.244  35.356  70.935  0.00  0.00           N
ATOM   2721  CA  VAL X 345      65.935  35.679  69.543  0.00  0.00           C
ATOM   2722  CB  VAL X 345      64.528  36.295  69.436  0.00  0.00           C
ATOM   2723  CG1 VAL X 345      64.232  36.753  67.997  0.00  0.00           C
ATOM   2724  CG2 VAL X 345      63.499  35.306  69.884  0.00  0.00           C
ATOM   2725  C   VAL X 345      66.989  36.605  68.952  0.00  0.00           C
ATOM   2726  O   VAL X 345      67.369  36.461  67.786  0.00  0.00           O
ATOM   2727  N   LEU X 346      67.465  37.581  69.736  0.00  0.00           N
ATOM   2728  CA  LEU X 346      68.509  38.477  69.250  0.00  0.00           C
ATOM   2729  CB  LEU X 346      68.775  39.594  70.261  0.00  0.00           C
ATOM   2730  CG  LEU X 346      69.979  40.474  69.886  0.00  0.00           C
ATOM   2731  CD1 LEU X 346      69.732  41.197  68.556  0.00  0.00           C
ATOM   2732  CD2 LEU X 346      70.328  41.464  70.980  0.00  0.00           C
ATOM   2733  C   LEU X 346      69.791  37.716  68.964  0.00  0.00           C
ATOM   2734  O   LEU X 346      70.422  37.920  67.919  0.00  0.00           O
ATOM   2735  N   GLU X 347      70.198  36.842  69.890  0.00  0.00           N
ATOM   2736  CA  GLU X 347      71.368  35.993  69.682  0.00  0.00           C
ATOM   2737  CB  GLU X 347      71.503  35.035  70.871  0.00  0.00           C
ATOM   2738  CG  GLU X 347      72.540  33.942  70.709  0.00  0.00           C
ATOM   2739  CD  GLU X 347      72.857  33.235  72.019  0.00  0.00           C
ATOM   2740  OE1 GLU X 347      72.111  32.301  72.394  0.00  0.00           O
ATOM   2741  OE2 GLU X 347      73.853  33.617  72.677  0.00  0.00           O
ATOM   2742  C   GLU X 347      71.260  35.232  68.362  0.00  0.00           C
ATOM   2743  O   GLU X 347      72.155  35.302  67.495  0.00  0.00           O
ATOM   2744  N   ILE X 348      70.136  34.529  68.178  0.00  0.00           N
ATOM   2745  CA  ILE X 348      69.896  33.827  66.922  0.00  0.00           C
ATOM   2746  CB  ILE X 348      68.507  33.164  66.935  0.00  0.00           C
ATOM   2747  CG2 ILE X 348      68.108  32.742  65.521  0.00  0.00           C
ATOM   2748  CG1 ILE X 348      68.482  31.990  67.918  0.00  0.00           C
ATOM   2749  CD1 ILE X 348      67.094  31.434  68.157  0.00  0.00           C
ATOM   2750  C   ILE X 348      70.051  34.776  65.738  0.00  0.00           C
ATOM   2751  O   ILE X 348      70.756  34.466  64.768  0.00  0.00           O
ATOM   2752  N   CYS X 349      69.425  35.956  65.807  0.00  0.00           N
ATOM   2753  CA  CYS X 349      69.489  36.881  64.679  0.00  0.00           C
ATOM   2754  CB  CYS X 349      68.654  38.125  64.964  0.00  0.00           C
ATOM   2755  SG  CYS X 349      66.896  37.767  64.986  0.00  0.00           S
ATOM   2756  C   CYS X 349      70.922  37.275  64.346  0.00  0.00           C
ATOM   2757  O   CYS X 349      71.305  37.303  63.169  0.00  0.00           O
ATOM   2758  N   GLN X 350      71.726  37.584  65.367  0.00  0.00           N
ATOM   2759  CA  GLN X 350      73.104  37.998  65.122  0.00  0.00           C
ATOM   2760  CB  GLN X 350      73.776  38.352  66.444  0.00  0.00           C
ATOM   2761  CG  GLN X 350      73.288  39.682  66.993  0.00  0.00           C
ATOM   2762  CD  GLN X 350      73.627  39.885  68.453  0.00  0.00           C
ATOM   2763  OE1 GLN X 350      73.853  38.927  69.196  0.00  0.00           O
ATOM   2764  NE2 GLN X 350      73.642  41.135  68.880  0.00  0.00           N
ATOM   2765  C   GLN X 350      73.871  36.916  64.379  0.00  0.00           C
ATOM   2766  O   GLN X 350      74.554  37.200  63.376  0.00  0.00           O
ATOM   2767  N   ARG X 351      73.719  35.658  64.816  0.00  0.00           N
ATOM   2768  CA  ARG X 351      74.417  34.574  64.123  0.00  0.00           C
ATOM   2769  CB  ARG X 351      74.320  33.281  64.927  0.00  0.00           C
ATOM   2770  CG  ARG X 351      75.187  32.169  64.362  0.00  0.00           C
ATOM   2771  CD  ARG X 351      76.645  32.567  64.291  0.00  0.00           C
ATOM   2772  NE  ARG X 351      77.459  31.433  63.860  0.00  0.00           N
ATOM   2773  CZ  ARG X 351      78.765  31.489  63.619  0.00  0.00           C
ATOM   2774  NH1 ARG X 351      79.428  32.636  63.756  0.00  0.00           N
ATOM   2775  NH2 ARG X 351      79.402  30.393  63.233  0.00  0.00           N
ATOM   2776  C   ARG X 351      73.883  34.368  62.704  0.00  0.00           C
ATOM   2777  O   ARG X 351      74.659  34.109  61.774  0.00  0.00           O
ATOM   2778  N   LEU X 352      72.567  34.468  62.515  0.00  0.00           N
ATOM   2779  CA  LEU X 352      72.007  34.359  61.170  0.00  0.00           C
ATOM   2780  CB  LEU X 352      70.483  34.431  61.222  0.00  0.00           C
ATOM   2781  CG  LEU X 352      69.768  33.256  61.890  0.00  0.00           C
ATOM   2782  CD1 LEU X 352      68.295  33.586  62.014  0.00  0.00           C
ATOM   2783  CD2 LEU X 352      69.968  31.986  61.077  0.00  0.00           C
ATOM   2784  C   LEU X 352      72.550  35.444  60.250  0.00  0.00           C
ATOM   2785  O   LEU X 352      72.846  35.177  59.081  0.00  0.00           O
ATOM   2786  N   ALA X 353      72.691  36.671  60.758  0.00  0.00           N
ATOM   2787  CA  ALA X 353      73.314  37.723  59.967  0.00  0.00           C
ATOM   2788  CB  ALA X 353      73.394  39.014  60.773  0.00  0.00           C
ATOM   2789  C   ALA X 353      74.693  37.295  59.508  0.00  0.00           C
ATOM   2790  O   ALA X 353      75.025  37.395  58.315  0.00  0.00           O
ATOM   2791  N   LYS X 354      75.496  36.762  60.432  0.00  0.00           N
ATOM   2792  CA  LYS X 354      76.799  36.259  60.016  0.00  0.00           C
ATOM   2793  CB  LYS X 354      77.548  35.664  61.210  0.00  0.00           C
ATOM   2794  CG  LYS X 354      79.036  35.527  60.958  0.00  0.00           C
ATOM   2795  CD  LYS X 354      79.536  36.741  60.207  0.00  0.00           C
ATOM   2796  CE  LYS X 354      81.024  36.840  60.270  0.00  0.00           C
ATOM   2797  NZ  LYS X 354      81.512  38.022  59.554  0.00  0.00           N
ATOM   2798  C   LYS X 354      76.664  35.233  58.893  0.00  0.00           C
ATOM   2799  O   LYS X 354      77.219  35.417  57.798  0.00  0.00           O
ATOM   2800  N   LEU X 355      75.883  34.171  59.129  0.00  0.00           N
ATOM   2801  CA  LEU X 355      75.934  33.003  58.247  0.00  0.00           C
ATOM   2802  CB  LEU X 355      75.241  31.812  58.913  0.00  0.00           C
ATOM   2803  CG  LEU X 355      75.823  31.328  60.250  0.00  0.00           C
ATOM   2804  CD1 LEU X 355      74.960  30.251  60.830  0.00  0.00           C
ATOM   2805  CD2 LEU X 355      77.248  30.832  60.101  0.00  0.00           C
ATOM   2806  C   LEU X 355      75.308  33.294  56.887  0.00  0.00           C
ATOM   2807  O   LEU X 355      75.786  32.805  55.847  0.00  0.00           O
ATOM   2808  N   THR X 356      74.241  34.085  56.864  0.00  0.00           N
ATOM   2809  CA  THR X 356      73.643  34.392  55.579  0.00  0.00           C
ATOM   2810  CB  THR X 356      72.207  34.892  55.746  0.00  0.00           C
ATOM   2811  CG2 THR X 356      71.349  33.804  56.344  0.00  0.00           C
ATOM   2812  OG1 THR X 356      72.179  36.049  56.596  0.00  0.00           O
ATOM   2813  C   THR X 356      74.480  35.406  54.822  0.00  0.00           C
ATOM   2814  O   THR X 356      74.490  35.386  53.587  0.00  0.00           O
ATOM   2815  N   GLU X 357      75.199  36.289  55.525  0.00  0.00           N
ATOM   2816  CA  GLU X 357      76.074  37.204  54.799  0.00  0.00           C
ATOM   2817  CB  GLU X 357      76.632  38.281  55.726  0.00  0.00           C
ATOM   2818  CG  GLU X 357      77.783  39.076  55.111  0.00  0.00           C
ATOM   2819  CD  GLU X 357      77.355  39.958  53.925  0.00  0.00           C
ATOM   2820  OE1 GLU X 357      76.143  40.217  53.769  0.00  0.00           O
ATOM   2821  OE2 GLU X 357      78.233  40.408  53.154  0.00  0.00           O
ATOM   2822  C   GLU X 357      77.204  36.441  54.127  0.00  0.00           C
ATOM   2823  O   GLU X 357      77.566  36.732  52.976  0.00  0.00           O
ATOM   2824  N   MET X 358      77.768  35.451  54.833  0.00  0.00           N
ATOM   2825  CA  MET X 358      78.835  34.636  54.256  0.00  0.00           C
ATOM   2826  CB  MET X 358      79.396  33.693  55.320  0.00  0.00           C
ATOM   2827  CG  MET X 358      80.231  34.408  56.375  0.00  0.00           C
ATOM   2828  SD  MET X 358      80.604  33.397  57.810  0.00  0.00           S
ATOM   2829  CE  MET X 358      81.702  32.188  57.092  0.00  0.00           C
ATOM   2830  C   MET X 358      78.341  33.856  53.039  0.00  0.00           C
ATOM   2831  O   MET X 358      78.995  33.843  51.982  0.00  0.00           O
ATOM   2832  N   LEU X 359      77.176  33.210  53.158  0.00  0.00           N
ATOM   2833  CA  LEU X 359      76.633  32.519  51.991  0.00  0.00           C
ATOM   2834  CB  LEU X 359      75.367  31.756  52.371  0.00  0.00           C
ATOM   2835  CG  LEU X 359      75.631  30.496  53.196  0.00  0.00           C
ATOM   2836  CD1 LEU X 359      74.331  29.764  53.437  0.00  0.00           C
ATOM   2837  CD2 LEU X 359      76.598  29.607  52.452  0.00  0.00           C
ATOM   2838  C   LEU X 359      76.357  33.490  50.848  0.00  0.00           C
ATOM   2839  O   LEU X 359      76.643  33.185  49.685  0.00  0.00           O
ATOM   2840  N   ARG X 360      75.812  34.672  51.157  0.00  0.00           N
ATOM   2841  CA  ARG X 360      75.640  35.686  50.118  0.00  0.00           C
ATOM   2842  CB  ARG X 360      75.049  36.971  50.692  0.00  0.00           C
ATOM   2843  CG  ARG X 360      74.781  38.003  49.607  0.00  0.00           C
ATOM   2844  CD  ARG X 360      74.978  39.419  50.096  0.00  0.00           C
ATOM   2845  NE  ARG X 360      76.323  39.597  50.634  0.00  0.00           N
ATOM   2846  CZ  ARG X 360      77.398  39.818  49.883  0.00  0.00           C
ATOM   2847  NH1 ARG X 360      77.284  39.886  48.561  0.00  0.00           N
ATOM   2848  NH2 ARG X 360      78.590  39.958  50.446  0.00  0.00           N
ATOM   2849  C   ARG X 360      76.958  35.997  49.424  0.00  0.00           C
ATOM   2850  O   ARG X 360      77.008  36.089  48.195  0.00  0.00           O
ATOM   2851  N   GLY X 361      78.039  36.164  50.189  0.00  0.00           N
ATOM   2852  CA  GLY X 361      79.312  36.502  49.571  0.00  0.00           C
ATOM   2853  C   GLY X 361      79.835  35.387  48.692  0.00  0.00           C
ATOM   2854  O   GLY X 361      80.394  35.637  47.616  0.00  0.00           O
ATOM   2855  N   LEU X 362      79.652  34.137  49.134  0.00  0.00           N
ATOM   2856  CA  LEU X 362      80.024  32.988  48.311  0.00  0.00           C
ATOM   2857  CB  LEU X 362      79.784  31.697  49.090  0.00  0.00           C
ATOM   2858  CG  LEU X 362      80.263  30.438  48.383  0.00  0.00           C
ATOM   2859  CD1 LEU X 362      81.763  30.509  48.166  0.00  0.00           C
ATOM   2860  CD2 LEU X 362      79.902  29.215  49.188  0.00  0.00           C
ATOM   2861  C   LEU X 362      79.240  32.977  47.006  0.00  0.00           C
ATOM   2862  O   LEU X 362      79.806  32.780  45.921  0.00  0.00           O
ATOM   2863  N   ALA X 363      77.925  33.200  47.093  0.00  0.00           N
ATOM   2864  CA  ALA X 363      77.110  33.206  45.888  0.00  0.00           C
ATOM   2865  CB  ALA X 363      75.628  33.339  46.243  0.00  0.00           C
ATOM   2866  C   ALA X 363      77.544  34.318  44.952  0.00  0.00           C
ATOM   2867  O   ALA X 363      77.680  34.101  43.741  0.00  0.00           O
ATOM   2868  N   GLU X 364      77.768  35.519  45.491  0.00  0.00           N
ATOM   2869  CA  GLU X 364      78.209  36.619  44.638  0.00  0.00           C
ATOM   2870  CB  GLU X 364      78.400  37.899  45.452  0.00  0.00           C
ATOM   2871  CG  GLU X 364      79.197  38.974  44.681  0.00  0.00           C
ATOM   2872  CD  GLU X 364      79.597  40.175  45.533  0.00  0.00           C
ATOM   2873  OE1 GLU X 364      78.711  40.815  46.142  0.00  0.00           O
ATOM   2874  OE2 GLU X 364      80.810  40.478  45.594  0.00  0.00           O
ATOM   2875  C   GLU X 364      79.505  36.257  43.928  0.00  0.00           C
ATOM   2876  O   GLU X 364      79.653  36.508  42.723  0.00  0.00           O
ATOM   2877  N   LEU X 365      80.437  35.633  44.657  0.00  0.00           N
ATOM   2878  CA  LEU X 365      81.726  35.268  44.075  0.00  0.00           C
ATOM   2879  CB  LEU X 365      82.622  34.648  45.152  0.00  0.00           C
ATOM   2880  CG  LEU X 365      84.052  34.180  44.855  0.00  0.00           C
ATOM   2881  CD1 LEU X 365      84.887  34.168  46.133  0.00  0.00           C
ATOM   2882  CD2 LEU X 365      84.042  32.786  44.268  0.00  0.00           C
ATOM   2883  C   LEU X 365      81.542  34.317  42.900  0.00  0.00           C
ATOM   2884  O   LEU X 365      82.100  34.534  41.813  0.00  0.00           O
ATOM   2885  N   PHE X 366      80.754  33.255  43.099  0.00  0.00           N
ATOM   2886  CA  PHE X 366      80.546  32.307  42.008  0.00  0.00           C
ATOM   2887  CB  PHE X 366      79.774  31.082  42.512  0.00  0.00           C
ATOM   2888  CG  PHE X 366      80.661  30.010  43.105  0.00  0.00           C
ATOM   2889  CD1 PHE X 366      81.420  29.201  42.278  0.00  0.00           C
ATOM   2890  CE1 PHE X 366      82.245  28.210  42.808  0.00  0.00           C
ATOM   2891  CZ  PHE X 366      82.311  28.023  44.175  0.00  0.00           C
ATOM   2892  CE2 PHE X 366      81.552  28.823  45.013  0.00  0.00           C
ATOM   2893  CD2 PHE X 366      80.736  29.813  44.478  0.00  0.00           C
ATOM   2894  C   PHE X 366      79.834  32.971  40.836  0.00  0.00           C
ATOM   2895  O   PHE X 366      80.175  32.730  39.674  0.00  0.00           O
ATOM   2896  N   LEU X 367      78.860  33.832  41.123  0.00  0.00           N
ATOM   2897  CA  LEU X 367      78.179  34.542  40.050  0.00  0.00           C
ATOM   2898  CB  LEU X 367      77.108  35.478  40.616  0.00  0.00           C
ATOM   2899  CG  LEU X 367      76.321  36.199  39.521  0.00  0.00           C
ATOM   2900  CD1 LEU X 367      75.379  35.249  38.781  0.00  0.00           C
ATOM   2901  CD2 LEU X 367      75.559  37.365  40.090  0.00  0.00           C
ATOM   2902  C   LEU X 367      79.176  35.320  39.207  0.00  0.00           C
ATOM   2903  O   LEU X 367      79.181  35.209  37.976  0.00  0.00           O
ATOM   2904  N   ASN X 368      80.048  36.105  39.857  0.00  0.00           N
ATOM   2905  CA  ASN X 368      81.024  36.883  39.099  0.00  0.00           C
ATOM   2906  CB  ASN X 368      81.833  37.790  40.027  0.00  0.00           C
ATOM   2907  CG  ASN X 368      80.996  38.888  40.647  0.00  0.00           C
ATOM   2908  OD1 ASN X 368      79.927  39.229  40.145  0.00  0.00           O
ATOM   2909  ND2 ASN X 368      81.481  39.448  41.752  0.00  0.00           N
ATOM   2910  C   ASN X 368      81.945  35.975  38.292  0.00  0.00           C
ATOM   2911  O   ASN X 368      82.253  36.267  37.132  0.00  0.00           O
ATOM   2912  N   ASP X 369      82.384  34.859  38.873  0.00  0.00           N
ATOM   2913  CA  ASP X 369      83.276  33.974  38.131  0.00  0.00           C
ATOM   2914  CB  ASP X 369      83.738  32.834  39.033  0.00  0.00           C
ATOM   2915  CG  ASP X 369      84.730  31.926  38.353  0.00  0.00           C
ATOM   2916  OD1 ASP X 369      85.646  32.453  37.689  0.00  0.00           O
ATOM   2917  OD2 ASP X 369      84.594  30.689  38.470  0.00  0.00           O
ATOM   2918  C   ASP X 369      82.592  33.437  36.879  0.00  0.00           C
ATOM   2919  O   ASP X 369      83.060  33.658  35.748  0.00  0.00           O
ATOM   2920  N   LEU X 370      81.459  32.748  37.068  0.00  0.00           N
ATOM   2921  CA  LEU X 370      80.690  32.222  35.945  0.00  0.00           C
ATOM   2922  CB  LEU X 370      79.353  31.657  36.429  0.00  0.00           C
ATOM   2923  CG  LEU X 370      79.328  30.537  37.464  0.00  0.00           C
ATOM   2924  CD1 LEU X 370      77.914  30.332  37.956  0.00  0.00           C
ATOM   2925  CD2 LEU X 370      79.893  29.252  36.901  0.00  0.00           C
ATOM   2926  C   LEU X 370      80.437  33.296  34.895  0.00  0.00           C
ATOM   2927  O   LEU X 370      80.634  33.075  33.697  0.00  0.00           O
ATOM   2928  N   SER X 371      79.997  34.474  35.333  0.00  0.00           N
ATOM   2929  CA  SER X 371      79.599  35.515  34.397  0.00  0.00           C
ATOM   2930  CB  SER X 371      78.915  36.650  35.158  0.00  0.00           C
ATOM   2931  OG  SER X 371      78.966  37.873  34.433  0.00  0.00           O
ATOM   2932  C   SER X 371      80.792  36.034  33.600  0.00  0.00           C
ATOM   2933  O   SER X 371      80.672  36.336  32.408  0.00  0.00           O
ATOM   2934  N   GLU X 372      81.948  36.190  34.249  0.00  0.00           N
ATOM   2935  CA  GLU X 372      83.154  36.527  33.494  0.00  0.00           C
ATOM   2936  CB  GLU X 372      84.358  36.725  34.437  0.00  0.00           C
ATOM   2937  CG  GLU X 372      85.738  36.790  33.769  0.00  0.00           C
ATOM   2938  CD  GLU X 372      86.288  35.426  33.371  0.00  0.00           C
ATOM   2939  OE1 GLU X 372      86.384  34.541  34.244  0.00  0.00           O
ATOM   2940  OE2 GLU X 372      86.609  35.232  32.178  0.00  0.00           O
ATOM   2941  C   GLU X 372      83.470  35.464  32.449  0.00  0.00           C
ATOM   2942  O   GLU X 372      83.952  35.802  31.365  0.00  0.00           O
ATOM   2943  N   LYS X 373      83.213  34.181  32.739  0.00  0.00           N
ATOM   2944  CA  LYS X 373      83.565  33.143  31.762  0.00  0.00           C
ATOM   2945  CB  LYS X 373      83.147  31.764  32.277  0.00  0.00           C
ATOM   2946  CG  LYS X 373      83.623  31.482  33.683  0.00  0.00           C
ATOM   2947  CD  LYS X 373      84.547  30.280  33.757  0.00  0.00           C
ATOM   2948  CE  LYS X 373      85.405  30.337  35.021  0.00  0.00           C
ATOM   2949  NZ  LYS X 373      85.908  28.993  35.421  0.00  0.00           N
ATOM   2950  C   LYS X 373      82.952  33.380  30.381  0.00  0.00           C
ATOM   2951  O   LYS X 373      83.477  32.877  29.380  0.00  0.00           O
ATOM   2952  N   THR X 374      81.851  34.126  30.300  0.00  0.00           N
ATOM   2953  CA  THR X 374      81.166  34.391  29.027  0.00  0.00           C
ATOM   2954  CB  THR X 374      79.964  35.346  29.230  0.00  0.00           C
ATOM   2955  CG2 THR X 374      78.758  34.583  29.768  0.00  0.00           C
ATOM   2956  OG1 THR X 374      80.321  36.393  30.144  0.00  0.00           O
ATOM   2957  C   THR X 374      82.084  34.984  27.954  0.00  0.00           C
ATOM   2958  O   THR X 374      82.048  34.562  26.796  0.00  0.00           O
ATOM   2959  N   GLY X 375      82.225  33.813  27.080  0.00  0.00           N
ATOM   2960  CA  GLY X 375      83.135  33.917  25.977  0.00  0.00           C
ATOM   2961  C   GLY X 375      82.974  32.613  25.269  0.00  0.00           C
ATOM   2962  O   GLY X 375      81.952  32.388  24.627  0.00  0.00           O
ATOM   2963  N   SER X 376      83.988  31.725  25.342  0.00  0.00           N
ATOM   2964  CA  SER X 376      83.783  30.426  24.776  0.00  0.00           C
ATOM   2965  CB  SER X 376      84.711  30.052  23.626  0.00  0.00           C
ATOM   2966  OG  SER X 376      84.438  28.705  23.274  0.00  0.00           O
ATOM   2967  C   SER X 376      84.019  29.397  25.832  0.00  0.00           C
ATOM   2968  O   SER X 376      85.088  29.333  26.441  0.00  0.00           O
ATOM   2969  N   HIE X 377      82.984  28.558  26.052  0.00  0.00           N
ATOM   2970  CA  HIE X 377      82.927  27.454  26.981  0.00  0.00           C
ATOM   2971  CB  HIE X 377      82.875  27.862  28.474  0.00  0.00           C
ATOM   2972  CG  HIE X 377      83.459  26.819  29.394  0.00  0.00           C
ATOM   2973  ND1 HIE X 377      83.066  25.501  29.448  0.00  0.00           N
ATOM   2974  CE1 HIE X 377      83.863  24.887  30.358  0.00  0.00           C
ATOM   2975  NE2 HIE X 377      84.740  25.717  30.893  0.00  0.00           N
ATOM   2976  CD2 HIE X 377      84.476  26.936  30.291  0.00  0.00           C
ATOM   2977  C   HIE X 377      81.609  26.804  26.642  0.00  0.00           C
ATOM   2978  O   HIE X 377      81.240  26.782  25.469  0.00  0.00           O
ATOM   2979  N   ASP X 378      81.019  26.488  27.443  0.00  0.00           N
ATOM   2980  CA  ASP X 378      79.703  25.849  27.352  0.00  0.00           C
ATOM   2981  CB  ASP X 378      79.621  24.687  28.337  0.00  0.00           C
ATOM   2982  CG  ASP X 378      78.504  23.701  28.003  0.00  0.00           C
ATOM   2983  OD1 ASP X 378      77.480  24.098  27.384  0.00  0.00           O
ATOM   2984  OD2 ASP X 378      78.656  22.513  28.373  0.00  0.00           O
ATOM   2985  C   ASP X 378      78.579  26.866  27.618  0.00  0.00           C
ATOM   2986  O   ASP X 378      78.047  26.949  28.726  0.00  0.00           O
ATOM   2987  N   ILE X 379      78.198  27.600  26.572  0.00  0.00           N
ATOM   2988  CA  ILE X 379      77.481  28.865  26.746  0.00  0.00           C
ATOM   2989  CB  ILE X 379      77.408  29.621  25.402  0.00  0.00           C
ATOM   2990  CG2 ILE X 379      76.123  30.427  25.290  0.00  0.00           C
ATOM   2991  CG1 ILE X 379      78.635  30.539  25.226  0.00  0.00           C
ATOM   2992  CD1 ILE X 379      79.996  29.830  25.108  0.00  0.00           C
ATOM   2993  C   ILE X 379      76.095  28.647  27.363  0.00  0.00           C
ATOM   2994  O   ILE X 379      75.701  29.348  28.303  0.00  0.00           O
ATOM   2995  N   VAL X 380      75.329  27.685  26.845  0.00  0.00           N
ATOM   2996  CA  VAL X 380      73.967  27.482  27.344  0.00  0.00           C
ATOM   2997  CB  VAL X 380      73.186  26.554  26.396  0.00  0.00           C
ATOM   2998  CG1 VAL X 380      71.910  26.114  27.061  0.00  0.00           C
ATOM   2999  CG2 VAL X 380      72.904  27.267  25.070  0.00  0.00           C
ATOM   3000  C   VAL X 380      73.987  26.942  28.774  0.00  0.00           C
ATOM   3001  O   VAL X 380      73.332  27.489  29.673  0.00  0.00           O
ATOM   3002  N   ARG X 381      74.743  25.857  28.996  0.00  0.00           N
ATOM   3003  CA  ARG X 381      74.944  25.306  30.338  0.00  0.00           C
ATOM   3004  CB  ARG X 381      76.018  24.221  30.273  0.00  0.00           C
ATOM   3005  CG  ARG X 381      76.011  23.193  31.380  0.00  0.00           C
ATOM   3006  CD  ARG X 381      76.882  21.989  30.978  0.00  0.00           C
ATOM   3007  NE  ARG X 381      78.288  22.135  31.376  0.00  0.00           N
ATOM   3008  CZ  ARG X 381      79.279  21.329  30.980  0.00  0.00           C
ATOM   3009  NH1 ARG X 381      79.025  20.321  30.149  0.00  0.00           N
ATOM   3010  NH2 ARG X 381      80.526  21.536  31.406  0.00  0.00           N
ATOM   3011  C   ARG X 381      75.358  26.390  31.323  0.00  0.00           C
ATOM   3012  O   ARG X 381      74.855  26.451  32.460  0.00  0.00           O
ATOM   3013  N   LEU X 382      76.273  27.259  30.890  0.00  0.00           N
ATOM   3014  CA  LEU X 382      76.765  28.329  31.743  0.00  0.00           C
ATOM   3015  CB  LEU X 382      77.955  29.019  31.082  0.00  0.00           C
ATOM   3016  CG  LEU X 382      78.704  29.982  31.989  0.00  0.00           C
ATOM   3017  CD1 LEU X 382      79.350  29.197  33.141  0.00  0.00           C
ATOM   3018  CD2 LEU X 382      79.724  30.793  31.184  0.00  0.00           C
ATOM   3019  C   LEU X 382      75.670  29.337  32.036  0.00  0.00           C
ATOM   3020  O   LEU X 382      75.578  29.850  33.152  0.00  0.00           O
ATOM   3021  N   HIE X 383      74.834  29.634  31.042  0.00  0.00           N
ATOM   3022  CA  HIE X 383      73.755  30.589  31.250  0.00  0.00           C
ATOM   3023  CB  HIE X 383      73.073  30.883  29.913  0.00  0.00           C
ATOM   3024  CG  HIE X 383      71.862  31.756  30.024  0.00  0.00           C
ATOM   3025  ND1 HIE X 383      71.935  33.134  30.048  0.00  0.00           N
ATOM   3026  CE1 HIE X 383      70.716  33.635  30.143  0.00  0.00           C
ATOM   3027  NE2 HIE X 383      69.855  32.633  30.184  0.00  0.00           N
ATOM   3028  CD2 HIE X 383      70.545  31.446  30.108  0.00  0.00           C
ATOM   3029  C   HIE X 383      72.762  30.066  32.282  0.00  0.00           C
ATOM   3030  O   HIE X 383      72.295  30.824  33.151  0.00  0.00           O
ATOM   3031  N   ARG X 384      72.440  28.767  32.212  0.00  0.00           N
ATOM   3032  CA  ARG X 384      71.565  28.174  33.216  0.00  0.00           C
ATOM   3033  CB  ARG X 384      71.292  26.702  32.895  0.00  0.00           C
ATOM   3034  CG  ARG X 384      70.741  26.442  31.500  0.00  0.00           C
ATOM   3035  CD  ARG X 384      70.259  24.997  31.344  0.00  0.00           C
ATOM   3036  NE  ARG X 384      68.869  24.867  31.768  0.00  0.00           N
ATOM   3037  CZ  ARG X 384      67.837  24.842  30.932  0.00  0.00           C
ATOM   3038  NH1 ARG X 384      68.045  24.916  29.624  0.00  0.00           N
ATOM   3039  NH2 ARG X 384      66.599  24.737  31.400  0.00  0.00           N
ATOM   3040  C   ARG X 384      72.171  28.313  34.604  0.00  0.00           C
ATOM   3041  O   ARG X 384      71.506  28.772  35.546  0.00  0.00           O
ATOM   3042  N   LEU X 385      73.446  27.936  34.751  0.00  0.00           N
ATOM   3043  CA  LEU X 385      74.059  28.060  36.068  0.00  0.00           C
ATOM   3044  CB  LEU X 385      75.454  27.453  36.071  0.00  0.00           C
ATOM   3045  CG  LEU X 385      75.470  25.940  35.914  0.00  0.00           C
ATOM   3046  CD1 LEU X 385      76.850  25.415  36.266  0.00  0.00           C
ATOM   3047  CD2 LEU X 385      74.394  25.297  36.782  0.00  0.00           C
ATOM   3048  C   LEU X 385      74.117  29.510  36.535  0.00  0.00           C
ATOM   3049  O   LEU X 385      74.013  29.775  37.738  0.00  0.00           O
ATOM   3050  N   ILE X 386      74.270  30.462  35.610  0.00  0.00           N
ATOM   3051  CA  ILE X 386      74.323  31.867  35.994  0.00  0.00           C
ATOM   3052  CB  ILE X 386      74.769  32.740  34.808  0.00  0.00           C
ATOM   3053  CG2 ILE X 386      74.419  34.203  35.065  0.00  0.00           C
ATOM   3054  CG1 ILE X 386      76.272  32.588  34.550  0.00  0.00           C
ATOM   3055  CD1 ILE X 386      76.685  32.941  33.122  0.00  0.00           C
ATOM   3056  C   ILE X 386      72.975  32.317  36.541  0.00  0.00           C
ATOM   3057  O   ILE X 386      72.902  32.989  37.574  0.00  0.00           O
ATOM   3058  N   LEU X 387      71.888  31.952  35.860  0.00  0.00           N
ATOM   3059  CA  LEU X 387      70.564  32.298  36.371  0.00  0.00           C
ATOM   3060  CB  LEU X 387      69.489  31.856  35.380  0.00  0.00           C
ATOM   3061  CG  LEU X 387      69.153  32.878  34.293  0.00  0.00           C
ATOM   3062  CD1 LEU X 387      68.384  32.220  33.148  0.00  0.00           C
ATOM   3063  CD2 LEU X 387      68.354  34.044  34.889  0.00  0.00           C
ATOM   3064  C   LEU X 387      70.316  31.680  37.743  0.00  0.00           C
ATOM   3065  O   LEU X 387      69.820  32.353  38.661  0.00  0.00           O
ATOM   3066  N   GLN X 388      70.656  30.401  37.908  0.00  0.00           N
ATOM   3067  CA  GLN X 388      70.441  29.756  39.199  0.00  0.00           C
ATOM   3068  CB  GLN X 388      70.804  28.280  39.103  0.00  0.00           C
ATOM   3069  CG  GLN X 388      69.677  27.445  38.538  0.00  0.00           C
ATOM   3070  CD  GLN X 388      70.119  26.055  38.160  0.00  0.00           C
ATOM   3071  OE1 GLN X 388      71.311  25.788  38.029  0.00  0.00           O
ATOM   3072  NE2 GLN X 388      69.157  25.155  37.971  0.00  0.00           N
ATOM   3073  C   GLN X 388      71.235  30.452  40.297  0.00  0.00           C
ATOM   3074  O   GLN X 388      70.702  30.757  41.376  0.00  0.00           O
ATOM   3075  N   MET X 389      72.511  30.735  40.028  0.00  0.00           N
ATOM   3076  CA  MET X 389      73.346  31.362  41.041  0.00  0.00           C
ATOM   3077  CB  MET X 389      74.797  31.392  40.582  0.00  0.00           C
ATOM   3078  CG  MET X 389      75.744  31.890  41.654  0.00  0.00           C
ATOM   3079  SD  MET X 389      75.712  30.765  43.044  0.00  0.00           S
ATOM   3080  CE  MET X 389      76.367  29.290  42.269  0.00  0.00           C
ATOM   3081  C   MET X 389      72.849  32.764  41.350  0.00  0.00           C
ATOM   3082  O   MET X 389      72.952  33.235  42.488  0.00  0.00           O
ATOM   3083  N   ASN X 390      72.287  33.434  40.349  0.00  0.00           N
ATOM   3084  CA  ASN X 390      71.687  34.741  40.568  0.00  0.00           C
ATOM   3085  CB  ASN X 390      71.271  35.328  39.227  0.00  0.00           C
ATOM   3086  CG  ASN X 390      70.949  36.782  39.318  0.00  0.00           C
ATOM   3087  OD1 ASN X 390      71.714  37.559  39.886  0.00  0.00           O
ATOM   3088  ND2 ASN X 390      69.815  37.172  38.758  0.00  0.00           N
ATOM   3089  C   ASN X 390      70.489  34.647  41.506  0.00  0.00           C
ATOM   3090  O   ASN X 390      70.312  35.488  42.398  0.00  0.00           O
ATOM   3091  N   ARG X 391      69.658  33.622  41.324  0.00  0.00           N
ATOM   3092  CA  ARG X 391      68.493  33.467  42.189  0.00  0.00           C
ATOM   3093  CB  ARG X 391      67.592  32.361  41.635  0.00  0.00           C
ATOM   3094  CG  ARG X 391      66.409  32.025  42.499  0.00  0.00           C
ATOM   3095  CD  ARG X 391      65.299  31.344  41.679  0.00  0.00           C
ATOM   3096  NE  ARG X 391      65.782  30.164  40.966  0.00  0.00           N
ATOM   3097  CZ  ARG X 391      65.460  28.909  41.277  0.00  0.00           C
ATOM   3098  NH1 ARG X 391      65.956  27.903  40.560  0.00  0.00           N
ATOM   3099  NH2 ARG X 391      64.626  28.656  42.284  0.00  0.00           N
ATOM   3100  C   ARG X 391      68.916  33.187  43.629  0.00  0.00           C
ATOM   3101  O   ARG X 391      68.397  33.810  44.573  0.00  0.00           O
ATOM   3102  N   ALA X 392      69.888  32.283  43.813  0.00  0.00           N
ATOM   3103  CA  ALA X 392      70.418  32.030  45.153  0.00  0.00           C
ATOM   3104  CB  ALA X 392      71.454  30.909  45.096  0.00  0.00           C
ATOM   3105  C   ALA X 392      71.029  33.297  45.760  0.00  0.00           C
ATOM   3106  O   ALA X 392      70.824  33.599  46.949  0.00  0.00           O
ATOM   3107  N   LEU X 393      71.782  34.052  44.955  0.00  0.00           N
ATOM   3108  CA  LEU X 393      72.358  35.298  45.438  0.00  0.00           C
ATOM   3109  CB  LEU X 393      73.192  35.957  44.340  0.00  0.00           C
ATOM   3110  CG  LEU X 393      73.730  37.339  44.717  0.00  0.00           C
ATOM   3111  CD1 LEU X 393      74.609  37.231  45.943  0.00  0.00           C
ATOM   3112  CD2 LEU X 393      74.492  37.939  43.571  0.00  0.00           C
ATOM   3113  C   LEU X 393      71.273  36.244  45.923  0.00  0.00           C
ATOM   3114  O   LEU X 393      71.397  36.850  46.992  0.00  0.00           O
ATOM   3115  N   GLY X 394      70.198  36.390  45.144  0.00  0.00           N
ATOM   3116  CA  GLY X 394      69.120  37.263  45.571  0.00  0.00           C
ATOM   3117  C   GLY X 394      68.559  36.849  46.913  0.00  0.00           C
ATOM   3118  O   GLY X 394      68.415  37.679  47.827  0.00  0.00           O
ATOM   3119  N   MET X 395      68.289  35.545  47.069  0.00  0.00           N
ATOM   3120  CA  MET X 395      67.735  35.042  48.324  0.00  0.00           C
ATOM   3121  CB  MET X 395      67.438  33.548  48.183  0.00  0.00           C
ATOM   3122  CG  MET X 395      66.946  32.842  49.441  0.00  0.00           C
ATOM   3123  SD  MET X 395      68.281  32.292  50.550  0.00  0.00           S
ATOM   3124  CE  MET X 395      67.366  31.231  51.693  0.00  0.00           C
ATOM   3125  C   MET X 395      68.665  35.335  49.508  0.00  0.00           C
ATOM   3126  O   MET X 395      68.218  35.812  50.562  0.00  0.00           O
ATOM   3127  N   PHE X 396      69.971  35.094  49.353  0.00  0.00           N
ATOM   3128  CA  PHE X 396      70.858  35.382  50.484  0.00  0.00           C
ATOM   3129  CB  PHE X 396      72.205  34.686  50.306  0.00  0.00           C
ATOM   3130  CG  PHE X 396      72.119  33.195  50.460  0.00  0.00           C
ATOM   3131  CD1 PHE X 396      71.529  32.642  51.585  0.00  0.00           C
ATOM   3132  CE1 PHE X 396      71.418  31.263  51.733  0.00  0.00           C
ATOM   3133  CZ  PHE X 396      71.894  30.417  50.738  0.00  0.00           C
ATOM   3134  CE2 PHE X 396      72.479  30.960  49.599  0.00  0.00           C
ATOM   3135  CD2 PHE X 396      72.580  32.348  49.463  0.00  0.00           C
ATOM   3136  C   PHE X 396      71.030  36.881  50.711  0.00  0.00           C
ATOM   3137  O   PHE X 396      71.202  37.307  51.859  0.00  0.00           O
ATOM   3138  N   GLU X 397      70.955  37.699  49.656  0.00  0.00           N
ATOM   3139  CA  GLU X 397      70.952  39.152  49.849  0.00  0.00           C
ATOM   3140  CB  GLU X 397      70.846  39.877  48.508  0.00  0.00           C
ATOM   3141  CG  GLU X 397      72.157  40.402  47.974  0.00  0.00           C
ATOM   3142  CD  GLU X 397      72.074  40.790  46.511  0.00  0.00           C
ATOM   3143  OE1 GLU X 397      70.947  40.904  45.978  0.00  0.00           O
ATOM   3144  OE2 GLU X 397      73.144  40.969  45.888  0.00  0.00           O
ATOM   3145  C   GLU X 397      69.806  39.575  50.750  0.00  0.00           C
ATOM   3146  O   GLU X 397      70.007  40.283  51.750  0.00  0.00           O
ATOM   3147  N   ALA X 398      68.593  39.141  50.411  0.00  0.00           N
ATOM   3148  CA  ALA X 398      67.450  39.456  51.255  0.00  0.00           C
ATOM   3149  CB  ALA X 398      66.184  38.818  50.684  0.00  0.00           C
ATOM   3150  C   ALA X 398      67.696  38.999  52.688  0.00  0.00           C
ATOM   3151  O   ALA X 398      67.556  39.783  53.635  0.00  0.00           O
ATOM   3152  N   GLN X 399      68.070  37.730  52.863  0.00  0.00           N
ATOM   3153  CA  GLN X 399      68.336  37.210  54.203  0.00  0.00           C
ATOM   3154  CB  GLN X 399      68.910  35.793  54.101  0.00  0.00           C
ATOM   3155  CG  GLN X 399      67.927  34.776  53.601  0.00  0.00           C
ATOM   3156  CD  GLN X 399      66.910  34.438  54.653  0.00  0.00           C
ATOM   3157  OE1 GLN X 399      67.234  34.392  55.838  0.00  0.00           O
ATOM   3158  NE2 GLN X 399      65.673  34.207  54.235  0.00  0.00           N
ATOM   3159  C   GLN X 399      69.289  38.122  54.971  0.00  0.00           C
ATOM   3160  O   GLN X 399      68.970  38.599  56.067  0.00  0.00           O
ATOM   3161  N   SER X 400      70.454  38.398  54.381  0.00  0.00           N
ATOM   3162  CA  SER X 400      71.477  39.193  55.047  0.00  0.00           C
ATOM   3163  CB  SER X 400      72.681  39.333  54.113  0.00  0.00           C
ATOM   3164  OG  SER X 400      73.656  40.212  54.641  0.00  0.00           O
ATOM   3165  C   SER X 400      70.937  40.558  55.480  0.00  0.00           C
ATOM   3166  O   SER X 400      71.122  40.970  56.635  0.00  0.00           O
ATOM   3167  N   LYS X 401      70.264  41.276  54.576  0.00  0.00           N
ATOM   3168  CA  LYS X 401      69.698  42.564  54.974  0.00  0.00           C
ATOM   3169  CB  LYS X 401      68.980  43.217  53.789  0.00  0.00           C
ATOM   3170  CG  LYS X 401      69.931  43.676  52.703  0.00  0.00           C
ATOM   3171  CD  LYS X 401      69.292  43.616  51.339  0.00  0.00           C
ATOM   3172  CE  LYS X 401      68.386  44.793  51.115  0.00  0.00           C
ATOM   3173  NZ  LYS X 401      69.151  46.063  51.101  0.00  0.00           N
ATOM   3174  C   LYS X 401      68.745  42.401  56.151  0.00  0.00           C
ATOM   3175  O   LYS X 401      68.813  43.161  57.132  0.00  0.00           O
ATOM   3176  N   LEU X 402      67.875  41.391  56.079  0.00  0.00           N
ATOM   3177  CA  LEU X 402      66.890  41.162  57.128  0.00  0.00           C
ATOM   3178  CB  LEU X 402      66.017  39.959  56.771  0.00  0.00           C
ATOM   3179  CG  LEU X 402      65.021  39.558  57.856  0.00  0.00           C
ATOM   3180  CD1 LEU X 402      64.003  40.680  58.082  0.00  0.00           C
ATOM   3181  CD2 LEU X 402      64.318  38.236  57.508  0.00  0.00           C
ATOM   3182  C   LEU X 402      67.551  40.951  58.485  0.00  0.00           C
ATOM   3183  O   LEU X 402      67.223  41.646  59.453  0.00  0.00           O
ATOM   3184  N   TRP X 403      68.475  39.983  58.583  0.00  0.00           N
ATOM   3185  CA  TRP X 403      69.052  39.657  59.889  0.00  0.00           C
ATOM   3186  CB  TRP X 403      69.810  38.327  59.827  0.00  0.00           C
ATOM   3187  CG  TRP X 403      68.937  37.249  59.335  0.00  0.00           C
ATOM   3188  CD1 TRP X 403      69.123  36.479  58.223  0.00  0.00           C
ATOM   3189  NE1 TRP X 403      68.062  35.613  58.068  0.00  0.00           N
ATOM   3190  CE2 TRP X 403      67.167  35.826  59.084  0.00  0.00           C
ATOM   3191  CZ2 TRP X 403      65.957  35.198  59.362  0.00  0.00           C
ATOM   3192  CH2 TRP X 403      65.263  35.618  60.462  0.00  0.00           C
ATOM   3193  CZ3 TRP X 403      65.750  36.639  61.288  0.00  0.00           C
ATOM   3194  CE3 TRP X 403      66.955  37.260  61.019  0.00  0.00           C
ATOM   3195  CD2 TRP X 403      67.686  36.854  59.897  0.00  0.00           C
ATOM   3196  C   TRP X 403      69.950  40.777  60.396  0.00  0.00           C
ATOM   3197  O   TRP X 403      69.981  41.058  61.602  0.00  0.00           O
ATOM   3198  N   ARG X 404      70.683  41.440  59.502  0.00  0.00           N
ATOM   3199  CA  ARG X 404      71.459  42.582  59.963  0.00  0.00           C
ATOM   3200  CB  ARG X 404      72.328  43.129  58.831  0.00  0.00           C
ATOM   3201  CG  ARG X 404      73.639  42.350  58.662  0.00  0.00           C
ATOM   3202  CD  ARG X 404      74.297  42.558  57.311  0.00  0.00           C
ATOM   3203  NE  ARG X 404      74.051  43.891  56.785  0.00  0.00           N
ATOM   3204  CZ  ARG X 404      73.427  44.131  55.639  0.00  0.00           C
ATOM   3205  NH1 ARG X 404      72.998  43.124  54.891  0.00  0.00           N
ATOM   3206  NH2 ARG X 404      73.243  45.379  55.237  0.00  0.00           N
ATOM   3207  C   ARG X 404      70.544  43.651  60.544  0.00  0.00           C
ATOM   3208  O   ARG X 404      70.897  44.308  61.528  0.00  0.00           O
ATOM   3209  N   LEU X 405      69.334  43.794  59.991  0.00  0.00           N
ATOM   3210  CA  LEU X 405      68.391  44.763  60.543  0.00  0.00           C
ATOM   3211  CB  LEU X 405      67.286  45.045  59.541  0.00  0.00           C
ATOM   3212  CG  LEU X 405      67.366  46.397  58.858  0.00  0.00           C
ATOM   3213  CD1 LEU X 405      66.343  46.403  57.749  0.00  0.00           C
ATOM   3214  CD2 LEU X 405      67.085  47.480  59.884  0.00  0.00           C
ATOM   3215  C   LEU X 405      67.797  44.291  61.866  0.00  0.00           C
ATOM   3216  O   LEU X 405      67.633  45.088  62.798  0.00  0.00           O
ATOM   3217  N   ALA X 406      67.438  43.008  61.963  0.00  0.00           N
ATOM   3218  CA  ALA X 406      66.884  42.490  63.209  0.00  0.00           C
ATOM   3219  CB  ALA X 406      66.407  41.045  63.019  0.00  0.00           C
ATOM   3220  C   ALA X 406      67.902  42.561  64.344  0.00  0.00           C
ATOM   3221  O   ALA X 406      67.528  42.597  65.524  0.00  0.00           O
ATOM   3222  N   SER X 407      69.190  42.581  64.012  0.00  0.00           N
ATOM   3223  CA  SER X 407      70.199  42.603  65.058  0.00  0.00           C
ATOM   3224  CB  SER X 407      71.502  42.022  64.512  0.00  0.00           C
ATOM   3225  OG  SER X 407      71.287  40.712  64.000  0.00  0.00           O
ATOM   3226  C   SER X 407      70.425  43.999  65.626  0.00  0.00           C
ATOM   3227  O   SER X 407      70.964  44.118  66.728  0.00  0.00           O
ATOM   3228  N   LEU X 408      70.030  45.049  64.907  0.00  0.00           N
ATOM   3229  CA  LEU X 408      70.210  46.408  65.405  0.00  0.00           C
ATOM   3230  CB  LEU X 408      69.894  47.434  64.313  0.00  0.00           C
ATOM   3231  CG  LEU X 408      70.792  47.442  63.081  0.00  0.00           C
ATOM   3232  CD1 LEU X 408      70.392  48.529  62.074  0.00  0.00           C
ATOM   3233  CD2 LEU X 408      72.222  47.617  63.526  0.00  0.00           C
ATOM   3234  C   LEU X 408      69.303  46.665  66.600  0.00  0.00           C
ATOM   3235  O   LEU X 408      68.130  46.282  66.606  0.00  0.00           O
ATOM   3236  N   ALA X 409      69.854  47.310  67.622  0.00  0.00           N
ATOM   3237  CA  ALA X 409      69.020  47.839  68.691  0.00  0.00           C
ATOM   3238  CB  ALA X 409      69.797  47.925  70.005  0.00  0.00           C
ATOM   3239  C   ALA X 409      68.486  49.211  68.353  0.00  0.00           C
ATOM   3240  O   ALA X 409      67.431  49.599  68.865  0.00  0.00           O
ATOM   3241  N   GLN X 410      69.191  49.957  67.510  0.00  0.00           N
ATOM   3242  CA  GLN X 410      68.711  51.259  67.076  0.00  0.00           C
ATOM   3243  CB  GLN X 410      69.069  52.385  68.076  0.00  0.00           C
ATOM   3244  CG  GLN X 410      68.103  52.480  69.282  0.00  0.00           C
ATOM   3245  CD  GLN X 410      67.899  53.897  69.839  0.00  0.00           C
ATOM   3246  OE1 GLN X 410      68.835  54.707  69.906  0.00  0.00           O
ATOM   3247  NE2 GLN X 410      66.662  54.190  70.258  0.00  0.00           N
ATOM   3248  C   GLN X 410      69.280  51.554  65.698  0.00  0.00           C
ATOM   3249  O   GLN X 410      70.300  51.001  65.285  0.00  0.00           O
ATOM   3250  N   SER X 411      68.593  52.434  64.989  0.00  0.00           N
ATOM   3251  CA  SER X 411      69.020  52.865  63.667  0.00  0.00           C
ATOM   3252  CB  SER X 411      68.475  51.942  62.576  0.00  0.00           C
ATOM   3253  OG  SER X 411      69.053  52.250  61.321  0.00  0.00           O
ATOM   3254  C   SER X 411      68.505  54.280  63.501  0.00  0.00           C
ATOM   3255  O   SER X 411      67.300  54.508  63.638  0.00  0.00           O
ATOM   3256  N   SER X 412      69.416  55.220  63.259  0.00  0.00           N
ATOM   3257  CA  SER X 412      69.091  56.644  63.213  0.00  0.00           C
ATOM   3258  CB  SER X 412      68.254  56.980  61.978  0.00  0.00           C
ATOM   3259  OG  SER X 412      68.882  56.486  60.798  0.00  0.00           O
ATOM   3260  C   SER X 412      68.385  57.085  64.489  0.00  0.00           C
ATOM   3261  O   SER X 412      67.429  57.855  64.454  0.00  0.00           O
ATOM   3262  N   GLY X 413      68.856  56.588  65.627  0.00  0.00           N
ATOM   3263  CA  GLY X 413      68.357  57.091  66.888  0.00  0.00           C
ATOM   3264  C   GLY X 413      66.989  56.592  67.275  0.00  0.00           C
ATOM   3265  O   GLY X 413      66.362  57.168  68.164  0.00  0.00           O
ATOM   3266  N   ALA X 414      66.515  55.523  66.653  0.00  0.00           N
ATOM   3267  CA  ALA X 414      65.195  54.989  66.934  0.00  0.00           C
ATOM   3268  CB  ALA X 414      64.165  55.515  65.922  0.00  0.00           C
ATOM   3269  C   ALA X 414      65.259  53.469  66.891  0.00  0.00           C
ATOM   3270  O   ALA X 414      66.165  52.900  66.273  0.00  0.00           O
ATOM   3271  N   PRO X 415      64.301  52.786  67.520  0.00  0.00           N
ATOM   3272  CD  PRO X 415      63.181  53.308  68.323  0.00  0.00           C
ATOM   3273  CG  PRO X 415      62.784  52.132  69.151  0.00  0.00           C
ATOM   3274  CB  PRO X 415      63.122  50.912  68.359  0.00  0.00           C
ATOM   3275  CA  PRO X 415      64.251  51.326  67.407  0.00  0.00           C
ATOM   3276  C   PRO X 415      63.933  50.896  65.982  0.00  0.00           C
ATOM   3277  O   PRO X 415      63.534  51.685  65.118  0.00  0.00           O
ATOM   3278  N   VAL X 416      64.106  49.597  65.762  0.00  0.00           N
ATOM   3279  CA  VAL X 416      63.755  48.926  64.520  0.00  0.00           C
ATOM   3280  CB  VAL X 416      64.924  48.070  64.006  0.00  0.00           C
ATOM   3281  CG1 VAL X 416      64.561  47.348  62.714  0.00  0.00           C
ATOM   3282  CG2 VAL X 416      66.168  48.945  63.830  0.00  0.00           C
ATOM   3283  C   VAL X 416      62.518  48.075  64.786  0.00  0.00           C
ATOM   3284  O   VAL X 416      62.548  47.160  65.620  0.00  0.00           O
ATOM   3285  N   THR X 417      61.428  48.395  64.098  0.00  0.00           N
ATOM   3286  CA  THR X 417      60.231  47.568  64.129  0.00  0.00           C
ATOM   3287  CB  THR X 417      59.163  48.181  63.224  0.00  0.00           C
ATOM   3288  CG2 THR X 417      57.851  47.417  63.319  0.00  0.00           C
ATOM   3289  OG1 THR X 417      58.955  49.540  63.612  0.00  0.00           O
ATOM   3290  C   THR X 417      60.546  46.153  63.673  0.00  0.00           C
ATOM   3291  O   THR X 417      61.185  45.956  62.637  0.00  0.00           O
ATOM   3292  N   LYS X 418      60.068  45.168  64.437  0.00  0.00           N
ATOM   3293  CA  LYS X 418      60.345  43.756  64.187  0.00  0.00           C
ATOM   3294  CB  LYS X 418      61.470  43.240  65.096  0.00  0.00           C
ATOM   3295  CG  LYS X 418      62.778  43.976  64.899  0.00  0.00           C
ATOM   3296  CD  LYS X 418      63.867  43.541  65.866  0.00  0.00           C
ATOM   3297  CE  LYS X 418      64.751  44.741  66.213  0.00  0.00           C
ATOM   3298  NZ  LYS X 418      66.174  44.383  66.500  0.00  0.00           N
ATOM   3299  C   LYS X 418      59.086  42.937  64.415  0.00  0.00           C
ATOM   3300  O   LYS X 418      58.503  42.980  65.508  0.00  0.00           O
ATOM   3301  N   TRP X 419      58.679  42.168  63.403  0.00  0.00           N
ATOM   3302  CA  TRP X 419      57.503  41.335  63.604  0.00  0.00           C
ATOM   3303  CB  TRP X 419      56.213  42.141  63.461  0.00  0.00           C
ATOM   3304  CG  TRP X 419      55.803  42.474  62.073  0.00  0.00           C
ATOM   3305  CD1 TRP X 419      54.843  41.848  61.331  0.00  0.00           C
ATOM   3306  NE1 TRP X 419      54.728  42.449  60.097  0.00  0.00           N
ATOM   3307  CE2 TRP X 419      55.619  43.486  60.030  0.00  0.00           C
ATOM   3308  CZ2 TRP X 419      55.872  44.380  58.996  0.00  0.00           C
ATOM   3309  CH2 TRP X 419      56.834  45.329  59.206  0.00  0.00           C
ATOM   3310  CZ3 TRP X 419      57.542  45.401  60.415  0.00  0.00           C
ATOM   3311  CE3 TRP X 419      57.287  44.513  61.448  0.00  0.00           C
ATOM   3312  CD2 TRP X 419      56.309  43.534  61.261  0.00  0.00           C
ATOM   3313  C   TRP X 419      57.523  40.174  62.631  0.00  0.00           C
ATOM   3314  O   TRP X 419      58.204  40.208  61.605  0.00  0.00           O
ATOM   3315  N   ALA X 420      56.770  39.138  62.980  0.00  0.00           N
ATOM   3316  CA  ALA X 420      56.676  37.926  62.185  0.00  0.00           C
ATOM   3317  CB  ALA X 420      57.188  36.714  62.957  0.00  0.00           C
ATOM   3318  C   ALA X 420      55.229  37.698  61.782  0.00  0.00           C
ATOM   3319  O   ALA X 420      54.301  38.055  62.515  0.00  0.00           O
ATOM   3320  N   THR X 421      55.038  37.103  60.611  0.00  0.00           N
ATOM   3321  CA  THR X 421      53.707  36.741  60.164  0.00  0.00           C
ATOM   3322  CB  THR X 421      53.236  37.614  59.007  0.00  0.00           C
ATOM   3323  CG2 THR X 421      53.138  39.070  59.446  0.00  0.00           C
ATOM   3324  OG1 THR X 421      54.167  37.496  57.922  0.00  0.00           O
ATOM   3325  C   THR X 421      53.709  35.287  59.733  0.00  0.00           C
ATOM   3326  O   THR X 421      54.734  34.757  59.312  0.00  0.00           O
ATOM   3327  N   ARG X 422      52.554  34.639  59.874  0.00  0.00           N
ATOM   3328  CA  ARG X 422      52.296  33.327  59.282  0.00  0.00           C
ATOM   3329  CB  ARG X 422      51.946  32.283  60.348  0.00  0.00           C
ATOM   3330  CG  ARG X 422      52.262  30.864  59.923  0.00  0.00           C
ATOM   3331  CD  ARG X 422      51.752  29.815  60.896  0.00  0.00           C
ATOM   3332  NE  ARG X 422      52.369  29.874  62.214  0.00  0.00           N
ATOM   3333  CZ  ARG X 422      51.676  29.983  63.337  0.00  0.00           C
ATOM   3334  NH1 ARG X 422      50.357  30.054  63.282  0.00  0.00           N
ATOM   3335  NH2 ARG X 422      52.291  30.014  64.509  0.00  0.00           N
ATOM   3336  C   ARG X 422      51.148  33.526  58.303  0.00  0.00           C
ATOM   3337  O   ARG X 422      50.010  33.751  58.730  0.00  0.00           O
ATOM   3338  N   GLU X 423      51.440  33.474  56.998  0.00  0.00           N
ATOM   3339  CA  GLU X 423      50.446  33.804  55.984  0.00  0.00           C
ATOM   3340  CB  GLU X 423      50.792  35.137  55.290  0.00  0.00           C
ATOM   3341  CG  GLU X 423      52.271  35.406  55.053  0.00  0.00           C
ATOM   3342  CD  GLU X 423      52.557  36.831  54.570  0.00  0.00           C
ATOM   3343  OE1 GLU X 423      52.692  37.735  55.419  0.00  0.00           O
ATOM   3344  OE2 GLU X 423      52.662  37.048  53.340  0.00  0.00           O
ATOM   3345  C   GLU X 423      50.297  32.670  54.972  0.00  0.00           C
ATOM   3346  O   GLU X 423      51.193  31.843  54.804  0.00  0.00           O
ATOM   3347  N   GLU X 424      49.153  32.631  54.283  0.00  0.00           N
ATOM   3348  CA  GLU X 424      48.787  31.511  53.418  0.00  0.00           C
ATOM   3349  CB  GLU X 424      47.289  31.200  53.507  0.00  0.00           C
ATOM   3350  CG  GLU X 424      46.860  30.649  54.845  0.00  0.00           C
ATOM   3351  CD  GLU X 424      46.250  29.254  54.748  0.00  0.00           C
ATOM   3352  OE1 GLU X 424      46.504  28.566  53.734  0.00  0.00           O
ATOM   3353  OE2 GLU X 424      45.520  28.842  55.683  0.00  0.00           O
ATOM   3354  C   GLU X 424      49.144  31.769  51.955  0.00  0.00           C
ATOM   3355  O   GLU X 424      48.897  32.855  51.416  0.00  0.00           O
ATOM   3356  N   ARG X 425      49.691  30.733  51.311  0.00  0.00           N
ATOM   3357  CA  ARG X 425      49.853  30.626  49.865  0.00  0.00           C
ATOM   3358  CB  ARG X 425      51.251  31.066  49.418  0.00  0.00           C
ATOM   3359  CG  ARG X 425      51.288  32.293  48.560  0.00  0.00           C
ATOM   3360  CD  ARG X 425      52.593  32.312  47.780  0.00  0.00           C
ATOM   3361  NE  ARG X 425      52.885  33.629  47.236  0.00  0.00           N
ATOM   3362  CZ  ARG X 425      52.378  34.081  46.096  0.00  0.00           C
ATOM   3363  NH1 ARG X 425      51.548  33.316  45.390  0.00  0.00           N
ATOM   3364  NH2 ARG X 425      52.697  35.295  45.665  0.00  0.00           N
ATOM   3365  C   ARG X 425      49.648  29.167  49.471  0.00  0.00           C
ATOM   3366  O   ARG X 425      50.285  28.278  50.041  0.00  0.00           O
ATOM   3367  N   GLU X 426      48.770  28.922  48.496  0.00  0.00           N
ATOM   3368  CA  GLU X 426      48.512  27.576  47.973  0.00  0.00           C
ATOM   3369  CB  GLU X 426      49.732  27.025  47.227  0.00  0.00           C
ATOM   3370  CG  GLU X 426      50.320  27.933  46.148  0.00  0.00           C
ATOM   3371  CD  GLU X 426      49.293  28.440  45.129  0.00  0.00           C
ATOM   3372  OE1 GLU X 426      48.232  27.801  44.964  0.00  0.00           O
ATOM   3373  OE2 GLU X 426      49.561  29.473  44.471  0.00  0.00           O
ATOM   3374  C   GLU X 426      48.087  26.601  49.065  0.00  0.00           C
ATOM   3375  O   GLU X 426      48.424  25.416  49.023  0.00  0.00           O
ATOM   3376  N   GLY X 427      47.333  27.088  50.044  0.00  0.00           N
ATOM   3377  CA  GLY X 427      46.912  26.237  51.128  0.00  0.00           C
ATOM   3378  C   GLY X 427      48.004  25.849  52.094  0.00  0.00           C
ATOM   3379  O   GLY X 427      47.770  25.001  52.966  0.00  0.00           O
ATOM   3380  N   GLN X 428      49.187  26.436  51.972  0.00  0.00           N
ATOM   3381  CA  GLN X 428      50.264  26.228  52.924  0.00  0.00           C
ATOM   3382  CB  GLN X 428      51.523  25.713  52.216  0.00  0.00           C
ATOM   3383  CG  GLN X 428      51.331  24.306  51.708  0.00  0.00           C
ATOM   3384  CD  GLN X 428      50.601  23.454  52.729  0.00  0.00           C
ATOM   3385  OE1 GLN X 428      51.075  23.285  53.855  0.00  0.00           O
ATOM   3386  NE2 GLN X 428      49.421  22.950  52.360  0.00  0.00           N
ATOM   3387  C   GLN X 428      50.566  27.525  53.659  0.00  0.00           C
ATOM   3388  O   GLN X 428      50.511  28.614  53.082  0.00  0.00           O
ATOM   3389  N   LEU X 429      50.858  27.396  54.948  0.00  0.00           N
ATOM   3390  CA  LEU X 429      51.308  28.525  55.741  0.00  0.00           C
ATOM   3391  CB  LEU X 429      50.952  28.327  57.217  0.00  0.00           C
ATOM   3392  CG  LEU X 429      49.440  28.394  57.445  0.00  0.00           C
ATOM   3393  CD1 LEU X 429      49.031  27.876  58.809  0.00  0.00           C
ATOM   3394  CD2 LEU X 429      48.960  29.819  57.283  0.00  0.00           C
ATOM   3395  C   LEU X 429      52.811  28.697  55.560  0.00  0.00           C
ATOM   3396  O   LEU X 429      53.563  27.720  55.478  0.00  0.00           O
ATOM   3397  N   HIE X 430      53.233  29.944  55.437  0.00  0.00           N
ATOM   3398  CA  HIE X 430      54.636  30.297  55.372  0.00  0.00           C
ATOM   3399  CB  HIE X 430      55.004  30.829  53.983  0.00  0.00           C
ATOM   3400  CG  HIE X 430      54.653  29.881  52.878  0.00  0.00           C
ATOM   3401  ND1 HIE X 430      53.551  30.051  52.069  0.00  0.00           N
ATOM   3402  CE1 HIE X 430      53.477  29.052  51.207  0.00  0.00           C
ATOM   3403  NE2 HIE X 430      54.483  28.229  51.439  0.00  0.00           N
ATOM   3404  CD2 HIE X 430      55.229  28.721  52.482  0.00  0.00           C
ATOM   3405  C   HIE X 430      54.920  31.309  56.471  0.00  0.00           C
ATOM   3406  O   HIE X 430      54.109  32.208  56.733  0.00  0.00           O
ATOM   3407  N   LEU X 431      56.052  31.105  57.139  0.00  0.00           N
ATOM   3408  CA  LEU X 431      56.505  31.937  58.237  0.00  0.00           C
ATOM   3409  CB  LEU X 431      57.178  31.073  59.299  0.00  0.00           C
ATOM   3410  CG  LEU X 431      57.515  31.782  60.601  0.00  0.00           C
ATOM   3411  CD1 LEU X 431      56.252  32.323  61.191  0.00  0.00           C
ATOM   3412  CD2 LEU X 431      58.185  30.841  61.572  0.00  0.00           C
ATOM   3413  C   LEU X 431      57.468  32.986  57.696  0.00  0.00           C
ATOM   3414  O   LEU X 431      58.474  32.645  57.068  0.00  0.00           O
ATOM   3415  N   TRP X 432      57.145  34.255  57.935  0.00  0.00           N
ATOM   3416  CA  TRP X 432      57.869  35.408  57.423  0.00  0.00           C
ATOM   3417  CB  TRP X 432      56.982  36.261  56.522  0.00  0.00           C
ATOM   3418  CG  TRP X 432      56.677  35.644  55.209  0.00  0.00           C
ATOM   3419  CD1 TRP X 432      55.707  34.719  54.938  0.00  0.00           C
ATOM   3420  NE1 TRP X 432      55.732  34.392  53.600  0.00  0.00           N
ATOM   3421  CE2 TRP X 432      56.720  35.113  52.983  0.00  0.00           C
ATOM   3422  CZ2 TRP X 432      57.120  35.131  51.646  0.00  0.00           C
ATOM   3423  CH2 TRP X 432      58.151  35.968  51.308  0.00  0.00           C
ATOM   3424  CZ3 TRP X 432      58.780  36.779  52.265  0.00  0.00           C
ATOM   3425  CE3 TRP X 432      58.377  36.766  53.588  0.00  0.00           C
ATOM   3426  CD2 TRP X 432      57.333  35.918  53.965  0.00  0.00           C
ATOM   3427  C   TRP X 432      58.363  36.262  58.583  0.00  0.00           C
ATOM   3428  O   TRP X 432      57.690  36.368  59.614  0.00  0.00           O
ATOM   3429  N   PHE X 433      59.533  36.880  58.410  0.00  0.00           N
ATOM   3430  CA  PHE X 433      60.053  37.826  59.382  0.00  0.00           C
ATOM   3431  CB  PHE X 433      61.314  37.300  60.059  0.00  0.00           C
ATOM   3432  CG  PHE X 433      61.595  37.956  61.372  0.00  0.00           C
ATOM   3433  CD1 PHE X 433      60.887  37.583  62.503  0.00  0.00           C
ATOM   3434  CE1 PHE X 433      61.121  38.189  63.711  0.00  0.00           C
ATOM   3435  CZ  PHE X 433      62.074  39.190  63.807  0.00  0.00           C
ATOM   3436  CE2 PHE X 433      62.781  39.581  62.690  0.00  0.00           C
ATOM   3437  CD2 PHE X 433      62.541  38.965  61.478  0.00  0.00           C
ATOM   3438  C   PHE X 433      60.327  39.168  58.715  0.00  0.00           C
ATOM   3439  O   PHE X 433      60.866  39.224  57.598  0.00  0.00           O
ATOM   3440  N   HIE X 434      59.985  40.242  59.437  0.00  0.00           N
ATOM   3441  CA  HIE X 434      59.913  41.608  58.931  0.00  0.00           C
ATOM   3442  CB  HIE X 434      58.446  42.105  58.838  0.00  0.00           C
ATOM   3443  CG  HIE X 434      57.495  41.140  58.197  0.00  0.00           C
ATOM   3444  ND1 HIE X 434      57.136  41.218  56.867  0.00  0.00           N
ATOM   3445  CE1 HIE X 434      56.268  40.263  56.585  0.00  0.00           C
ATOM   3446  NE2 HIE X 434      56.041  39.571  57.687  0.00  0.00           N
ATOM   3447  CD2 HIE X 434      56.792  40.103  58.710  0.00  0.00           C
ATOM   3448  C   HIE X 434      60.680  42.562  59.844  0.00  0.00           C
ATOM   3449  O   HIE X 434      60.553  42.503  61.079  0.00  0.00           O
ATOM   3450  N   CYS X 435      61.431  43.480  59.230  0.00  0.00           N
ATOM   3451  CA  CYS X 435      62.135  44.527  59.964  0.00  0.00           C
ATOM   3452  CB  CYS X 435      63.613  44.169  60.155  0.00  0.00           C
ATOM   3453  SG  CYS X 435      63.861  42.793  61.276  0.00  0.00           S
ATOM   3454  C   CYS X 435      62.012  45.854  59.224  0.00  0.00           C
ATOM   3455  O   CYS X 435      62.141  45.897  57.996  0.00  0.00           O
ATOM   3456  N   VAL X 436      61.758  46.932  59.966  0.00  0.00           N
ATOM   3457  CA  VAL X 436      61.606  48.273  59.395  0.00  0.00           C
ATOM   3458  CB  VAL X 436      60.138  48.680  59.185  0.00  0.00           C
ATOM   3459  CG1 VAL X 436      60.076  50.051  58.535  0.00  0.00           C
ATOM   3460  CG2 VAL X 436      59.384  47.651  58.388  0.00  0.00           C
ATOM   3461  C   VAL X 436      62.244  49.270  60.342  0.00  0.00           C
ATOM   3462  O   VAL X 436      61.756  49.453  61.460  0.00  0.00           O
ATOM   3463  N   GLY X 437      63.288  49.951  59.887  0.00  0.00           N
ATOM   3464  CA  GLY X 437      63.803  51.074  60.652  0.00  0.00           C
ATOM   3465  C   GLY X 437      62.774  52.183  60.790  0.00  0.00           C
ATOM   3466  O   GLY X 437      62.276  52.700  59.787  0.00  0.00           O
ATOM   3467  N   ILE X 438      62.447  52.559  62.025  0.00  0.00           N
ATOM   3468  CA  ILE X 438      61.476  53.623  62.251  0.00  0.00           C
ATOM   3469  CB  ILE X 438      61.101  53.664  63.739  0.00  0.00           C
ATOM   3470  CG2 ILE X 438      60.448  55.011  64.111  0.00  0.00           C
ATOM   3471  CG1 ILE X 438      60.270  52.427  64.084  0.00  0.00           C
ATOM   3472  CD1 ILE X 438      60.071  52.261  65.541  0.00  0.00           C
ATOM   3473  C   ILE X 438      62.005  54.970  61.768  0.00  0.00           C
ATOM   3474  O   ILE X 438      61.248  55.785  61.230  0.00  0.00           O
ATOM   3475  N   ARG X 439      63.291  55.245  61.985  0.00  0.00           N
ATOM   3476  CA  ARG X 439      63.951  56.422  61.443  0.00  0.00           C
ATOM   3477  CB  ARG X 439      64.643  57.252  62.531  0.00  0.00           C
ATOM   3478  CG  ARG X 439      63.699  58.043  63.403  0.00  0.00           C
ATOM   3479  CD  ARG X 439      63.011  59.125  62.599  0.00  0.00           C
ATOM   3480  NE  ARG X 439      62.038  59.868  63.389  0.00  0.00           N
ATOM   3481  CZ  ARG X 439      60.760  59.519  63.509  0.00  0.00           C
ATOM   3482  NH1 ARG X 439      60.304  58.440  62.886  0.00  0.00           N
ATOM   3483  NH2 ARG X 439      59.934  60.249  64.243  0.00  0.00           N
ATOM   3484  C   ARG X 439      64.968  55.956  60.415  0.00  0.00           C
ATOM   3485  O   ARG X 439      65.500  54.846  60.506  0.00  0.00           O
ATOM   3486  N   VAL X 440      65.241  56.811  59.438  0.00  0.00           N
ATOM   3487  CA  VAL X 440      65.855  56.324  58.216  0.00  0.00           C
ATOM   3488  CB  VAL X 440      64.722  56.022  57.206  0.00  0.00           C
ATOM   3489  CG1 VAL X 440      64.768  56.887  55.968  0.00  0.00           C
ATOM   3490  CG2 VAL X 440      64.647  54.535  56.878  0.00  0.00           C
ATOM   3491  C   VAL X 440      66.901  57.321  57.717  0.00  0.00           C
ATOM   3492  O   VAL X 440      67.560  57.090  56.694  0.00  0.00           O
ATOM   3493  N   SER X 441      67.128  58.388  58.500  0.00  0.00           N
ATOM   3494  CA  SER X 441      67.980  59.500  58.070  0.00  0.00           C
ATOM   3495  CB  SER X 441      68.072  60.551  59.184  0.00  0.00           C
ATOM   3496  OG  SER X 441      68.665  60.015  60.348  0.00  0.00           O
ATOM   3497  C   SER X 441      69.380  59.051  57.649  0.00  0.00           C
ATOM   3498  O   SER X 441      69.890  59.495  56.619  0.00  0.00           O
ATOM   3499  N   ASP X 442      70.017  58.172  58.429  0.00  0.00           N
ATOM   3500  CA  ASP X 442      71.376  57.737  58.098  0.00  0.00           C
ATOM   3501  CB  ASP X 442      71.948  56.885  59.226  0.00  0.00           C
ATOM   3502  CG  ASP X 442      72.283  57.704  60.444  0.00  0.00           C
ATOM   3503  OD1 ASP X 442      73.486  57.880  60.729  0.00  0.00           O
ATOM   3504  OD2 ASP X 442      71.345  58.201  61.103  0.00  0.00           O
ATOM   3505  C   ASP X 442      71.423  56.970  56.785  0.00  0.00           C
ATOM   3506  O   ASP X 442      72.394  57.098  56.021  0.00  0.00           O
ATOM   3507  N   GLN X 443      70.384  56.189  56.493  0.00  0.00           N
ATOM   3508  CA  GLN X 443      70.350  55.513  55.206  0.00  0.00           C
ATOM   3509  CB  GLN X 443      69.277  54.426  55.202  0.00  0.00           C
ATOM   3510  CG  GLN X 443      69.540  53.372  56.257  0.00  0.00           C
ATOM   3511  CD  GLN X 443      68.755  53.635  57.526  0.00  0.00           C
ATOM   3512  OE1 GLN X 443      67.598  53.228  57.636  0.00  0.00           O
ATOM   3513  NE2 GLN X 443      69.371  54.311  58.490  0.00  0.00           N
ATOM   3514  C   GLN X 443      70.138  56.499  54.071  0.00  0.00           C
ATOM   3515  O   GLN X 443      70.716  56.320  52.993  0.00  0.00           O
ATOM   3516  N   LEU X 444      69.351  57.558  54.300  0.00  0.00           N
ATOM   3517  CA  LEU X 444      69.218  58.602  53.285  0.00  0.00           C
ATOM   3518  CB  LEU X 444      68.126  59.599  53.685  0.00  0.00           C
ATOM   3519  CG  LEU X 444      66.679  59.077  53.586  0.00  0.00           C
ATOM   3520  CD1 LEU X 444      65.650  60.060  54.138  0.00  0.00           C
ATOM   3521  CD2 LEU X 444      66.357  58.761  52.163  0.00  0.00           C
ATOM   3522  C   LEU X 444      70.553  59.300  53.065  0.00  0.00           C
ATOM   3523  O   LEU X 444      70.909  59.640  51.928  0.00  0.00           O
ATOM   3524  N   GLU X 445      71.315  59.484  54.147  0.00  0.00           N
ATOM   3525  CA  GLU X 445      72.675  60.004  54.051  0.00  0.00           C
ATOM   3526  CB  GLU X 445      73.303  60.086  55.441  0.00  0.00           C
ATOM   3527  CG  GLU X 445      74.647  60.762  55.454  0.00  0.00           C
ATOM   3528  CD  GLU X 445      74.546  62.259  55.210  0.00  0.00           C
ATOM   3529  OE1 GLU X 445      73.523  62.862  55.614  0.00  0.00           O
ATOM   3530  OE2 GLU X 445      75.486  62.827  54.603  0.00  0.00           O
ATOM   3531  C   GLU X 445      73.540  59.141  53.149  0.00  0.00           C
ATOM   3532  O   GLU X 445      74.313  59.663  52.340  0.00  0.00           O
ATOM   3533  N   ARG X 446      73.442  57.817  53.278  0.00  0.00           N
ATOM   3534  CA  ARG X 446      74.283  56.968  52.439  0.00  0.00           C
ATOM   3535  CB  ARG X 446      74.375  55.558  53.025  0.00  0.00           C
ATOM   3536  CG  ARG X 446      75.010  54.555  52.083  0.00  0.00           C
ATOM   3537  CD  ARG X 446      75.292  53.231  52.766  0.00  0.00           C
ATOM   3538  NE  ARG X 446      74.092  52.619  53.338  0.00  0.00           N
ATOM   3539  CZ  ARG X 446      73.226  51.886  52.649  0.00  0.00           C
ATOM   3540  NH1 ARG X 446      73.418  51.683  51.351  0.00  0.00           N
ATOM   3541  NH2 ARG X 446      72.168  51.365  53.255  0.00  0.00           N
ATOM   3542  C   ARG X 446      73.786  56.914  50.996  0.00  0.00           C
ATOM   3543  O   ARG X 446      74.594  56.939  50.061  0.00  0.00           O
ATOM   3544  N   LEU X 447      72.472  56.849  50.786  0.00  0.00           N
ATOM   3545  CA  LEU X 447      71.924  56.597  49.455  0.00  0.00           C
ATOM   3546  CB  LEU X 447      70.569  55.894  49.564  0.00  0.00           C
ATOM   3547  CG  LEU X 447      70.600  54.450  50.051  0.00  0.00           C
ATOM   3548  CD1 LEU X 447      69.265  54.091  50.687  0.00  0.00           C
ATOM   3549  CD2 LEU X 447      70.937  53.504  48.892  0.00  0.00           C
ATOM   3550  C   LEU X 447      71.750  57.855  48.620  0.00  0.00           C
ATOM   3551  O   LEU X 447      71.880  57.797  47.388  0.00  0.00           O
ATOM   3552  N   LEU X 448      71.432  58.984  49.254  0.00  0.00           N
ATOM   3553  CA  LEU X 448      71.185  60.220  48.519  0.00  0.00           C
ATOM   3554  CB  LEU X 448      69.718  60.635  48.650  0.00  0.00           C
ATOM   3555  CG  LEU X 448      68.648  59.782  47.966  0.00  0.00           C
ATOM   3556  CD1 LEU X 448      67.292  60.330  48.313  0.00  0.00           C
ATOM   3557  CD2 LEU X 448      68.831  59.798  46.473  0.00  0.00           C
ATOM   3558  C   LEU X 448      72.113  61.332  48.988  0.00  0.00           C
ATOM   3559  O   LEU X 448      72.915  61.819  48.193  0.00  0.00           O
ATOM   3560  N   TRP X 449      72.036  61.746  50.253  0.00  0.00           N
ATOM   3561  CA  TRP X 449      72.604  63.029  50.649  0.00  0.00           C
ATOM   3562  CB  TRP X 449      72.378  63.256  52.138  0.00  0.00           C
ATOM   3563  CG  TRP X 449      70.932  63.205  52.550  0.00  0.00           C
ATOM   3564  CD1 TRP X 449      70.468  62.854  53.772  0.00  0.00           C
ATOM   3565  NE1 TRP X 449      69.104  62.927  53.799  0.00  0.00           N
ATOM   3566  CE2 TRP X 449      68.645  63.328  52.574  0.00  0.00           C
ATOM   3567  CZ2 TRP X 449      67.338  63.538  52.126  0.00  0.00           C
ATOM   3568  CH2 TRP X 449      67.173  63.950  50.835  0.00  0.00           C
ATOM   3569  CZ3 TRP X 449      68.266  64.148  49.983  0.00  0.00           C
ATOM   3570  CE3 TRP X 449      69.563  63.944  50.428  0.00  0.00           C
ATOM   3571  CD2 TRP X 449      69.765  63.515  51.749  0.00  0.00           C
ATOM   3572  C   TRP X 449      74.079  63.125  50.303  0.00  0.00           C
ATOM   3573  O   TRP X 449      74.544  64.154  49.797  0.00  0.00           O
ATOM   3574  N   ARG X 450      74.825  62.047  50.533  0.00  0.00           N
ATOM   3575  CA  ARG X 450      76.259  62.067  50.307  0.00  0.00           C
ATOM   3576  CB  ARG X 450      76.955  61.341  51.468  0.00  0.00           C
ATOM   3577  CG  ARG X 450      78.068  60.390  51.104  0.00  0.00           C
ATOM   3578  CD  ARG X 450      78.767  59.909  52.368  0.00  0.00           C
ATOM   3579  NE  ARG X 450      77.920  58.963  53.080  0.00  0.00           N
ATOM   3580  CZ  ARG X 450      77.864  58.856  54.404  0.00  0.00           C
ATOM   3581  NH1 ARG X 450      78.610  59.648  55.177  0.00  0.00           N
ATOM   3582  NH2 ARG X 450      77.045  57.962  54.952  0.00  0.00           N
ATOM   3583  C   ARG X 450      76.668  61.471  48.962  0.00  0.00           C
ATOM   3584  O   ARG X 450      77.808  61.678  48.526  0.00  0.00           O
ATOM   3585  N   SER X 451      75.753  60.784  48.273  0.00  0.00           N
ATOM   3586  CA  SER X 451      76.022  60.173  46.975  0.00  0.00           C
ATOM   3587  CB  SER X 451      75.142  58.936  46.785  0.00  0.00           C
ATOM   3588  OG  SER X 451      75.386  58.384  45.508  0.00  0.00           O
ATOM   3589  C   SER X 451      75.801  61.111  45.796  0.00  0.00           C
ATOM   3590  O   SER X 451      76.541  61.025  44.807  0.00  0.00           O
ATOM   3591  N   ILE X 452      74.794  61.971  45.851  0.00  0.00           N
ATOM   3592  CA  ILE X 452      74.516  62.938  44.789  0.00  0.00           C
ATOM   3593  CB  ILE X 452      73.005  63.123  44.552  0.00  0.00           C
ATOM   3594  CG2 ILE X 452      72.748  63.973  43.297  0.00  0.00           C
ATOM   3595  CG1 ILE X 452      72.251  61.787  44.574  0.00  0.00           C
ATOM   3596  CD1 ILE X 452      71.638  61.364  43.264  0.00  0.00           C
ATOM   3597  C   ILE X 452      75.143  64.264  45.199  0.00  0.00           C
ATOM   3598  O   ILE X 452      74.850  64.753  46.302  0.00  0.00           O
ATOM   3599  N   PRO X 453      75.978  64.881  44.353  0.00  0.00           N
ATOM   3600  CD  PRO X 453      76.421  64.417  43.024  0.00  0.00           C
ATOM   3601  CG  PRO X 453      77.581  65.315  42.721  0.00  0.00           C
ATOM   3602  CB  PRO X 453      77.339  66.594  43.482  0.00  0.00           C
ATOM   3603  CA  PRO X 453      76.619  66.149  44.760  0.00  0.00           C
ATOM   3604  C   PRO X 453      75.641  67.204  45.272  0.00  0.00           C
ATOM   3605  O   PRO X 453      75.856  67.762  46.358  0.00  0.00           O
ATOM   3606  N   HIE X 454      74.555  67.475  44.534  0.00  0.00           N
ATOM   3607  CA  HIE X 454      73.597  68.509  44.918  0.00  0.00           C
ATOM   3608  CB  HIE X 454      73.944  69.841  44.263  0.00  0.00           C
ATOM   3609  CG  HIE X 454      75.353  70.272  44.512  0.00  0.00           C
ATOM   3610  ND1 HIE X 454      75.776  70.746  45.736  0.00  0.00           N
ATOM   3611  CE1 HIE X 454      77.065  71.026  45.674  0.00  0.00           C
ATOM   3612  NE2 HIE X 454      77.492  70.745  44.456  0.00  0.00           N
ATOM   3613  CD2 HIE X 454      76.444  70.261  43.713  0.00  0.00           C
ATOM   3614  C   HIE X 454      72.177  68.112  44.542  0.00  0.00           C
ATOM   3615  O   HIE X 454      71.901  67.750  43.394  0.00  0.00           O
ATOM   3616  N   ILE X 455      71.274  68.232  45.511  0.00  0.00           N
ATOM   3617  CA  ILE X 455      69.896  67.772  45.394  0.00  0.00           C
ATOM   3618  CB  ILE X 455      69.645  66.546  46.296  0.00  0.00           C
ATOM   3619  CG2 ILE X 455      68.151  66.184  46.329  0.00  0.00           C
ATOM   3620  CG1 ILE X 455      70.548  65.374  45.881  0.00  0.00           C
ATOM   3621  CD1 ILE X 455      70.561  64.228  46.874  0.00  0.00           C
ATOM   3622  C   ILE X 455      68.968  68.910  45.789  0.00  0.00           C
ATOM   3623  O   ILE X 455      69.221  69.606  46.777  0.00  0.00           O
ATOM   3624  N   ILE X 456      67.885  69.082  45.043  0.00  0.00           N
ATOM   3625  CA  ILE X 456      66.805  69.959  45.475  0.00  0.00           C
ATOM   3626  CB  ILE X 456      66.256  70.795  44.308  0.00  0.00           C
ATOM   3627  CG2 ILE X 456      65.390  71.908  44.861  0.00  0.00           C
ATOM   3628  CG1 ILE X 456      67.389  71.392  43.475  0.00  0.00           C
ATOM   3629  CD1 ILE X 456      68.283  72.316  44.253  0.00  0.00           C
ATOM   3630  C   ILE X 456      65.702  69.117  46.104  0.00  0.00           C
ATOM   3631  O   ILE X 456      65.255  68.117  45.527  0.00  0.00           O
ATOM   3632  N   VAL X 457      65.270  69.520  47.295  0.00  0.00           N
ATOM   3633  CA  VAL X 457      64.099  68.968  47.960  0.00  0.00           C
ATOM   3634  CB  VAL X 457      64.431  68.436  49.360  0.00  0.00           C
ATOM   3635  CG1 VAL X 457      63.173  67.970  50.075  0.00  0.00           C
ATOM   3636  CG2 VAL X 457      65.466  67.319  49.284  0.00  0.00           C
ATOM   3637  C   VAL X 457      63.084  70.097  48.024  0.00  0.00           C
ATOM   3638  O   VAL X 457      63.321  71.113  48.690  0.00  0.00           O
ATOM   3639  N   THR X 458      61.961  69.954  47.322  0.00  0.00           N
ATOM   3640  CA  THR X 458      61.009  71.051  47.240  0.00  0.00           C
ATOM   3641  CB  THR X 458      61.122  71.809  45.914  0.00  0.00           C
ATOM   3642  CG2 THR X 458      60.436  71.046  44.772  0.00  0.00           C
ATOM   3643  OG1 THR X 458      60.497  73.087  46.067  0.00  0.00           O
ATOM   3644  C   THR X 458      59.585  70.557  47.434  0.00  0.00           C
ATOM   3645  O   THR X 458      59.259  69.402  47.153  0.00  0.00           O
ATOM   3646  N   SER X 459      58.745  71.461  47.925  0.00  0.00           N
ATOM   3647  CA  SER X 459      57.353  71.195  48.246  0.00  0.00           C
ATOM   3648  CB  SER X 459      57.206  70.080  49.284  0.00  0.00           C
ATOM   3649  OG  SER X 459      55.855  69.913  49.685  0.00  0.00           O
ATOM   3650  C   SER X 459      56.745  72.480  48.781  0.00  0.00           C
ATOM   3651  O   SER X 459      57.453  73.366  49.268  0.00  0.00           O
ATOM   3652  N   ALA X 460      55.420  72.572  48.695  0.00  0.00           N
ATOM   3653  CA  ALA X 460      54.717  73.643  49.378  0.00  0.00           C
ATOM   3654  CB  ALA X 460      53.364  73.885  48.732  0.00  0.00           C
ATOM   3655  C   ALA X 460      54.525  73.371  50.861  0.00  0.00           C
ATOM   3656  O   ALA X 460      54.174  74.294  51.603  0.00  0.00           O
ATOM   3657  N   THR X 461      54.748  72.136  51.314  0.00  0.00           N
ATOM   3658  CA  THR X 461      54.583  71.767  52.726  0.00  0.00           C
ATOM   3659  CB  THR X 461      53.336  70.885  52.947  0.00  0.00           C
ATOM   3660  CG2 THR X 461      52.071  71.675  52.739  0.00  0.00           C
ATOM   3661  OG1 THR X 461      53.369  69.771  52.045  0.00  0.00           O
ATOM   3662  C   THR X 461      55.847  71.048  53.186  0.00  0.00           C
ATOM   3663  O   THR X 461      55.868  69.822  53.258  0.00  0.00           O
ATOM   3664  N   LEU X 462      56.895  71.816  53.486  0.00  0.00           N
ATOM   3665  CA  LEU X 462      58.100  71.276  54.107  0.00  0.00           C
ATOM   3666  CB  LEU X 462      59.356  71.787  53.393  0.00  0.00           C
ATOM   3667  CG  LEU X 462      59.595  71.180  52.014  0.00  0.00           C
ATOM   3668  CD1 LEU X 462      60.926  71.640  51.402  0.00  0.00           C
ATOM   3669  CD2 LEU X 462      59.506  69.648  52.095  0.00  0.00           C
ATOM   3670  C   LEU X 462      58.206  71.617  55.582  0.00  0.00           C
ATOM   3671  O   LEU X 462      58.752  70.824  56.353  0.00  0.00           O
ATOM   3672  N   ARG X 463      57.690  72.766  55.997  0.00  0.00           N
ATOM   3673  CA  ARG X 463      57.780  73.190  57.381  0.00  0.00           C
ATOM   3674  CB  ARG X 463      57.833  74.706  57.460  0.00  0.00           C
ATOM   3675  CG  ARG X 463      59.228  75.211  57.300  0.00  0.00           C
ATOM   3676  CD  ARG X 463      59.313  76.412  56.392  0.00  0.00           C
ATOM   3677  NE  ARG X 463      59.163  77.647  57.139  0.00  0.00           N
ATOM   3678  CZ  ARG X 463      58.185  78.516  56.942  0.00  0.00           C
ATOM   3679  NH1 ARG X 463      57.281  78.292  56.002  0.00  0.00           N
ATOM   3680  NH2 ARG X 463      58.124  79.610  57.673  0.00  0.00           N
ATOM   3681  C   ARG X 463      56.617  72.670  58.210  0.00  0.00           C
ATOM   3682  O   ARG X 463      55.476  72.586  57.749  0.00  0.00           O
ATOM   3683  N   SER X 464      56.928  72.321  59.452  0.00  0.00           N
ATOM   3684  CA  SER X 464      55.948  71.945  60.460  0.00  0.00           C
ATOM   3685  CB  SER X 464      56.147  70.491  60.906  0.00  0.00           C
ATOM   3686  OG  SER X 464      55.229  70.106  61.913  0.00  0.00           O
ATOM   3687  C   SER X 464      56.138  72.917  61.614  0.00  0.00           C
ATOM   3688  O   SER X 464      57.271  73.127  62.067  0.00  0.00           O
ATOM   3689  N   LEU X 465      55.053  73.553  62.043  0.00  0.00           N
ATOM   3690  CA  LEU X 465      55.115  74.588  63.071  0.00  0.00           C
ATOM   3691  CB  LEU X 465      55.448  73.985  64.428  0.00  0.00           C
ATOM   3692  CG  LEU X 465      54.316  73.072  64.894  0.00  0.00           C
ATOM   3693  CD1 LEU X 465      54.718  72.271  66.122  0.00  0.00           C
ATOM   3694  CD2 LEU X 465      53.053  73.898  65.142  0.00  0.00           C
ATOM   3695  C   LEU X 465      56.110  75.679  62.687  0.00  0.00           C
ATOM   3696  O   LEU X 465      56.905  76.149  63.502  0.00  0.00           O
ATOM   3697  N   ASN X 466      56.054  76.078  61.414  0.00  0.00           N
ATOM   3698  CA  ASN X 466      56.881  77.157  60.877  0.00  0.00           C
ATOM   3699  CB  ASN X 466      56.475  78.514  61.468  0.00  0.00           C
ATOM   3700  CG  ASN X 466      55.148  79.018  60.911  0.00  0.00           C
ATOM   3701  OD1 ASN X 466      55.080  79.504  59.778  0.00  0.00           O
ATOM   3702  ND2 ASN X 466      54.083  78.888  61.700  0.00  0.00           N
ATOM   3703  C   ASN X 466      58.362  76.887  61.102  0.00  0.00           C
ATOM   3704  O   ASN X 466      59.148  77.807  61.341  0.00  0.00           O
ATOM   3705  N   SER X 467      58.760  75.619  61.025  0.00  0.00           N
ATOM   3706  CA  SER X 467      60.155  75.254  61.227  0.00  0.00           C
ATOM   3707  CB  SER X 467      60.431  74.857  62.672  0.00  0.00           C
ATOM   3708  OG  SER X 467      61.726  74.294  62.788  0.00  0.00           O
ATOM   3709  C   SER X 467      60.550  74.098  60.323  0.00  0.00           C
ATOM   3710  O   SER X 467      59.742  73.215  60.027  0.00  0.00           O
ATOM   3711  N   PHE X 468      61.814  74.108  59.906  0.00  0.00           N
ATOM   3712  CA  PHE X 468      62.414  72.992  59.194  0.00  0.00           C
ATOM   3713  CB  PHE X 468      63.584  73.481  58.338  0.00  0.00           C
ATOM   3714  CG  PHE X 468      63.158  74.185  57.067  0.00  0.00           C
ATOM   3715  CD1 PHE X 468      62.895  73.457  55.916  0.00  0.00           C
ATOM   3716  CE1 PHE X 468      62.510  74.097  54.737  0.00  0.00           C
ATOM   3717  CZ  PHE X 468      62.388  75.475  54.709  0.00  0.00           C
ATOM   3718  CE2 PHE X 468      62.646  76.212  55.852  0.00  0.00           C
ATOM   3719  CD2 PHE X 468      63.029  75.571  57.022  0.00  0.00           C
ATOM   3720  C   PHE X 468      62.886  71.893  60.136  0.00  0.00           C
ATOM   3721  O   PHE X 468      63.625  71.000  59.709  0.00  0.00           O
ATOM   3722  N   SER X 469      62.464  71.937  61.404  0.00  0.00           N
ATOM   3723  CA  SER X 469      62.976  71.002  62.401  0.00  0.00           C
ATOM   3724  CB  SER X 469      62.587  71.483  63.801  0.00  0.00           C
ATOM   3725  OG  SER X 469      63.526  71.067  64.775  0.00  0.00           O
ATOM   3726  C   SER X 469      62.473  69.582  62.143  0.00  0.00           C
ATOM   3727  O   SER X 469      63.266  68.635  62.107  0.00  0.00           O
ATOM   3728  N   ARG X 470      61.155  69.414  61.968  0.00  0.00           N
ATOM   3729  CA  ARG X 470      60.595  68.101  61.649  0.00  0.00           C
ATOM   3730  CB  ARG X 470      59.094  68.208  61.389  0.00  0.00           C
ATOM   3731  CG  ARG X 470      58.526  66.967  60.735  0.00  0.00           C
ATOM   3732  CD  ARG X 470      57.024  67.058  60.534  0.00  0.00           C
ATOM   3733  NE  ARG X 470      56.470  65.780  60.097  0.00  0.00           N
ATOM   3734  CZ  ARG X 470      55.963  64.879  60.928  0.00  0.00           C
ATOM   3735  NH1 ARG X 470      55.930  65.133  62.232  0.00  0.00           N
ATOM   3736  NH2 ARG X 470      55.483  63.731  60.458  0.00  0.00           N
ATOM   3737  C   ARG X 470      61.278  67.478  60.438  0.00  0.00           C
ATOM   3738  O   ARG X 470      61.723  66.326  60.481  0.00  0.00           O
ATOM   3739  N   LEU X 471      61.353  68.228  59.337  0.00  0.00           N
ATOM   3740  CA  LEU X 471      62.016  67.710  58.150  0.00  0.00           C
ATOM   3741  CB  LEU X 471      61.968  68.725  57.017  0.00  0.00           C
ATOM   3742  CG  LEU X 471      62.820  68.223  55.847  0.00  0.00           C
ATOM   3743  CD1 LEU X 471      62.216  66.930  55.264  0.00  0.00           C
ATOM   3744  CD2 LEU X 471      63.042  69.306  54.778  0.00  0.00           C
ATOM   3745  C   LEU X 471      63.460  67.333  58.446  0.00  0.00           C
ATOM   3746  O   LEU X 471      63.935  66.282  58.002  0.00  0.00           O
ATOM   3747  N   GLN X 472      64.178  68.170  59.191  0.00  0.00           N
ATOM   3748  CA  GLN X 472      65.572  67.846  59.468  0.00  0.00           C
ATOM   3749  CB  GLN X 472      66.239  69.002  60.213  0.00  0.00           C
ATOM   3750  CG  GLN X 472      66.709  70.115  59.281  0.00  0.00           C
ATOM   3751  CD  GLN X 472      66.750  71.467  59.958  0.00  0.00           C
ATOM   3752  OE1 GLN X 472      66.679  71.559  61.182  0.00  0.00           O
ATOM   3753  NE2 GLN X 472      66.854  72.526  59.163  0.00  0.00           N
ATOM   3754  C   GLN X 472      65.676  66.531  60.236  0.00  0.00           C
ATOM   3755  O   GLN X 472      66.470  65.650  59.877  0.00  0.00           O
ATOM   3756  N   GLU X 473      64.820  66.348  61.241  0.00  0.00           N
ATOM   3757  CA  GLU X 473      64.792  65.087  61.973  0.00  0.00           C
ATOM   3758  CB  GLU X 473      63.780  65.168  63.112  0.00  0.00           C
ATOM   3759  CG  GLU X 473      63.512  63.816  63.732  0.00  0.00           C
ATOM   3760  CD  GLU X 473      62.237  63.779  64.528  0.00  0.00           C
ATOM   3761  OE1 GLU X 473      61.638  64.847  64.787  0.00  0.00           O
ATOM   3762  OE2 GLU X 473      61.842  62.666  64.913  0.00  0.00           O
ATOM   3763  C   GLU X 473      64.470  63.895  61.062  0.00  0.00           C
ATOM   3764  O   GLU X 473      65.061  62.816  61.214  0.00  0.00           O
ATOM   3765  N   MET X 474      63.527  64.047  60.127  0.00  0.00           N
ATOM   3766  CA  MET X 474      63.104  62.850  59.400  0.00  0.00           C
ATOM   3767  CB  MET X 474      61.663  62.989  58.905  0.00  0.00           C
ATOM   3768  CG  MET X 474      60.665  63.390  59.977  0.00  0.00           C
ATOM   3769  SD  MET X 474      60.478  62.174  61.279  0.00  0.00           S
ATOM   3770  CE  MET X 474      59.608  60.863  60.387  0.00  0.00           C
ATOM   3771  C   MET X 474      64.033  62.525  58.235  0.00  0.00           C
ATOM   3772  O   MET X 474      64.313  61.351  57.978  0.00  0.00           O
ATOM   3773  N   SER X 475      64.512  63.532  57.519  0.00  0.00           N
ATOM   3774  CA  SER X 475      65.347  63.295  56.351  0.00  0.00           C
ATOM   3775  CB  SER X 475      65.162  64.420  55.333  0.00  0.00           C
ATOM   3776  OG  SER X 475      65.588  65.660  55.873  0.00  0.00           O
ATOM   3777  C   SER X 475      66.826  63.184  56.684  0.00  0.00           C
ATOM   3778  O   SER X 475      67.557  62.490  55.968  0.00  0.00           O
ATOM   3779  N   GLY X 476      67.297  63.852  57.736  0.00  0.00           N
ATOM   3780  CA  GLY X 476      68.718  63.876  58.012  0.00  0.00           C
ATOM   3781  C   GLY X 476      69.466  65.050  57.419  0.00  0.00           C
ATOM   3782  O   GLY X 476      70.636  65.251  57.758  0.00  0.00           O
ATOM   3783  N   LEU X 477      68.826  65.828  56.545  0.00  0.00           N
ATOM   3784  CA  LEU X 477      69.415  67.052  56.024  0.00  0.00           C
ATOM   3785  CB  LEU X 477      68.419  67.761  55.112  0.00  0.00           C
ATOM   3786  CG  LEU X 477      68.020  67.074  53.814  0.00  0.00           C
ATOM   3787  CD1 LEU X 477      66.750  67.711  53.263  0.00  0.00           C
ATOM   3788  CD2 LEU X 477      69.156  67.160  52.798  0.00  0.00           C
ATOM   3789  C   LEU X 477      69.801  67.968  57.170  0.00  0.00           C
ATOM   3790  O   LEU X 477      69.021  68.164  58.104  0.00  0.00           O
ATOM   3791  N   LYS X 478      71.000  68.539  57.095  0.00  0.00           N
ATOM   3792  CA  LYS X 478      71.533  69.334  58.193  0.00  0.00           C
ATOM   3793  CB  LYS X 478      72.485  68.504  59.077  0.00  0.00           C
ATOM   3794  CG  LYS X 478      71.784  67.576  60.076  0.00  0.00           C
ATOM   3795  CD  LYS X 478      72.549  66.255  60.248  0.00  0.00           C
ATOM   3796  CE  LYS X 478      71.881  65.348  61.283  0.00  0.00           C
ATOM   3797  NZ  LYS X 478      71.772  63.947  60.788  0.00  0.00           N
ATOM   3798  C   LYS X 478      72.266  70.555  57.662  0.00  0.00           C
ATOM   3799  O   LYS X 478      73.006  70.468  56.681  0.00  0.00           O
ATOM   3800  N   GLU X 479      72.064  71.691  58.330  0.00  0.00           N
ATOM   3801  CA  GLU X 479      72.861  72.875  58.044  0.00  0.00           C
ATOM   3802  CB  GLU X 479      72.462  73.999  58.994  0.00  0.00           C
ATOM   3803  CG  GLU X 479      71.886  75.208  58.299  0.00  0.00           C
ATOM   3804  CD  GLU X 479      71.026  76.025  59.226  0.00  0.00           C
ATOM   3805  OE1 GLU X 479      69.862  76.319  58.864  0.00  0.00           O
ATOM   3806  OE2 GLU X 479      71.512  76.347  60.334  0.00  0.00           O
ATOM   3807  C   GLU X 479      74.348  72.584  58.171  0.00  0.00           C
ATOM   3808  O   GLU X 479      75.148  73.066  57.361  0.00  0.00           O
ATOM   3809  N   LYS X 480      74.741  71.767  59.151  0.00  0.00           N
ATOM   3810  CA  LYS X 480      76.164  71.567  59.405  0.00  0.00           C
ATOM   3811  CB  LYS X 480      76.354  70.725  60.670  0.00  0.00           C
ATOM   3812  CG  LYS X 480      77.811  70.580  61.112  0.00  0.00           C
ATOM   3813  CD  LYS X 480      77.909  69.966  62.504  0.00  0.00           C
ATOM   3814  CE  LYS X 480      79.279  69.371  62.748  0.00  0.00           C
ATOM   3815  NZ  LYS X 480      80.357  70.396  62.811  0.00  0.00           N
ATOM   3816  C   LYS X 480      76.869  70.929  58.217  0.00  0.00           C
ATOM   3817  O   LYS X 480      78.055  71.193  57.983  0.00  0.00           O
ATOM   3818  N   ALA X 481      76.156  70.103  57.452  0.00  0.00           N
ATOM   3819  CA  ALA X 481      76.653  69.530  56.207  0.00  0.00           C
ATOM   3820  CB  ALA X 481      75.885  68.238  55.880  0.00  0.00           C
ATOM   3821  C   ALA X 481      76.535  70.474  55.011  0.00  0.00           C
ATOM   3822  O   ALA X 481      76.807  70.059  53.878  0.00  0.00           O
ATOM   3823  N   GLY X 482      76.090  71.710  55.217  0.00  0.00           N
ATOM   3824  CA  GLY X 482      75.923  72.634  54.118  0.00  0.00           C
ATOM   3825  C   GLY X 482      74.589  72.580  53.412  0.00  0.00           C
ATOM   3826  O   GLY X 482      74.501  72.997  52.250  0.00  0.00           O
ATOM   3827  N   ASP X 483      73.542  72.087  54.073  0.00  0.00           N
ATOM   3828  CA  ASP X 483      72.202  72.064  53.502  0.00  0.00           C
ATOM   3829  CB  ASP X 483      71.396  70.884  54.046  0.00  0.00           C
ATOM   3830  CG  ASP X 483      72.041  69.544  53.736  0.00  0.00           C
ATOM   3831  OD1 ASP X 483      72.584  69.403  52.618  0.00  0.00           O
ATOM   3832  OD2 ASP X 483      72.006  68.634  54.603  0.00  0.00           O
ATOM   3833  C   ASP X 483      71.494  73.372  53.823  0.00  0.00           C
ATOM   3834  O   ASP X 483      71.580  73.880  54.948  0.00  0.00           O
ATOM   3835  N   ARG X 484      70.797  73.917  52.834  0.00  0.00           N
ATOM   3836  CA  ARG X 484      70.115  75.188  52.994  0.00  0.00           C
ATOM   3837  CB  ARG X 484      70.478  76.147  51.861  0.00  0.00           C
ATOM   3838  CG  ARG X 484      71.978  76.330  51.711  0.00  0.00           C
ATOM   3839  CD  ARG X 484      72.331  77.459  50.768  0.00  0.00           C
ATOM   3840  NE  ARG X 484      71.771  77.257  49.441  0.00  0.00           N
ATOM   3841  CZ  ARG X 484      70.905  78.079  48.864  0.00  0.00           C
ATOM   3842  NH1 ARG X 484      70.503  79.167  49.498  0.00  0.00           N
ATOM   3843  NH2 ARG X 484      70.449  77.811  47.648  0.00  0.00           N
ATOM   3844  C   ARG X 484      68.612  74.972  53.055  0.00  0.00           C
ATOM   3845  O   ARG X 484      68.079  74.022  52.473  0.00  0.00           O
ATOM   3846  N   PHE X 485      67.941  75.864  53.779  0.00  0.00           N
ATOM   3847  CA  PHE X 485      66.514  75.749  54.060  0.00  0.00           C
ATOM   3848  CB  PHE X 485      66.274  75.278  55.494  0.00  0.00           C
ATOM   3849  CG  PHE X 485      66.942  73.972  55.819  0.00  0.00           C
ATOM   3850  CD1 PHE X 485      68.291  73.930  56.159  0.00  0.00           C
ATOM   3851  CE1 PHE X 485      68.920  72.722  56.452  0.00  0.00           C
ATOM   3852  CZ  PHE X 485      68.194  71.537  56.411  0.00  0.00           C
ATOM   3853  CE2 PHE X 485      66.850  71.565  56.073  0.00  0.00           C
ATOM   3854  CD2 PHE X 485      66.227  72.779  55.780  0.00  0.00           C
ATOM   3855  C   PHE X 485      65.879  77.108  53.806  0.00  0.00           C
ATOM   3856  O   PHE X 485      66.085  78.048  54.581  0.00  0.00           O
ATOM   3857  N   VAL X 486      65.105  77.208  52.727  0.00  0.00           N
ATOM   3858  CA  VAL X 486      64.492  78.452  52.285  0.00  0.00           C
ATOM   3859  CB  VAL X 486      64.997  78.840  50.885  0.00  0.00           C
ATOM   3860  CG1 VAL X 486      64.359  80.128  50.414  0.00  0.00           C
ATOM   3861  CG2 VAL X 486      66.508  78.967  50.903  0.00  0.00           C
ATOM   3862  C   VAL X 486      62.980  78.279  52.298  0.00  0.00           C
ATOM   3863  O   VAL X 486      62.465  77.254  51.838  0.00  0.00           O
ATOM   3864  N   ALA X 487      62.275  79.270  52.838  0.00  0.00           N
ATOM   3865  CA  ALA X 487      60.817  79.296  52.874  0.00  0.00           C
ATOM   3866  CB  ALA X 487      60.307  79.340  54.313  0.00  0.00           C
ATOM   3867  C   ALA X 487      60.364  80.522  52.094  0.00  0.00           C
ATOM   3868  O   ALA X 487      60.643  81.652  52.501  0.00  0.00           O
ATOM   3869  N   LEU X 488      59.686  80.305  50.966  0.00  0.00           N
ATOM   3870  CA  LEU X 488      59.222  81.402  50.123  0.00  0.00           C
ATOM   3871  CB  LEU X 488      59.376  81.046  48.643  0.00  0.00           C
ATOM   3872  CG  LEU X 488      60.810  80.783  48.198  0.00  0.00           C
ATOM   3873  CD1 LEU X 488      60.919  80.651  46.691  0.00  0.00           C
ATOM   3874  CD2 LEU X 488      61.647  81.907  48.708  0.00  0.00           C
ATOM   3875  C   LEU X 488      57.766  81.758  50.427  0.00  0.00           C
ATOM   3876  O   LEU X 488      57.026  80.993  51.046  0.00  0.00           O
ATOM   3877  N   ASP X 489      57.349  82.929  49.946  0.00  0.00           N
ATOM   3878  CA  ASP X 489      56.011  83.458  50.178  0.00  0.00           C
ATOM   3879  CB  ASP X 489      56.079  84.951  50.483  0.00  0.00           C
ATOM   3880  CG  ASP X 489      56.358  85.224  51.940  0.00  0.00           C
ATOM   3881  OD1 ASP X 489      55.879  84.436  52.785  0.00  0.00           O
ATOM   3882  OD2 ASP X 489      57.053  86.221  52.238  0.00  0.00           O
ATOM   3883  C   ASP X 489      55.088  83.212  48.989  0.00  0.00           C
ATOM   3884  O   ASP X 489      55.512  82.829  47.898  0.00  0.00           O
ATOM   3885  N   SER X 490      53.813  83.438  49.210  0.00  0.00           N
ATOM   3886  CA  SER X 490      52.910  83.211  48.087  0.00  0.00           C
ATOM   3887  CB  SER X 490      51.600  82.588  48.548  0.00  0.00           C
ATOM   3888  OG  SER X 490      50.685  82.497  47.463  0.00  0.00           O
ATOM   3889  C   SER X 490      52.621  84.523  47.364  0.00  0.00           C
ATOM   3890  O   SER X 490      52.329  85.536  48.014  0.00  0.00           O
ATOM   3891  N   PRO X 491      52.674  84.533  46.031  0.00  0.00           N
ATOM   3892  CD  PRO X 491      52.991  83.414  45.124  0.00  0.00           C
ATOM   3893  CG  PRO X 491      52.868  84.035  43.744  0.00  0.00           C
ATOM   3894  CB  PRO X 491      53.053  85.509  43.938  0.00  0.00           C
ATOM   3895  CA  PRO X 491      52.397  85.770  45.295  0.00  0.00           C
ATOM   3896  C   PRO X 491      50.919  86.058  45.123  0.00  0.00           C
ATOM   3897  O   PRO X 491      50.561  87.206  44.827  0.00  0.00           O
ATOM   3898  N   PHE X 492      50.056  85.059  45.277  0.00  0.00           N
ATOM   3899  CA  PHE X 492      48.632  85.240  45.044  0.00  0.00           C
ATOM   3900  CB  PHE X 492      47.976  83.900  44.722  0.00  0.00           C
ATOM   3901  CG  PHE X 492      48.635  83.167  43.593  0.00  0.00           C
ATOM   3902  CD1 PHE X 492      48.920  83.815  42.406  0.00  0.00           C
ATOM   3903  CE1 PHE X 492      49.533  83.146  41.355  0.00  0.00           C
ATOM   3904  CZ  PHE X 492      49.885  81.823  41.493  0.00  0.00           C
ATOM   3905  CE2 PHE X 492      49.614  81.163  42.678  0.00  0.00           C
ATOM   3906  CD2 PHE X 492      48.994  81.835  43.722  0.00  0.00           C
ATOM   3907  C   PHE X 492      47.966  85.870  46.259  0.00  0.00           C
ATOM   3908  O   PHE X 492      48.422  85.720  47.395  0.00  0.00           O
ATOM   3909  N   ASN X 493      46.874  86.584  46.020  0.00  0.00           N
ATOM   3910  CA  ASN X 493      46.103  87.171  47.107  0.00  0.00           C
ATOM   3911  CB  ASN X 493      45.843  88.605  46.884  0.00  0.00           C
ATOM   3912  CG  ASN X 493      45.669  89.343  48.180  0.00  0.00           C
ATOM   3913  OD1 ASN X 493      44.585  89.835  48.483  0.00  0.00           O
ATOM   3914  ND2 ASN X 493      46.736  89.377  48.993  0.00  0.00           N
ATOM   3915  C   ASN X 493      44.811  86.370  47.240  0.00  0.00           C
ATOM   3916  O   ASN X 493      43.761  86.729  46.703  0.00  0.00           O
ATOM   3917  N   HIE X 494      44.906  85.277  47.998  0.00  0.00           N
ATOM   3918  CA  HIE X 494      43.860  84.262  48.033  0.00  0.00           C
ATOM   3919  CB  HIE X 494      44.287  83.143  48.981  0.00  0.00           C
ATOM   3920  CG  HIE X 494      45.626  82.570  48.639  0.00  0.00           C
ATOM   3921  ND1 HIE X 494      45.774  81.384  47.953  0.00  0.00           N
ATOM   3922  CE1 HIE X 494      47.061  81.146  47.766  0.00  0.00           C
ATOM   3923  NE2 HIE X 494      47.753  82.141  48.296  0.00  0.00           N
ATOM   3924  CD2 HIE X 494      46.877  83.049  48.843  0.00  0.00           C
ATOM   3925  C   HIE X 494      42.513  84.836  48.439  0.00  0.00           C
ATOM   3926  O   HIE X 494      41.470  84.395  47.943  0.00  0.00           O
ATOM   3927  N   CYS X 495      42.508  85.830  49.330  0.00  0.00           N
ATOM   3928  CA  CYS X 495      41.238  86.372  49.802  0.00  0.00           C
ATOM   3929  CB  CYS X 495      41.460  87.293  51.001  0.00  0.00           C
ATOM   3930  SG  CYS X 495      42.514  88.711  50.643  0.00  0.00           S
ATOM   3931  C   CYS X 495      40.512  87.115  48.695  0.00  0.00           C
ATOM   3932  O   CYS X 495      39.277  87.176  48.700  0.00  0.00           O
ATOM   3933  N   GLU X 496      41.256  87.660  47.730  0.00  0.00           N
ATOM   3934  CA  GLU X 496      40.690  88.347  46.573  0.00  0.00           C
ATOM   3935  CB  GLU X 496      41.672  89.414  46.068  0.00  0.00           C
ATOM   3936  CG  GLU X 496      41.739  90.653  46.946  0.00  0.00           C
ATOM   3937  CD  GLU X 496      40.377  91.318  47.088  0.00  0.00           C
ATOM   3938  OE1 GLU X 496      39.704  91.540  46.055  0.00  0.00           O
ATOM   3939  OE2 GLU X 496      39.968  91.608  48.232  0.00  0.00           O
ATOM   3940  C   GLU X 496      40.317  87.402  45.430  0.00  0.00           C
ATOM   3941  O   GLU X 496      39.872  87.873  44.374  0.00  0.00           O
ATOM   3942  N   GLN X 497      40.475  86.088  45.614  0.00  0.00           N
ATOM   3943  CA  GLN X 497      40.224  85.118  44.553  0.00  0.00           C
ATOM   3944  CB  GLN X 497      41.550  84.551  44.015  0.00  0.00           C
ATOM   3945  CG  GLN X 497      42.476  85.577  43.380  0.00  0.00           C
ATOM   3946  CD  GLN X 497      43.821  84.986  42.973  0.00  0.00           C
ATOM   3947  OE1 GLN X 497      44.843  85.236  43.617  0.00  0.00           O
ATOM   3948  NE2 GLN X 497      43.826  84.206  41.900  0.00  0.00           N
ATOM   3949  C   GLN X 497      39.330  83.953  44.956  0.00  0.00           C
ATOM   3950  O   GLN X 497      38.670  83.386  44.076  0.00  0.00           O
ATOM   3951  N   GLY X 498      39.285  83.568  46.231  0.00  0.00           N
ATOM   3952  CA  GLY X 498      38.495  82.410  46.605  0.00  0.00           C
ATOM   3953  C   GLY X 498      38.010  82.494  48.032  0.00  0.00           C
ATOM   3954  O   GLY X 498      38.304  83.440  48.770  0.00  0.00           O
ATOM   3955  N   LYS X 499      37.251  81.469  48.405  0.00  0.00           N
ATOM   3956  CA  LYS X 499      36.670  81.365  49.730  0.00  0.00           C
ATOM   3957  CB  LYS X 499      35.234  81.924  49.752  0.00  0.00           C
ATOM   3958  CG  LYS X 499      34.217  81.128  48.917  0.00  0.00           C
ATOM   3959  CD  LYS X 499      32.928  81.923  48.665  0.00  0.00           C
ATOM   3960  CE  LYS X 499      33.177  83.177  47.833  0.00  0.00           C
ATOM   3961  NZ  LYS X 499      31.934  83.993  47.736  0.00  0.00           N
ATOM   3962  C   LYS X 499      36.675  79.906  50.166  0.00  0.00           C
ATOM   3963  O   LYS X 499      36.467  78.994  49.359  0.00  0.00           O
ATOM   3964  N   ILE X 500      36.930  79.685  51.448  0.00  0.00           N
ATOM   3965  CA  ILE X 500      36.754  78.371  52.043  0.00  0.00           C
ATOM   3966  CB  ILE X 500      37.808  78.087  53.128  0.00  0.00           C
ATOM   3967  CG2 ILE X 500      37.405  76.890  53.964  0.00  0.00           C
ATOM   3968  CG1 ILE X 500      39.177  77.831  52.498  0.00  0.00           C
ATOM   3969  CD1 ILE X 500      40.244  77.602  53.525  0.00  0.00           C
ATOM   3970  C   ILE X 500      35.348  78.331  52.610  0.00  0.00           C
ATOM   3971  O   ILE X 500      34.906  79.283  53.273  0.00  0.00           O
ATOM   3972  N   VAL X 501      34.628  77.258  52.323  0.00  0.00           N
ATOM   3973  CA  VAL X 501      33.263  77.117  52.782  0.00  0.00           C
ATOM   3974  CB  VAL X 501      32.274  77.189  51.601  0.00  0.00           C
ATOM   3975  CG1 VAL X 501      32.443  76.059  50.633  0.00  0.00           C
ATOM   3976  CG2 VAL X 501      30.882  77.247  52.073  0.00  0.00           C
ATOM   3977  C   VAL X 501      33.170  75.821  53.591  0.00  0.00           C
ATOM   3978  O   VAL X 501      33.437  74.727  53.073  0.00  0.00           O
ATOM   3979  N   ILE X 502      32.861  75.960  54.881  0.00  0.00           N
ATOM   3980  CA  ILE X 502      32.676  74.841  55.806  0.00  0.00           C
ATOM   3981  CB  ILE X 502      33.434  75.066  57.129  0.00  0.00           C
ATOM   3982  CG2 ILE X 502      33.265  73.878  58.087  0.00  0.00           C
ATOM   3983  CG1 ILE X 502      34.911  75.380  56.884  0.00  0.00           C
ATOM   3984  CD1 ILE X 502      35.765  75.305  58.129  0.00  0.00           C
ATOM   3985  C   ILE X 502      31.187  74.691  56.078  0.00  0.00           C
ATOM   3986  O   ILE X 502      30.648  75.397  56.939  0.00  0.00           O
ATOM   3987  N   PRO X 503      30.479  73.807  55.392  0.00  0.00           N
ATOM   3988  CD  PRO X 503      30.950  72.866  54.359  0.00  0.00           C
ATOM   3989  CG  PRO X 503      29.693  72.548  53.614  0.00  0.00           C
ATOM   3990  CB  PRO X 503      28.593  72.594  54.663  0.00  0.00           C
ATOM   3991  CA  PRO X 503      29.050  73.661  55.670  0.00  0.00           C
ATOM   3992  C   PRO X 503      28.844  73.208  57.109  0.00  0.00           C
ATOM   3993  O   PRO X 503      29.699  72.546  57.707  0.00  0.00           O
ATOM   3994  N   ARG X 504      27.699  73.588  57.671  0.00  0.00           N
ATOM   3995  CA  ARG X 504      27.354  73.214  59.040  0.00  0.00           C
ATOM   3996  CB  ARG X 504      26.407  74.228  59.653  0.00  0.00           C
ATOM   3997  CG  ARG X 504      26.780  75.652  59.343  0.00  0.00           C
ATOM   3998  CD  ARG X 504      25.684  76.609  59.759  0.00  0.00           C
ATOM   3999  NE  ARG X 504      26.198  77.967  59.853  0.00  0.00           N
ATOM   4000  CZ  ARG X 504      26.609  78.520  60.987  0.00  0.00           C
ATOM   4001  NH1 ARG X 504      26.551  77.832  62.124  0.00  0.00           N
ATOM   4002  NH2 ARG X 504      27.083  79.756  60.983  0.00  0.00           N
ATOM   4003  C   ARG X 504      26.717  71.828  59.022  0.00  0.00           C
ATOM   4004  O   ARG X 504      25.499  71.653  59.124  0.00  0.00           O
ATOM   4005  N   MET X 505      27.575  70.822  58.877  0.00  0.00           N
ATOM   4006  CA  MET X 505      27.113  69.447  58.893  0.00  0.00           C
ATOM   4007  CB  MET X 505      28.206  68.527  58.343  0.00  0.00           C
ATOM   4008  CG  MET X 505      28.629  68.896  56.929  0.00  0.00           C
ATOM   4009  SD  MET X 505      29.468  67.570  56.037  0.00  0.00           S
ATOM   4010  CE  MET X 505      28.460  66.168  56.457  0.00  0.00           C
ATOM   4011  C   MET X 505      26.708  69.049  60.313  0.00  0.00           C
ATOM   4012  O   MET X 505      27.248  69.549  61.302  0.00  0.00           O
ATOM   4013  N   ARG X 506      25.733  68.149  60.412  0.00  0.00           N
ATOM   4014  CA  ARG X 506      25.289  67.732  61.734  0.00  0.00           C
ATOM   4015  CB  ARG X 506      23.942  67.007  61.659  0.00  0.00           C
ATOM   4016  CG  ARG X 506      23.102  67.305  60.447  0.00  0.00           C
ATOM   4017  CD  ARG X 506      22.222  68.518  60.615  0.00  0.00           C
ATOM   4018  NE  ARG X 506      21.268  68.590  59.515  0.00  0.00           N
ATOM   4019  CZ  ARG X 506      20.943  69.704  58.864  0.00  0.00           C
ATOM   4020  NH1 ARG X 506      21.505  70.866  59.185  0.00  0.00           N
ATOM   4021  NH2 ARG X 506      20.057  69.652  57.872  0.00  0.00           N
ATOM   4022  C   ARG X 506      26.321  66.825  62.394  0.00  0.00           C
ATOM   4023  O   ARG X 506      26.498  66.855  63.617  0.00  0.00           O
ATOM   4024  N   VAL X 507      27.001  65.995  61.607  0.00  0.00           N
ATOM   4025  CA  VAL X 507      27.856  64.949  62.148  0.00  0.00           C
ATOM   4026  CB  VAL X 507      27.447  63.563  61.619  0.00  0.00           C
ATOM   4027  CG1 VAL X 507      26.190  63.082  62.329  0.00  0.00           C
ATOM   4028  CG2 VAL X 507      27.190  63.616  60.130  0.00  0.00           C
ATOM   4029  C   VAL X 507      29.309  65.261  61.812  0.00  0.00           C
ATOM   4030  O   VAL X 507      29.628  65.659  60.683  0.00  0.00           O
ATOM   4031  N   GLU X 508      30.178  65.103  62.801  0.00  0.00           N
ATOM   4032  CA  GLU X 508      31.606  65.042  62.546  0.00  0.00           C
ATOM   4033  CB  GLU X 508      32.389  65.201  63.850  0.00  0.00           C
ATOM   4034  CG  GLU X 508      32.372  66.618  64.390  0.00  0.00           C
ATOM   4035  CD  GLU X 508      32.530  66.668  65.890  0.00  0.00           C
ATOM   4036  OE1 GLU X 508      31.839  67.496  66.528  0.00  0.00           O
ATOM   4037  OE2 GLU X 508      33.337  65.878  66.429  0.00  0.00           O
ATOM   4038  C   GLU X 508      31.950  63.707  61.885  0.00  0.00           C
ATOM   4039  O   GLU X 508      31.299  62.690  62.147  0.00  0.00           O
ATOM   4040  N   PRO X 509      32.959  63.683  61.019  0.00  0.00           N
ATOM   4041  CD  PRO X 509      33.929  64.752  60.741  0.00  0.00           C
ATOM   4042  CG  PRO X 509      34.594  64.298  59.471  0.00  0.00           C
ATOM   4043  CB  PRO X 509      34.083  62.933  59.106  0.00  0.00           C
ATOM   4044  CA  PRO X 509      33.296  62.429  60.319  0.00  0.00           C
ATOM   4045  C   PRO X 509      34.094  61.461  61.188  0.00  0.00           C
ATOM   4046  O   PRO X 509      35.272  61.171  60.949  0.00  0.00           O
ATOM   4047  N   SER X 510      33.431  60.933  62.222  0.00  0.00           N
ATOM   4048  CA  SER X 510      34.016  59.927  63.101  0.00  0.00           C
ATOM   4049  CB  SER X 510      33.327  59.936  64.464  0.00  0.00           C
ATOM   4050  OG  SER X 510      33.614  61.135  65.156  0.00  0.00           O
ATOM   4051  C   SER X 510      33.922  58.541  62.477  0.00  0.00           C
ATOM   4052  O   SER X 510      33.672  58.409  61.273  0.00  0.00           O
ATOM   4053  N   ILE X 511      34.117  57.504  63.289  0.00  0.00           N
ATOM   4054  CA  ILE X 511      34.042  56.140  62.778  0.00  0.00           C
ATOM   4055  CB  ILE X 511      35.029  55.232  63.537  0.00  0.00           C
ATOM   4056  CG2 ILE X 511      34.521  54.902  64.941  0.00  0.00           C
ATOM   4057  CG1 ILE X 511      35.326  53.972  62.720  0.00  0.00           C
ATOM   4058  CD1 ILE X 511      35.832  54.284  61.323  0.00  0.00           C
ATOM   4059  C   ILE X 511      32.614  55.606  62.851  0.00  0.00           C
ATOM   4060  O   ILE X 511      32.182  54.867  61.961  0.00  0.00           O
ATOM   4061  N   ASP X 512      31.863  56.010  63.870  0.00  0.00           N
ATOM   4062  CA  ASP X 512      30.468  55.649  64.047  0.00  0.00           C
ATOM   4063  CB  ASP X 512      30.053  55.950  65.482  0.00  0.00           C
ATOM   4064  CG  ASP X 512      30.385  57.395  65.889  0.00  0.00           C
ATOM   4065  OD1 ASP X 512      30.697  58.224  64.997  0.00  0.00           O
ATOM   4066  OD2 ASP X 512      30.360  57.703  67.096  0.00  0.00           O
ATOM   4067  C   ASP X 512      29.537  56.392  63.103  0.00  0.00           C
ATOM   4068  O   ASP X 512      28.334  56.099  63.091  0.00  0.00           O
ATOM   4069  N   ASN X 513      30.052  57.344  62.320  0.00  0.00           N
ATOM   4070  CA  ASN X 513      29.209  58.289  61.599  0.00  0.00           C
ATOM   4071  CB  ASN X 513      29.382  59.694  62.177  0.00  0.00           C
ATOM   4072  CG  ASN X 513      28.496  59.948  63.374  0.00  0.00           C
ATOM   4073  OD1 ASN X 513      27.315  59.600  63.377  0.00  0.00           O
ATOM   4074  ND2 ASN X 513      29.051  60.614  64.381  0.00  0.00           N
ATOM   4075  C   ASN X 513      29.489  58.304  60.101  0.00  0.00           C
ATOM   4076  O   ASN X 513      28.986  59.187  59.396  0.00  0.00           O
ATOM   4077  N   GLU X 514      30.280  57.346  59.596  0.00  0.00           N
ATOM   4078  CA  GLU X 514      30.742  57.431  58.213  0.00  0.00           C
ATOM   4079  CB  GLU X 514      31.676  56.266  57.850  0.00  0.00           C
ATOM   4080  CG  GLU X 514      32.486  56.621  56.610  0.00  0.00           C
ATOM   4081  CD  GLU X 514      33.294  55.489  56.003  0.00  0.00           C
ATOM   4082  OE1 GLU X 514      32.711  54.498  55.507  0.00  0.00           O
ATOM   4083  OE2 GLU X 514      34.533  55.625  55.973  0.00  0.00           O
ATOM   4084  C   GLU X 514      29.563  57.492  57.250  0.00  0.00           C
ATOM   4085  O   GLU X 514      29.533  58.337  56.354  0.00  0.00           O
ATOM   4086  N   GLU X 515      28.557  56.633  57.447  0.00  0.00           N
ATOM   4087  CA  GLU X 515      27.386  56.635  56.570  0.00  0.00           C
ATOM   4088  CB  GLU X 515      26.430  55.497  56.955  0.00  0.00           C
ATOM   4089  CG  GLU X 515      27.110  54.151  57.189  0.00  0.00           C
ATOM   4090  CD  GLU X 515      27.564  53.468  55.908  0.00  0.00           C
ATOM   4091  OE1 GLU X 515      27.226  53.973  54.814  0.00  0.00           O
ATOM   4092  OE2 GLU X 515      28.256  52.424  56.002  0.00  0.00           O
ATOM   4093  C   GLU X 515      26.652  57.975  56.620  0.00  0.00           C
ATOM   4094  O   GLU X 515      26.361  58.580  55.579  0.00  0.00           O
ATOM   4095  N   GLN X 516      26.315  58.430  57.830  0.00  0.00           N
ATOM   4096  CA  GLN X 516      25.562  59.669  57.997  0.00  0.00           C
ATOM   4097  CB  GLN X 516      25.304  59.904  59.484  0.00  0.00           C
ATOM   4098  CG  GLN X 516      24.230  60.911  59.755  0.00  0.00           C
ATOM   4099  CD  GLN X 516      22.876  60.376  59.365  0.00  0.00           C
ATOM   4100  OE1 GLN X 516      22.209  60.917  58.476  0.00  0.00           O
ATOM   4101  NE2 GLN X 516      22.467  59.287  60.013  0.00  0.00           N
ATOM   4102  C   GLN X 516      26.309  60.848  57.383  0.00  0.00           C
ATOM   4103  O   GLN X 516      25.729  61.661  56.641  0.00  0.00           O
ATOM   4104  N   HIE X 517      27.608  60.944  57.678  0.00  0.00           N
ATOM   4105  CA  HIE X 517      28.425  62.035  57.171  0.00  0.00           C
ATOM   4106  CB  HIE X 517      29.792  61.978  57.844  0.00  0.00           C
ATOM   4107  CG  HIE X 517      30.754  62.989  57.321  0.00  0.00           C
ATOM   4108  ND1 HIE X 517      31.614  62.715  56.280  0.00  0.00           N
ATOM   4109  CE1 HIE X 517      32.332  63.792  56.014  0.00  0.00           C
ATOM   4110  NE2 HIE X 517      31.963  64.756  56.841  0.00  0.00           N
ATOM   4111  CD2 HIE X 517      30.979  64.278  57.672  0.00  0.00           C
ATOM   4112  C   HIE X 517      28.547  61.989  55.646  0.00  0.00           C
ATOM   4113  O   HIE X 517      28.431  63.032  54.985  0.00  0.00           O
ATOM   4114  N   ILE X 518      28.755  60.798  55.065  0.00  0.00           N
ATOM   4115  CA  ILE X 518      28.849  60.708  53.609  0.00  0.00           C
ATOM   4116  CB  ILE X 518      29.333  59.319  53.150  0.00  0.00           C
ATOM   4117  CG2 ILE X 518      28.742  58.940  51.803  0.00  0.00           C
ATOM   4118  CG1 ILE X 518      30.859  59.303  52.967  0.00  0.00           C
ATOM   4119  CD1 ILE X 518      31.635  58.895  54.212  0.00  0.00           C
ATOM   4120  C   ILE X 518      27.519  61.086  52.955  0.00  0.00           C
ATOM   4121  O   ILE X 518      27.498  61.738  51.908  0.00  0.00           O
ATOM   4122  N   ALA X 519      26.383  60.721  53.568  0.00  0.00           N
ATOM   4123  CA  ALA X 519      25.084  61.066  52.978  0.00  0.00           C
ATOM   4124  CB  ALA X 519      23.959  60.320  53.698  0.00  0.00           C
ATOM   4125  C   ALA X 519      24.834  62.571  53.015  0.00  0.00           C
ATOM   4126  O   ALA X 519      24.291  63.149  52.062  0.00  0.00           O
ATOM   4127  N   GLU X 520      25.217  63.217  54.118  0.00  0.00           N
ATOM   4128  CA  GLU X 520      25.061  64.665  54.229  0.00  0.00           C
ATOM   4129  CB  GLU X 520      25.318  65.061  55.686  0.00  0.00           C
ATOM   4130  CG  GLU X 520      24.637  66.307  56.226  0.00  0.00           C
ATOM   4131  CD  GLU X 520      25.000  66.553  57.698  0.00  0.00           C
ATOM   4132  OE1 GLU X 520      25.397  65.591  58.392  0.00  0.00           O
ATOM   4133  OE2 GLU X 520      24.901  67.708  58.161  0.00  0.00           O
ATOM   4134  C   GLU X 520      25.993  65.386  53.250  0.00  0.00           C
ATOM   4135  O   GLU X 520      25.594  66.364  52.595  0.00  0.00           O
ATOM   4136  N   MET X 521      27.221  64.876  53.092  0.00  0.00           N
ATOM   4137  CA  MET X 521      28.139  65.414  52.088  0.00  0.00           C
ATOM   4138  CB  MET X 521      29.507  64.733  52.197  0.00  0.00           C
ATOM   4139  CG  MET X 521      30.468  65.126  51.071  0.00  0.00           C
ATOM   4140  SD  MET X 521      32.061  64.280  51.134  0.00  0.00           S
ATOM   4141  CE  MET X 521      32.703  64.690  49.524  0.00  0.00           C
ATOM   4142  C   MET X 521      27.588  65.253  50.675  0.00  0.00           C
ATOM   4143  O   MET X 521      27.667  66.184  49.862  0.00  0.00           O
ATOM   4144  N   ALA X 522      27.049  64.074  50.353  0.00  0.00           N
ATOM   4145  CA  ALA X 522      26.472  63.866  49.030  0.00  0.00           C
ATOM   4146  CB  ALA X 522      26.017  62.421  48.871  0.00  0.00           C
ATOM   4147  C   ALA X 522      25.314  64.822  48.779  0.00  0.00           C
ATOM   4148  O   ALA X 522      25.180  65.366  47.674  0.00  0.00           O
ATOM   4149  N   ALA X 523      24.478  65.057  49.795  0.00  0.00           N
ATOM   4150  CA  ALA X 523      23.361  65.982  49.624  0.00  0.00           C
ATOM   4151  CB  ALA X 523      22.516  66.015  50.898  0.00  0.00           C
ATOM   4152  C   ALA X 523      23.856  67.379  49.261  0.00  0.00           C
ATOM   4153  O   ALA X 523      23.420  67.968  48.252  0.00  0.00           O
ATOM   4154  N   PHE X 524      24.785  67.921  50.066  0.00  0.00           N
ATOM   4155  CA  PHE X 524      25.276  69.274  49.807  0.00  0.00           C
ATOM   4156  CB  PHE X 524      26.277  69.676  50.886  0.00  0.00           C
ATOM   4157  CG  PHE X 524      26.726  71.109  50.815  0.00  0.00           C
ATOM   4158  CD1 PHE X 524      27.743  71.496  49.954  0.00  0.00           C
ATOM   4159  CE1 PHE X 524      28.165  72.807  49.902  0.00  0.00           C
ATOM   4160  CZ  PHE X 524      27.582  73.755  50.722  0.00  0.00           C
ATOM   4161  CE2 PHE X 524      26.573  73.386  51.594  0.00  0.00           C
ATOM   4162  CD2 PHE X 524      26.150  72.065  51.639  0.00  0.00           C
ATOM   4163  C   PHE X 524      25.929  69.356  48.436  0.00  0.00           C
ATOM   4164  O   PHE X 524      25.643  70.274  47.643  0.00  0.00           O
ATOM   4165  N   PHE X 525      26.826  68.409  48.157  0.00  0.00           N
ATOM   4166  CA  PHE X 525      27.428  68.314  46.835  0.00  0.00           C
ATOM   4167  CB  PHE X 525      28.196  67.004  46.692  0.00  0.00           C
ATOM   4168  CG  PHE X 525      28.693  66.759  45.315  0.00  0.00           C
ATOM   4169  CD1 PHE X 525      29.793  67.441  44.845  0.00  0.00           C
ATOM   4170  CE1 PHE X 525      30.251  67.229  43.574  0.00  0.00           C
ATOM   4171  CZ  PHE X 525      29.612  66.343  42.768  0.00  0.00           C
ATOM   4172  CE2 PHE X 525      28.514  65.669  43.215  0.00  0.00           C
ATOM   4173  CD2 PHE X 525      28.053  65.874  44.481  0.00  0.00           C
ATOM   4174  C   PHE X 525      26.380  68.401  45.736  0.00  0.00           C
ATOM   4175  O   PHE X 525      26.527  69.183  44.790  0.00  0.00           O
ATOM   4176  N   ARG X 526      25.304  67.616  45.861  0.00  0.00           N
ATOM   4177  CA  ARG X 526      24.285  67.537  44.826  0.00  0.00           C
ATOM   4178  CB  ARG X 526      23.261  66.454  45.206  0.00  0.00           C
ATOM   4179  CG  ARG X 526      22.065  66.300  44.265  0.00  0.00           C
ATOM   4180  CD  ARG X 526      21.144  65.170  44.743  0.00  0.00           C
ATOM   4181  NE  ARG X 526      21.722  63.844  44.547  0.00  0.00           N
ATOM   4182  CZ  ARG X 526      21.683  63.215  43.379  0.00  0.00           C
ATOM   4183  NH1 ARG X 526      21.127  63.798  42.315  0.00  0.00           N
ATOM   4184  NH2 ARG X 526      22.200  62.005  43.261  0.00  0.00           N
ATOM   4185  C   ARG X 526      23.598  68.880  44.607  0.00  0.00           C
ATOM   4186  O   ARG X 526      23.221  69.213  43.479  0.00  0.00           O
ATOM   4187  N   GLU X 527      23.411  69.669  45.662  0.00  0.00           N
ATOM   4188  CA  GLU X 527      22.929  71.014  45.380  0.00  0.00           C
ATOM   4189  CB  GLU X 527      22.514  71.724  46.645  0.00  0.00           C
ATOM   4190  CG  GLU X 527      21.148  71.521  47.097  0.00  0.00           C
ATOM   4191  CD  GLU X 527      21.215  71.824  48.541  0.00  0.00           C
ATOM   4192  OE1 GLU X 527      20.356  72.558  49.097  0.00  0.00           O
ATOM   4193  OE2 GLU X 527      22.249  71.381  49.120  0.00  0.00           O
ATOM   4194  C   GLU X 527      23.989  71.878  44.700  0.00  0.00           C
ATOM   4195  O   GLU X 527      23.651  72.788  43.928  0.00  0.00           O
ATOM   4196  N   GLN X 528      25.275  71.649  44.994  0.00  0.00           N
ATOM   4197  CA  GLN X 528      26.289  72.450  44.309  0.00  0.00           C
ATOM   4198  CB  GLN X 528      27.670  72.252  44.955  0.00  0.00           C
ATOM   4199  CG  GLN X 528      27.682  72.796  46.361  0.00  0.00           C
ATOM   4200  CD  GLN X 528      27.289  74.231  46.386  0.00  0.00           C
ATOM   4201  OE1 GLN X 528      27.899  75.055  45.726  0.00  0.00           O
ATOM   4202  NE2 GLN X 528      26.261  74.544  47.134  0.00  0.00           N
ATOM   4203  C   GLN X 528      26.326  72.125  42.821  0.00  0.00           C
ATOM   4204  O   GLN X 528      26.521  73.025  41.996  0.00  0.00           O
ATOM   4205  N   VAL X 529      26.080  70.858  42.460  0.00  0.00           N
ATOM   4206  CA  VAL X 529      25.917  70.470  41.058  0.00  0.00           C
ATOM   4207  CB  VAL X 529      25.898  68.933  40.912  0.00  0.00           C
ATOM   4208  CG1 VAL X 529      25.446  68.497  39.515  0.00  0.00           C
ATOM   4209  CG2 VAL X 529      27.241  68.335  41.251  0.00  0.00           C
ATOM   4210  C   VAL X 529      24.655  71.109  40.472  0.00  0.00           C
ATOM   4211  O   VAL X 529      24.672  71.655  39.367  0.00  0.00           O
ATOM   4212  N   GLU X 530      23.542  71.075  41.202  0.00  0.00           N
ATOM   4213  CA  GLU X 530      22.332  71.727  40.713  0.00  0.00           C
ATOM   4214  CB  GLU X 530      21.150  71.348  41.635  0.00  0.00           C
ATOM   4215  CG  GLU X 530      20.593  69.966  41.263  0.00  0.00           C
ATOM   4216  CD  GLU X 530      19.909  69.231  42.407  0.00  0.00           C
ATOM   4217  OE1 GLU X 530      19.484  68.063  42.202  0.00  0.00           O
ATOM   4218  OE2 GLU X 530      19.800  69.817  43.507  0.00  0.00           O
ATOM   4219  C   GLU X 530      22.497  73.241  40.576  0.00  0.00           C
ATOM   4220  O   GLU X 530      21.828  73.849  39.739  0.00  0.00           O
ATOM   4221  N   SER X 531      23.399  73.853  41.341  0.00  0.00           N
ATOM   4222  CA  SER X 531      23.599  75.297  41.259  0.00  0.00           C
ATOM   4223  CB  SER X 531      24.562  75.749  42.354  0.00  0.00           C
ATOM   4224  OG  SER X 531      23.938  75.721  43.627  0.00  0.00           O
ATOM   4225  C   SER X 531      24.125  75.737  39.895  0.00  0.00           C
ATOM   4226  O   SER X 531      23.969  76.908  39.529  0.00  0.00           O
ATOM   4227  N   LYS X 532      24.769  74.837  39.146  0.00  0.00           N
ATOM   4228  CA  LYS X 532      25.379  75.166  37.854  0.00  0.00           C
ATOM   4229  CB  LYS X 532      24.306  75.404  36.789  0.00  0.00           C
ATOM   4230  CG  LYS X 532      23.931  74.138  36.067  0.00  0.00           C
ATOM   4231  CD  LYS X 532      22.721  74.336  35.188  0.00  0.00           C
ATOM   4232  CE  LYS X 532      21.616  73.371  35.595  0.00  0.00           C
ATOM   4233  NZ  LYS X 532      21.159  72.509  34.465  0.00  0.00           N
ATOM   4234  C   LYS X 532      26.321  76.369  37.941  0.00  0.00           C
ATOM   4235  O   LYS X 532      26.455  77.139  36.987  0.00  0.00           O
ATOM   4236  N   LYS X 533      26.982  76.562  39.082  0.00  0.00           N
ATOM   4237  CA  LYS X 533      27.917  77.671  39.212  0.00  0.00           C
ATOM   4238  CB  LYS X 533      27.937  78.190  40.650  0.00  0.00           C
ATOM   4239  CG  LYS X 533      26.601  78.691  41.146  0.00  0.00           C
ATOM   4240  CD  LYS X 533      26.771  79.763  42.211  0.00  0.00           C
ATOM   4241  CE  LYS X 533      25.455  80.042  42.932  0.00  0.00           C
ATOM   4242  NZ  LYS X 533      25.094  78.979  43.925  0.00  0.00           N
ATOM   4243  C   LYS X 533      29.338  77.308  38.811  0.00  0.00           C
ATOM   4244  O   LYS X 533      30.146  78.209  38.563  0.00  0.00           O
ATOM   4245  N   HIE X 534      29.670  76.022  38.758  0.00  0.00           N
ATOM   4246  CA  HIE X 534      31.036  75.593  38.500  0.00  0.00           C
ATOM   4247  CB  HIE X 534      31.706  75.094  39.783  0.00  0.00           C
ATOM   4248  CG  HIE X 534      31.609  76.048  40.933  0.00  0.00           C
ATOM   4249  ND1 HIE X 534      32.441  77.136  41.070  0.00  0.00           N
ATOM   4250  CE1 HIE X 534      32.136  77.785  42.180  0.00  0.00           C
ATOM   4251  NE2 HIE X 534      31.132  77.158  42.767  0.00  0.00           N
ATOM   4252  CD2 HIE X 534      30.785  76.066  42.008  0.00  0.00           C
ATOM   4253  C   HIE X 534      31.049  74.495  37.446  0.00  0.00           C
ATOM   4254  O   HIE X 534      30.471  73.424  37.652  0.00  0.00           O
ATOM   4255  N   LEU X 535      31.716  74.763  36.324  0.00  0.00           N
ATOM   4256  CA  LEU X 535      31.957  73.734  35.321  0.00  0.00           C
ATOM   4257  CB  LEU X 535      32.323  74.381  33.981  0.00  0.00           C
ATOM   4258  CG  LEU X 535      31.206  75.131  33.247  0.00  0.00           C
ATOM   4259  CD1 LEU X 535      31.775  75.894  32.072  0.00  0.00           C
ATOM   4260  CD2 LEU X 535      30.135  74.164  32.780  0.00  0.00           C
ATOM   4261  C   LEU X 535      33.059  72.771  35.745  0.00  0.00           C
ATOM   4262  O   LEU X 535      32.994  71.580  35.411  0.00  0.00           O
ATOM   4263  N   GLY X 536      34.064  73.264  36.477  0.00  0.00           N
ATOM   4264  CA  GLY X 536      35.165  72.434  36.922  0.00  0.00           C
ATOM   4265  C   GLY X 536      35.217  72.229  38.424  0.00  0.00           C
ATOM   4266  O   GLY X 536      35.458  73.178  39.193  0.00  0.00           O
ATOM   4267  N   MET X 537      34.982  70.993  38.868  0.00  0.00           N
ATOM   4268  CA  MET X 537      35.111  70.677  40.284  0.00  0.00           C
ATOM   4269  CB  MET X 537      33.746  70.550  40.986  0.00  0.00           C
ATOM   4270  CG  MET X 537      32.584  70.210  40.112  0.00  0.00           C
ATOM   4271  SD  MET X 537      31.075  70.083  41.087  0.00  0.00           S
ATOM   4272  CE  MET X 537      30.425  71.735  41.085  0.00  0.00           C
ATOM   4273  C   MET X 537      35.918  69.402  40.486  0.00  0.00           C
ATOM   4274  O   MET X 537      36.111  68.602  39.568  0.00  0.00           O
ATOM   4275  N   LEU X 538      36.404  69.233  41.710  0.00  0.00           N
ATOM   4276  CA  LEU X 538      37.185  68.065  42.100  0.00  0.00           C
ATOM   4277  CB  LEU X 538      38.683  68.414  42.184  0.00  0.00           C
ATOM   4278  CG  LEU X 538      39.675  67.436  42.829  0.00  0.00           C
ATOM   4279  CD1 LEU X 538      39.781  66.128  42.046  0.00  0.00           C
ATOM   4280  CD2 LEU X 538      41.062  68.075  42.999  0.00  0.00           C
ATOM   4281  C   LEU X 538      36.665  67.592  43.448  0.00  0.00           C
ATOM   4282  O   LEU X 538      36.461  68.412  44.339  0.00  0.00           O
ATOM   4283  N   VAL X 539      36.441  66.290  43.605  0.00  0.00           N
ATOM   4284  CA  VAL X 539      36.032  65.726  44.889  0.00  0.00           C
ATOM   4285  CB  VAL X 539      34.694  64.973  44.792  0.00  0.00           C
ATOM   4286  CG1 VAL X 539      34.195  64.589  46.189  0.00  0.00           C
ATOM   4287  CG2 VAL X 539      33.649  65.828  44.065  0.00  0.00           C
ATOM   4288  C   VAL X 539      37.155  64.820  45.379  0.00  0.00           C
ATOM   4289  O   VAL X 539      37.564  63.890  44.675  0.00  0.00           O
ATOM   4290  N   LEU X 540      37.646  65.099  46.586  0.00  0.00           N
ATOM   4291  CA  LEU X 540      38.805  64.440  47.175  0.00  0.00           C
ATOM   4292  CB  LEU X 540      39.877  65.467  47.535  0.00  0.00           C
ATOM   4293  CG  LEU X 540      40.469  66.239  46.367  0.00  0.00           C
ATOM   4294  CD1 LEU X 540      41.471  67.252  46.869  0.00  0.00           C
ATOM   4295  CD2 LEU X 540      41.114  65.259  45.399  0.00  0.00           C
ATOM   4296  C   LEU X 540      38.393  63.673  48.424  0.00  0.00           C
ATOM   4297  O   LEU X 540      37.746  64.234  49.315  0.00  0.00           O
ATOM   4298  N   PHE X 541      38.791  62.404  48.498  0.00  0.00           N
ATOM   4299  CA  PHE X 541      38.500  61.532  49.629  0.00  0.00           C
ATOM   4300  CB  PHE X 541      37.637  60.344  49.208  0.00  0.00           C
ATOM   4301  CG  PHE X 541      36.253  60.727  48.827  0.00  0.00           C
ATOM   4302  CD1 PHE X 541      35.262  60.820  49.785  0.00  0.00           C
ATOM   4303  CE1 PHE X 541      33.979  61.199  49.443  0.00  0.00           C
ATOM   4304  CZ  PHE X 541      33.678  61.486  48.130  0.00  0.00           C
ATOM   4305  CE2 PHE X 541      34.659  61.394  47.165  0.00  0.00           C
ATOM   4306  CD2 PHE X 541      35.942  61.030  47.515  0.00  0.00           C
ATOM   4307  C   PHE X 541      39.787  61.017  50.255  0.00  0.00           C
ATOM   4308  O   PHE X 541      40.826  60.911  49.596  0.00  0.00           O
ATOM   4309  N   ALA X 542      39.698  60.686  51.545  0.00  0.00           N
ATOM   4310  CA  ALA X 542      40.831  60.164  52.300  0.00  0.00           C
ATOM   4311  CB  ALA X 542      40.716  60.576  53.770  0.00  0.00           C
ATOM   4312  C   ALA X 542      40.970  58.649  52.209  0.00  0.00           C
ATOM   4313  O   ALA X 542      42.017  58.113  52.591  0.00  0.00           O
ATOM   4314  N   SER X 543      39.957  57.956  51.699  0.00  0.00           N
ATOM   4315  CA  SER X 543      40.014  56.508  51.577  0.00  0.00           C
ATOM   4316  CB  SER X 543      39.512  55.823  52.840  0.00  0.00           C
ATOM   4317  OG  SER X 543      38.102  55.957  52.904  0.00  0.00           O
ATOM   4318  C   SER X 543      39.154  56.061  50.411  0.00  0.00           C
ATOM   4319  O   SER X 543      38.122  56.673  50.117  0.00  0.00           O
ATOM   4320  N   GLY X 544      39.538  54.960  49.789  0.00  0.00           N
ATOM   4321  CA  GLY X 544      38.795  54.415  48.676  0.00  0.00           C
ATOM   4322  C   GLY X 544      37.395  54.010  49.074  0.00  0.00           C
ATOM   4323  O   GLY X 544      36.454  54.211  48.325  0.00  0.00           O
ATOM   4324  N   ARG X 545      37.254  53.442  50.261  0.00  0.00           N
ATOM   4325  CA  ARG X 545      35.954  52.997  50.738  0.00  0.00           C
ATOM   4326  CB  ARG X 545      36.102  52.315  52.101  0.00  0.00           C
ATOM   4327  CG  ARG X 545      34.881  52.441  52.999  0.00  0.00           C
ATOM   4328  CD  ARG X 545      35.186  52.054  54.435  0.00  0.00           C
ATOM   4329  NE  ARG X 545      36.576  52.325  54.783  0.00  0.00           N
ATOM   4330  CZ  ARG X 545      36.996  53.376  55.473  0.00  0.00           C
ATOM   4331  NH1 ARG X 545      38.283  53.516  55.728  0.00  0.00           N
ATOM   4332  NH2 ARG X 545      36.133  54.276  55.912  0.00  0.00           N
ATOM   4333  C   ARG X 545      34.983  54.150  50.852  0.00  0.00           C
ATOM   4334  O   ARG X 545      33.833  54.036  50.461  0.00  0.00           O
ATOM   4335  N   ALA X 546      35.454  55.267  51.379  0.00  0.00           N
ATOM   4336  CA  ALA X 546      34.624  56.445  51.533  0.00  0.00           C
ATOM   4337  CB  ALA X 546      35.354  57.510  52.324  0.00  0.00           C
ATOM   4338  C   ALA X 546      34.183  56.975  50.178  0.00  0.00           C
ATOM   4339  O   ALA X 546      33.063  57.416  50.020  0.00  0.00           O
ATOM   4340  N   MET X 547      35.081  56.945  49.207  0.00  0.00           N
ATOM   4341  CA  MET X 547      34.761  57.411  47.867  0.00  0.00           C
ATOM   4342  CB  MET X 547      36.031  57.517  47.025  0.00  0.00           C
ATOM   4343  CG  MET X 547      35.722  57.833  45.588  0.00  0.00           C
ATOM   4344  SD  MET X 547      37.171  58.091  44.581  0.00  0.00           S
ATOM   4345  CE  MET X 547      37.626  56.400  44.247  0.00  0.00           C
ATOM   4346  C   MET X 547      33.752  56.489  47.196  0.00  0.00           C
ATOM   4347  O   MET X 547      32.720  56.951  46.702  0.00  0.00           O
ATOM   4348  N   GLN X 548      34.051  55.183  47.134  0.00  0.00           N
ATOM   4349  CA  GLN X 548      33.088  54.220  46.591  0.00  0.00           C
ATOM   4350  CB  GLN X 548      33.616  52.790  46.738  0.00  0.00           C
ATOM   4351  CG  GLN X 548      34.817  52.449  45.880  0.00  0.00           C
ATOM   4352  CD  GLN X 548      34.565  52.671  44.402  0.00  0.00           C
ATOM   4353  OE1 GLN X 548      33.446  52.498  43.913  0.00  0.00           O
ATOM   4354  NE2 GLN X 548      35.611  53.062  43.678  0.00  0.00           N
ATOM   4355  C   GLN X 548      31.736  54.335  47.279  0.00  0.00           C
ATOM   4356  O   GLN X 548      30.690  54.223  46.628  0.00  0.00           O
ATOM   4357  N   ARG X 549      31.744  54.568  48.591  0.00  0.00           N
ATOM   4358  CA  ARG X 549      30.498  54.759  49.317  0.00  0.00           C
ATOM   4359  CB  ARG X 549      30.798  54.841  50.807  0.00  0.00           C
ATOM   4360  CG  ARG X 549      29.581  54.983  51.672  0.00  0.00           C
ATOM   4361  CD  ARG X 549      28.575  53.915  51.360  0.00  0.00           C
ATOM   4362  NE  ARG X 549      27.336  54.198  52.058  0.00  0.00           N
ATOM   4363  CZ  ARG X 549      26.150  53.759  51.669  0.00  0.00           C
ATOM   4364  NH1 ARG X 549      26.044  53.013  50.580  0.00  0.00           N
ATOM   4365  NH2 ARG X 549      25.072  54.076  52.369  0.00  0.00           N
ATOM   4366  C   ARG X 549      29.768  56.005  48.835  0.00  0.00           C
ATOM   4367  O   ARG X 549      28.544  55.991  48.671  0.00  0.00           O
ATOM   4368  N   PHE X 550      30.512  57.088  48.608  0.00  0.00           N
ATOM   4369  CA  PHE X 550      29.936  58.340  48.125  0.00  0.00           C
ATOM   4370  CB  PHE X 550      31.018  59.425  48.136  0.00  0.00           C
ATOM   4371  CG  PHE X 550      30.681  60.649  47.328  0.00  0.00           C
ATOM   4372  CD1 PHE X 550      30.045  61.729  47.915  0.00  0.00           C
ATOM   4373  CE1 PHE X 550      29.750  62.864  47.176  0.00  0.00           C
ATOM   4374  CZ  PHE X 550      30.100  62.927  45.841  0.00  0.00           C
ATOM   4375  CE2 PHE X 550      30.746  61.861  45.251  0.00  0.00           C
ATOM   4376  CD2 PHE X 550      31.040  60.740  45.992  0.00  0.00           C
ATOM   4377  C   PHE X 550      29.340  58.187  46.735  0.00  0.00           C
ATOM   4378  O   PHE X 550      28.315  58.807  46.429  0.00  0.00           O
ATOM   4379  N   LEU X 551      29.960  57.373  45.886  0.00  0.00           N
ATOM   4380  CA  LEU X 551      29.448  57.171  44.538  0.00  0.00           C
ATOM   4381  CB  LEU X 551      30.464  56.381  43.715  0.00  0.00           C
ATOM   4382  CG  LEU X 551      31.785  57.119  43.518  0.00  0.00           C
ATOM   4383  CD1 LEU X 551      32.872  56.198  42.987  0.00  0.00           C
ATOM   4384  CD2 LEU X 551      31.580  58.302  42.589  0.00  0.00           C
ATOM   4385  C   LEU X 551      28.087  56.476  44.529  0.00  0.00           C
ATOM   4386  O   LEU X 551      27.363  56.576  43.533  0.00  0.00           O
ATOM   4387  N   ASP X 552      27.715  55.789  45.614  0.00  0.00           N
ATOM   4388  CA  ASP X 552      26.385  55.196  45.690  0.00  0.00           C
ATOM   4389  CB  ASP X 552      26.270  54.290  46.923  0.00  0.00           C
ATOM   4390  CG  ASP X 552      27.042  52.992  46.777  0.00  0.00           C
ATOM   4391  OD1 ASP X 552      27.165  52.490  45.634  0.00  0.00           O
ATOM   4392  OD2 ASP X 552      27.524  52.472  47.809  0.00  0.00           O
ATOM   4393  C   ASP X 552      25.288  56.251  45.732  0.00  0.00           C
ATOM   4394  O   ASP X 552      24.135  55.941  45.414  0.00  0.00           O
ATOM   4395  N   TYR X 553      25.619  57.485  46.114  0.00  0.00           N
ATOM   4396  CA  TYR X 553      24.640  58.555  46.270  0.00  0.00           C
ATOM   4397  CB  TYR X 553      24.994  59.422  47.477  0.00  0.00           C
ATOM   4398  CG  TYR X 553      24.806  58.756  48.811  0.00  0.00           C
ATOM   4399  CD1 TYR X 553      25.793  57.946  49.352  0.00  0.00           C
ATOM   4400  CE1 TYR X 553      25.624  57.341  50.590  0.00  0.00           C
ATOM   4401  CZ  TYR X 553      24.463  57.560  51.297  0.00  0.00           C
ATOM   4402  OH  TYR X 553      24.285  56.969  52.526  0.00  0.00           O
ATOM   4403  CE2 TYR X 553      23.478  58.365  50.778  0.00  0.00           C
ATOM   4404  CD2 TYR X 553      23.655  58.958  49.544  0.00  0.00           C
ATOM   4405  C   TYR X 553      24.513  59.467  45.054  0.00  0.00           C
ATOM   4406  O   TYR X 553      23.608  60.313  45.027  0.00  0.00           O
ATOM   4407  N   VAL X 554      25.397  59.344  44.065  0.00  0.00           N
ATOM   4408  CA  VAL X 554      25.416  60.271  42.937  0.00  0.00           C
ATOM   4409  CB  VAL X 554      26.643  61.199  42.990  0.00  0.00           C
ATOM   4410  CG1 VAL X 554      26.456  62.245  44.072  0.00  0.00           C
ATOM   4411  CG2 VAL X 554      27.929  60.389  43.219  0.00  0.00           C
ATOM   4412  C   VAL X 554      25.390  59.461  41.652  0.00  0.00           C
ATOM   4413  O   VAL X 554      25.860  59.915  40.599  0.00  0.00           O
ATOM   4414  N   THR X 555      24.838  58.249  41.754  0.00  0.00           N
ATOM   4415  CA  THR X 555      24.756  57.348  40.612  0.00  0.00           C
ATOM   4416  CB  THR X 555      23.993  56.094  41.033  0.00  0.00           C
ATOM   4417  CG2 THR X 555      22.777  56.468  41.914  0.00  0.00           C
ATOM   4418  OG1 THR X 555      23.573  55.376  39.869  0.00  0.00           O
ATOM   4419  C   THR X 555      24.103  58.032  39.411  0.00  0.00           C
ATOM   4420  O   THR X 555      24.624  57.975  38.289  0.00  0.00           O
ATOM   4421  N   ASP X 556      23.011  58.760  39.639  0.00  0.00           N
ATOM   4422  CA  ASP X 556      22.339  59.469  38.549  0.00  0.00           C
ATOM   4423  CB  ASP X 556      21.080  60.158  39.070  0.00  0.00           C
ATOM   4424  CG  ASP X 556      21.375  61.132  40.190  0.00  0.00           C
ATOM   4425  OD1 ASP X 556      22.158  60.779  41.102  0.00  0.00           O
ATOM   4426  OD2 ASP X 556      20.832  62.254  40.155  0.00  0.00           O
ATOM   4427  C   ASP X 556      23.225  60.506  37.860  0.00  0.00           C
ATOM   4428  O   ASP X 556      22.799  61.081  36.846  0.00  0.00           O
ATOM   4429  N   LEU X 557      24.436  60.747  38.371  0.00  0.00           N
ATOM   4430  CA  LEU X 557      25.332  61.751  37.821  0.00  0.00           C
ATOM   4431  CB  LEU X 557      25.831  62.707  38.899  0.00  0.00           C
ATOM   4432  CG  LEU X 557      24.768  63.472  39.682  0.00  0.00           C
ATOM   4433  CD1 LEU X 557      25.375  64.241  40.846  0.00  0.00           C
ATOM   4434  CD2 LEU X 557      23.976  64.401  38.785  0.00  0.00           C
ATOM   4435  C   LEU X 557      26.534  61.132  37.143  0.00  0.00           C
ATOM   4436  O   LEU X 557      27.425  61.867  36.713  0.00  0.00           O
ATOM   4437  N   ARG X 558      26.582  59.803  37.038  0.00  0.00           N
ATOM   4438  CA  ARG X 558      27.825  59.127  36.691  0.00  0.00           C
ATOM   4439  CB  ARG X 558      27.596  57.602  36.685  0.00  0.00           C
ATOM   4440  CG  ARG X 558      28.845  56.747  36.379  0.00  0.00           C
ATOM   4441  CD  ARG X 558      30.125  57.184  37.116  0.00  0.00           C
ATOM   4442  NE  ARG X 558      30.255  56.600  38.448  0.00  0.00           N
ATOM   4443  CZ  ARG X 558      31.207  55.734  38.789  0.00  0.00           C
ATOM   4444  NH1 ARG X 558      32.114  55.348  37.897  0.00  0.00           N
ATOM   4445  NH2 ARG X 558      31.259  55.253  40.023  0.00  0.00           N
ATOM   4446  C   ARG X 558      28.409  59.608  35.360  0.00  0.00           C
ATOM   4447  O   ARG X 558      29.624  59.537  35.161  0.00  0.00           O
ATOM   4448  N   LEU X 559      27.573  60.109  34.444  0.00  0.00           N
ATOM   4449  CA  LEU X 559      28.075  60.563  33.146  0.00  0.00           C
ATOM   4450  CB  LEU X 559      26.901  60.914  32.252  0.00  0.00           C
ATOM   4451  CG  LEU X 559      26.996  60.564  30.771  0.00  0.00           C
ATOM   4452  CD1 LEU X 559      27.392  59.112  30.591  0.00  0.00           C
ATOM   4453  CD2 LEU X 559      25.647  60.830  30.124  0.00  0.00           C
ATOM   4454  C   LEU X 559      29.003  61.769  33.287  0.00  0.00           C
ATOM   4455  O   LEU X 559      29.952  61.943  32.513  0.00  0.00           O
ATOM   4456  N   MET X 560      28.759  62.597  34.287  0.00  0.00           N
ATOM   4457  CA  MET X 560      29.533  63.807  34.486  0.00  0.00           C
ATOM   4458  CB  MET X 560      28.578  64.878  35.033  0.00  0.00           C
ATOM   4459  CG  MET X 560      29.037  65.729  36.172  0.00  0.00           C
ATOM   4460  SD  MET X 560      27.602  66.465  36.953  0.00  0.00           S
ATOM   4461  CE  MET X 560      28.189  68.148  37.202  0.00  0.00           C
ATOM   4462  C   MET X 560      30.765  63.595  35.378  0.00  0.00           C
ATOM   4463  O   MET X 560      31.611  64.498  35.484  0.00  0.00           O
ATOM   4464  N   LEU X 561      30.938  62.398  35.934  0.00  0.00           N
ATOM   4465  CA  LEU X 561      32.029  62.097  36.842  0.00  0.00           C
ATOM   4466  CB  LEU X 561      31.526  61.263  38.018  0.00  0.00           C
ATOM   4467  CG  LEU X 561      30.339  61.787  38.821  0.00  0.00           C
ATOM   4468  CD1 LEU X 561      29.800  60.649  39.675  0.00  0.00           C
ATOM   4469  CD2 LEU X 561      30.771  62.938  39.680  0.00  0.00           C
ATOM   4470  C   LEU X 561      33.134  61.324  36.136  0.00  0.00           C
ATOM   4471  O   LEU X 561      32.867  60.383  35.378  0.00  0.00           O
ATOM   4472  N   LEU X 562      34.375  61.709  36.415  0.00  0.00           N
ATOM   4473  CA  LEU X 562      35.564  60.950  36.044  0.00  0.00           C
ATOM   4474  CB  LEU X 562      36.502  61.791  35.185  0.00  0.00           C
ATOM   4475  CG  LEU X 562      35.902  62.003  33.795  0.00  0.00           C
ATOM   4476  CD1 LEU X 562      36.586  63.136  33.049  0.00  0.00           C
ATOM   4477  CD2 LEU X 562      36.012  60.715  33.015  0.00  0.00           C
ATOM   4478  C   LEU X 562      36.217  60.508  37.346  0.00  0.00           C
ATOM   4479  O   LEU X 562      36.703  61.344  38.117  0.00  0.00           O
ATOM   4480  N   VAL X 563      36.218  59.201  37.595  0.00  0.00           N
ATOM   4481  CA  VAL X 563      36.502  58.654  38.914  0.00  0.00           C
ATOM   4482  CB  VAL X 563      35.332  57.784  39.416  0.00  0.00           C
ATOM   4483  CG1 VAL X 563      35.560  57.343  40.861  0.00  0.00           C
ATOM   4484  CG2 VAL X 563      34.018  58.548  39.278  0.00  0.00           C
ATOM   4485  C   VAL X 563      37.792  57.855  38.856  0.00  0.00           C
ATOM   4486  O   VAL X 563      38.006  57.064  37.929  0.00  0.00           O
ATOM   4487  N   GLN X 564      38.652  58.071  39.846  0.00  0.00           N
ATOM   4488  CA  GLN X 564      39.877  57.298  39.952  0.00  0.00           C
ATOM   4489  CB  GLN X 564      40.645  57.731  41.197  0.00  0.00           C
ATOM   4490  CG  GLN X 564      42.074  57.268  41.254  0.00  0.00           C
ATOM   4491  CD  GLN X 564      42.809  57.918  42.400  0.00  0.00           C
ATOM   4492  OE1 GLN X 564      42.481  59.043  42.795  0.00  0.00           O
ATOM   4493  NE2 GLN X 564      43.798  57.217  42.953  0.00  0.00           N
ATOM   4494  C   GLN X 564      39.535  55.817  40.015  0.00  0.00           C
ATOM   4495  O   GLN X 564      38.676  55.404  40.795  0.00  0.00           O
ATOM   4496  N   GLY X 565      40.181  55.023  39.163  0.00  0.00           N
ATOM   4497  CA  GLY X 565      39.952  53.598  39.075  0.00  0.00           C
ATOM   4498  C   GLY X 565      39.336  53.157  37.758  0.00  0.00           C
ATOM   4499  O   GLY X 565      39.608  52.039  37.302  0.00  0.00           O
ATOM   4500  N   ASP X 566      38.520  54.016  37.137  0.00  0.00           N
ATOM   4501  CA  ASP X 566      37.824  53.653  35.902  0.00  0.00           C
ATOM   4502  CB  ASP X 566      36.587  54.527  35.711  0.00  0.00           C
ATOM   4503  CG  ASP X 566      35.573  54.335  36.804  0.00  0.00           C
ATOM   4504  OD1 ASP X 566      35.843  53.520  37.714  0.00  0.00           O
ATOM   4505  OD2 ASP X 566      34.509  54.990  36.754  0.00  0.00           O
ATOM   4506  C   ASP X 566      38.721  53.793  34.688  0.00  0.00           C
ATOM   4507  O   ASP X 566      38.609  53.021  33.732  0.00  0.00           O
ATOM   4508  N   GLN X 567      39.569  54.802  34.687  0.00  0.00           N
ATOM   4509  CA  GLN X 567      40.563  55.021  33.656  0.00  0.00           C
ATOM   4510  CB  GLN X 567      40.079  56.064  32.636  0.00  0.00           C
ATOM   4511  CG  GLN X 567      38.563  55.996  32.367  0.00  0.00           C
ATOM   4512  CD  GLN X 567      38.116  56.866  31.215  0.00  0.00           C
ATOM   4513  OE1 GLN X 567      38.877  57.110  30.277  0.00  0.00           O
ATOM   4514  NE2 GLN X 567      36.871  57.342  31.276  0.00  0.00           N
ATOM   4515  C   GLN X 567      41.812  55.485  34.382  0.00  0.00           C
ATOM   4516  O   GLN X 567      41.721  56.004  35.498  0.00  0.00           O
ATOM   4517  N   PRO X 568      42.989  55.279  33.802  0.00  0.00           N
ATOM   4518  CD  PRO X 568      43.289  54.433  32.639  0.00  0.00           C
ATOM   4519  CG  PRO X 568      44.782  54.188  32.789  0.00  0.00           C
ATOM   4520  CB  PRO X 568      45.306  55.414  33.439  0.00  0.00           C
ATOM   4521  CA  PRO X 568      44.217  55.745  34.461  0.00  0.00           C
ATOM   4522  C   PRO X 568      44.158  57.234  34.776  0.00  0.00           C
ATOM   4523  O   PRO X 568      43.624  58.033  34.003  0.00  0.00           O
ATOM   4524  N   ARG X 569      44.709  57.589  35.940  0.00  0.00           N
ATOM   4525  CA  ARG X 569      44.506  58.895  36.560  0.00  0.00           C
ATOM   4526  CB  ARG X 569      45.444  59.034  37.769  0.00  0.00           C
ATOM   4527  CG  ARG X 569      45.032  58.162  38.941  0.00  0.00           C
ATOM   4528  CD  ARG X 569      46.160  57.977  39.929  0.00  0.00           C
ATOM   4529  NE  ARG X 569      47.178  57.066  39.434  0.00  0.00           N
ATOM   4530  CZ  ARG X 569      48.321  56.808  40.066  0.00  0.00           C
ATOM   4531  NH1 ARG X 569      48.591  57.403  41.219  0.00  0.00           N
ATOM   4532  NH2 ARG X 569      49.191  55.956  39.543  0.00  0.00           N
ATOM   4533  C   ARG X 569      44.688  60.066  35.594  0.00  0.00           C
ATOM   4534  O   ARG X 569      43.790  60.909  35.443  0.00  0.00           O
ATOM   4535  N   TYR X 570      45.840  60.146  34.924  0.00  0.00           N
ATOM   4536  CA  TYR X 570      46.065  61.351  34.140  0.00  0.00           C
ATOM   4537  CB  TYR X 570      47.555  61.558  33.840  0.00  0.00           C
ATOM   4538  CG  TYR X 570      47.834  63.028  33.607  0.00  0.00           C
ATOM   4539  CD1 TYR X 570      47.720  63.939  34.656  0.00  0.00           C
ATOM   4540  CE1 TYR X 570      47.928  65.293  34.459  0.00  0.00           C
ATOM   4541  CZ  TYR X 570      48.237  65.756  33.203  0.00  0.00           C
ATOM   4542  OH  TYR X 570      48.434  67.113  33.046  0.00  0.00           O
ATOM   4543  CE2 TYR X 570      48.345  64.878  32.134  0.00  0.00           C
ATOM   4544  CD2 TYR X 570      48.134  63.523  32.337  0.00  0.00           C
ATOM   4545  C   TYR X 570      45.236  61.354  32.852  0.00  0.00           C
ATOM   4546  O   TYR X 570      44.923  62.433  32.327  0.00  0.00           O
ATOM   4547  N   ARG X 571      44.837  60.182  32.355  0.00  0.00           N
ATOM   4548  CA  ARG X 571      43.881  60.145  31.252  0.00  0.00           C
ATOM   4549  CB  ARG X 571      43.754  58.717  30.726  0.00  0.00           C
ATOM   4550  CG  ARG X 571      45.119  58.004  30.636  0.00  0.00           C
ATOM   4551  CD  ARG X 571      45.874  58.270  29.337  0.00  0.00           C
ATOM   4552  NE  ARG X 571      45.141  57.764  28.182  0.00  0.00           N
ATOM   4553  CZ  ARG X 571      45.709  57.384  27.038  0.00  0.00           C
ATOM   4554  NH1 ARG X 571      47.027  57.438  26.888  0.00  0.00           N
ATOM   4555  NH2 ARG X 571      44.959  56.935  26.040  0.00  0.00           N
ATOM   4556  C   ARG X 571      42.521  60.701  31.680  0.00  0.00           C
ATOM   4557  O   ARG X 571      41.849  61.384  30.899  0.00  0.00           O
ATOM   4558  N   LEU X 572      42.129  60.465  32.937  0.00  0.00           N
ATOM   4559  CA  LEU X 572      40.963  61.141  33.501  0.00  0.00           C
ATOM   4560  CB  LEU X 572      40.679  60.623  34.911  0.00  0.00           C
ATOM   4561  CG  LEU X 572      40.397  59.133  35.112  0.00  0.00           C
ATOM   4562  CD1 LEU X 572      40.711  58.736  36.555  0.00  0.00           C
ATOM   4563  CD2 LEU X 572      38.940  58.823  34.755  0.00  0.00           C
ATOM   4564  C   LEU X 572      41.172  62.649  33.540  0.00  0.00           C
ATOM   4565  O   LEU X 572      40.265  63.420  33.189  0.00  0.00           O
ATOM   4566  N   VAL X 573      42.362  63.087  33.976  0.00  0.00           N
ATOM   4567  CA  VAL X 573      42.648  64.522  34.031  0.00  0.00           C
ATOM   4568  CB  VAL X 573      44.058  64.765  34.603  0.00  0.00           C
ATOM   4569  CG1 VAL X 573      44.434  66.243  34.471  0.00  0.00           C
ATOM   4570  CG2 VAL X 573      44.129  64.317  36.058  0.00  0.00           C
ATOM   4571  C   VAL X 573      42.499  65.153  32.652  0.00  0.00           C
ATOM   4572  O   VAL X 573      41.911  66.237  32.496  0.00  0.00           O
ATOM   4573  N   GLU X 574      43.039  64.496  31.633  0.00  0.00           N
ATOM   4574  CA  GLU X 574      42.883  65.014  30.290  0.00  0.00           C
ATOM   4575  CB  GLU X 574      43.689  64.148  29.333  0.00  0.00           C
ATOM   4576  CG  GLU X 574      45.200  64.431  29.515  0.00  0.00           C
ATOM   4577  CD  GLU X 574      46.016  64.183  28.264  0.00  0.00           C
ATOM   4578  OE1 GLU X 574      45.400  63.894  27.214  0.00  0.00           O
ATOM   4579  OE2 GLU X 574      47.269  64.274  28.333  0.00  0.00           O
ATOM   4580  C   GLU X 574      41.410  65.123  29.916  0.00  0.00           C
ATOM   4581  O   GLU X 574      40.933  66.231  29.620  0.00  0.00           O
ATOM   4582  N   LEU X 575      40.658  64.010  30.010  0.00  0.00           N
ATOM   4583  CA  LEU X 575      39.228  64.054  29.695  0.00  0.00           C
ATOM   4584  CB  LEU X 575      38.559  62.736  30.094  0.00  0.00           C
ATOM   4585  CG  LEU X 575      38.568  61.661  29.012  0.00  0.00           C
ATOM   4586  CD1 LEU X 575      37.812  60.448  29.509  0.00  0.00           C
ATOM   4587  CD2 LEU X 575      37.959  62.203  27.717  0.00  0.00           C
ATOM   4588  C   LEU X 575      38.546  65.239  30.374  0.00  0.00           C
ATOM   4589  O   LEU X 575      37.764  65.967  29.745  0.00  0.00           O
ATOM   4590  N   HIE X 576      38.904  65.499  31.631  0.00  0.00           N
ATOM   4591  CA  HIE X 576      38.327  66.618  32.363  0.00  0.00           C
ATOM   4592  CB  HIE X 576      38.848  66.598  33.800  0.00  0.00           C
ATOM   4593  CG  HIE X 576      38.284  67.672  34.667  0.00  0.00           C
ATOM   4594  ND1 HIE X 576      36.991  67.636  35.144  0.00  0.00           N
ATOM   4595  CE1 HIE X 576      36.765  68.716  35.871  0.00  0.00           C
ATOM   4596  NE2 HIE X 576      37.867  69.449  35.882  0.00  0.00           N
ATOM   4597  CD2 HIE X 576      38.831  68.818  35.135  0.00  0.00           C
ATOM   4598  C   HIE X 576      38.653  67.943  31.688  0.00  0.00           C
ATOM   4599  O   HIE X 576      37.764  68.783  31.479  0.00  0.00           O
ATOM   4600  N   ARG X 577      39.901  68.117  31.289  0.00  0.00           N
ATOM   4601  CA  ARG X 577      40.306  69.349  30.654  0.00  0.00           C
ATOM   4602  CB  ARG X 577      41.802  69.326  30.362  0.00  0.00           C
ATOM   4603  CG  ARG X 577      42.671  69.539  31.583  0.00  0.00           C
ATOM   4604  CD  ARG X 577      44.146  69.501  31.236  0.00  0.00           C
ATOM   4605  NE  ARG X 577      44.933  70.252  32.201  0.00  0.00           N
ATOM   4606  CZ  ARG X 577      45.414  71.469  31.995  0.00  0.00           C
ATOM   4607  NH1 ARG X 577      45.202  72.085  30.849  0.00  0.00           N
ATOM   4608  NH2 ARG X 577      46.112  72.063  32.942  0.00  0.00           N
ATOM   4609  C   ARG X 577      39.534  69.564  29.373  0.00  0.00           C
ATOM   4610  O   ARG X 577      39.092  70.667  29.100  0.00  0.00           O
ATOM   4611  N   LYS X 578      39.361  68.507  28.595  0.00  0.00           N
ATOM   4612  CA  LYS X 578      38.631  68.601  27.345  0.00  0.00           C
ATOM   4613  CB  LYS X 578      38.749  67.298  26.554  0.00  0.00           C
ATOM   4614  CG  LYS X 578      40.156  66.983  26.078  0.00  0.00           C
ATOM   4615  CD  LYS X 578      41.137  66.941  27.238  0.00  0.00           C
ATOM   4616  CE  LYS X 578      42.572  67.116  26.770  0.00  0.00           C
ATOM   4617  NZ  LYS X 578      43.512  67.310  27.903  0.00  0.00           N
ATOM   4618  C   LYS X 578      37.164  68.971  27.524  0.00  0.00           C
ATOM   4619  O   LYS X 578      36.661  69.818  26.803  0.00  0.00           O
ATOM   4620  N   ARG X 579      36.491  68.369  28.500  0.00  0.00           N
ATOM   4621  CA  ARG X 579      35.077  68.660  28.738  0.00  0.00           C
ATOM   4622  CB  ARG X 579      34.495  67.640  29.707  0.00  0.00           C
ATOM   4623  CG  ARG X 579      34.827  66.258  29.252  0.00  0.00           C
ATOM   4624  CD  ARG X 579      33.935  65.208  29.813  0.00  0.00           C
ATOM   4625  NE  ARG X 579      34.256  63.947  29.163  0.00  0.00           N
ATOM   4626  CZ  ARG X 579      33.998  62.752  29.680  0.00  0.00           C
ATOM   4627  NH1 ARG X 579      33.409  62.649  30.868  0.00  0.00           N
ATOM   4628  NH2 ARG X 579      34.342  61.658  29.011  0.00  0.00           N
ATOM   4629  C   ARG X 579      34.883  70.083  29.240  0.00  0.00           C
ATOM   4630  O   ARG X 579      34.028  70.819  28.733  0.00  0.00           O
ATOM   4631  N   VAL X 580      35.674  70.495  30.231  0.00  0.00           N
ATOM   4632  CA  VAL X 580      35.538  71.859  30.727  0.00  0.00           C
ATOM   4633  CB  VAL X 580      36.470  72.083  31.929  0.00  0.00           C
ATOM   4634  CG1 VAL X 580      36.374  73.528  32.411  0.00  0.00           C
ATOM   4635  CG2 VAL X 580      36.087  71.130  33.040  0.00  0.00           C
ATOM   4636  C   VAL X 580      35.794  72.858  29.604  0.00  0.00           C
ATOM   4637  O   VAL X 580      35.139  73.905  29.528  0.00  0.00           O
ATOM   4638  N   ALA X 581      36.715  72.536  28.688  0.00  0.00           N
ATOM   4639  CA  ALA X 581      36.953  73.447  27.573  0.00  0.00           C
ATOM   4640  CB  ALA X 581      38.183  73.015  26.772  0.00  0.00           C
ATOM   4641  C   ALA X 581      35.731  73.543  26.669  0.00  0.00           C
ATOM   4642  O   ALA X 581      35.533  74.571  26.004  0.00  0.00           O
ATOM   4643  N   ASN X 582      34.894  72.499  26.643  0.00  0.00           N
ATOM   4644  CA  ASN X 582      33.657  72.539  25.864  0.00  0.00           C
ATOM   4645  CB  ASN X 582      33.254  71.139  25.439  0.00  0.00           C
ATOM   4646  CG  ASN X 582      33.811  70.786  24.119  0.00  0.00           C
ATOM   4647  OD1 ASN X 582      33.199  71.058  23.082  0.00  0.00           O
ATOM   4648  ND2 ASN X 582      35.003  70.212  24.125  0.00  0.00           N
ATOM   4649  C   ASN X 582      32.480  73.175  26.583  0.00  0.00           C
ATOM   4650  O   ASN X 582      31.361  73.126  26.061  0.00  0.00           O
ATOM   4651  N   GLY X 583      32.691  73.760  27.753  0.00  0.00           N
ATOM   4652  CA  GLY X 583      31.578  74.229  28.536  0.00  0.00           C
ATOM   4653  C   GLY X 583      30.740  73.135  29.150  0.00  0.00           C
ATOM   4654  O   GLY X 583      29.595  73.403  29.537  0.00  0.00           O
ATOM   4655  N   GLU X 584      31.263  71.910  29.226  0.00  0.00           N
ATOM   4656  CA  GLU X 584      30.561  70.793  29.856  0.00  0.00           C
ATOM   4657  CB  GLU X 584      30.909  69.476  29.166  0.00  0.00           C
ATOM   4658  CG  GLU X 584      30.778  69.496  27.664  0.00  0.00           C
ATOM   4659  CD  GLU X 584      31.289  68.208  27.042  0.00  0.00           C
ATOM   4660  OE1 GLU X 584      31.183  67.159  27.703  0.00  0.00           O
ATOM   4661  OE2 GLU X 584      31.799  68.227  25.903  0.00  0.00           O
ATOM   4662  C   GLU X 584      30.920  70.686  31.333  0.00  0.00           C
ATOM   4663  O   GLU X 584      32.083  70.833  31.716  0.00  0.00           O
ATOM   4664  N   ARG X 585      29.923  70.406  32.163  0.00  0.00           N
ATOM   4665  CA  ARG X 585      30.181  70.136  33.569  0.00  0.00           C
ATOM   4666  CB  ARG X 585      28.870  70.033  34.350  0.00  0.00           C
ATOM   4667  CG  ARG X 585      28.183  71.367  34.626  0.00  0.00           C
ATOM   4668  CD  ARG X 585      26.915  71.200  35.480  0.00  0.00           C
ATOM   4669  NE  ARG X 585      26.067  70.102  35.012  0.00  0.00           N
ATOM   4670  CZ  ARG X 585      24.879  69.792  35.534  0.00  0.00           C
ATOM   4671  NH1 ARG X 585      24.182  68.770  35.048  0.00  0.00           N
ATOM   4672  NH2 ARG X 585      24.379  70.503  36.541  0.00  0.00           N
ATOM   4673  C   ARG X 585      30.966  68.841  33.684  0.00  0.00           C
ATOM   4674  O   ARG X 585      30.594  67.835  33.078  0.00  0.00           O
ATOM   4675  N   SER X 586      32.068  68.871  34.436  0.00  0.00           N
ATOM   4676  CA  SER X 586      32.883  67.686  34.650  0.00  0.00           C
ATOM   4677  CB  SER X 586      34.058  67.629  33.676  0.00  0.00           C
ATOM   4678  OG  SER X 586      34.855  66.485  33.896  0.00  0.00           O
ATOM   4679  C   SER X 586      33.399  67.713  36.078  0.00  0.00           C
ATOM   4680  O   SER X 586      33.770  68.773  36.595  0.00  0.00           O
ATOM   4681  N   VAL X 587      33.398  66.547  36.719  0.00  0.00           N
ATOM   4682  CA  VAL X 587      33.764  66.410  38.122  0.00  0.00           C
ATOM   4683  CB  VAL X 587      32.558  66.080  39.013  0.00  0.00           C
ATOM   4684  CG1 VAL X 587      33.008  65.982  40.464  0.00  0.00           C
ATOM   4685  CG2 VAL X 587      31.418  67.095  38.822  0.00  0.00           C
ATOM   4686  C   VAL X 587      34.781  65.292  38.223  0.00  0.00           C
ATOM   4687  O   VAL X 587      34.468  64.137  37.908  0.00  0.00           O
ATOM   4688  N   LEU X 588      35.978  65.621  38.689  0.00  0.00           N
ATOM   4689  CA  LEU X 588      36.971  64.617  39.028  0.00  0.00           C
ATOM   4690  CB  LEU X 588      38.375  65.193  38.909  0.00  0.00           C
ATOM   4691  CG  LEU X 588      38.950  65.372  37.511  0.00  0.00           C
ATOM   4692  CD1 LEU X 588      40.101  66.340  37.579  0.00  0.00           C
ATOM   4693  CD2 LEU X 588      39.417  64.055  36.934  0.00  0.00           C
ATOM   4694  C   LEU X 588      36.736  64.121  40.448  0.00  0.00           C
ATOM   4695  O   LEU X 588      36.477  64.908  41.363  0.00  0.00           O
ATOM   4696  N   VAL X 589      36.827  62.809  40.627  0.00  0.00           N
ATOM   4697  CA  VAL X 589      36.658  62.175  41.927  0.00  0.00           C
ATOM   4698  CB  VAL X 589      35.347  61.366  42.003  0.00  0.00           C
ATOM   4699  CG1 VAL X 589      35.178  60.770  43.379  0.00  0.00           C
ATOM   4700  CG2 VAL X 589      34.154  62.242  41.618  0.00  0.00           C
ATOM   4701  C   VAL X 589      37.853  61.268  42.156  0.00  0.00           C
ATOM   4702  O   VAL X 589      38.089  60.344  41.370  0.00  0.00           O
ATOM   4703  N   GLY X 590      38.600  61.515  43.224  0.00  0.00           N
ATOM   4704  CA  GLY X 590      39.761  60.680  43.452  0.00  0.00           C
ATOM   4705  C   GLY X 590      40.345  60.823  44.838  0.00  0.00           C
ATOM   4706  O   GLY X 590      39.710  61.327  45.767  0.00  0.00           O
ATOM   4707  N   LEU X 591      41.580  60.355  44.958  0.00  0.00           N
ATOM   4708  CA  LEU X 591      42.226  60.240  46.255  0.00  0.00           C
ATOM   4709  CB  LEU X 591      42.497  58.768  46.580  0.00  0.00           C
ATOM   4710  CG  LEU X 591      41.270  57.874  46.352  0.00  0.00           C
ATOM   4711  CD1 LEU X 591      41.658  56.409  46.263  0.00  0.00           C
ATOM   4712  CD2 LEU X 591      40.223  58.089  47.440  0.00  0.00           C
ATOM   4713  C   LEU X 591      43.514  61.045  46.267  0.00  0.00           C
ATOM   4714  O   LEU X 591      43.609  62.090  45.610  0.00  0.00           O
ATOM   4715  N   GLN X 592      44.502  60.547  47.008  0.00  0.00           N
ATOM   4716  CA  GLN X 592      45.787  61.205  47.200  0.00  0.00           C
ATOM   4717  CB  GLN X 592      46.718  60.239  47.945  0.00  0.00           C
ATOM   4718  CG  GLN X 592      48.170  60.596  47.897  0.00  0.00           C
ATOM   4719  CD  GLN X 592      48.418  61.975  48.443  0.00  0.00           C
ATOM   4720  OE1 GLN X 592      49.079  62.803  47.810  0.00  0.00           O
ATOM   4721  NE2 GLN X 592      47.881  62.239  49.629  0.00  0.00           N
ATOM   4722  C   GLN X 592      46.404  61.688  45.883  0.00  0.00           C
ATOM   4723  O   GLN X 592      46.981  62.779  45.828  0.00  0.00           O
ATOM   4724  N   SER X 593      46.253  60.913  44.804  0.00  0.00           N
ATOM   4725  CA  SER X 593      46.861  61.289  43.528  0.00  0.00           C
ATOM   4726  CB  SER X 593      46.639  60.184  42.488  0.00  0.00           C
ATOM   4727  OG  SER X 593      46.908  58.879  42.990  0.00  0.00           O
ATOM   4728  C   SER X 593      46.318  62.614  42.986  0.00  0.00           C
ATOM   4729  O   SER X 593      47.020  63.313  42.246  0.00  0.00           O
ATOM   4730  N   PHE X 594      45.066  62.957  43.292  0.00  0.00           N
ATOM   4731  CA  PHE X 594      44.453  64.193  42.821  0.00  0.00           C
ATOM   4732  CB  PHE X 594      42.995  63.956  42.387  0.00  0.00           C
ATOM   4733  CG  PHE X 594      42.842  63.065  41.169  0.00  0.00           C
ATOM   4734  CD1 PHE X 594      43.914  62.797  40.341  0.00  0.00           C
ATOM   4735  CE1 PHE X 594      43.766  61.988  39.220  0.00  0.00           C
ATOM   4736  CZ  PHE X 594      42.538  61.434  38.913  0.00  0.00           C
ATOM   4737  CE2 PHE X 594      41.455  61.693  39.728  0.00  0.00           C
ATOM   4738  CD2 PHE X 594      41.607  62.502  40.852  0.00  0.00           C
ATOM   4739  C   PHE X 594      44.484  65.289  43.876  0.00  0.00           C
ATOM   4740  O   PHE X 594      44.085  66.423  43.594  0.00  0.00           O
ATOM   4741  N   ALA X 595      44.939  64.973  45.083  0.00  0.00           N
ATOM   4742  CA  ALA X 595      44.923  65.905  46.196  0.00  0.00           C
ATOM   4743  CB  ALA X 595      44.746  65.127  47.502  0.00  0.00           C
ATOM   4744  C   ALA X 595      46.177  66.764  46.272  0.00  0.00           C
ATOM   4745  O   ALA X 595      46.218  67.711  47.068  0.00  0.00           O
ATOM   4746  N   GLU X 596      47.163  66.485  45.434  0.00  0.00           N
ATOM   4747  CA  GLU X 596      48.489  67.054  45.534  0.00  0.00           C
ATOM   4748  CB  GLU X 596      49.396  66.127  46.347  0.00  0.00           C
ATOM   4749  CG  GLU X 596      50.353  66.789  47.261  0.00  0.00           C
ATOM   4750  CD  GLU X 596      50.830  65.838  48.355  0.00  0.00           C
ATOM   4751  OE1 GLU X 596      50.044  65.527  49.279  0.00  0.00           O
ATOM   4752  OE2 GLU X 596      51.999  65.398  48.305  0.00  0.00           O
ATOM   4753  C   GLU X 596      49.037  67.233  44.126  0.00  0.00           C
ATOM   4754  O   GLU X 596      48.820  66.381  43.259  0.00  0.00           O
ATOM   4755  N   GLY X 597      49.732  68.344  43.894  0.00  0.00           N
ATOM   4756  CA  GLY X 597      50.421  68.551  42.638  0.00  0.00           C
ATOM   4757  C   GLY X 597      49.586  68.743  41.381  0.00  0.00           C
ATOM   4758  O   GLY X 597      50.052  69.350  40.412  0.00  0.00           O
ATOM   4759  N   LEU X 598      48.370  68.216  41.361  0.00  0.00           N
ATOM   4760  CA  LEU X 598      47.499  68.368  40.206  0.00  0.00           C
ATOM   4761  CB  LEU X 598      46.196  67.608  40.467  0.00  0.00           C
ATOM   4762  CG  LEU X 598      45.026  67.719  39.499  0.00  0.00           C
ATOM   4763  CD1 LEU X 598      45.309  67.081  38.139  0.00  0.00           C
ATOM   4764  CD2 LEU X 598      43.793  67.099  40.131  0.00  0.00           C
ATOM   4765  C   LEU X 598      47.213  69.845  39.932  0.00  0.00           C
ATOM   4766  O   LEU X 598      46.850  70.605  40.831  0.00  0.00           O
ATOM   4767  N   ASP X 599      47.366  70.238  38.674  0.00  0.00           N
ATOM   4768  CA  ASP X 599      47.318  71.635  38.249  0.00  0.00           C
ATOM   4769  CB  ASP X 599      48.656  72.050  37.640  0.00  0.00           C
ATOM   4770  CG  ASP X 599      48.666  73.502  37.169  0.00  0.00           C
ATOM   4771  OD1 ASP X 599      48.645  74.409  38.025  0.00  0.00           O
ATOM   4772  OD2 ASP X 599      48.715  73.740  35.938  0.00  0.00           O
ATOM   4773  C   ASP X 599      46.191  71.862  37.246  0.00  0.00           C
ATOM   4774  O   ASP X 599      46.320  71.501  36.072  0.00  0.00           O
ATOM   4775  N   LEU X 600      45.122  72.526  37.691  0.00  0.00           N
ATOM   4776  CA  LEU X 600      43.963  72.831  36.848  0.00  0.00           C
ATOM   4777  CB  LEU X 600      42.768  71.978  37.248  0.00  0.00           C
ATOM   4778  CG  LEU X 600      42.978  70.476  37.013  0.00  0.00           C
ATOM   4779  CD1 LEU X 600      41.947  69.651  37.793  0.00  0.00           C
ATOM   4780  CD2 LEU X 600      42.952  70.115  35.506  0.00  0.00           C
ATOM   4781  C   LEU X 600      43.661  74.326  36.955  0.00  0.00           C
ATOM   4782  O   LEU X 600      43.013  74.768  37.908  0.00  0.00           O
ATOM   4783  N   LYS X 601      44.117  75.088  35.960  0.00  0.00           N
ATOM   4784  CA  LYS X 601      44.071  76.546  36.009  0.00  0.00           C
ATOM   4785  CB  LYS X 601      45.009  77.127  34.946  0.00  0.00           C
ATOM   4786  CG  LYS X 601      45.919  78.264  35.393  0.00  0.00           C
ATOM   4787  CD  LYS X 601      47.200  78.205  34.580  0.00  0.00           C
ATOM   4788  CE  LYS X 601      48.186  79.274  34.967  0.00  0.00           C
ATOM   4789  NZ  LYS X 601      49.190  79.430  33.885  0.00  0.00           N
ATOM   4790  C   LYS X 601      42.661  77.076  35.774  0.00  0.00           C
ATOM   4791  O   LYS X 601      41.934  76.594  34.898  0.00  0.00           O
ATOM   4792  N   GLY X 602      42.292  78.099  36.545  0.00  0.00           N
ATOM   4793  CA  GLY X 602      41.058  78.830  36.330  0.00  0.00           C
ATOM   4794  C   GLY X 602      39.796  77.992  36.297  0.00  0.00           C
ATOM   4795  O   GLY X 602      39.461  77.318  37.283  0.00  0.00           O
ATOM   4796  N   ASP X 603      39.090  78.025  35.158  0.00  0.00           N
ATOM   4797  CA  ASP X 603      37.799  77.344  35.054  0.00  0.00           C
ATOM   4798  CB  ASP X 603      37.111  77.700  33.731  0.00  0.00           C
ATOM   4799  CG  ASP X 603      36.788  79.182  33.615  0.00  0.00           C
ATOM   4800  OD1 ASP X 603      36.910  79.917  34.618  0.00  0.00           O
ATOM   4801  OD2 ASP X 603      36.400  79.615  32.508  0.00  0.00           O
ATOM   4802  C   ASP X 603      37.942  75.830  35.159  0.00  0.00           C
ATOM   4803  O   ASP X 603      36.976  75.136  35.509  0.00  0.00           O
ATOM   4804  N   LEU X 604      39.122  75.295  34.841  0.00  0.00           N
ATOM   4805  CA  LEU X 604      39.313  73.854  34.916  0.00  0.00           C
ATOM   4806  CB  LEU X 604      40.724  73.496  34.442  0.00  0.00           C
ATOM   4807  CG  LEU X 604      41.011  73.718  32.952  0.00  0.00           C
ATOM   4808  CD1 LEU X 604      42.516  73.743  32.691  0.00  0.00           C
ATOM   4809  CD2 LEU X 604      40.335  72.652  32.096  0.00  0.00           C
ATOM   4810  C   LEU X 604      39.057  73.319  36.321  0.00  0.00           C
ATOM   4811  O   LEU X 604      38.758  72.129  36.480  0.00  0.00           O
ATOM   4812  N   LEU X 605      39.139  74.179  37.339  0.00  0.00           N
ATOM   4813  CA  LEU X 605      38.858  73.762  38.707  0.00  0.00           C
ATOM   4814  CB  LEU X 605      40.051  73.059  39.325  0.00  0.00           C
ATOM   4815  CG  LEU X 605      39.839  72.613  40.773  0.00  0.00           C
ATOM   4816  CD1 LEU X 605      38.478  71.938  40.926  0.00  0.00           C
ATOM   4817  CD2 LEU X 605      40.976  71.698  41.223  0.00  0.00           C
ATOM   4818  C   LEU X 605      38.469  75.009  39.498  0.00  0.00           C
ATOM   4819  O   LEU X 605      39.337  75.771  39.930  0.00  0.00           O
ATOM   4820  N   SER X 606      37.170  75.197  39.687  0.00  0.00           N
ATOM   4821  CA  SER X 606      36.686  76.292  40.499  0.00  0.00           C
ATOM   4822  CB  SER X 606      35.749  77.198  39.688  0.00  0.00           C
ATOM   4823  OG  SER X 606      34.639  76.481  39.184  0.00  0.00           O
ATOM   4824  C   SER X 606      35.975  75.842  41.760  0.00  0.00           C
ATOM   4825  O   SER X 606      35.745  76.678  42.637  0.00  0.00           O
ATOM   4826  N   GLN X 607      35.623  74.564  41.903  0.00  0.00           N
ATOM   4827  CA  GLN X 607      35.108  74.120  43.198  0.00  0.00           C
ATOM   4828  CB  GLN X 607      33.592  73.933  43.175  0.00  0.00           C
ATOM   4829  CG  GLN X 607      32.974  74.124  44.546  0.00  0.00           C
ATOM   4830  CD  GLN X 607      31.494  73.865  44.550  0.00  0.00           C
ATOM   4831  OE1 GLN X 607      31.024  72.933  43.903  0.00  0.00           O
ATOM   4832  NE2 GLN X 607      30.743  74.694  45.270  0.00  0.00           N
ATOM   4833  C   GLN X 607      35.796  72.834  43.631  0.00  0.00           C
ATOM   4834  O   GLN X 607      35.675  71.809  42.955  0.00  0.00           O
ATOM   4835  N   VAL X 608      36.520  72.895  44.750  0.00  0.00           N
ATOM   4836  CA  VAL X 608      37.180  71.731  45.339  0.00  0.00           C
ATOM   4837  CB  VAL X 608      38.619  72.051  45.775  0.00  0.00           C
ATOM   4838  CG1 VAL X 608      39.230  70.866  46.549  0.00  0.00           C
ATOM   4839  CG2 VAL X 608      39.471  72.443  44.573  0.00  0.00           C
ATOM   4840  C   VAL X 608      36.366  71.275  46.539  0.00  0.00           C
ATOM   4841  O   VAL X 608      36.122  72.061  47.454  0.00  0.00           O
ATOM   4842  N   HIE X 609      35.981  70.007  46.556  0.00  0.00           N
ATOM   4843  CA  HIE X 609      35.266  69.398  47.668  0.00  0.00           C
ATOM   4844  CB  HIE X 609      34.033  68.649  47.164  0.00  0.00           C
ATOM   4845  CG  HIE X 609      33.085  69.518  46.401  0.00  0.00           C
ATOM   4846  ND1 HIE X 609      31.973  70.089  46.982  0.00  0.00           N
ATOM   4847  CE1 HIE X 609      31.331  70.812  46.081  0.00  0.00           C
ATOM   4848  NE2 HIE X 609      31.993  70.741  44.939  0.00  0.00           N
ATOM   4849  CD2 HIE X 609      33.096  69.940  45.112  0.00  0.00           C
ATOM   4850  C   HIE X 609      36.217  68.461  48.404  0.00  0.00           C
ATOM   4851  O   HIE X 609      36.770  67.531  47.801  0.00  0.00           O
ATOM   4852  N   ILE X 610      36.424  68.714  49.693  0.00  0.00           N
ATOM   4853  CA  ILE X 610      37.294  67.896  50.528  0.00  0.00           C
ATOM   4854  CB  ILE X 610      38.350  68.733  51.258  0.00  0.00           C
ATOM   4855  CG2 ILE X 610      39.092  67.868  52.270  0.00  0.00           C
ATOM   4856  CG1 ILE X 610      39.319  69.353  50.233  0.00  0.00           C
ATOM   4857  CD1 ILE X 610      40.218  70.427  50.792  0.00  0.00           C
ATOM   4858  C   ILE X 610      36.420  67.140  51.520  0.00  0.00           C
ATOM   4859  O   ILE X 610      35.714  67.748  52.336  0.00  0.00           O
ATOM   4860  N   HIE X 611      36.508  65.810  51.474  0.00  0.00           N
ATOM   4861  CA  HIE X 611      35.593  64.967  52.235  0.00  0.00           C
ATOM   4862  CB  HIE X 611      35.686  63.543  51.685  0.00  0.00           C
ATOM   4863  CG  HIE X 611      35.402  62.456  52.667  0.00  0.00           C
ATOM   4864  ND1 HIE X 611      34.247  62.400  53.417  0.00  0.00           N
ATOM   4865  CE1 HIE X 611      34.276  61.315  54.167  0.00  0.00           C
ATOM   4866  NE2 HIE X 611      35.399  60.663  53.921  0.00  0.00           N
ATOM   4867  CD2 HIE X 611      36.118  61.351  52.979  0.00  0.00           C
ATOM   4868  C   HIE X 611      35.883  65.026  53.736  0.00  0.00           C
ATOM   4869  O   HIE X 611      34.954  65.013  54.550  0.00  0.00           O
ATOM   4870  N   LYS X 612      37.156  65.185  54.120  0.00  0.00           N
ATOM   4871  CA  LYS X 612      37.567  64.925  55.497  0.00  0.00           C
ATOM   4872  CB  LYS X 612      37.661  63.433  55.796  0.00  0.00           C
ATOM   4873  CG  LYS X 612      36.531  62.857  56.553  0.00  0.00           C
ATOM   4874  CD  LYS X 612      36.805  61.387  56.852  0.00  0.00           C
ATOM   4875  CE  LYS X 612      38.223  61.234  57.320  0.00  0.00           C
ATOM   4876  NZ  LYS X 612      38.360  60.084  58.239  0.00  0.00           N
ATOM   4877  C   LYS X 612      38.944  65.533  55.754  0.00  0.00           C
ATOM   4878  O   LYS X 612      39.734  65.787  54.838  0.00  0.00           O
ATOM   4879  N   ILE X 613      39.256  65.690  57.034  0.00  0.00           N
ATOM   4880  CA  ILE X 613      40.643  65.798  57.468  0.00  0.00           C
ATOM   4881  CB  ILE X 613      40.732  66.323  58.905  0.00  0.00           C
ATOM   4882  CG2 ILE X 613      42.170  66.277  59.386  0.00  0.00           C
ATOM   4883  CG1 ILE X 613      40.217  67.749  58.957  0.00  0.00           C
ATOM   4884  CD1 ILE X 613      39.924  68.299  60.334  0.00  0.00           C
ATOM   4885  C   ILE X 613      41.229  64.409  57.368  0.00  0.00           C
ATOM   4886  O   ILE X 613      40.670  63.462  57.929  0.00  0.00           O
ATOM   4887  N   ALA X 614      42.337  64.275  56.637  0.00  0.00           N
ATOM   4888  CA  ALA X 614      42.963  62.976  56.378  0.00  0.00           C
ATOM   4889  CB  ALA X 614      43.572  62.943  54.977  0.00  0.00           C
ATOM   4890  C   ALA X 614      44.010  62.698  57.461  0.00  0.00           C
ATOM   4891  O   ALA X 614      45.216  62.937  57.303  0.00  0.00           O
ATOM   4892  N   PHE X 615      43.539  62.197  58.567  0.00  0.00           N
ATOM   4893  CA  PHE X 615      44.421  61.686  59.602  0.00  0.00           C
ATOM   4894  CB  PHE X 615      43.696  61.624  60.941  0.00  0.00           C
ATOM   4895  CG  PHE X 615      43.612  62.953  61.640  0.00  0.00           C
ATOM   4896  CD1 PHE X 615      44.754  63.534  62.181  0.00  0.00           C
ATOM   4897  CE1 PHE X 615      44.690  64.750  62.819  0.00  0.00           C
ATOM   4898  CZ  PHE X 615      43.473  65.401  62.935  0.00  0.00           C
ATOM   4899  CE2 PHE X 615      42.331  64.835  62.410  0.00  0.00           C
ATOM   4900  CD2 PHE X 615      42.399  63.620  61.762  0.00  0.00           C
ATOM   4901  C   PHE X 615      44.927  60.298  59.217  0.00  0.00           C
ATOM   4902  O   PHE X 615      44.138  59.445  58.802  0.00  0.00           O
ATOM   4903  N   PRO X 616      46.234  60.052  59.350  0.00  0.00           N
ATOM   4904  CD  PRO X 616      47.252  60.924  59.967  0.00  0.00           C
ATOM   4905  CG  PRO X 616      48.432  59.998  60.146  0.00  0.00           C
ATOM   4906  CB  PRO X 616      48.323  59.023  58.990  0.00  0.00           C
ATOM   4907  CA  PRO X 616      46.810  58.817  58.815  0.00  0.00           C
ATOM   4908  C   PRO X 616      46.329  57.599  59.599  0.00  0.00           C
ATOM   4909  O   PRO X 616      45.979  57.709  60.783  0.00  0.00           O
ATOM   4910  N   PRO X 617      46.312  56.429  58.965  0.00  0.00           N
ATOM   4911  CD  PRO X 617      46.605  56.152  57.550  0.00  0.00           C
ATOM   4912  CG  PRO X 617      46.745  54.654  57.523  0.00  0.00           C
ATOM   4913  CB  PRO X 617      45.796  54.171  58.591  0.00  0.00           C
ATOM   4914  CA  PRO X 617      45.972  55.205  59.706  0.00  0.00           C
ATOM   4915  C   PRO X 617      47.091  54.822  60.671  0.00  0.00           C
ATOM   4916  O   PRO X 617      48.270  55.086  60.419  0.00  0.00           O
ATOM   4917  N   ILE X 618      46.719  54.166  61.766  0.00  0.00           N
ATOM   4918  CA  ILE X 618      47.576  54.040  62.930  0.00  0.00           C
ATOM   4919  CB  ILE X 618      46.976  54.855  64.100  0.00  0.00           C
ATOM   4920  CG2 ILE X 618      46.152  54.011  65.130  0.00  0.00           C
ATOM   4921  CG1 ILE X 618      48.066  55.707  64.760  0.00  0.00           C
ATOM   4922  CD1 ILE X 618      48.583  56.821  63.878  0.00  0.00           C
ATOM   4923  C   ILE X 618      47.825  52.572  63.293  0.00  0.00           C
ATOM   4924  O   ILE X 618      48.412  52.272  64.339  0.00  0.00           O
ATOM   4925  N   ASP X 619      47.413  51.640  62.423  0.00  0.00           N
ATOM   4926  CA  ASP X 619      47.393  50.213  62.743  0.00  0.00           C
ATOM   4927  CB  ASP X 619      46.173  49.541  62.094  0.00  0.00           C
ATOM   4928  CG  ASP X 619      46.246  49.525  60.565  0.00  0.00           C
ATOM   4929  OD1 ASP X 619      46.646  50.557  59.964  0.00  0.00           O
ATOM   4930  OD2 ASP X 619      45.891  48.496  59.949  0.00  0.00           O
ATOM   4931  C   ASP X 619      48.643  49.441  62.325  0.00  0.00           C
ATOM   4932  O   ASP X 619      48.772  48.266  62.678  0.00  0.00           O
ATOM   4933  N   SER X 620      49.579  50.055  61.615  0.00  0.00           N
ATOM   4934  CA  SER X 620      50.748  49.315  61.161  0.00  0.00           C
ATOM   4935  CB  SER X 620      51.496  50.128  60.112  0.00  0.00           C
ATOM   4936  OG  SER X 620      52.498  50.918  60.696  0.00  0.00           O
ATOM   4937  C   SER X 620      51.695  48.959  62.322  0.00  0.00           C
ATOM   4938  O   SER X 620      51.774  49.668  63.338  0.00  0.00           O
ATOM   4939  N   PRO X 621      52.416  47.854  62.207  0.00  0.00           N
ATOM   4940  CD  PRO X 621      52.282  46.759  61.237  0.00  0.00           C
ATOM   4941  CG  PRO X 621      53.618  46.120  61.295  0.00  0.00           C
ATOM   4942  CB  PRO X 621      54.080  46.279  62.716  0.00  0.00           C
ATOM   4943  CA  PRO X 621      53.433  47.576  63.216  0.00  0.00           C
ATOM   4944  C   PRO X 621      54.450  48.694  63.354  0.00  0.00           C
ATOM   4945  O   PRO X 621      54.881  48.975  64.477  0.00  0.00           O
ATOM   4946  N   VAL X 622      54.849  49.334  62.250  0.00  0.00           N
ATOM   4947  CA  VAL X 622      55.847  50.401  62.324  0.00  0.00           C
ATOM   4948  CB  VAL X 622      56.384  50.741  60.920  0.00  0.00           C
ATOM   4949  CG1 VAL X 622      57.559  51.705  61.005  0.00  0.00           C
ATOM   4950  CG2 VAL X 622      56.777  49.477  60.201  0.00  0.00           C
ATOM   4951  C   VAL X 622      55.265  51.636  62.988  0.00  0.00           C
ATOM   4952  O   VAL X 622      55.953  52.327  63.744  0.00  0.00           O
ATOM   4953  N   VAL X 623      54.019  51.979  62.662  0.00  0.00           N
ATOM   4954  CA  VAL X 623      53.463  53.207  63.210  0.00  0.00           C
ATOM   4955  CB  VAL X 623      52.227  53.654  62.402  0.00  0.00           C
ATOM   4956  CG1 VAL X 623      51.576  54.850  63.036  0.00  0.00           C
ATOM   4957  CG2 VAL X 623      52.628  54.016  60.974  0.00  0.00           C
ATOM   4958  C   VAL X 623      53.167  53.036  64.697  0.00  0.00           C
ATOM   4959  O   VAL X 623      53.378  53.970  65.480  0.00  0.00           O
ATOM   4960  N   ILE X 624      52.734  51.851  65.134  0.00  0.00           N
ATOM   4961  CA  ILE X 624      52.468  51.710  66.566  0.00  0.00           C
ATOM   4962  CB  ILE X 624      51.455  50.586  66.863  0.00  0.00           C
ATOM   4963  CG2 ILE X 624      51.990  49.226  66.476  0.00  0.00           C
ATOM   4964  CG1 ILE X 624      51.074  50.595  68.358  0.00  0.00           C
ATOM   4965  CD1 ILE X 624      50.805  52.018  68.973  0.00  0.00           C
ATOM   4966  C   ILE X 624      53.768  51.519  67.340  0.00  0.00           C
ATOM   4967  O   ILE X 624      53.890  51.998  68.474  0.00  0.00           O
ATOM   4968  N   THR X 625      54.761  50.851  66.748  0.00  0.00           N
ATOM   4969  CA  THR X 625      56.081  50.800  67.366  0.00  0.00           C
ATOM   4970  CB  THR X 625      56.990  49.872  66.564  0.00  0.00           C
ATOM   4971  CG2 THR X 625      58.329  49.700  67.264  0.00  0.00           C
ATOM   4972  OG1 THR X 625      56.348  48.593  66.416  0.00  0.00           O
ATOM   4973  C   THR X 625      56.693  52.195  67.471  0.00  0.00           C
ATOM   4974  O   THR X 625      57.322  52.538  68.482  0.00  0.00           O
ATOM   4975  N   GLU X 626      56.516  53.015  66.439  0.00  0.00           N
ATOM   4976  CA  GLU X 626      56.944  54.406  66.531  0.00  0.00           C
ATOM   4977  CB  GLU X 626      56.739  55.113  65.195  0.00  0.00           C
ATOM   4978  CG  GLU X 626      57.133  56.571  65.195  0.00  0.00           C
ATOM   4979  CD  GLU X 626      56.849  57.219  63.868  0.00  0.00           C
ATOM   4980  OE1 GLU X 626      55.666  57.257  63.462  0.00  0.00           O
ATOM   4981  OE2 GLU X 626      57.812  57.664  63.217  0.00  0.00           O
ATOM   4982  C   GLU X 626      56.192  55.125  67.637  0.00  0.00           C
ATOM   4983  O   GLU X 626      56.780  55.925  68.363  0.00  0.00           O
ATOM   4984  N   GLY X 627      54.896  54.837  67.790  0.00  0.00           N
ATOM   4985  CA  GLY X 627      54.120  55.484  68.835  0.00  0.00           C
ATOM   4986  C   GLY X 627      54.599  55.125  70.228  0.00  0.00           C
ATOM   4987  O   GLY X 627      54.721  55.994  71.098  0.00  0.00           O
ATOM   4988  N   GLU X 628      54.890  53.844  70.460  0.00  0.00           N
ATOM   4989  CA  GLU X 628      55.419  53.469  71.765  0.00  0.00           C
ATOM   4990  CB  GLU X 628      55.428  51.941  71.925  0.00  0.00           C
ATOM   4991  CG  GLU X 628      56.346  51.185  70.987  0.00  0.00           C
ATOM   4992  CD  GLU X 628      55.956  49.706  70.793  0.00  0.00           C
ATOM   4993  OE1 GLU X 628      54.941  49.243  71.369  0.00  0.00           O
ATOM   4994  OE2 GLU X 628      56.685  49.002  70.054  0.00  0.00           O
ATOM   4995  C   GLU X 628      56.803  54.075  71.990  0.00  0.00           C
ATOM   4996  O   GLU X 628      57.115  54.496  73.111  0.00  0.00           O
ATOM   4997  N   TRP X 629      57.624  54.181  70.941  0.00  0.00           N
ATOM   4998  CA  TRP X 629      58.921  54.828  71.110  0.00  0.00           C
ATOM   4999  CB  TRP X 629      59.791  54.589  69.883  0.00  0.00           C
ATOM   5000  CG  TRP X 629      60.998  55.455  69.828  0.00  0.00           C
ATOM   5001  CD1 TRP X 629      62.075  55.416  70.661  0.00  0.00           C
ATOM   5002  NE1 TRP X 629      62.997  56.361  70.286  0.00  0.00           N
ATOM   5003  CE2 TRP X 629      62.523  57.032  69.187  0.00  0.00           C
ATOM   5004  CZ2 TRP X 629      63.093  58.063  68.449  0.00  0.00           C
ATOM   5005  CH2 TRP X 629      62.378  58.545  67.390  0.00  0.00           C
ATOM   5006  CZ3 TRP X 629      61.123  58.021  67.053  0.00  0.00           C
ATOM   5007  CE3 TRP X 629      60.562  57.000  67.779  0.00  0.00           C
ATOM   5008  CD2 TRP X 629      61.265  56.486  68.871  0.00  0.00           C
ATOM   5009  C   TRP X 629      58.772  56.322  71.388  0.00  0.00           C
ATOM   5010  O   TRP X 629      59.481  56.869  72.239  0.00  0.00           O
ATOM   5011  N   LEU X 630      57.865  56.999  70.680  0.00  0.00           N
ATOM   5012  CA  LEU X 630      57.626  58.411  70.952  0.00  0.00           C
ATOM   5013  CB  LEU X 630      56.575  58.969  69.992  0.00  0.00           C
ATOM   5014  CG  LEU X 630      57.029  59.074  68.540  0.00  0.00           C
ATOM   5015  CD1 LEU X 630      55.838  59.353  67.638  0.00  0.00           C
ATOM   5016  CD2 LEU X 630      58.121  60.131  68.381  0.00  0.00           C
ATOM   5017  C   LEU X 630      57.185  58.609  72.393  0.00  0.00           C
ATOM   5018  O   LEU X 630      57.713  59.479  73.096  0.00  0.00           O
ATOM   5019  N   LYS X 631      56.243  57.786  72.862  0.00  0.00           N
ATOM   5020  CA  LYS X 631      55.793  57.910  74.244  0.00  0.00           C
ATOM   5021  CB  LYS X 631      54.564  57.023  74.484  0.00  0.00           C
ATOM   5022  CG  LYS X 631      53.931  57.222  75.854  0.00  0.00           C
ATOM   5023  CD  LYS X 631      53.871  58.709  76.227  0.00  0.00           C
ATOM   5024  CE  LYS X 631      53.613  58.902  77.705  0.00  0.00           C
ATOM   5025  NZ  LYS X 631      52.293  58.321  78.070  0.00  0.00           N
ATOM   5026  C   LYS X 631      56.904  57.580  75.240  0.00  0.00           C
ATOM   5027  O   LYS X 631      56.939  58.143  76.337  0.00  0.00           O
ATOM   5028  N   SER X 632      57.838  56.702  74.873  0.00  0.00           N
ATOM   5029  CA  SER X 632      58.953  56.453  75.780  0.00  0.00           C
ATOM   5030  CB  SER X 632      59.742  55.214  75.347  0.00  0.00           C
ATOM   5031  OG  SER X 632      60.700  55.554  74.373  0.00  0.00           O
ATOM   5032  C   SER X 632      59.864  57.667  75.858  0.00  0.00           C
ATOM   5033  O   SER X 632      60.477  57.915  76.900  0.00  0.00           O
ATOM   5034  N   LEU X 633      59.960  58.433  74.778  0.00  0.00           N
ATOM   5035  CA  LEU X 633      60.658  59.707  74.786  0.00  0.00           C
ATOM   5036  CB  LEU X 633      61.148  60.053  73.378  0.00  0.00           C
ATOM   5037  CG  LEU X 633      62.561  59.611  72.983  0.00  0.00           C
ATOM   5038  CD1 LEU X 633      62.927  58.229  73.530  0.00  0.00           C
ATOM   5039  CD2 LEU X 633      62.695  59.642  71.469  0.00  0.00           C
ATOM   5040  C   LEU X 633      59.792  60.835  75.320  0.00  0.00           C
ATOM   5041  O   LEU X 633      60.164  62.004  75.190  0.00  0.00           O
ATOM   5042  N   ASN X 634      58.646  60.515  75.913  0.00  0.00           N
ATOM   5043  CA  ASN X 634      57.744  61.531  76.447  0.00  0.00           C
ATOM   5044  CB  ASN X 634      58.351  62.203  77.680  0.00  0.00           C
ATOM   5045  CG  ASN X 634      57.296  62.651  78.664  0.00  0.00           C
ATOM   5046  OD1 ASN X 634      56.364  61.904  78.962  0.00  0.00           O
ATOM   5047  ND2 ASN X 634      57.421  63.882  79.162  0.00  0.00           N
ATOM   5048  C   ASN X 634      57.379  62.562  75.376  0.00  0.00           C
ATOM   5049  O   ASN X 634      57.409  63.772  75.606  0.00  0.00           O
ATOM   5050  N   ARG X 635      57.048  62.064  74.183  0.00  0.00           N
ATOM   5051  CA  ARG X 635      56.503  62.867  73.098  0.00  0.00           C
ATOM   5052  CB  ARG X 635      57.416  62.866  71.882  0.00  0.00           C
ATOM   5053  CG  ARG X 635      58.742  63.512  72.162  0.00  0.00           C
ATOM   5054  CD  ARG X 635      59.731  63.257  71.038  0.00  0.00           C
ATOM   5055  NE  ARG X 635      59.315  63.857  69.768  0.00  0.00           N
ATOM   5056  CZ  ARG X 635      60.069  63.866  68.666  0.00  0.00           C
ATOM   5057  NH1 ARG X 635      61.265  63.286  68.681  0.00  0.00           N
ATOM   5058  NH2 ARG X 635      59.630  64.453  67.556  0.00  0.00           N
ATOM   5059  C   ARG X 635      55.138  62.307  72.732  0.00  0.00           C
ATOM   5060  O   ARG X 635      54.928  61.094  72.782  0.00  0.00           O
ATOM   5061  N   TYR X 636      54.211  63.188  72.385  0.00  0.00           N
ATOM   5062  CA  TYR X 636      52.847  62.752  72.107  0.00  0.00           C
ATOM   5063  CB  TYR X 636      51.864  63.879  72.326  0.00  0.00           C
[truncated: 62,627 more chars]
