# Supplementary material for: Translocation mechanism of xeroderma pigmentosum group D protein on single-stranded DNA and genetic disease etiology
Source: Nat Commun. 2025 Nov 28;16:11703. doi: 10.1038/s41467-025-66834-1 (PMC12753804; doi:10.1038/s41467-025-66834-1)
Supplement: Supplementary file 3 — Supplementary Data 1 [file 41467_2025_66834_MOESM3_ESM.zip › Initial_and_final_structures/XPD_ADP_bound_final.pdb.txt]

ATOM      1  N   MET     1      30.666  37.777  -6.256  1.00  0.00           N
ATOM      2  CA  MET     1      31.827  38.646  -6.559  1.00  0.00           C
ATOM      3  CB  MET     1      31.763  40.057  -5.990  1.00  0.00           C
ATOM      4  CG  MET     1      32.061  40.208  -4.509  1.00  0.00           C
ATOM      5  SD  MET     1      30.681  39.602  -3.465  1.00  0.00           S
ATOM      6  CE  MET     1      30.968  40.506  -1.848  1.00  0.00           C
ATOM      7  C   MET     1      33.202  37.913  -6.203  1.00  0.00           C
ATOM      8  O   MET     1      33.243  37.189  -5.234  1.00  0.00           O
ATOM      9  N   LYS     2      34.218  38.268  -6.895  1.00  0.00           N
ATOM     10  CA  LYS     2      35.600  38.083  -6.415  1.00  0.00           C
ATOM     11  CB  LYS     2      36.501  38.350  -7.656  1.00  0.00           C
ATOM     12  CG  LYS     2      36.217  37.441  -8.844  1.00  0.00           C
ATOM     13  CD  LYS     2      37.286  37.812  -9.839  1.00  0.00           C
ATOM     14  CE  LYS     2      37.192  36.999 -11.124  1.00  0.00           C
ATOM     15  NZ  LYS     2      38.129  37.433 -12.141  1.00  0.00           N
ATOM     16  C   LYS     2      35.881  39.017  -5.202  1.00  0.00           C
ATOM     17  O   LYS     2      35.495  40.211  -5.226  1.00  0.00           O
ATOM     18  N   LEU     3      36.453  38.510  -4.117  1.00  0.00           N
ATOM     19  CA  LEU     3      36.564  39.256  -2.852  1.00  0.00           C
ATOM     20  CB  LEU     3      35.217  39.257  -1.983  1.00  0.00           C
ATOM     21  CG  LEU     3      34.849  37.900  -1.363  1.00  0.00           C
ATOM     22  CD1 LEU     3      35.096  37.872   0.123  1.00  0.00           C
ATOM     23  CD2 LEU     3      33.349  37.741  -1.417  1.00  0.00           C
ATOM     24  C   LEU     3      37.736  38.677  -2.132  1.00  0.00           C
ATOM     25  O   LEU     3      37.939  37.463  -2.184  1.00  0.00           O
ATOM     26  N   ASN     4      38.545  39.495  -1.465  1.00  0.00           N
ATOM     27  CA  ASN     4      39.831  39.171  -0.817  1.00  0.00           C
ATOM     28  CB  ASN     4      40.795  40.342  -1.046  1.00  0.00           C
ATOM     29  CG  ASN     4      42.134  40.282  -0.292  1.00  0.00           C
ATOM     30  OD1 ASN     4      42.540  39.216   0.114  1.00  0.00           O
ATOM     31  ND2 ASN     4      42.811  41.389  -0.048  1.00  0.00           N
ATOM     32  C   ASN     4      39.514  38.863   0.693  1.00  0.00           C
ATOM     33  O   ASN     4      38.854  39.624   1.354  1.00  0.00           O
ATOM     34  N   VAL     5      40.072  37.744   1.127  1.00  0.00           N
ATOM     35  CA  VAL     5      40.134  37.212   2.490  1.00  0.00           C
ATOM     36  CB  VAL     5      39.487  35.844   2.550  1.00  0.00           C
ATOM     37  CG1 VAL     5      39.021  35.518   3.981  1.00  0.00           C
ATOM     38  CG2 VAL     5      38.205  35.661   1.770  1.00  0.00           C
ATOM     39  C   VAL     5      41.533  37.240   2.979  1.00  0.00           C
ATOM     40  O   VAL     5      42.223  36.223   2.752  1.00  0.00           O
ATOM     41  N   ASP     6      42.054  38.329   3.466  1.00  0.00           N
ATOM     42  CA  ASP     6      43.348  38.374   4.210  1.00  0.00           C
ATOM     43  CB  ASP     6      43.217  37.707   5.545  1.00  0.00           C
ATOM     44  CG  ASP     6      44.364  37.542   6.460  1.00  0.00           C
ATOM     45  OD1 ASP     6      45.018  36.483   6.488  1.00  0.00           O
ATOM     46  OD2 ASP     6      44.702  38.494   7.236  1.00  0.00           O
ATOM     47  C   ASP     6      44.536  38.008   3.269  1.00  0.00           C
ATOM     48  O   ASP     6      45.515  37.384   3.679  1.00  0.00           O
ATOM     49  N   GLY     7      44.484  38.431   2.001  1.00  0.00           N
ATOM     50  CA  GLY     7      45.486  37.959   0.988  1.00  0.00           C
ATOM     51  C   GLY     7      44.998  36.794   0.074  1.00  0.00           C
ATOM     52  O   GLY     7      45.853  36.072  -0.397  1.00  0.00           O
ATOM     53  N   LEU     8      43.702  36.508  -0.079  1.00  0.00           N
ATOM     54  CA  LEU     8      43.153  35.363  -0.818  1.00  0.00           C
ATOM     55  CB  LEU     8      43.013  34.178   0.088  1.00  0.00           C
ATOM     56  CG  LEU     8      42.418  32.855  -0.607  1.00  0.00           C
ATOM     57  CD1 LEU     8      43.456  32.408  -1.622  1.00  0.00           C
ATOM     58  CD2 LEU     8      42.284  31.769   0.416  1.00  0.00           C
ATOM     59  C   LEU     8      41.858  35.806  -1.472  1.00  0.00           C
ATOM     60  O   LEU     8      40.799  35.771  -0.885  1.00  0.00           O
ATOM     61  N   LEU     9      41.904  36.087  -2.819  1.00  0.00           N
ATOM     62  CA  LEU     9      40.748  36.208  -3.697  1.00  0.00           C
ATOM     63  CB  LEU     9      41.187  36.805  -5.012  1.00  0.00           C
ATOM     64  CG  LEU     9      40.161  37.397  -5.902  1.00  0.00           C
ATOM     65  CD1 LEU     9      39.675  38.646  -5.291  1.00  0.00           C
ATOM     66  CD2 LEU     9      40.778  37.788  -7.267  1.00  0.00           C
ATOM     67  C   LEU     9      39.903  34.905  -3.823  1.00  0.00           C
ATOM     68  O   LEU     9      40.130  34.063  -4.738  1.00  0.00           O
ATOM     69  N   VAL    10      38.914  34.823  -2.972  1.00  0.00           N
ATOM     70  CA  VAL    10      37.771  33.841  -3.059  1.00  0.00           C
ATOM     71  CB  VAL    10      37.107  33.822  -1.629  1.00  0.00           C
ATOM     72  CG1 VAL    10      35.677  33.274  -1.653  1.00  0.00           C
ATOM     73  CG2 VAL    10      37.966  32.932  -0.706  1.00  0.00           C
ATOM     74  C   VAL    10      36.915  34.329  -4.179  1.00  0.00           C
ATOM     75  O   VAL    10      36.558  35.507  -4.221  1.00  0.00           O
ATOM     76  N   TYR    11      36.534  33.501  -5.118  1.00  0.00           N
ATOM     77  CA  TYR    11      35.464  33.713  -6.058  1.00  0.00           C
ATOM     78  CB  TYR    11      35.691  32.949  -7.336  1.00  0.00           C
ATOM     79  CG  TYR    11      36.778  33.411  -8.283  1.00  0.00           C
ATOM     80  CD1 TYR    11      37.711  34.384  -7.931  1.00  0.00           C
ATOM     81  CE1 TYR    11      38.807  34.705  -8.781  1.00  0.00           C
ATOM     82  CZ  TYR    11      38.956  33.979 -10.008  1.00  0.00           C
ATOM     83  OH  TYR    11      39.970  34.261 -10.886  1.00  0.00           O
ATOM     84  CE2 TYR    11      38.061  32.970 -10.366  1.00  0.00           C
ATOM     85  CD2 TYR    11      36.957  32.762  -9.562  1.00  0.00           C
ATOM     86  C   TYR    11      34.134  33.334  -5.388  1.00  0.00           C
ATOM     87  O   TYR    11      33.823  32.165  -5.386  1.00  0.00           O
ATOM     88  N   PHE    12      33.378  34.251  -4.774  1.00  0.00           N
ATOM     89  CA  PHE    12      32.181  34.052  -4.023  1.00  0.00           C
ATOM     90  CB  PHE    12      32.070  35.073  -2.881  1.00  0.00           C
ATOM     91  CG  PHE    12      31.183  34.639  -1.784  1.00  0.00           C
ATOM     92  CD1 PHE    12      31.421  33.444  -1.063  1.00  0.00           C
ATOM     93  CE1 PHE    12      30.678  33.171   0.084  1.00  0.00           C
ATOM     94  CZ  PHE    12      29.554  33.931   0.394  1.00  0.00           C
ATOM     95  CE2 PHE    12      29.314  35.100  -0.287  1.00  0.00           C
ATOM     96  CD2 PHE    12      30.102  35.518  -1.390  1.00  0.00           C
ATOM     97  C   PHE    12      30.942  34.243  -4.891  1.00  0.00           C
ATOM     98  O   PHE    12      30.784  35.279  -5.637  1.00  0.00           O
ATOM     99  N   PRO    13      29.889  33.346  -4.868  1.00  0.00           N
ATOM    100  CD  PRO    13      29.722  32.224  -3.980  1.00  0.00           C
ATOM    101  CG  PRO    13      28.472  31.416  -4.460  1.00  0.00           C
ATOM    102  CB  PRO    13      28.184  31.960  -5.864  1.00  0.00           C
ATOM    103  CA  PRO    13      28.811  33.378  -5.865  1.00  0.00           C
ATOM    104  C   PRO    13      27.729  34.428  -5.645  1.00  0.00           C
ATOM    105  O   PRO    13      26.945  34.758  -6.580  1.00  0.00           O
ATOM    106  N   TYR    14      27.601  35.007  -4.462  1.00  0.00           N
ATOM    107  CA  TYR    14      26.707  36.047  -4.149  1.00  0.00           C
ATOM    108  CB  TYR    14      26.374  35.959  -2.646  1.00  0.00           C
ATOM    109  CG  TYR    14      25.407  34.883  -2.389  1.00  0.00           C
ATOM    110  CD1 TYR    14      25.868  33.663  -1.839  1.00  0.00           C
ATOM    111  CE1 TYR    14      24.948  32.587  -1.556  1.00  0.00           C
ATOM    112  CZ  TYR    14      23.625  32.781  -1.906  1.00  0.00           C
ATOM    113  OH  TYR    14      22.773  31.768  -1.585  1.00  0.00           O
ATOM    114  CE2 TYR    14      23.170  33.991  -2.491  1.00  0.00           C
ATOM    115  CD2 TYR    14      24.025  35.050  -2.667  1.00  0.00           C
ATOM    116  C   TYR    14      27.368  37.391  -4.350  1.00  0.00           C
ATOM    117  O   TYR    14      28.597  37.465  -4.257  1.00  0.00           O
ATOM    118  N   ASP    15      26.649  38.473  -4.583  1.00  0.00           N
ATOM    119  CA  ASP    15      27.137  39.822  -4.861  1.00  0.00           C
ATOM    120  CB  ASP    15      26.153  40.445  -5.771  1.00  0.00           C
ATOM    121  CG  ASP    15      26.014  39.741  -7.144  1.00  0.00           C
ATOM    122  OD1 ASP    15      27.012  39.735  -7.937  1.00  0.00           O
ATOM    123  OD2 ASP    15      24.880  39.309  -7.412  1.00  0.00           O
ATOM    124  C   ASP    15      27.338  40.569  -3.479  1.00  0.00           C
ATOM    125  O   ASP    15      27.896  41.681  -3.525  1.00  0.00           O
ATOM    126  N   TYR    16      26.929  39.973  -2.328  1.00  0.00           N
ATOM    127  CA  TYR    16      26.993  40.516  -0.959  1.00  0.00           C
ATOM    128  CB  TYR    16      25.646  41.108  -0.515  1.00  0.00           C
ATOM    129  CG  TYR    16      25.261  42.353  -1.395  1.00  0.00           C
ATOM    130  CD1 TYR    16      24.851  42.048  -2.699  1.00  0.00           C
ATOM    131  CE1 TYR    16      24.433  43.052  -3.613  1.00  0.00           C
ATOM    132  CZ  TYR    16      24.659  44.418  -3.145  1.00  0.00           C
ATOM    133  OH  TYR    16      24.286  45.510  -3.915  1.00  0.00           O
ATOM    134  CE2 TYR    16      25.097  44.736  -1.870  1.00  0.00           C
ATOM    135  CD2 TYR    16      25.437  43.691  -0.984  1.00  0.00           C
ATOM    136  C   TYR    16      27.281  39.428   0.067  1.00  0.00           C
ATOM    137  O   TYR    16      26.850  38.292  -0.157  1.00  0.00           O
ATOM    138  N   ILE    17      27.911  39.702   1.224  1.00  0.00           N
ATOM    139  CA  ILE    17      28.190  38.701   2.263  1.00  0.00           C
ATOM    140  CB  ILE    17      29.678  38.311   2.111  1.00  0.00           C
ATOM    141  CG2 ILE    17      30.619  39.347   2.844  1.00  0.00           C
ATOM    142  CG1 ILE    17      29.886  36.918   2.859  1.00  0.00           C
ATOM    143  CD1 ILE    17      31.348  36.459   2.649  1.00  0.00           C
ATOM    144  C   ILE    17      27.739  39.271   3.644  1.00  0.00           C
ATOM    145  O   ILE    17      27.921  40.462   3.879  1.00  0.00           O
ATOM    146  N   TYR    18      27.234  38.455   4.492  1.00  0.00           N
ATOM    147  CA  TYR    18      26.964  38.853   5.936  1.00  0.00           C
ATOM    148  CB  TYR    18      26.166  37.858   6.783  1.00  0.00           C
ATOM    149  CG  TYR    18      24.938  37.178   6.131  1.00  0.00           C
ATOM    150  CD1 TYR    18      23.961  37.933   5.416  1.00  0.00           C
ATOM    151  CE1 TYR    18      22.811  37.336   4.913  1.00  0.00           C
ATOM    152  CZ  TYR    18      22.553  35.939   5.108  1.00  0.00           C
ATOM    153  OH  TYR    18      21.347  35.435   4.670  1.00  0.00           O
ATOM    154  CE2 TYR    18      23.500  35.175   5.817  1.00  0.00           C
ATOM    155  CD2 TYR    18      24.706  35.809   6.299  1.00  0.00           C
ATOM    156  C   TYR    18      28.344  39.243   6.588  1.00  0.00           C
ATOM    157  O   TYR    18      29.331  38.520   6.305  1.00  0.00           O
ATOM    158  N   PRO    19      28.297  40.171   7.544  1.00  0.00           N
ATOM    159  CD  PRO    19      27.160  41.098   7.778  1.00  0.00           C
ATOM    160  CG  PRO    19      27.745  42.257   8.667  1.00  0.00           C
ATOM    161  CB  PRO    19      28.953  41.540   9.290  1.00  0.00           C
ATOM    162  CA  PRO    19      29.520  40.508   8.325  1.00  0.00           C
ATOM    163  C   PRO    19      30.122  39.331   9.071  1.00  0.00           C
ATOM    164  O   PRO    19      31.260  38.998   8.778  1.00  0.00           O
ATOM    165  N   GLU    20      29.327  38.575   9.845  1.00  0.00           N
ATOM    166  CA  GLU    20      29.879  37.386  10.577  1.00  0.00           C
ATOM    167  CB  GLU    20      28.848  36.884  11.545  1.00  0.00           C
ATOM    168  CG  GLU    20      27.466  36.592  11.025  1.00  0.00           C
ATOM    169  CD  GLU    20      26.517  37.834  10.875  1.00  0.00           C
ATOM    170  OE1 GLU    20      26.903  39.013  11.025  1.00  0.00           O
ATOM    171  OE2 GLU    20      25.371  37.628  10.535  1.00  0.00           O
ATOM    172  C   GLU    20      30.324  36.322   9.604  1.00  0.00           C
ATOM    173  O   GLU    20      31.203  35.538   9.873  1.00  0.00           O
ATOM    174  N   GLN    21      29.699  36.269   8.410  1.00  0.00           N
ATOM    175  CA  GLN    21      29.985  35.338   7.306  1.00  0.00           C
ATOM    176  CB  GLN    21      28.805  35.344   6.314  1.00  0.00           C
ATOM    177  CG  GLN    21      29.007  34.390   5.193  1.00  0.00           C
ATOM    178  CD  GLN    21      27.866  34.520   4.143  1.00  0.00           C
ATOM    179  OE1 GLN    21      27.180  35.481   3.971  1.00  0.00           O
ATOM    180  NE2 GLN    21      27.468  33.430   3.537  1.00  0.00           N
ATOM    181  C   GLN    21      31.316  35.625   6.670  1.00  0.00           C
ATOM    182  O   GLN    21      32.078  34.713   6.469  1.00  0.00           O
ATOM    183  N   PHE    22      31.713  36.884   6.469  1.00  0.00           N
ATOM    184  CA  PHE    22      33.041  37.240   5.963  1.00  0.00           C
ATOM    185  CB  PHE    22      33.099  38.672   5.424  1.00  0.00           C
ATOM    186  CG  PHE    22      34.421  39.118   5.001  1.00  0.00           C
ATOM    187  CD1 PHE    22      35.194  39.820   5.860  1.00  0.00           C
ATOM    188  CE1 PHE    22      36.506  40.088   5.393  1.00  0.00           C
ATOM    189  CZ  PHE    22      36.945  39.865   4.108  1.00  0.00           C
ATOM    190  CE2 PHE    22      36.135  39.147   3.281  1.00  0.00           C
ATOM    191  CD2 PHE    22      34.843  38.750   3.702  1.00  0.00           C
ATOM    192  C   PHE    22      34.103  37.042   7.029  1.00  0.00           C
ATOM    193  O   PHE    22      35.227  36.573   6.717  1.00  0.00           O
ATOM    194  N   SER    23      33.773  37.347   8.266  1.00  0.00           N
ATOM    195  CA  SER    23      34.597  37.168   9.459  1.00  0.00           C
ATOM    196  CB  SER    23      33.856  37.648  10.733  1.00  0.00           C
ATOM    197  OG  SER    23      34.788  37.840  11.722  1.00  0.00           O
ATOM    198  C   SER    23      34.899  35.668   9.729  1.00  0.00           C
ATOM    199  O   SER    23      35.993  35.234  10.010  1.00  0.00           O
ATOM    200  N   TYR    24      33.912  34.794   9.562  1.00  0.00           N
ATOM    201  CA  TYR    24      33.985  33.339   9.572  1.00  0.00           C
ATOM    202  CB  TYR    24      32.522  32.733   9.540  1.00  0.00           C
ATOM    203  CG  TYR    24      32.458  31.161   9.321  1.00  0.00           C
ATOM    204  CD1 TYR    24      32.524  30.311  10.447  1.00  0.00           C
ATOM    205  CE1 TYR    24      32.419  28.909  10.286  1.00  0.00           C
ATOM    206  CZ  TYR    24      32.234  28.417   8.961  1.00  0.00           C
ATOM    207  OH  TYR    24      32.141  27.117   8.842  1.00  0.00           O
ATOM    208  CE2 TYR    24      32.100  29.312   7.863  1.00  0.00           C
ATOM    209  CD2 TYR    24      32.270  30.688   7.972  1.00  0.00           C
ATOM    210  C   TYR    24      34.898  32.821   8.414  1.00  0.00           C
ATOM    211  O   TYR    24      35.885  32.159   8.694  1.00  0.00           O
ATOM    212  N   MET    25      34.679  33.303   7.181  1.00  0.00           N
ATOM    213  CA  MET    25      35.549  32.982   6.093  1.00  0.00           C
ATOM    214  CB  MET    25      35.026  33.589   4.810  1.00  0.00           C
ATOM    215  CG  MET    25      35.469  33.098   3.450  1.00  0.00           C
ATOM    216  SD  MET    25      35.073  34.193   2.017  1.00  0.00           S
ATOM    217  CE  MET    25      33.344  33.571   1.792  1.00  0.00           C
ATOM    218  C   MET    25      37.007  33.344   6.417  1.00  0.00           C
ATOM    219  O   MET    25      37.909  32.518   6.170  1.00  0.00           O
ATOM    220  N   ARG    26      37.227  34.487   7.027  1.00  0.00           N
ATOM    221  CA  ARG    26      38.567  34.964   7.384  1.00  0.00           C
ATOM    222  CB  ARG    26      38.490  36.525   7.519  1.00  0.00           C
ATOM    223  CG  ARG    26      39.834  37.329   7.629  1.00  0.00           C
ATOM    224  CD  ARG    26      39.691  38.853   7.753  1.00  0.00           C
ATOM    225  NE  ARG    26      39.352  39.365   9.121  1.00  0.00           N
ATOM    226  CZ  ARG    26      39.611  40.578   9.621  1.00  0.00           C
ATOM    227  NH1 ARG    26      39.822  41.619   8.873  1.00  0.00           N
ATOM    228  NH2 ARG    26      39.322  40.705  10.901  1.00  0.00           N
ATOM    229  C   ARG    26      39.138  34.277   8.672  1.00  0.00           C
ATOM    230  O   ARG    26      40.306  34.050   8.770  1.00  0.00           O
ATOM    231  N   GLU    27      38.275  33.746   9.571  1.00  0.00           N
ATOM    232  CA  GLU    27      38.686  32.921  10.653  1.00  0.00           C
ATOM    233  CB  GLU    27      37.612  32.931  11.732  1.00  0.00           C
ATOM    234  CG  GLU    27      37.915  32.298  13.087  1.00  0.00           C
ATOM    235  CD  GLU    27      39.054  32.989  13.891  1.00  0.00           C
ATOM    236  OE1 GLU    27      39.844  33.851  13.466  1.00  0.00           O
ATOM    237  OE2 GLU    27      39.283  32.586  15.053  1.00  0.00           O
ATOM    238  C   GLU    27      39.054  31.477  10.162  1.00  0.00           C
ATOM    239  O   GLU    27      40.025  30.814  10.616  1.00  0.00           O
ATOM    240  N   LEU    28      38.389  30.947   9.145  1.00  0.00           N
ATOM    241  CA  LEU    28      38.832  29.737   8.403  1.00  0.00           C
ATOM    242  CB  LEU    28      37.774  29.357   7.366  1.00  0.00           C
ATOM    243  CG  LEU    28      36.469  28.826   7.955  1.00  0.00           C
ATOM    244  CD1 LEU    28      35.375  28.796   6.903  1.00  0.00           C
ATOM    245  CD2 LEU    28      36.610  27.412   8.599  1.00  0.00           C
ATOM    246  C   LEU    28      40.199  30.021   7.735  1.00  0.00           C
ATOM    247  O   LEU    28      41.108  29.159   7.823  1.00  0.00           O
ATOM    248  N   LYS    29      40.368  31.146   7.054  1.00  0.00           N
ATOM    249  CA  LYS    29      41.676  31.530   6.502  1.00  0.00           C
ATOM    250  CB  LYS    29      41.504  32.849   5.719  1.00  0.00           C
ATOM    251  CG  LYS    29      42.469  33.005   4.505  1.00  0.00           C
ATOM    252  CD  LYS    29      43.798  33.464   5.085  1.00  0.00           C
ATOM    253  CE  LYS    29      44.616  34.006   3.922  1.00  0.00           C
ATOM    254  NZ  LYS    29      45.850  34.758   4.294  1.00  0.00           N
ATOM    255  C   LYS    29      42.694  31.544   7.632  1.00  0.00           C
ATOM    256  O   LYS    29      43.785  30.975   7.464  1.00  0.00           O
ATOM    257  N   ARG    30      42.421  32.126   8.815  1.00  0.00           N
ATOM    258  CA  ARG    30      43.424  32.188   9.894  1.00  0.00           C
ATOM    259  CB  ARG    30      42.913  33.139  11.016  1.00  0.00           C
ATOM    260  CG  ARG    30      44.015  33.264  12.109  1.00  0.00           C
ATOM    261  CD  ARG    30      43.461  34.189  13.258  1.00  0.00           C
ATOM    262  NE  ARG    30      42.470  33.431  14.094  1.00  0.00           N
ATOM    263  CZ  ARG    30      42.709  32.620  15.139  1.00  0.00           C
ATOM    264  NH1 ARG    30      41.770  32.168  15.839  1.00  0.00           N
ATOM    265  NH2 ARG    30      43.941  32.304  15.499  1.00  0.00           N
ATOM    266  C   ARG    30      43.837  30.786  10.382  1.00  0.00           C
ATOM    267  O   ARG    30      45.040  30.605  10.579  1.00  0.00           O
ATOM    268  N   THR    31      42.890  29.893  10.507  1.00  0.00           N
ATOM    269  CA  THR    31      43.025  28.550  10.998  1.00  0.00           C
ATOM    270  CB  THR    31      41.643  27.853  11.201  1.00  0.00           C
ATOM    271  CG2 THR    31      41.672  26.627  11.914  1.00  0.00           C
ATOM    272  OG1 THR    31      40.832  28.729  11.930  1.00  0.00           O
ATOM    273  C   THR    31      43.914  27.763  10.071  1.00  0.00           C
ATOM    274  O   THR    31      44.798  27.066  10.529  1.00  0.00           O
ATOM    275  N   LEU    32      43.679  27.868   8.771  1.00  0.00           N
ATOM    276  CA  LEU    32      44.559  27.269   7.729  1.00  0.00           C
ATOM    277  CB  LEU    32      43.969  27.280   6.350  1.00  0.00           C
ATOM    278  CG  LEU    32      42.631  26.475   6.295  1.00  0.00           C
ATOM    279  CD1 LEU    32      41.735  26.826   5.110  1.00  0.00           C
ATOM    280  CD2 LEU    32      42.946  24.945   6.288  1.00  0.00           C
ATOM    281  C   LEU    32      45.954  27.885   7.774  1.00  0.00           C
ATOM    282  O   LEU    32      46.927  27.107   7.780  1.00  0.00           O
ATOM    283  N   ASP    33      46.176  29.248   7.894  1.00  0.00           N
ATOM    284  CA  ASP    33      47.479  29.903   8.058  1.00  0.00           C
ATOM    285  CB  ASP    33      47.309  31.440   8.100  1.00  0.00           C
ATOM    286  CG  ASP    33      46.874  32.037   6.763  1.00  0.00           C
ATOM    287  OD1 ASP    33      46.543  31.331   5.775  1.00  0.00           O
ATOM    288  OD2 ASP    33      46.919  33.267   6.618  1.00  0.00           O
ATOM    289  C   ASP    33      48.322  29.486   9.340  1.00  0.00           C
ATOM    290  O   ASP    33      49.556  29.473   9.251  1.00  0.00           O
ATOM    291  N   ALA    34      47.576  29.204  10.411  1.00  0.00           N
ATOM    292  CA  ALA    34      48.061  28.624  11.692  1.00  0.00           C
ATOM    293  CB  ALA    34      46.955  28.775  12.724  1.00  0.00           C
ATOM    294  C   ALA    34      48.300  27.126  11.567  1.00  0.00           C
ATOM    295  O   ALA    34      48.725  26.507  12.544  1.00  0.00           O
ATOM    296  N   LYS    35      47.957  26.449  10.489  1.00  0.00           N
ATOM    297  CA  LYS    35      48.096  25.010  10.254  1.00  0.00           C
ATOM    298  CB  LYS    35      49.523  24.729   9.861  1.00  0.00           C
ATOM    299  CG  LYS    35      50.032  25.267   8.466  1.00  0.00           C
ATOM    300  CD  LYS    35      51.422  24.912   8.110  1.00  0.00           C
ATOM    301  CE  LYS    35      51.891  25.567   6.840  1.00  0.00           C
ATOM    302  NZ  LYS    35      52.905  24.756   6.082  1.00  0.00           N
ATOM    303  C   LYS    35      47.681  24.127  11.467  1.00  0.00           C
ATOM    304  O   LYS    35      48.519  23.377  12.050  1.00  0.00           O
ATOM    305  N   GLY    36      46.518  24.403  12.047  1.00  0.00           N
ATOM    306  CA  GLY    36      45.914  23.747  13.221  1.00  0.00           C
ATOM    307  C   GLY    36      44.469  23.381  12.950  1.00  0.00           C
ATOM    308  O   GLY    36      43.846  23.759  11.973  1.00  0.00           O
ATOM    309  N   HIE    37      43.815  22.899  13.946  1.00  0.00           N
ATOM    310  CA  HIE    37      42.398  22.594  13.877  1.00  0.00           C
ATOM    311  CB  HIE    37      42.204  21.360  14.782  1.00  0.00           C
ATOM    312  CG  HIE    37      43.173  20.292  14.300  1.00  0.00           C
ATOM    313  ND1 HIE    37      43.345  19.871  12.972  1.00  0.00           N
ATOM    314  CE1 HIE    37      44.343  18.968  13.049  1.00  0.00           C
ATOM    315  NE2 HIE    37      44.787  18.870  14.279  1.00  0.00           N
ATOM    316  CD2 HIE    37      43.997  19.615  15.100  1.00  0.00           C
ATOM    317  C   HIE    37      41.436  23.736  14.452  1.00  0.00           C
ATOM    318  O   HIE    37      41.806  24.447  15.354  1.00  0.00           O
ATOM    319  N   GLY    38      40.122  23.752  14.097  1.00  0.00           N
ATOM    320  CA  GLY    38      39.184  24.808  14.572  1.00  0.00           C
ATOM    321  C   GLY    38      37.794  24.323  15.082  1.00  0.00           C
ATOM    322  O   GLY    38      37.209  23.476  14.435  1.00  0.00           O
ATOM    323  N   VAL    39      37.248  24.834  16.166  1.00  0.00           N
ATOM    324  CA  VAL    39      35.786  24.776  16.345  1.00  0.00           C
ATOM    325  CB  VAL    39      35.424  23.851  17.513  1.00  0.00           C
ATOM    326  CG1 VAL    39      35.819  24.443  18.865  1.00  0.00           C
ATOM    327  CG2 VAL    39      33.868  23.656  17.470  1.00  0.00           C
ATOM    328  C   VAL    39      35.148  26.153  16.395  1.00  0.00           C
ATOM    329  O   VAL    39      35.505  27.020  17.191  1.00  0.00           O
ATOM    330  N   LEU    40      34.089  26.380  15.613  1.00  0.00           N
ATOM    331  CA  LEU    40      33.443  27.661  15.352  1.00  0.00           C
ATOM    332  CB  LEU    40      33.996  28.304  14.034  1.00  0.00           C
ATOM    333  CG  LEU    40      35.516  28.367  13.732  1.00  0.00           C
ATOM    334  CD1 LEU    40      36.085  27.091  13.143  1.00  0.00           C
ATOM    335  CD2 LEU    40      35.764  29.543  12.797  1.00  0.00           C
ATOM    336  C   LEU    40      31.944  27.461  15.320  1.00  0.00           C
ATOM    337  O   LEU    40      31.392  26.842  14.328  1.00  0.00           O
ATOM    338  N   GLU    41      31.247  28.000  16.322  1.00  0.00           N
ATOM    339  CA  GLU    41      29.798  28.178  16.190  1.00  0.00           C
ATOM    340  CB  GLU    41      29.066  28.420  17.576  1.00  0.00           C
ATOM    341  CG  GLU    41      27.584  28.729  17.442  1.00  0.00           C
ATOM    342  CD  GLU    41      26.709  28.604  18.728  1.00  0.00           C
ATOM    343  OE1 GLU    41      26.690  27.550  19.368  1.00  0.00           O
ATOM    344  OE2 GLU    41      26.124  29.617  19.161  1.00  0.00           O
ATOM    345  C   GLU    41      29.507  29.299  15.183  1.00  0.00           C
ATOM    346  O   GLU    41      30.117  30.376  15.260  1.00  0.00           O
ATOM    347  N   MET    42      28.517  29.064  14.297  1.00  0.00           N
ATOM    348  CA  MET    42      28.162  29.965  13.208  1.00  0.00           C
ATOM    349  CB  MET    42      29.190  29.775  12.044  1.00  0.00           C
ATOM    350  CG  MET    42      28.855  30.366  10.687  1.00  0.00           C
ATOM    351  SD  MET    42      28.902  32.200  10.498  1.00  0.00           S
ATOM    352  CE  MET    42      28.240  32.342   8.848  1.00  0.00           C
ATOM    353  C   MET    42      26.656  29.719  12.799  1.00  0.00           C
ATOM    354  O   MET    42      26.257  28.702  12.205  1.00  0.00           O
ATOM    355  N   PRO    43      25.765  30.740  12.973  1.00  0.00           N
ATOM    356  CD  PRO    43      26.222  32.051  13.355  1.00  0.00           C
ATOM    357  CG  PRO    43      24.956  32.910  13.512  1.00  0.00           C
ATOM    358  CB  PRO    43      23.817  31.991  13.725  1.00  0.00           C
ATOM    359  CA  PRO    43      24.278  30.610  13.258  1.00  0.00           C
ATOM    360  C   PRO    43      23.530  29.977  12.077  1.00  0.00           C
ATOM    361  O   PRO    43      23.925  30.114  10.881  1.00  0.00           O
ATOM    362  N   SER    44      22.486  29.258  12.483  1.00  0.00           N
ATOM    363  CA  SER    44      21.555  28.552  11.617  1.00  0.00           C
ATOM    364  CB  SER    44      20.420  28.053  12.436  1.00  0.00           C
ATOM    365  OG  SER    44      20.853  27.119  13.413  1.00  0.00           O
ATOM    366  C   SER    44      20.955  29.400  10.479  1.00  0.00           C
ATOM    367  O   SER    44      20.213  30.303  10.703  1.00  0.00           O
ATOM    368  N   GLY    45      21.439  29.032   9.338  1.00  0.00           N
ATOM    369  CA  GLY    45      21.063  29.767   8.087  1.00  0.00           C
ATOM    370  C   GLY    45      21.959  30.942   7.746  1.00  0.00           C
ATOM    371  O   GLY    45      21.652  31.688   6.824  1.00  0.00           O
ATOM    372  N   THR    46      23.135  31.106   8.436  1.00  0.00           N
ATOM    373  CA  THR    46      24.016  32.238   8.256  1.00  0.00           C
ATOM    374  CB  THR    46      24.487  32.807   9.573  1.00  0.00           C
ATOM    375  CG2 THR    46      25.102  34.183   9.474  1.00  0.00           C
ATOM    376  OG1 THR    46      23.459  33.004  10.475  1.00  0.00           O
ATOM    377  C   THR    46      25.158  31.919   7.239  1.00  0.00           C
ATOM    378  O   THR    46      26.099  32.704   6.954  1.00  0.00           O
ATOM    379  N   GLY    47      24.973  30.863   6.455  1.00  0.00           N
ATOM    380  CA  GLY    47      25.706  30.646   5.212  1.00  0.00           C
ATOM    381  C   GLY    47      27.198  30.267   5.268  1.00  0.00           C
ATOM    382  O   GLY    47      28.044  30.686   4.521  1.00  0.00           O
ATOM    383  N   LYS    48      27.576  29.433   6.265  1.00  0.00           N
ATOM    384  CA  LYS    48      28.865  28.751   6.339  1.00  0.00           C
ATOM    385  CB  LYS    48      29.084  28.087   7.721  1.00  0.00           C
ATOM    386  CG  LYS    48      27.850  27.414   8.178  1.00  0.00           C
ATOM    387  CD  LYS    48      28.132  26.581   9.488  1.00  0.00           C
ATOM    388  CE  LYS    48      26.856  25.773   9.828  1.00  0.00           C
ATOM    389  NZ  LYS    48      25.680  26.509  10.274  1.00  0.00           N
ATOM    390  C   LYS    48      29.169  27.796   5.173  1.00  0.00           C
ATOM    391  O   LYS    48      30.337  27.507   5.001  1.00  0.00           O
ATOM    392  N   THR    49      28.146  27.243   4.500  1.00  0.00           N
ATOM    393  CA  THR    49      28.229  26.141   3.473  1.00  0.00           C
ATOM    394  CB  THR    49      26.850  25.445   3.208  1.00  0.00           C
ATOM    395  CG2 THR    49      26.968  24.137   2.540  1.00  0.00           C
ATOM    396  OG1 THR    49      26.080  25.293   4.393  1.00  0.00           O
ATOM    397  C   THR    49      28.955  26.641   2.194  1.00  0.00           C
ATOM    398  O   THR    49      30.074  26.282   1.877  1.00  0.00           O
ATOM    399  N   VAL    50      28.449  27.734   1.612  1.00  0.00           N
ATOM    400  CA  VAL    50      29.101  28.475   0.515  1.00  0.00           C
ATOM    401  CB  VAL    50      28.213  29.562  -0.123  1.00  0.00           C
ATOM    402  CG1 VAL    50      27.818  30.692   0.825  1.00  0.00           C
ATOM    403  CG2 VAL    50      28.765  30.317  -1.320  1.00  0.00           C
ATOM    404  C   VAL    50      30.431  29.122   0.990  1.00  0.00           C
ATOM    405  O   VAL    50      31.421  29.026   0.232  1.00  0.00           O
ATOM    406  N   SER    51      30.482  29.478   2.282  1.00  0.00           N
ATOM    407  CA  SER    51      31.696  30.127   2.772  1.00  0.00           C
ATOM    408  CB  SER    51      31.441  30.725   4.167  1.00  0.00           C
ATOM    409  OG  SER    51      30.517  31.783   4.030  1.00  0.00           O
ATOM    410  C   SER    51      32.889  29.130   2.902  1.00  0.00           C
ATOM    411  O   SER    51      33.995  29.358   2.425  1.00  0.00           O
ATOM    412  N   LEU    52      32.611  27.946   3.409  1.00  0.00           N
ATOM    413  CA  LEU    52      33.618  26.858   3.607  1.00  0.00           C
ATOM    414  CB  LEU    52      33.029  25.546   4.301  1.00  0.00           C
ATOM    415  CG  LEU    52      33.004  25.633   5.814  1.00  0.00           C
ATOM    416  CD1 LEU    52      31.967  24.609   6.269  1.00  0.00           C
ATOM    417  CD2 LEU    52      34.383  25.284   6.450  1.00  0.00           C
ATOM    418  C   LEU    52      34.096  26.307   2.232  1.00  0.00           C
ATOM    419  O   LEU    52      35.314  26.125   1.989  1.00  0.00           O
ATOM    420  N   LEU    53      33.163  26.093   1.371  1.00  0.00           N
ATOM    421  CA  LEU    53      33.424  25.574  -0.004  1.00  0.00           C
ATOM    422  CB  LEU    53      32.087  25.368  -0.741  1.00  0.00           C
ATOM    423  CG  LEU    53      31.363  24.167  -0.050  1.00  0.00           C
ATOM    424  CD1 LEU    53      29.881  24.127  -0.487  1.00  0.00           C
ATOM    425  CD2 LEU    53      32.038  22.884  -0.564  1.00  0.00           C
ATOM    426  C   LEU    53      34.243  26.642  -0.778  1.00  0.00           C
ATOM    427  O   LEU    53      35.412  26.367  -1.088  1.00  0.00           O
ATOM    428  N   ALA    54      33.743  27.862  -0.963  1.00  0.00           N
ATOM    429  CA  ALA    54      34.493  28.869  -1.777  1.00  0.00           C
ATOM    430  CB  ALA    54      33.625  30.147  -1.818  1.00  0.00           C
ATOM    431  C   ALA    54      35.859  29.183  -1.103  1.00  0.00           C
ATOM    432  O   ALA    54      36.810  29.402  -1.844  1.00  0.00           O
ATOM    433  N   LEU    55      36.041  29.217   0.225  1.00  0.00           N
ATOM    434  CA  LEU    55      37.272  29.629   0.793  1.00  0.00           C
ATOM    435  CB  LEU    55      36.989  30.036   2.245  1.00  0.00           C
ATOM    436  CG  LEU    55      38.188  30.498   3.120  1.00  0.00           C
ATOM    437  CD1 LEU    55      39.049  29.378   3.652  1.00  0.00           C
ATOM    438  CD2 LEU    55      38.969  31.674   2.514  1.00  0.00           C
ATOM    439  C   LEU    55      38.359  28.608   0.628  1.00  0.00           C
ATOM    440  O   LEU    55      39.565  28.934   0.444  1.00  0.00           O
ATOM    441  N   ILE    56      38.053  27.359   1.057  1.00  0.00           N
ATOM    442  CA  ILE    56      38.997  26.219   0.970  1.00  0.00           C
ATOM    443  CB  ILE    56      38.484  24.981   1.721  1.00  0.00           C
ATOM    444  CG2 ILE    56      39.505  23.836   1.582  1.00  0.00           C
ATOM    445  CG1 ILE    56      38.139  25.338   3.159  1.00  0.00           C
ATOM    446  CD1 ILE    56      37.363  24.275   3.919  1.00  0.00           C
ATOM    447  C   ILE    56      39.243  25.955  -0.514  1.00  0.00           C
ATOM    448  O   ILE    56      40.371  25.627  -0.846  1.00  0.00           O
ATOM    449  N   MET    57      38.233  26.101  -1.358  1.00  0.00           N
ATOM    450  CA  MET    57      38.441  25.990  -2.847  1.00  0.00           C
ATOM    451  CB  MET    57      37.159  25.988  -3.630  1.00  0.00           C
ATOM    452  CG  MET    57      37.283  25.725  -5.153  1.00  0.00           C
ATOM    453  SD  MET    57      35.689  25.660  -5.929  1.00  0.00           S
ATOM    454  CE  MET    57      36.107  25.562  -7.617  1.00  0.00           C
ATOM    455  C   MET    57      39.414  27.047  -3.465  1.00  0.00           C
ATOM    456  O   MET    57      40.135  26.698  -4.328  1.00  0.00           O
ATOM    457  N   ALA    58      39.383  28.226  -2.994  1.00  0.00           N
ATOM    458  CA  ALA    58      40.336  29.244  -3.337  1.00  0.00           C
ATOM    459  CB  ALA    58      39.705  30.592  -3.048  1.00  0.00           C
ATOM    460  C   ALA    58      41.710  29.154  -2.602  1.00  0.00           C
ATOM    461  O   ALA    58      42.728  29.413  -3.272  1.00  0.00           O
ATOM    462  N   TYR    59      41.745  28.596  -1.333  1.00  0.00           N
ATOM    463  CA  TYR    59      43.021  28.215  -0.652  1.00  0.00           C
ATOM    464  CB  TYR    59      42.764  27.853   0.786  1.00  0.00           C
ATOM    465  CG  TYR    59      43.832  28.197   1.772  1.00  0.00           C
ATOM    466  CD1 TYR    59      44.978  27.363   1.890  1.00  0.00           C
ATOM    467  CE1 TYR    59      45.929  27.639   2.897  1.00  0.00           C
ATOM    468  CZ  TYR    59      45.739  28.725   3.766  1.00  0.00           C
ATOM    469  OH  TYR    59      46.783  29.089   4.556  1.00  0.00           O
ATOM    470  CE2 TYR    59      44.597  29.557   3.638  1.00  0.00           C
ATOM    471  CD2 TYR    59      43.599  29.270   2.648  1.00  0.00           C
ATOM    472  C   TYR    59      43.747  27.049  -1.361  1.00  0.00           C
ATOM    473  O   TYR    59      44.982  27.057  -1.592  1.00  0.00           O
ATOM    474  N   GLN    60      42.848  26.120  -1.870  1.00  0.00           N
ATOM    475  CA  GLN    60      43.155  24.970  -2.758  1.00  0.00           C
ATOM    476  CB  GLN    60      41.933  24.110  -2.882  1.00  0.00           C
ATOM    477  CG  GLN    60      42.220  22.756  -3.624  1.00  0.00           C
ATOM    478  CD  GLN    60      40.930  22.008  -3.864  1.00  0.00           C
ATOM    479  OE1 GLN    60      39.872  22.571  -3.987  1.00  0.00           O
ATOM    480  NE2 GLN    60      41.017  20.676  -3.900  1.00  0.00           N
ATOM    481  C   GLN    60      43.717  25.421  -4.079  1.00  0.00           C
ATOM    482  O   GLN    60      44.468  24.637  -4.585  1.00  0.00           O
ATOM    483  N   ARG    61      43.475  26.639  -4.571  1.00  0.00           N
ATOM    484  CA  ARG    61      44.067  27.275  -5.780  1.00  0.00           C
ATOM    485  CB  ARG    61      43.220  28.294  -6.579  1.00  0.00           C
ATOM    486  CG  ARG    61      42.114  27.541  -7.400  1.00  0.00           C
ATOM    487  CD  ARG    61      41.214  28.546  -8.061  1.00  0.00           C
ATOM    488  NE  ARG    61      40.481  27.974  -9.160  1.00  0.00           N
ATOM    489  CZ  ARG    61      40.092  28.675 -10.209  1.00  0.00           C
ATOM    490  NH1 ARG    61      40.285  29.982 -10.303  1.00  0.00           N
ATOM    491  NH2 ARG    61      39.539  28.212 -11.233  1.00  0.00           N
ATOM    492  C   ARG    61      45.390  27.932  -5.467  1.00  0.00           C
ATOM    493  O   ARG    61      46.368  27.601  -6.136  1.00  0.00           O
ATOM    494  N   ALA    62      45.362  28.803  -4.523  1.00  0.00           N
ATOM    495  CA  ALA    62      46.472  29.645  -4.141  1.00  0.00           C
ATOM    496  CB  ALA    62      45.915  30.678  -3.172  1.00  0.00           C
ATOM    497  C   ALA    62      47.612  28.888  -3.489  1.00  0.00           C
ATOM    498  O   ALA    62      48.783  29.411  -3.479  1.00  0.00           O
ATOM    499  N   TYR    63      47.393  27.750  -2.849  1.00  0.00           N
ATOM    500  CA  TYR    63      48.348  27.061  -1.935  1.00  0.00           C
ATOM    501  CB  TYR    63      48.164  27.490  -0.427  1.00  0.00           C
ATOM    502  CG  TYR    63      48.117  28.976  -0.290  1.00  0.00           C
ATOM    503  CD1 TYR    63      49.325  29.668  -0.336  1.00  0.00           C
ATOM    504  CE1 TYR    63      49.436  31.034  -0.046  1.00  0.00           C
ATOM    505  CZ  TYR    63      48.238  31.765   0.028  1.00  0.00           C
ATOM    506  OH  TYR    63      48.277  33.126   0.279  1.00  0.00           O
ATOM    507  CE2 TYR    63      46.972  31.113   0.195  1.00  0.00           C
ATOM    508  CD2 TYR    63      46.972  29.714   0.027  1.00  0.00           C
ATOM    509  C   TYR    63      48.274  25.507  -2.087  1.00  0.00           C
ATOM    510  O   TYR    63      48.082  24.690  -1.133  1.00  0.00           O
ATOM    511  N   PRO    64      48.555  24.936  -3.231  1.00  0.00           N
ATOM    512  CD  PRO    64      49.030  25.547  -4.496  1.00  0.00           C
ATOM    513  CG  PRO    64      48.615  24.584  -5.589  1.00  0.00           C
ATOM    514  CB  PRO    64      48.787  23.238  -4.922  1.00  0.00           C
ATOM    515  CA  PRO    64      48.405  23.521  -3.471  1.00  0.00           C
ATOM    516  C   PRO    64      49.261  22.629  -2.577  1.00  0.00           C
ATOM    517  O   PRO    64      48.679  21.643  -2.107  1.00  0.00           O
ATOM    518  N   LEU    65      50.476  23.068  -2.202  1.00  0.00           N
ATOM    519  CA  LEU    65      51.372  22.398  -1.220  1.00  0.00           C
ATOM    520  CB  LEU    65      52.732  23.084  -1.229  1.00  0.00           C
ATOM    521  CG  LEU    65      53.224  23.348  -2.707  1.00  0.00           C
ATOM    522  CD1 LEU    65      54.620  24.010  -2.486  1.00  0.00           C
ATOM    523  CD2 LEU    65      53.456  22.093  -3.520  1.00  0.00           C
ATOM    524  C   LEU    65      50.814  22.337   0.234  1.00  0.00           C
ATOM    525  O   LEU    65      51.414  21.677   1.066  1.00  0.00           O
ATOM    526  N   GLU    66      49.669  22.995   0.542  1.00  0.00           N
ATOM    527  CA  GLU    66      48.994  23.102   1.842  1.00  0.00           C
ATOM    528  CB  GLU    66      48.891  24.543   2.427  1.00  0.00           C
ATOM    529  CG  GLU    66      50.255  25.157   2.503  1.00  0.00           C
ATOM    530  CD  GLU    66      51.157  24.360   3.529  1.00  0.00           C
ATOM    531  OE1 GLU    66      50.754  23.597   4.437  1.00  0.00           O
ATOM    532  OE2 GLU    66      52.373  24.710   3.399  1.00  0.00           O
ATOM    533  C   GLU    66      47.562  22.486   1.860  1.00  0.00           C
ATOM    534  O   GLU    66      47.199  21.997   2.924  1.00  0.00           O
ATOM    535  N   VAL    67      46.841  22.477   0.748  1.00  0.00           N
ATOM    536  CA  VAL    67      45.480  22.071   0.614  1.00  0.00           C
ATOM    537  CB  VAL    67      44.623  23.348   0.772  1.00  0.00           C
ATOM    538  CG1 VAL    67      43.077  23.035   0.538  1.00  0.00           C
ATOM    539  CG2 VAL    67      44.701  24.027   2.138  1.00  0.00           C
ATOM    540  C   VAL    67      45.297  21.249  -0.697  1.00  0.00           C
ATOM    541  O   VAL    67      45.053  21.787  -1.786  1.00  0.00           O
ATOM    542  N   THR    68      45.321  19.887  -0.585  1.00  0.00           N
ATOM    543  CA  THR    68      44.997  19.110  -1.761  1.00  0.00           C
ATOM    544  CB  THR    68      45.520  17.645  -1.641  1.00  0.00           C
ATOM    545  CG2 THR    68      47.016  17.592  -1.683  1.00  0.00           C
ATOM    546  OG1 THR    68      45.012  17.128  -0.408  1.00  0.00           O
ATOM    547  C   THR    68      43.567  19.054  -2.226  1.00  0.00           C
ATOM    548  O   THR    68      43.267  19.097  -3.457  1.00  0.00           O
ATOM    549  N   LYS    69      42.683  18.868  -1.238  1.00  0.00           N
ATOM    550  CA  LYS    69      41.290  18.562  -1.300  1.00  0.00           C
ATOM    551  CB  LYS    69      41.026  17.176  -1.922  1.00  0.00           C
ATOM    552  CG  LYS    69      41.803  16.079  -1.183  1.00  0.00           C
ATOM    553  CD  LYS    69      41.157  14.686  -0.834  1.00  0.00           C
ATOM    554  CE  LYS    69      40.382  13.998  -1.968  1.00  0.00           C
ATOM    555  NZ  LYS    69      41.282  13.508  -3.025  1.00  0.00           N
ATOM    556  C   LYS    69      40.520  18.730   0.022  1.00  0.00           C
ATOM    557  O   LYS    69      41.100  18.516   1.090  1.00  0.00           O
ATOM    558  N   LEU    70      39.256  19.164  -0.042  1.00  0.00           N
ATOM    559  CA  LEU    70      38.177  19.251   0.987  1.00  0.00           C
ATOM    560  CB  LEU    70      37.312  20.348   0.478  1.00  0.00           C
ATOM    561  CG  LEU    70      36.063  20.666   1.414  1.00  0.00           C
ATOM    562  CD1 LEU    70      36.443  20.926   2.867  1.00  0.00           C
ATOM    563  CD2 LEU    70      35.414  21.919   0.839  1.00  0.00           C
ATOM    564  C   LEU    70      37.439  17.907   1.287  1.00  0.00           C
ATOM    565  O   LEU    70      37.024  17.229   0.295  1.00  0.00           O
ATOM    566  N   ILE    71      37.139  17.626   2.495  1.00  0.00           N
ATOM    567  CA  ILE    71      36.303  16.481   2.936  1.00  0.00           C
ATOM    568  CB  ILE    71      37.232  15.509   3.712  1.00  0.00           C
ATOM    569  CG2 ILE    71      36.438  14.342   4.297  1.00  0.00           C
ATOM    570  CG1 ILE    71      38.338  15.017   2.822  1.00  0.00           C
ATOM    571  CD1 ILE    71      37.882  14.095   1.655  1.00  0.00           C
ATOM    572  C   ILE    71      35.158  17.043   3.755  1.00  0.00           C
ATOM    573  O   ILE    71      35.271  17.180   4.935  1.00  0.00           O
ATOM    574  N   TYR    72      34.076  17.419   3.055  1.00  0.00           N
ATOM    575  CA  TYR    72      32.964  18.164   3.660  1.00  0.00           C
ATOM    576  CB  TYR    72      32.256  19.033   2.685  1.00  0.00           C
ATOM    577  CG  TYR    72      31.323  20.087   3.261  1.00  0.00           C
ATOM    578  CD1 TYR    72      30.213  19.732   4.016  1.00  0.00           C
ATOM    579  CE1 TYR    72      29.384  20.748   4.598  1.00  0.00           C
ATOM    580  CZ  TYR    72      29.694  22.131   4.446  1.00  0.00           C
ATOM    581  OH  TYR    72      29.149  23.122   5.158  1.00  0.00           O
ATOM    582  CE2 TYR    72      30.766  22.514   3.566  1.00  0.00           C
ATOM    583  CD2 TYR    72      31.562  21.474   3.041  1.00  0.00           C
ATOM    584  C   TYR    72      32.172  17.020   4.352  1.00  0.00           C
ATOM    585  O   TYR    72      31.369  16.361   3.709  1.00  0.00           O
ATOM    586  N   CYS    73      32.384  16.686   5.678  1.00  0.00           N
ATOM    587  CA  CYS    73      31.542  15.786   6.444  1.00  0.00           C
ATOM    588  CB  CYS    73      32.257  15.159   7.694  1.00  0.00           C
ATOM    589  SG  CYS    73      34.038  14.763   7.378  1.00  0.00           S
ATOM    590  C   CYS    73      30.216  16.428   6.814  1.00  0.00           C
ATOM    591  O   CYS    73      30.136  17.559   7.295  1.00  0.00           O
ATOM    592  N   SER    74      29.132  15.695   6.695  1.00  0.00           N
ATOM    593  CA  SER    74      27.821  16.221   6.977  1.00  0.00           C
ATOM    594  CB  SER    74      27.150  16.844   5.728  1.00  0.00           C
ATOM    595  OG  SER    74      25.938  17.498   6.009  1.00  0.00           O
ATOM    596  C   SER    74      27.028  15.071   7.567  1.00  0.00           C
ATOM    597  O   SER    74      27.488  13.940   7.709  1.00  0.00           O
ATOM    598  N   ARG    75      25.764  15.365   7.936  1.00  0.00           N
ATOM    599  CA  ARG    75      25.007  14.734   8.990  1.00  0.00           C
ATOM    600  CB  ARG    75      24.422  15.963   9.760  1.00  0.00           C
ATOM    601  CG  ARG    75      23.774  15.824  11.160  1.00  0.00           C
ATOM    602  CD  ARG    75      23.739  17.117  11.988  1.00  0.00           C
ATOM    603  NE  ARG    75      23.180  18.317  11.324  1.00  0.00           N
ATOM    604  CZ  ARG    75      22.108  18.477  10.515  1.00  0.00           C
ATOM    605  NH1 ARG    75      21.876  19.641   9.980  1.00  0.00           N
ATOM    606  NH2 ARG    75      21.187  17.552  10.370  1.00  0.00           N
ATOM    607  C   ARG    75      23.831  13.853   8.573  1.00  0.00           C
ATOM    608  O   ARG    75      23.332  13.144   9.421  1.00  0.00           O
ATOM    609  N   THR    76      23.422  13.839   7.314  1.00  0.00           N
ATOM    610  CA  THR    76      22.214  13.269   6.823  1.00  0.00           C
ATOM    611  CB  THR    76      20.955  13.984   7.481  1.00  0.00           C
ATOM    612  CG2 THR    76      20.863  15.452   7.332  1.00  0.00           C
ATOM    613  OG1 THR    76      19.816  13.382   7.003  1.00  0.00           O
ATOM    614  C   THR    76      22.205  13.331   5.304  1.00  0.00           C
ATOM    615  O   THR    76      22.808  14.305   4.760  1.00  0.00           O
ATOM    616  N   VAL    77      21.547  12.437   4.542  1.00  0.00           N
ATOM    617  CA  VAL    77      21.660  12.421   3.028  1.00  0.00           C
ATOM    618  CB  VAL    77      20.975  11.161   2.525  1.00  0.00           C
ATOM    619  CG1 VAL    77      20.635  11.175   1.001  1.00  0.00           C
ATOM    620  CG2 VAL    77      21.801   9.902   2.903  1.00  0.00           C
ATOM    621  C   VAL    77      21.023  13.700   2.424  1.00  0.00           C
ATOM    622  O   VAL    77      21.711  14.264   1.551  1.00  0.00           O
ATOM    623  N   PRO    78      19.942  14.329   2.954  1.00  0.00           N
ATOM    624  CD  PRO    78      18.882  13.763   3.757  1.00  0.00           C
ATOM    625  CG  PRO    78      17.646  14.529   3.381  1.00  0.00           C
ATOM    626  CB  PRO    78      18.126  15.964   3.089  1.00  0.00           C
ATOM    627  CA  PRO    78      19.478  15.632   2.396  1.00  0.00           C
ATOM    628  C   PRO    78      20.383  16.844   2.521  1.00  0.00           C
ATOM    629  O   PRO    78      20.186  17.798   1.829  1.00  0.00           O
ATOM    630  N   GLU    79      21.337  16.783   3.455  1.00  0.00           N
ATOM    631  CA  GLU    79      22.324  17.864   3.696  1.00  0.00           C
ATOM    632  CB  GLU    79      22.584  18.026   5.224  1.00  0.00           C
ATOM    633  CG  GLU    79      21.461  18.636   6.136  1.00  0.00           C
ATOM    634  CD  GLU    79      21.482  20.093   6.420  1.00  0.00           C
ATOM    635  OE1 GLU    79      20.446  20.673   6.885  1.00  0.00           O
ATOM    636  OE2 GLU    79      22.507  20.786   6.344  1.00  0.00           O
ATOM    637  C   GLU    79      23.546  17.641   2.819  1.00  0.00           C
ATOM    638  O   GLU    79      24.018  18.535   2.212  1.00  0.00           O
ATOM    639  N   ILE    80      23.939  16.364   2.628  1.00  0.00           N
ATOM    640  CA  ILE    80      24.933  15.956   1.583  1.00  0.00           C
ATOM    641  CB  ILE    80      25.164  14.428   1.700  1.00  0.00           C
ATOM    642  CG2 ILE    80      25.897  13.842   0.540  1.00  0.00           C
ATOM    643  CG1 ILE    80      25.918  14.135   3.014  1.00  0.00           C
ATOM    644  CD1 ILE    80      25.931  12.705   3.499  1.00  0.00           C
ATOM    645  C   ILE    80      24.459  16.285   0.180  1.00  0.00           C
ATOM    646  O   ILE    80      25.204  16.877  -0.614  1.00  0.00           O
ATOM    647  N   GLU    81      23.175  16.214  -0.145  1.00  0.00           N
ATOM    648  CA  GLU    81      22.613  16.689  -1.447  1.00  0.00           C
ATOM    649  CB  GLU    81      21.262  16.057  -1.667  1.00  0.00           C
ATOM    650  CG  GLU    81      20.613  16.595  -2.929  1.00  0.00           C
ATOM    651  CD  GLU    81      19.384  15.844  -3.292  1.00  0.00           C
ATOM    652  OE1 GLU    81      19.484  14.617  -3.437  1.00  0.00           O
ATOM    653  OE2 GLU    81      18.355  16.480  -3.517  1.00  0.00           O
ATOM    654  C   GLU    81      22.669  18.228  -1.624  1.00  0.00           C
ATOM    655  O   GLU    81      23.055  18.823  -2.653  1.00  0.00           O
ATOM    656  N   LYS    82      22.359  18.941  -0.499  1.00  0.00           N
ATOM    657  CA  LYS    82      22.400  20.378  -0.300  1.00  0.00           C
ATOM    658  CB  LYS    82      21.881  20.801   1.076  1.00  0.00           C
ATOM    659  CG  LYS    82      20.394  21.133   0.762  1.00  0.00           C
ATOM    660  CD  LYS    82      19.641  21.693   1.979  1.00  0.00           C
ATOM    661  CE  LYS    82      18.296  22.305   1.668  1.00  0.00           C
ATOM    662  NZ  LYS    82      17.208  21.351   1.697  1.00  0.00           N
ATOM    663  C   LYS    82      23.808  21.009  -0.539  1.00  0.00           C
ATOM    664  O   LYS    82      24.017  21.946  -1.234  1.00  0.00           O
ATOM    665  N   VAL    83      24.825  20.395   0.131  1.00  0.00           N
ATOM    666  CA  VAL    83      26.187  20.763  -0.028  1.00  0.00           C
ATOM    667  CB  VAL    83      27.068  20.095   0.964  1.00  0.00           C
ATOM    668  CG1 VAL    83      28.589  20.289   0.738  1.00  0.00           C
ATOM    669  CG2 VAL    83      26.725  20.421   2.416  1.00  0.00           C
ATOM    670  C   VAL    83      26.572  20.451  -1.516  1.00  0.00           C
ATOM    671  O   VAL    83      27.254  21.289  -2.119  1.00  0.00           O
ATOM    672  N   ILE    84      26.229  19.344  -2.207  1.00  0.00           N
ATOM    673  CA  ILE    84      26.473  19.168  -3.550  1.00  0.00           C
ATOM    674  CB  ILE    84      26.087  17.732  -4.064  1.00  0.00           C
ATOM    675  CG2 ILE    84      25.977  17.552  -5.603  1.00  0.00           C
ATOM    676  CG1 ILE    84      26.975  16.618  -3.578  1.00  0.00           C
ATOM    677  CD1 ILE    84      28.423  16.655  -3.958  1.00  0.00           C
ATOM    678  C   ILE    84      25.815  20.249  -4.428  1.00  0.00           C
ATOM    679  O   ILE    84      26.449  20.868  -5.242  1.00  0.00           O
ATOM    680  N   GLU    85      24.578  20.680  -4.138  1.00  0.00           N
ATOM    681  CA  GLU    85      23.883  21.756  -4.897  1.00  0.00           C
ATOM    682  CB  GLU    85      22.362  21.654  -4.676  1.00  0.00           C
ATOM    683  CG  GLU    85      21.678  20.483  -5.305  1.00  0.00           C
ATOM    684  CD  GLU    85      22.151  20.077  -6.732  1.00  0.00           C
ATOM    685  OE1 GLU    85      22.497  20.919  -7.584  1.00  0.00           O
ATOM    686  OE2 GLU    85      22.195  18.861  -7.077  1.00  0.00           O
ATOM    687  C   GLU    85      24.320  23.185  -4.613  1.00  0.00           C
ATOM    688  O   GLU    85      24.162  24.068  -5.474  1.00  0.00           O
ATOM    689  N   GLU    86      24.949  23.428  -3.506  1.00  0.00           N
ATOM    690  CA  GLU    86      25.672  24.656  -3.147  1.00  0.00           C
ATOM    691  CB  GLU    86      26.056  24.631  -1.638  1.00  0.00           C
ATOM    692  CG  GLU    86      26.555  26.034  -1.229  1.00  0.00           C
ATOM    693  CD  GLU    86      25.556  27.068  -1.088  1.00  0.00           C
ATOM    694  OE1 GLU    86      25.160  27.395   0.026  1.00  0.00           O
ATOM    695  OE2 GLU    86      25.122  27.637  -2.119  1.00  0.00           O
ATOM    696  C   GLU    86      27.055  24.647  -3.887  1.00  0.00           C
ATOM    697  O   GLU    86      27.483  25.636  -4.532  1.00  0.00           O
ATOM    698  N   LEU    87      27.697  23.496  -3.843  1.00  0.00           N
ATOM    699  CA  LEU    87      28.960  23.234  -4.618  1.00  0.00           C
ATOM    700  CB  LEU    87      29.449  21.811  -4.200  1.00  0.00           C
ATOM    701  CG  LEU    87      30.662  21.278  -4.961  1.00  0.00           C
ATOM    702  CD1 LEU    87      31.954  22.082  -4.904  1.00  0.00           C
ATOM    703  CD2 LEU    87      30.954  19.941  -4.304  1.00  0.00           C
ATOM    704  C   LEU    87      28.811  23.352  -6.111  1.00  0.00           C
ATOM    705  O   LEU    87      29.642  23.982  -6.768  1.00  0.00           O
ATOM    706  N   ARG    88      27.757  22.848  -6.698  1.00  0.00           N
ATOM    707  CA  ARG    88      27.367  22.983  -8.041  1.00  0.00           C
ATOM    708  CB  ARG    88      26.147  22.079  -8.266  1.00  0.00           C
ATOM    709  CG  ARG    88      25.841  21.824  -9.765  1.00  0.00           C
ATOM    710  CD  ARG    88      24.534  21.063 -10.038  1.00  0.00           C
ATOM    711  NE  ARG    88      24.409  19.920  -9.158  1.00  0.00           N
ATOM    712  CZ  ARG    88      24.503  18.605  -9.379  1.00  0.00           C
ATOM    713  NH1 ARG    88      25.268  18.093 -10.333  1.00  0.00           N
ATOM    714  NH2 ARG    88      24.179  17.788  -8.467  1.00  0.00           N
ATOM    715  C   ARG    88      27.074  24.398  -8.498  1.00  0.00           C
ATOM    716  O   ARG    88      27.654  24.742  -9.552  1.00  0.00           O
ATOM    717  N   LYS    89      26.276  25.176  -7.755  1.00  0.00           N
ATOM    718  CA  LYS    89      26.061  26.617  -7.973  1.00  0.00           C
ATOM    719  CB  LYS    89      24.995  27.215  -6.962  1.00  0.00           C
ATOM    720  CG  LYS    89      23.537  27.031  -7.257  1.00  0.00           C
ATOM    721  CD  LYS    89      22.732  27.264  -5.977  1.00  0.00           C
ATOM    722  CE  LYS    89      21.168  27.121  -6.287  1.00  0.00           C
ATOM    723  NZ  LYS    89      20.596  28.271  -6.946  1.00  0.00           N
ATOM    724  C   LYS    89      27.383  27.280  -7.856  1.00  0.00           C
ATOM    725  O   LYS    89      27.584  28.130  -8.707  1.00  0.00           O
ATOM    726  N   LEU    90      28.282  26.994  -6.882  1.00  0.00           N
ATOM    727  CA  LEU    90      29.636  27.665  -6.827  1.00  0.00           C
ATOM    728  CB  LEU    90      30.248  27.403  -5.432  1.00  0.00           C
ATOM    729  CG  LEU    90      31.748  27.831  -5.293  1.00  0.00           C
ATOM    730  CD1 LEU    90      31.948  29.294  -4.859  1.00  0.00           C
ATOM    731  CD2 LEU    90      32.250  26.858  -4.189  1.00  0.00           C
ATOM    732  C   LEU    90      30.483  27.275  -8.047  1.00  0.00           C
ATOM    733  O   LEU    90      31.085  28.174  -8.605  1.00  0.00           O
ATOM    734  N   LEU    91      30.481  25.990  -8.566  1.00  0.00           N
ATOM    735  CA  LEU    91      31.305  25.615  -9.747  1.00  0.00           C
ATOM    736  CB  LEU    91      31.278  24.135  -9.933  1.00  0.00           C
ATOM    737  CG  LEU    91      32.588  23.439  -9.422  1.00  0.00           C
ATOM    738  CD1 LEU    91      33.902  23.741 -10.247  1.00  0.00           C
ATOM    739  CD2 LEU    91      32.862  23.614  -7.981  1.00  0.00           C
ATOM    740  C   LEU    91      30.776  26.437 -10.945  1.00  0.00           C
ATOM    741  O   LEU    91      31.631  26.978 -11.705  1.00  0.00           O
ATOM    742  N   ASN    92      29.425  26.548 -11.084  1.00  0.00           N
ATOM    743  CA  ASN    92      28.713  27.231 -12.192  1.00  0.00           C
ATOM    744  CB  ASN    92      27.198  27.051 -12.070  1.00  0.00           C
ATOM    745  CG  ASN    92      26.497  27.336 -13.332  1.00  0.00           C
ATOM    746  OD1 ASN    92      25.799  28.331 -13.599  1.00  0.00           O
ATOM    747  ND2 ASN    92      26.669  26.429 -14.235  1.00  0.00           N
ATOM    748  C   ASN    92      29.012  28.737 -12.262  1.00  0.00           C
ATOM    749  O   ASN    92      28.976  29.351 -13.281  1.00  0.00           O
ATOM    750  N   PHE    93      29.421  29.334 -11.147  1.00  0.00           N
ATOM    751  CA  PHE    93      29.885  30.704 -10.947  1.00  0.00           C
ATOM    752  CB  PHE    93      29.503  31.245  -9.503  1.00  0.00           C
ATOM    753  CG  PHE    93      30.243  32.511  -9.199  1.00  0.00           C
ATOM    754  CD1 PHE    93      29.742  33.731  -9.766  1.00  0.00           C
ATOM    755  CE1 PHE    93      30.397  34.961  -9.559  1.00  0.00           C
ATOM    756  CZ  PHE    93      31.638  34.946  -8.891  1.00  0.00           C
ATOM    757  CE2 PHE    93      32.158  33.780  -8.342  1.00  0.00           C
ATOM    758  CD2 PHE    93      31.440  32.566  -8.470  1.00  0.00           C
ATOM    759  C   PHE    93      31.385  30.797 -11.211  1.00  0.00           C
ATOM    760  O   PHE    93      31.755  31.745 -11.913  1.00  0.00           O
ATOM    761  N   TYR    94      32.250  29.895 -10.752  1.00  0.00           N
ATOM    762  CA  TYR    94      33.719  29.859 -11.114  1.00  0.00           C
ATOM    763  CB  TYR    94      34.392  28.657 -10.431  1.00  0.00           C
ATOM    764  CG  TYR    94      35.164  28.991  -9.122  1.00  0.00           C
ATOM    765  CD1 TYR    94      36.526  29.323  -9.146  1.00  0.00           C
ATOM    766  CE1 TYR    94      37.258  29.507  -7.944  1.00  0.00           C
ATOM    767  CZ  TYR    94      36.644  29.421  -6.723  1.00  0.00           C
ATOM    768  OH  TYR    94      37.330  29.629  -5.596  1.00  0.00           O
ATOM    769  CE2 TYR    94      35.240  29.256  -6.713  1.00  0.00           C
ATOM    770  CD2 TYR    94      34.506  28.939  -7.882  1.00  0.00           C
ATOM    771  C   TYR    94      33.915  29.756 -12.702  1.00  0.00           C
ATOM    772  O   TYR    94      34.693  30.501 -13.275  1.00  0.00           O
ATOM    773  N   GLU    95      33.114  28.923 -13.412  1.00  0.00           N
ATOM    774  CA  GLU    95      33.343  28.803 -14.834  1.00  0.00           C
ATOM    775  CB  GLU    95      32.548  27.585 -15.350  1.00  0.00           C
ATOM    776  CG  GLU    95      31.030  27.597 -15.088  1.00  0.00           C
ATOM    777  CD  GLU    95      30.296  26.676 -16.043  1.00  0.00           C
ATOM    778  OE1 GLU    95      29.755  25.598 -15.606  1.00  0.00           O
ATOM    779  OE2 GLU    95      30.298  26.877 -17.296  1.00  0.00           O
ATOM    780  C   GLU    95      32.978  30.091 -15.648  1.00  0.00           C
ATOM    781  O   GLU    95      33.504  30.353 -16.733  1.00  0.00           O
ATOM    782  N   LYS    96      32.137  31.043 -15.140  1.00  0.00           N
ATOM    783  CA  LYS    96      31.784  32.367 -15.640  1.00  0.00           C
ATOM    784  CB  LYS    96      30.445  32.867 -15.009  1.00  0.00           C
ATOM    785  CG  LYS    96      29.292  32.004 -15.442  1.00  0.00           C
ATOM    786  CD  LYS    96      28.050  32.347 -14.581  1.00  0.00           C
ATOM    787  CE  LYS    96      26.850  31.571 -14.983  1.00  0.00           C
ATOM    788  NZ  LYS    96      26.969  30.116 -15.071  1.00  0.00           N
ATOM    789  C   LYS    96      32.883  33.338 -15.263  1.00  0.00           C
ATOM    790  O   LYS    96      33.077  34.273 -15.993  1.00  0.00           O
ATOM    791  N   GLN    97      33.779  33.090 -14.284  1.00  0.00           N
ATOM    792  CA  GLN    97      35.002  33.846 -14.013  1.00  0.00           C
ATOM    793  CB  GLN    97      35.464  33.705 -12.547  1.00  0.00           C
ATOM    794  CG  GLN    97      34.362  33.882 -11.453  1.00  0.00           C
ATOM    795  CD  GLN    97      33.552  35.124 -11.728  1.00  0.00           C
ATOM    796  OE1 GLN    97      34.103  36.184 -11.701  1.00  0.00           O
ATOM    797  NE2 GLN    97      32.319  35.054 -12.187  1.00  0.00           N
ATOM    798  C   GLN    97      36.150  33.440 -14.965  1.00  0.00           C
ATOM    799  O   GLN    97      37.014  34.216 -15.372  1.00  0.00           O
ATOM    800  N   GLU    98      36.171  32.175 -15.356  1.00  0.00           N
ATOM    801  CA  GLU    98      37.166  31.577 -16.303  1.00  0.00           C
ATOM    802  CB  GLU    98      37.489  30.168 -15.897  1.00  0.00           C
ATOM    803  CG  GLU    98      37.930  29.960 -14.471  1.00  0.00           C
ATOM    804  CD  GLU    98      39.195  30.650 -14.139  1.00  0.00           C
ATOM    805  OE1 GLU    98      39.552  30.631 -12.915  1.00  0.00           O
ATOM    806  OE2 GLU    98      39.918  31.140 -15.004  1.00  0.00           O
ATOM    807  C   GLU    98      36.813  31.595 -17.812  1.00  0.00           C
ATOM    808  O   GLU    98      37.711  31.524 -18.635  1.00  0.00           O
ATOM    809  N   GLY    99      35.565  31.806 -18.207  1.00  0.00           N
ATOM    810  CA  GLY    99      35.121  31.559 -19.607  1.00  0.00           C
ATOM    811  C   GLY    99      34.938  30.050 -20.045  1.00  0.00           C
ATOM    812  O   GLY    99      34.628  29.868 -21.199  1.00  0.00           O
ATOM    813  N   GLU   100      35.184  29.122 -19.093  1.00  0.00           N
ATOM    814  CA  GLU   100      35.289  27.682 -19.405  1.00  0.00           C
ATOM    815  CB  GLU   100      36.539  27.342 -20.235  1.00  0.00           C
ATOM    816  CG  GLU   100      36.772  25.949 -20.783  1.00  0.00           C
ATOM    817  CD  GLU   100      35.749  25.381 -21.790  1.00  0.00           C
ATOM    818  OE1 GLU   100      36.044  24.384 -22.461  1.00  0.00           O
ATOM    819  OE2 GLU   100      34.594  25.886 -21.838  1.00  0.00           O
ATOM    820  C   GLU   100      35.207  26.724 -18.180  1.00  0.00           C
ATOM    821  O   GLU   100      35.624  27.041 -17.039  1.00  0.00           O
ATOM    822  N   LYS   101      34.571  25.559 -18.263  1.00  0.00           N
ATOM    823  CA  LYS   101      34.449  24.531 -17.220  1.00  0.00           C
ATOM    824  CB  LYS   101      33.725  23.303 -17.897  1.00  0.00           C
ATOM    825  CG  LYS   101      32.298  23.528 -17.545  1.00  0.00           C
ATOM    826  CD  LYS   101      31.318  22.790 -18.364  1.00  0.00           C
ATOM    827  CE  LYS   101      29.928  22.965 -17.735  1.00  0.00           C
ATOM    828  NZ  LYS   101      29.442  24.311 -17.916  1.00  0.00           N
ATOM    829  C   LYS   101      35.893  24.145 -16.712  1.00  0.00           C
ATOM    830  O   LYS   101      36.815  24.005 -17.483  1.00  0.00           O
ATOM    831  N   LEU   102      36.042  24.007 -15.390  1.00  0.00           N
ATOM    832  CA  LEU   102      37.227  23.570 -14.663  1.00  0.00           C
ATOM    833  CB  LEU   102      37.049  23.983 -13.228  1.00  0.00           C
ATOM    834  CG  LEU   102      37.068  25.490 -12.802  1.00  0.00           C
ATOM    835  CD1 LEU   102      35.947  26.352 -13.495  1.00  0.00           C
ATOM    836  CD2 LEU   102      37.055  25.746 -11.300  1.00  0.00           C
ATOM    837  C   LEU   102      37.536  22.051 -14.798  1.00  0.00           C
ATOM    838  O   LEU   102      36.588  21.301 -14.955  1.00  0.00           O
ATOM    839  N   PRO   103      38.775  21.582 -14.679  1.00  0.00           N
ATOM    840  CD  PRO   103      39.911  22.354 -15.155  1.00  0.00           C
ATOM    841  CG  PRO   103      41.040  21.353 -15.404  1.00  0.00           C
ATOM    842  CB  PRO   103      40.707  20.144 -14.553  1.00  0.00           C
ATOM    843  CA  PRO   103      39.176  20.224 -14.440  1.00  0.00           C
ATOM    844  C   PRO   103      38.848  19.460 -13.124  1.00  0.00           C
ATOM    845  O   PRO   103      38.921  18.222 -12.952  1.00  0.00           O
ATOM    846  N   PHE   104      38.244  20.256 -12.199  1.00  0.00           N
ATOM    847  CA  PHE   104      37.631  19.866 -10.880  1.00  0.00           C
ATOM    848  CB  PHE   104      36.813  21.135 -10.419  1.00  0.00           C
ATOM    849  CG  PHE   104      36.597  21.236  -8.954  1.00  0.00           C
ATOM    850  CD1 PHE   104      35.449  20.612  -8.468  1.00  0.00           C
ATOM    851  CE1 PHE   104      35.079  20.811  -7.116  1.00  0.00           C
ATOM    852  CZ  PHE   104      35.982  21.559  -6.343  1.00  0.00           C
ATOM    853  CE2 PHE   104      37.134  22.244  -6.843  1.00  0.00           C
ATOM    854  CD2 PHE   104      37.482  21.979  -8.194  1.00  0.00           C
ATOM    855  C   PHE   104      36.654  18.702 -10.827  1.00  0.00           C
ATOM    856  O   PHE   104      35.638  18.674 -11.512  1.00  0.00           O
ATOM    857  N   LEU   105      36.826  17.848  -9.855  1.00  0.00           N
ATOM    858  CA  LEU   105      35.927  16.648  -9.628  1.00  0.00           C
ATOM    859  CB  LEU   105      36.731  15.321  -9.674  1.00  0.00           C
ATOM    860  CG  LEU   105      35.984  14.165  -9.130  1.00  0.00           C
ATOM    861  CD1 LEU   105      34.594  13.885  -9.862  1.00  0.00           C
ATOM    862  CD2 LEU   105      36.621  12.740  -9.265  1.00  0.00           C
ATOM    863  C   LEU   105      35.387  16.878  -8.180  1.00  0.00           C
ATOM    864  O   LEU   105      36.197  17.073  -7.275  1.00  0.00           O
ATOM    865  N   GLY   106      34.067  16.830  -8.022  1.00  0.00           N
ATOM    866  CA  GLY   106      33.553  16.802  -6.634  1.00  0.00           C
ATOM    867  C   GLY   106      32.327  15.845  -6.427  1.00  0.00           C
ATOM    868  O   GLY   106      31.281  16.015  -7.126  1.00  0.00           O
ATOM    869  N   LEU   107      32.456  14.962  -5.487  1.00  0.00           N
ATOM    870  CA  LEU   107      31.415  13.912  -5.421  1.00  0.00           C
ATOM    871  CB  LEU   107      31.978  12.639  -6.108  1.00  0.00           C
ATOM    872  CG  LEU   107      32.836  11.764  -5.230  1.00  0.00           C
ATOM    873  CD1 LEU   107      32.954  10.506  -6.011  1.00  0.00           C
ATOM    874  CD2 LEU   107      34.151  12.441  -5.021  1.00  0.00           C
ATOM    875  C   LEU   107      30.919  13.688  -3.979  1.00  0.00           C
ATOM    876  O   LEU   107      31.547  14.068  -2.987  1.00  0.00           O
ATOM    877  N   ALA   108      29.778  13.083  -3.867  1.00  0.00           N
ATOM    878  CA  ALA   108      29.207  12.472  -2.703  1.00  0.00           C
ATOM    879  CB  ALA   108      27.690  12.728  -2.631  1.00  0.00           C
ATOM    880  C   ALA   108      29.491  11.016  -2.535  1.00  0.00           C
ATOM    881  O   ALA   108      29.347  10.286  -3.474  1.00  0.00           O
ATOM    882  N   LEU   109      29.807  10.546  -1.293  1.00  0.00           N
ATOM    883  CA  LEU   109      29.707   9.183  -0.872  1.00  0.00           C
ATOM    884  CB  LEU   109      31.136   8.681  -0.383  1.00  0.00           C
ATOM    885  CG  LEU   109      31.199   7.239   0.072  1.00  0.00           C
ATOM    886  CD1 LEU   109      30.998   6.208  -1.095  1.00  0.00           C
ATOM    887  CD2 LEU   109      32.521   6.826   0.738  1.00  0.00           C
ATOM    888  C   LEU   109      28.677   8.921   0.251  1.00  0.00           C
ATOM    889  O   LEU   109      28.512   9.704   1.157  1.00  0.00           O
ATOM    890  N   SER   110      27.935   7.853   0.182  1.00  0.00           N
ATOM    891  CA  SER   110      26.943   7.413   1.171  1.00  0.00           C
ATOM    892  CB  SER   110      25.662   8.178   0.851  1.00  0.00           C
ATOM    893  OG  SER   110      24.770   7.928   1.827  1.00  0.00           O
ATOM    894  C   SER   110      26.751   5.895   1.053  1.00  0.00           C
ATOM    895  O   SER   110      27.179   5.333   0.072  1.00  0.00           O
ATOM    896  N   SER   111      25.913   5.293   1.874  1.00  0.00           N
ATOM    897  CA  SER   111      25.858   3.834   1.953  1.00  0.00           C
ATOM    898  CB  SER   111      25.207   3.320   3.198  1.00  0.00           C
ATOM    899  OG  SER   111      23.787   3.731   3.163  1.00  0.00           O
ATOM    900  C   SER   111      25.206   3.140   0.683  1.00  0.00           C
ATOM    901  O   SER   111      24.469   3.749  -0.100  1.00  0.00           O
ATOM    902  N   ARG   112      25.519   1.859   0.530  1.00  0.00           N
ATOM    903  CA  ARG   112      25.018   0.902  -0.497  1.00  0.00           C
ATOM    904  CB  ARG   112      25.284  -0.487  -0.015  1.00  0.00           C
ATOM    905  CG  ARG   112      24.795  -1.547  -0.956  1.00  0.00           C
ATOM    906  CD  ARG   112      25.282  -2.894  -0.444  1.00  0.00           C
ATOM    907  NE  ARG   112      26.621  -3.333  -0.881  1.00  0.00           N
ATOM    908  CZ  ARG   112      27.819  -3.105  -0.388  1.00  0.00           C
ATOM    909  NH1 ARG   112      28.874  -3.179  -1.164  1.00  0.00           N
ATOM    910  NH2 ARG   112      27.991  -2.657   0.811  1.00  0.00           N
ATOM    911  C   ARG   112      23.569   1.060  -0.767  1.00  0.00           C
ATOM    912  O   ARG   112      23.207   1.208  -1.955  1.00  0.00           O
ATOM    913  N   LYS   113      22.696   1.189   0.194  1.00  0.00           N
ATOM    914  CA  LYS   113      21.235   1.447  -0.069  1.00  0.00           C
ATOM    915  CB  LYS   113      20.441   1.183   1.227  1.00  0.00           C
ATOM    916  CG  LYS   113      20.921   2.042   2.410  1.00  0.00           C
ATOM    917  CD  LYS   113      20.319   1.484   3.619  1.00  0.00           C
ATOM    918  CE  LYS   113      20.672   2.371   4.814  1.00  0.00           C
ATOM    919  NZ  LYS   113      20.322   1.637   6.028  1.00  0.00           N
ATOM    920  C   LYS   113      20.834   2.797  -0.701  1.00  0.00           C
ATOM    921  O   LYS   113      19.693   3.015  -1.076  1.00  0.00           O
ATOM    922  N   ASN   114      21.761   3.717  -0.757  1.00  0.00           N
ATOM    923  CA  ASN   114      21.630   5.054  -1.350  1.00  0.00           C
ATOM    924  CB  ASN   114      22.322   6.123  -0.404  1.00  0.00           C
ATOM    925  CG  ASN   114      21.504   6.292   0.890  1.00  0.00           C
ATOM    926  OD1 ASN   114      20.430   6.902   1.044  1.00  0.00           O
ATOM    927  ND2 ASN   114      21.955   5.636   1.893  1.00  0.00           N
ATOM    928  C   ASN   114      22.290   5.072  -2.746  1.00  0.00           C
ATOM    929  O   ASN   114      22.078   6.063  -3.438  1.00  0.00           O
ATOM    930  N   LEU   115      23.202   4.156  -3.080  1.00  0.00           N
ATOM    931  CA  LEU   115      24.074   4.102  -4.288  1.00  0.00           C
ATOM    932  CB  LEU   115      25.532   4.360  -3.951  1.00  0.00           C
ATOM    933  CG  LEU   115      25.734   5.901  -3.926  1.00  0.00           C
ATOM    934  CD1 LEU   115      27.105   6.290  -3.363  1.00  0.00           C
ATOM    935  CD2 LEU   115      25.609   6.619  -5.203  1.00  0.00           C
ATOM    936  C   LEU   115      23.945   2.888  -5.180  1.00  0.00           C
ATOM    937  O   LEU   115      24.374   2.924  -6.352  1.00  0.00           O
ATOM    938  N   CYS   116      23.381   1.806  -4.670  1.00  0.00           N
ATOM    939  CA  CYS   116      23.238   0.536  -5.304  1.00  0.00           C
ATOM    940  CB  CYS   116      22.870  -0.654  -4.394  1.00  0.00           C
ATOM    941  SG  CYS   116      22.574  -2.147  -5.275  1.00  0.00           S
ATOM    942  C   CYS   116      22.243   0.621  -6.442  1.00  0.00           C
ATOM    943  O   CYS   116      21.270   1.378  -6.231  1.00  0.00           O
ATOM    944  N   ILE   117      22.408  -0.183  -7.518  1.00  0.00           N
ATOM    945  CA  ILE   117      21.452  -0.056  -8.621  1.00  0.00           C
ATOM    946  CB  ILE   117      22.087   0.609  -9.874  1.00  0.00           C
ATOM    947  CG2 ILE   117      22.255   2.183  -9.708  1.00  0.00           C
ATOM    948  CG1 ILE   117      23.330  -0.078 -10.403  1.00  0.00           C
ATOM    949  CD1 ILE   117      23.941   0.218 -11.757  1.00  0.00           C
ATOM    950  C   ILE   117      20.673  -1.331  -9.017  1.00  0.00           C
ATOM    951  O   ILE   117      19.988  -1.372 -10.044  1.00  0.00           O
ATOM    952  N   HIE   118      20.930  -2.381  -8.227  1.00  0.00           N
ATOM    953  CA  HIE   118      20.505  -3.762  -8.476  1.00  0.00           C
ATOM    954  CB  HIE   118      21.547  -4.743  -7.882  1.00  0.00           C
ATOM    955  CG  HIE   118      21.417  -6.132  -8.471  1.00  0.00           C
ATOM    956  ND1 HIE   118      20.430  -7.061  -8.242  1.00  0.00           N
ATOM    957  CE1 HIE   118      20.616  -8.037  -9.137  1.00  0.00           C
ATOM    958  NE2 HIE   118      21.649  -7.768  -9.950  1.00  0.00           N
ATOM    959  CD2 HIE   118      22.209  -6.598  -9.471  1.00  0.00           C
ATOM    960  C   HIE   118      19.125  -4.147  -7.937  1.00  0.00           C
ATOM    961  O   HIE   118      18.727  -3.733  -6.841  1.00  0.00           O
ATOM    962  N   PRO   119      18.326  -5.033  -8.683  1.00  0.00           N
ATOM    963  CD  PRO   119      18.464  -5.510 -10.070  1.00  0.00           C
ATOM    964  CG  PRO   119      17.013  -5.499 -10.571  1.00  0.00           C
ATOM    965  CB  PRO   119      16.251  -6.182  -9.406  1.00  0.00           C
ATOM    966  CA  PRO   119      16.908  -5.290  -8.285  1.00  0.00           C
ATOM    967  C   PRO   119      16.803  -5.979  -6.922  1.00  0.00           C
ATOM    968  O   PRO   119      15.985  -5.627  -6.078  1.00  0.00           O
ATOM    969  N   GLU   120      17.590  -7.016  -6.667  1.00  0.00           N
ATOM    970  CA  GLU   120      17.572  -7.921  -5.530  1.00  0.00           C
ATOM    971  CB  GLU   120      18.690  -8.936  -5.850  1.00  0.00           C
ATOM    972  CG  GLU   120      18.302  -9.871  -7.015  1.00  0.00           C
ATOM    973  CD  GLU   120      17.429 -11.023  -6.547  1.00  0.00           C
ATOM    974  OE1 GLU   120      17.028 -11.756  -7.499  1.00  0.00           O
ATOM    975  OE2 GLU   120      17.162 -11.193  -5.352  1.00  0.00           O
ATOM    976  C   GLU   120      17.892  -7.185  -4.224  1.00  0.00           C
ATOM    977  O   GLU   120      17.430  -7.571  -3.129  1.00  0.00           O
ATOM    978  N   VAL   121      18.847  -6.241  -4.315  1.00  0.00           N
ATOM    979  CA  VAL   121      19.173  -5.283  -3.221  1.00  0.00           C
ATOM    980  CB  VAL   121      20.696  -4.848  -3.423  1.00  0.00           C
ATOM    981  CG1 VAL   121      21.146  -3.788  -2.363  1.00  0.00           C
ATOM    982  CG2 VAL   121      21.714  -5.921  -3.355  1.00  0.00           C
ATOM    983  C   VAL   121      18.146  -4.170  -3.097  1.00  0.00           C
ATOM    984  O   VAL   121      18.173  -3.520  -2.093  1.00  0.00           O
ATOM    985  N   THR   122      17.290  -3.882  -4.027  1.00  0.00           N
ATOM    986  CA  THR   122      16.268  -2.809  -3.853  1.00  0.00           C
ATOM    987  CB  THR   122      15.594  -2.505  -5.198  1.00  0.00           C
ATOM    988  CG2 THR   122      14.598  -1.349  -5.059  1.00  0.00           C
ATOM    989  OG1 THR   122      16.670  -2.145  -6.019  1.00  0.00           O
ATOM    990  C   THR   122      15.267  -2.893  -2.707  1.00  0.00           C
ATOM    991  O   THR   122      15.157  -1.893  -1.973  1.00  0.00           O
ATOM    992  N   PRO   123      14.581  -4.076  -2.456  1.00  0.00           N
ATOM    993  CD  PRO   123      14.666  -5.198  -3.324  1.00  0.00           C
ATOM    994  CG  PRO   123      13.995  -6.374  -2.581  1.00  0.00           C
ATOM    995  CB  PRO   123      12.875  -5.640  -1.776  1.00  0.00           C
ATOM    996  CA  PRO   123      13.605  -4.355  -1.413  1.00  0.00           C
ATOM    997  C   PRO   123      14.169  -4.490  -0.041  1.00  0.00           C
ATOM    998  O   PRO   123      13.396  -4.486   0.934  1.00  0.00           O
ATOM    999  N   LEU   124      15.494  -4.444   0.107  1.00  0.00           N
ATOM   1000  CA  LEU   124      16.260  -4.604   1.396  1.00  0.00           C
ATOM   1001  CB  LEU   124      17.447  -5.640   1.204  1.00  0.00           C
ATOM   1002  CG  LEU   124      17.121  -7.000   0.564  1.00  0.00           C
ATOM   1003  CD1 LEU   124      18.398  -7.897   0.499  1.00  0.00           C
ATOM   1004  CD2 LEU   124      16.005  -7.724   1.257  1.00  0.00           C
ATOM   1005  C   LEU   124      16.788  -3.245   2.006  1.00  0.00           C
ATOM   1006  O   LEU   124      17.244  -2.380   1.280  1.00  0.00           O
ATOM   1007  N   ARG   125      16.813  -3.086   3.315  1.00  0.00           N
ATOM   1008  CA  ARG   125      17.059  -1.737   3.917  1.00  0.00           C
ATOM   1009  CB  ARG   125      15.735  -1.119   4.375  1.00  0.00           C
ATOM   1010  CG  ARG   125      15.911   0.268   5.106  1.00  0.00           C
ATOM   1011  CD  ARG   125      14.544   0.879   5.468  1.00  0.00           C
ATOM   1012  NE  ARG   125      14.601   2.001   6.370  1.00  0.00           N
ATOM   1013  CZ  ARG   125      13.572   2.576   6.862  1.00  0.00           C
ATOM   1014  NH1 ARG   125      12.311   2.253   6.701  1.00  0.00           N
ATOM   1015  NH2 ARG   125      13.773   3.688   7.578  1.00  0.00           N
ATOM   1016  C   ARG   125      18.075  -1.710   5.074  1.00  0.00           C
ATOM   1017  O   ARG   125      18.823  -0.763   5.201  1.00  0.00           O
ATOM   1018  N   PHE   126      18.089  -2.754   5.898  1.00  0.00           N
ATOM   1019  CA  PHE   126      18.971  -2.836   7.028  1.00  0.00           C
ATOM   1020  CB  PHE   126      18.303  -3.604   8.187  1.00  0.00           C
ATOM   1021  CG  PHE   126      16.994  -2.952   8.480  1.00  0.00           C
ATOM   1022  CD1 PHE   126      16.917  -1.611   8.731  1.00  0.00           C
ATOM   1023  CE1 PHE   126      15.633  -1.091   8.884  1.00  0.00           C
ATOM   1024  CZ  PHE   126      14.420  -1.802   8.743  1.00  0.00           C
ATOM   1025  CE2 PHE   126      14.550  -3.158   8.533  1.00  0.00           C
ATOM   1026  CD2 PHE   126      15.791  -3.735   8.353  1.00  0.00           C
ATOM   1027  C   PHE   126      20.313  -3.331   6.529  1.00  0.00           C
ATOM   1028  O   PHE   126      20.415  -4.256   5.718  1.00  0.00           O
ATOM   1029  N   GLY   127      21.364  -2.755   7.107  1.00  0.00           N
ATOM   1030  CA  GLY   127      22.748  -2.920   6.620  1.00  0.00           C
ATOM   1031  C   GLY   127      23.160  -4.408   6.387  1.00  0.00           C
ATOM   1032  O   GLY   127      23.491  -4.789   5.281  1.00  0.00           O
ATOM   1033  N   LYS   128      23.081  -5.175   7.415  1.00  0.00           N
ATOM   1034  CA  LYS   128      23.339  -6.656   7.369  1.00  0.00           C
ATOM   1035  CB  LYS   128      23.203  -7.121   8.822  1.00  0.00           C
ATOM   1036  CG  LYS   128      23.840  -8.576   9.073  1.00  0.00           C
ATOM   1037  CD  LYS   128      23.189  -9.087  10.384  1.00  0.00           C
ATOM   1038  CE  LYS   128      23.459 -10.512  10.763  1.00  0.00           C
ATOM   1039  NZ  LYS   128      22.993 -11.446   9.741  1.00  0.00           N
ATOM   1040  C   LYS   128      22.552  -7.548   6.346  1.00  0.00           C
ATOM   1041  O   LYS   128      23.014  -8.556   5.849  1.00  0.00           O
ATOM   1042  N   ASP   129      21.424  -7.051   5.838  1.00  0.00           N
ATOM   1043  CA  ASP   129      20.719  -7.638   4.714  1.00  0.00           C
ATOM   1044  CB  ASP   129      19.206  -7.483   4.813  1.00  0.00           C
ATOM   1045  CG  ASP   129      18.702  -7.863   6.217  1.00  0.00           C
ATOM   1046  OD1 ASP   129      18.961  -9.038   6.606  1.00  0.00           O
ATOM   1047  OD2 ASP   129      18.078  -7.021   6.906  1.00  0.00           O
ATOM   1048  C   ASP   129      21.217  -7.015   3.413  1.00  0.00           C
ATOM   1049  O   ASP   129      21.444  -7.756   2.424  1.00  0.00           O
ATOM   1050  N   VAL   130      21.440  -5.724   3.297  1.00  0.00           N
ATOM   1051  CA  VAL   130      21.819  -4.944   2.121  1.00  0.00           C
ATOM   1052  CB  VAL   130      21.658  -3.411   2.471  1.00  0.00           C
ATOM   1053  CG1 VAL   130      22.468  -2.436   1.574  1.00  0.00           C
ATOM   1054  CG2 VAL   130      20.215  -2.921   2.418  1.00  0.00           C
ATOM   1055  C   VAL   130      23.204  -5.348   1.578  1.00  0.00           C
ATOM   1056  O   VAL   130      23.410  -5.641   0.397  1.00  0.00           O
ATOM   1057  N   ASP   131      24.240  -5.236   2.456  1.00  0.00           N
ATOM   1058  CA  ASP   131      25.633  -5.622   2.275  1.00  0.00           C
ATOM   1059  CB  ASP   131      26.535  -5.214   3.416  1.00  0.00           C
ATOM   1060  CG  ASP   131      26.676  -3.656   3.500  1.00  0.00           C
ATOM   1061  OD1 ASP   131      27.520  -3.182   4.317  1.00  0.00           O
ATOM   1062  OD2 ASP   131      26.009  -2.835   2.795  1.00  0.00           O
ATOM   1063  C   ASP   131      25.696  -7.143   2.157  1.00  0.00           C
ATOM   1064  O   ASP   131      26.423  -7.639   1.265  1.00  0.00           O
ATOM   1065  N   GLY   132      24.915  -7.839   3.043  1.00  0.00           N
ATOM   1066  CA  GLY   132      24.793  -9.332   2.952  1.00  0.00           C
ATOM   1067  C   GLY   132      24.344  -9.784   1.517  1.00  0.00           C
ATOM   1068  O   GLY   132      25.001 -10.715   0.982  1.00  0.00           O
ATOM   1069  N   LYS   133      23.315  -9.195   0.873  1.00  0.00           N
ATOM   1070  CA  LYS   133      22.913  -9.597  -0.494  1.00  0.00           C
ATOM   1071  CB  LYS   133      21.486  -8.951  -0.776  1.00  0.00           C
ATOM   1072  CG  LYS   133      21.022  -9.260  -2.245  1.00  0.00           C
ATOM   1073  CD  LYS   133      20.691 -10.781  -2.505  1.00  0.00           C
ATOM   1074  CE  LYS   133      19.920 -11.490  -1.374  1.00  0.00           C
ATOM   1075  NZ  LYS   133      19.542 -12.874  -1.812  1.00  0.00           N
ATOM   1076  C   LYS   133      23.913  -9.170  -1.550  1.00  0.00           C
ATOM   1077  O   LYS   133      24.223  -9.939  -2.427  1.00  0.00           O
ATOM   1078  N   CYS   134      24.419  -7.941  -1.442  1.00  0.00           N
ATOM   1079  CA  CYS   134      25.478  -7.493  -2.317  1.00  0.00           C
ATOM   1080  CB  CYS   134      25.855  -6.112  -1.953  1.00  0.00           C
ATOM   1081  SG  CYS   134      27.258  -5.453  -2.863  1.00  0.00           S
ATOM   1082  C   CYS   134      26.645  -8.493  -2.302  1.00  0.00           C
ATOM   1083  O   CYS   134      27.096  -8.967  -3.363  1.00  0.00           O
ATOM   1084  N   HIE   135      27.118  -8.961  -1.107  1.00  0.00           N
ATOM   1085  CA  HIE   135      28.129  -9.995  -0.998  1.00  0.00           C
ATOM   1086  CB  HIE   135      28.465 -10.232   0.490  1.00  0.00           C
ATOM   1087  CG  HIE   135      29.456 -11.208   0.796  1.00  0.00           C
ATOM   1088  ND1 HIE   135      29.211 -12.572   1.037  1.00  0.00           N
ATOM   1089  CE1 HIE   135      30.380 -13.141   1.343  1.00  0.00           C
ATOM   1090  NE2 HIE   135      31.362 -12.254   1.298  1.00  0.00           N
ATOM   1091  CD2 HIE   135      30.846 -11.074   0.828  1.00  0.00           C
ATOM   1092  C   HIE   135      27.697 -11.235  -1.749  1.00  0.00           C
ATOM   1093  O   HIE   135      28.401 -11.753  -2.656  1.00  0.00           O
ATOM   1094  N   SER   136      26.510 -11.739  -1.470  1.00  0.00           N
ATOM   1095  CA  SER   136      25.889 -12.871  -2.123  1.00  0.00           C
ATOM   1096  CB  SER   136      24.559 -13.194  -1.403  1.00  0.00           C
ATOM   1097  OG  SER   136      24.783 -13.443   0.015  1.00  0.00           O
ATOM   1098  C   SER   136      25.651 -12.633  -3.602  1.00  0.00           C
ATOM   1099  O   SER   136      25.364 -13.591  -4.253  1.00  0.00           O
ATOM   1100  N   LEU   137      25.877 -11.436  -4.211  1.00  0.00           N
ATOM   1101  CA  LEU   137      25.972 -11.260  -5.679  1.00  0.00           C
ATOM   1102  CB  LEU   137      25.054 -10.010  -6.028  1.00  0.00           C
ATOM   1103  CG  LEU   137      23.566 -10.235  -5.710  1.00  0.00           C
ATOM   1104  CD1 LEU   137      22.869  -8.935  -5.922  1.00  0.00           C
ATOM   1105  CD2 LEU   137      22.843 -11.263  -6.471  1.00  0.00           C
ATOM   1106  C   LEU   137      27.351 -11.216  -6.244  1.00  0.00           C
ATOM   1107  O   LEU   137      27.491 -11.333  -7.448  1.00  0.00           O
ATOM   1108  N   THR   138      28.405 -11.162  -5.386  1.00  0.00           N
ATOM   1109  CA  THR   138      29.695 -10.523  -5.866  1.00  0.00           C
ATOM   1110  CB  THR   138      29.926  -9.014  -5.451  1.00  0.00           C
ATOM   1111  CG2 THR   138      28.791  -8.127  -6.100  1.00  0.00           C
ATOM   1112  OG1 THR   138      29.795  -9.005  -4.044  1.00  0.00           O
ATOM   1113  C   THR   138      30.875 -11.307  -5.387  1.00  0.00           C
ATOM   1114  O   THR   138      31.966 -10.856  -5.735  1.00  0.00           O
ATOM   1115  N   ALA   139      30.723 -12.285  -4.426  1.00  0.00           N
ATOM   1116  CA  ALA   139      31.914 -13.086  -4.046  1.00  0.00           C
ATOM   1117  CB  ALA   139      31.570 -13.851  -2.719  1.00  0.00           C
ATOM   1118  C   ALA   139      32.308 -14.045  -5.226  1.00  0.00           C
ATOM   1119  O   ALA   139      31.479 -14.300  -6.110  1.00  0.00           O
ATOM   1120  N   SER   140      33.564 -14.549  -5.225  1.00  0.00           N
ATOM   1121  CA  SER   140      34.251 -15.188  -6.350  1.00  0.00           C
ATOM   1122  CB  SER   140      35.673 -15.691  -5.838  1.00  0.00           C
ATOM   1123  OG  SER   140      35.439 -16.573  -4.769  1.00  0.00           O
ATOM   1124  C   SER   140      33.466 -16.377  -6.869  1.00  0.00           C
ATOM   1125  O   SER   140      33.217 -16.530  -8.025  1.00  0.00           O
ATOM   1126  N   TYR   141      32.871 -17.195  -5.959  1.00  0.00           N
ATOM   1127  CA  TYR   141      32.336 -18.458  -6.315  1.00  0.00           C
ATOM   1128  CB  TYR   141      32.325 -19.333  -5.017  1.00  0.00           C
ATOM   1129  CG  TYR   141      31.837 -18.724  -3.747  1.00  0.00           C
ATOM   1130  CD1 TYR   141      30.430 -18.643  -3.487  1.00  0.00           C
ATOM   1131  CE1 TYR   141      29.851 -17.991  -2.368  1.00  0.00           C
ATOM   1132  CZ  TYR   141      30.788 -17.361  -1.529  1.00  0.00           C
ATOM   1133  OH  TYR   141      30.308 -16.573  -0.507  1.00  0.00           O
ATOM   1134  CE2 TYR   141      32.188 -17.540  -1.770  1.00  0.00           C
ATOM   1135  CD2 TYR   141      32.718 -18.190  -2.836  1.00  0.00           C
ATOM   1136  C   TYR   141      30.903 -18.205  -6.879  1.00  0.00           C
ATOM   1137  O   TYR   141      30.467 -18.878  -7.819  1.00  0.00           O
ATOM   1138  N   VAL   142      30.245 -17.153  -6.462  1.00  0.00           N
ATOM   1139  CA  VAL   142      28.971 -16.637  -6.999  1.00  0.00           C
ATOM   1140  CB  VAL   142      28.301 -15.468  -6.312  1.00  0.00           C
ATOM   1141  CG1 VAL   142      27.017 -14.948  -6.999  1.00  0.00           C
ATOM   1142  CG2 VAL   142      28.065 -15.882  -4.772  1.00  0.00           C
ATOM   1143  C   VAL   142      29.269 -16.291  -8.460  1.00  0.00           C
ATOM   1144  O   VAL   142      28.583 -16.812  -9.358  1.00  0.00           O
ATOM   1145  N   ARG   143      30.353 -15.508  -8.688  1.00  0.00           N
ATOM   1146  CA  ARG   143      30.755 -15.031 -10.030  1.00  0.00           C
ATOM   1147  CB  ARG   143      31.833 -13.963  -9.867  1.00  0.00           C
ATOM   1148  CG  ARG   143      31.305 -12.695  -9.118  1.00  0.00           C
ATOM   1149  CD  ARG   143      32.444 -11.749  -8.755  1.00  0.00           C
ATOM   1150  NE  ARG   143      33.231 -11.173  -9.898  1.00  0.00           N
ATOM   1151  CZ  ARG   143      34.421 -10.601  -9.918  1.00  0.00           C
ATOM   1152  NH1 ARG   143      35.028 -10.351  -8.819  1.00  0.00           N
ATOM   1153  NH2 ARG   143      34.902 -10.059 -10.998  1.00  0.00           N
ATOM   1154  C   ARG   143      31.170 -16.209 -10.970  1.00  0.00           C
ATOM   1155  O   ARG   143      30.854 -16.188 -12.101  1.00  0.00           O
ATOM   1156  N   ALA   144      31.797 -17.287 -10.476  1.00  0.00           N
ATOM   1157  CA  ALA   144      32.246 -18.449 -11.274  1.00  0.00           C
ATOM   1158  CB  ALA   144      33.067 -19.348 -10.430  1.00  0.00           C
ATOM   1159  C   ALA   144      31.017 -19.253 -11.751  1.00  0.00           C
ATOM   1160  O   ALA   144      31.015 -19.720 -12.899  1.00  0.00           O
ATOM   1161  N   GLN   145      30.006 -19.331 -10.890  1.00  0.00           N
ATOM   1162  CA  GLN   145      28.789 -20.128 -11.140  1.00  0.00           C
ATOM   1163  CB  GLN   145      28.030 -20.343  -9.833  1.00  0.00           C
ATOM   1164  CG  GLN   145      28.037 -21.774  -9.298  1.00  0.00           C
ATOM   1165  CD  GLN   145      29.378 -22.423  -9.139  1.00  0.00           C
ATOM   1166  OE1 GLN   145      29.694 -23.297  -9.966  1.00  0.00           O
ATOM   1167  NE2 GLN   145      30.248 -21.951  -8.316  1.00  0.00           N
ATOM   1168  C   GLN   145      27.991 -19.322 -12.155  1.00  0.00           C
ATOM   1169  O   GLN   145      27.576 -19.947 -13.184  1.00  0.00           O
ATOM   1170  N   TYR   146      28.033 -17.963 -12.138  1.00  0.00           N
ATOM   1171  CA  TYR   146      27.641 -17.124 -13.298  1.00  0.00           C
ATOM   1172  CB  TYR   146      27.626 -15.644 -12.847  1.00  0.00           C
ATOM   1173  CG  TYR   146      27.747 -14.618 -13.984  1.00  0.00           C
ATOM   1174  CD1 TYR   146      26.638 -13.916 -14.495  1.00  0.00           C
ATOM   1175  CE1 TYR   146      26.760 -12.984 -15.458  1.00  0.00           C
ATOM   1176  CZ  TYR   146      27.975 -12.475 -15.890  1.00  0.00           C
ATOM   1177  OH  TYR   146      28.018 -11.445 -16.841  1.00  0.00           O
ATOM   1178  CE2 TYR   146      29.134 -13.003 -15.287  1.00  0.00           C
ATOM   1179  CD2 TYR   146      28.992 -14.100 -14.388  1.00  0.00           C
ATOM   1180  C   TYR   146      28.386 -17.307 -14.634  1.00  0.00           C
ATOM   1181  O   TYR   146      27.686 -17.506 -15.662  1.00  0.00           O
ATOM   1182  N   GLN   147      29.751 -17.433 -14.732  1.00  0.00           N
ATOM   1183  CA  GLN   147      30.525 -17.837 -15.840  1.00  0.00           C
ATOM   1184  CB  GLN   147      32.040 -17.921 -15.526  1.00  0.00           C
ATOM   1185  CG  GLN   147      32.798 -16.696 -15.024  1.00  0.00           C
ATOM   1186  CD  GLN   147      32.645 -15.522 -15.980  1.00  0.00           C
ATOM   1187  OE1 GLN   147      32.295 -15.501 -17.142  1.00  0.00           O
ATOM   1188  NE2 GLN   147      32.825 -14.375 -15.372  1.00  0.00           N
ATOM   1189  C   GLN   147      30.137 -19.240 -16.348  1.00  0.00           C
ATOM   1190  O   GLN   147      29.976 -19.472 -17.559  1.00  0.00           O
ATOM   1191  N   HIE   148      29.895 -20.161 -15.420  1.00  0.00           N
ATOM   1192  CA  HIE   148      29.347 -21.534 -15.594  1.00  0.00           C
ATOM   1193  CB  HIE   148      29.646 -22.461 -14.405  1.00  0.00           C
ATOM   1194  CG  HIE   148      29.439 -23.974 -14.660  1.00  0.00           C
ATOM   1195  ND1 HIE   148      29.129 -24.891 -13.649  1.00  0.00           N
ATOM   1196  CE1 HIE   148      29.176 -26.096 -14.240  1.00  0.00           C
ATOM   1197  NE2 HIE   148      29.540 -25.943 -15.532  1.00  0.00           N
ATOM   1198  CD2 HIE   148      29.826 -24.625 -15.813  1.00  0.00           C
ATOM   1199  C   HIE   148      27.853 -21.518 -16.032  1.00  0.00           C
ATOM   1200  O   HIE   148      27.320 -22.597 -16.200  1.00  0.00           O
ATOM   1201  N   ASP   149      27.138 -20.377 -16.112  1.00  0.00           N
ATOM   1202  CA  ASP   149      25.706 -20.223 -16.465  1.00  0.00           C
ATOM   1203  CB  ASP   149      25.372 -20.643 -17.913  1.00  0.00           C
ATOM   1204  CG  ASP   149      26.515 -20.389 -18.903  1.00  0.00           C
ATOM   1205  OD1 ASP   149      26.647 -19.214 -19.352  1.00  0.00           O
ATOM   1206  OD2 ASP   149      27.142 -21.372 -19.304  1.00  0.00           O
ATOM   1207  C   ASP   149      24.756 -20.823 -15.447  1.00  0.00           C
ATOM   1208  O   ASP   149      23.663 -21.172 -15.838  1.00  0.00           O
ATOM   1209  N   THR   150      25.054 -20.835 -14.131  1.00  0.00           N
ATOM   1210  CA  THR   150      24.214 -21.270 -13.060  1.00  0.00           C
ATOM   1211  CB  THR   150      25.147 -21.450 -11.861  1.00  0.00           C
ATOM   1212  CG2 THR   150      24.431 -22.250 -10.754  1.00  0.00           C
ATOM   1213  OG1 THR   150      26.331 -22.167 -12.230  1.00  0.00           O
ATOM   1214  C   THR   150      23.042 -20.284 -12.867  1.00  0.00           C
ATOM   1215  O   THR   150      23.236 -19.063 -13.027  1.00  0.00           O
ATOM   1216  N   SER   151      21.869 -20.821 -12.617  1.00  0.00           N
ATOM   1217  CA  SER   151      20.583 -20.122 -12.356  1.00  0.00           C
ATOM   1218  CB  SER   151      19.372 -21.039 -12.488  1.00  0.00           C
ATOM   1219  OG  SER   151      18.098 -20.472 -12.800  1.00  0.00           O
ATOM   1220  C   SER   151      20.637 -19.530 -10.975  1.00  0.00           C
ATOM   1221  O   SER   151      19.831 -19.917 -10.082  1.00  0.00           O
ATOM   1222  N   LEU   152      21.559 -18.549 -10.686  1.00  0.00           N
ATOM   1223  CA  LEU   152      21.693 -17.912  -9.353  1.00  0.00           C
ATOM   1224  CB  LEU   152      22.992 -18.541  -8.795  1.00  0.00           C
ATOM   1225  CG  LEU   152      24.312 -17.825  -8.935  1.00  0.00           C
ATOM   1226  CD1 LEU   152      25.309 -18.413  -7.946  1.00  0.00           C
ATOM   1227  CD2 LEU   152      24.852 -17.838 -10.289  1.00  0.00           C
ATOM   1228  C   LEU   152      21.654 -16.350  -9.387  1.00  0.00           C
ATOM   1229  O   LEU   152      21.878 -15.833 -10.437  1.00  0.00           O
ATOM   1230  N   PRO   153      21.330 -15.716  -8.243  1.00  0.00           N
ATOM   1231  CD  PRO   153      20.541 -16.125  -7.139  1.00  0.00           C
ATOM   1232  CG  PRO   153      19.919 -14.954  -6.427  1.00  0.00           C
ATOM   1233  CB  PRO   153      20.826 -13.848  -6.959  1.00  0.00           C
ATOM   1234  CA  PRO   153      21.429 -14.259  -8.281  1.00  0.00           C
ATOM   1235  C   PRO   153      22.923 -13.784  -8.410  1.00  0.00           C
ATOM   1236  O   PRO   153      23.777 -14.373  -7.721  1.00  0.00           O
ATOM   1237  N   HIE   154      23.276 -12.978  -9.375  1.00  0.00           N
ATOM   1238  CA  HIE   154      24.639 -12.430  -9.613  1.00  0.00           C
ATOM   1239  CB  HIE   154      25.596 -13.262 -10.582  1.00  0.00           C
ATOM   1240  CG  HIE   154      26.790 -12.453 -11.155  1.00  0.00           C
ATOM   1241  ND1 HIE   154      26.640 -11.617 -12.231  1.00  0.00           N
ATOM   1242  CE1 HIE   154      27.863 -11.125 -12.500  1.00  0.00           C
ATOM   1243  NE2 HIE   154      28.702 -11.635 -11.545  1.00  0.00           N
ATOM   1244  CD2 HIE   154      28.074 -12.498 -10.753  1.00  0.00           C
ATOM   1245  C   HIE   154      24.548 -10.931 -10.013  1.00  0.00           C
ATOM   1246  O   HIE   154      23.484 -10.490 -10.574  1.00  0.00           O
ATOM   1247  N   CYS   155      25.577 -10.128  -9.707  1.00  0.00           N
ATOM   1248  CA  CYS   155      25.491  -8.685 -10.021  1.00  0.00           C
ATOM   1249  CB  CYS   155      25.756  -7.788  -8.787  1.00  0.00           C
ATOM   1250  SG  CYS   155      25.757  -6.102  -9.303  1.00  0.00           S
ATOM   1251  C   CYS   155      26.457  -8.337 -11.102  1.00  0.00           C
ATOM   1252  O   CYS   155      27.704  -8.392 -10.888  1.00  0.00           O
ATOM   1253  N   ARG   156      25.882  -8.033 -12.240  1.00  0.00           N
ATOM   1254  CA  ARG   156      26.773  -7.662 -13.332  1.00  0.00           C
ATOM   1255  CB  ARG   156      25.846  -7.839 -14.583  1.00  0.00           C
ATOM   1256  CG  ARG   156      26.623  -7.532 -15.879  1.00  0.00           C
ATOM   1257  CD  ARG   156      26.111  -8.267 -17.236  1.00  0.00           C
ATOM   1258  NE  ARG   156      27.104  -7.984 -18.319  1.00  0.00           N
ATOM   1259  CZ  ARG   156      27.161  -8.524 -19.500  1.00  0.00           C
ATOM   1260  NH1 ARG   156      26.263  -9.382 -19.926  1.00  0.00           N
ATOM   1261  NH2 ARG   156      28.171  -8.294 -20.296  1.00  0.00           N
ATOM   1262  C   ARG   156      27.272  -6.252 -13.241  1.00  0.00           C
ATOM   1263  O   ARG   156      28.342  -5.991 -13.866  1.00  0.00           O
ATOM   1264  N   PHE   157      26.645  -5.386 -12.462  1.00  0.00           N
ATOM   1265  CA  PHE   157      27.226  -4.069 -12.228  1.00  0.00           C
ATOM   1266  CB  PHE   157      26.183  -3.103 -11.486  1.00  0.00           C
ATOM   1267  CG  PHE   157      24.903  -3.025 -12.217  1.00  0.00           C
ATOM   1268  CD1 PHE   157      24.782  -2.544 -13.524  1.00  0.00           C
ATOM   1269  CE1 PHE   157      23.515  -2.477 -14.158  1.00  0.00           C
ATOM   1270  CZ  PHE   157      22.374  -2.895 -13.427  1.00  0.00           C
ATOM   1271  CE2 PHE   157      22.549  -3.356 -12.101  1.00  0.00           C
ATOM   1272  CD2 PHE   157      23.774  -3.412 -11.473  1.00  0.00           C
ATOM   1273  C   PHE   157      28.556  -4.119 -11.504  1.00  0.00           C
ATOM   1274  O   PHE   157      29.412  -3.293 -11.730  1.00  0.00           O
ATOM   1275  N   TYR   158      28.699  -5.082 -10.613  1.00  0.00           N
ATOM   1276  CA  TYR   158      29.944  -5.385  -9.933  1.00  0.00           C
ATOM   1277  CB  TYR   158      29.727  -6.410  -8.817  1.00  0.00           C
ATOM   1278  CG  TYR   158      31.034  -6.664  -8.032  1.00  0.00           C
ATOM   1279  CD1 TYR   158      31.445  -5.606  -7.176  1.00  0.00           C
ATOM   1280  CE1 TYR   158      32.708  -5.618  -6.580  1.00  0.00           C
ATOM   1281  CZ  TYR   158      33.551  -6.734  -6.780  1.00  0.00           C
ATOM   1282  OH  TYR   158      34.658  -6.853  -5.999  1.00  0.00           O
ATOM   1283  CE2 TYR   158      33.226  -7.725  -7.669  1.00  0.00           C
ATOM   1284  CD2 TYR   158      32.009  -7.678  -8.327  1.00  0.00           C
ATOM   1285  C   TYR   158      31.040  -5.940 -10.908  1.00  0.00           C
ATOM   1286  O   TYR   158      32.210  -5.627 -10.822  1.00  0.00           O
ATOM   1287  N   GLU   159      30.574  -6.812 -11.843  1.00  0.00           N
ATOM   1288  CA  GLU   159      31.375  -7.548 -12.882  1.00  0.00           C
ATOM   1289  CB  GLU   159      30.422  -8.646 -13.386  1.00  0.00           C
ATOM   1290  CG  GLU   159      31.165  -9.761 -14.111  1.00  0.00           C
ATOM   1291  CD  GLU   159      32.103 -10.514 -13.154  1.00  0.00           C
ATOM   1292  OE1 GLU   159      31.567 -11.109 -12.201  1.00  0.00           O
ATOM   1293  OE2 GLU   159      33.358 -10.358 -13.184  1.00  0.00           O
ATOM   1294  C   GLU   159      31.952  -6.655 -13.929  1.00  0.00           C
ATOM   1295  O   GLU   159      33.101  -6.758 -14.287  1.00  0.00           O
ATOM   1296  N   GLU   160      31.154  -5.750 -14.495  1.00  0.00           N
ATOM   1297  CA  GLU   160      31.718  -4.699 -15.331  1.00  0.00           C
ATOM   1298  CB  GLU   160      30.596  -3.934 -15.941  1.00  0.00           C
ATOM   1299  CG  GLU   160      29.650  -4.673 -16.844  1.00  0.00           C
ATOM   1300  CD  GLU   160      30.213  -5.573 -17.982  1.00  0.00           C
ATOM   1301  OE1 GLU   160      31.399  -5.734 -18.354  1.00  0.00           O
ATOM   1302  OE2 GLU   160      29.295  -6.250 -18.524  1.00  0.00           O
ATOM   1303  C   GLU   160      32.623  -3.705 -14.439  1.00  0.00           C
ATOM   1304  O   GLU   160      33.714  -3.292 -14.894  1.00  0.00           O
ATOM   1305  N   PHE   161      32.293  -3.438 -13.157  1.00  0.00           N
ATOM   1306  CA  PHE   161      33.108  -2.630 -12.172  1.00  0.00           C
ATOM   1307  CB  PHE   161      32.529  -2.290 -10.804  1.00  0.00           C
ATOM   1308  CG  PHE   161      33.407  -1.391  -9.963  1.00  0.00           C
ATOM   1309  CD1 PHE   161      33.619  -0.024 -10.254  1.00  0.00           C
ATOM   1310  CE1 PHE   161      34.510   0.707  -9.513  1.00  0.00           C
ATOM   1311  CZ  PHE   161      35.228   0.131  -8.447  1.00  0.00           C
ATOM   1312  CE2 PHE   161      35.079  -1.244  -8.212  1.00  0.00           C
ATOM   1313  CD2 PHE   161      34.150  -1.950  -8.946  1.00  0.00           C
ATOM   1314  C   PHE   161      34.543  -3.191 -12.077  1.00  0.00           C
ATOM   1315  O   PHE   161      35.506  -2.496 -12.457  1.00  0.00           O
ATOM   1316  N   ASP   162      34.579  -4.484 -11.786  1.00  0.00           N
ATOM   1317  CA  ASP   162      35.775  -5.258 -11.461  1.00  0.00           C
ATOM   1318  CB  ASP   162      35.395  -6.443 -10.637  1.00  0.00           C
ATOM   1319  CG  ASP   162      36.610  -7.088  -9.911  1.00  0.00           C
ATOM   1320  OD1 ASP   162      37.481  -6.414  -9.356  1.00  0.00           O
ATOM   1321  OD2 ASP   162      36.754  -8.306  -9.851  1.00  0.00           O
ATOM   1322  C   ASP   162      36.649  -5.493 -12.706  1.00  0.00           C
ATOM   1323  O   ASP   162      37.863  -5.774 -12.555  1.00  0.00           O
ATOM   1324  N   ALA   163      36.075  -5.406 -13.895  1.00  0.00           N
ATOM   1325  CA  ALA   163      36.727  -5.325 -15.155  1.00  0.00           C
ATOM   1326  CB  ALA   163      35.916  -6.075 -16.223  1.00  0.00           C
ATOM   1327  C   ALA   163      37.231  -3.948 -15.576  1.00  0.00           C
ATOM   1328  O   ALA   163      38.416  -3.806 -15.943  1.00  0.00           O
ATOM   1329  N   HIE   164      36.428  -2.927 -15.685  1.00  0.00           N
ATOM   1330  CA  HIE   164      36.633  -1.652 -16.307  1.00  0.00           C
ATOM   1331  CB  HIE   164      36.310  -1.736 -17.749  1.00  0.00           C
ATOM   1332  CG  HIE   164      34.846  -1.924 -18.053  1.00  0.00           C
ATOM   1333  ND1 HIE   164      34.148  -3.124 -17.880  1.00  0.00           N
ATOM   1334  CE1 HIE   164      32.867  -2.877 -18.148  1.00  0.00           C
ATOM   1335  NE2 HIE   164      32.664  -1.646 -18.439  1.00  0.00           N
ATOM   1336  CD2 HIE   164      33.895  -1.008 -18.241  1.00  0.00           C
ATOM   1337  C   HIE   164      35.943  -0.473 -15.678  1.00  0.00           C
ATOM   1338  O   HIE   164      36.460   0.623 -15.823  1.00  0.00           O
ATOM   1339  N   GLY   165      34.923  -0.616 -14.795  1.00  0.00           N
ATOM   1340  CA  GLY   165      34.569   0.453 -13.833  1.00  0.00           C
ATOM   1341  C   GLY   165      35.736   1.082 -12.972  1.00  0.00           C
ATOM   1342  O   GLY   165      35.918   2.308 -12.957  1.00  0.00           O
ATOM   1343  N   ARG   166      36.548   0.206 -12.343  1.00  0.00           N
ATOM   1344  CA  ARG   166      37.790   0.630 -11.530  1.00  0.00           C
ATOM   1345  CB  ARG   166      38.116  -0.599 -10.625  1.00  0.00           C
ATOM   1346  CG  ARG   166      38.697  -0.224  -9.265  1.00  0.00           C
ATOM   1347  CD  ARG   166      39.577  -1.250  -8.616  1.00  0.00           C
ATOM   1348  NE  ARG   166      38.832  -2.247  -7.788  1.00  0.00           N
ATOM   1349  CZ  ARG   166      38.436  -3.430  -8.218  1.00  0.00           C
ATOM   1350  NH1 ARG   166      37.738  -4.215  -7.547  1.00  0.00           N
ATOM   1351  NH2 ARG   166      38.847  -3.893  -9.393  1.00  0.00           N
ATOM   1352  C   ARG   166      39.026   0.988 -12.428  1.00  0.00           C
ATOM   1353  O   ARG   166      40.077   1.262 -11.843  1.00  0.00           O
ATOM   1354  N   GLU   167      38.966   0.918 -13.733  1.00  0.00           N
ATOM   1355  CA  GLU   167      40.036   1.389 -14.552  1.00  0.00           C
ATOM   1356  CB  GLU   167      39.912   0.692 -15.984  1.00  0.00           C
ATOM   1357  CG  GLU   167      40.183  -0.760 -15.770  1.00  0.00           C
ATOM   1358  CD  GLU   167      41.591  -1.251 -15.743  1.00  0.00           C
ATOM   1359  OE1 GLU   167      41.786  -2.422 -16.136  1.00  0.00           O
ATOM   1360  OE2 GLU   167      42.473  -0.415 -15.622  1.00  0.00           O
ATOM   1361  C   GLU   167      39.963   2.898 -14.837  1.00  0.00           C
ATOM   1362  O   GLU   167      40.981   3.583 -15.190  1.00  0.00           O
ATOM   1363  N   VAL   168      38.798   3.546 -14.578  1.00  0.00           N
ATOM   1364  CA  VAL   168      38.500   4.908 -15.083  1.00  0.00           C
ATOM   1365  CB  VAL   168      37.841   4.898 -16.448  1.00  0.00           C
ATOM   1366  CG1 VAL   168      37.619   6.331 -16.929  1.00  0.00           C
ATOM   1367  CG2 VAL   168      38.616   3.973 -17.434  1.00  0.00           C
ATOM   1368  C   VAL   168      37.584   5.607 -14.052  1.00  0.00           C
ATOM   1369  O   VAL   168      36.451   5.224 -13.930  1.00  0.00           O
ATOM   1370  N   PRO   169      38.010   6.616 -13.338  1.00  0.00           N
ATOM   1371  CD  PRO   169      39.334   7.257 -13.468  1.00  0.00           C
ATOM   1372  CG  PRO   169      39.572   8.088 -12.211  1.00  0.00           C
ATOM   1373  CB  PRO   169      38.245   8.049 -11.517  1.00  0.00           C
ATOM   1374  CA  PRO   169      37.228   7.369 -12.409  1.00  0.00           C
ATOM   1375  C   PRO   169      36.161   8.241 -13.126  1.00  0.00           C
ATOM   1376  O   PRO   169      35.962   8.226 -14.341  1.00  0.00           O
ATOM   1377  N   LEU   170      35.417   9.003 -12.273  1.00  0.00           N
ATOM   1378  CA  LEU   170      34.562  10.109 -12.727  1.00  0.00           C
ATOM   1379  CB  LEU   170      33.953  10.707 -11.486  1.00  0.00           C
ATOM   1380  CG  LEU   170      32.927   9.781 -10.884  1.00  0.00           C
ATOM   1381  CD1 LEU   170      32.508  10.282  -9.501  1.00  0.00           C
ATOM   1382  CD2 LEU   170      31.706   9.652 -11.722  1.00  0.00           C
ATOM   1383  C   LEU   170      35.447  11.165 -13.400  1.00  0.00           C
ATOM   1384  O   LEU   170      36.405  11.566 -12.756  1.00  0.00           O
ATOM   1385  N   PRO   171      35.067  11.628 -14.683  1.00  0.00           N
ATOM   1386  CD  PRO   171      34.048  11.079 -15.498  1.00  0.00           C
ATOM   1387  CG  PRO   171      33.875  12.033 -16.731  1.00  0.00           C
ATOM   1388  CB  PRO   171      35.161  12.780 -16.765  1.00  0.00           C
ATOM   1389  CA  PRO   171      35.625  12.859 -15.298  1.00  0.00           C
ATOM   1390  C   PRO   171      35.181  14.101 -14.539  1.00  0.00           C
ATOM   1391  O   PRO   171      34.311  14.105 -13.655  1.00  0.00           O
ATOM   1392  N   ALA   172      35.710  15.245 -14.978  1.00  0.00           N
ATOM   1393  CA  ALA   172      35.454  16.536 -14.277  1.00  0.00           C
ATOM   1394  CB  ALA   172      36.264  17.623 -14.991  1.00  0.00           C
ATOM   1395  C   ALA   172      33.988  16.881 -14.376  1.00  0.00           C
ATOM   1396  O   ALA   172      33.297  16.709 -15.353  1.00  0.00           O
ATOM   1397  N   GLY   173      33.474  17.471 -13.289  1.00  0.00           N
ATOM   1398  CA  GLY   173      32.084  17.448 -12.930  1.00  0.00           C
ATOM   1399  C   GLY   173      31.735  17.317 -11.414  1.00  0.00           C
ATOM   1400  O   GLY   173      32.589  16.892 -10.640  1.00  0.00           O
ATOM   1401  N   ILE   174      30.587  17.837 -11.065  1.00  0.00           N
ATOM   1402  CA  ILE   174      29.979  17.587  -9.682  1.00  0.00           C
ATOM   1403  CB  ILE   174      29.396  18.945  -9.092  1.00  0.00           C
ATOM   1404  CG2 ILE   174      28.644  18.936  -7.819  1.00  0.00           C
ATOM   1405  CG1 ILE   174      30.600  19.925  -9.071  1.00  0.00           C
ATOM   1406  CD1 ILE   174      31.845  19.652  -8.211  1.00  0.00           C
ATOM   1407  C   ILE   174      28.928  16.402  -9.662  1.00  0.00           C
ATOM   1408  O   ILE   174      28.066  16.362 -10.509  1.00  0.00           O
ATOM   1409  N   TYR   175      28.903  15.481  -8.650  1.00  0.00           N
ATOM   1410  CA  TYR   175      28.019  14.282  -8.639  1.00  0.00           C
ATOM   1411  CB  TYR   175      28.931  13.048  -9.023  1.00  0.00           C
ATOM   1412  CG  TYR   175      29.663  13.154 -10.384  1.00  0.00           C
ATOM   1413  CD1 TYR   175      29.010  12.702 -11.516  1.00  0.00           C
ATOM   1414  CE1 TYR   175      29.744  12.727 -12.708  1.00  0.00           C
ATOM   1415  CZ  TYR   175      31.060  13.226 -12.793  1.00  0.00           C
ATOM   1416  OH  TYR   175      31.742  13.294 -13.920  1.00  0.00           O
ATOM   1417  CE2 TYR   175      31.574  13.879 -11.649  1.00  0.00           C
ATOM   1418  CD2 TYR   175      30.904  13.758 -10.482  1.00  0.00           C
ATOM   1419  C   TYR   175      27.351  14.064  -7.262  1.00  0.00           C
ATOM   1420  O   TYR   175      28.024  13.648  -6.293  1.00  0.00           O
ATOM   1421  N   ASN   176      26.008  14.269  -7.251  1.00  0.00           N
ATOM   1422  CA  ASN   176      25.170  13.748  -6.163  1.00  0.00           C
ATOM   1423  CB  ASN   176      23.864  14.538  -6.115  1.00  0.00           C
ATOM   1424  CG  ASN   176      22.956  14.116  -4.987  1.00  0.00           C
ATOM   1425  OD1 ASN   176      23.284  13.681  -3.907  1.00  0.00           O
ATOM   1426  ND2 ASN   176      21.672  14.208  -5.271  1.00  0.00           N
ATOM   1427  C   ASN   176      24.935  12.212  -6.220  1.00  0.00           C
ATOM   1428  O   ASN   176      25.118  11.656  -7.334  1.00  0.00           O
ATOM   1429  N   LEU   177      24.523  11.552  -5.134  1.00  0.00           N
ATOM   1430  CA  LEU   177      24.209  10.158  -5.076  1.00  0.00           C
ATOM   1431  CB  LEU   177      23.833   9.892  -3.572  1.00  0.00           C
ATOM   1432  CG  LEU   177      24.678  10.499  -2.399  1.00  0.00           C
ATOM   1433  CD1 LEU   177      23.973  10.791  -1.074  1.00  0.00           C
ATOM   1434  CD2 LEU   177      26.036   9.694  -2.285  1.00  0.00           C
ATOM   1435  C   LEU   177      23.165   9.655  -6.090  1.00  0.00           C
ATOM   1436  O   LEU   177      23.203   8.519  -6.596  1.00  0.00           O
ATOM   1437  N   ASP   178      22.257  10.554  -6.505  1.00  0.00           N
ATOM   1438  CA  ASP   178      21.293  10.299  -7.621  1.00  0.00           C
ATOM   1439  CB  ASP   178      20.045  11.228  -7.471  1.00  0.00           C
ATOM   1440  CG  ASP   178      19.210  10.872  -6.288  1.00  0.00           C
ATOM   1441  OD1 ASP   178      19.271   9.718  -5.807  1.00  0.00           O
ATOM   1442  OD2 ASP   178      18.451  11.685  -5.827  1.00  0.00           O
ATOM   1443  C   ASP   178      21.959  10.512  -9.016  1.00  0.00           C
ATOM   1444  O   ASP   178      21.715   9.584  -9.860  1.00  0.00           O
ATOM   1445  N   ASP   179      22.821  11.489  -9.278  1.00  0.00           N
ATOM   1446  CA  ASP   179      23.765  11.672 -10.445  1.00  0.00           C
ATOM   1447  CB  ASP   179      24.593  12.979 -10.237  1.00  0.00           C
ATOM   1448  CG  ASP   179      23.854  14.202  -9.833  1.00  0.00           C
ATOM   1449  OD1 ASP   179      22.605  14.321  -9.797  1.00  0.00           O
ATOM   1450  OD2 ASP   179      24.566  15.177  -9.640  1.00  0.00           O
ATOM   1451  C   ASP   179      24.585  10.417 -10.767  1.00  0.00           C
ATOM   1452  O   ASP   179      24.913  10.227 -11.903  1.00  0.00           O
ATOM   1453  N   LEU   180      24.986   9.720  -9.696  1.00  0.00           N
ATOM   1454  CA  LEU   180      25.873   8.519  -9.663  1.00  0.00           C
ATOM   1455  CB  LEU   180      26.645   8.487  -8.381  1.00  0.00           C
ATOM   1456  CG  LEU   180      27.699   9.587  -8.188  1.00  0.00           C
ATOM   1457  CD1 LEU   180      28.135   9.759  -6.698  1.00  0.00           C
ATOM   1458  CD2 LEU   180      28.941   9.397  -9.086  1.00  0.00           C
ATOM   1459  C   LEU   180      25.117   7.221  -9.967  1.00  0.00           C
ATOM   1460  O   LEU   180      25.463   6.466 -10.862  1.00  0.00           O
ATOM   1461  N   LYS   181      23.985   7.073  -9.285  1.00  0.00           N
ATOM   1462  CA  LYS   181      22.982   6.079  -9.662  1.00  0.00           C
ATOM   1463  CB  LYS   181      21.754   6.040  -8.802  1.00  0.00           C
ATOM   1464  CG  LYS   181      22.024   5.498  -7.373  1.00  0.00           C
ATOM   1465  CD  LYS   181      20.765   5.446  -6.509  1.00  0.00           C
ATOM   1466  CE  LYS   181      19.990   6.691  -6.197  1.00  0.00           C
ATOM   1467  NZ  LYS   181      20.720   7.560  -5.293  1.00  0.00           N
ATOM   1468  C   LYS   181      22.592   6.143 -11.101  1.00  0.00           C
ATOM   1469  O   LYS   181      22.865   5.184 -11.841  1.00  0.00           O
ATOM   1470  N   ALA   182      22.180   7.264 -11.599  1.00  0.00           N
ATOM   1471  CA  ALA   182      21.744   7.450 -13.008  1.00  0.00           C
ATOM   1472  CB  ALA   182      21.094   8.842 -13.164  1.00  0.00           C
ATOM   1473  C   ALA   182      22.975   7.191 -13.986  1.00  0.00           C
ATOM   1474  O   ALA   182      22.685   6.580 -15.036  1.00  0.00           O
ATOM   1475  N   LEU   183      24.216   7.705 -13.658  1.00  0.00           N
ATOM   1476  CA  LEU   183      25.410   7.437 -14.402  1.00  0.00           C
ATOM   1477  CB  LEU   183      26.486   8.349 -13.809  1.00  0.00           C
ATOM   1478  CG  LEU   183      27.804   8.184 -14.548  1.00  0.00           C
ATOM   1479  CD1 LEU   183      27.743   8.664 -15.992  1.00  0.00           C
ATOM   1480  CD2 LEU   183      28.794   9.205 -13.834  1.00  0.00           C
ATOM   1481  C   LEU   183      25.798   5.972 -14.506  1.00  0.00           C
ATOM   1482  O   LEU   183      25.809   5.431 -15.663  1.00  0.00           O
ATOM   1483  N   GLY   184      25.876   5.237 -13.415  1.00  0.00           N
ATOM   1484  CA  GLY   184      25.991   3.716 -13.399  1.00  0.00           C
ATOM   1485  C   GLY   184      24.925   2.955 -14.179  1.00  0.00           C
ATOM   1486  O   GLY   184      25.294   2.049 -14.877  1.00  0.00           O
ATOM   1487  N   ARG   185      23.601   3.412 -14.207  1.00  0.00           N
ATOM   1488  CA  ARG   185      22.571   2.756 -15.033  1.00  0.00           C
ATOM   1489  CB  ARG   185      21.199   3.240 -14.772  1.00  0.00           C
ATOM   1490  CG  ARG   185      20.723   2.781 -13.366  1.00  0.00           C
ATOM   1491  CD  ARG   185      19.340   3.357 -13.038  1.00  0.00           C
ATOM   1492  NE  ARG   185      19.112   3.424 -11.546  1.00  0.00           N
ATOM   1493  CZ  ARG   185      18.650   2.552 -10.703  1.00  0.00           C
ATOM   1494  NH1 ARG   185      18.448   1.309 -11.007  1.00  0.00           N
ATOM   1495  NH2 ARG   185      18.205   2.874  -9.524  1.00  0.00           N
ATOM   1496  C   ARG   185      22.902   2.891 -16.545  1.00  0.00           C
ATOM   1497  O   ARG   185      22.715   1.928 -17.285  1.00  0.00           O
ATOM   1498  N   ARG   186      23.335   4.084 -16.917  1.00  0.00           N
ATOM   1499  CA  ARG   186      23.813   4.481 -18.292  1.00  0.00           C
ATOM   1500  CB  ARG   186      23.763   5.990 -18.298  1.00  0.00           C
ATOM   1501  CG  ARG   186      24.023   6.594 -19.743  1.00  0.00           C
ATOM   1502  CD  ARG   186      24.276   8.135 -19.525  1.00  0.00           C
ATOM   1503  NE  ARG   186      23.262   8.803 -18.605  1.00  0.00           N
ATOM   1504  CZ  ARG   186      23.550   9.327 -17.405  1.00  0.00           C
ATOM   1505  NH1 ARG   186      24.760   9.664 -17.015  1.00  0.00           N
ATOM   1506  NH2 ARG   186      22.688   9.757 -16.562  1.00  0.00           N
ATOM   1507  C   ARG   186      25.091   3.778 -18.752  1.00  0.00           C
ATOM   1508  O   ARG   186      25.239   3.470 -19.955  1.00  0.00           O
ATOM   1509  N   GLN   187      26.008   3.486 -17.803  1.00  0.00           N
ATOM   1510  CA  GLN   187      27.265   2.969 -18.171  1.00  0.00           C
ATOM   1511  CB  GLN   187      28.404   3.600 -17.441  1.00  0.00           C
ATOM   1512  CG  GLN   187      28.665   5.140 -17.496  1.00  0.00           C
ATOM   1513  CD  GLN   187      28.354   5.682 -18.947  1.00  0.00           C
ATOM   1514  OE1 GLN   187      28.790   5.155 -20.012  1.00  0.00           O
ATOM   1515  NE2 GLN   187      27.457   6.557 -19.115  1.00  0.00           N
ATOM   1516  C   GLN   187      27.303   1.442 -18.006  1.00  0.00           C
ATOM   1517  O   GLN   187      27.860   0.820 -18.880  1.00  0.00           O
ATOM   1518  N   GLY   188      26.663   0.943 -16.950  1.00  0.00           N
ATOM   1519  CA  GLY   188      26.560  -0.528 -16.690  1.00  0.00           C
ATOM   1520  C   GLY   188      27.404  -0.977 -15.494  1.00  0.00           C
ATOM   1521  O   GLY   188      27.802  -2.128 -15.515  1.00  0.00           O
ATOM   1522  N   TRP   189      27.874  -0.095 -14.619  1.00  0.00           N
ATOM   1523  CA  TRP   189      28.695  -0.507 -13.449  1.00  0.00           C
ATOM   1524  CB  TRP   189      30.187  -0.400 -13.734  1.00  0.00           C
ATOM   1525  CG  TRP   189      30.622   0.891 -14.484  1.00  0.00           C
ATOM   1526  CD1 TRP   189      31.441   0.906 -15.604  1.00  0.00           C
ATOM   1527  NE1 TRP   189      31.812   2.155 -16.020  1.00  0.00           N
ATOM   1528  CE2 TRP   189      31.120   3.050 -15.240  1.00  0.00           C
ATOM   1529  CZ2 TRP   189      31.094   4.459 -15.299  1.00  0.00           C
ATOM   1530  CH2 TRP   189      30.451   5.185 -14.241  1.00  0.00           C
ATOM   1531  CZ3 TRP   189      29.763   4.517 -13.225  1.00  0.00           C
ATOM   1532  CE3 TRP   189      29.878   3.102 -13.155  1.00  0.00           C
ATOM   1533  CD2 TRP   189      30.539   2.307 -14.151  1.00  0.00           C
ATOM   1534  C   TRP   189      28.322   0.158 -12.142  1.00  0.00           C
ATOM   1535  O   TRP   189      27.593   1.149 -12.131  1.00  0.00           O
ATOM   1536  N   CYS   190      28.816  -0.364 -10.978  1.00  0.00           N
ATOM   1537  CA  CYS   190      28.347   0.030  -9.634  1.00  0.00           C
ATOM   1538  CB  CYS   190      28.968  -0.871  -8.586  1.00  0.00           C
ATOM   1539  SG  CYS   190      28.269  -0.456  -6.924  1.00  0.00           S
ATOM   1540  C   CYS   190      28.705   1.414  -9.275  1.00  0.00           C
ATOM   1541  O   CYS   190      29.898   1.702  -9.292  1.00  0.00           O
ATOM   1542  N   PRO   191      27.729   2.306  -9.014  1.00  0.00           N
ATOM   1543  CD  PRO   191      26.307   2.146  -9.294  1.00  0.00           C
ATOM   1544  CG  PRO   191      25.706   3.512  -9.378  1.00  0.00           C
ATOM   1545  CB  PRO   191      26.552   4.386  -8.475  1.00  0.00           C
ATOM   1546  CA  PRO   191      27.894   3.704  -8.509  1.00  0.00           C
ATOM   1547  C   PRO   191      28.531   3.720  -7.065  1.00  0.00           C
ATOM   1548  O   PRO   191      29.341   4.614  -6.753  1.00  0.00           O
ATOM   1549  N   TYR   192      28.154   2.822  -6.084  1.00  0.00           N
ATOM   1550  CA  TYR   192      28.781   2.673  -4.766  1.00  0.00           C
ATOM   1551  CB  TYR   192      28.057   1.592  -3.989  1.00  0.00           C
ATOM   1552  CG  TYR   192      28.560   1.420  -2.575  1.00  0.00           C
ATOM   1553  CD1 TYR   192      28.333   2.446  -1.639  1.00  0.00           C
ATOM   1554  CE1 TYR   192      28.927   2.403  -0.385  1.00  0.00           C
ATOM   1555  CZ  TYR   192      29.569   1.226  -0.038  1.00  0.00           C
ATOM   1556  OH  TYR   192      30.025   1.246   1.208  1.00  0.00           O
ATOM   1557  CE2 TYR   192      29.786   0.149  -0.884  1.00  0.00           C
ATOM   1558  CD2 TYR   192      29.275   0.253  -2.198  1.00  0.00           C
ATOM   1559  C   TYR   192      30.300   2.418  -4.802  1.00  0.00           C
ATOM   1560  O   TYR   192      31.067   3.265  -4.346  1.00  0.00           O
ATOM   1561  N   PHE   193      30.760   1.262  -5.280  1.00  0.00           N
ATOM   1562  CA  PHE   193      32.179   0.953  -5.523  1.00  0.00           C
ATOM   1563  CB  PHE   193      32.287  -0.482  -6.058  1.00  0.00           C
ATOM   1564  CG  PHE   193      32.038  -1.566  -5.070  1.00  0.00           C
ATOM   1565  CD1 PHE   193      32.775  -1.631  -3.921  1.00  0.00           C
ATOM   1566  CE1 PHE   193      32.533  -2.554  -2.916  1.00  0.00           C
ATOM   1567  CZ  PHE   193      31.505  -3.519  -3.065  1.00  0.00           C
ATOM   1568  CE2 PHE   193      30.715  -3.446  -4.213  1.00  0.00           C
ATOM   1569  CD2 PHE   193      30.949  -2.429  -5.220  1.00  0.00           C
ATOM   1570  C   PHE   193      32.848   1.949  -6.449  1.00  0.00           C
ATOM   1571  O   PHE   193      34.016   2.228  -6.179  1.00  0.00           O
ATOM   1572  N   LEU   194      32.228   2.577  -7.442  1.00  0.00           N
ATOM   1573  CA  LEU   194      32.887   3.638  -8.257  1.00  0.00           C
ATOM   1574  CB  LEU   194      32.290   3.752  -9.613  1.00  0.00           C
ATOM   1575  CG  LEU   194      33.030   4.807 -10.515  1.00  0.00           C
ATOM   1576  CD1 LEU   194      33.405   4.120 -11.847  1.00  0.00           C
ATOM   1577  CD2 LEU   194      32.100   5.920 -10.927  1.00  0.00           C
ATOM   1578  C   LEU   194      33.114   5.013  -7.506  1.00  0.00           C
ATOM   1579  O   LEU   194      34.217   5.479  -7.493  1.00  0.00           O
ATOM   1580  N   ALA   195      32.092   5.539  -6.863  1.00  0.00           N
ATOM   1581  CA  ALA   195      32.336   6.785  -6.130  1.00  0.00           C
ATOM   1582  CB  ALA   195      30.918   7.340  -5.714  1.00  0.00           C
ATOM   1583  C   ALA   195      33.267   6.517  -4.951  1.00  0.00           C
ATOM   1584  O   ALA   195      34.107   7.362  -4.674  1.00  0.00           O
ATOM   1585  N   ARG   196      33.177   5.396  -4.236  1.00  0.00           N
ATOM   1586  CA  ARG   196      34.286   5.082  -3.354  1.00  0.00           C
ATOM   1587  CB  ARG   196      34.132   3.617  -2.889  1.00  0.00           C
ATOM   1588  CG  ARG   196      33.035   3.275  -1.932  1.00  0.00           C
ATOM   1589  CD  ARG   196      32.651   1.782  -1.853  1.00  0.00           C
ATOM   1590  NE  ARG   196      33.842   0.951  -1.761  1.00  0.00           N
ATOM   1591  CZ  ARG   196      34.574   0.791  -0.634  1.00  0.00           C
ATOM   1592  NH1 ARG   196      34.174   1.214   0.525  1.00  0.00           N
ATOM   1593  NH2 ARG   196      35.797   0.347  -0.845  1.00  0.00           N
ATOM   1594  C   ARG   196      35.709   5.186  -3.946  1.00  0.00           C
ATOM   1595  O   ARG   196      36.604   5.712  -3.254  1.00  0.00           O
ATOM   1596  N   TYR   197      36.010   4.620  -5.123  1.00  0.00           N
ATOM   1597  CA  TYR   197      37.323   4.643  -5.781  1.00  0.00           C
ATOM   1598  CB  TYR   197      37.261   3.524  -6.809  1.00  0.00           C
ATOM   1599  CG  TYR   197      38.029   3.788  -8.059  1.00  0.00           C
ATOM   1600  CD1 TYR   197      39.395   3.556  -8.140  1.00  0.00           C
ATOM   1601  CE1 TYR   197      40.046   3.684  -9.356  1.00  0.00           C
ATOM   1602  CZ  TYR   197      39.388   4.022 -10.568  1.00  0.00           C
ATOM   1603  OH  TYR   197      40.047   4.098 -11.655  1.00  0.00           O
ATOM   1604  CE2 TYR   197      38.009   4.085 -10.506  1.00  0.00           C
ATOM   1605  CD2 TYR   197      37.289   3.984  -9.277  1.00  0.00           C
ATOM   1606  C   TYR   197      37.660   6.056  -6.278  1.00  0.00           C
ATOM   1607  O   TYR   197      38.827   6.435  -6.286  1.00  0.00           O
ATOM   1608  N   SER   198      36.682   6.872  -6.614  1.00  0.00           N
ATOM   1609  CA  SER   198      36.790   8.235  -7.154  1.00  0.00           C
ATOM   1610  CB  SER   198      35.440   8.532  -7.805  1.00  0.00           C
ATOM   1611  OG  SER   198      35.075   7.628  -8.866  1.00  0.00           O
ATOM   1612  C   SER   198      37.125   9.295  -6.156  1.00  0.00           C
ATOM   1613  O   SER   198      37.384  10.410  -6.481  1.00  0.00           O
ATOM   1614  N   ILE   199      37.089   8.949  -4.896  1.00  0.00           N
ATOM   1615  CA  ILE   199      37.501   9.783  -3.769  1.00  0.00           C
ATOM   1616  CB  ILE   199      37.284   9.009  -2.449  1.00  0.00           C
ATOM   1617  CG2 ILE   199      38.000   9.493  -1.220  1.00  0.00           C
ATOM   1618  CG1 ILE   199      35.708   9.065  -2.232  1.00  0.00           C
ATOM   1619  CD1 ILE   199      35.087   8.377  -0.985  1.00  0.00           C
ATOM   1620  C   ILE   199      38.938  10.256  -3.936  1.00  0.00           C
ATOM   1621  O   ILE   199      39.247  11.404  -3.518  1.00  0.00           O
ATOM   1622  N   LEU   200      39.862   9.308  -4.381  1.00  0.00           N
ATOM   1623  CA  LEU   200      41.281   9.580  -4.323  1.00  0.00           C
ATOM   1624  CB  LEU   200      42.024   8.313  -4.715  1.00  0.00           C
ATOM   1625  CG  LEU   200      43.524   8.572  -4.999  1.00  0.00           C
ATOM   1626  CD1 LEU   200      44.326   8.938  -3.783  1.00  0.00           C
ATOM   1627  CD2 LEU   200      44.129   7.349  -5.628  1.00  0.00           C
ATOM   1628  C   LEU   200      41.603  10.771  -5.262  1.00  0.00           C
ATOM   1629  O   LEU   200      42.317  11.678  -4.952  1.00  0.00           O
ATOM   1630  N   HIE   201      41.032  10.786  -6.427  1.00  0.00           N
ATOM   1631  CA  HIE   201      41.153  11.739  -7.599  1.00  0.00           C
ATOM   1632  CB  HIE   201      40.471  11.104  -8.803  1.00  0.00           C
ATOM   1633  CG  HIE   201      40.920   9.659  -9.016  1.00  0.00           C
ATOM   1634  ND1 HIE   201      40.322   8.560  -8.345  1.00  0.00           N
ATOM   1635  CE1 HIE   201      41.011   7.513  -8.743  1.00  0.00           C
ATOM   1636  NE2 HIE   201      42.016   7.853  -9.565  1.00  0.00           N
ATOM   1637  CD2 HIE   201      42.000   9.196  -9.688  1.00  0.00           C
ATOM   1638  C   HIE   201      40.415  13.097  -7.420  1.00  0.00           C
ATOM   1639  O   HIE   201      40.860  14.136  -7.977  1.00  0.00           O
ATOM   1640  N   ALA   202      39.317  12.994  -6.630  1.00  0.00           N
ATOM   1641  CA  ALA   202      38.413  14.110  -6.360  1.00  0.00           C
ATOM   1642  CB  ALA   202      37.211  13.575  -5.513  1.00  0.00           C
ATOM   1643  C   ALA   202      39.126  15.273  -5.675  1.00  0.00           C
ATOM   1644  O   ALA   202      39.863  15.190  -4.692  1.00  0.00           O
ATOM   1645  N   ASN   203      38.687  16.466  -6.022  1.00  0.00           N
ATOM   1646  CA  ASN   203      39.212  17.788  -5.527  1.00  0.00           C
ATOM   1647  CB  ASN   203      39.221  18.890  -6.593  1.00  0.00           C
ATOM   1648  CG  ASN   203      39.813  18.703  -7.973  1.00  0.00           C
ATOM   1649  OD1 ASN   203      39.505  17.857  -8.761  1.00  0.00           O
ATOM   1650  ND2 ASN   203      40.827  19.472  -8.269  1.00  0.00           N
ATOM   1651  C   ASN   203      38.480  18.161  -4.251  1.00  0.00           C
ATOM   1652  O   ASN   203      38.911  18.960  -3.404  1.00  0.00           O
ATOM   1653  N   VAL   204      37.318  17.528  -4.091  1.00  0.00           N
ATOM   1654  CA  VAL   204      36.446  17.589  -2.928  1.00  0.00           C
ATOM   1655  CB  VAL   204      35.615  18.889  -2.911  1.00  0.00           C
ATOM   1656  CG1 VAL   204      34.734  19.022  -4.155  1.00  0.00           C
ATOM   1657  CG2 VAL   204      34.618  18.948  -1.687  1.00  0.00           C
ATOM   1658  C   VAL   204      35.579  16.355  -2.828  1.00  0.00           C
ATOM   1659  O   VAL   204      35.012  15.911  -3.838  1.00  0.00           O
ATOM   1660  N   VAL   205      35.387  15.832  -1.669  1.00  0.00           N
ATOM   1661  CA  VAL   205      34.403  14.842  -1.375  1.00  0.00           C
ATOM   1662  CB  VAL   205      35.036  13.496  -0.959  1.00  0.00           C
ATOM   1663  CG1 VAL   205      33.950  12.362  -1.116  1.00  0.00           C
ATOM   1664  CG2 VAL   205      36.185  13.159  -2.055  1.00  0.00           C
ATOM   1665  C   VAL   205      33.432  15.327  -0.282  1.00  0.00           C
ATOM   1666  O   VAL   205      33.802  15.932   0.715  1.00  0.00           O
ATOM   1667  N   VAL   206      32.136  15.093  -0.549  1.00  0.00           N
ATOM   1668  CA  VAL   206      31.049  15.287   0.421  1.00  0.00           C
ATOM   1669  CB  VAL   206      29.848  16.022  -0.276  1.00  0.00           C
ATOM   1670  CG1 VAL   206      28.691  16.413   0.757  1.00  0.00           C
ATOM   1671  CG2 VAL   206      30.408  17.356  -0.883  1.00  0.00           C
ATOM   1672  C   VAL   206      30.610  13.921   1.049  1.00  0.00           C
ATOM   1673  O   VAL   206      30.544  12.882   0.377  1.00  0.00           O
ATOM   1674  N   TYR   207      30.482  13.909   2.411  1.00  0.00           N
ATOM   1675  CA  TYR   207      30.963  12.767   3.177  1.00  0.00           C
ATOM   1676  CB  TYR   207      32.406  13.143   3.562  1.00  0.00           C
ATOM   1677  CG  TYR   207      33.347  11.988   3.721  1.00  0.00           C
ATOM   1678  CD1 TYR   207      33.915  11.295   2.594  1.00  0.00           C
ATOM   1679  CE1 TYR   207      35.086  10.536   2.755  1.00  0.00           C
ATOM   1680  CZ  TYR   207      35.693  10.434   4.040  1.00  0.00           C
ATOM   1681  OH  TYR   207      36.791   9.601   4.248  1.00  0.00           O
ATOM   1682  CE2 TYR   207      35.053  10.997   5.150  1.00  0.00           C
ATOM   1683  CD2 TYR   207      33.834  11.745   5.042  1.00  0.00           C
ATOM   1684  C   TYR   207      30.121  12.432   4.424  1.00  0.00           C
ATOM   1685  O   TYR   207      29.566  13.408   4.977  1.00  0.00           O
ATOM   1686  N   SER   208      30.051  11.231   4.918  1.00  0.00           N
ATOM   1687  CA  SER   208      29.423  10.897   6.191  1.00  0.00           C
ATOM   1688  CB  SER   208      29.194   9.378   6.373  1.00  0.00           C
ATOM   1689  OG  SER   208      28.785   9.067   7.650  1.00  0.00           O
ATOM   1690  C   SER   208      30.347  11.242   7.334  1.00  0.00           C
ATOM   1691  O   SER   208      31.576  11.076   7.218  1.00  0.00           O
ATOM   1692  N   TYR   209      29.815  11.794   8.388  1.00  0.00           N
ATOM   1693  CA  TYR   209      30.597  11.844   9.644  1.00  0.00           C
ATOM   1694  CB  TYR   209      29.659  12.021  10.782  1.00  0.00           C
ATOM   1695  CG  TYR   209      29.053  13.416  11.022  1.00  0.00           C
ATOM   1696  CD1 TYR   209      28.325  13.507  12.171  1.00  0.00           C
ATOM   1697  CE1 TYR   209      27.620  14.722  12.492  1.00  0.00           C
ATOM   1698  CZ  TYR   209      27.742  15.902  11.667  1.00  0.00           C
ATOM   1699  OH  TYR   209      27.028  17.042  11.860  1.00  0.00           O
ATOM   1700  CE2 TYR   209      28.698  15.807  10.587  1.00  0.00           C
ATOM   1701  CD2 TYR   209      29.258  14.508  10.211  1.00  0.00           C
ATOM   1702  C   TYR   209      31.420  10.633  10.064  1.00  0.00           C
ATOM   1703  O   TYR   209      32.522  10.769  10.592  1.00  0.00           O
ATOM   1704  N   HIE   210      30.830   9.437   9.896  1.00  0.00           N
ATOM   1705  CA  HIE   210      31.368   8.172  10.339  1.00  0.00           C
ATOM   1706  CB  HIE   210      30.246   7.065  10.332  1.00  0.00           C
ATOM   1707  CG  HIE   210      29.194   7.390  11.311  1.00  0.00           C
ATOM   1708  ND1 HIE   210      28.286   8.436  11.141  1.00  0.00           N
ATOM   1709  CE1 HIE   210      27.517   8.457  12.228  1.00  0.00           C
ATOM   1710  NE2 HIE   210      27.972   7.535  13.136  1.00  0.00           N
ATOM   1711  CD2 HIE   210      29.082   6.904  12.557  1.00  0.00           C
ATOM   1712  C   HIE   210      32.566   7.762   9.446  1.00  0.00           C
ATOM   1713  O   HIE   210      33.470   7.119   9.943  1.00  0.00           O
ATOM   1714  N   TYR   211      32.703   8.212   8.197  1.00  0.00           N
ATOM   1715  CA  TYR   211      33.796   7.911   7.305  1.00  0.00           C
ATOM   1716  CB  TYR   211      33.424   8.321   5.836  1.00  0.00           C
ATOM   1717  CG  TYR   211      32.187   7.622   5.184  1.00  0.00           C
ATOM   1718  CD1 TYR   211      31.586   8.179   3.975  1.00  0.00           C
ATOM   1719  CE1 TYR   211      30.354   7.704   3.463  1.00  0.00           C
ATOM   1720  CZ  TYR   211      29.807   6.578   4.085  1.00  0.00           C
ATOM   1721  OH  TYR   211      28.651   6.052   3.600  1.00  0.00           O
ATOM   1722  CE2 TYR   211      30.433   5.886   5.108  1.00  0.00           C
ATOM   1723  CD2 TYR   211      31.590   6.477   5.701  1.00  0.00           C
ATOM   1724  C   TYR   211      35.176   8.612   7.606  1.00  0.00           C
ATOM   1725  O   TYR   211      36.162   8.474   6.899  1.00  0.00           O
ATOM   1726  N   LEU   212      35.285   9.253   8.750  1.00  0.00           N
ATOM   1727  CA  LEU   212      36.453   9.561   9.610  1.00  0.00           C
ATOM   1728  CB  LEU   212      36.805  11.038   9.592  1.00  0.00           C
ATOM   1729  CG  LEU   212      37.025  11.831   8.321  1.00  0.00           C
ATOM   1730  CD1 LEU   212      37.165  13.340   8.530  1.00  0.00           C
ATOM   1731  CD2 LEU   212      38.320  11.434   7.624  1.00  0.00           C
ATOM   1732  C   LEU   212      36.201   9.028  11.042  1.00  0.00           C
ATOM   1733  O   LEU   212      37.079   8.463  11.664  1.00  0.00           O
ATOM   1734  N   LEU   213      35.003   9.301  11.549  1.00  0.00           N
ATOM   1735  CA  LEU   213      34.719   9.131  13.015  1.00  0.00           C
ATOM   1736  CB  LEU   213      33.574  10.059  13.513  1.00  0.00           C
ATOM   1737  CG  LEU   213      33.928  11.561  13.392  1.00  0.00           C
ATOM   1738  CD1 LEU   213      32.730  12.489  13.737  1.00  0.00           C
ATOM   1739  CD2 LEU   213      35.059  12.141  14.199  1.00  0.00           C
ATOM   1740  C   LEU   213      34.496   7.642  13.509  1.00  0.00           C
ATOM   1741  O   LEU   213      34.390   7.507  14.721  1.00  0.00           O
ATOM   1742  N   ASP   214      34.601   6.587  12.747  1.00  0.00           N
ATOM   1743  CA  ASP   214      34.670   5.197  13.266  1.00  0.00           C
ATOM   1744  CB  ASP   214      33.368   4.470  12.856  1.00  0.00           C
ATOM   1745  CG  ASP   214      33.359   3.028  13.416  1.00  0.00           C
ATOM   1746  OD1 ASP   214      32.363   2.340  13.076  1.00  0.00           O
ATOM   1747  OD2 ASP   214      34.194   2.665  14.347  1.00  0.00           O
ATOM   1748  C   ASP   214      35.951   4.607  12.703  1.00  0.00           C
ATOM   1749  O   ASP   214      35.980   3.870  11.711  1.00  0.00           O
ATOM   1750  N   PRO   215      37.106   5.112  13.217  1.00  0.00           N
ATOM   1751  CD  PRO   215      37.212   5.867  14.451  1.00  0.00           C
ATOM   1752  CG  PRO   215      38.632   5.667  14.899  1.00  0.00           C
ATOM   1753  CB  PRO   215      39.333   5.683  13.536  1.00  0.00           C
ATOM   1754  CA  PRO   215      38.403   4.930  12.628  1.00  0.00           C
ATOM   1755  C   PRO   215      38.835   3.494  12.392  1.00  0.00           C
ATOM   1756  O   PRO   215      39.653   3.273  11.509  1.00  0.00           O
ATOM   1757  N   LYS   216      38.284   2.525  13.187  1.00  0.00           N
ATOM   1758  CA  LYS   216      38.511   1.051  12.883  1.00  0.00           C
ATOM   1759  CB  LYS   216      37.935   0.257  14.056  1.00  0.00           C
ATOM   1760  CG  LYS   216      36.445  -0.051  14.024  1.00  0.00           C
ATOM   1761  CD  LYS   216      35.896  -0.872  15.184  1.00  0.00           C
ATOM   1762  CE  LYS   216      34.354  -1.025  15.120  1.00  0.00           C
ATOM   1763  NZ  LYS   216      33.766   0.221  15.572  1.00  0.00           N
ATOM   1764  C   LYS   216      37.976   0.530  11.543  1.00  0.00           C
ATOM   1765  O   LYS   216      38.294  -0.591  11.070  1.00  0.00           O
ATOM   1766  N   ILE   217      37.248   1.384  10.836  1.00  0.00           N
ATOM   1767  CA  ILE   217      36.734   1.078   9.433  1.00  0.00           C
ATOM   1768  CB  ILE   217      35.317   0.517   9.432  1.00  0.00           C
ATOM   1769  CG2 ILE   217      34.333   1.526  10.057  1.00  0.00           C
ATOM   1770  CG1 ILE   217      34.739   0.031   8.050  1.00  0.00           C
ATOM   1771  CD1 ILE   217      35.619  -1.090   7.334  1.00  0.00           C
ATOM   1772  C   ILE   217      36.933   2.275   8.573  1.00  0.00           C
ATOM   1773  O   ILE   217      37.201   2.218   7.407  1.00  0.00           O
ATOM   1774  N   ALA   218      36.892   3.510   9.128  1.00  0.00           N
ATOM   1775  CA  ALA   218      36.962   4.717   8.306  1.00  0.00           C
ATOM   1776  CB  ALA   218      36.712   5.879   9.180  1.00  0.00           C
ATOM   1777  C   ALA   218      38.299   4.893   7.585  1.00  0.00           C
ATOM   1778  O   ALA   218      38.254   5.567   6.498  1.00  0.00           O
ATOM   1779  N   ASP   219      39.425   4.380   8.092  1.00  0.00           N
ATOM   1780  CA  ASP   219      40.747   4.450   7.507  1.00  0.00           C
ATOM   1781  CB  ASP   219      41.716   3.482   8.146  1.00  0.00           C
ATOM   1782  CG  ASP   219      43.154   3.836   7.747  1.00  0.00           C
ATOM   1783  OD1 ASP   219      43.397   5.080   7.545  1.00  0.00           O
ATOM   1784  OD2 ASP   219      43.977   2.966   7.505  1.00  0.00           O
ATOM   1785  C   ASP   219      40.633   4.003   6.065  1.00  0.00           C
ATOM   1786  O   ASP   219      41.231   4.571   5.235  1.00  0.00           O
ATOM   1787  N   LEU   220      39.754   3.011   5.737  1.00  0.00           N
ATOM   1788  CA  LEU   220      39.481   2.462   4.427  1.00  0.00           C
ATOM   1789  CB  LEU   220      38.105   1.716   4.579  1.00  0.00           C
ATOM   1790  CG  LEU   220      37.603   0.917   3.360  1.00  0.00           C
ATOM   1791  CD1 LEU   220      36.709  -0.211   3.834  1.00  0.00           C
ATOM   1792  CD2 LEU   220      36.840   1.817   2.364  1.00  0.00           C
ATOM   1793  C   LEU   220      39.337   3.461   3.346  1.00  0.00           C
ATOM   1794  O   LEU   220      39.868   3.373   2.241  1.00  0.00           O
ATOM   1795  N   VAL   221      38.666   4.580   3.713  1.00  0.00           N
ATOM   1796  CA  VAL   221      38.322   5.670   2.826  1.00  0.00           C
ATOM   1797  CB  VAL   221      36.909   6.223   3.099  1.00  0.00           C
ATOM   1798  CG1 VAL   221      36.434   7.000   1.940  1.00  0.00           C
ATOM   1799  CG2 VAL   221      35.881   5.168   3.502  1.00  0.00           C
ATOM   1800  C   VAL   221      39.425   6.726   3.138  1.00  0.00           C
ATOM   1801  O   VAL   221      39.873   7.374   2.214  1.00  0.00           O
ATOM   1802  N   SER   222      39.738   6.903   4.410  1.00  0.00           N
ATOM   1803  CA  SER   222      40.518   8.055   4.855  1.00  0.00           C
ATOM   1804  CB  SER   222      40.594   8.234   6.399  1.00  0.00           C
ATOM   1805  OG  SER   222      39.316   8.325   6.972  1.00  0.00           O
ATOM   1806  C   SER   222      41.955   8.036   4.471  1.00  0.00           C
ATOM   1807  O   SER   222      42.555   9.104   4.292  1.00  0.00           O
ATOM   1808  N   LYS   223      42.545   6.847   4.192  1.00  0.00           N
ATOM   1809  CA  LYS   223      43.876   6.661   3.713  1.00  0.00           C
ATOM   1810  CB  LYS   223      44.225   5.144   3.905  1.00  0.00           C
ATOM   1811  CG  LYS   223      43.408   4.214   2.962  1.00  0.00           C
ATOM   1812  CD  LYS   223      43.402   2.802   3.478  1.00  0.00           C
ATOM   1813  CE  LYS   223      44.801   2.321   3.876  1.00  0.00           C
ATOM   1814  NZ  LYS   223      44.774   0.871   4.159  1.00  0.00           N
ATOM   1815  C   LYS   223      44.061   7.062   2.234  1.00  0.00           C
ATOM   1816  O   LYS   223      45.195   7.316   1.822  1.00  0.00           O
ATOM   1817  N   GLU   224      42.985   7.237   1.450  1.00  0.00           N
ATOM   1818  CA  GLU   224      43.045   7.736   0.072  1.00  0.00           C
ATOM   1819  CB  GLU   224      41.776   7.221  -0.665  1.00  0.00           C
ATOM   1820  CG  GLU   224      41.711   5.673  -0.794  1.00  0.00           C
ATOM   1821  CD  GLU   224      42.997   4.941  -1.136  1.00  0.00           C
ATOM   1822  OE1 GLU   224      43.759   5.457  -1.965  1.00  0.00           O
ATOM   1823  OE2 GLU   224      43.308   3.839  -0.679  1.00  0.00           O
ATOM   1824  C   GLU   224      43.181   9.292  -0.036  1.00  0.00           C
ATOM   1825  O   GLU   224      42.819   9.846  -1.037  1.00  0.00           O
ATOM   1826  N   LEU   225      43.638   9.905   1.054  1.00  0.00           N
ATOM   1827  CA  LEU   225      43.615  11.335   1.310  1.00  0.00           C
ATOM   1828  CB  LEU   225      42.554  11.673   2.326  1.00  0.00           C
ATOM   1829  CG  LEU   225      41.117  11.025   2.081  1.00  0.00           C
ATOM   1830  CD1 LEU   225      40.209  11.407   3.344  1.00  0.00           C
ATOM   1831  CD2 LEU   225      40.425  11.601   0.877  1.00  0.00           C
ATOM   1832  C   LEU   225      45.000  11.705   1.924  1.00  0.00           C
ATOM   1833  O   LEU   225      45.434  11.000   2.868  1.00  0.00           O
ATOM   1834  N   ALA   226      45.617  12.779   1.486  1.00  0.00           N
ATOM   1835  CA  ALA   226      46.929  13.182   1.908  1.00  0.00           C
ATOM   1836  CB  ALA   226      47.508  14.089   0.817  1.00  0.00           C
ATOM   1837  C   ALA   226      46.928  13.822   3.304  1.00  0.00           C
ATOM   1838  O   ALA   226      45.877  14.132   3.884  1.00  0.00           O
ATOM   1839  N   ARG   227      48.091  14.151   3.917  1.00  0.00           N
ATOM   1840  CA  ARG   227      48.154  15.002   5.084  1.00  0.00           C
ATOM   1841  CB  ARG   227      49.612  14.977   5.684  1.00  0.00           C
ATOM   1842  CG  ARG   227      49.617  15.588   6.999  1.00  0.00           C
ATOM   1843  CD  ARG   227      50.938  15.420   7.779  1.00  0.00           C
ATOM   1844  NE  ARG   227      50.815  16.225   9.005  1.00  0.00           N
ATOM   1845  CZ  ARG   227      50.089  15.957  10.066  1.00  0.00           C
ATOM   1846  NH1 ARG   227      49.496  14.803  10.103  1.00  0.00           N
ATOM   1847  NH2 ARG   227      49.902  16.719  11.134  1.00  0.00           N
ATOM   1848  C   ARG   227      47.503  16.433   4.848  1.00  0.00           C
ATOM   1849  O   ARG   227      47.175  17.145   5.736  1.00  0.00           O
ATOM   1850  N   LYS   228      47.554  16.872   3.563  1.00  0.00           N
ATOM   1851  CA  LYS   228      47.112  18.130   3.128  1.00  0.00           C
ATOM   1852  CB  LYS   228      47.973  18.710   2.016  1.00  0.00           C
ATOM   1853  CG  LYS   228      49.477  18.783   2.388  1.00  0.00           C
ATOM   1854  CD  LYS   228      49.837  19.397   3.736  1.00  0.00           C
ATOM   1855  CE  LYS   228      51.338  19.533   4.007  1.00  0.00           C
ATOM   1856  NZ  LYS   228      51.776  20.952   3.901  1.00  0.00           N
ATOM   1857  C   LYS   228      45.577  18.096   2.857  1.00  0.00           C
ATOM   1858  O   LYS   228      45.009  19.045   2.296  1.00  0.00           O
ATOM   1859  N   ALA   229      44.973  16.950   3.153  1.00  0.00           N
ATOM   1860  CA  ALA   229      43.466  17.024   3.025  1.00  0.00           C
ATOM   1861  CB  ALA   229      42.883  15.606   3.017  1.00  0.00           C
ATOM   1862  C   ALA   229      42.781  17.841   4.114  1.00  0.00           C
ATOM   1863  O   ALA   229      42.947  17.530   5.309  1.00  0.00           O
ATOM   1864  N   VAL   230      42.029  18.975   3.800  1.00  0.00           N
ATOM   1865  CA  VAL   230      41.218  19.771   4.774  1.00  0.00           C
ATOM   1866  CB  VAL   230      40.901  21.200   4.237  1.00  0.00           C
ATOM   1867  CG1 VAL   230      40.266  22.062   5.318  1.00  0.00           C
ATOM   1868  CG2 VAL   230      42.173  21.907   3.736  1.00  0.00           C
ATOM   1869  C   VAL   230      39.981  18.882   5.034  1.00  0.00           C
ATOM   1870  O   VAL   230      39.256  18.484   4.081  1.00  0.00           O
ATOM   1871  N   VAL   231      39.730  18.736   6.330  1.00  0.00           N
ATOM   1872  CA  VAL   231      38.457  18.278   6.783  1.00  0.00           C
ATOM   1873  CB  VAL   231      38.750  17.093   7.741  1.00  0.00           C
ATOM   1874  CG1 VAL   231      37.532  16.495   8.568  1.00  0.00           C
ATOM   1875  CG2 VAL   231      39.453  15.916   7.015  1.00  0.00           C
ATOM   1876  C   VAL   231      37.507  19.346   7.439  1.00  0.00           C
ATOM   1877  O   VAL   231      37.966  20.196   8.176  1.00  0.00           O
ATOM   1878  N   VAL   232      36.166  19.184   7.270  1.00  0.00           N
ATOM   1879  CA  VAL   232      35.174  19.914   8.011  1.00  0.00           C
ATOM   1880  CB  VAL   232      34.645  21.244   7.475  1.00  0.00           C
ATOM   1881  CG1 VAL   232      33.884  21.101   6.145  1.00  0.00           C
ATOM   1882  CG2 VAL   232      33.659  22.032   8.397  1.00  0.00           C
ATOM   1883  C   VAL   232      34.150  18.911   8.509  1.00  0.00           C
ATOM   1884  O   VAL   232      33.782  17.979   7.773  1.00  0.00           O
ATOM   1885  N   PHE   233      33.738  19.040   9.693  1.00  0.00           N
ATOM   1886  CA  PHE   233      32.444  18.495  10.239  1.00  0.00           C
ATOM   1887  CB  PHE   233      32.738  17.920  11.580  1.00  0.00           C
ATOM   1888  CG  PHE   233      33.653  16.662  11.533  1.00  0.00           C
ATOM   1889  CD1 PHE   233      33.152  15.398  11.107  1.00  0.00           C
ATOM   1890  CE1 PHE   233      33.989  14.265  11.157  1.00  0.00           C
ATOM   1891  CZ  PHE   233      35.342  14.380  11.550  1.00  0.00           C
ATOM   1892  CE2 PHE   233      35.850  15.640  12.026  1.00  0.00           C
ATOM   1893  CD2 PHE   233      35.030  16.789  11.964  1.00  0.00           C
ATOM   1894  C   PHE   233      31.491  19.677  10.373  1.00  0.00           C
ATOM   1895  O   PHE   233      31.727  20.661  11.073  1.00  0.00           O
ATOM   1896  N   ASP   234      30.414  19.583   9.579  1.00  0.00           N
ATOM   1897  CA  ASP   234      29.430  20.726   9.497  1.00  0.00           C
ATOM   1898  CB  ASP   234      29.228  21.357   8.104  1.00  0.00           C
ATOM   1899  CG  ASP   234      28.056  22.310   7.951  1.00  0.00           C
ATOM   1900  OD1 ASP   234      27.984  23.239   8.839  1.00  0.00           O
ATOM   1901  OD2 ASP   234      27.370  22.333   6.904  1.00  0.00           O
ATOM   1902  C   ASP   234      28.057  20.367  10.206  1.00  0.00           C
ATOM   1903  O   ASP   234      27.689  19.203  10.334  1.00  0.00           O
ATOM   1904  N   GLU   235      27.342  21.317  10.802  1.00  0.00           N
ATOM   1905  CA  GLU   235      26.212  21.213  11.654  1.00  0.00           C
ATOM   1906  CB  GLU   235      24.897  21.008  10.901  1.00  0.00           C
ATOM   1907  CG  GLU   235      24.610  21.995   9.745  1.00  0.00           C
ATOM   1908  CD  GLU   235      24.400  23.454  10.057  1.00  0.00           C
ATOM   1909  OE1 GLU   235      24.438  23.852  11.264  1.00  0.00           O
ATOM   1910  OE2 GLU   235      24.137  24.239   9.138  1.00  0.00           O
ATOM   1911  C   GLU   235      26.447  20.256  12.839  1.00  0.00           C
ATOM   1912  O   GLU   235      25.477  19.716  13.372  1.00  0.00           O
ATOM   1913  N   ALA   236      27.690  20.150  13.282  1.00  0.00           N
ATOM   1914  CA  ALA   236      28.331  19.058  14.052  1.00  0.00           C
ATOM   1915  CB  ALA   236      29.775  19.051  13.455  1.00  0.00           C
ATOM   1916  C   ALA   236      28.279  19.145  15.606  1.00  0.00           C
ATOM   1917  O   ALA   236      29.298  19.079  16.304  1.00  0.00           O
ATOM   1918  N   HIE   237      27.054  19.331  16.036  1.00  0.00           N
ATOM   1919  CA  HIE   237      26.561  19.486  17.403  1.00  0.00           C
ATOM   1920  CB  HIE   237      25.099  19.980  17.349  1.00  0.00           C
ATOM   1921  CG  HIE   237      24.146  18.812  17.203  1.00  0.00           C
ATOM   1922  ND1 HIE   237      24.195  17.846  16.212  1.00  0.00           N
ATOM   1923  CE1 HIE   237      23.249  16.951  16.485  1.00  0.00           C
ATOM   1924  NE2 HIE   237      22.590  17.322  17.596  1.00  0.00           N
ATOM   1925  CD2 HIE   237      23.133  18.451  18.096  1.00  0.00           C
ATOM   1926  C   HIE   237      26.831  18.338  18.274  1.00  0.00           C
ATOM   1927  O   HIE   237      27.000  18.527  19.458  1.00  0.00           O
ATOM   1928  N   ASN   238      26.860  17.085  17.774  1.00  0.00           N
ATOM   1929  CA  ASN   238      26.823  15.884  18.623  1.00  0.00           C
ATOM   1930  CB  ASN   238      25.336  15.490  18.679  1.00  0.00           C
ATOM   1931  CG  ASN   238      24.966  14.442  19.642  1.00  0.00           C
ATOM   1932  OD1 ASN   238      23.886  14.013  19.585  1.00  0.00           O
ATOM   1933  ND2 ASN   238      25.819  14.014  20.598  1.00  0.00           N
ATOM   1934  C   ASN   238      27.733  14.768  18.073  1.00  0.00           C
ATOM   1935  O   ASN   238      27.300  13.584  17.949  1.00  0.00           O
ATOM   1936  N   ILE   239      28.929  15.129  17.601  1.00  0.00           N
ATOM   1937  CA  ILE   239      30.014  14.250  17.146  1.00  0.00           C
ATOM   1938  CB  ILE   239      30.901  14.792  15.993  1.00  0.00           C
ATOM   1939  CG2 ILE   239      29.967  14.841  14.804  1.00  0.00           C
ATOM   1940  CG1 ILE   239      31.877  16.011  16.134  1.00  0.00           C
ATOM   1941  CD1 ILE   239      33.132  16.072  15.281  1.00  0.00           C
ATOM   1942  C   ILE   239      30.864  13.666  18.241  1.00  0.00           C
ATOM   1943  O   ILE   239      31.602  12.664  18.001  1.00  0.00           O
ATOM   1944  N   ASP   240      30.635  14.108  19.472  1.00  0.00           N
ATOM   1945  CA  ASP   240      31.119  13.402  20.648  1.00  0.00           C
ATOM   1946  CB  ASP   240      30.764  14.101  22.005  1.00  0.00           C
ATOM   1947  CG  ASP   240      29.323  14.751  22.154  1.00  0.00           C
ATOM   1948  OD1 ASP   240      29.017  15.353  23.230  1.00  0.00           O
ATOM   1949  OD2 ASP   240      28.528  14.679  21.168  1.00  0.00           O
ATOM   1950  C   ASP   240      30.512  11.994  20.814  1.00  0.00           C
ATOM   1951  O   ASP   240      31.211  10.987  21.148  1.00  0.00           O
ATOM   1952  N   ASN   241      29.224  11.777  20.621  1.00  0.00           N
ATOM   1953  CA  ASN   241      28.532  10.605  21.034  1.00  0.00           C
ATOM   1954  CB  ASN   241      27.195  11.005  21.503  1.00  0.00           C
ATOM   1955  CG  ASN   241      27.134  11.825  22.822  1.00  0.00           C
ATOM   1956  OD1 ASN   241      28.153  12.229  23.344  1.00  0.00           O
ATOM   1957  ND2 ASN   241      25.977  12.055  23.359  1.00  0.00           N
ATOM   1958  C   ASN   241      28.624   9.519  19.942  1.00  0.00           C
ATOM   1959  O   ASN   241      28.538   8.363  20.219  1.00  0.00           O
ATOM   1960  N   VAL   242      28.872   9.929  18.645  1.00  0.00           N
ATOM   1961  CA  VAL   242      29.381   9.071  17.554  1.00  0.00           C
ATOM   1962  CB  VAL   242      29.494   9.988  16.304  1.00  0.00           C
ATOM   1963  CG1 VAL   242      30.162   9.096  15.268  1.00  0.00           C
ATOM   1964  CG2 VAL   242      28.091  10.449  15.911  1.00  0.00           C
ATOM   1965  C   VAL   242      30.684   8.464  17.960  1.00  0.00           C
ATOM   1966  O   VAL   242      30.842   7.277  17.757  1.00  0.00           O
ATOM   1967  N   CYS   243      31.666   9.230  18.484  1.00  0.00           N
ATOM   1968  CA  CYS   243      32.935   8.729  18.949  1.00  0.00           C
ATOM   1969  CB  CYS   243      33.728   9.951  19.475  1.00  0.00           C
ATOM   1970  SG  CYS   243      34.244  11.025  18.123  1.00  0.00           S
ATOM   1971  C   CYS   243      32.799   7.683  20.037  1.00  0.00           C
ATOM   1972  O   CYS   243      33.708   6.834  20.105  1.00  0.00           O
ATOM   1973  N   ILE   244      31.798   7.742  20.905  1.00  0.00           N
ATOM   1974  CA  ILE   244      31.518   6.720  21.910  1.00  0.00           C
ATOM   1975  CB  ILE   244      30.672   7.353  23.031  1.00  0.00           C
ATOM   1976  CG2 ILE   244      29.731   6.304  23.697  1.00  0.00           C
ATOM   1977  CG1 ILE   244      31.530   8.005  24.056  1.00  0.00           C
ATOM   1978  CD1 ILE   244      30.797   9.069  24.804  1.00  0.00           C
ATOM   1979  C   ILE   244      30.957   5.458  21.303  1.00  0.00           C
ATOM   1980  O   ILE   244      31.440   4.374  21.730  1.00  0.00           O
ATOM   1981  N   ASP   245      30.009   5.447  20.341  1.00  0.00           N
ATOM   1982  CA  ASP   245      29.630   4.287  19.621  1.00  0.00           C
ATOM   1983  CB  ASP   245      28.531   4.723  18.655  1.00  0.00           C
ATOM   1984  CG  ASP   245      28.090   3.559  17.687  1.00  0.00           C
ATOM   1985  OD1 ASP   245      27.823   3.945  16.578  1.00  0.00           O
ATOM   1986  OD2 ASP   245      28.078   2.350  18.108  1.00  0.00           O
ATOM   1987  C   ASP   245      30.823   3.595  19.006  1.00  0.00           C
ATOM   1988  O   ASP   245      30.828   2.387  18.985  1.00  0.00           O
ATOM   1989  N   SER   246      31.686   4.342  18.265  1.00  0.00           N
ATOM   1990  CA  SER   246      32.857   3.845  17.498  1.00  0.00           C
ATOM   1991  CB  SER   246      33.676   5.020  17.064  1.00  0.00           C
ATOM   1992  OG  SER   246      32.889   5.773  16.146  1.00  0.00           O
ATOM   1993  C   SER   246      33.755   2.957  18.314  1.00  0.00           C
ATOM   1994  O   SER   246      34.425   2.157  17.663  1.00  0.00           O
ATOM   1995  N   MET   247      33.833   3.141  19.615  1.00  0.00           N
ATOM   1996  CA  MET   247      34.699   2.521  20.587  1.00  0.00           C
ATOM   1997  CB  MET   247      35.611   3.411  21.290  1.00  0.00           C
ATOM   1998  CG  MET   247      36.449   4.217  20.316  1.00  0.00           C
ATOM   1999  SD  MET   247      37.415   3.355  19.119  1.00  0.00           S
ATOM   2000  CE  MET   247      38.405   2.355  20.224  1.00  0.00           C
ATOM   2001  C   MET   247      33.940   1.627  21.592  1.00  0.00           C
ATOM   2002  O   MET   247      34.558   0.944  22.430  1.00  0.00           O
ATOM   2003  N   SER   248      32.611   1.590  21.641  1.00  0.00           N
ATOM   2004  CA  SER   248      31.692   0.737  22.432  1.00  0.00           C
ATOM   2005  CB  SER   248      30.316   1.413  22.738  1.00  0.00           C
ATOM   2006  OG  SER   248      30.558   2.592  23.434  1.00  0.00           O
ATOM   2007  C   SER   248      31.230  -0.485  21.638  1.00  0.00           C
ATOM   2008  O   SER   248      31.291  -0.410  20.428  1.00  0.00           O
ATOM   2009  N   VAL   249      30.877  -1.617  22.237  1.00  0.00           N
ATOM   2010  CA  VAL   249      30.345  -2.848  21.563  1.00  0.00           C
ATOM   2011  CB  VAL   249      31.497  -3.625  20.884  1.00  0.00           C
ATOM   2012  CG1 VAL   249      32.478  -4.132  21.954  1.00  0.00           C
ATOM   2013  CG2 VAL   249      31.091  -4.800  20.040  1.00  0.00           C
ATOM   2014  C   VAL   249      29.405  -3.784  22.467  1.00  0.00           C
ATOM   2015  O   VAL   249      29.609  -3.991  23.701  1.00  0.00           O
ATOM   2016  N   ASN   250      28.336  -4.253  21.835  1.00  0.00           N
ATOM   2017  CA  ASN   250      27.128  -4.866  22.513  1.00  0.00           C
ATOM   2018  CB  ASN   250      25.999  -3.899  22.312  1.00  0.00           C
ATOM   2019  CG  ASN   250      24.702  -4.389  22.944  1.00  0.00           C
ATOM   2020  OD1 ASN   250      24.178  -5.406  22.619  1.00  0.00           O
ATOM   2021  ND2 ASN   250      24.320  -3.790  24.045  1.00  0.00           N
ATOM   2022  C   ASN   250      26.859  -6.348  22.064  1.00  0.00           C
ATOM   2023  O   ASN   250      26.901  -6.698  20.881  1.00  0.00           O
ATOM   2024  N   LEU   251      26.613  -7.186  23.070  1.00  0.00           N
ATOM   2025  CA  LEU   251      26.411  -8.611  22.956  1.00  0.00           C
ATOM   2026  CB  LEU   251      27.589  -9.236  23.681  1.00  0.00           C
ATOM   2027  CG  LEU   251      28.878  -9.357  22.817  1.00  0.00           C
ATOM   2028  CD1 LEU   251      30.104  -9.796  23.614  1.00  0.00           C
ATOM   2029  CD2 LEU   251      28.645 -10.398  21.730  1.00  0.00           C
ATOM   2030  C   LEU   251      25.162  -9.015  23.703  1.00  0.00           C
ATOM   2031  O   LEU   251      25.148  -9.141  24.912  1.00  0.00           O
ATOM   2032  N   THR   252      24.015  -9.040  23.012  1.00  0.00           N
ATOM   2033  CA  THR   252      22.714  -9.502  23.602  1.00  0.00           C
ATOM   2034  CB  THR   252      21.409  -9.215  22.763  1.00  0.00           C
ATOM   2035  CG2 THR   252      21.399  -7.849  22.168  1.00  0.00           C
ATOM   2036  OG1 THR   252      21.221 -10.096  21.742  1.00  0.00           O
ATOM   2037  C   THR   252      22.738 -11.043  23.829  1.00  0.00           C
ATOM   2038  O   THR   252      23.405 -11.811  23.144  1.00  0.00           O
ATOM   2039  N   ARG   253      21.936 -11.664  24.725  1.00  0.00           N
ATOM   2040  CA  ARG   253      21.881 -13.148  24.978  1.00  0.00           C
ATOM   2041  CB  ARG   253      21.049 -13.463  26.226  1.00  0.00           C
ATOM   2042  CG  ARG   253      21.665 -14.495  27.213  1.00  0.00           C
ATOM   2043  CD  ARG   253      21.278 -15.958  26.948  1.00  0.00           C
ATOM   2044  NE  ARG   253      21.798 -16.526  25.728  1.00  0.00           N
ATOM   2045  CZ  ARG   253      22.993 -17.050  25.658  1.00  0.00           C
ATOM   2046  NH1 ARG   253      23.541 -17.445  24.541  1.00  0.00           N
ATOM   2047  NH2 ARG   253      23.739 -17.257  26.688  1.00  0.00           N
ATOM   2048  C   ARG   253      21.416 -13.921  23.812  1.00  0.00           C
ATOM   2049  O   ARG   253      21.974 -14.980  23.418  1.00  0.00           O
ATOM   2050  N   ARG   254      20.525 -13.409  22.957  1.00  0.00           N
ATOM   2051  CA  ARG   254      20.107 -13.922  21.643  1.00  0.00           C
ATOM   2052  CB  ARG   254      18.770 -13.290  21.094  1.00  0.00           C
ATOM   2053  CG  ARG   254      17.945 -14.251  20.165  1.00  0.00           C
ATOM   2054  CD  ARG   254      16.640 -13.597  19.931  1.00  0.00           C
ATOM   2055  NE  ARG   254      15.737 -13.569  21.129  1.00  0.00           N
ATOM   2056  CZ  ARG   254      15.607 -12.484  21.849  1.00  0.00           C
ATOM   2057  NH1 ARG   254      16.090 -11.355  21.526  1.00  0.00           N
ATOM   2058  NH2 ARG   254      14.916 -12.547  22.920  1.00  0.00           N
ATOM   2059  C   ARG   254      21.268 -13.771  20.608  1.00  0.00           C
ATOM   2060  O   ARG   254      21.544 -14.661  19.895  1.00  0.00           O
ATOM   2061  N   THR   255      22.107 -12.700  20.683  1.00  0.00           N
ATOM   2062  CA  THR   255      23.327 -12.559  19.821  1.00  0.00           C
ATOM   2063  CB  THR   255      24.151 -11.303  20.030  1.00  0.00           C
ATOM   2064  CG2 THR   255      25.502 -11.216  19.298  1.00  0.00           C
ATOM   2065  OG1 THR   255      23.346 -10.228  19.586  1.00  0.00           O
ATOM   2066  C   THR   255      24.287 -13.705  20.146  1.00  0.00           C
ATOM   2067  O   THR   255      24.802 -14.421  19.249  1.00  0.00           O
ATOM   2068  N   LEU   256      24.465 -14.026  21.421  1.00  0.00           N
ATOM   2069  CA  LEU   256      25.343 -15.072  21.920  1.00  0.00           C
ATOM   2070  CB  LEU   256      25.518 -14.832  23.446  1.00  0.00           C
ATOM   2071  CG  LEU   256      26.379 -13.561  23.724  1.00  0.00           C
ATOM   2072  CD1 LEU   256      26.159 -13.128  25.184  1.00  0.00           C
ATOM   2073  CD2 LEU   256      27.835 -13.945  23.541  1.00  0.00           C
ATOM   2074  C   LEU   256      24.860 -16.468  21.539  1.00  0.00           C
ATOM   2075  O   LEU   256      25.606 -17.458  21.337  1.00  0.00           O
ATOM   2076  N   ASP   257      23.580 -16.651  21.188  1.00  0.00           N
ATOM   2077  CA  ASP   257      23.076 -17.855  20.551  1.00  0.00           C
ATOM   2078  CB  ASP   257      21.563 -17.912  20.419  1.00  0.00           C
ATOM   2079  CG  ASP   257      20.804 -17.783  21.682  1.00  0.00           C
ATOM   2080  OD1 ASP   257      21.307 -18.061  22.783  1.00  0.00           O
ATOM   2081  OD2 ASP   257      19.669 -17.273  21.574  1.00  0.00           O
ATOM   2082  C   ASP   257      23.624 -17.944  19.105  1.00  0.00           C
ATOM   2083  O   ASP   257      24.089 -19.003  18.697  1.00  0.00           O
ATOM   2084  N   ARG   258      23.629 -16.885  18.354  1.00  0.00           N
ATOM   2085  CA  ARG   258      24.063 -16.805  16.957  1.00  0.00           C
ATOM   2086  CB  ARG   258      23.538 -15.637  16.117  1.00  0.00           C
ATOM   2087  CG  ARG   258      22.033 -15.840  15.650  1.00  0.00           C
ATOM   2088  CD  ARG   258      21.380 -14.584  14.984  1.00  0.00           C
ATOM   2089  NE  ARG   258      21.068 -13.392  15.832  1.00  0.00           N
ATOM   2090  CZ  ARG   258      21.782 -12.306  16.156  1.00  0.00           C
ATOM   2091  NH1 ARG   258      22.868 -12.034  15.554  1.00  0.00           N
ATOM   2092  NH2 ARG   258      21.298 -11.591  17.128  1.00  0.00           N
ATOM   2093  C   ARG   258      25.545 -16.935  16.835  1.00  0.00           C
ATOM   2094  O   ARG   258      26.138 -17.349  15.815  1.00  0.00           O
ATOM   2095  N   CYS   259      26.234 -16.520  17.954  1.00  0.00           N
ATOM   2096  CA  CYS   259      27.630 -16.525  18.219  1.00  0.00           C
ATOM   2097  CB  CYS   259      27.924 -15.792  19.545  1.00  0.00           C
ATOM   2098  SG  CYS   259      29.647 -15.379  19.670  1.00  0.00           S
ATOM   2099  C   CYS   259      28.080 -18.007  18.325  1.00  0.00           C
ATOM   2100  O   CYS   259      29.134 -18.296  17.841  1.00  0.00           O
ATOM   2101  N   GLN   260      27.294 -18.886  18.890  1.00  0.00           N
ATOM   2102  CA  GLN   260      27.626 -20.268  19.151  1.00  0.00           C
ATOM   2103  CB  GLN   260      26.626 -20.934  20.081  1.00  0.00           C
ATOM   2104  CG  GLN   260      27.180 -22.385  20.385  1.00  0.00           C
ATOM   2105  CD  GLN   260      28.099 -22.331  21.591  1.00  0.00           C
ATOM   2106  OE1 GLN   260      27.774 -21.835  22.640  1.00  0.00           O
ATOM   2107  NE2 GLN   260      29.291 -22.866  21.462  1.00  0.00           N
ATOM   2108  C   GLN   260      27.729 -20.912  17.737  1.00  0.00           C
ATOM   2109  O   GLN   260      28.681 -21.599  17.363  1.00  0.00           O
ATOM   2110  N   GLY   261      26.622 -20.659  16.957  1.00  0.00           N
ATOM   2111  CA  GLY   261      26.492 -21.221  15.640  1.00  0.00           C
ATOM   2112  C   GLY   261      27.671 -20.752  14.756  1.00  0.00           C
ATOM   2113  O   GLY   261      28.233 -21.590  13.997  1.00  0.00           O
ATOM   2114  N   ASN   262      28.114 -19.502  14.959  1.00  0.00           N
ATOM   2115  CA  ASN   262      29.240 -19.040  14.167  1.00  0.00           C
ATOM   2116  CB  ASN   262      29.649 -17.554  14.504  1.00  0.00           C
ATOM   2117  CG  ASN   262      28.746 -16.421  14.052  1.00  0.00           C
ATOM   2118  OD1 ASN   262      28.900 -15.246  14.477  1.00  0.00           O
ATOM   2119  ND2 ASN   262      27.941 -16.550  13.053  1.00  0.00           N
ATOM   2120  C   ASN   262      30.519 -19.897  14.480  1.00  0.00           C
ATOM   2121  O   ASN   262      31.370 -20.127  13.613  1.00  0.00           O
ATOM   2122  N   LEU   263      30.671 -20.242  15.765  1.00  0.00           N
ATOM   2123  CA  LEU   263      31.853 -20.882  16.383  1.00  0.00           C
ATOM   2124  CB  LEU   263      31.980 -20.752  17.909  1.00  0.00           C
ATOM   2125  CG  LEU   263      33.344 -20.965  18.594  1.00  0.00           C
ATOM   2126  CD1 LEU   263      33.326 -20.388  20.063  1.00  0.00           C
ATOM   2127  CD2 LEU   263      33.645 -22.467  18.573  1.00  0.00           C
ATOM   2128  C   LEU   263      31.916 -22.340  15.887  1.00  0.00           C
ATOM   2129  O   LEU   263      32.928 -22.807  15.388  1.00  0.00           O
ATOM   2130  N   GLU   264      30.779 -23.078  15.998  1.00  0.00           N
ATOM   2131  CA  GLU   264      30.594 -24.405  15.428  1.00  0.00           C
ATOM   2132  CB  GLU   264      29.209 -24.910  15.825  1.00  0.00           C
ATOM   2133  CG  GLU   264      29.069 -24.883  17.334  1.00  0.00           C
ATOM   2134  CD  GLU   264      30.084 -25.521  18.365  1.00  0.00           C
ATOM   2135  OE1 GLU   264      29.761 -25.602  19.577  1.00  0.00           O
ATOM   2136  OE2 GLU   264      31.258 -25.901  18.077  1.00  0.00           O
ATOM   2137  C   GLU   264      30.725 -24.567  13.940  1.00  0.00           C
ATOM   2138  O   GLU   264      31.366 -25.548  13.591  1.00  0.00           O
ATOM   2139  N   THR   265      30.304 -23.550  13.181  1.00  0.00           N
ATOM   2140  CA  THR   265      30.438 -23.316  11.713  1.00  0.00           C
ATOM   2141  CB  THR   265      29.653 -22.056  11.209  1.00  0.00           C
ATOM   2142  CG2 THR   265      29.933 -21.652   9.795  1.00  0.00           C
ATOM   2143  OG1 THR   265      28.221 -22.365  11.221  1.00  0.00           O
ATOM   2144  C   THR   265      31.972 -23.224  11.387  1.00  0.00           C
ATOM   2145  O   THR   265      32.433 -23.831  10.440  1.00  0.00           O
ATOM   2146  N   LEU   266      32.700 -22.487  12.210  1.00  0.00           N
ATOM   2147  CA  LEU   266      34.186 -22.289  11.990  1.00  0.00           C
ATOM   2148  CB  LEU   266      34.545 -21.173  12.917  1.00  0.00           C
ATOM   2149  CG  LEU   266      35.538 -20.098  12.359  1.00  0.00           C
ATOM   2150  CD1 LEU   266      35.794 -19.069  13.448  1.00  0.00           C
ATOM   2151  CD2 LEU   266      36.808 -20.724  11.910  1.00  0.00           C
ATOM   2152  C   LEU   266      34.982 -23.626  12.268  1.00  0.00           C
ATOM   2153  O   LEU   266      35.808 -24.133  11.454  1.00  0.00           O
ATOM   2154  N   GLN   267      34.653 -24.309  13.383  1.00  0.00           N
ATOM   2155  CA  GLN   267      35.153 -25.633  13.614  1.00  0.00           C
ATOM   2156  CB  GLN   267      34.706 -26.204  14.925  1.00  0.00           C
ATOM   2157  CG  GLN   267      35.017 -27.714  15.128  1.00  0.00           C
ATOM   2158  CD  GLN   267      34.977 -28.323  16.526  1.00  0.00           C
ATOM   2159  OE1 GLN   267      34.260 -27.880  17.302  1.00  0.00           O
ATOM   2160  NE2 GLN   267      35.679 -29.384  16.852  1.00  0.00           N
ATOM   2161  C   GLN   267      34.784 -26.546  12.466  1.00  0.00           C
ATOM   2162  O   GLN   267      35.614 -27.220  11.854  1.00  0.00           O
ATOM   2163  N   LYS   268      33.471 -26.661  12.049  1.00  0.00           N
ATOM   2164  CA  LYS   268      33.131 -27.501  10.906  1.00  0.00           C
ATOM   2165  CB  LYS   268      31.631 -27.364  10.723  1.00  0.00           C
ATOM   2166  CG  LYS   268      31.097 -28.475   9.846  1.00  0.00           C
ATOM   2167  CD  LYS   268      29.625 -28.500   9.465  1.00  0.00           C
ATOM   2168  CE  LYS   268      29.234 -29.688   8.546  1.00  0.00           C
ATOM   2169  NZ  LYS   268      27.804 -29.564   8.147  1.00  0.00           N
ATOM   2170  C   LYS   268      33.901 -27.225   9.591  1.00  0.00           C
ATOM   2171  O   LYS   268      34.234 -28.145   8.892  1.00  0.00           O
ATOM   2172  N   THR   269      34.269 -26.033   9.339  1.00  0.00           N
ATOM   2173  CA  THR   269      35.077 -25.466   8.286  1.00  0.00           C
ATOM   2174  CB  THR   269      34.950 -23.899   8.305  1.00  0.00           C
ATOM   2175  CG2 THR   269      35.706 -23.376   7.114  1.00  0.00           C
ATOM   2176  OG1 THR   269      33.579 -23.506   8.061  1.00  0.00           O
ATOM   2177  C   THR   269      36.528 -25.915   8.380  1.00  0.00           C
ATOM   2178  O   THR   269      37.184 -26.373   7.406  1.00  0.00           O
ATOM   2179  N   VAL   270      37.101 -25.827   9.627  1.00  0.00           N
ATOM   2180  CA  VAL   270      38.518 -26.132   9.964  1.00  0.00           C
ATOM   2181  CB  VAL   270      38.691 -25.730  11.396  1.00  0.00           C
ATOM   2182  CG1 VAL   270      39.693 -26.566  12.127  1.00  0.00           C
ATOM   2183  CG2 VAL   270      39.152 -24.247  11.513  1.00  0.00           C
ATOM   2184  C   VAL   270      38.774 -27.620   9.701  1.00  0.00           C
ATOM   2185  O   VAL   270      39.809 -28.068   9.181  1.00  0.00           O
ATOM   2186  N   LEU   271      37.713 -28.373  10.047  1.00  0.00           N
ATOM   2187  CA  LEU   271      37.609 -29.834   9.822  1.00  0.00           C
ATOM   2188  CB  LEU   271      36.474 -30.441  10.691  1.00  0.00           C
ATOM   2189  CG  LEU   271      36.888 -30.437  12.217  1.00  0.00           C
ATOM   2190  CD1 LEU   271      35.610 -30.680  12.963  1.00  0.00           C
ATOM   2191  CD2 LEU   271      37.945 -31.502  12.408  1.00  0.00           C
ATOM   2192  C   LEU   271      37.475 -30.116   8.362  1.00  0.00           C
ATOM   2193  O   LEU   271      38.178 -31.029   7.912  1.00  0.00           O
ATOM   2194  N   ARG   272      36.596 -29.372   7.622  1.00  0.00           N
ATOM   2195  CA  ARG   272      36.427 -29.409   6.097  1.00  0.00           C
ATOM   2196  CB  ARG   272      35.260 -28.501   5.767  1.00  0.00           C
ATOM   2197  CG  ARG   272      34.961 -28.612   4.244  1.00  0.00           C
ATOM   2198  CD  ARG   272      33.678 -27.959   3.790  1.00  0.00           C
ATOM   2199  NE  ARG   272      33.576 -26.578   4.357  1.00  0.00           N
ATOM   2200  CZ  ARG   272      32.808 -26.147   5.364  1.00  0.00           C
ATOM   2201  NH1 ARG   272      32.139 -26.900   6.107  1.00  0.00           N
ATOM   2202  NH2 ARG   272      32.851 -24.884   5.671  1.00  0.00           N
ATOM   2203  C   ARG   272      37.714 -29.009   5.373  1.00  0.00           C
ATOM   2204  O   ARG   272      37.933 -29.641   4.326  1.00  0.00           O
ATOM   2205  N   ILE   273      38.613 -28.266   6.003  1.00  0.00           N
ATOM   2206  CA  ILE   273      39.903 -27.858   5.465  1.00  0.00           C
ATOM   2207  CB  ILE   273      40.082 -26.421   5.865  1.00  0.00           C
ATOM   2208  CG2 ILE   273      41.587 -26.158   5.904  1.00  0.00           C
ATOM   2209  CG1 ILE   273      39.155 -25.415   4.977  1.00  0.00           C
ATOM   2210  CD1 ILE   273      39.680 -25.165   3.608  1.00  0.00           C
ATOM   2211  C   ILE   273      40.946 -28.903   5.758  1.00  0.00           C
ATOM   2212  O   ILE   273      41.720 -29.298   4.885  1.00  0.00           O
ATOM   2213  N   LYS   274      40.871 -29.542   7.008  1.00  0.00           N
ATOM   2214  CA  LYS   274      41.744 -30.673   7.313  1.00  0.00           C
ATOM   2215  CB  LYS   274      41.452 -31.155   8.766  1.00  0.00           C
ATOM   2216  CG  LYS   274      42.679 -31.701   9.399  1.00  0.00           C
ATOM   2217  CD  LYS   274      42.347 -32.232  10.865  1.00  0.00           C
ATOM   2218  CE  LYS   274      41.902 -31.131  11.845  1.00  0.00           C
ATOM   2219  NZ  LYS   274      41.586 -31.552  13.210  1.00  0.00           N
ATOM   2220  C   LYS   274      41.594 -31.810   6.271  1.00  0.00           C
ATOM   2221  O   LYS   274      42.563 -32.419   5.965  1.00  0.00           O
ATOM   2222  N   GLU   275      40.455 -31.999   5.602  1.00  0.00           N
ATOM   2223  CA  GLU   275      40.188 -33.024   4.637  1.00  0.00           C
ATOM   2224  CB  GLU   275      38.701 -33.026   4.353  1.00  0.00           C
ATOM   2225  CG  GLU   275      38.087 -34.360   3.928  1.00  0.00           C
ATOM   2226  CD  GLU   275      38.366 -35.395   4.984  1.00  0.00           C
ATOM   2227  OE1 GLU   275      38.615 -35.101   6.152  1.00  0.00           O
ATOM   2228  OE2 GLU   275      38.376 -36.621   4.650  1.00  0.00           O
ATOM   2229  C   GLU   275      41.034 -32.891   3.374  1.00  0.00           C
ATOM   2230  O   GLU   275      41.260 -33.897   2.691  1.00  0.00           O
ATOM   2231  N   THR   276      41.530 -31.674   3.022  1.00  0.00           N
ATOM   2232  CA  THR   276      42.153 -31.451   1.703  1.00  0.00           C
ATOM   2233  CB  THR   276      40.997 -31.038   0.796  1.00  0.00           C
ATOM   2234  CG2 THR   276      40.285 -32.171   0.103  1.00  0.00           C
ATOM   2235  OG1 THR   276      40.121 -30.089   1.415  1.00  0.00           O
ATOM   2236  C   THR   276      43.214 -30.422   1.695  1.00  0.00           C
ATOM   2237  O   THR   276      44.060 -30.490   0.794  1.00  0.00           O
ATOM   2238  N   ASP   277      43.276 -29.486   2.599  1.00  0.00           N
ATOM   2239  CA  ASP   277      43.987 -28.193   2.471  1.00  0.00           C
ATOM   2240  CB  ASP   277      43.083 -27.018   2.050  1.00  0.00           C
ATOM   2241  CG  ASP   277      42.156 -27.185   0.802  1.00  0.00           C
ATOM   2242  OD1 ASP   277      41.032 -27.683   1.024  1.00  0.00           O
ATOM   2243  OD2 ASP   277      42.563 -26.826  -0.316  1.00  0.00           O
ATOM   2244  C   ASP   277      44.729 -27.774   3.763  1.00  0.00           C
ATOM   2245  O   ASP   277      44.998 -26.601   4.080  1.00  0.00           O
ATOM   2246  N   GLU   278      44.995 -28.800   4.519  1.00  0.00           N
ATOM   2247  CA  GLU   278      45.310 -28.781   6.009  1.00  0.00           C
ATOM   2248  CB  GLU   278      45.517 -30.242   6.457  1.00  0.00           C
ATOM   2249  CG  GLU   278      45.779 -30.446   7.958  1.00  0.00           C
ATOM   2250  CD  GLU   278      47.236 -30.254   8.249  1.00  0.00           C
ATOM   2251  OE1 GLU   278      48.112 -30.206   7.358  1.00  0.00           O
ATOM   2252  OE2 GLU   278      47.552 -30.263   9.462  1.00  0.00           O
ATOM   2253  C   GLU   278      46.533 -27.870   6.344  1.00  0.00           C
ATOM   2254  O   GLU   278      46.578 -27.343   7.446  1.00  0.00           O
ATOM   2255  N   GLN   279      47.419 -27.635   5.432  1.00  0.00           N
ATOM   2256  CA  GLN   279      48.557 -26.716   5.532  1.00  0.00           C
ATOM   2257  CB  GLN   279      49.224 -26.770   4.158  1.00  0.00           C
ATOM   2258  CG  GLN   279      49.886 -28.143   3.750  1.00  0.00           C
ATOM   2259  CD  GLN   279      48.936 -29.181   3.065  1.00  0.00           C
ATOM   2260  OE1 GLN   279      47.867 -28.820   2.641  1.00  0.00           O
ATOM   2261  NE2 GLN   279      49.195 -30.415   2.933  1.00  0.00           N
ATOM   2262  C   GLN   279      48.077 -25.279   5.929  1.00  0.00           C
ATOM   2263  O   GLN   279      48.746 -24.505   6.605  1.00  0.00           O
ATOM   2264  N   ARG   280      46.800 -24.943   5.670  1.00  0.00           N
ATOM   2265  CA  ARG   280      46.213 -23.700   6.011  1.00  0.00           C
ATOM   2266  CB  ARG   280      44.753 -23.607   5.462  1.00  0.00           C
ATOM   2267  CG  ARG   280      44.866 -23.337   4.032  1.00  0.00           C
ATOM   2268  CD  ARG   280      43.450 -23.432   3.464  1.00  0.00           C
ATOM   2269  NE  ARG   280      43.366 -23.224   2.021  1.00  0.00           N
ATOM   2270  CZ  ARG   280      43.065 -22.090   1.339  1.00  0.00           C
ATOM   2271  NH1 ARG   280      42.888 -20.950   1.911  1.00  0.00           N
ATOM   2272  NH2 ARG   280      42.927 -22.103   0.032  1.00  0.00           N
ATOM   2273  C   ARG   280      46.100 -23.465   7.538  1.00  0.00           C
ATOM   2274  O   ARG   280      46.179 -22.334   8.004  1.00  0.00           O
ATOM   2275  N   LEU   281      45.956 -24.566   8.397  1.00  0.00           N
ATOM   2276  CA  LEU   281      45.747 -24.412   9.878  1.00  0.00           C
ATOM   2277  CB  LEU   281      45.310 -25.806  10.312  1.00  0.00           C
ATOM   2278  CG  LEU   281      43.944 -26.232   9.800  1.00  0.00           C
ATOM   2279  CD1 LEU   281      43.434 -27.608  10.283  1.00  0.00           C
ATOM   2280  CD2 LEU   281      42.865 -25.158   9.964  1.00  0.00           C
ATOM   2281  C   LEU   281      47.110 -24.037  10.400  1.00  0.00           C
ATOM   2282  O   LEU   281      47.257 -23.066  11.125  1.00  0.00           O
ATOM   2283  N   ARG   282      48.184 -24.697  10.036  1.00  0.00           N
ATOM   2284  CA  ARG   282      49.593 -24.207  10.207  1.00  0.00           C
ATOM   2285  CB  ARG   282      50.650 -25.256   9.784  1.00  0.00           C
ATOM   2286  CG  ARG   282      51.101 -26.163  10.926  1.00  0.00           C
ATOM   2287  CD  ARG   282      52.119 -27.253  10.626  1.00  0.00           C
ATOM   2288  NE  ARG   282      51.842 -27.878   9.293  1.00  0.00           N
ATOM   2289  CZ  ARG   282      50.784 -28.516   8.896  1.00  0.00           C
ATOM   2290  NH1 ARG   282      49.860 -28.770   9.728  1.00  0.00           N
ATOM   2291  NH2 ARG   282      50.564 -28.801   7.667  1.00  0.00           N
ATOM   2292  C   ARG   282      49.935 -22.823   9.645  1.00  0.00           C
ATOM   2293  O   ARG   282      50.650 -22.227  10.405  1.00  0.00           O
ATOM   2294  N   ASP   283      49.425 -22.434   8.474  1.00  0.00           N
ATOM   2295  CA  ASP   283      49.572 -21.066   7.964  1.00  0.00           C
ATOM   2296  CB  ASP   283      48.964 -20.903   6.504  1.00  0.00           C
ATOM   2297  CG  ASP   283      49.695 -21.646   5.396  1.00  0.00           C
ATOM   2298  OD1 ASP   283      49.126 -21.631   4.312  1.00  0.00           O
ATOM   2299  OD2 ASP   283      50.927 -22.009   5.539  1.00  0.00           O
ATOM   2300  C   ASP   283      48.972 -19.986   8.793  1.00  0.00           C
ATOM   2301  O   ASP   283      49.582 -18.898   8.920  1.00  0.00           O
ATOM   2302  N   GLU   284      47.760 -20.176   9.400  1.00  0.00           N
ATOM   2303  CA  GLU   284      47.170 -19.271  10.382  1.00  0.00           C
ATOM   2304  CB  GLU   284      45.919 -19.946  10.919  1.00  0.00           C
ATOM   2305  CG  GLU   284      44.931 -18.997  11.535  1.00  0.00           C
ATOM   2306  CD  GLU   284      45.280 -18.687  13.026  1.00  0.00           C
ATOM   2307  OE1 GLU   284      45.041 -17.513  13.423  1.00  0.00           O
ATOM   2308  OE2 GLU   284      45.825 -19.540  13.763  1.00  0.00           O
ATOM   2309  C   GLU   284      48.084 -18.966  11.545  1.00  0.00           C
ATOM   2310  O   GLU   284      48.309 -17.755  11.877  1.00  0.00           O
ATOM   2311  N   TYR   285      48.817 -19.903  12.139  1.00  0.00           N
ATOM   2312  CA  TYR   285      49.807 -19.590  13.180  1.00  0.00           C
ATOM   2313  CB  TYR   285      50.175 -20.852  13.991  1.00  0.00           C
ATOM   2314  CG  TYR   285      51.086 -20.486  15.159  1.00  0.00           C
ATOM   2315  CD1 TYR   285      52.378 -21.040  15.217  1.00  0.00           C
ATOM   2316  CE1 TYR   285      53.241 -20.684  16.264  1.00  0.00           C
ATOM   2317  CZ  TYR   285      52.737 -19.921  17.300  1.00  0.00           C
ATOM   2318  OH  TYR   285      53.559 -19.696  18.376  1.00  0.00           O
ATOM   2319  CE2 TYR   285      51.399 -19.395  17.302  1.00  0.00           C
ATOM   2320  CD2 TYR   285      50.614 -19.650  16.180  1.00  0.00           C
ATOM   2321  C   TYR   285      51.026 -18.912  12.628  1.00  0.00           C
ATOM   2322  O   TYR   285      51.446 -17.912  13.242  1.00  0.00           O
ATOM   2323  N   ARG   286      51.510 -19.389  11.433  1.00  0.00           N
ATOM   2324  CA  ARG   286      52.713 -18.819  10.801  1.00  0.00           C
ATOM   2325  CB  ARG   286      53.182 -19.738   9.626  1.00  0.00           C
ATOM   2326  CG  ARG   286      54.561 -19.388   8.991  1.00  0.00           C
ATOM   2327  CD  ARG   286      54.986 -20.108   7.674  1.00  0.00           C
ATOM   2328  NE  ARG   286      53.819 -20.202   6.766  1.00  0.00           N
ATOM   2329  CZ  ARG   286      53.147 -19.192   6.192  1.00  0.00           C
ATOM   2330  NH1 ARG   286      53.507 -17.946   6.318  1.00  0.00           N
ATOM   2331  NH2 ARG   286      52.068 -19.472   5.495  1.00  0.00           N
ATOM   2332  C   ARG   286      52.436 -17.361  10.376  1.00  0.00           C
ATOM   2333  O   ARG   286      53.355 -16.529  10.525  1.00  0.00           O
ATOM   2334  N   ARG   287      51.156 -16.997  10.187  1.00  0.00           N
ATOM   2335  CA  ARG   287      50.807 -15.568   9.929  1.00  0.00           C
ATOM   2336  CB  ARG   287      49.372 -15.411   9.393  1.00  0.00           C
ATOM   2337  CG  ARG   287      49.289 -15.714   7.898  1.00  0.00           C
ATOM   2338  CD  ARG   287      47.956 -16.266   7.472  1.00  0.00           C
ATOM   2339  NE  ARG   287      46.865 -15.398   7.934  1.00  0.00           N
ATOM   2340  CZ  ARG   287      46.696 -14.151   7.573  1.00  0.00           C
ATOM   2341  NH1 ARG   287      47.298 -13.629   6.581  1.00  0.00           N
ATOM   2342  NH2 ARG   287      45.966 -13.352   8.280  1.00  0.00           N
ATOM   2343  C   ARG   287      51.022 -14.682  11.188  1.00  0.00           C
ATOM   2344  O   ARG   287      51.501 -13.564  11.231  1.00  0.00           O
ATOM   2345  N   LEU   288      50.748 -15.253  12.417  1.00  0.00           N
ATOM   2346  CA  LEU   288      50.983 -14.585  13.665  1.00  0.00           C
ATOM   2347  CB  LEU   288      50.262 -15.309  14.802  1.00  0.00           C
ATOM   2348  CG  LEU   288      48.789 -15.774  14.631  1.00  0.00           C
ATOM   2349  CD1 LEU   288      48.344 -16.237  16.057  1.00  0.00           C
ATOM   2350  CD2 LEU   288      47.865 -14.717  14.103  1.00  0.00           C
ATOM   2351  C   LEU   288      52.479 -14.524  14.016  1.00  0.00           C
ATOM   2352  O   LEU   288      52.916 -13.526  14.573  1.00  0.00           O
ATOM   2353  N   VAL   289      53.232 -15.544  13.635  1.00  0.00           N
ATOM   2354  CA  VAL   289      54.663 -15.675  13.835  1.00  0.00           C
ATOM   2355  CB  VAL   289      55.130 -17.132  13.789  1.00  0.00           C
ATOM   2356  CG1 VAL   289      56.678 -17.354  13.773  1.00  0.00           C
ATOM   2357  CG2 VAL   289      54.463 -17.817  14.936  1.00  0.00           C
ATOM   2358  C   VAL   289      55.470 -14.807  12.939  1.00  0.00           C
ATOM   2359  O   VAL   289      56.444 -14.171  13.341  1.00  0.00           O
ATOM   2360  N   GLU   290      55.131 -14.679  11.648  1.00  0.00           N
ATOM   2361  CA  GLU   290      55.521 -13.617  10.732  1.00  0.00           C
ATOM   2362  CB  GLU   290      55.162 -14.039   9.327  1.00  0.00           C
ATOM   2363  CG  GLU   290      55.902 -15.275   8.819  1.00  0.00           C
ATOM   2364  CD  GLU   290      55.472 -15.672   7.406  1.00  0.00           C
ATOM   2365  OE1 GLU   290      56.000 -16.768   7.030  1.00  0.00           O
ATOM   2366  OE2 GLU   290      54.595 -15.101   6.723  1.00  0.00           O
ATOM   2367  C   GLU   290      54.999 -12.163  11.065  1.00  0.00           C
ATOM   2368  O   GLU   290      55.536 -11.194  10.640  1.00  0.00           O
ATOM   2369  N   GLY   291      53.841 -12.166  11.716  1.00  0.00           N
ATOM   2370  CA  GLY   291      53.182 -10.958  12.332  1.00  0.00           C
ATOM   2371  C   GLY   291      52.009 -10.474  11.373  1.00  0.00           C
ATOM   2372  O   GLY   291      52.279 -10.006  10.274  1.00  0.00           O
ATOM   2373  N   LEU   292      50.750 -10.468  11.911  1.00  0.00           N
ATOM   2374  CA  LEU   292      49.619  -9.879  11.263  1.00  0.00           C
ATOM   2375  CB  LEU   292      48.354 -10.094  12.101  1.00  0.00           C
ATOM   2376  CG  LEU   292      47.785 -11.507  12.169  1.00  0.00           C
ATOM   2377  CD1 LEU   292      46.560 -11.544  13.140  1.00  0.00           C
ATOM   2378  CD2 LEU   292      47.304 -12.027  10.814  1.00  0.00           C
ATOM   2379  C   LEU   292      49.787  -8.357  10.980  1.00  0.00           C
ATOM   2380  O   LEU   292      49.072  -7.756  10.128  1.00  0.00           O
ATOM   2381  N   ARG   293      50.852  -7.764  11.561  1.00  0.00           N
ATOM   2382  CA  ARG   293      51.303  -6.405  11.277  1.00  0.00           C
ATOM   2383  CB  ARG   293      52.761  -6.255  11.785  1.00  0.00           C
ATOM   2384  CG  ARG   293      53.037  -5.171  12.745  1.00  0.00           C
ATOM   2385  CD  ARG   293      52.561  -3.753  12.342  1.00  0.00           C
ATOM   2386  NE  ARG   293      52.859  -3.443  10.927  1.00  0.00           N
ATOM   2387  CZ  ARG   293      52.834  -2.185  10.503  1.00  0.00           C
ATOM   2388  NH1 ARG   293      52.278  -1.234  11.214  1.00  0.00           N
ATOM   2389  NH2 ARG   293      53.366  -1.969   9.287  1.00  0.00           N
ATOM   2390  C   ARG   293      51.299  -6.011   9.821  1.00  0.00           C
ATOM   2391  O   ARG   293      50.825  -4.868   9.525  1.00  0.00           O
ATOM   2392  N   GLU   294      51.771  -6.851   8.913  1.00  0.00           N
ATOM   2393  CA  GLU   294      52.165  -6.524   7.660  1.00  0.00           C
ATOM   2394  CB  GLU   294      53.006  -7.645   7.024  1.00  0.00           C
ATOM   2395  CG  GLU   294      53.761  -7.188   5.779  1.00  0.00           C
ATOM   2396  CD  GLU   294      54.675  -6.013   6.057  1.00  0.00           C
ATOM   2397  OE1 GLU   294      55.516  -6.003   6.978  1.00  0.00           O
ATOM   2398  OE2 GLU   294      54.648  -5.114   5.157  1.00  0.00           O
ATOM   2399  C   GLU   294      51.001  -6.163   6.737  1.00  0.00           C
ATOM   2400  O   GLU   294      51.282  -5.480   5.717  1.00  0.00           O
ATOM   2401  N   ALA   295      49.723  -6.495   7.057  1.00  0.00           N
ATOM   2402  CA  ALA   295      48.578  -5.977   6.293  1.00  0.00           C
ATOM   2403  CB  ALA   295      47.353  -6.811   6.598  1.00  0.00           C
ATOM   2404  C   ALA   295      48.243  -4.466   6.584  1.00  0.00           C
ATOM   2405  O   ALA   295      47.431  -3.899   5.946  1.00  0.00           O
ATOM   2406  N   SER   296      48.759  -3.902   7.664  1.00  0.00           N
ATOM   2407  CA  SER   296      48.285  -2.598   8.329  1.00  0.00           C
ATOM   2408  CB  SER   296      48.919  -2.391   9.678  1.00  0.00           C
ATOM   2409  OG  SER   296      48.825  -3.552  10.432  1.00  0.00           O
ATOM   2410  C   SER   296      48.611  -1.300   7.433  1.00  0.00           C
ATOM   2411  O   SER   296      47.861  -0.317   7.440  1.00  0.00           O
ATOM   2412  N   ALA   297      49.676  -1.315   6.635  1.00  0.00           N
ATOM   2413  CA  ALA   297      50.045  -0.305   5.664  1.00  0.00           C
ATOM   2414  CB  ALA   297      51.311   0.336   6.239  1.00  0.00           C
ATOM   2415  C   ALA   297      50.272  -0.913   4.226  1.00  0.00           C
ATOM   2416  O   ALA   297      50.822  -0.263   3.299  1.00  0.00           O
ATOM   2417  N   ALA   298      49.775  -2.162   4.040  1.00  0.00           N
ATOM   2418  CA  ALA   298      49.796  -2.905   2.761  1.00  0.00           C
ATOM   2419  CB  ALA   298      49.239  -4.305   3.036  1.00  0.00           C
ATOM   2420  C   ALA   298      49.123  -2.290   1.545  1.00  0.00           C
ATOM   2421  O   ALA   298      48.538  -1.163   1.647  1.00  0.00           O
ATOM   2422  N   ARG   299      49.158  -2.932   0.394  1.00  0.00           N
ATOM   2423  CA  ARG   299      48.400  -2.676  -0.824  1.00  0.00           C
ATOM   2424  CB  ARG   299      49.013  -3.721  -1.793  1.00  0.00           C
ATOM   2425  CG  ARG   299      48.380  -3.859  -3.186  1.00  0.00           C
ATOM   2426  CD  ARG   299      48.966  -4.966  -4.052  1.00  0.00           C
ATOM   2427  NE  ARG   299      48.907  -6.329  -3.463  1.00  0.00           N
ATOM   2428  CZ  ARG   299      49.691  -7.301  -3.702  1.00  0.00           C
ATOM   2429  NH1 ARG   299      50.523  -7.335  -4.688  1.00  0.00           N
ATOM   2430  NH2 ARG   299      49.607  -8.365  -2.975  1.00  0.00           N
ATOM   2431  C   ARG   299      46.884  -2.944  -0.753  1.00  0.00           C
ATOM   2432  O   ARG   299      46.381  -3.681   0.073  1.00  0.00           O
ATOM   2433  N   GLU   300      46.242  -2.323  -1.782  1.00  0.00           N
ATOM   2434  CA  GLU   300      44.699  -2.172  -1.872  1.00  0.00           C
ATOM   2435  CB  GLU   300      44.371  -1.502  -3.159  1.00  0.00           C
ATOM   2436  CG  GLU   300      44.467   0.031  -3.172  1.00  0.00           C
ATOM   2437  CD  GLU   300      45.916   0.518  -3.124  1.00  0.00           C
ATOM   2438  OE1 GLU   300      46.921  -0.095  -3.530  1.00  0.00           O
ATOM   2439  OE2 GLU   300      45.936   1.730  -2.734  1.00  0.00           O
ATOM   2440  C   GLU   300      44.051  -3.525  -1.668  1.00  0.00           C
ATOM   2441  O   GLU   300      43.356  -3.770  -0.633  1.00  0.00           O
ATOM   2442  N   THR   301      44.550  -4.606  -2.408  1.00  0.00           N
ATOM   2443  CA  THR   301      44.134  -6.067  -2.293  1.00  0.00           C
ATOM   2444  CB  THR   301      44.520  -6.940  -3.492  1.00  0.00           C
ATOM   2445  CG2 THR   301      43.697  -6.538  -4.739  1.00  0.00           C
ATOM   2446  OG1 THR   301      45.859  -6.617  -3.930  1.00  0.00           O
ATOM   2447  C   THR   301      44.527  -6.839  -0.977  1.00  0.00           C
ATOM   2448  O   THR   301      44.214  -8.003  -0.871  1.00  0.00           O
ATOM   2449  N   ASP   302      45.179  -6.250   0.006  1.00  0.00           N
ATOM   2450  CA  ASP   302      45.651  -6.918   1.265  1.00  0.00           C
ATOM   2451  CB  ASP   302      47.175  -7.060   1.179  1.00  0.00           C
ATOM   2452  CG  ASP   302      47.807  -7.654  -0.061  1.00  0.00           C
ATOM   2453  OD1 ASP   302      47.803  -8.943  -0.127  1.00  0.00           O
ATOM   2454  OD2 ASP   302      48.408  -6.986  -0.888  1.00  0.00           O
ATOM   2455  C   ASP   302      45.330  -6.133   2.568  1.00  0.00           C
ATOM   2456  O   ASP   302      45.255  -6.729   3.631  1.00  0.00           O
ATOM   2457  N   ALA   303      45.007  -4.812   2.472  1.00  0.00           N
ATOM   2458  CA  ALA   303      44.846  -3.850   3.558  1.00  0.00           C
ATOM   2459  CB  ALA   303      44.938  -2.421   3.097  1.00  0.00           C
ATOM   2460  C   ALA   303      43.582  -4.046   4.435  1.00  0.00           C
ATOM   2461  O   ALA   303      43.491  -3.505   5.569  1.00  0.00           O
ATOM   2462  N   HIE   304      42.618  -4.793   3.862  1.00  0.00           N
ATOM   2463  CA  HIE   304      41.399  -5.200   4.499  1.00  0.00           C
ATOM   2464  CB  HIE   304      40.392  -5.703   3.453  1.00  0.00           C
ATOM   2465  CG  HIE   304      40.799  -7.022   2.824  1.00  0.00           C
ATOM   2466  ND1 HIE   304      41.933  -7.075   2.062  1.00  0.00           N
ATOM   2467  CE1 HIE   304      42.010  -8.369   1.692  1.00  0.00           C
ATOM   2468  NE2 HIE   304      40.946  -9.050   2.133  1.00  0.00           N
ATOM   2469  CD2 HIE   304      40.232  -8.247   2.940  1.00  0.00           C
ATOM   2470  C   HIE   304      41.701  -6.202   5.716  1.00  0.00           C
ATOM   2471  O   HIE   304      40.825  -6.408   6.540  1.00  0.00           O
ATOM   2472  N   LEU   305      42.801  -6.914   5.764  1.00  0.00           N
ATOM   2473  CA  LEU   305      43.023  -8.014   6.683  1.00  0.00           C
ATOM   2474  CB  LEU   305      44.137  -8.950   6.159  1.00  0.00           C
ATOM   2475  CG  LEU   305      43.801  -9.721   4.862  1.00  0.00           C
ATOM   2476  CD1 LEU   305      45.123 -10.362   4.416  1.00  0.00           C
ATOM   2477  CD2 LEU   305      42.744 -10.808   5.096  1.00  0.00           C
ATOM   2478  C   LEU   305      43.440  -7.484   8.189  1.00  0.00           C
ATOM   2479  O   LEU   305      43.330  -8.208   9.129  1.00  0.00           O
ATOM   2480  N   ALA   306      43.843  -6.207   8.289  1.00  0.00           N
ATOM   2481  CA  ALA   306      44.232  -5.472   9.494  1.00  0.00           C
ATOM   2482  CB  ALA   306      45.628  -4.877   9.328  1.00  0.00           C
ATOM   2483  C   ALA   306      43.250  -4.339   9.933  1.00  0.00           C
ATOM   2484  O   ALA   306      42.812  -3.529   9.111  1.00  0.00           O
ATOM   2485  N   ASN   307      42.925  -4.348  11.229  1.00  0.00           N
ATOM   2486  CA  ASN   307      42.271  -3.204  11.887  1.00  0.00           C
ATOM   2487  CB  ASN   307      41.908  -3.588  13.321  1.00  0.00           C
ATOM   2488  CG  ASN   307      41.247  -2.478  14.207  1.00  0.00           C
ATOM   2489  OD1 ASN   307      41.180  -1.326  13.770  1.00  0.00           O
ATOM   2490  ND2 ASN   307      40.764  -2.701  15.429  1.00  0.00           N
ATOM   2491  C   ASN   307      43.247  -2.047  11.961  1.00  0.00           C
ATOM   2492  O   ASN   307      44.379  -2.211  12.454  1.00  0.00           O
ATOM   2493  N   PRO   308      42.927  -0.833  11.449  1.00  0.00           N
ATOM   2494  CD  PRO   308      41.668  -0.652  10.788  1.00  0.00           C
ATOM   2495  CG  PRO   308      41.908   0.546   9.900  1.00  0.00           C
ATOM   2496  CB  PRO   308      42.773   1.458  10.760  1.00  0.00           C
ATOM   2497  CA  PRO   308      43.684   0.391  11.482  1.00  0.00           C
ATOM   2498  C   PRO   308      44.090   0.896  12.864  1.00  0.00           C
ATOM   2499  O   PRO   308      45.187   1.320  13.137  1.00  0.00           O
ATOM   2500  N   VAL   309      43.206   0.775  13.848  1.00  0.00           N
ATOM   2501  CA  VAL   309      43.379   1.461  15.187  1.00  0.00           C
ATOM   2502  CB  VAL   309      41.916   1.493  15.772  1.00  0.00           C
ATOM   2503  CG1 VAL   309      41.828   1.933  17.266  1.00  0.00           C
ATOM   2504  CG2 VAL   309      41.049   2.390  14.908  1.00  0.00           C
ATOM   2505  C   VAL   309      44.350   0.597  16.079  1.00  0.00           C
ATOM   2506  O   VAL   309      44.997   1.083  16.994  1.00  0.00           O
ATOM   2507  N   LEU   310      44.241  -0.745  15.984  1.00  0.00           N
ATOM   2508  CA  LEU   310      44.783  -1.603  16.977  1.00  0.00           C
ATOM   2509  CB  LEU   310      44.434  -3.054  16.581  1.00  0.00           C
ATOM   2510  CG  LEU   310      44.965  -4.161  17.466  1.00  0.00           C
ATOM   2511  CD1 LEU   310      43.998  -5.319  17.424  1.00  0.00           C
ATOM   2512  CD2 LEU   310      46.332  -4.666  17.029  1.00  0.00           C
ATOM   2513  C   LEU   310      46.282  -1.367  17.188  1.00  0.00           C
ATOM   2514  O   LEU   310      47.035  -1.307  16.200  1.00  0.00           O
ATOM   2515  N   PRO   311      46.751  -1.243  18.460  1.00  0.00           N
ATOM   2516  CD  PRO   311      45.969  -1.152  19.705  1.00  0.00           C
ATOM   2517  CG  PRO   311      46.952  -0.572  20.668  1.00  0.00           C
ATOM   2518  CB  PRO   311      48.358  -0.470  20.065  1.00  0.00           C
ATOM   2519  CA  PRO   311      48.199  -1.000  18.695  1.00  0.00           C
ATOM   2520  C   PRO   311      48.974  -2.272  18.405  1.00  0.00           C
ATOM   2521  O   PRO   311      48.963  -3.303  19.128  1.00  0.00           O
ATOM   2522  N   ASP   312      49.952  -2.204  17.459  1.00  0.00           N
ATOM   2523  CA  ASP   312      50.490  -3.385  16.731  1.00  0.00           C
ATOM   2524  CB  ASP   312      50.856  -3.117  15.321  1.00  0.00           C
ATOM   2525  CG  ASP   312      51.709  -1.970  15.060  1.00  0.00           C
ATOM   2526  OD1 ASP   312      52.853  -1.979  15.565  1.00  0.00           O
ATOM   2527  OD2 ASP   312      51.381  -1.189  14.122  1.00  0.00           O
ATOM   2528  C   ASP   312      51.605  -4.173  17.393  1.00  0.00           C
ATOM   2529  O   ASP   312      51.921  -5.235  16.933  1.00  0.00           O
ATOM   2530  N   GLU   313      52.131  -3.748  18.505  1.00  0.00           N
ATOM   2531  CA  GLU   313      53.176  -4.463  19.257  1.00  0.00           C
ATOM   2532  CB  GLU   313      53.731  -3.600  20.366  1.00  0.00           C
ATOM   2533  CG  GLU   313      55.156  -3.953  20.970  1.00  0.00           C
ATOM   2534  CD  GLU   313      56.197  -3.702  19.872  1.00  0.00           C
ATOM   2535  OE1 GLU   313      57.184  -4.508  19.727  1.00  0.00           O
ATOM   2536  OE2 GLU   313      56.091  -2.754  19.066  1.00  0.00           O
ATOM   2537  C   GLU   313      52.762  -5.848  19.697  1.00  0.00           C
ATOM   2538  O   GLU   313      53.600  -6.788  19.755  1.00  0.00           O
ATOM   2539  N   VAL   314      51.421  -6.064  19.864  1.00  0.00           N
ATOM   2540  CA  VAL   314      50.875  -7.399  20.233  1.00  0.00           C
ATOM   2541  CB  VAL   314      49.438  -7.133  20.835  1.00  0.00           C
ATOM   2542  CG1 VAL   314      48.382  -6.806  19.785  1.00  0.00           C
ATOM   2543  CG2 VAL   314      48.987  -8.445  21.463  1.00  0.00           C
ATOM   2544  C   VAL   314      50.894  -8.450  19.095  1.00  0.00           C
ATOM   2545  O   VAL   314      51.066  -9.654  19.359  1.00  0.00           O
ATOM   2546  N   LEU   315      50.879  -7.870  17.883  1.00  0.00           N
ATOM   2547  CA  LEU   315      51.123  -8.678  16.676  1.00  0.00           C
ATOM   2548  CB  LEU   315      50.524  -7.987  15.447  1.00  0.00           C
ATOM   2549  CG  LEU   315      49.056  -7.508  15.644  1.00  0.00           C
ATOM   2550  CD1 LEU   315      48.634  -6.907  14.268  1.00  0.00           C
ATOM   2551  CD2 LEU   315      47.990  -8.479  16.017  1.00  0.00           C
ATOM   2552  C   LEU   315      52.643  -8.975  16.418  1.00  0.00           C
ATOM   2553  O   LEU   315      52.940  -9.466  15.335  1.00  0.00           O
ATOM   2554  N   GLN   316      53.490  -8.577  17.385  1.00  0.00           N
ATOM   2555  CA  GLN   316      54.953  -8.801  17.387  1.00  0.00           C
ATOM   2556  CB  GLN   316      55.766  -7.572  17.718  1.00  0.00           C
ATOM   2557  CG  GLN   316      55.310  -6.392  16.807  1.00  0.00           C
ATOM   2558  CD  GLN   316      55.481  -6.629  15.297  1.00  0.00           C
ATOM   2559  OE1 GLN   316      56.485  -6.358  14.668  1.00  0.00           O
ATOM   2560  NE2 GLN   316      54.523  -7.152  14.618  1.00  0.00           N
ATOM   2561  C   GLN   316      55.363 -10.051  18.210  1.00  0.00           C
ATOM   2562  O   GLN   316      56.513 -10.472  18.084  1.00  0.00           O
ATOM   2563  N   GLU   317      54.417 -10.712  18.897  1.00  0.00           N
ATOM   2564  CA  GLU   317      54.716 -11.817  19.755  1.00  0.00           C
ATOM   2565  CB  GLU   317      54.399 -11.327  21.184  1.00  0.00           C
ATOM   2566  CG  GLU   317      54.365 -12.466  22.249  1.00  0.00           C
ATOM   2567  CD  GLU   317      54.415 -11.876  23.595  1.00  0.00           C
ATOM   2568  OE1 GLU   317      55.480 -11.376  23.958  1.00  0.00           O
ATOM   2569  OE2 GLU   317      53.460 -11.933  24.311  1.00  0.00           O
ATOM   2570  C   GLU   317      54.010 -13.198  19.483  1.00  0.00           C
ATOM   2571  O   GLU   317      52.820 -13.236  19.183  1.00  0.00           O
ATOM   2572  N   ALA   318      54.700 -14.399  19.505  1.00  0.00           N
ATOM   2573  CA  ALA   318      54.061 -15.735  19.370  1.00  0.00           C
ATOM   2574  CB  ALA   318      55.168 -16.633  18.916  1.00  0.00           C
ATOM   2575  C   ALA   318      53.370 -16.086  20.698  1.00  0.00           C
ATOM   2576  O   ALA   318      53.923 -16.026  21.784  1.00  0.00           O
ATOM   2577  N   VAL   319      52.076 -16.443  20.530  1.00  0.00           N
ATOM   2578  CA  VAL   319      51.155 -16.666  21.652  1.00  0.00           C
ATOM   2579  CB  VAL   319      49.683 -16.653  21.204  1.00  0.00           C
ATOM   2580  CG1 VAL   319      49.183 -15.319  20.826  1.00  0.00           C
ATOM   2581  CG2 VAL   319      49.354 -17.518  20.010  1.00  0.00           C
ATOM   2582  C   VAL   319      51.428 -17.960  22.424  1.00  0.00           C
ATOM   2583  O   VAL   319      52.084 -18.921  21.938  1.00  0.00           O
ATOM   2584  N   PRO   320      50.933 -18.075  23.728  1.00  0.00           N
ATOM   2585  CD  PRO   320      50.369 -17.007  24.493  1.00  0.00           C
ATOM   2586  CG  PRO   320      50.454 -17.437  25.916  1.00  0.00           C
ATOM   2587  CB  PRO   320      50.516 -18.955  25.938  1.00  0.00           C
ATOM   2588  CA  PRO   320      51.039 -19.258  24.571  1.00  0.00           C
ATOM   2589  C   PRO   320      50.401 -20.563  23.987  1.00  0.00           C
ATOM   2590  O   PRO   320      49.378 -20.482  23.304  1.00  0.00           O
ATOM   2591  N   GLY   321      50.960 -21.699  24.335  1.00  0.00           N
ATOM   2592  CA  GLY   321      50.399 -23.058  24.068  1.00  0.00           C
ATOM   2593  C   GLY   321      48.921 -23.310  24.100  1.00  0.00           C
ATOM   2594  O   GLY   321      48.410 -23.835  23.109  1.00  0.00           O
ATOM   2595  N   SER   322      48.158 -22.979  25.141  1.00  0.00           N
ATOM   2596  CA  SER   322      46.688 -23.060  25.255  1.00  0.00           C
ATOM   2597  CB  SER   322      46.290 -22.640  26.644  1.00  0.00           C
ATOM   2598  OG  SER   322      46.615 -21.271  26.835  1.00  0.00           O
ATOM   2599  C   SER   322      45.883 -22.145  24.218  1.00  0.00           C
ATOM   2600  O   SER   322      44.665 -22.125  24.318  1.00  0.00           O
ATOM   2601  N   ILE   323      46.545 -21.464  23.264  1.00  0.00           N
ATOM   2602  CA  ILE   323      45.883 -20.731  22.166  1.00  0.00           C
ATOM   2603  CB  ILE   323      45.652 -19.291  22.714  1.00  0.00           C
ATOM   2604  CG2 ILE   323      46.953 -18.514  22.903  1.00  0.00           C
ATOM   2605  CG1 ILE   323      44.597 -18.544  21.837  1.00  0.00           C
ATOM   2606  CD1 ILE   323      44.551 -16.956  21.911  1.00  0.00           C
ATOM   2607  C   ILE   323      46.725 -20.806  20.834  1.00  0.00           C
ATOM   2608  O   ILE   323      46.639 -20.052  19.897  1.00  0.00           O
ATOM   2609  N   ARG   324      47.698 -21.746  20.795  1.00  0.00           N
ATOM   2610  CA  ARG   324      48.712 -21.675  19.721  1.00  0.00           C
ATOM   2611  CB  ARG   324      49.939 -22.471  20.188  1.00  0.00           C
ATOM   2612  CG  ARG   324      51.083 -22.393  19.186  1.00  0.00           C
ATOM   2613  CD  ARG   324      52.379 -22.936  19.750  1.00  0.00           C
ATOM   2614  NE  ARG   324      52.927 -21.985  20.686  1.00  0.00           N
ATOM   2615  CZ  ARG   324      53.488 -22.183  21.871  1.00  0.00           C
ATOM   2616  NH1 ARG   324      53.689 -23.421  22.216  1.00  0.00           N
ATOM   2617  NH2 ARG   324      53.809 -21.229  22.667  1.00  0.00           N
ATOM   2618  C   ARG   324      48.157 -22.081  18.304  1.00  0.00           C
ATOM   2619  O   ARG   324      48.164 -21.187  17.407  1.00  0.00           O
ATOM   2620  N   THR   325      47.516 -23.263  18.162  1.00  0.00           N
ATOM   2621  CA  THR   325      46.809 -23.563  16.863  1.00  0.00           C
ATOM   2622  CB  THR   325      46.790 -25.062  16.603  1.00  0.00           C
ATOM   2623  CG2 THR   325      48.034 -25.830  16.889  1.00  0.00           C
ATOM   2624  OG1 THR   325      45.732 -25.699  17.440  1.00  0.00           O
ATOM   2625  C   THR   325      45.404 -22.930  16.707  1.00  0.00           C
ATOM   2626  O   THR   325      44.824 -22.373  17.638  1.00  0.00           O
ATOM   2627  N   ALA   326      44.830 -23.066  15.512  1.00  0.00           N
ATOM   2628  CA  ALA   326      43.427 -22.623  15.161  1.00  0.00           C
ATOM   2629  CB  ALA   326      43.192 -22.810  13.689  1.00  0.00           C
ATOM   2630  C   ALA   326      42.361 -23.309  16.051  1.00  0.00           C
ATOM   2631  O   ALA   326      41.317 -22.855  16.506  1.00  0.00           O
ATOM   2632  N   GLU   327      42.611 -24.607  16.255  1.00  0.00           N
ATOM   2633  CA  GLU   327      41.758 -25.457  17.090  1.00  0.00           C
ATOM   2634  CB  GLU   327      42.065 -26.924  16.782  1.00  0.00           C
ATOM   2635  CG  GLU   327      41.419 -27.274  15.447  1.00  0.00           C
ATOM   2636  CD  GLU   327      41.665 -28.621  14.852  1.00  0.00           C
ATOM   2637  OE1 GLU   327      40.741 -29.139  14.226  1.00  0.00           O
ATOM   2638  OE2 GLU   327      42.742 -29.219  15.060  1.00  0.00           O
ATOM   2639  C   GLU   327      42.069 -25.231  18.588  1.00  0.00           C
ATOM   2640  O   GLU   327      41.225 -25.596  19.464  1.00  0.00           O
ATOM   2641  N   HIE   328      43.225 -24.672  18.900  1.00  0.00           N
ATOM   2642  CA  HIE   328      43.475 -24.093  20.239  1.00  0.00           C
ATOM   2643  CB  HIE   328      44.958 -23.998  20.651  1.00  0.00           C
ATOM   2644  CG  HIE   328      45.778 -25.165  20.548  1.00  0.00           C
ATOM   2645  ND1 HIE   328      47.176 -25.292  20.406  1.00  0.00           N
ATOM   2646  CE1 HIE   328      47.373 -26.617  20.417  1.00  0.00           C
ATOM   2647  NE2 HIE   328      46.243 -27.300  20.514  1.00  0.00           N
ATOM   2648  CD2 HIE   328      45.198 -26.422  20.563  1.00  0.00           C
ATOM   2649  C   HIE   328      42.732 -22.757  20.463  1.00  0.00           C
ATOM   2650  O   HIE   328      42.030 -22.517  21.449  1.00  0.00           O
ATOM   2651  N   PHE   329      42.712 -22.023  19.385  1.00  0.00           N
ATOM   2652  CA  PHE   329      41.958 -20.725  19.371  1.00  0.00           C
ATOM   2653  CB  PHE   329      42.298 -19.885  18.129  1.00  0.00           C
ATOM   2654  CG  PHE   329      41.784 -18.460  18.058  1.00  0.00           C
ATOM   2655  CD1 PHE   329      41.966 -17.712  19.182  1.00  0.00           C
ATOM   2656  CE1 PHE   329      41.579 -16.343  19.212  1.00  0.00           C
ATOM   2657  CZ  PHE   329      40.959 -15.753  18.086  1.00  0.00           C
ATOM   2658  CE2 PHE   329      40.683 -16.541  16.958  1.00  0.00           C
ATOM   2659  CD2 PHE   329      41.074 -17.916  16.946  1.00  0.00           C
ATOM   2660  C   PHE   329      40.441 -20.900  19.417  1.00  0.00           C
ATOM   2661  O   PHE   329      39.808 -20.162  20.177  1.00  0.00           O
ATOM   2662  N   LEU   330      39.920 -21.859  18.701  1.00  0.00           N
ATOM   2663  CA  LEU   330      38.506 -22.197  18.824  1.00  0.00           C
ATOM   2664  CB  LEU   330      38.020 -23.248  17.744  1.00  0.00           C
ATOM   2665  CG  LEU   330      37.976 -22.751  16.321  1.00  0.00           C
ATOM   2666  CD1 LEU   330      38.100 -23.879  15.282  1.00  0.00           C
ATOM   2667  CD2 LEU   330      36.752 -21.937  16.138  1.00  0.00           C
ATOM   2668  C   LEU   330      38.067 -22.663  20.222  1.00  0.00           C
ATOM   2669  O   LEU   330      36.895 -22.376  20.550  1.00  0.00           O
ATOM   2670  N   GLY   331      39.019 -23.197  20.993  1.00  0.00           N
ATOM   2671  CA  GLY   331      38.902 -23.531  22.393  1.00  0.00           C
ATOM   2672  C   GLY   331      38.886 -22.294  23.213  1.00  0.00           C
ATOM   2673  O   GLY   331      38.043 -22.066  24.090  1.00  0.00           O
ATOM   2674  N   PHE   332      39.777 -21.292  22.850  1.00  0.00           N
ATOM   2675  CA  PHE   332      39.860 -19.958  23.559  1.00  0.00           C
ATOM   2676  CB  PHE   332      41.137 -19.121  23.098  1.00  0.00           C
ATOM   2677  CG  PHE   332      41.328 -17.711  23.713  1.00  0.00           C
ATOM   2678  CD1 PHE   332      40.620 -16.525  23.198  1.00  0.00           C
ATOM   2679  CE1 PHE   332      41.101 -15.303  23.622  1.00  0.00           C
ATOM   2680  CZ  PHE   332      42.126 -15.170  24.550  1.00  0.00           C
ATOM   2681  CE2 PHE   332      42.662 -16.261  25.167  1.00  0.00           C
ATOM   2682  CD2 PHE   332      42.277 -17.571  24.737  1.00  0.00           C
ATOM   2683  C   PHE   332      38.571 -19.178  23.236  1.00  0.00           C
ATOM   2684  O   PHE   332      38.026 -18.676  24.226  1.00  0.00           O
ATOM   2685  N   LEU   333      37.989 -19.235  22.054  1.00  0.00           N
ATOM   2686  CA  LEU   333      36.755 -18.593  21.741  1.00  0.00           C
ATOM   2687  CB  LEU   333      36.478 -18.365  20.267  1.00  0.00           C
ATOM   2688  CG  LEU   333      37.403 -17.416  19.501  1.00  0.00           C
ATOM   2689  CD1 LEU   333      37.199 -17.581  18.052  1.00  0.00           C
ATOM   2690  CD2 LEU   333      37.092 -15.971  19.822  1.00  0.00           C
ATOM   2691  C   LEU   333      35.532 -19.324  22.298  1.00  0.00           C
ATOM   2692  O   LEU   333      34.648 -18.603  22.819  1.00  0.00           O
ATOM   2693  N   ARG   334      35.542 -20.648  22.414  1.00  0.00           N
ATOM   2694  CA  ARG   334      34.588 -21.387  23.215  1.00  0.00           C
ATOM   2695  CB  ARG   334      34.770 -22.839  22.799  1.00  0.00           C
ATOM   2696  CG  ARG   334      33.952 -23.986  23.428  1.00  0.00           C
ATOM   2697  CD  ARG   334      34.312 -25.452  23.006  1.00  0.00           C
ATOM   2698  NE  ARG   334      34.324 -25.695  21.561  1.00  0.00           N
ATOM   2699  CZ  ARG   334      33.279 -25.591  20.749  1.00  0.00           C
ATOM   2700  NH1 ARG   334      33.554 -25.599  19.445  1.00  0.00           N
ATOM   2701  NH2 ARG   334      32.004 -25.558  21.133  1.00  0.00           N
ATOM   2702  C   ARG   334      34.630 -21.067  24.674  1.00  0.00           C
ATOM   2703  O   ARG   334      33.534 -20.986  25.258  1.00  0.00           O
ATOM   2704  N   ARG   335      35.799 -20.784  25.283  1.00  0.00           N
ATOM   2705  CA  ARG   335      36.090 -20.356  26.736  1.00  0.00           C
ATOM   2706  CB  ARG   335      37.539 -20.648  27.014  1.00  0.00           C
ATOM   2707  CG  ARG   335      37.770 -22.171  27.130  1.00  0.00           C
ATOM   2708  CD  ARG   335      39.269 -22.563  26.945  1.00  0.00           C
ATOM   2709  NE  ARG   335      40.208 -21.687  27.732  1.00  0.00           N
ATOM   2710  CZ  ARG   335      41.301 -20.971  27.358  1.00  0.00           C
ATOM   2711  NH1 ARG   335      41.858 -21.161  26.195  1.00  0.00           N
ATOM   2712  NH2 ARG   335      41.966 -20.179  28.188  1.00  0.00           N
ATOM   2713  C   ARG   335      35.666 -18.855  27.015  1.00  0.00           C
ATOM   2714  O   ARG   335      35.008 -18.564  27.965  1.00  0.00           O
ATOM   2715  N   LEU   336      35.956 -17.998  26.027  1.00  0.00           N
ATOM   2716  CA  LEU   336      35.518 -16.623  25.920  1.00  0.00           C
ATOM   2717  CB  LEU   336      36.334 -15.851  24.790  1.00  0.00           C
ATOM   2718  CG  LEU   336      35.964 -14.449  24.568  1.00  0.00           C
ATOM   2719  CD1 LEU   336      35.954 -13.502  25.716  1.00  0.00           C
ATOM   2720  CD2 LEU   336      36.706 -14.002  23.298  1.00  0.00           C
ATOM   2721  C   LEU   336      34.057 -16.599  25.848  1.00  0.00           C
ATOM   2722  O   LEU   336      33.403 -15.908  26.611  1.00  0.00           O
ATOM   2723  N   LEU   337      33.397 -17.361  25.011  1.00  0.00           N
ATOM   2724  CA  LEU   337      32.003 -17.462  24.778  1.00  0.00           C
ATOM   2725  CB  LEU   337      31.608 -18.323  23.593  1.00  0.00           C
ATOM   2726  CG  LEU   337      30.175 -18.624  23.458  1.00  0.00           C
ATOM   2727  CD1 LEU   337      29.215 -17.461  23.348  1.00  0.00           C
ATOM   2728  CD2 LEU   337      30.025 -19.388  22.149  1.00  0.00           C
ATOM   2729  C   LEU   337      31.264 -17.975  26.055  1.00  0.00           C
ATOM   2730  O   LEU   337      30.410 -17.338  26.626  1.00  0.00           O
ATOM   2731  N   GLU   338      31.884 -18.992  26.661  1.00  0.00           N
ATOM   2732  CA  GLU   338      31.334 -19.495  27.961  1.00  0.00           C
ATOM   2733  CB  GLU   338      31.969 -20.839  28.466  1.00  0.00           C
ATOM   2734  CG  GLU   338      31.424 -22.025  27.620  1.00  0.00           C
ATOM   2735  CD  GLU   338      29.918 -22.209  27.553  1.00  0.00           C
ATOM   2736  OE1 GLU   338      29.548 -22.629  26.430  1.00  0.00           O
ATOM   2737  OE2 GLU   338      29.220 -21.993  28.556  1.00  0.00           O
ATOM   2738  C   GLU   338      31.365 -18.475  29.105  1.00  0.00           C
ATOM   2739  O   GLU   338      30.337 -18.372  29.769  1.00  0.00           O
ATOM   2740  N   TYR   339      32.480 -17.766  29.178  1.00  0.00           N
ATOM   2741  CA  TYR   339      32.689 -16.741  30.241  1.00  0.00           C
ATOM   2742  CB  TYR   339      34.119 -16.109  30.125  1.00  0.00           C
ATOM   2743  CG  TYR   339      34.291 -14.912  31.113  1.00  0.00           C
ATOM   2744  CD1 TYR   339      34.426 -15.113  32.494  1.00  0.00           C
ATOM   2745  CE1 TYR   339      34.414 -14.139  33.467  1.00  0.00           C
ATOM   2746  CZ  TYR   339      34.037 -12.873  33.047  1.00  0.00           C
ATOM   2747  OH  TYR   339      33.798 -11.935  33.980  1.00  0.00           O
ATOM   2748  CE2 TYR   339      33.866 -12.518  31.652  1.00  0.00           C
ATOM   2749  CD2 TYR   339      33.983 -13.585  30.726  1.00  0.00           C
ATOM   2750  C   TYR   339      31.541 -15.754  30.094  1.00  0.00           C
ATOM   2751  O   TYR   339      30.831 -15.339  31.044  1.00  0.00           O
ATOM   2752  N   VAL   340      31.342 -15.332  28.881  1.00  0.00           N
ATOM   2753  CA  VAL   340      30.276 -14.403  28.601  1.00  0.00           C
ATOM   2754  CB  VAL   340      30.527 -13.800  27.201  1.00  0.00           C
ATOM   2755  CG1 VAL   340      29.443 -12.824  26.790  1.00  0.00           C
ATOM   2756  CG2 VAL   340      31.893 -13.054  27.212  1.00  0.00           C
ATOM   2757  C   VAL   340      28.876 -14.939  28.837  1.00  0.00           C
ATOM   2758  O   VAL   340      28.123 -14.204  29.484  1.00  0.00           O
ATOM   2759  N   LYS   341      28.609 -16.170  28.508  1.00  0.00           N
ATOM   2760  CA  LYS   341      27.370 -16.897  28.768  1.00  0.00           C
ATOM   2761  CB  LYS   341      27.300 -18.324  28.213  1.00  0.00           C
ATOM   2762  CG  LYS   341      27.227 -18.315  26.725  1.00  0.00           C
ATOM   2763  CD  LYS   341      27.589 -19.582  25.957  1.00  0.00           C
ATOM   2764  CE  LYS   341      26.639 -20.728  26.240  1.00  0.00           C
ATOM   2765  NZ  LYS   341      27.012 -21.997  25.574  1.00  0.00           N
ATOM   2766  C   LYS   341      27.054 -16.986  30.299  1.00  0.00           C
ATOM   2767  O   LYS   341      25.966 -16.624  30.685  1.00  0.00           O
ATOM   2768  N   TRP   342      28.049 -17.359  31.064  1.00  0.00           N
ATOM   2769  CA  TRP   342      28.202 -17.385  32.566  1.00  0.00           C
ATOM   2770  CB  TRP   342      29.620 -17.909  33.049  1.00  0.00           C
ATOM   2771  CG  TRP   342      29.880 -17.711  34.476  1.00  0.00           C
ATOM   2772  CD1 TRP   342      29.321 -18.519  35.422  1.00  0.00           C
ATOM   2773  NE1 TRP   342      29.669 -17.970  36.662  1.00  0.00           N
ATOM   2774  CE2 TRP   342      30.387 -16.773  36.591  1.00  0.00           C
ATOM   2775  CZ2 TRP   342      30.840 -15.927  37.536  1.00  0.00           C
ATOM   2776  CH2 TRP   342      31.500 -14.781  37.092  1.00  0.00           C
ATOM   2777  CZ3 TRP   342      31.697 -14.521  35.681  1.00  0.00           C
ATOM   2778  CE3 TRP   342      31.259 -15.490  34.731  1.00  0.00           C
ATOM   2779  CD2 TRP   342      30.501 -16.593  35.188  1.00  0.00           C
ATOM   2780  C   TRP   342      27.928 -15.994  33.173  1.00  0.00           C
ATOM   2781  O   TRP   342      26.978 -15.796  33.951  1.00  0.00           O
ATOM   2782  N   ARG   343      28.653 -14.980  32.743  1.00  0.00           N
ATOM   2783  CA  ARG   343      28.468 -13.564  33.151  1.00  0.00           C
ATOM   2784  CB  ARG   343      29.557 -12.791  32.353  1.00  0.00           C
ATOM   2785  CG  ARG   343      29.502 -11.253  32.387  1.00  0.00           C
ATOM   2786  CD  ARG   343      29.656 -10.744  33.756  1.00  0.00           C
ATOM   2787  NE  ARG   343      29.541  -9.273  33.741  1.00  0.00           N
ATOM   2788  CZ  ARG   343      30.277  -8.443  34.406  1.00  0.00           C
ATOM   2789  NH1 ARG   343      31.180  -8.812  35.214  1.00  0.00           N
ATOM   2790  NH2 ARG   343      30.108  -7.223  34.160  1.00  0.00           N
ATOM   2791  C   ARG   343      27.066 -12.995  32.936  1.00  0.00           C
ATOM   2792  O   ARG   343      26.549 -12.474  33.935  1.00  0.00           O
ATOM   2793  N   LEU   344      26.364 -13.158  31.811  1.00  0.00           N
ATOM   2794  CA  LEU   344      24.978 -12.878  31.687  1.00  0.00           C
ATOM   2795  CB  LEU   344      24.632 -13.016  30.189  1.00  0.00           C
ATOM   2796  CG  LEU   344      25.076 -11.740  29.437  1.00  0.00           C
ATOM   2797  CD1 LEU   344      24.752 -12.019  28.011  1.00  0.00           C
ATOM   2798  CD2 LEU   344      24.263 -10.497  29.748  1.00  0.00           C
ATOM   2799  C   LEU   344      24.032 -13.796  32.513  1.00  0.00           C
ATOM   2800  O   LEU   344      23.022 -13.388  33.146  1.00  0.00           O
ATOM   2801  N   ARG   345      24.351 -15.111  32.610  1.00  0.00           N
ATOM   2802  CA  ARG   345      23.574 -16.006  33.423  1.00  0.00           C
ATOM   2803  CB  ARG   345      24.081 -17.468  33.047  1.00  0.00           C
ATOM   2804  CG  ARG   345      23.341 -18.676  33.634  1.00  0.00           C
ATOM   2805  CD  ARG   345      23.717 -20.067  33.130  1.00  0.00           C
ATOM   2806  NE  ARG   345      25.071 -20.376  33.517  1.00  0.00           N
ATOM   2807  CZ  ARG   345      26.110 -20.349  32.715  1.00  0.00           C
ATOM   2808  NH1 ARG   345      25.992 -20.230  31.374  1.00  0.00           N
ATOM   2809  NH2 ARG   345      27.320 -20.620  33.124  1.00  0.00           N
ATOM   2810  C   ARG   345      23.499 -15.761  34.826  1.00  0.00           C
ATOM   2811  O   ARG   345      22.384 -15.921  35.409  1.00  0.00           O
ATOM   2812  N   VAL   346      24.610 -15.281  35.416  1.00  0.00           N
ATOM   2813  CA  VAL   346      24.633 -14.852  36.810  1.00  0.00           C
ATOM   2814  CB  VAL   346      25.982 -15.325  37.454  1.00  0.00           C
ATOM   2815  CG1 VAL   346      26.092 -16.822  37.190  1.00  0.00           C
ATOM   2816  CG2 VAL   346      27.307 -14.687  37.151  1.00  0.00           C
ATOM   2817  C   VAL   346      24.358 -13.359  36.954  1.00  0.00           C
ATOM   2818  O   VAL   346      24.442 -12.851  38.054  1.00  0.00           O
ATOM   2819  N   GLN   347      23.902 -12.706  35.927  1.00  0.00           N
ATOM   2820  CA  GLN   347      23.157 -11.367  35.923  1.00  0.00           C
ATOM   2821  CB  GLN   347      21.793 -11.647  36.577  1.00  0.00           C
ATOM   2822  CG  GLN   347      20.717 -12.192  35.575  1.00  0.00           C
ATOM   2823  CD  GLN   347      20.150 -11.130  34.512  1.00  0.00           C
ATOM   2824  OE1 GLN   347      20.631 -10.041  34.267  1.00  0.00           O
ATOM   2825  NE2 GLN   347      19.081 -11.482  33.814  1.00  0.00           N
ATOM   2826  C   GLN   347      23.919 -10.214  36.632  1.00  0.00           C
ATOM   2827  O   GLN   347      23.403  -9.454  37.466  1.00  0.00           O
ATOM   2828  N   HIE   348      25.230 -10.236  36.543  1.00  0.00           N
ATOM   2829  CA  HIE   348      26.168  -9.632  37.533  1.00  0.00           C
ATOM   2830  CB  HIE   348      27.570 -10.383  37.305  1.00  0.00           C
ATOM   2831  CG  HIE   348      28.702  -9.789  38.066  1.00  0.00           C
ATOM   2832  ND1 HIE   348      29.265  -8.564  37.708  1.00  0.00           N
ATOM   2833  CE1 HIE   348      30.284  -8.429  38.637  1.00  0.00           C
ATOM   2834  NE2 HIE   348      30.329  -9.488  39.454  1.00  0.00           N
ATOM   2835  CD2 HIE   348      29.313 -10.383  39.093  1.00  0.00           C
ATOM   2836  C   HIE   348      26.252  -8.054  37.369  1.00  0.00           C
ATOM   2837  O   HIE   348      26.308  -7.467  36.258  1.00  0.00           O
ATOM   2838  N   VAL   349      26.308  -7.403  38.546  1.00  0.00           N
ATOM   2839  CA  VAL   349      26.062  -5.962  38.711  1.00  0.00           C
ATOM   2840  CB  VAL   349      24.593  -5.728  39.236  1.00  0.00           C
ATOM   2841  CG1 VAL   349      23.646  -5.912  38.035  1.00  0.00           C
ATOM   2842  CG2 VAL   349      24.149  -6.652  40.379  1.00  0.00           C
ATOM   2843  C   VAL   349      27.055  -5.196  39.601  1.00  0.00           C
ATOM   2844  O   VAL   349      26.850  -4.058  39.972  1.00  0.00           O
ATOM   2845  N   VAL   350      28.175  -5.798  39.932  1.00  0.00           N
ATOM   2846  CA  VAL   350      29.208  -5.234  40.781  1.00  0.00           C
ATOM   2847  CB  VAL   350      29.990  -6.340  41.515  1.00  0.00           C
ATOM   2848  CG1 VAL   350      31.071  -5.924  42.578  1.00  0.00           C
ATOM   2849  CG2 VAL   350      29.118  -7.427  42.197  1.00  0.00           C
ATOM   2850  C   VAL   350      30.110  -4.196  40.108  1.00  0.00           C
ATOM   2851  O   VAL   350      30.859  -3.521  40.862  1.00  0.00           O
ATOM   2852  N   GLN   351      29.809  -3.827  38.885  1.00  0.00           N
ATOM   2853  CA  GLN   351      30.433  -2.713  38.088  1.00  0.00           C
ATOM   2854  CB  GLN   351      30.248  -1.303  38.767  1.00  0.00           C
ATOM   2855  CG  GLN   351      30.286  -0.053  37.905  1.00  0.00           C
ATOM   2856  CD  GLN   351      31.724   0.388  37.418  1.00  0.00           C
ATOM   2857  OE1 GLN   351      32.742  -0.058  37.855  1.00  0.00           O
ATOM   2858  NE2 GLN   351      31.775   1.316  36.518  1.00  0.00           N
ATOM   2859  C   GLN   351      31.894  -3.010  37.651  1.00  0.00           C
ATOM   2860  O   GLN   351      32.787  -3.431  38.506  1.00  0.00           O
ATOM   2861  N   GLU   352      32.296  -2.909  36.389  1.00  0.00           N
ATOM   2862  CA  GLU   352      33.662  -3.291  35.915  1.00  0.00           C
ATOM   2863  CB  GLU   352      33.706  -4.467  34.905  1.00  0.00           C
ATOM   2864  CG  GLU   352      33.802  -5.836  35.522  1.00  0.00           C
ATOM   2865  CD  GLU   352      32.582  -6.266  36.436  1.00  0.00           C
ATOM   2866  OE1 GLU   352      31.517  -5.756  36.203  1.00  0.00           O
ATOM   2867  OE2 GLU   352      32.715  -7.281  37.116  1.00  0.00           O
ATOM   2868  C   GLU   352      34.405  -2.146  35.304  1.00  0.00           C
ATOM   2869  O   GLU   352      33.871  -1.512  34.375  1.00  0.00           O
ATOM   2870  N   SER   353      35.681  -1.980  35.617  1.00  0.00           N
ATOM   2871  CA  SER   353      36.750  -1.556  34.720  1.00  0.00           C
ATOM   2872  CB  SER   353      38.012  -0.925  35.444  1.00  0.00           C
ATOM   2873  OG  SER   353      38.758  -1.952  36.133  1.00  0.00           O
ATOM   2874  C   SER   353      37.194  -2.781  33.837  1.00  0.00           C
ATOM   2875  O   SER   353      36.958  -3.936  34.192  1.00  0.00           O
ATOM   2876  N   PRO   354      37.820  -2.588  32.681  1.00  0.00           N
ATOM   2877  CD  PRO   354      37.900  -1.269  32.087  1.00  0.00           C
ATOM   2878  CG  PRO   354      38.293  -1.402  30.630  1.00  0.00           C
ATOM   2879  CB  PRO   354      38.866  -2.782  30.610  1.00  0.00           C
ATOM   2880  CA  PRO   354      38.343  -3.569  31.774  1.00  0.00           C
ATOM   2881  C   PRO   354      39.296  -4.541  32.446  1.00  0.00           C
ATOM   2882  O   PRO   354      39.107  -5.803  32.372  1.00  0.00           O
ATOM   2883  N   PRO   355      40.335  -4.115  33.201  1.00  0.00           N
ATOM   2884  CD  PRO   355      40.918  -2.794  33.284  1.00  0.00           C
ATOM   2885  CG  PRO   355      42.330  -3.090  33.778  1.00  0.00           C
ATOM   2886  CB  PRO   355      42.177  -4.233  34.731  1.00  0.00           C
ATOM   2887  CA  PRO   355      41.185  -5.066  33.933  1.00  0.00           C
ATOM   2888  C   PRO   355      40.418  -5.994  34.855  1.00  0.00           C
ATOM   2889  O   PRO   355      40.706  -7.178  34.905  1.00  0.00           O
ATOM   2890  N   ALA   356      39.303  -5.539  35.480  1.00  0.00           N
ATOM   2891  CA  ALA   356      38.401  -6.335  36.265  1.00  0.00           C
ATOM   2892  CB  ALA   356      37.548  -5.362  37.034  1.00  0.00           C
ATOM   2893  C   ALA   356      37.590  -7.403  35.436  1.00  0.00           C
ATOM   2894  O   ALA   356      37.365  -8.455  35.955  1.00  0.00           O
ATOM   2895  N   PHE   357      37.116  -7.169  34.216  1.00  0.00           N
ATOM   2896  CA  PHE   357      36.582  -8.330  33.454  1.00  0.00           C
ATOM   2897  CB  PHE   357      35.819  -7.585  32.266  1.00  0.00           C
ATOM   2898  CG  PHE   357      35.111  -8.464  31.273  1.00  0.00           C
ATOM   2899  CD1 PHE   357      35.745  -9.015  30.197  1.00  0.00           C
ATOM   2900  CE1 PHE   357      35.139  -9.655  29.153  1.00  0.00           C
ATOM   2901  CZ  PHE   357      33.753  -9.697  29.240  1.00  0.00           C
ATOM   2902  CE2 PHE   357      33.033  -9.157  30.291  1.00  0.00           C
ATOM   2903  CD2 PHE   357      33.700  -8.585  31.381  1.00  0.00           C
ATOM   2904  C   PHE   357      37.711  -9.208  32.907  1.00  0.00           C
ATOM   2905  O   PHE   357      37.450 -10.356  32.591  1.00  0.00           O
ATOM   2906  N   LEU   358      38.947  -8.747  32.791  1.00  0.00           N
ATOM   2907  CA  LEU   358      40.081  -9.596  32.506  1.00  0.00           C
ATOM   2908  CB  LEU   358      41.202  -8.746  31.991  1.00  0.00           C
ATOM   2909  CG  LEU   358      41.479  -8.848  30.493  1.00  0.00           C
ATOM   2910  CD1 LEU   358      40.178  -8.375  29.731  1.00  0.00           C
ATOM   2911  CD2 LEU   358      42.639  -7.941  30.190  1.00  0.00           C
ATOM   2912  C   LEU   358      40.477 -10.510  33.726  1.00  0.00           C
ATOM   2913  O   LEU   358      41.017 -11.576  33.543  1.00  0.00           O
ATOM   2914  N   SER   359      40.147  -9.995  34.937  1.00  0.00           N
ATOM   2915  CA  SER   359      40.328 -10.744  36.156  1.00  0.00           C
ATOM   2916  CB  SER   359      40.148  -9.941  37.467  1.00  0.00           C
ATOM   2917  OG  SER   359      41.269  -9.109  37.685  1.00  0.00           O
ATOM   2918  C   SER   359      39.345 -11.896  36.166  1.00  0.00           C
ATOM   2919  O   SER   359      39.792 -13.062  36.149  1.00  0.00           O
ATOM   2920  N   GLY   360      38.110 -11.598  35.860  1.00  0.00           N
ATOM   2921  CA  GLY   360      37.093 -12.678  35.551  1.00  0.00           C
ATOM   2922  C   GLY   360      37.607 -13.762  34.509  1.00  0.00           C
ATOM   2923  O   GLY   360      37.596 -14.923  34.922  1.00  0.00           O
ATOM   2924  N   LEU   361      37.893 -13.378  33.231  1.00  0.00           N
ATOM   2925  CA  LEU   361      38.458 -14.280  32.186  1.00  0.00           C
ATOM   2926  CB  LEU   361      38.851 -13.388  31.042  1.00  0.00           C
ATOM   2927  CG  LEU   361      37.624 -12.921  30.197  1.00  0.00           C
ATOM   2928  CD1 LEU   361      38.068 -11.796  29.329  1.00  0.00           C
ATOM   2929  CD2 LEU   361      37.204 -14.118  29.337  1.00  0.00           C
ATOM   2930  C   LEU   361      39.678 -15.138  32.646  1.00  0.00           C
ATOM   2931  O   LEU   361      39.753 -16.349  32.407  1.00  0.00           O
ATOM   2932  N   ALA   362      40.568 -14.495  33.413  1.00  0.00           N
ATOM   2933  CA  ALA   362      41.709 -15.265  34.056  1.00  0.00           C
ATOM   2934  CB  ALA   362      42.616 -14.170  34.640  1.00  0.00           C
ATOM   2935  C   ALA   362      41.264 -16.287  35.096  1.00  0.00           C
ATOM   2936  O   ALA   362      41.599 -17.444  35.092  1.00  0.00           O
ATOM   2937  N   GLN   363      40.512 -15.750  36.033  1.00  0.00           N
ATOM   2938  CA  GLN   363      39.989 -16.543  37.143  1.00  0.00           C
ATOM   2939  CB  GLN   363      39.311 -15.604  38.151  1.00  0.00           C
ATOM   2940  CG  GLN   363      40.336 -14.801  38.913  1.00  0.00           C
ATOM   2941  CD  GLN   363      39.603 -13.706  39.705  1.00  0.00           C
ATOM   2942  OE1 GLN   363      40.045 -12.590  39.771  1.00  0.00           O
ATOM   2943  NE2 GLN   363      38.323 -13.777  39.910  1.00  0.00           N
ATOM   2944  C   GLN   363      39.051 -17.755  36.830  1.00  0.00           C
ATOM   2945  O   GLN   363      39.316 -18.826  37.379  1.00  0.00           O
ATOM   2946  N   ARG   364      38.003 -17.510  36.030  1.00  0.00           N
ATOM   2947  CA  ARG   364      37.076 -18.497  35.569  1.00  0.00           C
ATOM   2948  CB  ARG   364      35.876 -17.830  34.982  1.00  0.00           C
ATOM   2949  CG  ARG   364      35.106 -17.000  35.989  1.00  0.00           C
ATOM   2950  CD  ARG   364      34.409 -17.820  37.041  1.00  0.00           C
ATOM   2951  NE  ARG   364      33.338 -18.641  36.457  1.00  0.00           N
ATOM   2952  CZ  ARG   364      32.922 -19.781  36.927  1.00  0.00           C
ATOM   2953  NH1 ARG   364      33.133 -20.193  38.144  1.00  0.00           N
ATOM   2954  NH2 ARG   364      32.372 -20.694  36.155  1.00  0.00           N
ATOM   2955  C   ARG   364      37.720 -19.542  34.672  1.00  0.00           C
ATOM   2956  O   ARG   364      37.392 -20.688  34.971  1.00  0.00           O
ATOM   2957  N   VAL   365      38.484 -19.094  33.712  1.00  0.00           N
ATOM   2958  CA  VAL   365      38.731 -20.061  32.543  1.00  0.00           C
ATOM   2959  CB  VAL   365      37.535 -19.964  31.583  1.00  0.00           C
ATOM   2960  CG1 VAL   365      37.478 -18.682  30.707  1.00  0.00           C
ATOM   2961  CG2 VAL   365      37.534 -21.218  30.735  1.00  0.00           C
ATOM   2962  C   VAL   365      40.121 -19.838  31.941  1.00  0.00           C
ATOM   2963  O   VAL   365      40.431 -20.148  30.771  1.00  0.00           O
ATOM   2964  N   CYS   366      40.984 -19.257  32.737  1.00  0.00           N
ATOM   2965  CA  CYS   366      42.427 -19.274  32.501  1.00  0.00           C
ATOM   2966  CB  CYS   366      42.923 -20.755  32.653  1.00  0.00           C
ATOM   2967  SG  CYS   366      42.193 -21.427  34.155  1.00  0.00           S
ATOM   2968  C   CYS   366      42.811 -18.554  31.179  1.00  0.00           C
ATOM   2969  O   CYS   366      43.761 -18.974  30.523  1.00  0.00           O
ATOM   2970  N   ILE   367      42.072 -17.544  30.674  1.00  0.00           N
ATOM   2971  CA  ILE   367      42.421 -16.675  29.560  1.00  0.00           C
ATOM   2972  CB  ILE   367      41.051 -16.140  28.985  1.00  0.00           C
ATOM   2973  CG2 ILE   367      41.176 -14.859  28.233  1.00  0.00           C
ATOM   2974  CG1 ILE   367      40.394 -17.240  28.178  1.00  0.00           C
ATOM   2975  CD1 ILE   367      39.083 -16.996  27.438  1.00  0.00           C
ATOM   2976  C   ILE   367      43.529 -15.676  29.932  1.00  0.00           C
ATOM   2977  O   ILE   367      43.513 -15.045  30.954  1.00  0.00           O
ATOM   2978  N   GLN   368      44.490 -15.510  29.069  1.00  0.00           N
ATOM   2979  CA  GLN   368      45.663 -14.650  29.205  1.00  0.00           C
ATOM   2980  CB  GLN   368      46.936 -15.238  28.544  1.00  0.00           C
ATOM   2981  CG  GLN   368      47.264 -16.652  28.841  1.00  0.00           C
ATOM   2982  CD  GLN   368      46.575 -17.637  27.916  1.00  0.00           C
ATOM   2983  OE1 GLN   368      45.586 -17.368  27.258  1.00  0.00           O
ATOM   2984  NE2 GLN   368      47.260 -18.758  27.736  1.00  0.00           N
ATOM   2985  C   GLN   368      45.501 -13.215  28.756  1.00  0.00           C
ATOM   2986  O   GLN   368      44.890 -12.932  27.720  1.00  0.00           O
ATOM   2987  N   ARG   369      46.000 -12.224  29.585  1.00  0.00           N
ATOM   2988  CA  ARG   369      45.715 -10.794  29.281  1.00  0.00           C
ATOM   2989  CB  ARG   369      46.094  -9.836  30.445  1.00  0.00           C
ATOM   2990  CG  ARG   369      45.383 -10.188  31.821  1.00  0.00           C
ATOM   2991  CD  ARG   369      45.612  -9.136  32.912  1.00  0.00           C
ATOM   2992  NE  ARG   369      44.880  -9.463  34.121  1.00  0.00           N
ATOM   2993  CZ  ARG   369      43.961  -8.708  34.780  1.00  0.00           C
ATOM   2994  NH1 ARG   369      43.207  -9.291  35.698  1.00  0.00           N
ATOM   2995  NH2 ARG   369      43.681  -7.477  34.437  1.00  0.00           N
ATOM   2996  C   ARG   369      46.216 -10.333  27.890  1.00  0.00           C
ATOM   2997  O   ARG   369      45.472  -9.591  27.276  1.00  0.00           O
ATOM   2998  N   LYS   370      47.452 -10.636  27.498  1.00  0.00           N
ATOM   2999  CA  LYS   370      48.115 -10.202  26.304  1.00  0.00           C
ATOM   3000  CB  LYS   370      49.616 -10.176  26.454  1.00  0.00           C
ATOM   3001  CG  LYS   370      50.347  -9.574  25.280  1.00  0.00           C
ATOM   3002  CD  LYS   370      51.775  -9.259  25.619  1.00  0.00           C
ATOM   3003  CE  LYS   370      52.440  -8.784  24.360  1.00  0.00           C
ATOM   3004  NZ  LYS   370      53.901  -8.791  24.515  1.00  0.00           N
ATOM   3005  C   LYS   370      47.597 -10.820  25.018  1.00  0.00           C
ATOM   3006  O   LYS   370      47.165 -10.054  24.113  1.00  0.00           O
ATOM   3007  N   PRO   371      47.431 -12.137  24.919  1.00  0.00           N
ATOM   3008  CD  PRO   371      48.130 -13.192  25.622  1.00  0.00           C
ATOM   3009  CG  PRO   371      47.919 -14.437  24.733  1.00  0.00           C
ATOM   3010  CB  PRO   371      46.613 -14.214  24.052  1.00  0.00           C
ATOM   3011  CA  PRO   371      46.626 -12.709  23.781  1.00  0.00           C
ATOM   3012  C   PRO   371      45.204 -12.181  23.515  1.00  0.00           C
ATOM   3013  O   PRO   371      44.766 -12.232  22.318  1.00  0.00           O
ATOM   3014  N   LEU   372      44.434 -11.745  24.520  1.00  0.00           N
ATOM   3015  CA  LEU   372      43.204 -11.084  24.236  1.00  0.00           C
ATOM   3016  CB  LEU   372      42.532 -10.603  25.593  1.00  0.00           C
ATOM   3017  CG  LEU   372      41.787 -11.678  26.378  1.00  0.00           C
ATOM   3018  CD1 LEU   372      41.652 -11.217  27.840  1.00  0.00           C
ATOM   3019  CD2 LEU   372      40.451 -11.883  25.785  1.00  0.00           C
ATOM   3020  C   LEU   372      43.341  -9.807  23.320  1.00  0.00           C
ATOM   3021  O   LEU   372      42.517  -9.559  22.487  1.00  0.00           O
ATOM   3022  N   ARG   373      44.512  -9.093  23.420  1.00  0.00           N
ATOM   3023  CA  ARG   373      44.723  -7.897  22.676  1.00  0.00           C
ATOM   3024  CB  ARG   373      45.907  -7.202  23.265  1.00  0.00           C
ATOM   3025  CG  ARG   373      45.719  -6.386  24.481  1.00  0.00           C
ATOM   3026  CD  ARG   373      46.909  -5.879  25.189  1.00  0.00           C
ATOM   3027  NE  ARG   373      47.902  -5.313  24.270  1.00  0.00           N
ATOM   3028  CZ  ARG   373      49.233  -5.336  24.455  1.00  0.00           C
ATOM   3029  NH1 ARG   373      49.875  -5.788  25.532  1.00  0.00           N
ATOM   3030  NH2 ARG   373      49.858  -4.795  23.458  1.00  0.00           N
ATOM   3031  C   ARG   373      44.766  -7.965  21.111  1.00  0.00           C
ATOM   3032  O   ARG   373      44.937  -6.973  20.399  1.00  0.00           O
ATOM   3033  N   PHE   374      44.458  -9.112  20.484  1.00  0.00           N
ATOM   3034  CA  PHE   374      44.345  -9.263  19.003  1.00  0.00           C
ATOM   3035  CB  PHE   374      45.751  -9.418  18.368  1.00  0.00           C
ATOM   3036  CG  PHE   374      46.400 -10.770  18.514  1.00  0.00           C
ATOM   3037  CD1 PHE   374      46.812 -11.285  19.752  1.00  0.00           C
ATOM   3038  CE1 PHE   374      47.284 -12.562  19.867  1.00  0.00           C
ATOM   3039  CZ  PHE   374      47.275 -13.451  18.770  1.00  0.00           C
ATOM   3040  CE2 PHE   374      46.979 -12.927  17.488  1.00  0.00           C
ATOM   3041  CD2 PHE   374      46.570 -11.623  17.351  1.00  0.00           C
ATOM   3042  C   PHE   374      43.431 -10.302  18.579  1.00  0.00           C
ATOM   3043  O   PHE   374      43.355 -10.672  17.389  1.00  0.00           O
ATOM   3044  N   CYS   375      42.482 -10.706  19.449  1.00  0.00           N
ATOM   3045  CA  CYS   375      41.498 -11.784  19.210  1.00  0.00           C
ATOM   3046  CB  CYS   375      40.605 -11.845  20.485  1.00  0.00           C
ATOM   3047  SG  CYS   375      39.512 -13.236  20.309  1.00  0.00           S
ATOM   3048  C   CYS   375      40.668 -11.523  17.985  1.00  0.00           C
ATOM   3049  O   CYS   375      40.532 -12.468  17.180  1.00  0.00           O
ATOM   3050  N   ALA   376      40.442 -10.267  17.707  1.00  0.00           N
ATOM   3051  CA  ALA   376      39.769  -9.824  16.544  1.00  0.00           C
ATOM   3052  CB  ALA   376      39.459  -8.409  16.656  1.00  0.00           C
ATOM   3053  C   ALA   376      40.525 -10.008  15.256  1.00  0.00           C
ATOM   3054  O   ALA   376      40.017 -10.520  14.256  1.00  0.00           O
ATOM   3055  N   GLU   377      41.801  -9.637  15.295  1.00  0.00           N
ATOM   3056  CA  GLU   377      42.753  -9.835  14.226  1.00  0.00           C
ATOM   3057  CB  GLU   377      44.103  -9.119  14.624  1.00  0.00           C
ATOM   3058  CG  GLU   377      43.901  -7.715  15.004  1.00  0.00           C
ATOM   3059  CD  GLU   377      43.192  -6.851  13.911  1.00  0.00           C
ATOM   3060  OE1 GLU   377      43.748  -6.626  12.818  1.00  0.00           O
ATOM   3061  OE2 GLU   377      41.946  -6.626  14.021  1.00  0.00           O
ATOM   3062  C   GLU   377      42.972 -11.278  13.948  1.00  0.00           C
ATOM   3063  O   GLU   377      43.094 -11.674  12.788  1.00  0.00           O
ATOM   3064  N   ARG   378      42.940 -12.116  15.007  1.00  0.00           N
ATOM   3065  CA  ARG   378      43.157 -13.589  14.857  1.00  0.00           C
ATOM   3066  CB  ARG   378      43.600 -14.089  16.217  1.00  0.00           C
ATOM   3067  CG  ARG   378      44.591 -15.243  16.073  1.00  0.00           C
ATOM   3068  CD  ARG   378      43.931 -16.601  16.471  1.00  0.00           C
ATOM   3069  NE  ARG   378      44.858 -17.676  16.140  1.00  0.00           N
ATOM   3070  CZ  ARG   378      45.596 -18.495  16.956  1.00  0.00           C
ATOM   3071  NH1 ARG   378      46.197 -19.504  16.501  1.00  0.00           N
ATOM   3072  NH2 ARG   378      45.715 -18.240  18.249  1.00  0.00           N
ATOM   3073  C   ARG   378      41.921 -14.262  14.236  1.00  0.00           C
ATOM   3074  O   ARG   378      42.056 -15.098  13.400  1.00  0.00           O
ATOM   3075  N   LEU   379      40.740 -13.823  14.688  1.00  0.00           N
ATOM   3076  CA  LEU   379      39.498 -14.308  14.109  1.00  0.00           C
ATOM   3077  CB  LEU   379      38.262 -13.925  14.959  1.00  0.00           C
ATOM   3078  CG  LEU   379      36.882 -14.371  14.327  1.00  0.00           C
ATOM   3079  CD1 LEU   379      36.772 -15.868  14.597  1.00  0.00           C
ATOM   3080  CD2 LEU   379      35.684 -13.740  15.062  1.00  0.00           C
ATOM   3081  C   LEU   379      39.350 -13.919  12.640  1.00  0.00           C
ATOM   3082  O   LEU   379      39.142 -14.845  11.862  1.00  0.00           O
ATOM   3083  N   ARG   380      39.731 -12.736  12.261  1.00  0.00           N
ATOM   3084  CA  ARG   380      39.772 -12.398  10.869  1.00  0.00           C
ATOM   3085  CB  ARG   380      39.920 -10.884  10.768  1.00  0.00           C
ATOM   3086  CG  ARG   380      39.280 -10.397   9.450  1.00  0.00           C
ATOM   3087  CD  ARG   380      39.839  -8.960   9.227  1.00  0.00           C
ATOM   3088  NE  ARG   380      39.591  -8.026  10.409  1.00  0.00           N
ATOM   3089  CZ  ARG   380      40.442  -7.407  11.125  1.00  0.00           C
ATOM   3090  NH1 ARG   380      41.721  -7.407  11.013  1.00  0.00           N
ATOM   3091  NH2 ARG   380      39.920  -6.773  12.153  1.00  0.00           N
ATOM   3092  C   ARG   380      40.841 -13.144   9.992  1.00  0.00           C
ATOM   3093  O   ARG   380      40.578 -13.592   8.898  1.00  0.00           O
ATOM   3094  N   SER   381      42.020 -13.370  10.533  1.00  0.00           N
ATOM   3095  CA  SER   381      43.105 -14.169   9.931  1.00  0.00           C
ATOM   3096  CB  SER   381      44.313 -14.006  10.816  1.00  0.00           C
ATOM   3097  OG  SER   381      45.332 -14.962  10.502  1.00  0.00           O
ATOM   3098  C   SER   381      42.621 -15.595   9.807  1.00  0.00           C
ATOM   3099  O   SER   381      42.799 -16.175   8.781  1.00  0.00           O
ATOM   3100  N   LEU   382      42.015 -16.265  10.781  1.00  0.00           N
ATOM   3101  CA  LEU   382      41.480 -17.695  10.760  1.00  0.00           C
ATOM   3102  CB  LEU   382      41.069 -18.162  12.165  1.00  0.00           C
ATOM   3103  CG  LEU   382      40.307 -19.426  12.260  1.00  0.00           C
ATOM   3104  CD1 LEU   382      41.015 -20.619  11.741  1.00  0.00           C
ATOM   3105  CD2 LEU   382      39.834 -19.724  13.671  1.00  0.00           C
ATOM   3106  C   LEU   382      40.403 -17.817   9.712  1.00  0.00           C
ATOM   3107  O   LEU   382      40.453 -18.708   8.814  1.00  0.00           O
ATOM   3108  N   LEU   383      39.420 -16.917   9.755  1.00  0.00           N
ATOM   3109  CA  LEU   383      38.359 -16.833   8.771  1.00  0.00           C
ATOM   3110  CB  LEU   383      37.331 -15.715   9.018  1.00  0.00           C
ATOM   3111  CG  LEU   383      36.439 -15.972  10.242  1.00  0.00           C
ATOM   3112  CD1 LEU   383      35.506 -14.727  10.307  1.00  0.00           C
ATOM   3113  CD2 LEU   383      35.640 -17.272  10.175  1.00  0.00           C
ATOM   3114  C   LEU   383      38.856 -16.729   7.338  1.00  0.00           C
ATOM   3115  O   LEU   383      38.400 -17.538   6.506  1.00  0.00           O
ATOM   3116  N   HIE   384      39.648 -15.656   7.066  1.00  0.00           N
ATOM   3117  CA  HIE   384      40.225 -15.463   5.741  1.00  0.00           C
ATOM   3118  CB  HIE   384      40.695 -14.055   5.553  1.00  0.00           C
ATOM   3119  CG  HIE   384      41.054 -13.734   4.128  1.00  0.00           C
ATOM   3120  ND1 HIE   384      42.221 -14.020   3.502  1.00  0.00           N
ATOM   3121  CE1 HIE   384      42.134 -13.635   2.230  1.00  0.00           C
ATOM   3122  NE2 HIE   384      40.902 -13.171   1.989  1.00  0.00           N
ATOM   3123  CD2 HIE   384      40.226 -13.146   3.204  1.00  0.00           C
ATOM   3124  C   HIE   384      41.256 -16.531   5.207  1.00  0.00           C
ATOM   3125  O   HIE   384      41.104 -17.097   4.103  1.00  0.00           O
ATOM   3126  N   THR   385      42.010 -17.171   6.129  1.00  0.00           N
ATOM   3127  CA  THR   385      42.864 -18.369   5.729  1.00  0.00           C
ATOM   3128  CB  THR   385      43.878 -18.651   6.835  1.00  0.00           C
ATOM   3129  CG2 THR   385      44.927 -19.682   6.410  1.00  0.00           C
ATOM   3130  OG1 THR   385      44.409 -17.452   7.277  1.00  0.00           O
ATOM   3131  C   THR   385      42.124 -19.649   5.384  1.00  0.00           C
ATOM   3132  O   THR   385      42.575 -20.457   4.516  1.00  0.00           O
ATOM   3133  N   LEU   386      40.892 -19.760   5.867  1.00  0.00           N
ATOM   3134  CA  LEU   386      39.899 -20.788   5.495  1.00  0.00           C
ATOM   3135  CB  LEU   386      38.994 -21.087   6.727  1.00  0.00           C
ATOM   3136  CG  LEU   386      39.759 -21.713   7.945  1.00  0.00           C
ATOM   3137  CD1 LEU   386      38.837 -21.605   9.170  1.00  0.00           C
ATOM   3138  CD2 LEU   386      40.085 -23.137   7.790  1.00  0.00           C
ATOM   3139  C   LEU   386      39.013 -20.293   4.274  1.00  0.00           C
ATOM   3140  O   LEU   386      38.175 -21.080   3.711  1.00  0.00           O
ATOM   3141  N   GLU   387      39.110 -19.042   3.846  1.00  0.00           N
ATOM   3142  CA  GLU   387      38.419 -18.329   2.742  1.00  0.00           C
ATOM   3143  CB  GLU   387      38.766 -18.905   1.397  1.00  0.00           C
ATOM   3144  CG  GLU   387      40.248 -18.776   0.978  1.00  0.00           C
ATOM   3145  CD  GLU   387      40.595 -19.339  -0.379  1.00  0.00           C
ATOM   3146  OE1 GLU   387      39.707 -19.379  -1.259  1.00  0.00           O
ATOM   3147  OE2 GLU   387      41.753 -19.695  -0.560  1.00  0.00           O
ATOM   3148  C   GLU   387      36.949 -18.051   3.044  1.00  0.00           C
ATOM   3149  O   GLU   387      36.186 -17.733   2.171  1.00  0.00           O
ATOM   3150  N   ILE   388      36.603 -18.100   4.353  1.00  0.00           N
ATOM   3151  CA  ILE   388      35.279 -17.546   4.822  1.00  0.00           C
ATOM   3152  CB  ILE   388      34.944 -17.997   6.252  1.00  0.00           C
ATOM   3153  CG2 ILE   388      33.611 -17.378   6.631  1.00  0.00           C
ATOM   3154  CG1 ILE   388      34.954 -19.521   6.489  1.00  0.00           C
ATOM   3155  CD1 ILE   388      33.879 -20.346   5.714  1.00  0.00           C
ATOM   3156  C   ILE   388      35.267 -15.954   4.733  1.00  0.00           C
ATOM   3157  O   ILE   388      35.956 -15.275   5.505  1.00  0.00           O
ATOM   3158  N   THR   389      34.533 -15.295   3.873  1.00  0.00           N
ATOM   3159  CA  THR   389      34.293 -13.801   3.822  1.00  0.00           C
ATOM   3160  CB  THR   389      34.641 -13.224   2.456  1.00  0.00           C
ATOM   3161  CG2 THR   389      36.048 -13.389   1.988  1.00  0.00           C
ATOM   3162  OG1 THR   389      33.861 -13.730   1.348  1.00  0.00           O
ATOM   3163  C   THR   389      32.896 -13.370   4.298  1.00  0.00           C
ATOM   3164  O   THR   389      32.498 -12.236   4.230  1.00  0.00           O
ATOM   3165  N   ASP   390      32.124 -14.358   4.816  1.00  0.00           N
ATOM   3166  CA  ASP   390      30.769 -14.234   5.435  1.00  0.00           C
ATOM   3167  CB  ASP   390      30.314 -15.648   5.693  1.00  0.00           C
ATOM   3168  CG  ASP   390      30.325 -16.597   4.447  1.00  0.00           C
ATOM   3169  OD1 ASP   390      29.188 -16.892   4.061  1.00  0.00           O
ATOM   3170  OD2 ASP   390      31.384 -16.985   3.881  1.00  0.00           O
ATOM   3171  C   ASP   390      30.614 -13.342   6.734  1.00  0.00           C
ATOM   3172  O   ASP   390      29.892 -13.627   7.659  1.00  0.00           O
ATOM   3173  N   LEU   391      31.353 -12.225   6.904  1.00  0.00           N
ATOM   3174  CA  LEU   391      31.435 -11.393   8.043  1.00  0.00           C
ATOM   3175  CB  LEU   391      32.706 -10.485   7.943  1.00  0.00           C
ATOM   3176  CG  LEU   391      34.087 -11.163   8.239  1.00  0.00           C
ATOM   3177  CD1 LEU   391      34.471 -12.148   7.131  1.00  0.00           C
ATOM   3178  CD2 LEU   391      35.198 -10.118   8.436  1.00  0.00           C
ATOM   3179  C   LEU   391      30.194 -10.670   8.484  1.00  0.00           C
ATOM   3180  O   LEU   391      30.011 -10.541   9.710  1.00  0.00           O
ATOM   3181  N   ALA   392      29.273 -10.417   7.547  1.00  0.00           N
ATOM   3182  CA  ALA   392      27.925  -9.953   7.833  1.00  0.00           C
ATOM   3183  CB  ALA   392      27.239  -9.645   6.486  1.00  0.00           C
ATOM   3184  C   ALA   392      27.087 -11.104   8.614  1.00  0.00           C
ATOM   3185  O   ALA   392      26.119 -10.807   9.281  1.00  0.00           O
ATOM   3186  N   ASP   393      27.512 -12.375   8.487  1.00  0.00           N
ATOM   3187  CA  ASP   393      26.798 -13.455   9.157  1.00  0.00           C
ATOM   3188  CB  ASP   393      26.640 -14.643   8.156  1.00  0.00           C
ATOM   3189  CG  ASP   393      25.761 -14.326   6.934  1.00  0.00           C
ATOM   3190  OD1 ASP   393      26.169 -14.656   5.795  1.00  0.00           O
ATOM   3191  OD2 ASP   393      24.651 -13.695   7.094  1.00  0.00           O
ATOM   3192  C   ASP   393      27.571 -13.934  10.399  1.00  0.00           C
ATOM   3193  O   ASP   393      26.984 -14.203  11.444  1.00  0.00           O
ATOM   3194  N   PHE   394      28.919 -13.893  10.245  1.00  0.00           N
ATOM   3195  CA  PHE   394      29.934 -14.115  11.313  1.00  0.00           C
ATOM   3196  CB  PHE   394      31.271 -14.588  10.698  1.00  0.00           C
ATOM   3197  CG  PHE   394      31.348 -16.068  10.653  1.00  0.00           C
ATOM   3198  CD1 PHE   394      32.176 -16.710  11.596  1.00  0.00           C
ATOM   3199  CE1 PHE   394      32.453 -18.080  11.514  1.00  0.00           C
ATOM   3200  CZ  PHE   394      31.914 -18.768  10.440  1.00  0.00           C
ATOM   3201  CE2 PHE   394      31.074 -18.219   9.485  1.00  0.00           C
ATOM   3202  CD2 PHE   394      30.711 -16.842   9.598  1.00  0.00           C
ATOM   3203  C   PHE   394      30.089 -12.870  12.263  1.00  0.00           C
ATOM   3204  O   PHE   394      30.992 -12.774  13.096  1.00  0.00           O
ATOM   3205  N   SER   395      29.131 -11.914  12.126  1.00  0.00           N
ATOM   3206  CA  SER   395      29.117 -10.774  12.956  1.00  0.00           C
ATOM   3207  CB  SER   395      27.981  -9.806  12.427  1.00  0.00           C
ATOM   3208  OG  SER   395      27.627  -8.815  13.431  1.00  0.00           O
ATOM   3209  C   SER   395      29.083 -11.062  14.498  1.00  0.00           C
ATOM   3210  O   SER   395      29.837 -10.426  15.265  1.00  0.00           O
ATOM   3211  N   PRO   396      28.338 -12.009  15.138  1.00  0.00           N
ATOM   3212  CD  PRO   396      27.204 -12.573  14.507  1.00  0.00           C
ATOM   3213  CG  PRO   396      26.353 -13.224  15.595  1.00  0.00           C
ATOM   3214  CB  PRO   396      27.350 -13.409  16.727  1.00  0.00           C
ATOM   3215  CA  PRO   396      28.349 -12.353  16.545  1.00  0.00           C
ATOM   3216  C   PRO   396      29.626 -12.760  17.206  1.00  0.00           C
ATOM   3217  O   PRO   396      30.031 -12.251  18.240  1.00  0.00           O
ATOM   3218  N   LEU   397      30.320 -13.697  16.573  1.00  0.00           N
ATOM   3219  CA  LEU   397      31.672 -14.091  16.977  1.00  0.00           C
ATOM   3220  CB  LEU   397      31.999 -15.474  16.353  1.00  0.00           C
ATOM   3221  CG  LEU   397      33.363 -16.061  16.788  1.00  0.00           C
ATOM   3222  CD1 LEU   397      33.278 -16.551  18.229  1.00  0.00           C
ATOM   3223  CD2 LEU   397      33.554 -17.358  16.057  1.00  0.00           C
ATOM   3224  C   LEU   397      32.724 -12.982  16.807  1.00  0.00           C
ATOM   3225  O   LEU   397      33.679 -12.837  17.578  1.00  0.00           O
ATOM   3226  N   THR   398      32.500 -12.104  15.884  1.00  0.00           N
ATOM   3227  CA  THR   398      33.228 -10.859  15.712  1.00  0.00           C
ATOM   3228  CB  THR   398      33.049 -10.331  14.265  1.00  0.00           C
ATOM   3229  CG2 THR   398      34.250  -9.405  13.967  1.00  0.00           C
ATOM   3230  OG1 THR   398      33.220 -11.393  13.322  1.00  0.00           O
ATOM   3231  C   THR   398      32.898  -9.809  16.747  1.00  0.00           C
ATOM   3232  O   THR   398      33.827  -9.205  17.321  1.00  0.00           O
ATOM   3233  N   LEU   399      31.628  -9.552  17.123  1.00  0.00           N
ATOM   3234  CA  LEU   399      31.306  -8.723  18.300  1.00  0.00           C
ATOM   3235  CB  LEU   399      29.780  -8.600  18.540  1.00  0.00           C
ATOM   3236  CG  LEU   399      28.992  -7.919  17.412  1.00  0.00           C
ATOM   3237  CD1 LEU   399      27.582  -8.152  17.297  1.00  0.00           C
ATOM   3238  CD2 LEU   399      29.187  -6.405  17.538  1.00  0.00           C
ATOM   3239  C   LEU   399      32.039  -9.147  19.536  1.00  0.00           C
ATOM   3240  O   LEU   399      32.528  -8.317  20.238  1.00  0.00           O
ATOM   3241  N   LEU   400      32.158 -10.461  19.761  1.00  0.00           N
ATOM   3242  CA  LEU   400      32.847 -11.076  20.883  1.00  0.00           C
ATOM   3243  CB  LEU   400      32.243 -12.466  21.048  1.00  0.00           C
ATOM   3244  CG  LEU   400      32.809 -13.466  22.088  1.00  0.00           C
ATOM   3245  CD1 LEU   400      32.533 -12.972  23.493  1.00  0.00           C
ATOM   3246  CD2 LEU   400      32.115 -14.820  22.216  1.00  0.00           C
ATOM   3247  C   LEU   400      34.339 -10.951  20.709  1.00  0.00           C
ATOM   3248  O   LEU   400      35.061 -10.571  21.639  1.00  0.00           O
ATOM   3249  N   ALA   401      34.903 -11.103  19.486  1.00  0.00           N
ATOM   3250  CA  ALA   401      36.273 -10.992  19.247  1.00  0.00           C
ATOM   3251  CB  ALA   401      36.594 -11.755  17.996  1.00  0.00           C
ATOM   3252  C   ALA   401      36.843  -9.560  19.361  1.00  0.00           C
ATOM   3253  O   ALA   401      37.944  -9.494  19.940  1.00  0.00           O
ATOM   3254  N   ASN   402      36.176  -8.627  18.781  1.00  0.00           N
ATOM   3255  CA  ASN   402      36.298  -7.194  19.064  1.00  0.00           C
ATOM   3256  CB  ASN   402      35.270  -6.397  18.198  1.00  0.00           C
ATOM   3257  CG  ASN   402      35.663  -6.369  16.734  1.00  0.00           C
ATOM   3258  OD1 ASN   402      36.606  -6.970  16.320  1.00  0.00           O
ATOM   3259  ND2 ASN   402      34.805  -5.870  15.893  1.00  0.00           N
ATOM   3260  C   ASN   402      36.144  -6.825  20.541  1.00  0.00           C
ATOM   3261  O   ASN   402      37.065  -6.254  21.131  1.00  0.00           O
ATOM   3262  N   PHE   403      34.960  -7.160  21.184  1.00  0.00           N
ATOM   3263  CA  PHE   403      34.672  -6.894  22.616  1.00  0.00           C
ATOM   3264  CB  PHE   403      33.349  -7.617  22.970  1.00  0.00           C
ATOM   3265  CG  PHE   403      32.772  -7.290  24.323  1.00  0.00           C
ATOM   3266  CD1 PHE   403      33.551  -7.479  25.535  1.00  0.00           C
ATOM   3267  CE1 PHE   403      32.950  -7.277  26.793  1.00  0.00           C
ATOM   3268  CZ  PHE   403      31.541  -7.096  26.868  1.00  0.00           C
ATOM   3269  CE2 PHE   403      30.858  -6.841  25.720  1.00  0.00           C
ATOM   3270  CD2 PHE   403      31.438  -6.893  24.438  1.00  0.00           C
ATOM   3271  C   PHE   403      35.883  -7.359  23.478  1.00  0.00           C
ATOM   3272  O   PHE   403      36.476  -6.563  24.189  1.00  0.00           O
ATOM   3273  N   ALA   404      36.377  -8.575  23.269  1.00  0.00           N
ATOM   3274  CA  ALA   404      37.560  -9.099  23.964  1.00  0.00           C
ATOM   3275  CB  ALA   404      37.563 -10.596  23.731  1.00  0.00           C
ATOM   3276  C   ALA   404      38.923  -8.423  23.693  1.00  0.00           C
ATOM   3277  O   ALA   404      39.766  -8.275  24.587  1.00  0.00           O
ATOM   3278  N   THR   405      39.118  -7.931  22.474  1.00  0.00           N
ATOM   3279  CA  THR   405      40.155  -7.096  22.035  1.00  0.00           C
ATOM   3280  CB  THR   405      40.148  -6.911  20.501  1.00  0.00           C
ATOM   3281  CG2 THR   405      41.388  -6.168  19.919  1.00  0.00           C
ATOM   3282  OG1 THR   405      40.093  -8.155  19.948  1.00  0.00           O
ATOM   3283  C   THR   405      40.123  -5.689  22.760  1.00  0.00           C
ATOM   3284  O   THR   405      41.125  -5.212  23.340  1.00  0.00           O
ATOM   3285  N   LEU   406      38.963  -5.004  22.783  1.00  0.00           N
ATOM   3286  CA  LEU   406      38.829  -3.661  23.327  1.00  0.00           C
ATOM   3287  CB  LEU   406      37.421  -3.144  22.996  1.00  0.00           C
ATOM   3288  CG  LEU   406      37.127  -2.984  21.471  1.00  0.00           C
ATOM   3289  CD1 LEU   406      35.668  -2.796  21.243  1.00  0.00           C
ATOM   3290  CD2 LEU   406      37.883  -1.807  20.869  1.00  0.00           C
ATOM   3291  C   LEU   406      38.972  -3.770  24.893  1.00  0.00           C
ATOM   3292  O   LEU   406      39.723  -3.019  25.438  1.00  0.00           O
ATOM   3293  N   VAL   407      38.404  -4.733  25.662  1.00  0.00           N
ATOM   3294  CA  VAL   407      38.517  -4.865  27.085  1.00  0.00           C
ATOM   3295  CB  VAL   407      37.385  -5.794  27.495  1.00  0.00           C
ATOM   3296  CG1 VAL   407      37.725  -7.215  27.313  1.00  0.00           C
ATOM   3297  CG2 VAL   407      36.920  -5.703  28.961  1.00  0.00           C
ATOM   3298  C   VAL   407      39.881  -5.308  27.635  1.00  0.00           C
ATOM   3299  O   VAL   407      40.197  -5.000  28.806  1.00  0.00           O
ATOM   3300  N   SER   408      40.736  -5.886  26.803  1.00  0.00           N
ATOM   3301  CA  SER   408      42.212  -6.000  27.067  1.00  0.00           C
ATOM   3302  CB  SER   408      42.641  -7.286  26.499  1.00  0.00           C
ATOM   3303  OG  SER   408      42.392  -7.458  25.096  1.00  0.00           O
ATOM   3304  C   SER   408      43.112  -4.899  26.560  1.00  0.00           C
ATOM   3305  O   SER   408      44.125  -4.668  27.190  1.00  0.00           O
ATOM   3306  N   THR   409      42.762  -4.197  25.483  1.00  0.00           N
ATOM   3307  CA  THR   409      43.543  -3.044  24.885  1.00  0.00           C
ATOM   3308  CB  THR   409      42.897  -2.596  23.489  1.00  0.00           C
ATOM   3309  CG2 THR   409      43.564  -1.422  22.702  1.00  0.00           C
ATOM   3310  OG1 THR   409      43.062  -3.580  22.561  1.00  0.00           O
ATOM   3311  C   THR   409      43.411  -1.802  25.766  1.00  0.00           C
ATOM   3312  O   THR   409      44.316  -0.999  25.923  1.00  0.00           O
ATOM   3313  N   TYR   410      42.205  -1.637  26.405  1.00  0.00           N
ATOM   3314  CA  TYR   410      41.889  -0.451  27.204  1.00  0.00           C
ATOM   3315  CB  TYR   410      40.765   0.380  26.527  1.00  0.00           C
ATOM   3316  CG  TYR   410      40.921   0.718  25.028  1.00  0.00           C
ATOM   3317  CD1 TYR   410      41.657   1.895  24.681  1.00  0.00           C
ATOM   3318  CE1 TYR   410      41.885   2.276  23.355  1.00  0.00           C
ATOM   3319  CZ  TYR   410      41.310   1.447  22.346  1.00  0.00           C
ATOM   3320  OH  TYR   410      41.629   1.468  21.082  1.00  0.00           O
ATOM   3321  CE2 TYR   410      40.479   0.384  22.699  1.00  0.00           C
ATOM   3322  CD2 TYR   410      40.278  -0.042  24.036  1.00  0.00           C
ATOM   3323  C   TYR   410      41.597  -0.717  28.746  1.00  0.00           C
ATOM   3324  O   TYR   410      41.550  -1.882  29.199  1.00  0.00           O
ATOM   3325  N   ALA   411      41.601   0.327  29.526  1.00  0.00           N
ATOM   3326  CA  ALA   411      41.743   0.255  31.042  1.00  0.00           C
ATOM   3327  CB  ALA   411      43.282   0.215  31.396  1.00  0.00           C
ATOM   3328  C   ALA   411      40.998   1.345  31.830  1.00  0.00           C
ATOM   3329  O   ALA   411      40.316   0.990  32.777  1.00  0.00           O
ATOM   3330  N   LYS   412      41.035   2.583  31.395  1.00  0.00           N
ATOM   3331  CA  LYS   412      40.499   3.807  32.029  1.00  0.00           C
ATOM   3332  CB  LYS   412      41.631   4.661  32.588  1.00  0.00           C
ATOM   3333  CG  LYS   412      42.436   3.951  33.740  1.00  0.00           C
ATOM   3334  CD  LYS   412      43.449   4.915  34.436  1.00  0.00           C
ATOM   3335  CE  LYS   412      42.497   5.804  35.270  1.00  0.00           C
ATOM   3336  NZ  LYS   412      43.211   6.490  36.341  1.00  0.00           N
ATOM   3337  C   LYS   412      39.682   4.570  31.073  1.00  0.00           C
ATOM   3338  O   LYS   412      39.912   4.669  29.851  1.00  0.00           O
ATOM   3339  N   GLY   413      38.625   5.138  31.646  1.00  0.00           N
ATOM   3340  CA  GLY   413      37.556   5.767  30.889  1.00  0.00           C
ATOM   3341  C   GLY   413      36.746   4.799  29.947  1.00  0.00           C
ATOM   3342  O   GLY   413      36.416   5.055  28.789  1.00  0.00           O
ATOM   3343  N   PHE   414      36.414   3.643  30.519  1.00  0.00           N
ATOM   3344  CA  PHE   414      35.783   2.487  29.818  1.00  0.00           C
ATOM   3345  CB  PHE   414      36.904   1.760  28.962  1.00  0.00           C
ATOM   3346  CG  PHE   414      37.209   2.287  27.546  1.00  0.00           C
ATOM   3347  CD1 PHE   414      38.367   3.016  27.213  1.00  0.00           C
ATOM   3348  CE1 PHE   414      38.661   3.206  25.870  1.00  0.00           C
ATOM   3349  CZ  PHE   414      37.782   2.798  24.886  1.00  0.00           C
ATOM   3350  CE2 PHE   414      36.581   2.104  25.175  1.00  0.00           C
ATOM   3351  CD2 PHE   414      36.339   1.852  26.527  1.00  0.00           C
ATOM   3352  C   PHE   414      35.121   1.593  30.845  1.00  0.00           C
ATOM   3353  O   PHE   414      35.683   1.518  31.926  1.00  0.00           O
ATOM   3354  N   THR   415      33.986   0.940  30.507  1.00  0.00           N
ATOM   3355  CA  THR   415      33.214   0.135  31.468  1.00  0.00           C
ATOM   3356  CB  THR   415      32.338   1.049  32.293  1.00  0.00           C
ATOM   3357  CG2 THR   415      31.303   1.780  31.431  1.00  0.00           C
ATOM   3358  OG1 THR   415      31.823   0.175  33.269  1.00  0.00           O
ATOM   3359  C   THR   415      32.628  -1.092  30.831  1.00  0.00           C
ATOM   3360  O   THR   415      32.473  -1.047  29.580  1.00  0.00           O
ATOM   3361  N   ILE   416      32.068  -2.079  31.525  1.00  0.00           N
ATOM   3362  CA  ILE   416      31.536  -3.324  30.938  1.00  0.00           C
ATOM   3363  CB  ILE   416      32.511  -4.561  30.865  1.00  0.00           C
ATOM   3364  CG2 ILE   416      31.810  -5.718  30.157  1.00  0.00           C
ATOM   3365  CG1 ILE   416      33.794  -4.189  30.245  1.00  0.00           C
ATOM   3366  CD1 ILE   416      34.823  -3.886  31.272  1.00  0.00           C
ATOM   3367  C   ILE   416      30.278  -3.750  31.762  1.00  0.00           C
ATOM   3368  O   ILE   416      30.224  -4.568  32.656  1.00  0.00           O
ATOM   3369  N   ILE   417      29.138  -3.265  31.302  1.00  0.00           N
ATOM   3370  CA  ILE   417      27.766  -3.172  31.826  1.00  0.00           C
ATOM   3371  CB  ILE   417      27.164  -1.731  31.440  1.00  0.00           C
ATOM   3372  CG2 ILE   417      25.636  -1.616  31.723  1.00  0.00           C
ATOM   3373  CG1 ILE   417      27.902  -0.654  32.372  1.00  0.00           C
ATOM   3374  CD1 ILE   417      27.552   0.790  32.139  1.00  0.00           C
ATOM   3375  C   ILE   417      26.827  -4.375  31.438  1.00  0.00           C
ATOM   3376  O   ILE   417      26.981  -4.860  30.344  1.00  0.00           O
ATOM   3377  N   ILE   418      25.912  -4.778  32.320  1.00  0.00           N
ATOM   3378  CA  ILE   418      24.763  -5.578  31.967  1.00  0.00           C
ATOM   3379  CB  ILE   418      24.575  -6.844  32.861  1.00  0.00           C
ATOM   3380  CG2 ILE   418      23.111  -7.514  32.878  1.00  0.00           C
ATOM   3381  CG1 ILE   418      25.797  -7.846  32.559  1.00  0.00           C
ATOM   3382  CD1 ILE   418      25.800  -9.234  33.177  1.00  0.00           C
ATOM   3383  C   ILE   418      23.418  -4.705  31.979  1.00  0.00           C
ATOM   3384  O   ILE   418      23.178  -3.979  32.890  1.00  0.00           O
ATOM   3385  N   GLU   419      22.605  -5.003  31.017  1.00  0.00           N
ATOM   3386  CA  GLU   419      21.181  -4.631  31.185  1.00  0.00           C
ATOM   3387  CB  GLU   419      20.549  -3.968  29.956  1.00  0.00           C
ATOM   3388  CG  GLU   419      19.441  -2.974  30.287  1.00  0.00           C
ATOM   3389  CD  GLU   419      19.772  -1.589  30.929  1.00  0.00           C
ATOM   3390  OE1 GLU   419      20.354  -1.492  32.004  1.00  0.00           O
ATOM   3391  OE2 GLU   419      19.285  -0.627  30.352  1.00  0.00           O
ATOM   3392  C   GLU   419      20.403  -5.939  31.458  1.00  0.00           C
ATOM   3393  O   GLU   419      20.501  -6.947  30.789  1.00  0.00           O
ATOM   3394  N   PRO   420      19.618  -5.991  32.606  1.00  0.00           N
ATOM   3395  CD  PRO   420      19.207  -4.867  33.393  1.00  0.00           C
ATOM   3396  CG  PRO   420      17.971  -5.305  34.099  1.00  0.00           C
ATOM   3397  CB  PRO   420      18.201  -6.773  34.380  1.00  0.00           C
ATOM   3398  CA  PRO   420      18.944  -7.203  33.172  1.00  0.00           C
ATOM   3399  C   PRO   420      17.976  -7.875  32.177  1.00  0.00           C
ATOM   3400  O   PRO   420      17.364  -8.843  32.557  1.00  0.00           O
ATOM   3401  N   PHE   421      17.769  -7.303  30.992  1.00  0.00           N
ATOM   3402  CA  PHE   421      16.571  -7.535  30.181  1.00  0.00           C
ATOM   3403  CB  PHE   421      15.304  -6.990  30.848  1.00  0.00           C
ATOM   3404  CG  PHE   421      15.079  -5.491  31.172  1.00  0.00           C
ATOM   3405  CD1 PHE   421      15.855  -4.506  30.572  1.00  0.00           C
ATOM   3406  CE1 PHE   421      15.427  -3.162  30.663  1.00  0.00           C
ATOM   3407  CZ  PHE   421      14.283  -2.811  31.427  1.00  0.00           C
ATOM   3408  CE2 PHE   421      13.514  -3.796  32.062  1.00  0.00           C
ATOM   3409  CD2 PHE   421      13.883  -5.125  31.846  1.00  0.00           C
ATOM   3410  C   PHE   421      16.697  -7.055  28.696  1.00  0.00           C
ATOM   3411  O   PHE   421      17.710  -6.459  28.360  1.00  0.00           O
ATOM   3412  N   ASP   422      15.725  -7.274  27.754  1.00  0.00           N
ATOM   3413  CA  ASP   422      16.005  -7.375  26.308  1.00  0.00           C
ATOM   3414  CB  ASP   422      15.248  -8.529  25.572  1.00  0.00           C
ATOM   3415  CG  ASP   422      15.957  -9.145  24.399  1.00  0.00           C
ATOM   3416  OD1 ASP   422      17.207  -8.999  24.276  1.00  0.00           O
ATOM   3417  OD2 ASP   422      15.337  -9.853  23.597  1.00  0.00           O
ATOM   3418  C   ASP   422      15.978  -6.091  25.492  1.00  0.00           C
ATOM   3419  O   ASP   422      15.383  -6.004  24.417  1.00  0.00           O
ATOM   3420  N   ASP   423      16.574  -5.019  25.981  1.00  0.00           N
ATOM   3421  CA  ASP   423      16.346  -3.578  25.676  1.00  0.00           C
ATOM   3422  CB  ASP   423      16.970  -3.277  24.349  1.00  0.00           C
ATOM   3423  CG  ASP   423      17.547  -1.843  24.098  1.00  0.00           C
ATOM   3424  OD1 ASP   423      18.335  -1.621  23.144  1.00  0.00           O
ATOM   3425  OD2 ASP   423      17.256  -0.906  24.860  1.00  0.00           O
ATOM   3426  C   ASP   423      14.953  -3.130  25.994  1.00  0.00           C
ATOM   3427  O   ASP   423      14.024  -3.361  25.206  1.00  0.00           O
ATOM   3428  N   ARG   424      14.774  -2.478  27.200  1.00  0.00           N
ATOM   3429  CA  ARG   424      13.591  -1.964  27.884  1.00  0.00           C
ATOM   3430  CB  ARG   424      13.212  -0.666  27.275  1.00  0.00           C
ATOM   3431  CG  ARG   424      14.321   0.437  27.394  1.00  0.00           C
ATOM   3432  CD  ARG   424      13.947   1.853  26.984  1.00  0.00           C
ATOM   3433  NE  ARG   424      13.676   1.913  25.539  1.00  0.00           N
ATOM   3434  CZ  ARG   424      12.441   2.088  25.009  1.00  0.00           C
ATOM   3435  NH1 ARG   424      12.324   2.071  23.768  1.00  0.00           N
ATOM   3436  NH2 ARG   424      11.391   2.154  25.777  1.00  0.00           N
ATOM   3437  C   ARG   424      12.290  -2.815  28.065  1.00  0.00           C
ATOM   3438  O   ARG   424      11.265  -2.338  28.559  1.00  0.00           O
ATOM   3439  N   THR   425      12.346  -4.067  27.648  1.00  0.00           N
ATOM   3440  CA  THR   425      11.346  -5.066  27.499  1.00  0.00           C
ATOM   3441  CB  THR   425      11.657  -5.872  26.240  1.00  0.00           C
ATOM   3442  CG2 THR   425      10.618  -6.939  25.801  1.00  0.00           C
ATOM   3443  OG1 THR   425      11.407  -4.897  25.244  1.00  0.00           O
ATOM   3444  C   THR   425      11.365  -6.062  28.591  1.00  0.00           C
ATOM   3445  O   THR   425      12.409  -6.678  28.762  1.00  0.00           O
ATOM   3446  N   PRO   426      10.242  -6.324  29.303  1.00  0.00           N
ATOM   3447  CD  PRO   426       9.079  -5.516  29.225  1.00  0.00           C
ATOM   3448  CG  PRO   426       8.394  -5.649  30.627  1.00  0.00           C
ATOM   3449  CB  PRO   426       8.809  -7.034  31.078  1.00  0.00           C
ATOM   3450  CA  PRO   426      10.249  -7.173  30.425  1.00  0.00           C
ATOM   3451  C   PRO   426      10.646  -8.658  30.171  1.00  0.00           C
ATOM   3452  O   PRO   426       9.891  -9.397  29.576  1.00  0.00           O
ATOM   3453  N   THR   427      11.840  -9.125  30.614  1.00  0.00           N
ATOM   3454  CA  THR   427      12.248 -10.528  30.536  1.00  0.00           C
ATOM   3455  CB  THR   427      12.651 -11.006  29.118  1.00  0.00           C
ATOM   3456  CG2 THR   427      13.826 -10.236  28.491  1.00  0.00           C
ATOM   3457  OG1 THR   427      13.043 -12.352  29.087  1.00  0.00           O
ATOM   3458  C   THR   427      13.462 -10.876  31.463  1.00  0.00           C
ATOM   3459  O   THR   427      14.449 -10.150  31.507  1.00  0.00           O
ATOM   3460  N   ILE   428      13.394 -12.066  32.063  1.00  0.00           N
ATOM   3461  CA  ILE   428      14.491 -12.632  32.821  1.00  0.00           C
ATOM   3462  CB  ILE   428      14.019 -13.411  34.084  1.00  0.00           C
ATOM   3463  CG2 ILE   428      13.234 -14.683  33.693  1.00  0.00           C
ATOM   3464  CG1 ILE   428      15.062 -13.754  35.164  1.00  0.00           C
ATOM   3465  CD1 ILE   428      15.824 -12.655  35.833  1.00  0.00           C
ATOM   3466  C   ILE   428      15.444 -13.515  31.957  1.00  0.00           C
ATOM   3467  O   ILE   428      16.576 -13.739  32.345  1.00  0.00           O
ATOM   3468  N   ALA   429      15.085 -13.902  30.752  1.00  0.00           N
ATOM   3469  CA  ALA   429      15.854 -14.937  29.992  1.00  0.00           C
ATOM   3470  CB  ALA   429      14.907 -15.802  29.205  1.00  0.00           C
ATOM   3471  C   ALA   429      16.871 -14.261  29.106  1.00  0.00           C
ATOM   3472  O   ALA   429      17.771 -14.900  28.658  1.00  0.00           O
ATOM   3473  N   ASN   430      16.773 -12.962  28.821  1.00  0.00           N
ATOM   3474  CA  ASN   430      17.508 -12.245  27.747  1.00  0.00           C
ATOM   3475  CB  ASN   430      16.425 -12.126  26.615  1.00  0.00           C
ATOM   3476  CG  ASN   430      16.468 -13.310  25.761  1.00  0.00           C
ATOM   3477  OD1 ASN   430      15.576 -14.127  25.905  1.00  0.00           O
ATOM   3478  ND2 ASN   430      17.452 -13.598  24.890  1.00  0.00           N
ATOM   3479  C   ASN   430      18.127 -10.892  28.190  1.00  0.00           C
ATOM   3480  O   ASN   430      17.623  -9.882  27.791  1.00  0.00           O
ATOM   3481  N   PRO   431      19.038 -11.000  29.153  1.00  0.00           N
ATOM   3482  CD  PRO   431      19.466 -12.174  29.913  1.00  0.00           C
ATOM   3483  CG  PRO   431      20.849 -11.786  30.493  1.00  0.00           C
ATOM   3484  CB  PRO   431      20.677 -10.228  30.768  1.00  0.00           C
ATOM   3485  CA  PRO   431      19.832  -9.853  29.514  1.00  0.00           C
ATOM   3486  C   PRO   431      20.849  -9.486  28.332  1.00  0.00           C
ATOM   3487  O   PRO   431      20.948 -10.251  27.336  1.00  0.00           O
ATOM   3488  N   ILE   432      21.650  -8.469  28.490  1.00  0.00           N
ATOM   3489  CA  ILE   432      22.533  -7.912  27.446  1.00  0.00           C
ATOM   3490  CB  ILE   432      21.879  -6.634  26.835  1.00  0.00           C
ATOM   3491  CG2 ILE   432      22.810  -5.679  26.001  1.00  0.00           C
ATOM   3492  CG1 ILE   432      20.698  -7.076  25.958  1.00  0.00           C
ATOM   3493  CD1 ILE   432      20.095  -6.212  24.896  1.00  0.00           C
ATOM   3494  C   ILE   432      23.864  -7.523  28.112  1.00  0.00           C
ATOM   3495  O   ILE   432      23.786  -6.842  29.150  1.00  0.00           O
ATOM   3496  N   LEU   433      25.036  -7.840  27.511  1.00  0.00           N
ATOM   3497  CA  LEU   433      26.367  -7.411  27.872  1.00  0.00           C
ATOM   3498  CB  LEU   433      27.320  -8.610  27.890  1.00  0.00           C
ATOM   3499  CG  LEU   433      28.758  -8.433  28.415  1.00  0.00           C
ATOM   3500  CD1 LEU   433      28.717  -8.063  29.856  1.00  0.00           C
ATOM   3501  CD2 LEU   433      29.717  -9.616  28.213  1.00  0.00           C
ATOM   3502  C   LEU   433      26.862  -6.214  27.017  1.00  0.00           C
ATOM   3503  O   LEU   433      26.721  -6.169  25.814  1.00  0.00           O
ATOM   3504  N   HIE   434      27.611  -5.273  27.600  1.00  0.00           N
ATOM   3505  CA  HIE   434      27.780  -3.941  26.892  1.00  0.00           C
ATOM   3506  CB  HIE   434      26.546  -3.059  27.228  1.00  0.00           C
ATOM   3507  CG  HIE   434      26.563  -1.777  26.462  1.00  0.00           C
ATOM   3508  ND1 HIE   434      26.011  -1.433  25.240  1.00  0.00           N
ATOM   3509  CE1 HIE   434      25.981  -0.091  25.165  1.00  0.00           C
ATOM   3510  NE2 HIE   434      26.588   0.366  26.339  1.00  0.00           N
ATOM   3511  CD2 HIE   434      27.053  -0.692  27.110  1.00  0.00           C
ATOM   3512  C   HIE   434      29.064  -3.290  27.301  1.00  0.00           C
ATOM   3513  O   HIE   434      29.243  -2.836  28.445  1.00  0.00           O
ATOM   3514  N   PHE   435      30.075  -3.386  26.403  1.00  0.00           N
ATOM   3515  CA  PHE   435      31.378  -2.701  26.599  1.00  0.00           C
ATOM   3516  CB  PHE   435      32.542  -3.444  25.861  1.00  0.00           C
ATOM   3517  CG  PHE   435      33.900  -2.886  25.980  1.00  0.00           C
ATOM   3518  CD1 PHE   435      34.308  -1.901  25.033  1.00  0.00           C
ATOM   3519  CE1 PHE   435      35.446  -1.152  25.199  1.00  0.00           C
ATOM   3520  CZ  PHE   435      36.246  -1.364  26.312  1.00  0.00           C
ATOM   3521  CE2 PHE   435      35.903  -2.393  27.238  1.00  0.00           C
ATOM   3522  CD2 PHE   435      34.798  -3.142  27.043  1.00  0.00           C
ATOM   3523  C   PHE   435      31.218  -1.257  26.096  1.00  0.00           C
ATOM   3524  O   PHE   435      30.555  -0.952  25.144  1.00  0.00           O
ATOM   3525  N   SER   436      31.728  -0.304  26.913  1.00  0.00           N
ATOM   3526  CA  SER   436      31.301   1.125  26.824  1.00  0.00           C
ATOM   3527  CB  SER   436      30.163   1.474  27.782  1.00  0.00           C
ATOM   3528  OG  SER   436      29.729   2.845  27.665  1.00  0.00           O
ATOM   3529  C   SER   436      32.524   2.011  27.047  1.00  0.00           C
ATOM   3530  O   SER   436      33.203   2.125  28.017  1.00  0.00           O
ATOM   3531  N   CYS   437      32.759   2.803  25.998  1.00  0.00           N
ATOM   3532  CA  CYS   437      33.663   3.880  26.127  1.00  0.00           C
ATOM   3533  CB  CYS   437      34.068   4.173  24.687  1.00  0.00           C
ATOM   3534  SG  CYS   437      35.419   5.338  24.848  1.00  0.00           S
ATOM   3535  C   CYS   437      33.047   5.128  26.796  1.00  0.00           C
ATOM   3536  O   CYS   437      31.865   5.420  26.499  1.00  0.00           O
ATOM   3537  N   MET   438      33.724   5.855  27.702  1.00  0.00           N
ATOM   3538  CA  MET   438      33.422   7.160  28.301  1.00  0.00           C
ATOM   3539  CB  MET   438      33.596   7.146  29.795  1.00  0.00           C
ATOM   3540  CG  MET   438      33.114   5.862  30.572  1.00  0.00           C
ATOM   3541  SD  MET   438      31.458   5.775  31.095  1.00  0.00           S
ATOM   3542  CE  MET   438      30.522   5.293  29.628  1.00  0.00           C
ATOM   3543  C   MET   438      34.141   8.296  27.562  1.00  0.00           C
ATOM   3544  O   MET   438      33.560   9.384  27.539  1.00  0.00           O
ATOM   3545  N   ASP   439      35.324   8.011  27.014  1.00  0.00           N
ATOM   3546  CA  ASP   439      36.158   8.939  26.292  1.00  0.00           C
ATOM   3547  CB  ASP   439      37.552   8.358  26.384  1.00  0.00           C
ATOM   3548  CG  ASP   439      38.540   9.347  25.760  1.00  0.00           C
ATOM   3549  OD1 ASP   439      38.222  10.368  25.140  1.00  0.00           O
ATOM   3550  OD2 ASP   439      39.764   9.110  25.767  1.00  0.00           O
ATOM   3551  C   ASP   439      35.714   9.158  24.783  1.00  0.00           C
ATOM   3552  O   ASP   439      36.117   8.376  23.924  1.00  0.00           O
ATOM   3553  N   ALA   440      34.884  10.138  24.547  1.00  0.00           N
ATOM   3554  CA  ALA   440      34.508  10.715  23.225  1.00  0.00           C
ATOM   3555  CB  ALA   440      33.457  11.777  23.481  1.00  0.00           C
ATOM   3556  C   ALA   440      35.631  11.386  22.349  1.00  0.00           C
ATOM   3557  O   ALA   440      35.553  11.600  21.136  1.00  0.00           O
ATOM   3558  N   SER   441      36.735  11.693  22.940  1.00  0.00           N
ATOM   3559  CA  SER   441      37.865  12.160  22.187  1.00  0.00           C
ATOM   3560  CB  SER   441      38.890  12.842  23.071  1.00  0.00           C
ATOM   3561  OG  SER   441      39.632  11.984  23.869  1.00  0.00           O
ATOM   3562  C   SER   441      38.635  11.119  21.431  1.00  0.00           C
ATOM   3563  O   SER   441      39.284  11.387  20.410  1.00  0.00           O
ATOM   3564  N   LEU   442      38.605   9.866  21.878  1.00  0.00           N
ATOM   3565  CA  LEU   442      39.332   8.700  21.326  1.00  0.00           C
ATOM   3566  CB  LEU   442      38.854   7.589  22.293  1.00  0.00           C
ATOM   3567  CG  LEU   442      39.892   6.421  22.262  1.00  0.00           C
ATOM   3568  CD1 LEU   442      41.215   6.773  22.996  1.00  0.00           C
ATOM   3569  CD2 LEU   442      39.309   5.214  22.990  1.00  0.00           C
ATOM   3570  C   LEU   442      39.189   8.298  19.833  1.00  0.00           C
ATOM   3571  O   LEU   442      40.111   7.800  19.195  1.00  0.00           O
ATOM   3572  N   ALA   443      37.957   8.451  19.266  1.00  0.00           N
ATOM   3573  CA  ALA   443      37.745   8.199  17.879  1.00  0.00           C
ATOM   3574  CB  ALA   443      36.278   7.701  17.866  1.00  0.00           C
ATOM   3575  C   ALA   443      38.119   9.419  16.997  1.00  0.00           C
ATOM   3576  O   ALA   443      38.543   9.238  15.850  1.00  0.00           O
ATOM   3577  N   ILE   444      38.014  10.628  17.583  1.00  0.00           N
ATOM   3578  CA  ILE   444      38.465  11.853  16.882  1.00  0.00           C
ATOM   3579  CB  ILE   444      37.515  12.970  17.127  1.00  0.00           C
ATOM   3580  CG2 ILE   444      37.649  13.455  18.569  1.00  0.00           C
ATOM   3581  CG1 ILE   444      37.644  14.021  16.040  1.00  0.00           C
ATOM   3582  CD1 ILE   444      36.777  15.206  16.195  1.00  0.00           C
ATOM   3583  C   ILE   444      39.953  12.083  17.056  1.00  0.00           C
ATOM   3584  O   ILE   444      40.640  12.577  16.107  1.00  0.00           O
ATOM   3585  N   LYS   445      40.653  11.504  18.024  1.00  0.00           N
ATOM   3586  CA  LYS   445      42.095  11.622  18.263  1.00  0.00           C
ATOM   3587  CB  LYS   445      42.524  10.926  19.556  1.00  0.00           C
ATOM   3588  CG  LYS   445      43.920  11.328  20.113  1.00  0.00           C
ATOM   3589  CD  LYS   445      44.099  10.781  21.562  1.00  0.00           C
ATOM   3590  CE  LYS   445      45.477  11.098  22.140  1.00  0.00           C
ATOM   3591  NZ  LYS   445      45.664  12.597  22.348  1.00  0.00           N
ATOM   3592  C   LYS   445      43.009  11.160  17.069  1.00  0.00           C
ATOM   3593  O   LYS   445      43.843  11.961  16.674  1.00  0.00           O
ATOM   3594  N   PRO   446      42.780  10.019  16.445  1.00  0.00           N
ATOM   3595  CD  PRO   446      42.053   8.824  17.021  1.00  0.00           C
ATOM   3596  CG  PRO   446      41.820   7.966  15.795  1.00  0.00           C
ATOM   3597  CB  PRO   446      43.118   8.207  14.996  1.00  0.00           C
ATOM   3598  CA  PRO   446      43.482   9.683  15.212  1.00  0.00           C
ATOM   3599  C   PRO   446      42.956  10.414  14.007  1.00  0.00           C
ATOM   3600  O   PRO   446      43.650  10.385  12.967  1.00  0.00           O
ATOM   3601  N   VAL   447      41.780  11.093  13.995  1.00  0.00           N
ATOM   3602  CA  VAL   447      41.350  12.064  12.922  1.00  0.00           C
ATOM   3603  CB  VAL   447      39.831  12.372  12.940  1.00  0.00           C
ATOM   3604  CG1 VAL   447      39.371  13.333  11.863  1.00  0.00           C
ATOM   3605  CG2 VAL   447      39.071  11.089  12.901  1.00  0.00           C
ATOM   3606  C   VAL   447      42.066  13.412  12.978  1.00  0.00           C
ATOM   3607  O   VAL   447      42.574  13.902  11.999  1.00  0.00           O
ATOM   3608  N   PHE   448      42.204  13.984  14.181  1.00  0.00           N
ATOM   3609  CA  PHE   448      43.088  15.163  14.424  1.00  0.00           C
ATOM   3610  CB  PHE   448      42.894  15.654  15.898  1.00  0.00           C
ATOM   3611  CG  PHE   448      41.498  16.249  16.270  1.00  0.00           C
ATOM   3612  CD1 PHE   448      40.958  17.245  15.439  1.00  0.00           C
ATOM   3613  CE1 PHE   448      39.782  17.829  15.727  1.00  0.00           C
ATOM   3614  CZ  PHE   448      39.145  17.557  16.962  1.00  0.00           C
ATOM   3615  CE2 PHE   448      39.603  16.478  17.783  1.00  0.00           C
ATOM   3616  CD2 PHE   448      40.773  15.815  17.450  1.00  0.00           C
ATOM   3617  C   PHE   448      44.563  14.851  14.134  1.00  0.00           C
ATOM   3618  O   PHE   448      45.268  15.833  13.856  1.00  0.00           O
ATOM   3619  N   GLU   449      45.011  13.628  14.231  1.00  0.00           N
ATOM   3620  CA  GLU   449      46.467  13.286  14.002  1.00  0.00           C
ATOM   3621  CB  GLU   449      46.751  12.077  14.825  1.00  0.00           C
ATOM   3622  CG  GLU   449      48.174  11.392  14.547  1.00  0.00           C
ATOM   3623  CD  GLU   449      49.300  12.399  14.683  1.00  0.00           C
ATOM   3624  OE1 GLU   449      49.287  13.309  15.539  1.00  0.00           O
ATOM   3625  OE2 GLU   449      50.384  12.240  14.048  1.00  0.00           O
ATOM   3626  C   GLU   449      46.810  13.193  12.516  1.00  0.00           C
ATOM   3627  O   GLU   449      47.850  13.755  12.133  1.00  0.00           O
ATOM   3628  N   ARG   450      45.973  12.461  11.724  1.00  0.00           N
ATOM   3629  CA  ARG   450      46.346  12.289  10.283  1.00  0.00           C
ATOM   3630  CB  ARG   450      45.443  11.143   9.696  1.00  0.00           C
ATOM   3631  CG  ARG   450      43.941  11.473   9.798  1.00  0.00           C
ATOM   3632  CD  ARG   450      43.046  10.504   8.976  1.00  0.00           C
ATOM   3633  NE  ARG   450      42.819   9.160   9.607  1.00  0.00           N
ATOM   3634  CZ  ARG   450      43.091   8.012   9.097  1.00  0.00           C
ATOM   3635  NH1 ARG   450      43.647   7.849   7.939  1.00  0.00           N
ATOM   3636  NH2 ARG   450      42.753   6.827   9.574  1.00  0.00           N
ATOM   3637  C   ARG   450      46.259  13.518   9.346  1.00  0.00           C
ATOM   3638  O   ARG   450      46.505  13.411   8.137  1.00  0.00           O
ATOM   3639  N   PHE   451      45.894  14.746   9.730  1.00  0.00           N
ATOM   3640  CA  PHE   451      45.603  15.909   8.868  1.00  0.00           C
ATOM   3641  CB  PHE   451      44.115  16.022   8.561  1.00  0.00           C
ATOM   3642  CG  PHE   451      43.403  14.858   7.943  1.00  0.00           C
ATOM   3643  CD1 PHE   451      43.830  14.328   6.719  1.00  0.00           C
ATOM   3644  CE1 PHE   451      43.068  13.275   6.127  1.00  0.00           C
ATOM   3645  CZ  PHE   451      41.853  12.822   6.736  1.00  0.00           C
ATOM   3646  CE2 PHE   451      41.431  13.377   8.006  1.00  0.00           C
ATOM   3647  CD2 PHE   451      42.288  14.326   8.649  1.00  0.00           C
ATOM   3648  C   PHE   451      46.147  17.231   9.420  1.00  0.00           C
ATOM   3649  O   PHE   451      46.206  17.425  10.630  1.00  0.00           O
ATOM   3650  N   GLN   452      46.460  18.196   8.612  1.00  0.00           N
ATOM   3651  CA  GLN   452      46.965  19.540   9.093  1.00  0.00           C
ATOM   3652  CB  GLN   452      47.527  20.349   7.857  1.00  0.00           C
ATOM   3653  CG  GLN   452      48.338  21.586   8.202  1.00  0.00           C
ATOM   3654  CD  GLN   452      49.260  21.928   7.024  1.00  0.00           C
ATOM   3655  OE1 GLN   452      50.332  21.373   6.888  1.00  0.00           O
ATOM   3656  NE2 GLN   452      48.862  22.757   6.163  1.00  0.00           N
ATOM   3657  C   GLN   452      45.858  20.400   9.739  1.00  0.00           C
ATOM   3658  O   GLN   452      46.061  20.828  10.892  1.00  0.00           O
ATOM   3659  N   SER   453      44.664  20.581   9.164  1.00  0.00           N
ATOM   3660  CA  SER   453      43.561  21.287   9.741  1.00  0.00           C
ATOM   3661  CB  SER   453      43.560  22.552   8.931  1.00  0.00           C
ATOM   3662  OG  SER   453      44.583  23.444   9.228  1.00  0.00           O
ATOM   3663  C   SER   453      42.209  20.609   9.619  1.00  0.00           C
ATOM   3664  O   SER   453      41.602  20.589   8.521  1.00  0.00           O
ATOM   3665  N   VAL   454      41.600  20.111  10.695  1.00  0.00           N
ATOM   3666  CA  VAL   454      40.287  19.505  10.810  1.00  0.00           C
ATOM   3667  CB  VAL   454      40.373  18.433  11.971  1.00  0.00           C
ATOM   3668  CG1 VAL   454      39.019  17.851  12.313  1.00  0.00           C
ATOM   3669  CG2 VAL   454      41.289  17.250  11.568  1.00  0.00           C
ATOM   3670  C   VAL   454      39.447  20.692  11.349  1.00  0.00           C
ATOM   3671  O   VAL   454      39.938  21.324  12.330  1.00  0.00           O
ATOM   3672  N   ILE   455      38.334  21.036  10.774  1.00  0.00           N
ATOM   3673  CA  ILE   455      37.417  22.021  11.395  1.00  0.00           C
ATOM   3674  CB  ILE   455      37.321  23.257  10.382  1.00  0.00           C
ATOM   3675  CG2 ILE   455      36.284  24.243  10.914  1.00  0.00           C
ATOM   3676  CG1 ILE   455      38.628  24.013   9.972  1.00  0.00           C
ATOM   3677  CD1 ILE   455      39.213  23.661   8.577  1.00  0.00           C
ATOM   3678  C   ILE   455      36.032  21.466  11.833  1.00  0.00           C
ATOM   3679  O   ILE   455      35.439  20.760  11.077  1.00  0.00           O
ATOM   3680  N   ILE   456      35.473  21.892  13.015  1.00  0.00           N
ATOM   3681  CA  ILE   456      34.055  21.602  13.402  1.00  0.00           C
ATOM   3682  CB  ILE   456      34.159  20.847  14.769  1.00  0.00           C
ATOM   3683  CG2 ILE   456      32.777  20.540  15.500  1.00  0.00           C
ATOM   3684  CG1 ILE   456      34.984  19.538  14.606  1.00  0.00           C
ATOM   3685  CD1 ILE   456      35.734  19.170  15.905  1.00  0.00           C
ATOM   3686  C   ILE   456      33.186  22.805  13.514  1.00  0.00           C
ATOM   3687  O   ILE   456      33.517  23.773  14.193  1.00  0.00           O
ATOM   3688  N   THR   457      32.039  22.751  12.910  1.00  0.00           N
ATOM   3689  CA  THR   457      31.069  23.886  12.873  1.00  0.00           C
ATOM   3690  CB  THR   457      31.459  24.853  11.716  1.00  0.00           C
ATOM   3691  CG2 THR   457      31.239  24.252  10.327  1.00  0.00           C
ATOM   3692  OG1 THR   457      30.773  26.098  11.934  1.00  0.00           O
ATOM   3693  C   THR   457      29.596  23.487  12.881  1.00  0.00           C
ATOM   3694  O   THR   457      29.287  22.324  12.526  1.00  0.00           O
ATOM   3695  N   SER   458      28.716  24.408  13.196  1.00  0.00           N
ATOM   3696  CA  SER   458      27.308  24.266  13.317  1.00  0.00           C
ATOM   3697  CB  SER   458      27.006  23.252  14.426  1.00  0.00           C
ATOM   3698  OG  SER   458      25.683  22.829  14.460  1.00  0.00           O
ATOM   3699  C   SER   458      26.537  25.539  13.657  1.00  0.00           C
ATOM   3700  O   SER   458      27.167  26.381  14.253  1.00  0.00           O
ATOM   3701  N   GLY   459      25.221  25.647  13.358  1.00  0.00           N
ATOM   3702  CA  GLY   459      24.415  26.697  14.011  1.00  0.00           C
ATOM   3703  C   GLY   459      24.368  26.580  15.529  1.00  0.00           C
ATOM   3704  O   GLY   459      24.108  27.594  16.260  1.00  0.00           O
ATOM   3705  N   THR   460      24.584  25.419  16.074  1.00  0.00           N
ATOM   3706  CA  THR   460      24.694  25.178  17.531  1.00  0.00           C
ATOM   3707  CB  THR   460      23.389  24.842  18.124  1.00  0.00           C
ATOM   3708  CG2 THR   460      22.783  23.559  17.640  1.00  0.00           C
ATOM   3709  OG1 THR   460      23.418  24.624  19.490  1.00  0.00           O
ATOM   3710  C   THR   460      25.757  24.064  17.861  1.00  0.00           C
ATOM   3711  O   THR   460      25.930  23.062  17.129  1.00  0.00           O
ATOM   3712  N   LEU   461      26.537  24.328  18.927  1.00  0.00           N
ATOM   3713  CA  LEU   461      27.582  23.540  19.583  1.00  0.00           C
ATOM   3714  CB  LEU   461      28.947  23.933  19.085  1.00  0.00           C
ATOM   3715  CG  LEU   461      29.164  23.889  17.548  1.00  0.00           C
ATOM   3716  CD1 LEU   461      30.503  24.512  17.147  1.00  0.00           C
ATOM   3717  CD2 LEU   461      29.312  22.548  17.008  1.00  0.00           C
ATOM   3718  C   LEU   461      27.440  23.489  21.082  1.00  0.00           C
ATOM   3719  O   LEU   461      28.165  22.714  21.700  1.00  0.00           O
ATOM   3720  N   SER   462      26.489  24.221  21.696  1.00  0.00           N
ATOM   3721  CA  SER   462      26.507  24.454  23.195  1.00  0.00           C
ATOM   3722  CB  SER   462      26.053  23.144  23.859  1.00  0.00           C
ATOM   3723  OG  SER   462      24.641  23.074  23.828  1.00  0.00           O
ATOM   3724  C   SER   462      27.908  24.873  23.747  1.00  0.00           C
ATOM   3725  O   SER   462      28.663  25.316  22.947  1.00  0.00           O
ATOM   3726  N   PRO   463      28.240  24.986  25.032  1.00  0.00           N
ATOM   3727  CD  PRO   463      27.371  24.959  26.128  1.00  0.00           C
ATOM   3728  CG  PRO   463      27.983  26.022  27.127  1.00  0.00           C
ATOM   3729  CB  PRO   463      29.462  25.865  26.939  1.00  0.00           C
ATOM   3730  CA  PRO   463      29.445  25.711  25.410  1.00  0.00           C
ATOM   3731  C   PRO   463      30.794  25.099  24.952  1.00  0.00           C
ATOM   3732  O   PRO   463      31.006  23.892  25.107  1.00  0.00           O
ATOM   3733  N   LEU   464      31.655  25.948  24.377  1.00  0.00           N
ATOM   3734  CA  LEU   464      33.015  25.642  23.975  1.00  0.00           C
ATOM   3735  CB  LEU   464      33.374  26.595  22.837  1.00  0.00           C
ATOM   3736  CG  LEU   464      32.505  26.359  21.561  1.00  0.00           C
ATOM   3737  CD1 LEU   464      33.253  27.133  20.465  1.00  0.00           C
ATOM   3738  CD2 LEU   464      32.331  24.886  21.139  1.00  0.00           C
ATOM   3739  C   LEU   464      33.961  25.738  25.151  1.00  0.00           C
ATOM   3740  O   LEU   464      35.061  25.191  25.047  1.00  0.00           O
ATOM   3741  N   ASP   465      33.576  26.081  26.415  1.00  0.00           N
ATOM   3742  CA  ASP   465      34.255  25.566  27.586  1.00  0.00           C
ATOM   3743  CB  ASP   465      33.776  26.203  28.926  1.00  0.00           C
ATOM   3744  CG  ASP   465      34.750  25.888  30.139  1.00  0.00           C
ATOM   3745  OD1 ASP   465      36.015  25.959  29.908  1.00  0.00           O
ATOM   3746  OD2 ASP   465      34.317  25.713  31.316  1.00  0.00           O
ATOM   3747  C   ASP   465      34.183  23.988  27.724  1.00  0.00           C
ATOM   3748  O   ASP   465      35.034  23.337  28.352  1.00  0.00           O
ATOM   3749  N   ILE   466      33.231  23.298  27.064  1.00  0.00           N
ATOM   3750  CA  ILE   466      32.881  21.885  27.229  1.00  0.00           C
ATOM   3751  CB  ILE   466      31.467  21.712  27.749  1.00  0.00           C
ATOM   3752  CG2 ILE   466      30.971  20.242  27.822  1.00  0.00           C
ATOM   3753  CG1 ILE   466      31.345  22.365  29.131  1.00  0.00           C
ATOM   3754  CD1 ILE   466      29.956  22.402  29.724  1.00  0.00           C
ATOM   3755  C   ILE   466      33.153  21.080  25.933  1.00  0.00           C
ATOM   3756  O   ILE   466      33.855  20.016  26.052  1.00  0.00           O
ATOM   3757  N   TYR   467      32.739  21.538  24.775  1.00  0.00           N
ATOM   3758  CA  TYR   467      32.903  20.676  23.566  1.00  0.00           C
ATOM   3759  CB  TYR   467      32.109  21.266  22.429  1.00  0.00           C
ATOM   3760  CG  TYR   467      31.765  20.213  21.369  1.00  0.00           C
ATOM   3761  CD1 TYR   467      31.164  19.015  21.718  1.00  0.00           C
ATOM   3762  CE1 TYR   467      30.681  18.051  20.788  1.00  0.00           C
ATOM   3763  CZ  TYR   467      30.764  18.405  19.437  1.00  0.00           C
ATOM   3764  OH  TYR   467      30.217  17.631  18.467  1.00  0.00           O
ATOM   3765  CE2 TYR   467      31.296  19.592  19.038  1.00  0.00           C
ATOM   3766  CD2 TYR   467      31.717  20.531  20.011  1.00  0.00           C
ATOM   3767  C   TYR   467      34.352  20.305  23.201  1.00  0.00           C
ATOM   3768  O   TYR   467      34.687  19.174  22.997  1.00  0.00           O
ATOM   3769  N   PRO   468      35.280  21.210  23.063  1.00  0.00           N
ATOM   3770  CD  PRO   468      35.249  22.588  23.523  1.00  0.00           C
ATOM   3771  CG  PRO   468      36.560  23.253  22.981  1.00  0.00           C
ATOM   3772  CB  PRO   468      37.359  22.266  22.254  1.00  0.00           C
ATOM   3773  CA  PRO   468      36.605  20.877  22.594  1.00  0.00           C
ATOM   3774  C   PRO   468      37.477  20.189  23.614  1.00  0.00           C
ATOM   3775  O   PRO   468      38.501  19.594  23.324  1.00  0.00           O
ATOM   3776  N   LYS   469      36.995  20.112  24.901  1.00  0.00           N
ATOM   3777  CA  LYS   469      37.428  19.280  26.005  1.00  0.00           C
ATOM   3778  CB  LYS   469      37.135  20.065  27.308  1.00  0.00           C
ATOM   3779  CG  LYS   469      37.702  21.422  27.255  1.00  0.00           C
ATOM   3780  CD  LYS   469      37.925  21.953  28.638  1.00  0.00           C
ATOM   3781  CE  LYS   469      38.264  23.449  28.506  1.00  0.00           C
ATOM   3782  NZ  LYS   469      38.423  24.027  29.866  1.00  0.00           N
ATOM   3783  C   LYS   469      36.818  17.887  25.956  1.00  0.00           C
ATOM   3784  O   LYS   469      37.574  16.928  26.089  1.00  0.00           O
ATOM   3785  N   ILE   470      35.524  17.861  25.635  1.00  0.00           N
ATOM   3786  CA  ILE   470      34.900  16.571  25.366  1.00  0.00           C
ATOM   3787  CB  ILE   470      33.338  16.662  25.556  1.00  0.00           C
ATOM   3788  CG2 ILE   470      32.507  15.509  24.926  1.00  0.00           C
ATOM   3789  CG1 ILE   470      32.987  16.889  27.052  1.00  0.00           C
ATOM   3790  CD1 ILE   470      32.958  15.693  28.017  1.00  0.00           C
ATOM   3791  C   ILE   470      35.447  15.855  24.111  1.00  0.00           C
ATOM   3792  O   ILE   470      35.600  14.665  24.140  1.00  0.00           O
ATOM   3793  N   LEU   471      35.990  16.589  23.138  1.00  0.00           N
ATOM   3794  CA  LEU   471      36.737  16.090  22.006  1.00  0.00           C
ATOM   3795  CB  LEU   471      36.291  16.927  20.782  1.00  0.00           C
ATOM   3796  CG  LEU   471      34.818  16.740  20.439  1.00  0.00           C
ATOM   3797  CD1 LEU   471      34.423  17.688  19.270  1.00  0.00           C
ATOM   3798  CD2 LEU   471      34.424  15.269  20.036  1.00  0.00           C
ATOM   3799  C   LEU   471      38.245  16.049  22.373  1.00  0.00           C
ATOM   3800  O   LEU   471      39.007  15.633  21.524  1.00  0.00           O
ATOM   3801  N   ASP   472      38.693  16.619  23.490  1.00  0.00           N
ATOM   3802  CA  ASP   472      40.111  16.689  23.947  1.00  0.00           C
ATOM   3803  CB  ASP   472      40.532  15.475  24.838  1.00  0.00           C
ATOM   3804  CG  ASP   472      41.809  15.729  25.724  1.00  0.00           C
ATOM   3805  OD1 ASP   472      42.435  14.758  26.096  1.00  0.00           O
ATOM   3806  OD2 ASP   472      42.079  16.942  25.999  1.00  0.00           O
ATOM   3807  C   ASP   472      41.118  16.946  22.846  1.00  0.00           C
ATOM   3808  O   ASP   472      42.051  16.221  22.535  1.00  0.00           O
ATOM   3809  N   PHE   473      40.878  18.130  22.304  1.00  0.00           N
ATOM   3810  CA  PHE   473      41.813  18.860  21.533  1.00  0.00           C
ATOM   3811  CB  PHE   473      41.532  18.668  20.038  1.00  0.00           C
ATOM   3812  CG  PHE   473      40.469  19.547  19.362  1.00  0.00           C
ATOM   3813  CD1 PHE   473      39.111  19.222  19.652  1.00  0.00           C
ATOM   3814  CE1 PHE   473      38.139  20.008  18.904  1.00  0.00           C
ATOM   3815  CZ  PHE   473      38.523  20.994  17.977  1.00  0.00           C
ATOM   3816  CE2 PHE   473      39.864  21.271  17.768  1.00  0.00           C
ATOM   3817  CD2 PHE   473      40.840  20.540  18.434  1.00  0.00           C
ATOM   3818  C   PHE   473      41.930  20.382  21.810  1.00  0.00           C
ATOM   3819  O   PHE   473      40.869  21.060  21.935  1.00  0.00           O
ATOM   3820  N   HIE   474      43.092  20.974  21.804  1.00  0.00           N
ATOM   3821  CA  HIE   474      43.229  22.449  21.922  1.00  0.00           C
ATOM   3822  CB  HIE   474      44.412  22.825  22.835  1.00  0.00           C
ATOM   3823  CG  HIE   474      44.398  24.240  23.289  1.00  0.00           C
ATOM   3824  ND1 HIE   474      44.706  25.261  22.409  1.00  0.00           N
ATOM   3825  CE1 HIE   474      44.345  26.401  23.105  1.00  0.00           C
ATOM   3826  NE2 HIE   474      43.750  26.129  24.239  1.00  0.00           N
ATOM   3827  CD2 HIE   474      43.750  24.752  24.380  1.00  0.00           C
ATOM   3828  C   HIE   474      43.114  23.078  20.490  1.00  0.00           C
ATOM   3829  O   HIE   474      43.914  22.736  19.666  1.00  0.00           O
ATOM   3830  N   PRO   475      42.209  24.004  20.118  1.00  0.00           N
ATOM   3831  CD  PRO   475      41.125  24.575  20.959  1.00  0.00           C
ATOM   3832  CG  PRO   475      40.226  25.258  20.078  1.00  0.00           C
ATOM   3833  CB  PRO   475      40.579  24.725  18.684  1.00  0.00           C
ATOM   3834  CA  PRO   475      42.072  24.540  18.772  1.00  0.00           C
ATOM   3835  C   PRO   475      42.662  25.951  18.577  1.00  0.00           C
ATOM   3836  O   PRO   475      42.807  26.828  19.438  1.00  0.00           O
ATOM   3837  N   VAL   476      42.853  26.309  17.282  1.00  0.00           N
ATOM   3838  CA  VAL   476      43.303  27.695  16.860  1.00  0.00           C
ATOM   3839  CB  VAL   476      43.556  27.708  15.313  1.00  0.00           C
ATOM   3840  CG1 VAL   476      44.105  29.038  14.795  1.00  0.00           C
ATOM   3841  CG2 VAL   476      44.540  26.636  14.848  1.00  0.00           C
ATOM   3842  C   VAL   476      42.213  28.730  17.092  1.00  0.00           C
ATOM   3843  O   VAL   476      42.599  29.839  17.215  1.00  0.00           O
ATOM   3844  N   THR   477      40.906  28.351  17.066  1.00  0.00           N
ATOM   3845  CA  THR   477      39.758  29.288  17.110  1.00  0.00           C
ATOM   3846  CB  THR   477      39.309  29.749  15.710  1.00  0.00           C
ATOM   3847  CG2 THR   477      39.032  28.614  14.740  1.00  0.00           C
ATOM   3848  OG1 THR   477      38.116  30.514  15.911  1.00  0.00           O
ATOM   3849  C   THR   477      38.628  28.556  17.857  1.00  0.00           C
ATOM   3850  O   THR   477      38.382  27.397  17.559  1.00  0.00           O
ATOM   3851  N   MET   478      38.008  29.126  18.917  1.00  0.00           N
ATOM   3852  CA  MET   478      36.737  28.719  19.514  1.00  0.00           C
ATOM   3853  CB  MET   478      36.914  28.516  21.016  1.00  0.00           C
ATOM   3854  CG  MET   478      37.906  27.391  21.327  1.00  0.00           C
ATOM   3855  SD  MET   478      37.686  26.437  22.891  1.00  0.00           S
ATOM   3856  CE  MET   478      39.318  26.511  23.715  1.00  0.00           C
ATOM   3857  C   MET   478      35.715  29.818  19.122  1.00  0.00           C
ATOM   3858  O   MET   478      35.015  30.193  20.039  1.00  0.00           O
ATOM   3859  N   ALA   479      35.701  30.442  17.900  1.00  0.00           N
ATOM   3860  CA  ALA   479      34.879  31.562  17.624  1.00  0.00           C
ATOM   3861  CB  ALA   479      35.132  32.022  16.207  1.00  0.00           C
ATOM   3862  C   ALA   479      33.377  31.201  17.794  1.00  0.00           C
ATOM   3863  O   ALA   479      32.920  30.133  17.393  1.00  0.00           O
ATOM   3864  N   THR   480      32.624  32.092  18.474  1.00  0.00           N
ATOM   3865  CA  THR   480      31.186  31.923  18.587  1.00  0.00           C
ATOM   3866  CB  THR   480      30.694  31.762  20.042  1.00  0.00           C
ATOM   3867  CG2 THR   480      31.092  30.396  20.571  1.00  0.00           C
ATOM   3868  OG1 THR   480      31.050  32.857  20.782  1.00  0.00           O
ATOM   3869  C   THR   480      30.359  33.049  17.882  1.00  0.00           C
ATOM   3870  O   THR   480      29.855  33.973  18.555  1.00  0.00           O
ATOM   3871  N   PHE   481      30.112  32.960  16.578  1.00  0.00           N
ATOM   3872  CA  PHE   481      29.490  34.045  15.810  1.00  0.00           C
ATOM   3873  CB  PHE   481      29.659  33.725  14.335  1.00  0.00           C
ATOM   3874  CG  PHE   481      31.057  33.924  13.749  1.00  0.00           C
ATOM   3875  CD1 PHE   481      31.667  35.168  13.649  1.00  0.00           C
ATOM   3876  CE1 PHE   481      32.996  35.265  13.289  1.00  0.00           C
ATOM   3877  CZ  PHE   481      33.784  34.137  13.030  1.00  0.00           C
ATOM   3878  CE2 PHE   481      33.153  32.821  13.095  1.00  0.00           C
ATOM   3879  CD2 PHE   481      31.837  32.768  13.471  1.00  0.00           C
ATOM   3880  C   PHE   481      27.993  34.254  16.154  1.00  0.00           C
ATOM   3881  O   PHE   481      27.181  33.341  16.183  1.00  0.00           O
ATOM   3882  N   THR   482      27.623  35.527  16.373  1.00  0.00           N
ATOM   3883  CA  THR   482      26.193  35.998  16.267  1.00  0.00           C
ATOM   3884  CB  THR   482      25.806  37.004  17.317  1.00  0.00           C
ATOM   3885  CG2 THR   482      26.274  38.432  16.994  1.00  0.00           C
ATOM   3886  OG1 THR   482      24.429  36.999  17.361  1.00  0.00           O
ATOM   3887  C   THR   482      25.856  36.468  14.887  1.00  0.00           C
ATOM   3888  O   THR   482      26.757  36.975  14.191  1.00  0.00           O
ATOM   3889  N   MET   483      24.574  36.318  14.494  1.00  0.00           N
ATOM   3890  CA  MET   483      24.021  36.878  13.289  1.00  0.00           C
ATOM   3891  CB  MET   483      22.806  36.165  12.725  1.00  0.00           C
ATOM   3892  CG  MET   483      21.426  36.589  13.125  1.00  0.00           C
ATOM   3893  SD  MET   483      20.882  35.839  14.639  1.00  0.00           S
ATOM   3894  CE  MET   483      21.566  36.865  15.979  1.00  0.00           C
ATOM   3895  C   MET   483      23.875  38.459  13.446  1.00  0.00           C
ATOM   3896  O   MET   483      23.299  38.870  14.437  1.00  0.00           O
ATOM   3897  N   THR   484      24.344  39.254  12.486  1.00  0.00           N
ATOM   3898  CA  THR   484      23.863  40.604  12.281  1.00  0.00           C
ATOM   3899  CB  THR   484      24.632  41.419  11.249  1.00  0.00           C
ATOM   3900  CG2 THR   484      24.188  42.888  11.196  1.00  0.00           C
ATOM   3901  OG1 THR   484      25.971  41.403  11.380  1.00  0.00           O
ATOM   3902  C   THR   484      22.367  40.604  11.849  1.00  0.00           C
ATOM   3903  O   THR   484      22.004  39.892  10.927  1.00  0.00           O
ATOM   3904  N   LEU   485      21.497  41.369  12.546  1.00  0.00           N
ATOM   3905  CA  LEU   485      20.133  41.687  12.067  1.00  0.00           C
ATOM   3906  CB  LEU   485      19.185  40.652  12.638  1.00  0.00           C
ATOM   3907  CG  LEU   485      19.078  39.267  12.116  1.00  0.00           C
ATOM   3908  CD1 LEU   485      18.500  38.364  13.230  1.00  0.00           C
ATOM   3909  CD2 LEU   485      18.165  39.108  10.881  1.00  0.00           C
ATOM   3910  C   LEU   485      19.760  43.181  12.347  1.00  0.00           C
ATOM   3911  O   LEU   485      20.370  43.804  13.192  1.00  0.00           O
ATOM   3912  N   ALA   486      18.706  43.733  11.654  1.00  0.00           N
ATOM   3913  CA  ALA   486      18.095  45.019  12.070  1.00  0.00           C
ATOM   3914  CB  ALA   486      18.580  46.130  11.142  1.00  0.00           C
ATOM   3915  C   ALA   486      16.570  44.961  12.213  1.00  0.00           C
ATOM   3916  O   ALA   486      15.872  45.968  11.938  1.00  0.00           O
ATOM   3917  N   ARG   487      16.096  43.729  12.556  1.00  0.00           N
ATOM   3918  CA  ARG   487      14.829  43.584  13.314  1.00  0.00           C
ATOM   3919  CB  ARG   487      13.501  43.799  12.595  1.00  0.00           C
ATOM   3920  CG  ARG   487      13.534  43.500  11.061  1.00  0.00           C
ATOM   3921  CD  ARG   487      13.914  42.012  10.964  1.00  0.00           C
ATOM   3922  NE  ARG   487      13.317  41.384   9.754  1.00  0.00           N
ATOM   3923  CZ  ARG   487      13.470  40.113   9.417  1.00  0.00           C
ATOM   3924  NH1 ARG   487      14.393  39.454   9.997  1.00  0.00           N
ATOM   3925  NH2 ARG   487      12.940  39.637   8.376  1.00  0.00           N
ATOM   3926  C   ARG   487      14.866  42.215  14.009  1.00  0.00           C
ATOM   3927  O   ARG   487      15.476  41.223  13.564  1.00  0.00           O
ATOM   3928  N   VAL   488      14.119  42.118  15.155  1.00  0.00           N
ATOM   3929  CA  VAL   488      14.025  40.903  15.986  1.00  0.00           C
ATOM   3930  CB  VAL   488      13.951  41.237  17.473  1.00  0.00           C
ATOM   3931  CG1 VAL   488      14.257  40.070  18.365  1.00  0.00           C
ATOM   3932  CG2 VAL   488      15.055  42.265  17.915  1.00  0.00           C
ATOM   3933  C   VAL   488      12.837  39.959  15.501  1.00  0.00           C
ATOM   3934  O   VAL   488      11.945  39.659  16.312  1.00  0.00           O
ATOM   3935  N   CYS   489      12.785  39.648  14.138  1.00  0.00           N
ATOM   3936  CA  CYS   489      11.706  38.723  13.743  1.00  0.00           C
ATOM   3937  CB  CYS   489      11.393  38.973  12.256  1.00  0.00           C
ATOM   3938  SG  CYS   489      10.927  40.741  12.009  1.00  0.00           S
ATOM   3939  C   CYS   489      11.911  37.228  14.040  1.00  0.00           C
ATOM   3940  O   CYS   489      11.089  36.372  13.846  1.00  0.00           O
ATOM   3941  N   LEU   490      13.193  36.934  14.500  1.00  0.00           N
ATOM   3942  CA  LEU   490      13.487  35.723  15.218  1.00  0.00           C
ATOM   3943  CB  LEU   490      14.945  35.360  15.299  1.00  0.00           C
ATOM   3944  CG  LEU   490      15.510  34.726  14.025  1.00  0.00           C
ATOM   3945  CD1 LEU   490      15.391  35.715  12.811  1.00  0.00           C
ATOM   3946  CD2 LEU   490      16.998  34.475  14.259  1.00  0.00           C
ATOM   3947  C   LEU   490      12.847  35.923  16.607  1.00  0.00           C
ATOM   3948  O   LEU   490      13.278  36.776  17.434  1.00  0.00           O
ATOM   3949  N   CYS   491      11.693  35.321  16.889  1.00  0.00           N
ATOM   3950  CA  CYS   491      11.011  35.419  18.172  1.00  0.00           C
ATOM   3951  CB  CYS   491       9.631  35.919  17.938  1.00  0.00           C
ATOM   3952  SG  CYS   491       8.747  35.896  19.524  1.00  0.00           S
ATOM   3953  C   CYS   491      11.097  34.149  19.087  1.00  0.00           C
ATOM   3954  O   CYS   491      10.157  33.337  19.129  1.00  0.00           O
ATOM   3955  N   PRO   492      12.222  33.868  19.753  1.00  0.00           N
ATOM   3956  CD  PRO   492      13.455  34.657  19.889  1.00  0.00           C
ATOM   3957  CG  PRO   492      14.369  33.974  20.847  1.00  0.00           C
ATOM   3958  CB  PRO   492      13.659  32.622  21.111  1.00  0.00           C
ATOM   3959  CA  PRO   492      12.209  32.832  20.808  1.00  0.00           C
ATOM   3960  C   PRO   492      11.472  33.430  22.013  1.00  0.00           C
ATOM   3961  O   PRO   492      11.756  34.544  22.433  1.00  0.00           O
ATOM   3962  N   MET   493      10.642  32.611  22.625  1.00  0.00           N
ATOM   3963  CA  MET   493       9.886  33.105  23.830  1.00  0.00           C
ATOM   3964  CB  MET   493       8.583  33.647  23.278  1.00  0.00           C
ATOM   3965  CG  MET   493       7.813  32.791  22.268  1.00  0.00           C
ATOM   3966  SD  MET   493       6.045  33.017  22.454  1.00  0.00           S
ATOM   3967  CE  MET   493       5.658  34.669  22.006  1.00  0.00           C
ATOM   3968  C   MET   493       9.574  31.891  24.751  1.00  0.00           C
ATOM   3969  O   MET   493       9.193  30.844  24.194  1.00  0.00           O
ATOM   3970  N   ILE   494       9.828  31.965  26.044  1.00  0.00           N
ATOM   3971  CA  ILE   494       9.682  30.881  26.983  1.00  0.00           C
ATOM   3972  CB  ILE   494      10.854  30.860  28.038  1.00  0.00           C
ATOM   3973  CG2 ILE   494      10.673  29.870  29.213  1.00  0.00           C
ATOM   3974  CG1 ILE   494      12.210  30.606  27.355  1.00  0.00           C
ATOM   3975  CD1 ILE   494      13.416  31.235  27.994  1.00  0.00           C
ATOM   3976  C   ILE   494       8.334  31.082  27.655  1.00  0.00           C
ATOM   3977  O   ILE   494       8.070  32.098  28.252  1.00  0.00           O
ATOM   3978  N   ILE   495       7.427  30.086  27.448  1.00  0.00           N
ATOM   3979  CA  ILE   495       6.161  30.022  28.144  1.00  0.00           C
ATOM   3980  CB  ILE   495       5.036  29.595  27.227  1.00  0.00           C
ATOM   3981  CG2 ILE   495       3.679  29.400  27.997  1.00  0.00           C
ATOM   3982  CG1 ILE   495       4.928  30.704  26.154  1.00  0.00           C
ATOM   3983  CD1 ILE   495       3.805  30.518  25.124  1.00  0.00           C
ATOM   3984  C   ILE   495       6.305  29.168  29.385  1.00  0.00           C
ATOM   3985  O   ILE   495       6.291  27.941  29.385  1.00  0.00           O
ATOM   3986  N   GLY   496       6.394  29.820  30.530  1.00  0.00           N
ATOM   3987  CA  GLY   496       6.542  29.101  31.827  1.00  0.00           C
ATOM   3988  C   GLY   496       5.228  28.610  32.472  1.00  0.00           C
ATOM   3989  O   GLY   496       5.285  27.839  33.398  1.00  0.00           O
ATOM   3990  N   ARG   497       4.060  29.082  32.082  1.00  0.00           N
ATOM   3991  CA  ARG   497       2.781  28.787  32.674  1.00  0.00           C
ATOM   3992  CB  ARG   497       2.250  29.975  33.575  1.00  0.00           C
ATOM   3993  CG  ARG   497       3.048  30.006  34.930  1.00  0.00           C
ATOM   3994  CD  ARG   497       2.821  31.310  35.798  1.00  0.00           C
ATOM   3995  NE  ARG   497       3.709  31.440  36.960  1.00  0.00           N
ATOM   3996  CZ  ARG   497       3.642  30.608  37.993  1.00  0.00           C
ATOM   3997  NH1 ARG   497       4.316  30.789  39.136  1.00  0.00           N
ATOM   3998  NH2 ARG   497       2.914  29.505  38.075  1.00  0.00           N
ATOM   3999  C   ARG   497       1.683  28.309  31.584  1.00  0.00           C
ATOM   4000  O   ARG   497       1.618  28.853  30.545  1.00  0.00           O
ATOM   4001  N   GLY   498       0.795  27.354  32.073  1.00  0.00           N
ATOM   4002  CA  GLY   498      -0.451  27.004  31.345  1.00  0.00           C
ATOM   4003  C   GLY   498      -1.660  27.821  31.877  1.00  0.00           C
ATOM   4004  O   GLY   498      -1.516  28.695  32.660  1.00  0.00           O
ATOM   4005  N   ASN   499      -2.833  27.623  31.238  1.00  0.00           N
ATOM   4006  CA  ASN   499      -3.999  28.442  31.518  1.00  0.00           C
ATOM   4007  CB  ASN   499      -5.063  28.018  30.492  1.00  0.00           C
ATOM   4008  CG  ASN   499      -6.416  28.728  30.733  1.00  0.00           C
ATOM   4009  OD1 ASN   499      -7.409  28.124  31.139  1.00  0.00           O
ATOM   4010  ND2 ASN   499      -6.463  30.038  30.393  1.00  0.00           N
ATOM   4011  C   ASN   499      -4.536  28.432  32.953  1.00  0.00           C
ATOM   4012  O   ASN   499      -4.887  29.490  33.499  1.00  0.00           O
ATOM   4013  N   ASP   500      -4.299  27.313  33.657  1.00  0.00           N
ATOM   4014  CA  ASP   500      -4.462  27.117  35.113  1.00  0.00           C
ATOM   4015  CB  ASP   500      -4.183  25.669  35.376  1.00  0.00           C
ATOM   4016  CG  ASP   500      -5.224  24.715  34.847  1.00  0.00           C
ATOM   4017  OD1 ASP   500      -4.970  23.497  34.782  1.00  0.00           O
ATOM   4018  OD2 ASP   500      -6.319  25.163  34.477  1.00  0.00           O
ATOM   4019  C   ASP   500      -3.508  28.002  35.906  1.00  0.00           C
ATOM   4020  O   ASP   500      -3.538  28.033  37.158  1.00  0.00           O
ATOM   4021  N   GLN   501      -2.546  28.608  35.301  1.00  0.00           N
ATOM   4022  CA  GLN   501      -1.367  29.213  35.887  1.00  0.00           C
ATOM   4023  CB  GLN   501      -1.731  30.440  36.742  1.00  0.00           C
ATOM   4024  CG  GLN   501      -2.600  31.485  36.001  1.00  0.00           C
ATOM   4025  CD  GLN   501      -2.082  31.790  34.569  1.00  0.00           C
ATOM   4026  OE1 GLN   501      -0.906  32.070  34.350  1.00  0.00           O
ATOM   4027  NE2 GLN   501      -2.902  31.599  33.576  1.00  0.00           N
ATOM   4028  C   GLN   501      -0.443  28.275  36.637  1.00  0.00           C
ATOM   4029  O   GLN   501       0.471  28.791  37.290  1.00  0.00           O
ATOM   4030  N   VAL   502      -0.692  26.982  36.568  1.00  0.00           N
ATOM   4031  CA  VAL   502       0.200  25.882  36.815  1.00  0.00           C
ATOM   4032  CB  VAL   502      -0.443  24.547  36.507  1.00  0.00           C
ATOM   4033  CG1 VAL   502       0.563  23.482  36.202  1.00  0.00           C
ATOM   4034  CG2 VAL   502      -1.291  23.999  37.717  1.00  0.00           C
ATOM   4035  C   VAL   502       1.530  26.158  36.120  1.00  0.00           C
ATOM   4036  O   VAL   502       1.539  26.452  34.959  1.00  0.00           O
ATOM   4037  N   ALA   503       2.663  26.087  36.863  1.00  0.00           N
ATOM   4038  CA  ALA   503       3.998  26.259  36.247  1.00  0.00           C
ATOM   4039  CB  ALA   503       4.981  26.528  37.381  1.00  0.00           C
ATOM   4040  C   ALA   503       4.310  25.007  35.383  1.00  0.00           C
ATOM   4041  O   ALA   503       4.622  23.889  35.909  1.00  0.00           O
ATOM   4042  N   ILE   504       4.096  25.105  34.041  1.00  0.00           N
ATOM   4043  CA  ILE   504       4.381  23.942  33.200  1.00  0.00           C
ATOM   4044  CB  ILE   504       3.555  24.067  31.876  1.00  0.00           C
ATOM   4045  CG2 ILE   504       2.000  24.068  32.169  1.00  0.00           C
ATOM   4046  CG1 ILE   504       4.077  25.210  30.975  1.00  0.00           C
ATOM   4047  CD1 ILE   504       3.221  25.517  29.724  1.00  0.00           C
ATOM   4048  C   ILE   504       5.911  23.689  32.941  1.00  0.00           C
ATOM   4049  O   ILE   504       6.661  24.546  32.419  1.00  0.00           O
ATOM   4050  N   SER   505       6.368  22.470  33.317  1.00  0.00           N
ATOM   4051  CA  SER   505       7.735  22.068  33.098  1.00  0.00           C
ATOM   4052  CB  SER   505       8.646  22.320  34.341  1.00  0.00           C
ATOM   4053  OG  SER   505      10.017  22.017  34.012  1.00  0.00           O
ATOM   4054  C   SER   505       7.851  20.673  32.613  1.00  0.00           C
ATOM   4055  O   SER   505       7.034  19.860  32.985  1.00  0.00           O
ATOM   4056  N   SER   506       8.932  20.362  31.858  1.00  0.00           N
ATOM   4057  CA  SER   506       9.117  18.958  31.375  1.00  0.00           C
ATOM   4058  CB  SER   506      10.100  18.833  30.220  1.00  0.00           C
ATOM   4059  OG  SER   506      11.368  19.366  30.585  1.00  0.00           O
ATOM   4060  C   SER   506       9.515  18.027  32.451  1.00  0.00           C
ATOM   4061  O   SER   506       9.637  16.847  32.220  1.00  0.00           O
ATOM   4062  N   LYS   507      10.000  18.516  33.625  1.00  0.00           N
ATOM   4063  CA  LYS   507      10.674  17.762  34.739  1.00  0.00           C
ATOM   4064  CB  LYS   507      11.111  18.752  35.811  1.00  0.00           C
ATOM   4065  CG  LYS   507      10.129  19.701  36.561  1.00  0.00           C
ATOM   4066  CD  LYS   507      10.848  20.927  37.146  1.00  0.00           C
ATOM   4067  CE  LYS   507       9.913  21.678  38.056  1.00  0.00           C
ATOM   4068  NZ  LYS   507       9.327  21.006  39.236  1.00  0.00           N
ATOM   4069  C   LYS   507       9.806  16.598  35.293  1.00  0.00           C
ATOM   4070  O   LYS   507       8.596  16.746  35.468  1.00  0.00           O
ATOM   4071  N   PHE   508      10.441  15.441  35.548  1.00  0.00           N
ATOM   4072  CA  PHE   508       9.929  14.142  35.839  1.00  0.00           C
ATOM   4073  CB  PHE   508      11.086  13.191  36.094  1.00  0.00           C
ATOM   4074  CG  PHE   508      10.757  11.728  36.192  1.00  0.00           C
ATOM   4075  CD1 PHE   508       9.962  11.075  35.247  1.00  0.00           C
ATOM   4076  CE1 PHE   508       9.781   9.650  35.269  1.00  0.00           C
ATOM   4077  CZ  PHE   508      10.290   8.946  36.388  1.00  0.00           C
ATOM   4078  CE2 PHE   508      11.089   9.560  37.296  1.00  0.00           C
ATOM   4079  CD2 PHE   508      11.302  10.964  37.179  1.00  0.00           C
ATOM   4080  C   PHE   508       8.877  14.121  37.040  1.00  0.00           C
ATOM   4081  O   PHE   508       7.837  13.450  36.986  1.00  0.00           O
ATOM   4082  N   GLU   509       9.156  14.933  38.061  1.00  0.00           N
ATOM   4083  CA  GLU   509       8.292  15.201  39.185  1.00  0.00           C
ATOM   4084  CB  GLU   509       9.236  15.768  40.248  1.00  0.00           C
ATOM   4085  CG  GLU   509       9.486  17.259  39.830  1.00  0.00           C
ATOM   4086  CD  GLU   509      10.539  17.922  40.715  1.00  0.00           C
ATOM   4087  OE1 GLU   509      10.996  19.076  40.469  1.00  0.00           O
ATOM   4088  OE2 GLU   509      10.963  17.333  41.754  1.00  0.00           O
ATOM   4089  C   GLU   509       7.066  16.033  38.933  1.00  0.00           C
ATOM   4090  O   GLU   509       6.217  16.021  39.841  1.00  0.00           O
ATOM   4091  N   THR   510       6.909  16.862  37.848  1.00  0.00           N
ATOM   4092  CA  THR   510       5.745  17.894  37.621  1.00  0.00           C
ATOM   4093  CB  THR   510       6.382  19.155  37.203  1.00  0.00           C
ATOM   4094  CG2 THR   510       5.323  20.028  36.534  1.00  0.00           C
ATOM   4095  OG1 THR   510       6.791  19.868  38.338  1.00  0.00           O
ATOM   4096  C   THR   510       4.825  17.172  36.540  1.00  0.00           C
ATOM   4097  O   THR   510       3.588  17.294  36.508  1.00  0.00           O
ATOM   4098  N   ARG   511       5.441  16.432  35.630  1.00  0.00           N
ATOM   4099  CA  ARG   511       4.815  15.477  34.686  1.00  0.00           C
ATOM   4100  CB  ARG   511       5.985  14.787  33.885  1.00  0.00           C
ATOM   4101  CG  ARG   511       5.565  14.130  32.554  1.00  0.00           C
ATOM   4102  CD  ARG   511       6.757  13.469  31.903  1.00  0.00           C
ATOM   4103  NE  ARG   511       7.931  14.291  31.639  1.00  0.00           N
ATOM   4104  CZ  ARG   511       8.894  13.958  30.757  1.00  0.00           C
ATOM   4105  NH1 ARG   511       8.732  12.878  30.084  1.00  0.00           N
ATOM   4106  NH2 ARG   511       9.925  14.715  30.624  1.00  0.00           N
ATOM   4107  C   ARG   511       3.881  14.392  35.208  1.00  0.00           C
ATOM   4108  O   ARG   511       3.046  13.888  34.396  1.00  0.00           O
ATOM   4109  N   GLU   512       3.990  14.024  36.494  1.00  0.00           N
ATOM   4110  CA  GLU   512       3.274  12.950  37.095  1.00  0.00           C
ATOM   4111  CB  GLU   512       3.854  12.824  38.553  1.00  0.00           C
ATOM   4112  CG  GLU   512       3.259  11.736  39.454  1.00  0.00           C
ATOM   4113  CD  GLU   512       3.485  10.358  38.814  1.00  0.00           C
ATOM   4114  OE1 GLU   512       2.746   9.410  39.148  1.00  0.00           O
ATOM   4115  OE2 GLU   512       4.396  10.269  38.053  1.00  0.00           O
ATOM   4116  C   GLU   512       1.752  13.260  37.138  1.00  0.00           C
ATOM   4117  O   GLU   512       0.913  12.334  37.281  1.00  0.00           O
ATOM   4118  N   ASP   513       1.323  14.504  36.927  1.00  0.00           N
ATOM   4119  CA  ASP   513      -0.021  14.975  37.036  1.00  0.00           C
ATOM   4120  CB  ASP   513      -0.075  16.205  37.914  1.00  0.00           C
ATOM   4121  CG  ASP   513      -1.536  16.726  38.138  1.00  0.00           C
ATOM   4122  OD1 ASP   513      -2.521  16.139  37.673  1.00  0.00           O
ATOM   4123  OD2 ASP   513      -1.542  17.818  38.834  1.00  0.00           O
ATOM   4124  C   ASP   513      -0.459  15.305  35.666  1.00  0.00           C
ATOM   4125  O   ASP   513       0.020  16.126  34.979  1.00  0.00           O
ATOM   4126  N   ILE   514      -1.605  14.704  35.303  1.00  0.00           N
ATOM   4127  CA  ILE   514      -2.297  14.915  34.002  1.00  0.00           C
ATOM   4128  CB  ILE   514      -3.436  13.864  33.771  1.00  0.00           C
ATOM   4129  CG2 ILE   514      -2.902  12.429  34.175  1.00  0.00           C
ATOM   4130  CG1 ILE   514      -4.822  14.292  34.354  1.00  0.00           C
ATOM   4131  CD1 ILE   514      -5.878  13.331  33.820  1.00  0.00           C
ATOM   4132  C   ILE   514      -2.740  16.319  33.763  1.00  0.00           C
ATOM   4133  O   ILE   514      -2.968  16.678  32.634  1.00  0.00           O
ATOM   4134  N   ALA   515      -2.902  17.120  34.859  1.00  0.00           N
ATOM   4135  CA  ALA   515      -3.185  18.532  34.658  1.00  0.00           C
ATOM   4136  CB  ALA   515      -3.606  19.311  35.965  1.00  0.00           C
ATOM   4137  C   ALA   515      -2.086  19.235  33.870  1.00  0.00           C
ATOM   4138  O   ALA   515      -2.420  20.053  32.970  1.00  0.00           O
ATOM   4139  N   VAL   516      -0.775  18.902  34.049  1.00  0.00           N
ATOM   4140  CA  VAL   516       0.277  19.503  33.209  1.00  0.00           C
ATOM   4141  CB  VAL   516       1.618  19.323  33.869  1.00  0.00           C
ATOM   4142  CG1 VAL   516       2.566  18.272  33.218  1.00  0.00           C
ATOM   4143  CG2 VAL   516       2.468  20.625  33.750  1.00  0.00           C
ATOM   4144  C   VAL   516       0.170  19.032  31.770  1.00  0.00           C
ATOM   4145  O   VAL   516       0.237  19.883  30.853  1.00  0.00           O
ATOM   4146  N   ILE   517      -0.173  17.755  31.604  1.00  0.00           N
ATOM   4147  CA  ILE   517      -0.343  17.119  30.266  1.00  0.00           C
ATOM   4148  CB  ILE   517      -0.531  15.572  30.506  1.00  0.00           C
ATOM   4149  CG2 ILE   517      -0.638  14.933  29.103  1.00  0.00           C
ATOM   4150  CG1 ILE   517       0.575  14.966  31.311  1.00  0.00           C
ATOM   4151  CD1 ILE   517       1.938  15.146  30.755  1.00  0.00           C
ATOM   4152  C   ILE   517      -1.562  17.786  29.539  1.00  0.00           C
ATOM   4153  O   ILE   517      -1.537  18.016  28.293  1.00  0.00           O
ATOM   4154  N   ARG   518      -2.576  18.210  30.233  1.00  0.00           N
ATOM   4155  CA  ARG   518      -3.769  18.991  29.752  1.00  0.00           C
ATOM   4156  CB  ARG   518      -5.012  18.882  30.650  1.00  0.00           C
ATOM   4157  CG  ARG   518      -6.182  19.849  30.418  1.00  0.00           C
ATOM   4158  CD  ARG   518      -7.368  19.419  31.245  1.00  0.00           C
ATOM   4159  NE  ARG   518      -7.121  19.732  32.734  1.00  0.00           N
ATOM   4160  CZ  ARG   518      -7.011  18.800  33.686  1.00  0.00           C
ATOM   4161  NH1 ARG   518      -7.220  17.522  33.519  1.00  0.00           N
ATOM   4162  NH2 ARG   518      -6.760  19.119  34.912  1.00  0.00           N
ATOM   4163  C   ARG   518      -3.426  20.454  29.445  1.00  0.00           C
ATOM   4164  O   ARG   518      -3.717  20.936  28.324  1.00  0.00           O
ATOM   4165  N   ASN   519      -2.740  21.235  30.266  1.00  0.00           N
ATOM   4166  CA  ASN   519      -2.213  22.576  29.995  1.00  0.00           C
ATOM   4167  CB  ASN   519      -1.434  22.985  31.265  1.00  0.00           C
ATOM   4168  CG  ASN   519      -2.345  23.649  32.335  1.00  0.00           C
ATOM   4169  OD1 ASN   519      -2.575  24.906  32.411  1.00  0.00           O
ATOM   4170  ND2 ASN   519      -2.733  22.822  33.255  1.00  0.00           N
ATOM   4171  C   ASN   519      -1.240  22.634  28.768  1.00  0.00           C
ATOM   4172  O   ASN   519      -1.325  23.632  28.009  1.00  0.00           O
ATOM   4173  N   TYR   520      -0.571  21.514  28.501  1.00  0.00           N
ATOM   4174  CA  TYR   520       0.237  21.390  27.307  1.00  0.00           C
ATOM   4175  CB  TYR   520       1.313  20.291  27.509  1.00  0.00           C
ATOM   4176  CG  TYR   520       2.435  20.733  28.335  1.00  0.00           C
ATOM   4177  CD1 TYR   520       3.095  21.861  27.930  1.00  0.00           C
ATOM   4178  CE1 TYR   520       4.263  22.222  28.497  1.00  0.00           C
ATOM   4179  CZ  TYR   520       4.856  21.594  29.571  1.00  0.00           C
ATOM   4180  OH  TYR   520       6.001  22.100  30.060  1.00  0.00           O
ATOM   4181  CE2 TYR   520       4.181  20.459  30.084  1.00  0.00           C
ATOM   4182  CD2 TYR   520       3.011  19.962  29.423  1.00  0.00           C
ATOM   4183  C   TYR   520      -0.616  21.212  26.109  1.00  0.00           C
ATOM   4184  O   TYR   520      -0.248  21.600  25.028  1.00  0.00           O
ATOM   4185  N   GLY   521      -1.755  20.494  26.253  1.00  0.00           N
ATOM   4186  CA  GLY   521      -2.737  20.264  25.168  1.00  0.00           C
ATOM   4187  C   GLY   521      -3.454  21.545  24.881  1.00  0.00           C
ATOM   4188  O   GLY   521      -3.670  21.921  23.703  1.00  0.00           O
ATOM   4189  N   ASN   522      -3.792  22.337  25.909  1.00  0.00           N
ATOM   4190  CA  ASN   522      -4.550  23.661  25.708  1.00  0.00           C
ATOM   4191  CB  ASN   522      -5.346  24.071  26.962  1.00  0.00           C
ATOM   4192  CG  ASN   522      -6.446  23.077  27.346  1.00  0.00           C
ATOM   4193  OD1 ASN   522      -7.272  22.669  26.586  1.00  0.00           O
ATOM   4194  ND2 ASN   522      -6.475  22.806  28.621  1.00  0.00           N
ATOM   4195  C   ASN   522      -3.655  24.768  25.124  1.00  0.00           C
ATOM   4196  O   ASN   522      -4.111  25.572  24.318  1.00  0.00           O
ATOM   4197  N   LEU   523      -2.409  24.670  25.467  1.00  0.00           N
ATOM   4198  CA  LEU   523      -1.301  25.483  24.803  1.00  0.00           C
ATOM   4199  CB  LEU   523       0.036  25.202  25.537  1.00  0.00           C
ATOM   4200  CG  LEU   523       1.285  25.821  24.940  1.00  0.00           C
ATOM   4201  CD1 LEU   523       1.374  27.353  24.790  1.00  0.00           C
ATOM   4202  CD2 LEU   523       2.415  25.375  25.877  1.00  0.00           C
ATOM   4203  C   LEU   523      -1.163  25.127  23.334  1.00  0.00           C
ATOM   4204  O   LEU   523      -0.790  25.974  22.503  1.00  0.00           O
ATOM   4205  N   LEU   524      -1.308  23.819  22.989  1.00  0.00           N
ATOM   4206  CA  LEU   524      -1.065  23.325  21.635  1.00  0.00           C
ATOM   4207  CB  LEU   524      -0.739  21.808  21.619  1.00  0.00           C
ATOM   4208  CG  LEU   524      -0.480  21.217  20.148  1.00  0.00           C
ATOM   4209  CD1 LEU   524       0.439  22.090  19.259  1.00  0.00           C
ATOM   4210  CD2 LEU   524       0.076  19.781  20.082  1.00  0.00           C
ATOM   4211  C   LEU   524      -2.255  23.660  20.765  1.00  0.00           C
ATOM   4212  O   LEU   524      -2.116  24.105  19.646  1.00  0.00           O
ATOM   4213  N   LEU   525      -3.471  23.473  21.276  1.00  0.00           N
ATOM   4214  CA  LEU   525      -4.702  23.863  20.672  1.00  0.00           C
ATOM   4215  CB  LEU   525      -5.863  23.485  21.693  1.00  0.00           C
ATOM   4216  CG  LEU   525      -6.253  21.995  21.587  1.00  0.00           C
ATOM   4217  CD1 LEU   525      -7.220  21.567  22.721  1.00  0.00           C
ATOM   4218  CD2 LEU   525      -7.013  21.828  20.275  1.00  0.00           C
ATOM   4219  C   LEU   525      -4.810  25.367  20.387  1.00  0.00           C
ATOM   4220  O   LEU   525      -5.161  25.737  19.261  1.00  0.00           O
ATOM   4221  N   GLU   526      -4.391  26.258  21.366  1.00  0.00           N
ATOM   4222  CA  GLU   526      -4.419  27.736  21.206  1.00  0.00           C
ATOM   4223  CB  GLU   526      -4.687  28.403  22.541  1.00  0.00           C
ATOM   4224  CG  GLU   526      -6.107  28.141  23.053  1.00  0.00           C
ATOM   4225  CD  GLU   526      -7.220  28.646  22.132  1.00  0.00           C
ATOM   4226  OE1 GLU   526      -6.977  29.667  21.426  1.00  0.00           O
ATOM   4227  OE2 GLU   526      -8.392  28.160  22.154  1.00  0.00           O
ATOM   4228  C   GLU   526      -3.192  28.371  20.516  1.00  0.00           C
ATOM   4229  O   GLU   526      -3.341  29.302  19.697  1.00  0.00           O
ATOM   4230  N   MET   527      -2.005  27.728  20.533  1.00  0.00           N
ATOM   4231  CA  MET   527      -0.949  28.153  19.608  1.00  0.00           C
ATOM   4232  CB  MET   527       0.396  27.374  19.900  1.00  0.00           C
ATOM   4233  CG  MET   527       1.609  28.068  19.367  1.00  0.00           C
ATOM   4234  SD  MET   527       2.036  29.606  20.202  1.00  0.00           S
ATOM   4235  CE  MET   527       2.025  29.188  21.983  1.00  0.00           C
ATOM   4236  C   MET   527      -1.353  27.708  18.176  1.00  0.00           C
ATOM   4237  O   MET   527      -1.129  28.432  17.200  1.00  0.00           O
ATOM   4238  N   SER   528      -1.924  26.521  17.934  1.00  0.00           N
ATOM   4239  CA  SER   528      -2.237  26.080  16.583  1.00  0.00           C
ATOM   4240  CB  SER   528      -2.383  24.548  16.467  1.00  0.00           C
ATOM   4241  OG  SER   528      -3.494  24.055  17.196  1.00  0.00           O
ATOM   4242  C   SER   528      -3.374  26.819  15.991  1.00  0.00           C
ATOM   4243  O   SER   528      -3.410  26.959  14.779  1.00  0.00           O
ATOM   4244  N   ALA   529      -4.302  27.373  16.829  1.00  0.00           N
ATOM   4245  CA  ALA   529      -5.243  28.354  16.423  1.00  0.00           C
ATOM   4246  CB  ALA   529      -6.312  28.577  17.520  1.00  0.00           C
ATOM   4247  C   ALA   529      -4.653  29.777  16.042  1.00  0.00           C
ATOM   4248  O   ALA   529      -5.020  30.300  14.994  1.00  0.00           O
ATOM   4249  N   VAL   530      -3.726  30.331  16.833  1.00  0.00           N
ATOM   4250  CA  VAL   530      -3.040  31.635  16.438  1.00  0.00           C
ATOM   4251  CB  VAL   530      -2.375  32.229  17.669  1.00  0.00           C
ATOM   4252  CG1 VAL   530      -1.060  31.535  18.111  1.00  0.00           C
ATOM   4253  CG2 VAL   530      -2.315  33.718  17.542  1.00  0.00           C
ATOM   4254  C   VAL   530      -2.175  31.545  15.165  1.00  0.00           C
ATOM   4255  O   VAL   530      -2.050  32.509  14.408  1.00  0.00           O
ATOM   4256  N   VAL   531      -1.472  30.437  15.040  1.00  0.00           N
ATOM   4257  CA  VAL   531      -0.580  30.146  13.940  1.00  0.00           C
ATOM   4258  CB  VAL   531       0.429  29.098  14.413  1.00  0.00           C
ATOM   4259  CG1 VAL   531       1.257  28.595  13.259  1.00  0.00           C
ATOM   4260  CG2 VAL   531       1.365  29.732  15.405  1.00  0.00           C
ATOM   4261  C   VAL   531      -1.295  29.701  12.663  1.00  0.00           C
ATOM   4262  O   VAL   531      -2.011  28.691  12.619  1.00  0.00           O
ATOM   4263  N   PRO   532      -1.030  30.343  11.473  1.00  0.00           N
ATOM   4264  CD  PRO   532      -0.336  31.562  11.259  1.00  0.00           C
ATOM   4265  CG  PRO   532      -0.619  32.125   9.876  1.00  0.00           C
ATOM   4266  CB  PRO   532      -1.619  31.096   9.284  1.00  0.00           C
ATOM   4267  CA  PRO   532      -1.692  29.905  10.308  1.00  0.00           C
ATOM   4268  C   PRO   532      -1.103  28.580   9.695  1.00  0.00           C
ATOM   4269  O   PRO   532       0.091  28.332   9.636  1.00  0.00           O
ATOM   4270  N   ASP   533      -2.033  27.829   9.094  1.00  0.00           N
ATOM   4271  CA  ASP   533      -1.744  26.559   8.324  1.00  0.00           C
ATOM   4272  CB  ASP   533      -0.976  26.734   7.043  1.00  0.00           C
ATOM   4273  CG  ASP   533      -1.410  27.980   6.256  1.00  0.00           C
ATOM   4274  OD1 ASP   533      -2.650  28.176   6.005  1.00  0.00           O
ATOM   4275  OD2 ASP   533      -0.544  28.705   5.725  1.00  0.00           O
ATOM   4276  C   ASP   533      -1.315  25.385   9.255  1.00  0.00           C
ATOM   4277  O   ASP   533      -2.041  24.431   9.434  1.00  0.00           O
ATOM   4278  N   GLY   534      -0.143  25.498   9.934  1.00  0.00           N
ATOM   4279  CA  GLY   534       0.296  24.366  10.824  1.00  0.00           C
ATOM   4280  C   GLY   534       1.458  24.712  11.796  1.00  0.00           C
ATOM   4281  O   GLY   534       2.077  25.793  11.584  1.00  0.00           O
ATOM   4282  N   ILE   535       1.744  23.804  12.680  1.00  0.00           N
ATOM   4283  CA  ILE   535       2.833  23.927  13.659  1.00  0.00           C
ATOM   4284  CB  ILE   535       2.348  24.682  14.899  1.00  0.00           C
ATOM   4285  CG2 ILE   535       1.067  23.944  15.330  1.00  0.00           C
ATOM   4286  CG1 ILE   535       3.459  24.797  15.975  1.00  0.00           C
ATOM   4287  CD1 ILE   535       3.383  26.098  16.832  1.00  0.00           C
ATOM   4288  C   ILE   535       3.470  22.584  13.935  1.00  0.00           C
ATOM   4289  O   ILE   535       2.812  21.557  14.201  1.00  0.00           O
ATOM   4290  N   VAL   536       4.795  22.626  13.898  1.00  0.00           N
ATOM   4291  CA  VAL   536       5.637  21.510  14.368  1.00  0.00           C
ATOM   4292  CB  VAL   536       6.954  21.386  13.551  1.00  0.00           C
ATOM   4293  CG1 VAL   536       7.654  20.072  13.944  1.00  0.00           C
ATOM   4294  CG2 VAL   536       6.722  21.337  12.075  1.00  0.00           C
ATOM   4295  C   VAL   536       5.887  21.604  15.873  1.00  0.00           C
ATOM   4296  O   VAL   536       5.885  22.669  16.419  1.00  0.00           O
ATOM   4297  N   ALA   537       5.844  20.504  16.619  1.00  0.00           N
ATOM   4298  CA  ALA   537       5.773  20.403  18.059  1.00  0.00           C
ATOM   4299  CB  ALA   537       4.270  20.197  18.394  1.00  0.00           C
ATOM   4300  C   ALA   537       6.749  19.372  18.509  1.00  0.00           C
ATOM   4301  O   ALA   537       6.784  18.227  18.014  1.00  0.00           O
ATOM   4302  N   PHE   538       7.621  19.746  19.468  1.00  0.00           N
ATOM   4303  CA  PHE   538       8.756  18.963  19.935  1.00  0.00           C
ATOM   4304  CB  PHE   538       9.938  19.822  19.693  1.00  0.00           C
ATOM   4305  CG  PHE   538      10.226  19.875  18.198  1.00  0.00           C
ATOM   4306  CD1 PHE   538      10.653  18.767  17.436  1.00  0.00           C
ATOM   4307  CE1 PHE   538      11.057  18.844  16.067  1.00  0.00           C
ATOM   4308  CZ  PHE   538      10.976  20.098  15.417  1.00  0.00           C
ATOM   4309  CE2 PHE   538      10.330  21.156  16.111  1.00  0.00           C
ATOM   4310  CD2 PHE   538      10.049  21.068  17.478  1.00  0.00           C
ATOM   4311  C   PHE   538       8.594  18.588  21.409  1.00  0.00           C
ATOM   4312  O   PHE   538       8.473  19.480  22.227  1.00  0.00           O
ATOM   4313  N   PHE   539       8.645  17.329  21.800  1.00  0.00           N
ATOM   4314  CA  PHE   539       8.856  16.884  23.150  1.00  0.00           C
ATOM   4315  CB  PHE   539       8.053  15.576  23.344  1.00  0.00           C
ATOM   4316  CG  PHE   539       6.532  15.729  23.298  1.00  0.00           C
ATOM   4317  CD1 PHE   539       5.847  15.825  22.117  1.00  0.00           C
ATOM   4318  CE1 PHE   539       4.447  16.021  22.175  1.00  0.00           C
ATOM   4319  CZ  PHE   539       3.840  16.324  23.380  1.00  0.00           C
ATOM   4320  CE2 PHE   539       4.568  16.366  24.575  1.00  0.00           C
ATOM   4321  CD2 PHE   539       5.885  15.964  24.532  1.00  0.00           C
ATOM   4322  C   PHE   539      10.360  16.676  23.455  1.00  0.00           C
ATOM   4323  O   PHE   539      11.167  16.492  22.586  1.00  0.00           O
ATOM   4324  N   THR   540      10.630  16.593  24.734  1.00  0.00           N
ATOM   4325  CA  THR   540      11.956  16.054  25.222  1.00  0.00           C
ATOM   4326  CB  THR   540      11.934  15.949  26.815  1.00  0.00           C
ATOM   4327  CG2 THR   540      11.789  17.305  27.478  1.00  0.00           C
ATOM   4328  OG1 THR   540      10.886  15.078  27.312  1.00  0.00           O
ATOM   4329  C   THR   540      12.375  14.629  24.701  1.00  0.00           C
ATOM   4330  O   THR   540      13.561  14.397  24.445  1.00  0.00           O
ATOM   4331  N   SER   541      11.344  13.838  24.467  1.00  0.00           N
ATOM   4332  CA  SER   541      11.479  12.362  24.136  1.00  0.00           C
ATOM   4333  CB  SER   541      11.700  11.516  25.408  1.00  0.00           C
ATOM   4334  OG  SER   541      10.506  11.453  26.101  1.00  0.00           O
ATOM   4335  C   SER   541      10.262  11.813  23.347  1.00  0.00           C
ATOM   4336  O   SER   541       9.164  12.291  23.585  1.00  0.00           O
ATOM   4337  N   TYR   542      10.549  10.723  22.610  1.00  0.00           N
ATOM   4338  CA  TYR   542       9.545   9.748  22.241  1.00  0.00           C
ATOM   4339  CB  TYR   542      10.172   8.639  21.360  1.00  0.00           C
ATOM   4340  CG  TYR   542       9.224   8.145  20.304  1.00  0.00           C
ATOM   4341  CD1 TYR   542       8.090   7.400  20.710  1.00  0.00           C
ATOM   4342  CE1 TYR   542       7.076   7.113  19.761  1.00  0.00           C
ATOM   4343  CZ  TYR   542       7.247   7.469  18.398  1.00  0.00           C
ATOM   4344  OH  TYR   542       6.244   7.260  17.463  1.00  0.00           O
ATOM   4345  CE2 TYR   542       8.441   8.152  18.028  1.00  0.00           C
ATOM   4346  CD2 TYR   542       9.353   8.567  18.970  1.00  0.00           C
ATOM   4347  C   TYR   542       8.610   9.235  23.387  1.00  0.00           C
ATOM   4348  O   TYR   542       7.431   9.075  23.202  1.00  0.00           O
ATOM   4349  N   GLN   543       9.069   8.995  24.610  1.00  0.00           N
ATOM   4350  CA  GLN   543       8.291   8.471  25.790  1.00  0.00           C
ATOM   4351  CB  GLN   543       9.299   8.166  26.923  1.00  0.00           C
ATOM   4352  CG  GLN   543      10.284   7.057  26.507  1.00  0.00           C
ATOM   4353  CD  GLN   543       9.577   5.833  25.925  1.00  0.00           C
ATOM   4354  OE1 GLN   543       8.622   5.224  26.431  1.00  0.00           O
ATOM   4355  NE2 GLN   543      10.051   5.420  24.764  1.00  0.00           N
ATOM   4356  C   GLN   543       7.393   9.537  26.384  1.00  0.00           C
ATOM   4357  O   GLN   543       6.309   9.199  26.835  1.00  0.00           O
ATOM   4358  N   TYR   544       7.850  10.786  26.275  1.00  0.00           N
ATOM   4359  CA  TYR   544       6.990  11.883  26.782  1.00  0.00           C
ATOM   4360  CB  TYR   544       7.830  13.203  26.998  1.00  0.00           C
ATOM   4361  CG  TYR   544       7.082  14.384  27.640  1.00  0.00           C
ATOM   4362  CD1 TYR   544       5.881  14.173  28.316  1.00  0.00           C
ATOM   4363  CE1 TYR   544       5.217  15.242  28.968  1.00  0.00           C
ATOM   4364  CZ  TYR   544       5.828  16.530  28.912  1.00  0.00           C
ATOM   4365  OH  TYR   544       5.140  17.583  29.393  1.00  0.00           O
ATOM   4366  CE2 TYR   544       6.981  16.709  28.211  1.00  0.00           C
ATOM   4367  CD2 TYR   544       7.702  15.659  27.624  1.00  0.00           C
ATOM   4368  C   TYR   544       5.918  12.154  25.751  1.00  0.00           C
ATOM   4369  O   TYR   544       4.766  12.356  26.069  1.00  0.00           O
ATOM   4370  N   MET   545       6.289  12.043  24.488  1.00  0.00           N
ATOM   4371  CA  MET   545       5.365  12.140  23.314  1.00  0.00           C
ATOM   4372  CB  MET   545       6.266  12.242  22.011  1.00  0.00           C
ATOM   4373  CG  MET   545       5.416  12.393  20.805  1.00  0.00           C
ATOM   4374  SD  MET   545       6.198  12.472  19.225  1.00  0.00           S
ATOM   4375  CE  MET   545       6.805  10.840  19.052  1.00  0.00           C
ATOM   4376  C   MET   545       4.389  10.969  23.281  1.00  0.00           C
ATOM   4377  O   MET   545       3.190  11.342  23.290  1.00  0.00           O
ATOM   4378  N   GLU   546       4.725   9.732  23.266  1.00  0.00           N
ATOM   4379  CA  GLU   546       3.728   8.668  23.144  1.00  0.00           C
ATOM   4380  CB  GLU   546       4.484   7.345  23.006  1.00  0.00           C
ATOM   4381  CG  GLU   546       3.536   6.157  22.905  1.00  0.00           C
ATOM   4382  CD  GLU   546       4.286   4.813  22.968  1.00  0.00           C
ATOM   4383  OE1 GLU   546       4.957   4.357  22.040  1.00  0.00           O
ATOM   4384  OE2 GLU   546       4.495   4.312  24.102  1.00  0.00           O
ATOM   4385  C   GLU   546       2.725   8.638  24.340  1.00  0.00           C
ATOM   4386  O   GLU   546       1.553   8.444  24.263  1.00  0.00           O
ATOM   4387  N   SER   547       3.247   9.101  25.510  1.00  0.00           N
ATOM   4388  CA  SER   547       2.498   9.155  26.806  1.00  0.00           C
ATOM   4389  CB  SER   547       3.547   9.391  27.887  1.00  0.00           C
ATOM   4390  OG  SER   547       2.998   9.338  29.246  1.00  0.00           O
ATOM   4391  C   SER   547       1.481  10.330  26.845  1.00  0.00           C
ATOM   4392  O   SER   547       0.313  10.162  27.208  1.00  0.00           O
ATOM   4393  N   THR   548       1.977  11.442  26.300  1.00  0.00           N
ATOM   4394  CA  THR   548       1.101  12.587  26.249  1.00  0.00           C
ATOM   4395  CB  THR   548       2.044  13.715  25.861  1.00  0.00           C
ATOM   4396  CG2 THR   548       1.298  15.002  25.477  1.00  0.00           C
ATOM   4397  OG1 THR   548       2.901  14.031  26.868  1.00  0.00           O
ATOM   4398  C   THR   548       0.000  12.370  25.219  1.00  0.00           C
ATOM   4399  O   THR   548      -1.131  12.729  25.488  1.00  0.00           O
ATOM   4400  N   VAL   549       0.279  11.761  24.058  1.00  0.00           N
ATOM   4401  CA  VAL   549      -0.805  11.616  23.066  1.00  0.00           C
ATOM   4402  CB  VAL   549      -0.288  10.987  21.756  1.00  0.00           C
ATOM   4403  CG1 VAL   549      -1.301  10.184  21.003  1.00  0.00           C
ATOM   4404  CG2 VAL   549       0.360  12.103  20.886  1.00  0.00           C
ATOM   4405  C   VAL   549      -1.953  10.798  23.650  1.00  0.00           C
ATOM   4406  O   VAL   549      -3.124  11.243  23.594  1.00  0.00           O
ATOM   4407  N   ALA   550      -1.627   9.746  24.467  1.00  0.00           N
ATOM   4408  CA  ALA   550      -2.635   8.897  25.147  1.00  0.00           C
ATOM   4409  CB  ALA   550      -2.056   7.589  25.714  1.00  0.00           C
ATOM   4410  C   ALA   550      -3.357   9.589  26.304  1.00  0.00           C
ATOM   4411  O   ALA   550      -4.528   9.268  26.424  1.00  0.00           O
ATOM   4412  N   SER   551      -2.692  10.486  27.059  1.00  0.00           N
ATOM   4413  CA  SER   551      -3.403  11.253  28.106  1.00  0.00           C
ATOM   4414  CB  SER   551      -2.448  11.941  28.977  1.00  0.00           C
ATOM   4415  OG  SER   551      -3.106  12.659  30.013  1.00  0.00           O
ATOM   4416  C   SER   551      -4.392  12.286  27.491  1.00  0.00           C
ATOM   4417  O   SER   551      -5.506  12.480  27.940  1.00  0.00           O
ATOM   4418  N   TRP   552      -3.982  12.886  26.389  1.00  0.00           N
ATOM   4419  CA  TRP   552      -4.840  13.663  25.497  1.00  0.00           C
ATOM   4420  CB  TRP   552      -4.111  14.357  24.303  1.00  0.00           C
ATOM   4421  CG  TRP   552      -3.031  15.308  24.666  1.00  0.00           C
ATOM   4422  CD1 TRP   552      -3.081  16.190  25.746  1.00  0.00           C
ATOM   4423  NE1 TRP   552      -1.973  16.989  25.815  1.00  0.00           N
ATOM   4424  CE2 TRP   552      -1.283  16.898  24.597  1.00  0.00           C
ATOM   4425  CZ2 TRP   552      -0.264  17.737  24.121  1.00  0.00           C
ATOM   4426  CH2 TRP   552       0.109  17.502  22.778  1.00  0.00           C
ATOM   4427  CZ3 TRP   552      -0.489  16.458  22.059  1.00  0.00           C
ATOM   4428  CE3 TRP   552      -1.462  15.626  22.568  1.00  0.00           C
ATOM   4429  CD2 TRP   552      -1.934  15.836  23.909  1.00  0.00           C
ATOM   4430  C   TRP   552      -5.979  12.806  24.890  1.00  0.00           C
ATOM   4431  O   TRP   552      -7.013  13.343  24.650  1.00  0.00           O
ATOM   4432  N   TYR   553      -5.786  11.540  24.533  1.00  0.00           N
ATOM   4433  CA  TYR   553      -6.919  10.784  24.055  1.00  0.00           C
ATOM   4434  CB  TYR   553      -6.468   9.536  23.267  1.00  0.00           C
ATOM   4435  CG  TYR   553      -7.669   8.711  22.783  1.00  0.00           C
ATOM   4436  CD1 TYR   553      -7.692   7.382  23.226  1.00  0.00           C
ATOM   4437  CE1 TYR   553      -8.636   6.485  22.691  1.00  0.00           C
ATOM   4438  CZ  TYR   553      -9.563   6.882  21.724  1.00  0.00           C
ATOM   4439  OH  TYR   553     -10.413   6.030  21.152  1.00  0.00           O
ATOM   4440  CE2 TYR   553      -9.548   8.193  21.320  1.00  0.00           C
ATOM   4441  CD2 TYR   553      -8.573   9.096  21.831  1.00  0.00           C
ATOM   4442  C   TYR   553      -7.789  10.421  25.215  1.00  0.00           C
ATOM   4443  O   TYR   553      -8.974  10.501  25.123  1.00  0.00           O
ATOM   4444  N   GLU   554      -7.250  10.123  26.414  1.00  0.00           N
ATOM   4445  CA  GLU   554      -8.034   9.756  27.587  1.00  0.00           C
ATOM   4446  CB  GLU   554      -7.084   9.344  28.724  1.00  0.00           C
ATOM   4447  CG  GLU   554      -7.774   9.111  30.042  1.00  0.00           C
ATOM   4448  CD  GLU   554      -8.840   8.068  30.045  1.00  0.00           C
ATOM   4449  OE1 GLU   554      -8.908   7.154  29.216  1.00  0.00           O
ATOM   4450  OE2 GLU   554      -9.702   8.172  30.917  1.00  0.00           O
ATOM   4451  C   GLU   554      -8.921  10.908  28.043  1.00  0.00           C
ATOM   4452  O   GLU   554      -9.985  10.589  28.499  1.00  0.00           O
ATOM   4453  N   GLN   555      -8.573  12.194  27.923  1.00  0.00           N
ATOM   4454  CA  GLN   555      -9.341  13.372  28.208  1.00  0.00           C
ATOM   4455  CB  GLN   555      -8.340  14.379  28.759  1.00  0.00           C
ATOM   4456  CG  GLN   555      -7.524  13.939  30.021  1.00  0.00           C
ATOM   4457  CD  GLN   555      -6.459  14.946  30.541  1.00  0.00           C
ATOM   4458  OE1 GLN   555      -6.705  16.013  31.156  1.00  0.00           O
ATOM   4459  NE2 GLN   555      -5.156  14.706  30.409  1.00  0.00           N
ATOM   4460  C   GLN   555     -10.166  13.869  26.997  1.00  0.00           C
ATOM   4461  O   GLN   555     -10.633  15.029  26.970  1.00  0.00           O
ATOM   4462  N   GLY   556     -10.208  13.211  25.892  1.00  0.00           N
ATOM   4463  CA  GLY   556     -10.870  13.704  24.618  1.00  0.00           C
ATOM   4464  C   GLY   556     -10.134  14.800  23.889  1.00  0.00           C
ATOM   4465  O   GLY   556     -10.366  14.913  22.680  1.00  0.00           O
ATOM   4466  N   ILE   557      -9.184  15.537  24.496  1.00  0.00           N
ATOM   4467  CA  ILE   557      -8.306  16.529  23.878  1.00  0.00           C
ATOM   4468  CB  ILE   557      -7.096  16.879  24.854  1.00  0.00           C
ATOM   4469  CG2 ILE   557      -6.090  17.901  24.274  1.00  0.00           C
ATOM   4470  CG1 ILE   557      -7.542  17.325  26.232  1.00  0.00           C
ATOM   4471  CD1 ILE   557      -6.453  17.171  27.309  1.00  0.00           C
ATOM   4472  C   ILE   557      -7.744  16.188  22.530  1.00  0.00           C
ATOM   4473  O   ILE   557      -7.589  17.045  21.655  1.00  0.00           O
ATOM   4474  N   LEU   558      -7.367  14.918  22.306  1.00  0.00           N
ATOM   4475  CA  LEU   558      -6.774  14.433  20.977  1.00  0.00           C
ATOM   4476  CB  LEU   558      -6.183  12.989  21.211  1.00  0.00           C
ATOM   4477  CG  LEU   558      -5.308  12.428  19.991  1.00  0.00           C
ATOM   4478  CD1 LEU   558      -3.970  13.229  19.831  1.00  0.00           C
ATOM   4479  CD2 LEU   558      -4.949  11.047  20.108  1.00  0.00           C
ATOM   4480  C   LEU   558      -7.678  14.470  19.703  1.00  0.00           C
ATOM   4481  O   LEU   558      -7.281  14.788  18.570  1.00  0.00           O
ATOM   4482  N   GLU   559      -8.971  14.305  20.023  1.00  0.00           N
ATOM   4483  CA  GLU   559     -10.125  14.415  19.147  1.00  0.00           C
ATOM   4484  CB  GLU   559     -11.281  13.736  19.829  1.00  0.00           C
ATOM   4485  CG  GLU   559     -11.095  12.317  20.332  1.00  0.00           C
ATOM   4486  CD  GLU   559     -10.693  11.397  19.179  1.00  0.00           C
ATOM   4487  OE1 GLU   559     -11.551  11.072  18.329  1.00  0.00           O
ATOM   4488  OE2 GLU   559      -9.498  11.085  19.157  1.00  0.00           O
ATOM   4489  C   GLU   559     -10.354  15.937  18.907  1.00  0.00           C
ATOM   4490  O   GLU   559     -10.388  16.324  17.732  1.00  0.00           O
ATOM   4491  N   ASN   560     -10.320  16.747  19.961  1.00  0.00           N
ATOM   4492  CA  ASN   560     -10.256  18.227  19.882  1.00  0.00           C
ATOM   4493  CB  ASN   560     -10.335  18.828  21.330  1.00  0.00           C
ATOM   4494  CG  ASN   560     -10.664  20.346  21.317  1.00  0.00           C
ATOM   4495  OD1 ASN   560     -11.014  20.959  20.282  1.00  0.00           O
ATOM   4496  ND2 ASN   560     -10.580  21.038  22.447  1.00  0.00           N
ATOM   4497  C   ASN   560      -9.057  18.688  18.926  1.00  0.00           C
ATOM   4498  O   ASN   560      -9.240  19.541  18.096  1.00  0.00           O
ATOM   4499  N   ILE   561      -7.883  18.095  19.077  1.00  0.00           N
ATOM   4500  CA  ILE   561      -6.711  18.455  18.295  1.00  0.00           C
ATOM   4501  CB  ILE   561      -5.379  17.868  18.816  1.00  0.00           C
ATOM   4502  CG2 ILE   561      -4.259  18.270  17.838  1.00  0.00           C
ATOM   4503  CG1 ILE   561      -4.952  18.535  20.187  1.00  0.00           C
ATOM   4504  CD1 ILE   561      -3.864  17.626  20.829  1.00  0.00           C
ATOM   4505  C   ILE   561      -7.009  18.155  16.776  1.00  0.00           C
ATOM   4506  O   ILE   561      -6.889  19.002  15.878  1.00  0.00           O
ATOM   4507  N   GLN   562      -7.455  16.935  16.493  1.00  0.00           N
ATOM   4508  CA  GLN   562      -7.680  16.390  15.148  1.00  0.00           C
ATOM   4509  CB  GLN   562      -7.993  14.880  15.247  1.00  0.00           C
ATOM   4510  CG  GLN   562      -6.699  13.994  15.534  1.00  0.00           C
ATOM   4511  CD  GLN   562      -5.998  13.508  14.280  1.00  0.00           C
ATOM   4512  OE1 GLN   562      -5.977  14.092  13.244  1.00  0.00           O
ATOM   4513  NE2 GLN   562      -5.256  12.388  14.389  1.00  0.00           N
ATOM   4514  C   GLN   562      -8.711  17.138  14.395  1.00  0.00           C
ATOM   4515  O   GLN   562      -8.597  17.477  13.166  1.00  0.00           O
ATOM   4516  N   ARG   563      -9.793  17.551  15.099  1.00  0.00           N
ATOM   4517  CA  ARG   563     -10.850  18.377  14.471  1.00  0.00           C
ATOM   4518  CB  ARG   563     -11.961  18.549  15.511  1.00  0.00           C
ATOM   4519  CG  ARG   563     -12.707  17.224  15.596  1.00  0.00           C
ATOM   4520  CD  ARG   563     -13.773  17.351  16.706  1.00  0.00           C
ATOM   4521  NE  ARG   563     -15.030  17.853  16.141  1.00  0.00           N
ATOM   4522  CZ  ARG   563     -15.493  19.079  16.022  1.00  0.00           C
ATOM   4523  NH1 ARG   563     -14.932  20.003  16.688  1.00  0.00           N
ATOM   4524  NH2 ARG   563     -16.383  19.440  15.209  1.00  0.00           N
ATOM   4525  C   ARG   563     -10.450  19.839  14.090  1.00  0.00           C
ATOM   4526  O   ARG   563     -10.709  20.310  12.986  1.00  0.00           O
ATOM   4527  N   ASN   564      -9.634  20.476  14.936  1.00  0.00           N
ATOM   4528  CA  ASN   564      -9.054  21.760  14.566  1.00  0.00           C
ATOM   4529  CB  ASN   564      -8.381  22.297  15.865  1.00  0.00           C
ATOM   4530  CG  ASN   564      -9.501  22.823  16.733  1.00  0.00           C
ATOM   4531  OD1 ASN   564     -10.362  23.634  16.375  1.00  0.00           O
ATOM   4532  ND2 ASN   564      -9.526  22.394  17.958  1.00  0.00           N
ATOM   4533  C   ASN   564      -8.079  21.674  13.392  1.00  0.00           C
ATOM   4534  O   ASN   564      -8.182  22.418  12.364  1.00  0.00           O
ATOM   4535  N   LYS   565      -7.190  20.640  13.366  1.00  0.00           N
ATOM   4536  CA  LYS   565      -6.119  20.512  12.333  1.00  0.00           C
ATOM   4537  CB  LYS   565      -4.990  21.495  12.797  1.00  0.00           C
ATOM   4538  CG  LYS   565      -5.196  22.907  12.439  1.00  0.00           C
ATOM   4539  CD  LYS   565      -3.875  23.661  12.441  1.00  0.00           C
ATOM   4540  CE  LYS   565      -4.007  25.075  11.814  1.00  0.00           C
ATOM   4541  NZ  LYS   565      -4.824  25.965  12.667  1.00  0.00           N
ATOM   4542  C   LYS   565      -5.501  19.041  12.286  1.00  0.00           C
ATOM   4543  O   LYS   565      -5.328  18.451  13.326  1.00  0.00           O
ATOM   4544  N   LEU   566      -5.177  18.483  11.078  1.00  0.00           N
ATOM   4545  CA  LEU   566      -4.765  17.029  11.048  1.00  0.00           C
ATOM   4546  CB  LEU   566      -4.534  16.606   9.537  1.00  0.00           C
ATOM   4547  CG  LEU   566      -5.836  16.414   8.743  1.00  0.00           C
ATOM   4548  CD1 LEU   566      -5.640  16.443   7.221  1.00  0.00           C
ATOM   4549  CD2 LEU   566      -6.512  15.123   9.167  1.00  0.00           C
ATOM   4550  C   LEU   566      -3.350  16.846  11.693  1.00  0.00           C
ATOM   4551  O   LEU   566      -2.445  17.592  11.480  1.00  0.00           O
ATOM   4552  N   LEU   567      -3.382  15.829  12.553  1.00  0.00           N
ATOM   4553  CA  LEU   567      -2.222  15.489  13.401  1.00  0.00           C
ATOM   4554  CB  LEU   567      -2.780  14.992  14.755  1.00  0.00           C
ATOM   4555  CG  LEU   567      -1.707  14.850  15.868  1.00  0.00           C
ATOM   4556  CD1 LEU   567      -1.018  16.168  16.195  1.00  0.00           C
ATOM   4557  CD2 LEU   567      -2.395  14.370  17.126  1.00  0.00           C
ATOM   4558  C   LEU   567      -1.384  14.363  12.755  1.00  0.00           C
ATOM   4559  O   LEU   567      -1.901  13.254  12.497  1.00  0.00           O
ATOM   4560  N   PHE   568      -0.060  14.648  12.638  1.00  0.00           N
ATOM   4561  CA  PHE   568       0.904  13.738  12.123  1.00  0.00           C
ATOM   4562  CB  PHE   568       1.389  14.279  10.696  1.00  0.00           C
ATOM   4563  CG  PHE   568       0.224  14.440   9.749  1.00  0.00           C
ATOM   4564  CD1 PHE   568      -0.030  13.314   8.867  1.00  0.00           C
ATOM   4565  CE1 PHE   568      -1.034  13.387   7.872  1.00  0.00           C
ATOM   4566  CZ  PHE   568      -1.702  14.604   7.685  1.00  0.00           C
ATOM   4567  CE2 PHE   568      -1.376  15.774   8.453  1.00  0.00           C
ATOM   4568  CD2 PHE   568      -0.413  15.642   9.437  1.00  0.00           C
ATOM   4569  C   PHE   568       1.931  13.551  13.244  1.00  0.00           C
ATOM   4570  O   PHE   568       2.071  14.400  14.131  1.00  0.00           O
ATOM   4571  N   ILE   569       2.636  12.453  13.219  1.00  0.00           N
ATOM   4572  CA  ILE   569       3.675  12.108  14.223  1.00  0.00           C
ATOM   4573  CB  ILE   569       3.012  11.440  15.459  1.00  0.00           C
ATOM   4574  CG2 ILE   569       1.932  10.378  15.059  1.00  0.00           C
ATOM   4575  CG1 ILE   569       3.967  10.676  16.377  1.00  0.00           C
ATOM   4576  CD1 ILE   569       3.419  10.299  17.707  1.00  0.00           C
ATOM   4577  C   ILE   569       4.854  11.390  13.583  1.00  0.00           C
ATOM   4578  O   ILE   569       4.735  10.516  12.729  1.00  0.00           O
ATOM   4579  N   GLU   570       6.001  11.744  14.115  1.00  0.00           N
ATOM   4580  CA  GLU   570       7.321  11.048  14.023  1.00  0.00           C
ATOM   4581  CB  GLU   570       8.389  11.800  14.909  1.00  0.00           C
ATOM   4582  CG  GLU   570       9.839  11.174  14.945  1.00  0.00           C
ATOM   4583  CD  GLU   570      10.968  12.053  15.461  1.00  0.00           C
ATOM   4584  OE1 GLU   570      11.819  11.473  16.160  1.00  0.00           O
ATOM   4585  OE2 GLU   570      11.078  13.245  15.083  1.00  0.00           O
ATOM   4586  C   GLU   570       7.301   9.532  14.505  1.00  0.00           C
ATOM   4587  O   GLU   570       6.542   9.091  15.371  1.00  0.00           O
ATOM   4588  N   THR   571       8.172   8.688  13.966  1.00  0.00           N
ATOM   4589  CA  THR   571       8.332   7.256  14.282  1.00  0.00           C
ATOM   4590  CB  THR   571       7.533   6.238  13.372  1.00  0.00           C
ATOM   4591  CG2 THR   571       7.438   6.542  11.903  1.00  0.00           C
ATOM   4592  OG1 THR   571       8.167   4.973  13.350  1.00  0.00           O
ATOM   4593  C   THR   571       9.868   6.978  14.158  1.00  0.00           C
ATOM   4594  O   THR   571      10.677   7.810  13.707  1.00  0.00           O
ATOM   4595  N   GLN   572      10.318   5.900  14.754  1.00  0.00           N
ATOM   4596  CA  GLN   572      11.689   5.531  14.829  1.00  0.00           C
ATOM   4597  CB  GLN   572      11.965   4.491  15.928  1.00  0.00           C
ATOM   4598  CG  GLN   572      11.753   3.011  15.729  1.00  0.00           C
ATOM   4599  CD  GLN   572      10.304   2.677  15.302  1.00  0.00           C
ATOM   4600  OE1 GLN   572       9.326   3.057  15.948  1.00  0.00           O
ATOM   4601  NE2 GLN   572      10.026   2.061  14.180  1.00  0.00           N
ATOM   4602  C   GLN   572      12.232   5.231  13.334  1.00  0.00           C
ATOM   4603  O   GLN   572      13.438   5.393  13.162  1.00  0.00           O
ATOM   4604  N   ASP   573      11.341   5.001  12.378  1.00  0.00           N
ATOM   4605  CA  ASP   573      11.551   4.973  10.933  1.00  0.00           C
ATOM   4606  CB  ASP   573      10.404   4.134  10.376  1.00  0.00           C
ATOM   4607  CG  ASP   573      10.534   3.902   8.837  1.00  0.00           C
ATOM   4608  OD1 ASP   573       9.984   2.862   8.366  1.00  0.00           O
ATOM   4609  OD2 ASP   573      11.225   4.662   8.106  1.00  0.00           O
ATOM   4610  C   ASP   573      11.698   6.349  10.266  1.00  0.00           C
ATOM   4611  O   ASP   573      10.690   7.066   9.980  1.00  0.00           O
ATOM   4612  N   GLY   574      12.914   6.739   9.845  1.00  0.00           N
ATOM   4613  CA  GLY   574      13.140   8.002   9.163  1.00  0.00           C
ATOM   4614  C   GLY   574      12.403   8.205   7.857  1.00  0.00           C
ATOM   4615  O   GLY   574      11.955   9.332   7.554  1.00  0.00           O
ATOM   4616  N   ALA   575      12.282   7.174   7.012  1.00  0.00           N
ATOM   4617  CA  ALA   575      11.473   7.238   5.784  1.00  0.00           C
ATOM   4618  CB  ALA   575      11.568   5.854   5.076  1.00  0.00           C
ATOM   4619  C   ALA   575      10.037   7.582   6.196  1.00  0.00           C
ATOM   4620  O   ALA   575       9.522   8.546   5.721  1.00  0.00           O
ATOM   4621  N   GLU   576       9.453   6.844   7.120  1.00  0.00           N
ATOM   4622  CA  GLU   576       7.975   7.003   7.437  1.00  0.00           C
ATOM   4623  CB  GLU   576       7.397   5.843   8.186  1.00  0.00           C
ATOM   4624  CG  GLU   576       6.960   4.684   7.294  1.00  0.00           C
ATOM   4625  CD  GLU   576       5.779   5.002   6.377  1.00  0.00           C
ATOM   4626  OE1 GLU   576       4.749   5.551   6.885  1.00  0.00           O
ATOM   4627  OE2 GLU   576       5.783   4.749   5.170  1.00  0.00           O
ATOM   4628  C   GLU   576       7.704   8.360   8.169  1.00  0.00           C
ATOM   4629  O   GLU   576       6.617   8.884   8.081  1.00  0.00           O
ATOM   4630  N   THR   577       8.682   8.878   8.892  1.00  0.00           N
ATOM   4631  CA  THR   577       8.774  10.245   9.447  1.00  0.00           C
ATOM   4632  CB  THR   577       9.993  10.356  10.425  1.00  0.00           C
ATOM   4633  CG2 THR   577      10.136  11.781  10.873  1.00  0.00           C
ATOM   4634  OG1 THR   577       9.823   9.480  11.518  1.00  0.00           O
ATOM   4635  C   THR   577       8.884  11.300   8.224  1.00  0.00           C
ATOM   4636  O   THR   577       8.235  12.349   8.241  1.00  0.00           O
ATOM   4637  N   SER   578       9.680  11.074   7.212  1.00  0.00           N
ATOM   4638  CA  SER   578       9.683  11.937   6.024  1.00  0.00           C
ATOM   4639  CB  SER   578      10.825  11.645   5.060  1.00  0.00           C
ATOM   4640  OG  SER   578      12.060  11.531   5.807  1.00  0.00           O
ATOM   4641  C   SER   578       8.416  11.841   5.278  1.00  0.00           C
ATOM   4642  O   SER   578       8.031  12.883   4.711  1.00  0.00           O
ATOM   4643  N   VAL   579       7.616  10.722   5.332  1.00  0.00           N
ATOM   4644  CA  VAL   579       6.251  10.802   4.897  1.00  0.00           C
ATOM   4645  CB  VAL   579       5.721   9.350   4.748  1.00  0.00           C
ATOM   4646  CG1 VAL   579       4.185   9.287   4.579  1.00  0.00           C
ATOM   4647  CG2 VAL   579       6.308   8.796   3.419  1.00  0.00           C
ATOM   4648  C   VAL   579       5.320  11.652   5.726  1.00  0.00           C
ATOM   4649  O   VAL   579       4.419  12.331   5.159  1.00  0.00           O
ATOM   4650  N   ALA   580       5.488  11.649   7.055  1.00  0.00           N
ATOM   4651  CA  ALA   580       4.588  12.333   7.954  1.00  0.00           C
ATOM   4652  CB  ALA   580       4.746  11.746   9.413  1.00  0.00           C
ATOM   4653  C   ALA   580       4.857  13.895   7.902  1.00  0.00           C
ATOM   4654  O   ALA   580       3.947  14.683   7.978  1.00  0.00           O
ATOM   4655  N   LEU   581       6.081  14.278   7.764  1.00  0.00           N
ATOM   4656  CA  LEU   581       6.641  15.615   7.375  1.00  0.00           C
ATOM   4657  CB  LEU   581       8.168  15.603   7.620  1.00  0.00           C
ATOM   4658  CG  LEU   581       8.851  16.935   7.364  1.00  0.00           C
ATOM   4659  CD1 LEU   581       8.141  18.133   7.965  1.00  0.00           C
ATOM   4660  CD2 LEU   581      10.284  16.909   7.948  1.00  0.00           C
ATOM   4661  C   LEU   581       6.125  16.059   5.942  1.00  0.00           C
ATOM   4662  O   LEU   581       5.789  17.243   5.794  1.00  0.00           O
ATOM   4663  N   GLU   582       6.033  15.169   4.966  1.00  0.00           N
ATOM   4664  CA  GLU   582       5.466  15.429   3.643  1.00  0.00           C
ATOM   4665  CB  GLU   582       5.769  14.380   2.601  1.00  0.00           C
ATOM   4666  CG  GLU   582       5.159  14.535   1.174  1.00  0.00           C
ATOM   4667  CD  GLU   582       5.326  15.893   0.510  1.00  0.00           C
ATOM   4668  OE1 GLU   582       4.505  16.257  -0.407  1.00  0.00           O
ATOM   4669  OE2 GLU   582       6.223  16.738   0.879  1.00  0.00           O
ATOM   4670  C   GLU   582       3.970  15.662   3.772  1.00  0.00           C
ATOM   4671  O   GLU   582       3.535  16.695   3.271  1.00  0.00           O
ATOM   4672  N   LYS   583       3.220  14.793   4.414  1.00  0.00           N
ATOM   4673  CA  LYS   583       1.731  14.899   4.619  1.00  0.00           C
ATOM   4674  CB  LYS   583       1.248  13.506   5.124  1.00  0.00           C
ATOM   4675  CG  LYS   583       1.390  12.427   3.986  1.00  0.00           C
ATOM   4676  CD  LYS   583       1.055  10.943   4.297  1.00  0.00           C
ATOM   4677  CE  LYS   583      -0.507  10.738   4.234  1.00  0.00           C
ATOM   4678  NZ  LYS   583      -0.915   9.442   4.814  1.00  0.00           N
ATOM   4679  C   LYS   583       1.430  16.129   5.503  1.00  0.00           C
ATOM   4680  O   LYS   583       0.574  16.882   5.057  1.00  0.00           O
ATOM   4681  N   TYR   584       2.186  16.365   6.500  1.00  0.00           N
ATOM   4682  CA  TYR   584       2.006  17.557   7.381  1.00  0.00           C
ATOM   4683  CB  TYR   584       3.012  17.598   8.571  1.00  0.00           C
ATOM   4684  CG  TYR   584       3.246  18.909   9.127  1.00  0.00           C
ATOM   4685  CD1 TYR   584       2.218  19.467   9.933  1.00  0.00           C
ATOM   4686  CE1 TYR   584       2.312  20.804  10.414  1.00  0.00           C
ATOM   4687  CZ  TYR   584       3.471  21.518  10.091  1.00  0.00           C
ATOM   4688  OH  TYR   584       3.516  22.932  10.414  1.00  0.00           O
ATOM   4689  CE2 TYR   584       4.460  20.933   9.279  1.00  0.00           C
ATOM   4690  CD2 TYR   584       4.344  19.662   8.821  1.00  0.00           C
ATOM   4691  C   TYR   584       2.049  18.937   6.622  1.00  0.00           C
ATOM   4692  O   TYR   584       1.116  19.776   6.731  1.00  0.00           O
ATOM   4693  N   GLN   585       3.025  19.122   5.756  1.00  0.00           N
ATOM   4694  CA  GLN   585       3.272  20.346   4.913  1.00  0.00           C
ATOM   4695  CB  GLN   585       4.745  20.426   4.525  1.00  0.00           C
ATOM   4696  CG  GLN   585       5.637  20.677   5.800  1.00  0.00           C
ATOM   4697  CD  GLN   585       6.906  21.409   5.487  1.00  0.00           C
ATOM   4698  OE1 GLN   585       7.833  20.967   4.766  1.00  0.00           O
ATOM   4699  NE2 GLN   585       7.125  22.512   6.103  1.00  0.00           N
ATOM   4700  C   GLN   585       2.348  20.438   3.684  1.00  0.00           C
ATOM   4701  O   GLN   585       1.880  21.493   3.384  1.00  0.00           O
ATOM   4702  N   GLU   586       2.015  19.298   3.047  1.00  0.00           N
ATOM   4703  CA  GLU   586       0.907  19.173   2.127  1.00  0.00           C
ATOM   4704  CB  GLU   586       0.918  17.683   1.712  1.00  0.00           C
ATOM   4705  CG  GLU   586      -0.379  17.249   0.954  1.00  0.00           C
ATOM   4706  CD  GLU   586      -0.824  18.008  -0.242  1.00  0.00           C
ATOM   4707  OE1 GLU   586      -0.018  18.444  -1.082  1.00  0.00           O
ATOM   4708  OE2 GLU   586      -2.035  18.087  -0.539  1.00  0.00           O
ATOM   4709  C   GLU   586      -0.458  19.510   2.717  1.00  0.00           C
ATOM   4710  O   GLU   586      -1.175  20.225   2.045  1.00  0.00           O
ATOM   4711  N   ALA   587      -0.773  19.192   3.968  1.00  0.00           N
ATOM   4712  CA  ALA   587      -2.078  19.490   4.565  1.00  0.00           C
ATOM   4713  CB  ALA   587      -2.161  18.600   5.813  1.00  0.00           C
ATOM   4714  C   ALA   587      -2.161  20.949   5.106  1.00  0.00           C
ATOM   4715  O   ALA   587      -3.301  21.448   5.342  1.00  0.00           O
ATOM   4716  N   CYS   588      -1.015  21.636   5.299  1.00  0.00           N
ATOM   4717  CA  CYS   588      -0.931  23.090   5.429  1.00  0.00           C
ATOM   4718  CB  CYS   588       0.551  23.482   5.766  1.00  0.00           C
ATOM   4719  SG  CYS   588       0.956  22.844   7.388  1.00  0.00           S
ATOM   4720  C   CYS   588      -1.176  23.829   4.111  1.00  0.00           C
ATOM   4721  O   CYS   588      -1.731  24.963   4.092  1.00  0.00           O
ATOM   4722  N   GLU   589      -0.759  23.210   2.983  1.00  0.00           N
ATOM   4723  CA  GLU   589      -1.110  23.864   1.685  1.00  0.00           C
ATOM   4724  CB  GLU   589      -0.173  23.189   0.565  1.00  0.00           C
ATOM   4725  CG  GLU   589      -0.253  23.777  -0.869  1.00  0.00           C
ATOM   4726  CD  GLU   589       0.464  22.836  -1.777  1.00  0.00           C
ATOM   4727  OE1 GLU   589       1.625  22.567  -1.533  1.00  0.00           O
ATOM   4728  OE2 GLU   589      -0.116  22.239  -2.671  1.00  0.00           O
ATOM   4729  C   GLU   589      -2.595  23.713   1.405  1.00  0.00           C
ATOM   4730  O   GLU   589      -3.069  24.537   0.662  1.00  0.00           O
ATOM   4731  N   ASN   590      -3.223  22.673   1.959  1.00  0.00           N
ATOM   4732  CA  ASN   590      -4.690  22.695   1.990  1.00  0.00           C
ATOM   4733  CB  ASN   590      -5.222  21.276   2.264  1.00  0.00           C
ATOM   4734  CG  ASN   590      -4.877  20.335   1.084  1.00  0.00           C
ATOM   4735  OD1 ASN   590      -5.731  19.819   0.399  1.00  0.00           O
ATOM   4736  ND2 ASN   590      -3.644  19.952   0.926  1.00  0.00           N
ATOM   4737  C   ASN   590      -5.185  23.750   3.082  1.00  0.00           C
ATOM   4738  O   ASN   590      -4.560  23.945   4.132  1.00  0.00           O
ATOM   4739  N   GLY   591      -6.426  24.244   2.932  1.00  0.00           N
ATOM   4740  CA  GLY   591      -7.090  25.061   3.941  1.00  0.00           C
ATOM   4741  C   GLY   591      -7.342  24.405   5.280  1.00  0.00           C
ATOM   4742  O   GLY   591      -7.415  25.095   6.280  1.00  0.00           O
ATOM   4743  N   ARG   592      -7.392  23.104   5.266  1.00  0.00           N
ATOM   4744  CA  ARG   592      -7.602  22.269   6.423  1.00  0.00           C
ATOM   4745  CB  ARG   592      -7.508  20.801   5.906  1.00  0.00           C
ATOM   4746  CG  ARG   592      -7.741  19.759   7.026  1.00  0.00           C
ATOM   4747  CD  ARG   592      -9.240  19.679   7.364  1.00  0.00           C
ATOM   4748  NE  ARG   592      -9.472  18.610   8.392  1.00  0.00           N
ATOM   4749  CZ  ARG   592      -9.406  18.654   9.707  1.00  0.00           C
ATOM   4750  NH1 ARG   592      -9.628  17.523  10.333  1.00  0.00           N
ATOM   4751  NH2 ARG   592      -9.245  19.714  10.443  1.00  0.00           N
ATOM   4752  C   ARG   592      -6.570  22.508   7.544  1.00  0.00           C
ATOM   4753  O   ARG   592      -6.998  22.801   8.675  1.00  0.00           O
ATOM   4754  N   GLY   593      -5.307  22.430   7.305  1.00  0.00           N
ATOM   4755  CA  GLY   593      -4.229  22.786   8.288  1.00  0.00           C
ATOM   4756  C   GLY   593      -3.796  21.490   8.994  1.00  0.00           C
ATOM   4757  O   GLY   593      -4.443  20.406   8.880  1.00  0.00           O
ATOM   4758  N   ALA   594      -2.694  21.581   9.720  1.00  0.00           N
ATOM   4759  CA  ALA   594      -2.154  20.350  10.284  1.00  0.00           C
ATOM   4760  CB  ALA   594      -1.359  19.603   9.229  1.00  0.00           C
ATOM   4761  C   ALA   594      -1.277  20.741  11.462  1.00  0.00           C
ATOM   4762  O   ALA   594      -1.050  21.876  11.737  1.00  0.00           O
ATOM   4763  N   ILE   595      -0.795  19.727  12.248  1.00  0.00           N
ATOM   4764  CA  ILE   595       0.218  19.703  13.275  1.00  0.00           C
ATOM   4765  CB  ILE   595      -0.584  19.676  14.586  1.00  0.00           C
ATOM   4766  CG2 ILE   595       0.259  19.604  15.885  1.00  0.00           C
ATOM   4767  CG1 ILE   595      -1.424  20.978  14.697  1.00  0.00           C
ATOM   4768  CD1 ILE   595      -2.223  21.132  16.013  1.00  0.00           C
ATOM   4769  C   ILE   595       1.126  18.509  13.117  1.00  0.00           C
ATOM   4770  O   ILE   595       0.635  17.477  12.567  1.00  0.00           O
ATOM   4771  N   LEU   596       2.406  18.647  13.516  1.00  0.00           N
ATOM   4772  CA  LEU   596       3.355  17.559  13.519  1.00  0.00           C
ATOM   4773  CB  LEU   596       4.316  17.846  12.377  1.00  0.00           C
ATOM   4774  CG  LEU   596       5.417  16.779  12.182  1.00  0.00           C
ATOM   4775  CD1 LEU   596       4.994  15.387  11.747  1.00  0.00           C
ATOM   4776  CD2 LEU   596       6.391  17.343  11.063  1.00  0.00           C
ATOM   4777  C   LEU   596       4.124  17.355  14.870  1.00  0.00           C
ATOM   4778  O   LEU   596       4.895  18.220  15.256  1.00  0.00           O
ATOM   4779  N   LEU   597       3.955  16.186  15.452  1.00  0.00           N
ATOM   4780  CA  LEU   597       4.641  15.839  16.756  1.00  0.00           C
ATOM   4781  CB  LEU   597       3.679  14.922  17.521  1.00  0.00           C
ATOM   4782  CG  LEU   597       2.241  15.517  17.796  1.00  0.00           C
ATOM   4783  CD1 LEU   597       1.366  14.629  18.766  1.00  0.00           C
ATOM   4784  CD2 LEU   597       2.230  16.845  18.554  1.00  0.00           C
ATOM   4785  C   LEU   597       5.966  15.183  16.505  1.00  0.00           C
ATOM   4786  O   LEU   597       6.258  14.409  15.589  1.00  0.00           O
ATOM   4787  N   SER   598       6.952  15.580  17.377  1.00  0.00           N
ATOM   4788  CA  SER   598       8.336  15.047  17.219  1.00  0.00           C
ATOM   4789  CB  SER   598       9.010  15.852  16.082  1.00  0.00           C
ATOM   4790  OG  SER   598      10.360  15.526  16.144  1.00  0.00           O
ATOM   4791  C   SER   598       8.978  15.022  18.568  1.00  0.00           C
ATOM   4792  O   SER   598       8.370  15.513  19.578  1.00  0.00           O
ATOM   4793  N   VAL   599      10.221  14.474  18.739  1.00  0.00           N
ATOM   4794  CA  VAL   599      11.193  14.813  19.830  1.00  0.00           C
ATOM   4795  CB  VAL   599      11.686  13.503  20.568  1.00  0.00           C
ATOM   4796  CG1 VAL   599      11.500  12.257  19.721  1.00  0.00           C
ATOM   4797  CG2 VAL   599      13.053  13.382  21.132  1.00  0.00           C
ATOM   4798  C   VAL   599      12.267  15.726  19.363  1.00  0.00           C
ATOM   4799  O   VAL   599      12.988  15.496  18.406  1.00  0.00           O
ATOM   4800  N   ALA   600      12.561  16.778  20.115  1.00  0.00           N
ATOM   4801  CA  ALA   600      13.715  17.671  19.908  1.00  0.00           C
ATOM   4802  CB  ALA   600      13.875  18.630  21.107  1.00  0.00           C
ATOM   4803  C   ALA   600      15.118  16.984  19.751  1.00  0.00           C
ATOM   4804  O   ALA   600      15.946  17.497  18.982  1.00  0.00           O
ATOM   4805  N   ARG   601      15.344  15.778  20.277  1.00  0.00           N
ATOM   4806  CA  ARG   601      16.626  14.999  20.007  1.00  0.00           C
ATOM   4807  CB  ARG   601      17.031  14.108  21.240  1.00  0.00           C
ATOM   4808  CG  ARG   601      17.096  14.811  22.650  1.00  0.00           C
ATOM   4809  CD  ARG   601      17.313  13.840  23.804  1.00  0.00           C
ATOM   4810  NE  ARG   601      18.676  13.267  23.888  1.00  0.00           N
ATOM   4811  CZ  ARG   601      19.723  13.883  24.479  1.00  0.00           C
ATOM   4812  NH1 ARG   601      19.641  15.037  25.153  1.00  0.00           N
ATOM   4813  NH2 ARG   601      20.842  13.309  24.651  1.00  0.00           N
ATOM   4814  C   ARG   601      16.504  14.109  18.792  1.00  0.00           C
ATOM   4815  O   ARG   601      17.487  13.537  18.393  1.00  0.00           O
ATOM   4816  N   GLY   602      15.332  13.898  18.218  1.00  0.00           N
ATOM   4817  CA  GLY   602      14.756  12.835  17.288  1.00  0.00           C
ATOM   4818  C   GLY   602      15.004  13.226  15.783  1.00  0.00           C
ATOM   4819  O   GLY   602      15.943  13.931  15.406  1.00  0.00           O
ATOM   4820  N   LYS   603      14.090  12.715  14.922  1.00  0.00           N
ATOM   4821  CA  LYS   603      14.302  12.656  13.453  1.00  0.00           C
ATOM   4822  CB  LYS   603      13.776  11.248  12.947  1.00  0.00           C
ATOM   4823  CG  LYS   603      14.792  10.112  13.293  1.00  0.00           C
ATOM   4824  CD  LYS   603      14.491   8.850  12.434  1.00  0.00           C
ATOM   4825  CE  LYS   603      15.703   7.934  12.187  1.00  0.00           C
ATOM   4826  NZ  LYS   603      15.715   6.953  13.284  1.00  0.00           N
ATOM   4827  C   LYS   603      13.742  13.820  12.633  1.00  0.00           C
ATOM   4828  O   LYS   603      14.533  14.288  11.799  1.00  0.00           O
ATOM   4829  N   VAL   604      12.578  14.366  12.812  1.00  0.00           N
ATOM   4830  CA  VAL   604      12.140  15.738  12.206  1.00  0.00           C
ATOM   4831  CB  VAL   604      10.705  16.060  12.669  1.00  0.00           C
ATOM   4832  CG1 VAL   604      10.277  17.373  12.086  1.00  0.00           C
ATOM   4833  CG2 VAL   604       9.748  14.938  12.300  1.00  0.00           C
ATOM   4834  C   VAL   604      13.049  16.799  12.746  1.00  0.00           C
ATOM   4835  O   VAL   604      13.413  17.681  12.003  1.00  0.00           O
ATOM   4836  N   SER   605      13.573  16.680  14.003  1.00  0.00           N
ATOM   4837  CA  SER   605      14.628  17.613  14.475  1.00  0.00           C
ATOM   4838  CB  SER   605      14.875  17.286  15.956  1.00  0.00           C
ATOM   4839  OG  SER   605      13.659  17.582  16.676  1.00  0.00           O
ATOM   4840  C   SER   605      15.915  17.519  13.692  1.00  0.00           C
ATOM   4841  O   SER   605      16.701  18.483  13.675  1.00  0.00           O
ATOM   4842  N   GLU   606      16.319  16.304  13.294  1.00  0.00           N
ATOM   4843  CA  GLU   606      17.548  16.021  12.471  1.00  0.00           C
ATOM   4844  CB  GLU   606      18.237  14.683  12.934  1.00  0.00           C
ATOM   4845  CG  GLU   606      19.746  14.420  12.753  1.00  0.00           C
ATOM   4846  CD  GLU   606      20.629  15.357  13.460  1.00  0.00           C
ATOM   4847  OE1 GLU   606      20.824  16.533  12.948  1.00  0.00           O
ATOM   4848  OE2 GLU   606      21.227  14.963  14.477  1.00  0.00           O
ATOM   4849  C   GLU   606      17.251  16.114  10.998  1.00  0.00           C
ATOM   4850  O   GLU   606      18.216  15.995  10.262  1.00  0.00           O
ATOM   4851  N   GLY   607      15.992  16.180  10.494  1.00  0.00           N
ATOM   4852  CA  GLY   607      15.446  15.941   9.105  1.00  0.00           C
ATOM   4853  C   GLY   607      15.588  17.234   8.185  1.00  0.00           C
ATOM   4854  O   GLY   607      16.510  18.021   8.348  1.00  0.00           O
ATOM   4855  N   ILE   608      14.736  17.386   7.232  1.00  0.00           N
ATOM   4856  CA  ILE   608      14.833  18.580   6.285  1.00  0.00           C
ATOM   4857  CB  ILE   608      14.105  18.365   4.947  1.00  0.00           C
ATOM   4858  CG2 ILE   608      14.729  17.172   4.317  1.00  0.00           C
ATOM   4859  CG1 ILE   608      12.571  18.260   5.062  1.00  0.00           C
ATOM   4860  CD1 ILE   608      11.849  18.502   3.795  1.00  0.00           C
ATOM   4861  C   ILE   608      14.467  19.889   6.972  1.00  0.00           C
ATOM   4862  O   ILE   608      13.517  19.941   7.768  1.00  0.00           O
ATOM   4863  N   ASP   609      15.070  20.944   6.493  1.00  0.00           N
ATOM   4864  CA  ASP   609      14.517  22.241   6.738  1.00  0.00           C
ATOM   4865  CB  ASP   609      15.440  23.288   6.234  1.00  0.00           C
ATOM   4866  CG  ASP   609      16.833  23.300   7.001  1.00  0.00           C
ATOM   4867  OD1 ASP   609      16.845  23.227   8.230  1.00  0.00           O
ATOM   4868  OD2 ASP   609      17.863  23.269   6.311  1.00  0.00           O
ATOM   4869  C   ASP   609      13.179  22.334   6.025  1.00  0.00           C
ATOM   4870  O   ASP   609      12.941  22.026   4.839  1.00  0.00           O
ATOM   4871  N   PHE   610      12.183  22.609   6.927  1.00  0.00           N
ATOM   4872  CA  PHE   610      10.747  22.703   6.604  1.00  0.00           C
ATOM   4873  CB  PHE   610       9.968  23.363   7.850  1.00  0.00           C
ATOM   4874  CG  PHE   610      10.092  22.729   9.163  1.00  0.00           C
ATOM   4875  CD1 PHE   610      10.133  23.525  10.297  1.00  0.00           C
ATOM   4876  CE1 PHE   610      10.322  22.976  11.547  1.00  0.00           C
ATOM   4877  CZ  PHE   610      10.510  21.619  11.730  1.00  0.00           C
ATOM   4878  CE2 PHE   610      10.541  20.775  10.561  1.00  0.00           C
ATOM   4879  CD2 PHE   610      10.322  21.347   9.304  1.00  0.00           C
ATOM   4880  C   PHE   610      10.494  23.522   5.338  1.00  0.00           C
ATOM   4881  O   PHE   610      11.025  24.642   5.173  1.00  0.00           O
ATOM   4882  N   VAL   611       9.668  23.000   4.460  1.00  0.00           N
ATOM   4883  CA  VAL   611       9.327  23.674   3.212  1.00  0.00           C
ATOM   4884  CB  VAL   611       8.602  22.702   2.291  1.00  0.00           C
ATOM   4885  CG1 VAL   611       8.345  23.195   0.826  1.00  0.00           C
ATOM   4886  CG2 VAL   611       9.446  21.402   2.223  1.00  0.00           C
ATOM   4887  C   VAL   611       8.572  24.976   3.497  1.00  0.00           C
ATOM   4888  O   VAL   611       7.928  25.102   4.534  1.00  0.00           O
ATOM   4889  N   HIE   612       8.799  25.971   2.577  1.00  0.00           N
ATOM   4890  CA  HIE   612       8.390  27.377   2.551  1.00  0.00           C
ATOM   4891  CB  HIE   612       8.019  27.612   1.032  1.00  0.00           C
ATOM   4892  CG  HIE   612       7.756  29.090   0.779  1.00  0.00           C
ATOM   4893  ND1 HIE   612       8.148  30.179   1.598  1.00  0.00           N
ATOM   4894  CE1 HIE   612       7.780  31.270   0.884  1.00  0.00           C
ATOM   4895  NE2 HIE   612       7.328  30.963  -0.343  1.00  0.00           N
ATOM   4896  CD2 HIE   612       7.313  29.587  -0.393  1.00  0.00           C
ATOM   4897  C   HIE   612       7.149  27.783   3.439  1.00  0.00           C
ATOM   4898  O   HIE   612       6.014  27.343   3.193  1.00  0.00           O
ATOM   4899  N   HIE   613       7.456  28.553   4.490  1.00  0.00           N
ATOM   4900  CA  HIE   613       6.598  29.218   5.487  1.00  0.00           C
ATOM   4901  CB  HIE   613       5.612  30.139   4.770  1.00  0.00           C
ATOM   4902  CG  HIE   613       4.224  30.192   5.230  1.00  0.00           C
ATOM   4903  ND1 HIE   613       3.649  31.321   5.851  1.00  0.00           N
ATOM   4904  CE1 HIE   613       2.330  31.062   6.057  1.00  0.00           C
ATOM   4905  NE2 HIE   613       2.051  29.818   5.649  1.00  0.00           N
ATOM   4906  CD2 HIE   613       3.189  29.263   5.032  1.00  0.00           C
ATOM   4907  C   HIE   613       5.865  28.185   6.401  1.00  0.00           C
ATOM   4908  O   HIE   613       5.448  28.482   7.486  1.00  0.00           O
ATOM   4909  N   TYR   614       5.765  26.875   5.980  1.00  0.00           N
ATOM   4910  CA  TYR   614       4.949  25.826   6.635  1.00  0.00           C
ATOM   4911  CB  TYR   614       4.510  24.786   5.530  1.00  0.00           C
ATOM   4912  CG  TYR   614       3.531  25.178   4.501  1.00  0.00           C
ATOM   4913  CD1 TYR   614       3.853  24.830   3.213  1.00  0.00           C
ATOM   4914  CE1 TYR   614       2.944  25.254   2.204  1.00  0.00           C
ATOM   4915  CZ  TYR   614       1.743  25.979   2.505  1.00  0.00           C
ATOM   4916  OH  TYR   614       1.025  26.588   1.576  1.00  0.00           O
ATOM   4917  CE2 TYR   614       1.528  26.326   3.855  1.00  0.00           C
ATOM   4918  CD2 TYR   614       2.452  25.935   4.842  1.00  0.00           C
ATOM   4919  C   TYR   614       5.546  25.171   7.906  1.00  0.00           C
ATOM   4920  O   TYR   614       5.311  24.022   8.255  1.00  0.00           O
ATOM   4921  N   GLY   615       6.409  25.860   8.565  1.00  0.00           N
ATOM   4922  CA  GLY   615       7.025  25.468   9.883  1.00  0.00           C
ATOM   4923  C   GLY   615       7.746  26.669  10.575  1.00  0.00           C
ATOM   4924  O   GLY   615       8.734  26.388  11.265  1.00  0.00           O
ATOM   4925  N   ARG   616       7.388  27.964  10.337  1.00  0.00           N
ATOM   4926  CA  ARG   616       8.075  29.085  11.073  1.00  0.00           C
ATOM   4927  CB  ARG   616       7.857  30.382  10.337  1.00  0.00           C
ATOM   4928  CG  ARG   616       8.726  30.375   9.068  1.00  0.00           C
ATOM   4929  CD  ARG   616       8.364  31.452   8.076  1.00  0.00           C
ATOM   4930  NE  ARG   616       9.464  31.555   7.033  1.00  0.00           N
ATOM   4931  CZ  ARG   616       9.476  32.435   6.052  1.00  0.00           C
ATOM   4932  NH1 ARG   616       8.470  33.257   5.894  1.00  0.00           N
ATOM   4933  NH2 ARG   616      10.479  32.527   5.177  1.00  0.00           N
ATOM   4934  C   ARG   616       7.630  29.227  12.547  1.00  0.00           C
ATOM   4935  O   ARG   616       8.425  29.832  13.307  1.00  0.00           O
ATOM   4936  N   ALA   617       6.431  28.774  12.934  1.00  0.00           N
ATOM   4937  CA  ALA   617       6.051  28.589  14.333  1.00  0.00           C
ATOM   4938  CB  ALA   617       4.571  29.017  14.544  1.00  0.00           C
ATOM   4939  C   ALA   617       6.336  27.159  14.881  1.00  0.00           C
ATOM   4940  O   ALA   617       5.798  26.219  14.377  1.00  0.00           O
ATOM   4941  N   VAL   618       7.119  26.969  15.955  1.00  0.00           N
ATOM   4942  CA  VAL   618       7.517  25.709  16.506  1.00  0.00           C
ATOM   4943  CB  VAL   618       8.875  25.308  15.981  1.00  0.00           C
ATOM   4944  CG1 VAL   618       9.021  25.280  14.440  1.00  0.00           C
ATOM   4945  CG2 VAL   618      10.065  26.139  16.440  1.00  0.00           C
ATOM   4946  C   VAL   618       7.430  25.793  18.015  1.00  0.00           C
ATOM   4947  O   VAL   618       7.637  26.864  18.510  1.00  0.00           O
ATOM   4948  N   ILE   619       7.123  24.664  18.657  1.00  0.00           N
ATOM   4949  CA  ILE   619       6.800  24.717  20.084  1.00  0.00           C
ATOM   4950  CB  ILE   619       5.296  24.796  20.331  1.00  0.00           C
ATOM   4951  CG2 ILE   619       4.564  23.529  19.648  1.00  0.00           C
ATOM   4952  CG1 ILE   619       4.950  24.812  21.845  1.00  0.00           C
ATOM   4953  CD1 ILE   619       3.550  25.435  21.997  1.00  0.00           C
ATOM   4954  C   ILE   619       7.517  23.523  20.766  1.00  0.00           C
ATOM   4955  O   ILE   619       7.526  22.491  20.173  1.00  0.00           O
ATOM   4956  N   MET   620       8.141  23.743  21.914  1.00  0.00           N
ATOM   4957  CA  MET   620       9.060  22.717  22.506  1.00  0.00           C
ATOM   4958  CB  MET   620      10.489  23.112  22.237  1.00  0.00           C
ATOM   4959  CG  MET   620      11.404  22.061  22.812  1.00  0.00           C
ATOM   4960  SD  MET   620      13.124  22.402  22.558  1.00  0.00           S
ATOM   4961  CE  MET   620      13.046  22.052  20.809  1.00  0.00           C
ATOM   4962  C   MET   620       8.648  22.491  24.014  1.00  0.00           C
ATOM   4963  O   MET   620       9.014  23.254  24.900  1.00  0.00           O
ATOM   4964  N   PHE   621       7.935  21.362  24.316  1.00  0.00           N
ATOM   4965  CA  PHE   621       7.447  20.903  25.590  1.00  0.00           C
ATOM   4966  CB  PHE   621       6.424  19.796  25.296  1.00  0.00           C
ATOM   4967  CG  PHE   621       5.365  20.222  24.282  1.00  0.00           C
ATOM   4968  CD1 PHE   621       5.130  19.438  23.094  1.00  0.00           C
ATOM   4969  CE1 PHE   621       4.117  19.720  22.219  1.00  0.00           C
ATOM   4970  CZ  PHE   621       3.281  20.851  22.497  1.00  0.00           C
ATOM   4971  CE2 PHE   621       3.460  21.562  23.702  1.00  0.00           C
ATOM   4972  CD2 PHE   621       4.483  21.286  24.606  1.00  0.00           C
ATOM   4973  C   PHE   621       8.689  20.357  26.448  1.00  0.00           C
ATOM   4974  O   PHE   621       8.685  19.191  26.842  1.00  0.00           O
ATOM   4975  N   GLY   622       9.771  21.180  26.540  1.00  0.00           N
ATOM   4976  CA  GLY   622      10.911  20.894  27.412  1.00  0.00           C
ATOM   4977  C   GLY   622      12.329  21.139  26.930  1.00  0.00           C
ATOM   4978  O   GLY   622      12.637  21.110  25.759  1.00  0.00           O
ATOM   4979  N   VAL   623      13.181  21.519  27.860  1.00  0.00           N
ATOM   4980  CA  VAL   623      14.651  21.339  27.763  1.00  0.00           C
ATOM   4981  CB  VAL   623      15.469  21.825  28.911  1.00  0.00           C
ATOM   4982  CG1 VAL   623      16.946  21.563  28.597  1.00  0.00           C
ATOM   4983  CG2 VAL   623      15.216  23.303  29.167  1.00  0.00           C
ATOM   4984  C   VAL   623      15.014  19.825  27.570  1.00  0.00           C
ATOM   4985  O   VAL   623      14.637  19.011  28.422  1.00  0.00           O
ATOM   4986  N   PRO   624      15.649  19.450  26.426  1.00  0.00           N
ATOM   4987  CD  PRO   624      15.938  20.262  25.244  1.00  0.00           C
ATOM   4988  CG  PRO   624      16.274  19.251  24.110  1.00  0.00           C
ATOM   4989  CB  PRO   624      15.361  18.111  24.471  1.00  0.00           C
ATOM   4990  CA  PRO   624      15.521  18.030  25.978  1.00  0.00           C
ATOM   4991  C   PRO   624      16.687  17.112  26.354  1.00  0.00           C
ATOM   4992  O   PRO   624      17.663  16.821  25.724  1.00  0.00           O
ATOM   4993  N   TYR   625      16.575  16.515  27.598  1.00  0.00           N
ATOM   4994  CA  TYR   625      17.655  15.831  28.299  1.00  0.00           C
ATOM   4995  CB  TYR   625      17.459  15.934  29.800  1.00  0.00           C
ATOM   4996  CG  TYR   625      17.594  17.311  30.368  1.00  0.00           C
ATOM   4997  CD1 TYR   625      16.458  18.154  30.525  1.00  0.00           C
ATOM   4998  CE1 TYR   625      16.660  19.412  31.181  1.00  0.00           C
ATOM   4999  CZ  TYR   625      17.929  19.805  31.569  1.00  0.00           C
ATOM   5000  OH  TYR   625      18.138  21.033  32.096  1.00  0.00           O
ATOM   5001  CE2 TYR   625      19.049  18.984  31.346  1.00  0.00           C
ATOM   5002  CD2 TYR   625      18.900  17.758  30.742  1.00  0.00           C
ATOM   5003  C   TYR   625      17.797  14.340  27.933  1.00  0.00           C
ATOM   5004  O   TYR   625      16.846  13.644  27.505  1.00  0.00           O
ATOM   5005  N   VAL   626      19.067  13.839  28.188  1.00  0.00           N
ATOM   5006  CA  VAL   626      19.390  12.405  28.145  1.00  0.00           C
ATOM   5007  CB  VAL   626      20.907  12.253  28.109  1.00  0.00           C
ATOM   5008  CG1 VAL   626      21.702  12.720  29.332  1.00  0.00           C
ATOM   5009  CG2 VAL   626      21.405  10.812  27.774  1.00  0.00           C
ATOM   5010  C   VAL   626      18.883  11.560  29.323  1.00  0.00           C
ATOM   5011  O   VAL   626      18.588  12.080  30.366  1.00  0.00           O
ATOM   5012  N   TYR   627      18.732  10.226  29.101  1.00  0.00           N
ATOM   5013  CA  TYR   627      18.276   9.315  30.167  1.00  0.00           C
ATOM   5014  CB  TYR   627      17.810   8.011  29.494  1.00  0.00           C
ATOM   5015  CG  TYR   627      16.991   7.105  30.447  1.00  0.00           C
ATOM   5016  CD1 TYR   627      15.900   7.625  31.149  1.00  0.00           C
ATOM   5017  CE1 TYR   627      15.294   6.856  32.182  1.00  0.00           C
ATOM   5018  CZ  TYR   627      15.800   5.554  32.497  1.00  0.00           C
ATOM   5019  OH  TYR   627      15.198   4.791  33.465  1.00  0.00           O
ATOM   5020  CE2 TYR   627      16.871   5.016  31.834  1.00  0.00           C
ATOM   5021  CD2 TYR   627      17.494   5.788  30.765  1.00  0.00           C
ATOM   5022  C   TYR   627      19.230   9.121  31.367  1.00  0.00           C
ATOM   5023  O   TYR   627      19.788   8.064  31.510  1.00  0.00           O
ATOM   5024  N   THR   628      19.439  10.112  32.265  1.00  0.00           N
ATOM   5025  CA  THR   628      20.380  10.010  33.481  1.00  0.00           C
ATOM   5026  CB  THR   628      20.254  11.178  34.417  1.00  0.00           C
ATOM   5027  CG2 THR   628      20.834  12.460  33.731  1.00  0.00           C
ATOM   5028  OG1 THR   628      18.934  11.304  34.726  1.00  0.00           O
ATOM   5029  C   THR   628      20.356   8.760  34.327  1.00  0.00           C
ATOM   5030  O   THR   628      21.387   8.488  34.966  1.00  0.00           O
ATOM   5031  N   GLN   629      19.272   7.985  34.323  1.00  0.00           N
ATOM   5032  CA  GLN   629      19.111   6.698  35.137  1.00  0.00           C
ATOM   5033  CB  GLN   629      17.547   6.635  35.479  1.00  0.00           C
ATOM   5034  CG  GLN   629      17.118   5.424  36.259  1.00  0.00           C
ATOM   5035  CD  GLN   629      17.677   5.286  37.647  1.00  0.00           C
ATOM   5036  OE1 GLN   629      18.433   6.119  38.073  1.00  0.00           O
ATOM   5037  NE2 GLN   629      17.277   4.386  38.483  1.00  0.00           N
ATOM   5038  C   GLN   629      19.696   5.403  34.549  1.00  0.00           C
ATOM   5039  O   GLN   629      19.832   4.431  35.166  1.00  0.00           O
ATOM   5040  N   SER   630      20.103   5.441  33.330  1.00  0.00           N
ATOM   5041  CA  SER   630      20.867   4.361  32.668  1.00  0.00           C
ATOM   5042  CB  SER   630      21.023   4.899  31.232  1.00  0.00           C
ATOM   5043  OG  SER   630      22.000   4.132  30.515  1.00  0.00           O
ATOM   5044  C   SER   630      22.198   4.137  33.397  1.00  0.00           C
ATOM   5045  O   SER   630      22.815   5.144  33.822  1.00  0.00           O
ATOM   5046  N   ARG   631      22.619   2.845  33.531  1.00  0.00           N
ATOM   5047  CA  ARG   631      23.928   2.509  34.071  1.00  0.00           C
ATOM   5048  CB  ARG   631      24.136   0.984  34.234  1.00  0.00           C
ATOM   5049  CG  ARG   631      23.192   0.336  35.180  1.00  0.00           C
ATOM   5050  CD  ARG   631      23.167  -1.214  35.093  1.00  0.00           C
ATOM   5051  NE  ARG   631      22.160  -1.772  36.087  1.00  0.00           N
ATOM   5052  CZ  ARG   631      21.811  -3.029  36.172  1.00  0.00           C
ATOM   5053  NH1 ARG   631      22.245  -3.969  35.402  1.00  0.00           N
ATOM   5054  NH2 ARG   631      21.024  -3.414  37.154  1.00  0.00           N
ATOM   5055  C   ARG   631      25.109   3.086  33.335  1.00  0.00           C
ATOM   5056  O   ARG   631      26.067   3.547  33.974  1.00  0.00           O
ATOM   5057  N   ILE   632      24.946   3.256  32.011  1.00  0.00           N
ATOM   5058  CA  ILE   632      25.895   3.792  31.089  1.00  0.00           C
ATOM   5059  CB  ILE   632      25.375   3.640  29.680  1.00  0.00           C
ATOM   5060  CG2 ILE   632      26.266   4.334  28.632  1.00  0.00           C
ATOM   5061  CG1 ILE   632      25.149   2.171  29.369  1.00  0.00           C
ATOM   5062  CD1 ILE   632      24.198   1.910  28.203  1.00  0.00           C
ATOM   5063  C   ILE   632      26.040   5.315  31.437  1.00  0.00           C
[truncated: 105,840 more chars]
