# Supplementary material for: Translocation mechanism of xeroderma pigmentosum group D protein on single-stranded DNA and genetic disease etiology
Source: Nat Commun. 2025 Nov 28;16:11703. doi: 10.1038/s41467-025-66834-1 (PMC12753804; doi:10.1038/s41467-025-66834-1)
Supplement: Supplementary file 3 — Supplementary Data 1 [file 41467_2025_66834_MOESM3_ESM.zip › Initial_and_final_structures/XPD_APO_initial.pdb.txt]

ATOM      1  N   MET     1      38.198  40.934  -7.254  1.00  0.00           N
ATOM      2  CA  MET     1      37.926  41.262  -5.859  1.00  0.00           C
ATOM      3  CB  MET     1      36.651  40.568  -5.386  1.00  0.00           C
ATOM      4  CG  MET     1      36.250  40.878  -3.951  1.00  0.00           C
ATOM      5  SD  MET     1      35.680  42.570  -3.714  1.00  0.00           S
ATOM      6  CE  MET     1      35.234  42.531  -1.980  1.00  0.00           C
ATOM      7  C   MET     1      39.102  40.870  -4.970  1.00  0.00           C
ATOM      8  O   MET     1      39.261  39.705  -4.607  1.00  0.00           O
ATOM      9  N   LYS     2      39.930  41.850  -4.632  1.00  0.00           N
ATOM     10  CA  LYS     2      41.073  41.643  -3.755  1.00  0.00           C
ATOM     11  CB  LYS     2      42.292  42.413  -4.260  1.00  0.00           C
ATOM     12  CG  LYS     2      42.740  41.984  -5.651  1.00  0.00           C
ATOM     13  CD  LYS     2      43.610  43.035  -6.321  1.00  0.00           C
ATOM     14  CE  LYS     2      44.131  42.545  -7.666  1.00  0.00           C
ATOM     15  NZ  LYS     2      45.139  41.460  -7.514  1.00  0.00           N
ATOM     16  C   LYS     2      40.685  42.083  -2.350  1.00  0.00           C
ATOM     17  O   LYS     2      40.547  43.281  -2.084  1.00  0.00           O
ATOM     18  N   LEU     3      40.518  41.112  -1.458  1.00  0.00           N
ATOM     19  CA  LEU     3      39.980  41.333  -0.124  1.00  0.00           C
ATOM     20  CB  LEU     3      38.800  40.394   0.135  1.00  0.00           C
ATOM     21  CG  LEU     3      37.911  40.568   1.360  1.00  0.00           C
ATOM     22  CD1 LEU     3      36.493  40.276   0.954  1.00  0.00           C
ATOM     23  CD2 LEU     3      38.327  39.623   2.462  1.00  0.00           C
ATOM     24  C   LEU     3      41.094  41.108   0.883  1.00  0.00           C
ATOM     25  O   LEU     3      41.710  40.039   0.900  1.00  0.00           O
ATOM     26  N   ASN     4      41.354  42.109   1.715  1.00  0.00           N
ATOM     27  CA  ASN     4      42.494  42.086   2.626  1.00  0.00           C
ATOM     28  CB  ASN     4      43.281  43.387   2.545  1.00  0.00           C
ATOM     29  CG  ASN     4      44.343  43.490   3.620  1.00  0.00           C
ATOM     30  OD1 ASN     4      44.133  44.115   4.660  1.00  0.00           O
ATOM     31  ND2 ASN     4      45.490  42.870   3.379  1.00  0.00           N
ATOM     32  C   ASN     4      42.006  41.832   4.047  1.00  0.00           C
ATOM     33  O   ASN     4      41.460  42.726   4.698  1.00  0.00           O
ATOM     34  N   VAL     5      42.211  40.607   4.528  1.00  0.00           N
ATOM     35  CA  VAL     5      42.158  40.321   5.956  1.00  0.00           C
ATOM     36  CB  VAL     5      41.813  38.850   6.243  1.00  0.00           C
ATOM     37  CG1 VAL     5      40.528  38.466   5.540  1.00  0.00           C
ATOM     38  CG2 VAL     5      42.938  37.955   5.806  1.00  0.00           C
ATOM     39  C   VAL     5      43.513  40.713   6.531  1.00  0.00           C
ATOM     40  O   VAL     5      44.433  41.042   5.772  1.00  0.00           O
ATOM     41  N   ASP     6      43.642  40.643   7.864  1.00  0.00           N
ATOM     42  CA  ASP     6      44.639  41.328   8.696  1.00  0.00           C
ATOM     43  CB  ASP     6      44.625  40.720  10.100  1.00  0.00           C
ATOM     44  CG  ASP     6      43.274  40.828  10.767  1.00  0.00           C
ATOM     45  OD1 ASP     6      42.501  41.739  10.408  1.00  0.00           O
ATOM     46  OD2 ASP     6      42.988  40.000  11.657  1.00  0.00           O
ATOM     47  C   ASP     6      46.083  41.328   8.199  1.00  0.00           C
ATOM     48  O   ASP     6      46.826  42.281   8.456  1.00  0.00           O
ATOM     49  N   GLY     7      46.494  40.282   7.493  1.00  0.00           N
ATOM     50  CA  GLY     7      47.806  40.282   6.882  1.00  0.00           C
ATOM     51  C   GLY     7      47.832  39.712   5.479  1.00  0.00           C
ATOM     52  O   GLY     7      48.848  39.808   4.783  1.00  0.00           O
ATOM     53  N   LEU     8      46.721  39.125   5.047  1.00  0.00           N
ATOM     54  CA  LEU     8      46.690  38.281   3.863  1.00  0.00           C
ATOM     55  CB  LEU     8      46.082  36.918   4.203  1.00  0.00           C
ATOM     56  CG  LEU     8      46.500  35.695   3.397  1.00  0.00           C
ATOM     57  CD1 LEU     8      47.964  35.423   3.634  1.00  0.00           C
ATOM     58  CD2 LEU     8      45.662  34.501   3.791  1.00  0.00           C
ATOM     59  C   LEU     8      45.895  38.944   2.744  1.00  0.00           C
ATOM     60  O   LEU     8      45.080  39.838   2.983  1.00  0.00           O
ATOM     61  N   LEU     9      46.148  38.496   1.513  1.00  0.00           N
ATOM     62  CA  LEU     9      45.457  38.989   0.319  1.00  0.00           C
ATOM     63  CB  LEU     9      46.451  39.411  -0.755  1.00  0.00           C
ATOM     64  CG  LEU     9      46.846  40.888  -0.864  1.00  0.00           C
ATOM     65  CD1 LEU     9      45.646  41.736  -1.261  1.00  0.00           C
ATOM     66  CD2 LEU     9      47.478  41.411   0.420  1.00  0.00           C
ATOM     67  C   LEU     9      44.529  37.884  -0.179  1.00  0.00           C
ATOM     68  O   LEU     9      44.915  37.039  -0.986  1.00  0.00           O
ATOM     69  N   VAL    10      43.291  37.905   0.299  1.00  0.00           N
ATOM     70  CA  VAL    10      42.311  36.871  -0.011  1.00  0.00           C
ATOM     71  CB  VAL    10      41.306  36.709   1.138  1.00  0.00           C
ATOM     72  CG1 VAL    10      40.195  35.756   0.748  1.00  0.00           C
ATOM     73  CG2 VAL    10      42.014  36.230   2.389  1.00  0.00           C
ATOM     74  C   VAL    10      41.603  37.233  -1.309  1.00  0.00           C
ATOM     75  O   VAL    10      41.037  38.325  -1.432  1.00  0.00           O
ATOM     76  N   TYR    11      41.628  36.318  -2.275  1.00  0.00           N
ATOM     77  CA  TYR    11      40.982  36.523  -3.572  1.00  0.00           C
ATOM     78  CB  TYR    11      41.797  35.873  -4.683  1.00  0.00           C
ATOM     79  CG  TYR    11      42.915  36.732  -5.236  1.00  0.00           C
ATOM     80  CD1 TYR    11      43.249  37.946  -4.646  1.00  0.00           C
ATOM     81  CE1 TYR    11      44.271  38.729  -5.151  1.00  0.00           C
ATOM     82  CZ  TYR    11      44.972  38.300  -6.259  1.00  0.00           C
ATOM     83  OH  TYR    11      45.989  39.077  -6.763  1.00  0.00           O
ATOM     84  CE2 TYR    11      44.662  37.099  -6.862  1.00  0.00           C
ATOM     85  CD2 TYR    11      43.639  36.323  -6.350  1.00  0.00           C
ATOM     86  C   TYR    11      39.575  35.943  -3.500  1.00  0.00           C
ATOM     87  O   TYR    11      39.365  34.746  -3.685  1.00  0.00           O
ATOM     88  N   PHE    12      38.597  36.804  -3.236  1.00  0.00           N
ATOM     89  CA  PHE    12      37.234  36.327  -3.048  1.00  0.00           C
ATOM     90  CB  PHE    12      36.439  37.309  -2.193  1.00  0.00           C
ATOM     91  CG  PHE    12      35.358  36.663  -1.382  1.00  0.00           C
ATOM     92  CD1 PHE    12      35.649  36.064  -0.169  1.00  0.00           C
ATOM     93  CE1 PHE    12      34.657  35.470   0.580  1.00  0.00           C
ATOM     94  CZ  PHE    12      33.356  35.469   0.119  1.00  0.00           C
ATOM     95  CE2 PHE    12      33.052  36.059  -1.086  1.00  0.00           C
ATOM     96  CD2 PHE    12      34.049  36.655  -1.830  1.00  0.00           C
ATOM     97  C   PHE    12      36.540  36.135  -4.397  1.00  0.00           C
ATOM     98  O   PHE    12      36.706  36.954  -5.302  1.00  0.00           O
ATOM     99  N   PRO    13      35.745  35.067  -4.553  1.00  0.00           N
ATOM    100  CD  PRO    13      35.608  33.925  -3.632  1.00  0.00           C
ATOM    101  CG  PRO    13      34.728  32.969  -4.393  1.00  0.00           C
ATOM    102  CB  PRO    13      34.908  33.285  -5.827  1.00  0.00           C
ATOM    103  CA  PRO    13      35.099  34.804  -5.847  1.00  0.00           C
ATOM    104  C   PRO    13      33.769  35.516  -6.046  1.00  0.00           C
ATOM    105  O   PRO    13      32.988  35.129  -6.919  1.00  0.00           O
ATOM    106  N   TYR    14      33.487  36.541  -5.247  1.00  0.00           N
ATOM    107  CA  TYR    14      32.236  37.279  -5.375  1.00  0.00           C
ATOM    108  CB  TYR    14      31.264  36.902  -4.258  1.00  0.00           C
ATOM    109  CG  TYR    14      30.701  35.503  -4.365  1.00  0.00           C
ATOM    110  CD1 TYR    14      31.361  34.422  -3.797  1.00  0.00           C
ATOM    111  CE1 TYR    14      30.851  33.142  -3.891  1.00  0.00           C
ATOM    112  CZ  TYR    14      29.663  32.931  -4.557  1.00  0.00           C
ATOM    113  OH  TYR    14      29.152  31.658  -4.652  1.00  0.00           O
ATOM    114  CE2 TYR    14      28.985  33.988  -5.128  1.00  0.00           C
ATOM    115  CD2 TYR    14      29.505  35.266  -5.029  1.00  0.00           C
ATOM    116  C   TYR    14      32.515  38.775  -5.348  1.00  0.00           C
ATOM    117  O   TYR    14      33.674  39.191  -5.423  1.00  0.00           O
ATOM    118  N   ASP    15      31.469  39.593  -5.253  1.00  0.00           N
ATOM    119  CA  ASP    15      31.632  41.039  -5.189  1.00  0.00           C
ATOM    120  CB  ASP    15      30.787  41.721  -6.272  1.00  0.00           C
ATOM    121  CG  ASP    15      30.787  43.229  -6.140  1.00  0.00           C
ATOM    122  OD1 ASP    15      31.777  43.865  -6.558  1.00  0.00           O
ATOM    123  OD2 ASP    15      29.800  43.782  -5.610  1.00  0.00           O
ATOM    124  C   ASP    15      31.271  41.595  -3.818  1.00  0.00           C
ATOM    125  O   ASP    15      32.089  42.269  -3.188  1.00  0.00           O
ATOM    126  N   TYR    16      30.062  41.329  -3.338  1.00  0.00           N
ATOM    127  CA  TYR    16      29.631  41.786  -2.026  1.00  0.00           C
ATOM    128  CB  TYR    16      28.192  42.301  -2.065  1.00  0.00           C
ATOM    129  CG  TYR    16      27.699  42.852  -0.744  1.00  0.00           C
ATOM    130  CD1 TYR    16      28.443  43.792  -0.039  1.00  0.00           C
ATOM    131  CE1 TYR    16      27.994  44.303   1.168  1.00  0.00           C
ATOM    132  CZ  TYR    16      26.787  43.871   1.683  1.00  0.00           C
ATOM    133  OH  TYR    16      26.336  44.373   2.882  1.00  0.00           O
ATOM    134  CE2 TYR    16      26.030  42.940   1.002  1.00  0.00           C
ATOM    135  CD2 TYR    16      26.487  42.436  -0.205  1.00  0.00           C
ATOM    136  C   TYR    16      29.750  40.642  -1.033  1.00  0.00           C
ATOM    137  O   TYR    16      29.226  39.549  -1.272  1.00  0.00           O
ATOM    138  N   ILE    17      30.443  40.894   0.068  1.00  0.00           N
ATOM    139  CA  ILE    17      30.555  39.931   1.150  1.00  0.00           C
ATOM    140  CB  ILE    17      32.016  39.686   1.569  1.00  0.00           C
ATOM    141  CG2 ILE    17      32.866  39.393   0.356  1.00  0.00           C
ATOM    142  CG1 ILE    17      32.566  40.903   2.306  1.00  0.00           C
ATOM    143  CD1 ILE    17      33.624  40.560   3.308  1.00  0.00           C
ATOM    144  C   ILE    17      29.735  40.440   2.324  1.00  0.00           C
ATOM    145  O   ILE    17      29.363  41.614   2.401  1.00  0.00           O
ATOM    146  N   TYR    18      29.451  39.565   3.207  1.00  0.00           N
ATOM    147  CA  TYR    18      28.685  40.001   4.360  1.00  0.00           C
ATOM    148  CB  TYR    18      27.854  38.845   4.899  1.00  0.00           C
ATOM    149  CG  TYR    18      26.992  38.208   3.838  1.00  0.00           C
ATOM    150  CD1 TYR    18      25.908  38.887   3.293  1.00  0.00           C
ATOM    151  CE1 TYR    18      25.123  38.306   2.316  1.00  0.00           C
ATOM    152  CZ  TYR    18      25.423  37.031   1.874  1.00  0.00           C
ATOM    153  OH  TYR    18      24.655  36.432   0.905  1.00  0.00           O
ATOM    154  CE2 TYR    18      26.494  36.342   2.398  1.00  0.00           C
ATOM    155  CD2 TYR    18      27.270  36.931   3.372  1.00  0.00           C
ATOM    156  C   TYR    18      29.623  40.530   5.438  1.00  0.00           C
ATOM    157  O   TYR    18      30.776  40.095   5.524  1.00  0.00           O
ATOM    158  N   PRO    19      29.170  41.493   6.248  1.00  0.00           N
ATOM    159  CD  PRO    19      27.924  42.269   6.114  1.00  0.00           C
ATOM    160  CG  PRO    19      28.264  43.568   6.769  1.00  0.00           C
ATOM    161  CB  PRO    19      29.222  43.223   7.851  1.00  0.00           C
ATOM    162  CA  PRO    19      30.057  42.070   7.275  1.00  0.00           C
ATOM    163  C   PRO    19      30.462  41.095   8.360  1.00  0.00           C
ATOM    164  O   PRO    19      31.497  41.303   9.003  1.00  0.00           O
ATOM    165  N   GLU    20      29.688  40.039   8.587  1.00  0.00           N
ATOM    166  CA  GLU    20      30.113  39.003   9.516  1.00  0.00           C
ATOM    167  CB  GLU    20      28.886  38.306  10.100  1.00  0.00           C
ATOM    168  CG  GLU    20      27.839  37.916   9.069  1.00  0.00           C
ATOM    169  CD  GLU    20      28.085  36.542   8.505  1.00  0.00           C
ATOM    170  OE1 GLU    20      28.875  35.801   9.119  1.00  0.00           O
ATOM    171  OE2 GLU    20      27.498  36.201   7.458  1.00  0.00           O
ATOM    172  C   GLU    20      31.048  37.999   8.853  1.00  0.00           C
ATOM    173  O   GLU    20      31.876  37.385   9.535  1.00  0.00           O
ATOM    174  N   GLN    21      30.925  37.819   7.535  1.00  0.00           N
ATOM    175  CA  GLN    21      31.756  36.863   6.813  1.00  0.00           C
ATOM    176  CB  GLN    21      31.192  36.645   5.411  1.00  0.00           C
ATOM    177  CG  GLN    21      31.528  35.306   4.801  1.00  0.00           C
ATOM    178  CD  GLN    21      30.868  35.120   3.458  1.00  0.00           C
ATOM    179  OE1 GLN    21      30.337  36.067   2.881  1.00  0.00           O
ATOM    180  NE2 GLN    21      30.888  33.896   2.953  1.00  0.00           N
ATOM    181  C   GLN    21      33.208  37.308   6.719  1.00  0.00           C
ATOM    182  O   GLN    21      34.087  36.463   6.528  1.00  0.00           O
ATOM    183  N   PHE    22      33.479  38.608   6.834  1.00  0.00           N
ATOM    184  CA  PHE    22      34.861  39.058   6.943  1.00  0.00           C
ATOM    185  CB  PHE    22      34.940  40.573   6.776  1.00  0.00           C
ATOM    186  CG  PHE    22      36.339  41.107   6.768  1.00  0.00           C
ATOM    187  CD1 PHE    22      37.131  40.983   5.642  1.00  0.00           C
ATOM    188  CE1 PHE    22      38.421  41.474   5.628  1.00  0.00           C
ATOM    189  CZ  PHE    22      38.931  42.099   6.747  1.00  0.00           C
ATOM    190  CE2 PHE    22      38.151  42.232   7.876  1.00  0.00           C
ATOM    191  CD2 PHE    22      36.862  41.739   7.884  1.00  0.00           C
ATOM    192  C   PHE    22      35.463  38.638   8.275  1.00  0.00           C
ATOM    193  O   PHE    22      36.646  38.286   8.346  1.00  0.00           O
ATOM    194  N   SER    23      34.667  38.675   9.345  1.00  0.00           N
ATOM    195  CA  SER    23      35.152  38.253  10.649  1.00  0.00           C
ATOM    196  CB  SER    23      34.222  38.756  11.751  1.00  0.00           C
ATOM    197  OG  SER    23      32.867  38.539  11.409  1.00  0.00           O
ATOM    198  C   SER    23      35.296  36.745  10.751  1.00  0.00           C
ATOM    199  O   SER    23      36.054  36.268  11.602  1.00  0.00           O
ATOM    200  N   TYR    24      34.587  35.985   9.913  1.00  0.00           N
ATOM    201  CA  TYR    24      34.791  34.543   9.882  1.00  0.00           C
ATOM    202  CB  TYR    24      33.672  33.861   9.101  1.00  0.00           C
ATOM    203  CG  TYR    24      33.770  32.358   9.114  1.00  0.00           C
ATOM    204  CD1 TYR    24      33.324  31.632  10.206  1.00  0.00           C
ATOM    205  CE1 TYR    24      33.413  30.259  10.230  1.00  0.00           C
ATOM    206  CZ  TYR    24      33.948  29.598   9.153  1.00  0.00           C
ATOM    207  OH  TYR    24      34.037  28.233   9.171  1.00  0.00           O
ATOM    208  CE2 TYR    24      34.397  30.292   8.055  1.00  0.00           C
ATOM    209  CD2 TYR    24      34.303  31.663   8.039  1.00  0.00           C
ATOM    210  C   TYR    24      36.144  34.200   9.279  1.00  0.00           C
ATOM    211  O   TYR    24      36.812  33.266   9.731  1.00  0.00           O
ATOM    212  N   MET    25      36.558  34.936   8.247  1.00  0.00           N
ATOM    213  CA  MET    25      37.898  34.745   7.710  1.00  0.00           C
ATOM    214  CB  MET    25      37.991  35.340   6.307  1.00  0.00           C
ATOM    215  CG  MET    25      37.264  34.531   5.252  1.00  0.00           C
ATOM    216  SD  MET    25      37.326  35.290   3.624  1.00  0.00           S
ATOM    217  CE  MET    25      36.237  36.683   3.872  1.00  0.00           C
ATOM    218  C   MET    25      38.946  35.357   8.623  1.00  0.00           C
ATOM    219  O   MET    25      40.101  34.920   8.622  1.00  0.00           O
ATOM    220  N   ARG    26      38.564  36.363   9.409  1.00  0.00           N
ATOM    221  CA  ARG    26      39.498  36.955  10.357  1.00  0.00           C
ATOM    222  CB  ARG    26      38.973  38.314  10.815  1.00  0.00           C
ATOM    223  CG  ARG    26      39.806  38.980  11.888  1.00  0.00           C
ATOM    224  CD  ARG    26      39.695  40.489  11.804  1.00  0.00           C
ATOM    225  NE  ARG    26      38.323  40.925  11.575  1.00  0.00           N
ATOM    226  CZ  ARG    26      37.972  42.190  11.372  1.00  0.00           C
ATOM    227  NH1 ARG    26      38.894  43.140  11.373  1.00  0.00           N
ATOM    228  NH2 ARG    26      36.700  42.505  11.171  1.00  0.00           N
ATOM    229  C   ARG    26      39.735  36.032  11.546  1.00  0.00           C
ATOM    230  O   ARG    26      40.877  35.859  11.987  1.00  0.00           O
ATOM    231  N   GLU    27      38.672  35.419  12.071  1.00  0.00           N
ATOM    232  CA  GLU    27      38.814  34.521  13.209  1.00  0.00           C
ATOM    233  CB  GLU    27      37.471  34.331  13.913  1.00  0.00           C
ATOM    234  CG  GLU    27      37.073  35.484  14.816  1.00  0.00           C
ATOM    235  CD  GLU    27      37.762  35.440  16.163  1.00  0.00           C
ATOM    236  OE1 GLU    27      38.258  34.361  16.545  1.00  0.00           O
ATOM    237  OE2 GLU    27      37.805  36.486  16.843  1.00  0.00           O
ATOM    238  C   GLU    27      39.372  33.159  12.824  1.00  0.00           C
ATOM    239  O   GLU    27      39.850  32.436  13.701  1.00  0.00           O
ATOM    240  N   LEU    28      39.313  32.786  11.546  1.00  0.00           N
ATOM    241  CA  LEU    28      39.909  31.522  11.137  1.00  0.00           C
ATOM    242  CB  LEU    28      39.188  30.972   9.905  1.00  0.00           C
ATOM    243  CG  LEU    28      39.293  29.486   9.547  1.00  0.00           C
ATOM    244  CD1 LEU    28      38.017  29.075   8.850  1.00  0.00           C
ATOM    245  CD2 LEU    28      40.482  29.140   8.669  1.00  0.00           C
ATOM    246  C   LEU    28      41.397  31.683  10.871  1.00  0.00           C
ATOM    247  O   LEU    28      42.162  30.730  11.050  1.00  0.00           O
ATOM    248  N   LYS    29      41.824  32.876  10.451  1.00  0.00           N
ATOM    249  CA  LYS    29      43.250  33.153  10.325  1.00  0.00           C
ATOM    250  CB  LYS    29      43.466  34.444   9.540  1.00  0.00           C
ATOM    251  CG  LYS    29      44.855  34.596   8.963  1.00  0.00           C
ATOM    252  CD  LYS    29      45.225  36.057   8.833  1.00  0.00           C
ATOM    253  CE  LYS    29      46.648  36.219   8.336  1.00  0.00           C
ATOM    254  NZ  LYS    29      47.617  35.459   9.173  1.00  0.00           N
ATOM    255  C   LYS    29      43.918  33.242  11.689  1.00  0.00           C
ATOM    256  O   LYS    29      45.119  32.978  11.811  1.00  0.00           O
ATOM    257  N   ARG    30      43.157  33.601  12.725  1.00  0.00           N
ATOM    258  CA  ARG    30      43.672  33.626  14.087  1.00  0.00           C
ATOM    259  CB  ARG    30      42.667  34.339  14.997  1.00  0.00           C
ATOM    260  CG  ARG    30      43.214  34.808  16.333  1.00  0.00           C
ATOM    261  CD  ARG    30      42.259  35.773  17.013  1.00  0.00           C
ATOM    262  NE  ARG    30      42.497  37.154  16.602  1.00  0.00           N
ATOM    263  CZ  ARG    30      41.764  37.803  15.703  1.00  0.00           C
ATOM    264  NH1 ARG    30      42.054  39.058  15.391  1.00  0.00           N
ATOM    265  NH2 ARG    30      40.742  37.199  15.117  1.00  0.00           N
ATOM    266  C   ARG    30      43.979  32.228  14.615  1.00  0.00           C
ATOM    267  O   ARG    30      44.786  32.088  15.539  1.00  0.00           O
ATOM    268  N   THR    31      43.359  31.189  14.055  1.00  0.00           N
ATOM    269  CA  THR    31      43.716  29.830  14.442  1.00  0.00           C
ATOM    270  CB  THR    31      42.583  28.858  14.119  1.00  0.00           C
ATOM    271  CG2 THR    31      41.240  29.476  14.413  1.00  0.00           C
ATOM    272  OG1 THR    31      42.639  28.516  12.729  1.00  0.00           O
ATOM    273  C   THR    31      44.988  29.374  13.739  1.00  0.00           C
ATOM    274  O   THR    31      45.867  28.769  14.364  1.00  0.00           O
ATOM    275  N   LEU    32      45.096  29.655  12.438  1.00  0.00           N
ATOM    276  CA  LEU    32      46.135  29.044  11.616  1.00  0.00           C
ATOM    277  CB  LEU    32      45.808  29.240  10.139  1.00  0.00           C
ATOM    278  CG  LEU    32      44.463  28.683   9.681  1.00  0.00           C
ATOM    279  CD1 LEU    32      44.295  28.869   8.190  1.00  0.00           C
ATOM    280  CD2 LEU    32      44.343  27.223  10.051  1.00  0.00           C
ATOM    281  C   LEU    32      47.521  29.594  11.922  1.00  0.00           C
ATOM    282  O   LEU    32      48.510  28.862  11.806  1.00  0.00           O
ATOM    283  N   ASP    33      47.624  30.865  12.309  1.00  0.00           N
ATOM    284  CA  ASP    33      48.933  31.393  12.675  1.00  0.00           C
ATOM    285  CB  ASP    33      48.950  32.921  12.543  1.00  0.00           C
ATOM    286  CG  ASP    33      47.882  33.610  13.381  1.00  0.00           C
ATOM    287  OD1 ASP    33      47.041  32.925  13.993  1.00  0.00           O
ATOM    288  OD2 ASP    33      47.888  34.858  13.427  1.00  0.00           O
ATOM    289  C   ASP    33      49.345  30.959  14.075  1.00  0.00           C
ATOM    290  O   ASP    33      50.542  30.834  14.355  1.00  0.00           O
ATOM    291  N   ALA    34      48.376  30.724  14.956  1.00  0.00           N
ATOM    292  CA  ALA    34      48.657  30.240  16.299  1.00  0.00           C
ATOM    293  CB  ALA    34      47.514  30.614  17.243  1.00  0.00           C
ATOM    294  C   ALA    34      48.893  28.738  16.350  1.00  0.00           C
ATOM    295  O   ALA    34      49.284  28.239  17.412  1.00  0.00           O
ATOM    296  N   LYS    35      48.666  28.032  15.232  1.00  0.00           N
ATOM    297  CA  LYS    35      48.856  26.581  15.097  1.00  0.00           C
ATOM    298  CB  LYS    35      50.341  26.204  15.155  1.00  0.00           C
ATOM    299  CG  LYS    35      51.099  26.523  13.877  1.00  0.00           C
ATOM    300  CD  LYS    35      52.424  25.781  13.803  1.00  0.00           C
ATOM    301  CE  LYS    35      53.584  26.673  14.218  1.00  0.00           C
ATOM    302  NZ  LYS    35      54.901  26.002  14.033  1.00  0.00           N
ATOM    303  C   LYS    35      48.044  25.807  16.134  1.00  0.00           C
ATOM    304  O   LYS    35      48.541  24.894  16.797  1.00  0.00           O
ATOM    305  N   GLY    36      46.773  26.184  16.268  1.00  0.00           N
ATOM    306  CA  GLY    36      45.906  25.578  17.255  1.00  0.00           C
ATOM    307  C   GLY    36      44.519  25.356  16.698  1.00  0.00           C
ATOM    308  O   GLY    36      44.201  25.746  15.575  1.00  0.00           O
ATOM    309  N   HIE    37      43.678  24.751  17.527  1.00  0.00           N
ATOM    310  CA  HIE    37      42.367  24.281  17.105  1.00  0.00           C
ATOM    311  CB  HIE    37      41.905  23.158  18.021  1.00  0.00           C
ATOM    312  CG  HIE    37      42.958  22.128  18.282  1.00  0.00           C
ATOM    313  ND1 HIE    37      43.863  21.730  17.324  1.00  0.00           N
ATOM    314  CE1 HIE    37      44.668  20.817  17.831  1.00  0.00           C
ATOM    315  NE2 HIE    37      44.321  20.609  19.088  1.00  0.00           N
ATOM    316  CD2 HIE    37      43.255  21.418  19.395  1.00  0.00           C
ATOM    317  C   HIE    37      41.378  25.443  17.075  1.00  0.00           C
ATOM    318  O   HIE    37      41.744  26.616  17.146  1.00  0.00           O
ATOM    319  N   GLY    38      40.096  25.124  16.945  1.00  0.00           N
ATOM    320  CA  GLY    38      39.088  26.161  16.883  1.00  0.00           C
ATOM    321  C   GLY    38      37.687  25.621  16.718  1.00  0.00           C
ATOM    322  O   GLY    38      37.467  24.673  15.964  1.00  0.00           O
ATOM    323  N   VAL    39      36.729  26.213  17.426  1.00  0.00           N
ATOM    324  CA  VAL    39      35.337  25.766  17.411  1.00  0.00           C
ATOM    325  CB  VAL    39      34.869  25.249  18.776  1.00  0.00           C
ATOM    326  CG1 VAL    39      33.576  24.512  18.645  1.00  0.00           C
ATOM    327  CG2 VAL    39      35.902  24.343  19.402  1.00  0.00           C
ATOM    328  C   VAL    39      34.513  26.971  16.970  1.00  0.00           C
ATOM    329  O   VAL    39      34.088  27.786  17.792  1.00  0.00           O
ATOM    330  N   LEU    40      34.272  27.084  15.668  1.00  0.00           N
ATOM    331  CA  LEU    40      33.587  28.231  15.088  1.00  0.00           C
ATOM    332  CB  LEU    40      34.330  28.744  13.857  1.00  0.00           C
ATOM    333  CG  LEU    40      35.740  29.256  14.113  1.00  0.00           C
ATOM    334  CD1 LEU    40      36.598  29.013  12.898  1.00  0.00           C
ATOM    335  CD2 LEU    40      35.696  30.727  14.443  1.00  0.00           C
ATOM    336  C   LEU    40      32.168  27.851  14.703  1.00  0.00           C
ATOM    337  O   LEU    40      31.958  26.861  14.002  1.00  0.00           O
ATOM    338  N   GLU    41      31.199  28.636  15.151  1.00  0.00           N
ATOM    339  CA  GLU    41      29.809  28.453  14.765  1.00  0.00           C
ATOM    340  CB  GLU    41      28.889  28.544  15.978  1.00  0.00           C
ATOM    341  CG  GLU    41      27.435  28.712  15.626  1.00  0.00           C
ATOM    342  CD  GLU    41      26.638  29.299  16.759  1.00  0.00           C
ATOM    343  OE1 GLU    41      26.919  28.949  17.923  1.00  0.00           O
ATOM    344  OE2 GLU    41      25.732  30.112  16.488  1.00  0.00           O
ATOM    345  C   GLU    41      29.439  29.504  13.729  1.00  0.00           C
ATOM    346  O   GLU    41      29.636  30.701  13.953  1.00  0.00           O
ATOM    347  N   MET    42      28.893  29.054  12.601  1.00  0.00           N
ATOM    348  CA  MET    42      28.618  29.887  11.453  1.00  0.00           C
ATOM    349  CB  MET    42      29.804  29.887  10.495  1.00  0.00           C
ATOM    350  CG  MET    42      29.622  30.678   9.227  1.00  0.00           C
ATOM    351  SD  MET    42      29.492  32.453   9.408  1.00  0.00           S
ATOM    352  CE  MET    42      28.625  32.807   7.884  1.00  0.00           C
ATOM    353  C   MET    42      27.378  29.325  10.774  1.00  0.00           C
ATOM    354  O   MET    42      27.396  28.153  10.371  1.00  0.00           O
ATOM    355  N   PRO    43      26.319  30.131  10.604  1.00  0.00           N
ATOM    356  CD  PRO    43      26.267  31.580  10.842  1.00  0.00           C
ATOM    357  CG  PRO    43      24.985  31.970  10.204  1.00  0.00           C
ATOM    358  CB  PRO    43      24.079  30.814  10.416  1.00  0.00           C
ATOM    359  CA  PRO    43      24.983  29.576  10.330  1.00  0.00           C
ATOM    360  C   PRO    43      24.787  28.865   8.996  1.00  0.00           C
ATOM    361  O   PRO    43      24.283  27.738   8.979  1.00  0.00           O
ATOM    362  N   SER    44      25.167  29.488   7.886  1.00  0.00           N
ATOM    363  CA  SER    44      24.762  28.980   6.584  1.00  0.00           C
ATOM    364  CB  SER    44      24.870  30.079   5.529  1.00  0.00           C
ATOM    365  OG  SER    44      24.741  29.540   4.225  1.00  0.00           O
ATOM    366  C   SER    44      25.591  27.762   6.184  1.00  0.00           C
ATOM    367  O   SER    44      26.587  27.412   6.820  1.00  0.00           O
ATOM    368  N   GLY    45      25.158  27.102   5.113  1.00  0.00           N
ATOM    369  CA  GLY    45      25.887  25.982   4.553  1.00  0.00           C
ATOM    370  C   GLY    45      26.796  26.413   3.421  1.00  0.00           C
ATOM    371  O   GLY    45      27.985  26.083   3.407  1.00  0.00           O
ATOM    372  N   THR    46      26.244  27.150   2.464  1.00  0.00           N
ATOM    373  CA  THR    46      27.037  27.811   1.441  1.00  0.00           C
ATOM    374  CB  THR    46      26.336  27.779   0.078  1.00  0.00           C
ATOM    375  CG2 THR    46      25.028  28.560   0.109  1.00  0.00           C
ATOM    376  OG1 THR    46      27.205  28.332  -0.919  1.00  0.00           O
ATOM    377  C   THR    46      27.316  29.246   1.871  1.00  0.00           C
ATOM    378  O   THR    46      26.605  29.825   2.695  1.00  0.00           O
ATOM    379  N   GLY    47      28.380  29.803   1.331  1.00  0.00           N
ATOM    380  CA  GLY    47      28.899  31.058   1.857  1.00  0.00           C
ATOM    381  C   GLY    47      29.924  30.818   2.943  1.00  0.00           C
ATOM    382  O   GLY    47      31.015  31.381   2.904  1.00  0.00           O
ATOM    383  N   LYS    48      29.574  29.989   3.931  1.00  0.00           N
ATOM    384  CA  LYS    48      30.569  29.472   4.864  1.00  0.00           C
ATOM    385  CB  LYS    48      29.872  28.717   5.995  1.00  0.00           C
ATOM    386  CG  LYS    48      30.807  28.017   6.963  1.00  0.00           C
ATOM    387  CD  LYS    48      30.044  27.114   7.912  1.00  0.00           C
ATOM    388  CE  LYS    48      29.598  25.847   7.213  1.00  0.00           C
ATOM    389  NZ  LYS    48      28.888  24.923   8.136  1.00  0.00           N
ATOM    390  C   LYS    48      31.564  28.569   4.150  1.00  0.00           C
ATOM    391  O   LYS    48      32.766  28.611   4.433  1.00  0.00           O
ATOM    392  N   THR    49      31.080  27.761   3.204  1.00  0.00           N
ATOM    393  CA  THR    49      31.945  26.832   2.489  1.00  0.00           C
ATOM    394  CB  THR    49      31.086  25.814   1.739  1.00  0.00           C
ATOM    395  CG2 THR    49      31.919  24.642   1.264  1.00  0.00           C
ATOM    396  OG1 THR    49      30.066  25.319   2.614  1.00  0.00           O
ATOM    397  C   THR    49      32.877  27.560   1.530  1.00  0.00           C
ATOM    398  O   THR    49      34.010  27.121   1.311  1.00  0.00           O
ATOM    399  N   VAL    50      32.439  28.692   0.983  1.00  0.00           N
ATOM    400  CA  VAL    50      33.257  29.410   0.015  1.00  0.00           C
ATOM    401  CB  VAL    50      32.361  30.039  -1.071  1.00  0.00           C
ATOM    402  CG1 VAL    50      31.750  31.353  -0.606  1.00  0.00           C
ATOM    403  CG2 VAL    50      33.111  30.198  -2.390  1.00  0.00           C
ATOM    404  C   VAL    50      34.150  30.457   0.677  1.00  0.00           C
ATOM    405  O   VAL    50      35.128  30.899   0.063  1.00  0.00           O
ATOM    406  N   SER    51      33.864  30.844   1.921  1.00  0.00           N
ATOM    407  CA  SER    51      34.752  31.743   2.646  1.00  0.00           C
ATOM    408  CB  SER    51      33.957  32.630   3.603  1.00  0.00           C
ATOM    409  OG  SER    51      33.348  31.852   4.615  1.00  0.00           O
ATOM    410  C   SER    51      35.815  30.997   3.428  1.00  0.00           C
ATOM    411  O   SER    51      36.903  31.538   3.652  1.00  0.00           O
ATOM    412  N   LEU    52      35.521  29.772   3.862  1.00  0.00           N
ATOM    413  CA  LEU    52      36.554  28.931   4.450  1.00  0.00           C
ATOM    414  CB  LEU    52      35.912  27.722   5.133  1.00  0.00           C
ATOM    415  CG  LEU    52      36.705  26.808   6.066  1.00  0.00           C
ATOM    416  CD1 LEU    52      35.766  26.277   7.118  1.00  0.00           C
ATOM    417  CD2 LEU    52      37.335  25.643   5.339  1.00  0.00           C
ATOM    418  C   LEU    52      37.553  28.488   3.395  1.00  0.00           C
ATOM    419  O   LEU    52      38.740  28.326   3.692  1.00  0.00           O
ATOM    420  N   LEU    53      37.088  28.282   2.166  1.00  0.00           N
ATOM    421  CA  LEU    53      37.975  27.860   1.092  1.00  0.00           C
ATOM    422  CB  LEU    53      37.180  27.119   0.021  1.00  0.00           C
ATOM    423  CG  LEU    53      36.973  25.640   0.328  1.00  0.00           C
ATOM    424  CD1 LEU    53      35.873  25.050  -0.528  1.00  0.00           C
ATOM    425  CD2 LEU    53      38.269  24.906   0.106  1.00  0.00           C
ATOM    426  C   LEU    53      38.719  29.033   0.476  1.00  0.00           C
ATOM    427  O   LEU    53      39.800  28.841  -0.083  1.00  0.00           O
ATOM    428  N   ALA    54      38.167  30.245   0.557  1.00  0.00           N
ATOM    429  CA  ALA    54      38.868  31.401   0.013  1.00  0.00           C
ATOM    430  CB  ALA    54      37.921  32.588  -0.129  1.00  0.00           C
ATOM    431  C   ALA    54      40.055  31.792   0.874  1.00  0.00           C
ATOM    432  O   ALA    54      41.029  32.349   0.361  1.00  0.00           O
ATOM    433  N   LEU    55      39.996  31.516   2.175  1.00  0.00           N
ATOM    434  CA  LEU    55      41.085  31.907   3.059  1.00  0.00           C
ATOM    435  CB  LEU    55      40.563  32.119   4.476  1.00  0.00           C
ATOM    436  CG  LEU    55      41.672  32.424   5.475  1.00  0.00           C
ATOM    437  CD1 LEU    55      42.234  33.803   5.226  1.00  0.00           C
ATOM    438  CD2 LEU    55      41.145  32.318   6.876  1.00  0.00           C
ATOM    439  C   LEU    55      42.211  30.880   3.061  1.00  0.00           C
ATOM    440  O   LEU    55      43.376  31.235   2.860  1.00  0.00           O
ATOM    441  N   ILE    56      41.877  29.604   3.292  1.00  0.00           N
ATOM    442  CA  ILE    56      42.892  28.573   3.498  1.00  0.00           C
ATOM    443  CB  ILE    56      42.247  27.298   4.067  1.00  0.00           C
ATOM    444  CG2 ILE    56      43.290  26.230   4.326  1.00  0.00           C
ATOM    445  CG1 ILE    56      41.529  27.612   5.375  1.00  0.00           C
ATOM    446  CD1 ILE    56      40.920  26.405   6.045  1.00  0.00           C
ATOM    447  C   ILE    56      43.653  28.294   2.208  1.00  0.00           C
ATOM    448  O   ILE    56      44.878  28.115   2.222  1.00  0.00           O
ATOM    449  N   MET    57      42.948  28.274   1.074  1.00  0.00           N
ATOM    450  CA  MET    57      43.622  28.114  -0.210  1.00  0.00           C
ATOM    451  CB  MET    57      42.594  27.873  -1.314  1.00  0.00           C
ATOM    452  CG  MET    57      43.159  27.545  -2.679  1.00  0.00           C
ATOM    453  SD  MET    57      41.862  27.495  -3.928  1.00  0.00           S
ATOM    454  CE  MET    57      42.810  27.778  -5.416  1.00  0.00           C
ATOM    455  C   MET    57      44.497  29.317  -0.536  1.00  0.00           C
ATOM    456  O   MET    57      45.535  29.163  -1.178  1.00  0.00           O
ATOM    457  N   ALA    58      44.127  30.508  -0.070  1.00  0.00           N
ATOM    458  CA  ALA    58      45.010  31.659  -0.200  1.00  0.00           C
ATOM    459  CB  ALA    58      44.201  32.955  -0.245  1.00  0.00           C
ATOM    460  C   ALA    58      46.034  31.746   0.922  1.00  0.00           C
ATOM    461  O   ALA    58      47.002  32.505   0.801  1.00  0.00           O
ATOM    462  N   TYR    59      45.842  30.997   2.008  1.00  0.00           N
ATOM    463  CA  TYR    59      46.816  30.986   3.093  1.00  0.00           C
ATOM    464  CB  TYR    59      46.174  30.452   4.372  1.00  0.00           C
ATOM    465  CG  TYR    59      46.965  30.710   5.633  1.00  0.00           C
ATOM    466  CD1 TYR    59      46.779  31.875   6.359  1.00  0.00           C
ATOM    467  CE1 TYR    59      47.492  32.113   7.512  1.00  0.00           C
ATOM    468  CZ  TYR    59      48.403  31.180   7.954  1.00  0.00           C
ATOM    469  OH  TYR    59      49.116  31.416   9.104  1.00  0.00           O
ATOM    470  CE2 TYR    59      48.605  30.014   7.253  1.00  0.00           C
ATOM    471  CD2 TYR    59      47.887  29.784   6.102  1.00  0.00           C
ATOM    472  C   TYR    59      48.036  30.154   2.733  1.00  0.00           C
ATOM    473  O   TYR    59      49.154  30.474   3.147  1.00  0.00           O
ATOM    474  N   GLN    60      47.841  29.083   1.967  1.00  0.00           N
ATOM    475  CA  GLN    60      48.939  28.198   1.609  1.00  0.00           C
ATOM    476  CB  GLN    60      48.394  26.812   1.263  1.00  0.00           C
ATOM    477  CG  GLN    60      47.581  26.763  -0.007  1.00  0.00           C
ATOM    478  CD  GLN    60      47.012  25.387  -0.263  1.00  0.00           C
ATOM    479  OE1 GLN    60      46.520  24.729   0.653  1.00  0.00           O
ATOM    480  NE2 GLN    60      47.078  24.941  -1.508  1.00  0.00           N
ATOM    481  C   GLN    60      49.790  28.727   0.461  1.00  0.00           C
ATOM    482  O   GLN    60      50.749  28.057   0.067  1.00  0.00           O
ATOM    483  N   ARG    61      49.468  29.896  -0.088  1.00  0.00           N
ATOM    484  CA  ARG    61      50.341  30.547  -1.057  1.00  0.00           C
ATOM    485  CB  ARG    61      49.522  31.352  -2.071  1.00  0.00           C
ATOM    486  CG  ARG    61      49.121  30.610  -3.340  1.00  0.00           C
ATOM    487  CD  ARG    61      48.079  29.560  -3.074  1.00  0.00           C
ATOM    488  NE  ARG    61      47.506  29.013  -4.294  1.00  0.00           N
ATOM    489  CZ  ARG    61      46.437  29.518  -4.897  1.00  0.00           C
ATOM    490  NH1 ARG    61      45.816  30.577  -4.392  1.00  0.00           N
ATOM    491  NH2 ARG    61      45.981  28.958  -6.003  1.00  0.00           N
ATOM    492  C   ARG    61      51.359  31.464  -0.400  1.00  0.00           C
ATOM    493  O   ARG    61      52.504  31.536  -0.861  1.00  0.00           O
ATOM    494  N   ALA    62      50.973  32.161   0.666  1.00  0.00           N
ATOM    495  CA  ALA    62      51.875  33.094   1.328  1.00  0.00           C
ATOM    496  CB  ALA    62      51.081  34.235   1.962  1.00  0.00           C
ATOM    497  C   ALA    62      52.735  32.412   2.381  1.00  0.00           C
ATOM    498  O   ALA    62      53.889  32.803   2.585  1.00  0.00           O
ATOM    499  N   TYR    63      52.197  31.398   3.056  1.00  0.00           N
ATOM    500  CA  TYR    63      52.940  30.591   4.022  1.00  0.00           C
ATOM    501  CB  TYR    63      52.391  30.747   5.438  1.00  0.00           C
ATOM    502  CG  TYR    63      52.290  32.168   5.949  1.00  0.00           C
ATOM    503  CD1 TYR    63      51.157  32.939   5.705  1.00  0.00           C
ATOM    504  CE1 TYR    63      51.057  34.234   6.175  1.00  0.00           C
ATOM    505  CZ  TYR    63      52.094  34.770   6.906  1.00  0.00           C
ATOM    506  OH  TYR    63      51.997  36.058   7.376  1.00  0.00           O
ATOM    507  CE2 TYR    63      53.225  34.026   7.167  1.00  0.00           C
ATOM    508  CD2 TYR    63      53.317  32.732   6.692  1.00  0.00           C
ATOM    509  C   TYR    63      52.874  29.131   3.585  1.00  0.00           C
ATOM    510  O   TYR    63      52.163  28.323   4.199  1.00  0.00           O
ATOM    511  N   PRO    64      53.607  28.752   2.535  1.00  0.00           N
ATOM    512  CD  PRO    64      54.678  29.501   1.854  1.00  0.00           C
ATOM    513  CG  PRO    64      55.127  28.555   0.757  1.00  0.00           C
ATOM    514  CB  PRO    64      54.049  27.540   0.589  1.00  0.00           C
ATOM    515  CA  PRO    64      53.491  27.390   2.006  1.00  0.00           C
ATOM    516  C   PRO    64      54.276  26.349   2.786  1.00  0.00           C
ATOM    517  O   PRO    64      54.250  25.172   2.410  1.00  0.00           O
ATOM    518  N   LEU    65      54.974  26.744   3.849  1.00  0.00           N
ATOM    519  CA  LEU    65      55.696  25.804   4.689  1.00  0.00           C
ATOM    520  CB  LEU    65      57.106  26.329   4.983  1.00  0.00           C
ATOM    521  CG  LEU    65      57.944  26.697   3.758  1.00  0.00           C
ATOM    522  CD1 LEU    65      59.316  27.202   4.172  1.00  0.00           C
ATOM    523  CD2 LEU    65      58.068  25.507   2.819  1.00  0.00           C
ATOM    524  C   LEU    65      54.987  25.511   6.001  1.00  0.00           C
ATOM    525  O   LEU    65      55.284  24.492   6.632  1.00  0.00           O
ATOM    526  N   GLU    66      54.065  26.373   6.431  1.00  0.00           N
ATOM    527  CA  GLU    66      53.342  26.115   7.670  1.00  0.00           C
ATOM    528  CB  GLU    66      52.935  27.432   8.326  1.00  0.00           C
ATOM    529  CG  GLU    66      54.111  28.320   8.691  1.00  0.00           C
ATOM    530  CD  GLU    66      53.743  29.401   9.686  1.00  0.00           C
ATOM    531  OE1 GLU    66      54.552  29.674  10.597  1.00  0.00           O
ATOM    532  OE2 GLU    66      52.643  29.978   9.557  1.00  0.00           O
ATOM    533  C   GLU    66      52.125  25.233   7.429  1.00  0.00           C
ATOM    534  O   GLU    66      51.835  24.341   8.233  1.00  0.00           O
ATOM    535  N   VAL    67      51.399  25.465   6.338  1.00  0.00           N
ATOM    536  CA  VAL    67      50.330  24.572   5.911  1.00  0.00           C
ATOM    537  CB  VAL    67      48.937  25.245   5.968  1.00  0.00           C
ATOM    538  CG1 VAL    67      48.613  25.662   7.388  1.00  0.00           C
ATOM    539  CG2 VAL    67      48.865  26.447   5.055  1.00  0.00           C
ATOM    540  C   VAL    67      50.658  24.083   4.507  1.00  0.00           C
ATOM    541  O   VAL    67      51.289  24.786   3.712  1.00  0.00           O
ATOM    542  N   THR    68      50.280  22.838   4.225  1.00  0.00           N
ATOM    543  CA  THR    68      50.571  22.249   2.923  1.00  0.00           C
ATOM    544  CB  THR    68      51.666  21.184   3.034  1.00  0.00           C
ATOM    545  CG2 THR    68      53.032  21.814   3.269  1.00  0.00           C
ATOM    546  OG1 THR    68      51.354  20.285   4.105  1.00  0.00           O
ATOM    547  C   THR    68      49.327  21.630   2.303  1.00  0.00           C
ATOM    548  O   THR    68      49.135  21.695   1.085  1.00  0.00           O
ATOM    549  N   LYS    69      48.480  21.028   3.130  1.00  0.00           N
ATOM    550  CA  LYS    69      47.343  20.262   2.645  1.00  0.00           C
ATOM    551  CB  LYS    69      47.640  18.760   2.709  1.00  0.00           C
ATOM    552  CG  LYS    69      46.501  17.867   2.264  1.00  0.00           C
ATOM    553  CD  LYS    69      46.908  16.404   2.291  1.00  0.00           C
ATOM    554  CE  LYS    69      48.110  16.147   1.398  1.00  0.00           C
ATOM    555  NZ  LYS    69      48.492  14.708   1.375  1.00  0.00           N
ATOM    556  C   LYS    69      46.127  20.598   3.487  1.00  0.00           C
ATOM    557  O   LYS    69      46.215  20.631   4.714  1.00  0.00           O
ATOM    558  N   LEU    70      45.002  20.856   2.835  1.00  0.00           N
ATOM    559  CA  LEU    70      43.740  21.088   3.522  1.00  0.00           C
ATOM    560  CB  LEU    70      43.007  22.290   2.931  1.00  0.00           C
ATOM    561  CG  LEU    70      41.522  22.397   3.277  1.00  0.00           C
ATOM    562  CD1 LEU    70      41.336  22.888   4.692  1.00  0.00           C
ATOM    563  CD2 LEU    70      40.819  23.308   2.305  1.00  0.00           C
ATOM    564  C   LEU    70      42.886  19.834   3.414  1.00  0.00           C
ATOM    565  O   LEU    70      42.544  19.404   2.308  1.00  0.00           O
ATOM    566  N   ILE    71      42.564  19.236   4.550  1.00  0.00           N
ATOM    567  CA  ILE    71      41.632  18.117   4.612  1.00  0.00           C
ATOM    568  CB  ILE    71      42.123  17.041   5.596  1.00  0.00           C
ATOM    569  CG2 ILE    71      41.221  15.827   5.565  1.00  0.00           C
ATOM    570  CG1 ILE    71      43.552  16.635   5.252  1.00  0.00           C
ATOM    571  CD1 ILE    71      44.132  15.625   6.198  1.00  0.00           C
ATOM    572  C   ILE    71      40.276  18.666   5.017  1.00  0.00           C
ATOM    573  O   ILE    71      40.178  19.497   5.927  1.00  0.00           O
ATOM    574  N   TYR    72      39.225  18.212   4.341  1.00  0.00           N
ATOM    575  CA  TYR    72      37.879  18.748   4.523  1.00  0.00           C
ATOM    576  CB  TYR    72      37.486  19.609   3.329  1.00  0.00           C
ATOM    577  CG  TYR    72      36.360  20.582   3.573  1.00  0.00           C
ATOM    578  CD1 TYR    72      35.050  20.145   3.710  1.00  0.00           C
ATOM    579  CE1 TYR    72      34.024  21.031   3.922  1.00  0.00           C
ATOM    580  CZ  TYR    72      34.293  22.374   3.997  1.00  0.00           C
ATOM    581  OH  TYR    72      33.266  23.261   4.210  1.00  0.00           O
ATOM    582  CE2 TYR    72      35.581  22.838   3.853  1.00  0.00           C
ATOM    583  CD2 TYR    72      36.605  21.943   3.643  1.00  0.00           C
ATOM    584  C   TYR    72      36.937  17.566   4.713  1.00  0.00           C
ATOM    585  O   TYR    72      36.428  17.005   3.742  1.00  0.00           O
ATOM    586  N   CYS    73      36.696  17.191   5.964  1.00  0.00           N
ATOM    587  CA  CYS    73      35.780  16.102   6.280  1.00  0.00           C
ATOM    588  CB  CYS    73      36.129  15.472   7.622  1.00  0.00           C
ATOM    589  SG  CYS    73      37.714  14.633   7.642  1.00  0.00           S
ATOM    590  C   CYS    73      34.356  16.639   6.282  1.00  0.00           C
ATOM    591  O   CYS    73      33.978  17.412   7.165  1.00  0.00           O
ATOM    592  N   SER    74      33.567  16.230   5.297  1.00  0.00           N
ATOM    593  CA  SER    74      32.147  16.534   5.244  1.00  0.00           C
ATOM    594  CB  SER    74      31.728  16.963   3.836  1.00  0.00           C
ATOM    595  OG  SER    74      32.407  18.142   3.439  1.00  0.00           O
ATOM    596  C   SER    74      31.354  15.317   5.696  1.00  0.00           C
ATOM    597  O   SER    74      31.915  14.262   5.995  1.00  0.00           O
ATOM    598  N   ARG    75      30.031  15.475   5.751  1.00  0.00           N
ATOM    599  CA  ARG    75      29.186  14.425   6.314  1.00  0.00           C
ATOM    600  CB  ARG    75      27.797  14.978   6.629  1.00  0.00           C
ATOM    601  CG  ARG    75      27.687  15.573   8.019  1.00  0.00           C
ATOM    602  CD  ARG    75      26.256  15.569   8.522  1.00  0.00           C
ATOM    603  NE  ARG    75      26.202  15.504   9.979  1.00  0.00           N
ATOM    604  CZ  ARG    75      25.089  15.323  10.681  1.00  0.00           C
ATOM    605  NH1 ARG    75      25.139  15.278  12.006  1.00  0.00           N
ATOM    606  NH2 ARG    75      23.925  15.184  10.061  1.00  0.00           N
ATOM    607  C   ARG    75      29.094  13.222   5.381  1.00  0.00           C
ATOM    608  O   ARG    75      29.514  12.116   5.736  1.00  0.00           O
ATOM    609  N   THR    76      28.554  13.415   4.179  1.00  0.00           N
ATOM    610  CA  THR    76      28.418  12.317   3.235  1.00  0.00           C
ATOM    611  CB  THR    76      27.085  11.578   3.425  1.00  0.00           C
ATOM    612  CG2 THR    76      25.905  12.492   3.175  1.00  0.00           C
ATOM    613  OG1 THR    76      27.024  10.457   2.535  1.00  0.00           O
ATOM    614  C   THR    76      28.581  12.835   1.811  1.00  0.00           C
ATOM    615  O   THR    76      28.865  14.014   1.578  1.00  0.00           O
ATOM    616  N   VAL    77      28.388  11.924   0.862  1.00  0.00           N
ATOM    617  CA  VAL    77      28.727  12.061  -0.557  1.00  0.00           C
ATOM    618  CB  VAL    77      28.494  10.710  -1.263  1.00  0.00           C
ATOM    619  CG1 VAL    77      29.171  10.653  -2.620  1.00  0.00           C
ATOM    620  CG2 VAL    77      28.981   9.576  -0.379  1.00  0.00           C
ATOM    621  C   VAL    77      28.017  13.205  -1.294  1.00  0.00           C
ATOM    622  O   VAL    77      28.641  13.787  -2.195  1.00  0.00           O
ATOM    623  N   PRO    78      26.750  13.577  -1.001  1.00  0.00           N
ATOM    624  CD  PRO    78      25.615  12.761  -0.516  1.00  0.00           C
ATOM    625  CG  PRO    78      24.406  13.478  -1.037  1.00  0.00           C
ATOM    626  CB  PRO    78      24.790  14.875  -1.095  1.00  0.00           C
ATOM    627  CA  PRO    78      26.234  14.828  -1.600  1.00  0.00           C
ATOM    628  C   PRO    78      27.001  16.085  -1.220  1.00  0.00           C
ATOM    629  O   PRO    78      27.267  16.918  -2.096  1.00  0.00           O
ATOM    630  N   GLU    79      27.379  16.252   0.047  1.00  0.00           N
ATOM    631  CA  GLU    79      28.171  17.421   0.403  1.00  0.00           C
ATOM    632  CB  GLU    79      28.026  17.750   1.889  1.00  0.00           C
ATOM    633  CG  GLU    79      26.594  17.896   2.358  1.00  0.00           C
ATOM    634  CD  GLU    79      26.088  16.648   3.029  1.00  0.00           C
ATOM    635  OE1 GLU    79      24.999  16.691   3.639  1.00  0.00           O
ATOM    636  OE2 GLU    79      26.792  15.624   2.951  1.00  0.00           O
ATOM    637  C   GLU    79      29.645  17.266   0.067  1.00  0.00           C
ATOM    638  O   GLU    79      30.375  18.259   0.107  1.00  0.00           O
ATOM    639  N   ILE    80      30.108  16.056  -0.245  1.00  0.00           N
ATOM    640  CA  ILE    80      31.455  15.904  -0.782  1.00  0.00           C
ATOM    641  CB  ILE    80      31.872  14.422  -0.765  1.00  0.00           C
ATOM    642  CG2 ILE    80      33.152  14.199  -1.550  1.00  0.00           C
ATOM    643  CG1 ILE    80      32.052  13.937   0.671  1.00  0.00           C
ATOM    644  CD1 ILE    80      32.284  12.452   0.782  1.00  0.00           C
ATOM    645  C   ILE    80      31.528  16.501  -2.181  1.00  0.00           C
ATOM    646  O   ILE    80      32.466  17.234  -2.515  1.00  0.00           O
ATOM    647  N   GLU    81      30.515  16.231  -3.004  1.00  0.00           N
ATOM    648  CA  GLU    81      30.487  16.767  -4.359  1.00  0.00           C
ATOM    649  CB  GLU    81      29.471  15.991  -5.196  1.00  0.00           C
ATOM    650  CG  GLU    81      29.918  14.587  -5.549  1.00  0.00           C
ATOM    651  CD  GLU    81      30.820  14.554  -6.762  1.00  0.00           C
ATOM    652  OE1 GLU    81      30.379  14.996  -7.842  1.00  0.00           O
ATOM    653  OE2 GLU    81      31.975  14.099  -6.634  1.00  0.00           O
ATOM    654  C   GLU    81      30.160  18.253  -4.371  1.00  0.00           C
ATOM    655  O   GLU    81      30.515  18.956  -5.322  1.00  0.00           O
ATOM    656  N   LYS    82      29.488  18.749  -3.331  1.00  0.00           N
ATOM    657  CA  LYS    82      29.111  20.157  -3.302  1.00  0.00           C
ATOM    658  CB  LYS    82      27.997  20.381  -2.282  1.00  0.00           C
ATOM    659  CG  LYS    82      27.222  21.664  -2.492  1.00  0.00           C
ATOM    660  CD  LYS    82      25.836  21.571  -1.881  1.00  0.00           C
ATOM    661  CE  LYS    82      25.009  22.804  -2.201  1.00  0.00           C
ATOM    662  NZ  LYS    82      23.598  22.664  -1.749  1.00  0.00           N
ATOM    663  C   LYS    82      30.306  21.047  -2.991  1.00  0.00           C
ATOM    664  O   LYS    82      30.406  22.159  -3.519  1.00  0.00           O
ATOM    665  N   VAL    83      31.221  20.576  -2.140  1.00  0.00           N
ATOM    666  CA  VAL    83      32.385  21.373  -1.760  1.00  0.00           C
ATOM    667  CB  VAL    83      33.055  20.750  -0.519  1.00  0.00           C
ATOM    668  CG1 VAL    83      34.429  21.341  -0.252  1.00  0.00           C
ATOM    669  CG2 VAL    83      32.175  20.946   0.694  1.00  0.00           C
ATOM    670  C   VAL    83      33.350  21.505  -2.934  1.00  0.00           C
ATOM    671  O   VAL    83      33.933  22.575  -3.160  1.00  0.00           O
ATOM    672  N   ILE    84      33.490  20.441  -3.728  1.00  0.00           N
ATOM    673  CA  ILE    84      34.392  20.459  -4.875  1.00  0.00           C
ATOM    674  CB  ILE    84      34.581  19.022  -5.401  1.00  0.00           C
ATOM    675  CG2 ILE    84      35.184  18.999  -6.787  1.00  0.00           C
ATOM    676  CG1 ILE    84      35.511  18.250  -4.471  1.00  0.00           C
ATOM    677  CD1 ILE    84      36.881  18.868  -4.351  1.00  0.00           C
ATOM    678  C   ILE    84      33.881  21.416  -5.950  1.00  0.00           C
ATOM    679  O   ILE    84      34.659  22.156  -6.565  1.00  0.00           O
ATOM    680  N   GLU    85      32.560  21.472  -6.144  1.00  0.00           N
ATOM    681  CA  GLU    85      31.991  22.430  -7.085  1.00  0.00           C
ATOM    682  CB  GLU    85      30.533  22.084  -7.379  1.00  0.00           C
ATOM    683  CG  GLU    85      30.357  20.878  -8.288  1.00  0.00           C
ATOM    684  CD  GLU    85      31.314  20.886  -9.468  1.00  0.00           C
ATOM    685  OE1 GLU    85      32.239  20.047  -9.489  1.00  0.00           O
ATOM    686  OE2 GLU    85      31.142  21.728 -10.373  1.00  0.00           O
ATOM    687  C   GLU    85      32.092  23.867  -6.589  1.00  0.00           C
ATOM    688  O   GLU    85      32.043  24.792  -7.405  1.00  0.00           O
ATOM    689  N   GLU    86      32.232  24.079  -5.280  1.00  0.00           N
ATOM    690  CA  GLU    86      32.572  25.397  -4.762  1.00  0.00           C
ATOM    691  CB  GLU    86      32.132  25.536  -3.302  1.00  0.00           C
ATOM    692  CG  GLU    86      30.641  25.368  -3.069  1.00  0.00           C
ATOM    693  CD  GLU    86      29.884  26.677  -3.111  1.00  0.00           C
ATOM    694  OE1 GLU    86      30.477  27.719  -2.767  1.00  0.00           O
ATOM    695  OE2 GLU    86      28.691  26.664  -3.483  1.00  0.00           O
ATOM    696  C   GLU    86      34.061  25.698  -4.863  1.00  0.00           C
ATOM    697  O   GLU    86      34.469  26.824  -4.570  1.00  0.00           O
ATOM    698  N   LEU    87      34.873  24.722  -5.265  1.00  0.00           N
ATOM    699  CA  LEU    87      36.309  24.908  -5.408  1.00  0.00           C
ATOM    700  CB  LEU    87      37.054  23.686  -4.861  1.00  0.00           C
ATOM    701  CG  LEU    87      38.558  23.812  -4.637  1.00  0.00           C
ATOM    702  CD1 LEU    87      38.852  24.955  -3.692  1.00  0.00           C
ATOM    703  CD2 LEU    87      39.121  22.514  -4.102  1.00  0.00           C
ATOM    704  C   LEU    87      36.734  25.156  -6.847  1.00  0.00           C
ATOM    705  O   LEU    87      37.710  25.878  -7.074  1.00  0.00           O
ATOM    706  N   ARG    88      36.030  24.573  -7.823  1.00  0.00           N
ATOM    707  CA  ARG    88      36.248  24.954  -9.216  1.00  0.00           C
ATOM    708  CB  ARG    88      35.484  24.025 -10.157  1.00  0.00           C
ATOM    709  CG  ARG    88      35.705  22.550  -9.931  1.00  0.00           C
ATOM    710  CD  ARG    88      34.782  21.744 -10.828  1.00  0.00           C
ATOM    711  NE  ARG    88      35.419  21.395 -12.091  1.00  0.00           N
ATOM    712  CZ  ARG    88      35.801  20.166 -12.417  1.00  0.00           C
ATOM    713  NH1 ARG    88      35.608  19.167 -11.569  1.00  0.00           N
ATOM    714  NH2 ARG    88      36.376  19.935 -13.589  1.00  0.00           N
ATOM    715  C   ARG    88      35.828  26.396  -9.459  1.00  0.00           C
ATOM    716  O   ARG    88      36.478  27.115 -10.224  1.00  0.00           O
ATOM    717  N   LYS    89      34.740  26.828  -8.815  1.00  0.00           N
ATOM    718  CA  LYS    89      34.277  28.207  -8.933  1.00  0.00           C
ATOM    719  CB  LYS    89      32.926  28.354  -8.237  1.00  0.00           C
ATOM    720  CG  LYS    89      32.023  29.423  -8.817  1.00  0.00           C
ATOM    721  CD  LYS    89      30.640  29.364  -8.183  1.00  0.00           C
ATOM    722  CE  LYS    89      30.008  27.989  -8.355  1.00  0.00           C
ATOM    723  NZ  LYS    89      28.651  27.914  -7.753  1.00  0.00           N
ATOM    724  C   LYS    89      35.281  29.192  -8.351  1.00  0.00           C
ATOM    725  O   LYS    89      35.343  30.346  -8.784  1.00  0.00           O
ATOM    726  N   LEU    90      36.070  28.757  -7.372  1.00  0.00           N
ATOM    727  CA  LEU    90      37.165  29.556  -6.847  1.00  0.00           C
ATOM    728  CB  LEU    90      37.436  29.170  -5.390  1.00  0.00           C
ATOM    729  CG  LEU    90      38.538  29.901  -4.627  1.00  0.00           C
ATOM    730  CD1 LEU    90      38.205  31.369  -4.531  1.00  0.00           C
ATOM    731  CD2 LEU    90      38.711  29.300  -3.250  1.00  0.00           C
ATOM    732  C   LEU    90      38.434  29.403  -7.672  1.00  0.00           C
ATOM    733  O   LEU    90      39.200  30.365  -7.804  1.00  0.00           O
ATOM    734  N   LEU    91      38.667  28.223  -8.248  1.00  0.00           N
ATOM    735  CA  LEU    91      39.853  28.034  -9.075  1.00  0.00           C
ATOM    736  CB  LEU    91      40.140  26.546  -9.270  1.00  0.00           C
ATOM    737  CG  LEU    91      41.491  26.292  -9.941  1.00  0.00           C
ATOM    738  CD1 LEU    91      42.601  26.744  -9.027  1.00  0.00           C
ATOM    739  CD2 LEU    91      41.673  24.841 -10.335  1.00  0.00           C
ATOM    740  C   LEU    91      39.711  28.718 -10.428  1.00  0.00           C
ATOM    741  O   LEU    91      40.655  29.363 -10.896  1.00  0.00           O
ATOM    742  N   ASN    92      38.545  28.587 -11.070  1.00  0.00           N
ATOM    743  CA  ASN    92      38.331  29.228 -12.366  1.00  0.00           C
ATOM    744  CB  ASN    92      37.044  28.718 -13.011  1.00  0.00           C
ATOM    745  CG  ASN    92      37.123  27.254 -13.389  1.00  0.00           C
ATOM    746  OD1 ASN    92      36.107  26.564 -13.460  1.00  0.00           O
ATOM    747  ND2 ASN    92      38.336  26.771 -13.629  1.00  0.00           N
ATOM    748  C   ASN    92      38.289  30.744 -12.245  1.00  0.00           C
ATOM    749  O   ASN    92      38.613  31.448 -13.208  1.00  0.00           O
ATOM    750  N   PHE    93      37.876  31.262 -11.085  1.00  0.00           N
ATOM    751  CA  PHE    93      38.031  32.687 -10.816  1.00  0.00           C
ATOM    752  CB  PHE    93      37.328  33.058  -9.507  1.00  0.00           C
ATOM    753  CG  PHE    93      37.836  34.329  -8.883  1.00  0.00           C
ATOM    754  CD1 PHE    93      37.518  35.560  -9.434  1.00  0.00           C
ATOM    755  CE1 PHE    93      37.985  36.731  -8.868  1.00  0.00           C
ATOM    756  CZ  PHE    93      38.776  36.680  -7.736  1.00  0.00           C
ATOM    757  CE2 PHE    93      39.096  35.462  -7.171  1.00  0.00           C
ATOM    758  CD2 PHE    93      38.626  34.294  -7.740  1.00  0.00           C
ATOM    759  C   PHE    93      39.503  33.068 -10.766  1.00  0.00           C
ATOM    760  O   PHE    93      39.894  34.132 -11.259  1.00  0.00           O
ATOM    761  N   TYR    94      40.335  32.207 -10.182  1.00  0.00           N
ATOM    762  CA  TYR    94      41.772  32.441 -10.185  1.00  0.00           C
ATOM    763  CB  TYR    94      42.444  31.541  -9.148  1.00  0.00           C
ATOM    764  CG  TYR    94      43.817  31.993  -8.709  1.00  0.00           C
ATOM    765  CD1 TYR    94      43.970  32.874  -7.645  1.00  0.00           C
ATOM    766  CE1 TYR    94      45.228  33.285  -7.234  1.00  0.00           C
ATOM    767  CZ  TYR    94      46.347  32.814  -7.891  1.00  0.00           C
ATOM    768  OH  TYR    94      47.599  33.219  -7.491  1.00  0.00           O
ATOM    769  CE2 TYR    94      46.218  31.936  -8.948  1.00  0.00           C
ATOM    770  CD2 TYR    94      44.958  31.533  -9.350  1.00  0.00           C
ATOM    771  C   TYR    94      42.377  32.207 -11.563  1.00  0.00           C
ATOM    772  O   TYR    94      43.436  32.767 -11.866  1.00  0.00           O
ATOM    773  N   GLU    95      41.724  31.403 -12.405  1.00  0.00           N
ATOM    774  CA  GLU    95      42.181  31.227 -13.779  1.00  0.00           C
ATOM    775  CB  GLU    95      41.499  30.015 -14.415  1.00  0.00           C
ATOM    776  CG  GLU    95      41.910  28.674 -13.832  1.00  0.00           C
ATOM    777  CD  GLU    95      43.352  28.327 -14.121  1.00  0.00           C
ATOM    778  OE1 GLU    95      43.648  27.932 -15.268  1.00  0.00           O
ATOM    779  OE2 GLU    95      44.189  28.444 -13.202  1.00  0.00           O
ATOM    780  C   GLU    95      41.915  32.473 -14.615  1.00  0.00           C
ATOM    781  O   GLU    95      42.705  32.808 -15.502  1.00  0.00           O
ATOM    782  N   LYS    96      40.802  33.162 -14.355  1.00  0.00           N
ATOM    783  CA  LYS    96      40.493  34.380 -15.097  1.00  0.00           C
ATOM    784  CB  LYS    96      38.996  34.681 -15.010  1.00  0.00           C
ATOM    785  CG  LYS    96      38.538  35.863 -15.856  1.00  0.00           C
ATOM    786  CD  LYS    96      38.154  37.060 -14.998  1.00  0.00           C
ATOM    787  CE  LYS    96      38.005  38.318 -15.841  1.00  0.00           C
ATOM    788  NZ  LYS    96      37.849  39.540 -15.003  1.00  0.00           N
ATOM    789  C   LYS    96      41.309  35.563 -14.587  1.00  0.00           C
ATOM    790  O   LYS    96      41.788  36.380 -15.381  1.00  0.00           O
ATOM    791  N   GLN    97      41.476  35.668 -13.267  1.00  0.00           N
ATOM    792  CA  GLN    97      42.108  36.843 -12.673  1.00  0.00           C
ATOM    793  CB  GLN    97      41.810  36.887 -11.173  1.00  0.00           C
ATOM    794  CG  GLN    97      42.328  38.120 -10.456  1.00  0.00           C
ATOM    795  CD  GLN    97      41.687  39.396 -10.957  1.00  0.00           C
ATOM    796  OE1 GLN    97      42.297  40.162 -11.701  1.00  0.00           O
ATOM    797  NE2 GLN    97      40.448  39.633 -10.545  1.00  0.00           N
ATOM    798  C   GLN    97      43.612  36.865 -12.918  1.00  0.00           C
ATOM    799  O   GLN    97      44.190  37.932 -13.155  1.00  0.00           O
ATOM    800  N   GLU    98      44.261  35.701 -12.884  1.00  0.00           N
ATOM    801  CA  GLU    98      45.702  35.635 -13.079  1.00  0.00           C
ATOM    802  CB  GLU    98      46.331  34.687 -12.052  1.00  0.00           C
ATOM    803  CG  GLU    98      46.156  35.145 -10.612  1.00  0.00           C
ATOM    804  CD  GLU    98      47.083  36.283 -10.237  1.00  0.00           C
ATOM    805  OE1 GLU    98      48.233  36.302 -10.725  1.00  0.00           O
ATOM    806  OE2 GLU    98      46.664  37.159  -9.450  1.00  0.00           O
ATOM    807  C   GLU    98      46.103  35.195 -14.480  1.00  0.00           C
ATOM    808  O   GLU    98      47.218  35.508 -14.912  1.00  0.00           O
ATOM    809  N   GLY    99      45.234  34.482 -15.195  1.00  0.00           N
ATOM    810  CA  GLY    99      45.519  34.103 -16.565  1.00  0.00           C
ATOM    811  C   GLY    99      46.488  32.957 -16.732  1.00  0.00           C
ATOM    812  O   GLY    99      46.970  32.727 -17.845  1.00  0.00           O
ATOM    813  N   GLU   100      46.788  32.222 -15.660  1.00  0.00           N
ATOM    814  CA  GLU   100      47.811  31.185 -15.711  1.00  0.00           C
ATOM    815  CB  GLU   100      48.982  31.539 -14.791  1.00  0.00           C
ATOM    816  CG  GLU   100      49.466  32.974 -14.892  1.00  0.00           C
ATOM    817  CD  GLU   100      50.336  33.376 -13.721  1.00  0.00           C
ATOM    818  OE1 GLU   100      50.664  32.500 -12.892  1.00  0.00           O
ATOM    819  OE2 GLU   100      50.690  34.569 -13.626  1.00  0.00           O
ATOM    820  C   GLU   100      47.246  29.828 -15.313  1.00  0.00           C
ATOM    821  O   GLU   100      46.036  29.684 -15.112  1.00  0.00           O
ATOM    822  N   LYS   101      48.118  28.832 -15.202  1.00  0.00           N
ATOM    823  CA  LYS   101      47.774  27.523 -14.672  1.00  0.00           C
ATOM    824  CB  LYS   101      48.065  26.413 -15.688  1.00  0.00           C
ATOM    825  CG  LYS   101      47.398  26.617 -17.040  1.00  0.00           C
ATOM    826  CD  LYS   101      45.924  26.246 -17.001  1.00  0.00           C
ATOM    827  CE  LYS   101      45.729  24.740 -17.058  1.00  0.00           C
ATOM    828  NZ  LYS   101      46.197  24.176 -18.353  1.00  0.00           N
ATOM    829  C   LYS   101      48.563  27.292 -13.390  1.00  0.00           C
ATOM    830  O   LYS   101      49.548  27.982 -13.112  1.00  0.00           O
ATOM    831  N   LEU   102      48.120  26.317 -12.601  1.00  0.00           N
ATOM    832  CA  LEU   102      48.674  26.115 -11.271  1.00  0.00           C
ATOM    833  CB  LEU   102      47.672  26.552 -10.193  1.00  0.00           C
ATOM    834  CG  LEU   102      47.188  27.998 -10.211  1.00  0.00           C
ATOM    835  CD1 LEU   102      46.047  28.125  -9.245  1.00  0.00           C
ATOM    836  CD2 LEU   102      48.312  28.956  -9.857  1.00  0.00           C
ATOM    837  C   LEU   102      49.034  24.657 -11.040  1.00  0.00           C
ATOM    838  O   LEU   102      48.430  23.759 -11.634  1.00  0.00           O
ATOM    839  N   PRO   103      50.023  24.391 -10.176  1.00  0.00           N
ATOM    840  CD  PRO   103      51.114  25.301  -9.781  1.00  0.00           C
ATOM    841  CG  PRO   103      52.009  24.432  -8.936  1.00  0.00           C
ATOM    842  CB  PRO   103      51.725  23.022  -9.322  1.00  0.00           C
ATOM    843  CA  PRO   103      50.231  23.021  -9.660  1.00  0.00           C
ATOM    844  C   PRO   103      49.344  22.758  -8.446  1.00  0.00           C
ATOM    845  O   PRO   103      49.796  22.605  -7.302  1.00  0.00           O
ATOM    846  N   PHE   104      48.040  22.696  -8.699  1.00  0.00           N
ATOM    847  CA  PHE   104      47.031  22.667  -7.646  1.00  0.00           C
ATOM    848  CB  PHE   104      46.406  24.051  -7.464  1.00  0.00           C
ATOM    849  CG  PHE   104      45.423  24.139  -6.336  1.00  0.00           C
ATOM    850  CD1 PHE   104      45.857  24.380  -5.045  1.00  0.00           C
ATOM    851  CE1 PHE   104      44.954  24.475  -4.007  1.00  0.00           C
ATOM    852  CZ  PHE   104      43.606  24.330  -4.251  1.00  0.00           C
ATOM    853  CE2 PHE   104      43.159  24.103  -5.530  1.00  0.00           C
ATOM    854  CD2 PHE   104      44.063  24.012  -6.568  1.00  0.00           C
ATOM    855  C   PHE   104      45.981  21.638  -8.033  1.00  0.00           C
ATOM    856  O   PHE   104      45.236  21.849  -8.994  1.00  0.00           O
ATOM    857  N   LEU   105      45.916  20.535  -7.294  1.00  0.00           N
ATOM    858  CA  LEU   105      44.917  19.508  -7.545  1.00  0.00           C
ATOM    859  CB  LEU   105      45.546  18.188  -8.035  1.00  0.00           C
ATOM    860  CG  LEU   105      46.309  17.233  -7.116  1.00  0.00           C
ATOM    861  CD1 LEU   105      46.360  15.863  -7.750  1.00  0.00           C
ATOM    862  CD2 LEU   105      47.717  17.728  -6.855  1.00  0.00           C
ATOM    863  C   LEU   105      44.102  19.263  -6.286  1.00  0.00           C
ATOM    864  O   LEU   105      44.631  19.289  -5.172  1.00  0.00           O
ATOM    865  N   GLY   106      42.811  19.054  -6.474  1.00  0.00           N
ATOM    866  CA  GLY   106      41.901  18.752  -5.382  1.00  0.00           C
ATOM    867  C   GLY   106      41.103  17.508  -5.715  1.00  0.00           C
ATOM    868  O   GLY   106      40.624  17.357  -6.839  1.00  0.00           O
ATOM    869  N   LEU   107      40.966  16.625  -4.740  1.00  0.00           N
ATOM    870  CA  LEU   107      40.364  15.324  -4.965  1.00  0.00           C
ATOM    871  CB  LEU   107      41.332  14.223  -4.555  1.00  0.00           C
ATOM    872  CG  LEU   107      42.601  14.135  -5.382  1.00  0.00           C
ATOM    873  CD1 LEU   107      43.721  13.671  -4.494  1.00  0.00           C
ATOM    874  CD2 LEU   107      42.390  13.177  -6.529  1.00  0.00           C
ATOM    875  C   LEU   107      39.051  15.196  -4.209  1.00  0.00           C
ATOM    876  O   LEU   107      38.570  16.138  -3.578  1.00  0.00           O
ATOM    877  N   ALA   108      38.471  14.006  -4.288  1.00  0.00           N
ATOM    878  CA  ALA   108      37.325  13.627  -3.481  1.00  0.00           C
ATOM    879  CB  ALA   108      36.007  14.069  -4.121  1.00  0.00           C
ATOM    880  C   ALA   108      37.365  12.119  -3.321  1.00  0.00           C
ATOM    881  O   ALA   108      37.594  11.396  -4.293  1.00  0.00           O
ATOM    882  N   LEU   109      37.162  11.649  -2.097  1.00  0.00           N
ATOM    883  CA  LEU   109      37.261  10.232  -1.791  1.00  0.00           C
ATOM    884  CB  LEU   109      38.347   9.950  -0.752  1.00  0.00           C
ATOM    885  CG  LEU   109      39.739   9.568  -1.250  1.00  0.00           C
ATOM    886  CD1 LEU   109      39.652   8.236  -1.969  1.00  0.00           C
ATOM    887  CD2 LEU   109      40.347  10.628  -2.151  1.00  0.00           C
ATOM    888  C   LEU   109      35.934   9.698  -1.286  1.00  0.00           C
ATOM    889  O   LEU   109      35.189  10.389  -0.584  1.00  0.00           O
ATOM    890  N   SER   110      35.654   8.453  -1.644  1.00  0.00           N
ATOM    891  CA  SER   110      34.461   7.755  -1.195  1.00  0.00           C
ATOM    892  CB  SER   110      33.233   8.172  -2.007  1.00  0.00           C
ATOM    893  OG  SER   110      32.124   7.361  -1.674  1.00  0.00           O
ATOM    894  C   SER   110      34.726   6.261  -1.299  1.00  0.00           C
ATOM    895  O   SER   110      35.863   5.828  -1.508  1.00  0.00           O
ATOM    896  N   SER   111      33.665   5.469  -1.168  1.00  0.00           N
ATOM    897  CA  SER   111      33.789   4.022  -1.125  1.00  0.00           C
ATOM    898  CB  SER   111      32.519   3.404  -0.550  1.00  0.00           C
ATOM    899  OG  SER   111      32.291   3.848   0.775  1.00  0.00           O
ATOM    900  C   SER   111      34.071   3.464  -2.519  1.00  0.00           C
ATOM    901  O   SER   111      34.174   4.192  -3.509  1.00  0.00           O
ATOM    902  N   ARG   112      34.190   2.139  -2.593  1.00  0.00           N
ATOM    903  CA  ARG   112      34.396   1.499  -3.885  1.00  0.00           C
ATOM    904  CB  ARG   112      34.916   0.078  -3.692  1.00  0.00           C
ATOM    905  CG  ARG   112      36.412   0.018  -3.487  1.00  0.00           C
ATOM    906  CD  ARG   112      36.837  -1.240  -2.765  1.00  0.00           C
ATOM    907  NE  ARG   112      38.289  -1.365  -2.734  1.00  0.00           N
ATOM    908  CZ  ARG   112      38.953  -2.190  -1.933  1.00  0.00           C
ATOM    909  NH1 ARG   112      40.276  -2.234  -1.976  1.00  0.00           N
ATOM    910  NH2 ARG   112      38.294  -2.969  -1.087  1.00  0.00           N
ATOM    911  C   ARG   112      33.123   1.498  -4.718  1.00  0.00           C
ATOM    912  O   ARG   112      33.192   1.437  -5.949  1.00  0.00           O
ATOM    913  N   LYS   113      31.958   1.583  -4.077  1.00  0.00           N
ATOM    914  CA  LYS   113      30.698   1.635  -4.804  1.00  0.00           C
ATOM    915  CB  LYS   113      29.551   1.152  -3.914  1.00  0.00           C
ATOM    916  CG  LYS   113      29.158   2.100  -2.802  1.00  0.00           C
ATOM    917  CD  LYS   113      27.966   1.551  -2.042  1.00  0.00           C
ATOM    918  CE  LYS   113      27.491   2.513  -0.969  1.00  0.00           C
ATOM    919  NZ  LYS   113      26.349   1.950  -0.194  1.00  0.00           N
ATOM    920  C   LYS   113      30.379   3.021  -5.351  1.00  0.00           C
ATOM    921  O   LYS   113      29.338   3.189  -5.992  1.00  0.00           O
ATOM    922  N   ASN   114      31.237   4.012  -5.111  1.00  0.00           N
ATOM    923  CA  ASN   114      31.118   5.314  -5.744  1.00  0.00           C
ATOM    924  CB  ASN   114      31.147   6.429  -4.693  1.00  0.00           C
ATOM    925  CG  ASN   114      29.968   6.369  -3.752  1.00  0.00           C
ATOM    926  OD1 ASN   114      29.122   5.482  -3.851  1.00  0.00           O
ATOM    927  ND2 ASN   114      29.907   7.313  -2.825  1.00  0.00           N
ATOM    928  C   ASN   114      32.209   5.573  -6.769  1.00  0.00           C
ATOM    929  O   ASN   114      32.108   6.547  -7.522  1.00  0.00           O
ATOM    930  N   LEU   115      33.245   4.738  -6.811  1.00  0.00           N
ATOM    931  CA  LEU   115      34.318   4.819  -7.801  1.00  0.00           C
ATOM    932  CB  LEU   115      35.609   5.340  -7.188  1.00  0.00           C
ATOM    933  CG  LEU   115      35.578   6.756  -6.623  1.00  0.00           C
ATOM    934  CD1 LEU   115      36.907   7.095  -5.991  1.00  0.00           C
ATOM    935  CD2 LEU   115      35.251   7.736  -7.723  1.00  0.00           C
ATOM    936  C   LEU   115      34.486   3.412  -8.356  1.00  0.00           C
ATOM    937  O   LEU   115      35.227   2.604  -7.794  1.00  0.00           O
ATOM    938  N   CYS   116      33.798   3.116  -9.454  1.00  0.00           N
ATOM    939  CA  CYS   116      33.782   1.759  -9.977  1.00  0.00           C
ATOM    940  CB  CYS   116      32.743   0.916  -9.235  1.00  0.00           C
ATOM    941  SG  CYS   116      32.998  -0.845  -9.350  1.00  0.00           S
ATOM    942  C   CYS   116      33.474   1.788 -11.465  1.00  0.00           C
ATOM    943  O   CYS   116      32.535   2.467 -11.891  1.00  0.00           O
ATOM    944  N   ILE   117      34.263   1.056 -12.249  1.00  0.00           N
ATOM    945  CA  ILE   117      34.065   0.960 -13.685  1.00  0.00           C
ATOM    946  CB  ILE   117      35.323   1.424 -14.452  1.00  0.00           C
ATOM    947  CG2 ILE   117      34.975   1.765 -15.890  1.00  0.00           C
ATOM    948  CG1 ILE   117      35.944   2.651 -13.798  1.00  0.00           C
ATOM    949  CD1 ILE   117      37.124   3.204 -14.570  1.00  0.00           C
ATOM    950  C   ILE   117      33.671  -0.451 -14.109  1.00  0.00           C
ATOM    951  O   ILE   117      32.956  -0.624 -15.099  1.00  0.00           O
ATOM    952  N   HIE   118      34.116  -1.464 -13.365  1.00  0.00           N
ATOM    953  CA  HIE   118      34.001  -2.847 -13.812  1.00  0.00           C
ATOM    954  CB  HIE   118      34.836  -3.756 -12.916  1.00  0.00           C
ATOM    955  CG  HIE   118      34.913  -5.170 -13.395  1.00  0.00           C
ATOM    956  ND1 HIE   118      35.740  -5.562 -14.424  1.00  0.00           N
ATOM    957  CE1 HIE   118      35.604  -6.860 -14.625  1.00  0.00           C
ATOM    958  NE2 HIE   118      34.718  -7.324 -13.764  1.00  0.00           N
ATOM    959  CD2 HIE   118      34.271  -6.288 -12.981  1.00  0.00           C
ATOM    960  C   HIE   118      32.541  -3.295 -13.816  1.00  0.00           C
ATOM    961  O   HIE   118      31.866  -3.198 -12.782  1.00  0.00           O
ATOM    962  N   PRO   119      32.023  -3.784 -14.949  1.00  0.00           N
ATOM    963  CD  PRO   119      32.734  -4.086 -16.200  1.00  0.00           C
ATOM    964  CG  PRO   119      31.718  -3.744 -17.233  1.00  0.00           C
ATOM    965  CB  PRO   119      30.395  -4.121 -16.620  1.00  0.00           C
ATOM    966  CA  PRO   119      30.563  -3.886 -15.112  1.00  0.00           C
ATOM    967  C   PRO   119      29.919  -4.999 -14.306  1.00  0.00           C
ATOM    968  O   PRO   119      28.758  -4.857 -13.906  1.00  0.00           O
ATOM    969  N   GLU   120      30.627  -6.096 -14.052  1.00  0.00           N
ATOM    970  CA  GLU   120      30.052  -7.199 -13.294  1.00  0.00           C
ATOM    971  CB  GLU   120      30.848  -8.490 -13.529  1.00  0.00           C
ATOM    972  CG  GLU   120      30.831  -9.022 -14.966  1.00  0.00           C
ATOM    973  CD  GLU   120      31.837  -8.345 -15.887  1.00  0.00           C
ATOM    974  OE1 GLU   120      31.883  -8.702 -17.082  1.00  0.00           O
ATOM    975  OE2 GLU   120      32.584  -7.463 -15.415  1.00  0.00           O
ATOM    976  C   GLU   120      29.976  -6.918 -11.800  1.00  0.00           C
ATOM    977  O   GLU   120      29.315  -7.671 -11.080  1.00  0.00           O
ATOM    978  N   VAL   121      30.625  -5.860 -11.323  1.00  0.00           N
ATOM    979  CA  VAL   121      30.654  -5.555  -9.900  1.00  0.00           C
ATOM    980  CB  VAL   121      32.107  -5.606  -9.366  1.00  0.00           C
ATOM    981  CG1 VAL   121      32.915  -4.424  -9.831  1.00  0.00           C
ATOM    982  CG2 VAL   121      32.164  -5.745  -7.850  1.00  0.00           C
ATOM    983  C   VAL   121      29.982  -4.219  -9.563  1.00  0.00           C
ATOM    984  O   VAL   121      29.513  -4.052  -8.424  1.00  0.00           O
ATOM    985  N   THR   122      29.856  -3.293 -10.519  1.00  0.00           N
ATOM    986  CA  THR   122      29.216  -2.012 -10.214  1.00  0.00           C
ATOM    987  CB  THR   122      29.486  -0.996 -11.338  1.00  0.00           C
ATOM    988  CG2 THR   122      29.035  -1.486 -12.698  1.00  0.00           C
ATOM    989  OG1 THR   122      28.813   0.235 -11.039  1.00  0.00           O
ATOM    990  C   THR   122      27.711  -1.989  -9.874  1.00  0.00           C
ATOM    991  O   THR   122      27.333  -1.100  -9.102  1.00  0.00           O
ATOM    992  N   PRO   123      26.809  -2.860 -10.353  1.00  0.00           N
ATOM    993  CD  PRO   123      26.885  -4.009 -11.289  1.00  0.00           C
ATOM    994  CG  PRO   123      25.465  -4.514 -11.387  1.00  0.00           C
ATOM    995  CB  PRO   123      24.640  -3.390 -11.051  1.00  0.00           C
ATOM    996  CA  PRO   123      25.417  -2.732  -9.907  1.00  0.00           C
ATOM    997  C   PRO   123      25.109  -3.421  -8.588  1.00  0.00           C
ATOM    998  O   PRO   123      23.930  -3.582  -8.263  1.00  0.00           O
ATOM    999  N   LEU   124      26.124  -3.842  -7.836  1.00  0.00           N
ATOM   1000  CA  LEU   124      25.894  -4.453  -6.535  1.00  0.00           C
ATOM   1001  CB  LEU   124      27.163  -5.147  -6.043  1.00  0.00           C
ATOM   1002  CG  LEU   124      27.350  -6.625  -6.409  1.00  0.00           C
ATOM   1003  CD1 LEU   124      27.698  -6.812  -7.878  1.00  0.00           C
ATOM   1004  CD2 LEU   124      28.415  -7.261  -5.534  1.00  0.00           C
ATOM   1005  C   LEU   124      25.436  -3.389  -5.545  1.00  0.00           C
ATOM   1006  O   LEU   124      26.102  -2.366  -5.363  1.00  0.00           O
ATOM   1007  N   ARG   125      24.290  -3.634  -4.908  1.00  0.00           N
ATOM   1008  CA  ARG   125      23.612  -2.586  -4.151  1.00  0.00           C
ATOM   1009  CB  ARG   125      22.139  -2.952  -3.969  1.00  0.00           C
ATOM   1010  CG  ARG   125      21.444  -3.348  -5.262  1.00  0.00           C
ATOM   1011  CD  ARG   125      20.240  -4.232  -4.995  1.00  0.00           C
ATOM   1012  NE  ARG   125      19.763  -4.884  -6.210  1.00  0.00           N
ATOM   1013  CZ  ARG   125      18.836  -5.837  -6.230  1.00  0.00           C
ATOM   1014  NH1 ARG   125      18.285  -6.250  -5.098  1.00  0.00           N
ATOM   1015  NH2 ARG   125      18.461  -6.377  -7.382  1.00  0.00           N
ATOM   1016  C   ARG   125      24.274  -2.337  -2.801  1.00  0.00           C
ATOM   1017  O   ARG   125      24.611  -1.195  -2.471  1.00  0.00           O
ATOM   1018  N   PHE   126      24.464  -3.387  -2.009  1.00  0.00           N
ATOM   1019  CA  PHE   126      24.983  -3.234  -0.658  1.00  0.00           C
ATOM   1020  CB  PHE   126      24.681  -4.481   0.173  1.00  0.00           C
ATOM   1021  CG  PHE   126      23.238  -4.605   0.571  1.00  0.00           C
ATOM   1022  CD1 PHE   126      22.319  -5.205  -0.277  1.00  0.00           C
ATOM   1023  CE1 PHE   126      20.987  -5.318   0.085  1.00  0.00           C
ATOM   1024  CZ  PHE   126      20.562  -4.823   1.307  1.00  0.00           C
ATOM   1025  CE2 PHE   126      21.469  -4.220   2.161  1.00  0.00           C
ATOM   1026  CD2 PHE   126      22.798  -4.111   1.790  1.00  0.00           C
ATOM   1027  C   PHE   126      26.482  -2.961  -0.679  1.00  0.00           C
ATOM   1028  O   PHE   126      27.215  -3.495  -1.514  1.00  0.00           O
ATOM   1029  N   GLY   127      26.928  -2.113   0.251  1.00  0.00           N
ATOM   1030  CA  GLY   127      28.317  -1.688   0.261  1.00  0.00           C
ATOM   1031  C   GLY   127      29.285  -2.771   0.687  1.00  0.00           C
ATOM   1032  O   GLY   127      30.446  -2.766   0.271  1.00  0.00           O
ATOM   1033  N   LYS   128      28.830  -3.711   1.515  1.00  0.00           N
ATOM   1034  CA  LYS   128      29.676  -4.828   1.914  1.00  0.00           C
ATOM   1035  CB  LYS   128      29.179  -5.423   3.235  1.00  0.00           C
ATOM   1036  CG  LYS   128      27.717  -5.833   3.224  1.00  0.00           C
ATOM   1037  CD  LYS   128      27.202  -6.075   4.633  1.00  0.00           C
ATOM   1038  CE  LYS   128      25.743  -6.502   4.627  1.00  0.00           C
ATOM   1039  NZ  LYS   128      24.864  -5.485   3.987  1.00  0.00           N
ATOM   1040  C   LYS   128      29.749  -5.919   0.855  1.00  0.00           C
ATOM   1041  O   LYS   128      30.563  -6.838   0.991  1.00  0.00           O
ATOM   1042  N   ASP   129      28.928  -5.839  -0.193  1.00  0.00           N
ATOM   1043  CA  ASP   129      28.995  -6.817  -1.273  1.00  0.00           C
ATOM   1044  CB  ASP   129      27.617  -6.993  -1.910  1.00  0.00           C
ATOM   1045  CG  ASP   129      26.552  -7.365  -0.899  1.00  0.00           C
ATOM   1046  OD1 ASP   129      26.893  -7.529   0.291  1.00  0.00           O
ATOM   1047  OD2 ASP   129      25.374  -7.490  -1.295  1.00  0.00           O
ATOM   1048  C   ASP   129      30.018  -6.412  -2.327  1.00  0.00           C
ATOM   1049  O   ASP   129      30.718  -7.268  -2.877  1.00  0.00           O
ATOM   1050  N   VAL   130      30.117  -5.112  -2.621  1.00  0.00           N
ATOM   1051  CA  VAL   130      31.073  -4.643  -3.617  1.00  0.00           C
ATOM   1052  CB  VAL   130      30.664  -3.231  -4.097  1.00  0.00           C
ATOM   1053  CG1 VAL   130      30.939  -2.178  -3.034  1.00  0.00           C
ATOM   1054  CG2 VAL   130      31.324  -2.875  -5.426  1.00  0.00           C
ATOM   1055  C   VAL   130      32.501  -4.689  -3.077  1.00  0.00           C
ATOM   1056  O   VAL   130      33.457  -4.745  -3.859  1.00  0.00           O
ATOM   1057  N   ASP   131      32.675  -4.706  -1.753  1.00  0.00           N
ATOM   1058  CA  ASP   131      34.007  -4.857  -1.184  1.00  0.00           C
ATOM   1059  CB  ASP   131      34.013  -4.400   0.275  1.00  0.00           C
ATOM   1060  CG  ASP   131      33.607  -2.949   0.434  1.00  0.00           C
ATOM   1061  OD1 ASP   131      33.261  -2.313  -0.582  1.00  0.00           O
ATOM   1062  OD2 ASP   131      33.632  -2.443   1.575  1.00  0.00           O
ATOM   1063  C   ASP   131      34.512  -6.288  -1.281  1.00  0.00           C
ATOM   1064  O   ASP   131      35.725  -6.510  -1.223  1.00  0.00           O
ATOM   1065  N   GLY   132      33.615  -7.259  -1.426  1.00  0.00           N
ATOM   1066  CA  GLY   132      34.015  -8.647  -1.513  1.00  0.00           C
ATOM   1067  C   GLY   132      34.340  -9.085  -2.923  1.00  0.00           C
ATOM   1068  O   GLY   132      35.361  -9.736  -3.160  1.00  0.00           O
ATOM   1069  N   LYS   133      33.471  -8.732  -3.874  1.00  0.00           N
ATOM   1070  CA  LYS   133      33.686  -9.124  -5.261  1.00  0.00           C
ATOM   1071  CB  LYS   133      32.401  -8.928  -6.064  1.00  0.00           C
ATOM   1072  CG  LYS   133      32.287  -9.820  -7.288  1.00  0.00           C
ATOM   1073  CD  LYS   133      30.836 -10.098  -7.635  1.00  0.00           C
ATOM   1074  CE  LYS   133      30.721 -11.192  -8.684  1.00  0.00           C
ATOM   1075  NZ  LYS   133      29.307 -11.611  -8.890  1.00  0.00           N
ATOM   1076  C   LYS   133      34.837  -8.361  -5.901  1.00  0.00           C
ATOM   1077  O   LYS   133      35.446  -8.865  -6.851  1.00  0.00           O
ATOM   1078  N   CYS   134      35.145  -7.160  -5.409  1.00  0.00           N
ATOM   1079  CA  CYS   134      36.410  -6.527  -5.760  1.00  0.00           C
ATOM   1080  CB  CYS   134      36.447  -5.089  -5.252  1.00  0.00           C
ATOM   1081  SG  CYS   134      38.047  -4.294  -5.489  1.00  0.00           S
ATOM   1082  C   CYS   134      37.577  -7.317  -5.190  1.00  0.00           C
ATOM   1083  O   CYS   134      38.573  -7.563  -5.879  1.00  0.00           O
ATOM   1084  N   HIE   135      37.459  -7.741  -3.929  1.00  0.00           N
ATOM   1085  CA  HIE   135      38.502  -8.536  -3.292  1.00  0.00           C
ATOM   1086  CB  HIE   135      38.254  -8.616  -1.787  1.00  0.00           C
ATOM   1087  CG  HIE   135      39.446  -9.066  -1.003  1.00  0.00           C
ATOM   1088  ND1 HIE   135      39.771 -10.394  -0.841  1.00  0.00           N
ATOM   1089  CE1 HIE   135      40.866 -10.491  -0.107  1.00  0.00           C
ATOM   1090  NE2 HIE   135      41.261  -9.272   0.213  1.00  0.00           N
ATOM   1091  CD2 HIE   135      40.390  -8.362  -0.335  1.00  0.00           C
ATOM   1092  C   HIE   135      38.598  -9.937  -3.879  1.00  0.00           C
ATOM   1093  O   HIE   135      39.638 -10.585  -3.737  1.00  0.00           O
ATOM   1094  N   SER   136      37.542 -10.418  -4.539  1.00  0.00           N
ATOM   1095  CA  SER   136      37.636 -11.675  -5.266  1.00  0.00           C
ATOM   1096  CB  SER   136      36.239 -12.204  -5.587  1.00  0.00           C
ATOM   1097  OG  SER   136      36.294 -13.207  -6.585  1.00  0.00           O
ATOM   1098  C   SER   136      38.443 -11.538  -6.550  1.00  0.00           C
ATOM   1099  O   SER   136      38.846 -12.554  -7.124  1.00  0.00           O
ATOM   1100  N   LEU   137      38.682 -10.310  -7.013  1.00  0.00           N
ATOM   1101  CA  LEU   137      39.457 -10.068  -8.217  1.00  0.00           C
ATOM   1102  CB  LEU   137      38.609  -9.313  -9.251  1.00  0.00           C
ATOM   1103  CG  LEU   137      37.278  -9.965  -9.620  1.00  0.00           C
ATOM   1104  CD1 LEU   137      36.380  -8.976 -10.337  1.00  0.00           C
ATOM   1105  CD2 LEU   137      37.512 -11.195 -10.478  1.00  0.00           C
ATOM   1106  C   LEU   137      40.741  -9.290  -7.979  1.00  0.00           C
ATOM   1107  O   LEU   137      41.578  -9.228  -8.887  1.00  0.00           O
ATOM   1108  N   THR   138      40.929  -8.696  -6.801  1.00  0.00           N
ATOM   1109  CA  THR   138      42.104  -7.882  -6.523  1.00  0.00           C
ATOM   1110  CB  THR   138      41.705  -6.427  -6.230  1.00  0.00           C
ATOM   1111  CG2 THR   138      40.936  -5.818  -7.393  1.00  0.00           C
ATOM   1112  OG1 THR   138      40.916  -6.372  -5.033  1.00  0.00           O
ATOM   1113  C   THR   138      42.951  -8.398  -5.371  1.00  0.00           C
ATOM   1114  O   THR   138      43.868  -7.689  -4.939  1.00  0.00           O
ATOM   1115  N   ALA   139      42.668  -9.588  -4.849  1.00  0.00           N
ATOM   1116  CA  ALA   139      43.492 -10.146  -3.788  1.00  0.00           C
ATOM   1117  CB  ALA   139      42.802 -11.347  -3.146  1.00  0.00           C
ATOM   1118  C   ALA   139      44.854 -10.560  -4.331  1.00  0.00           C
ATOM   1119  O   ALA   139      45.012 -10.848  -5.520  1.00  0.00           O
ATOM   1120  N   SER   140      45.846 -10.584  -3.439  1.00  0.00           N
ATOM   1121  CA  SER   140      47.216 -10.881  -3.841  1.00  0.00           C
ATOM   1122  CB  SER   140      48.186 -10.494  -2.723  1.00  0.00           C
ATOM   1123  OG  SER   140      49.530 -10.642  -3.146  1.00  0.00           O
ATOM   1124  C   SER   140      47.429 -12.341  -4.217  1.00  0.00           C
ATOM   1125  O   SER   140      48.455 -12.658  -4.825  1.00  0.00           O
ATOM   1126  N   TYR   141      46.498 -13.232  -3.875  1.00  0.00           N
ATOM   1127  CA  TYR   141      46.552 -14.595  -4.383  1.00  0.00           C
ATOM   1128  CB  TYR   141      45.991 -15.583  -3.353  1.00  0.00           C
ATOM   1129  CG  TYR   141      44.664 -15.197  -2.734  1.00  0.00           C
ATOM   1130  CD1 TYR   141      43.463 -15.507  -3.363  1.00  0.00           C
ATOM   1131  CE1 TYR   141      42.249 -15.164  -2.796  1.00  0.00           C
ATOM   1132  CZ  TYR   141      42.226 -14.514  -1.580  1.00  0.00           C
ATOM   1133  OH  TYR   141      41.020 -14.172  -1.013  1.00  0.00           O
ATOM   1134  CE2 TYR   141      43.402 -14.202  -0.931  1.00  0.00           C
ATOM   1135  CD2 TYR   141      44.612 -14.549  -1.506  1.00  0.00           C
ATOM   1136  C   TYR   141      45.811 -14.754  -5.701  1.00  0.00           C
ATOM   1137  O   TYR   141      46.074 -15.714  -6.432  1.00  0.00           O
ATOM   1138  N   VAL   142      44.886 -13.842  -6.014  1.00  0.00           N
ATOM   1139  CA  VAL   142      44.255 -13.840  -7.329  1.00  0.00           C
ATOM   1140  CB  VAL   142      42.979 -12.977  -7.296  1.00  0.00           C
ATOM   1141  CG1 VAL   142      42.403 -12.781  -8.691  1.00  0.00           C
ATOM   1142  CG2 VAL   142      41.945 -13.609  -6.381  1.00  0.00           C
ATOM   1143  C   VAL   142      45.245 -13.362  -8.382  1.00  0.00           C
ATOM   1144  O   VAL   142      45.339 -13.929  -9.477  1.00  0.00           O
ATOM   1145  N   ARG   143      46.036 -12.345  -8.050  1.00  0.00           N
ATOM   1146  CA  ARG   143      47.096 -11.868  -8.928  1.00  0.00           C
ATOM   1147  CB  ARG   143      47.470 -10.429  -8.565  1.00  0.00           C
ATOM   1148  CG  ARG   143      46.285  -9.493  -8.423  1.00  0.00           C
ATOM   1149  CD  ARG   143      46.724  -8.045  -8.526  1.00  0.00           C
ATOM   1150  NE  ARG   143      47.679  -7.681  -7.486  1.00  0.00           N
ATOM   1151  CZ  ARG   143      48.490  -6.632  -7.558  1.00  0.00           C
ATOM   1152  NH1 ARG   143      48.462  -5.845  -8.624  1.00  0.00           N
ATOM   1153  NH2 ARG   143      49.330  -6.370  -6.566  1.00  0.00           N
ATOM   1154  C   ARG   143      48.343 -12.741  -8.884  1.00  0.00           C
ATOM   1155  O   ARG   143      49.299 -12.456  -9.614  1.00  0.00           O
ATOM   1156  N   ALA   144      48.363 -13.781  -8.045  1.00  0.00           N
ATOM   1157  CA  ALA   144      49.529 -14.653  -7.965  1.00  0.00           C
ATOM   1158  CB  ALA   144      49.448 -15.526  -6.714  1.00  0.00           C
ATOM   1159  C   ALA   144      49.662 -15.517  -9.213  1.00  0.00           C
ATOM   1160  O   ALA   144      50.776 -15.756  -9.693  1.00  0.00           O
ATOM   1161  N   GLN   145      48.542 -16.001  -9.748  1.00  0.00           N
ATOM   1162  CA  GLN   145      48.566 -16.704 -11.022  1.00  0.00           C
ATOM   1163  CB  GLN   145      47.432 -17.725 -11.096  1.00  0.00           C
ATOM   1164  CG  GLN   145      46.064 -17.090 -11.158  1.00  0.00           C
ATOM   1165  CD  GLN   145      45.388 -17.055  -9.811  1.00  0.00           C
ATOM   1166  OE1 GLN   145      45.996 -17.380  -8.794  1.00  0.00           O
ATOM   1167  NE2 GLN   145      44.125 -16.652  -9.793  1.00  0.00           N
ATOM   1168  C   GLN   145      48.462 -15.762 -12.213  1.00  0.00           C
ATOM   1169  O   GLN   145      48.604 -16.215 -13.353  1.00  0.00           O
ATOM   1170  N   TYR   146      48.217 -14.475 -11.980  1.00  0.00           N
ATOM   1171  CA  TYR   146      48.180 -13.509 -13.067  1.00  0.00           C
ATOM   1172  CB  TYR   146      47.297 -12.318 -12.690  1.00  0.00           C
ATOM   1173  CG  TYR   146      46.624 -11.681 -13.882  1.00  0.00           C
ATOM   1174  CD1 TYR   146      45.641 -12.359 -14.593  1.00  0.00           C
ATOM   1175  CE1 TYR   146      45.028 -11.780 -15.688  1.00  0.00           C
ATOM   1176  CZ  TYR   146      45.396 -10.510 -16.082  1.00  0.00           C
ATOM   1177  OH  TYR   146      44.794  -9.927 -17.170  1.00  0.00           O
ATOM   1178  CE2 TYR   146      46.368  -9.817 -15.392  1.00  0.00           C
ATOM   1179  CD2 TYR   146      46.978 -10.405 -14.302  1.00  0.00           C
ATOM   1180  C   TYR   146      49.566 -13.026 -13.472  1.00  0.00           C
ATOM   1181  O   TYR   146      49.677 -12.218 -14.399  1.00  0.00           O
ATOM   1182  N   GLN   147      50.621 -13.498 -12.804  1.00  0.00           N
ATOM   1183  CA  GLN   147      51.964 -13.359 -13.350  1.00  0.00           C
ATOM   1184  CB  GLN   147      53.007 -13.742 -12.298  1.00  0.00           C
ATOM   1185  CG  GLN   147      52.669 -13.293 -10.882  1.00  0.00           C
ATOM   1186  CD  GLN   147      52.834 -11.800 -10.682  1.00  0.00           C
ATOM   1187  OE1 GLN   147      51.854 -11.069 -10.545  1.00  0.00           O
ATOM   1188  NE2 GLN   147      54.079 -11.341 -10.658  1.00  0.00           N
ATOM   1189  C   GLN   147      52.146 -14.211 -14.599  1.00  0.00           C
ATOM   1190  O   GLN   147      53.007 -13.901 -15.429  1.00  0.00           O
ATOM   1191  N   HIE   148      51.357 -15.281 -14.740  1.00  0.00           N
ATOM   1192  CA  HIE   148      51.306 -16.062 -15.968  1.00  0.00           C
ATOM   1193  CB  HIE   148      50.715 -17.446 -15.692  1.00  0.00           C
ATOM   1194  CG  HIE   148      51.355 -18.165 -14.546  1.00  0.00           C
ATOM   1195  ND1 HIE   148      52.343 -19.108 -14.720  1.00  0.00           N
ATOM   1196  CE1 HIE   148      52.713 -19.578 -13.543  1.00  0.00           C
ATOM   1197  NE2 HIE   148      51.995 -18.977 -12.610  1.00  0.00           N
ATOM   1198  CD2 HIE   148      51.135 -18.092 -13.211  1.00  0.00           C
ATOM   1199  C   HIE   148      50.487 -15.384 -17.056  1.00  0.00           C
ATOM   1200  O   HIE   148      50.675 -15.708 -18.236  1.00  0.00           O
ATOM   1201  N   ASP   149      49.586 -14.470 -16.671  1.00  0.00           N
ATOM   1202  CA  ASP   149      48.653 -13.762 -17.558  1.00  0.00           C
ATOM   1203  CB  ASP   149      49.391 -12.799 -18.500  1.00  0.00           C
ATOM   1204  CG  ASP   149      49.628 -11.439 -17.876  1.00  0.00           C
ATOM   1205  OD1 ASP   149      48.652 -10.820 -17.409  1.00  0.00           O
ATOM   1206  OD2 ASP   149      50.792 -10.985 -17.858  1.00  0.00           O
ATOM   1207  C   ASP   149      47.774 -14.743 -18.340  1.00  0.00           C
ATOM   1208  O   ASP   149      47.774 -14.782 -19.571  1.00  0.00           O
ATOM   1209  N   THR   150      47.016 -15.540 -17.591  1.00  0.00           N
ATOM   1210  CA  THR   150      46.121 -16.526 -18.177  1.00  0.00           C
ATOM   1211  CB  THR   150      46.084 -17.786 -17.316  1.00  0.00           C
ATOM   1212  CG2 THR   150      47.463 -18.408 -17.226  1.00  0.00           C
ATOM   1213  OG1 THR   150      45.625 -17.454 -15.999  1.00  0.00           O
ATOM   1214  C   THR   150      44.722 -15.935 -18.346  1.00  0.00           C
ATOM   1215  O   THR   150      44.489 -14.746 -18.115  1.00  0.00           O
ATOM   1216  N   SER   151      43.774 -16.770 -18.764  1.00  0.00           N
ATOM   1217  CA  SER   151      42.365 -16.385 -18.847  1.00  0.00           C
ATOM   1218  CB  SER   151      41.723 -17.001 -20.086  1.00  0.00           C
ATOM   1219  OG  SER   151      42.008 -16.232 -21.241  1.00  0.00           O
ATOM   1220  C   SER   151      41.622 -16.787 -17.573  1.00  0.00           C
ATOM   1221  O   SER   151      40.605 -17.483 -17.599  1.00  0.00           O
ATOM   1222  N   LEU   152      42.152 -16.333 -16.441  1.00  0.00           N
ATOM   1223  CA  LEU   152      41.587 -16.584 -15.130  1.00  0.00           C
ATOM   1224  CB  LEU   152      42.619 -17.308 -14.238  1.00  0.00           C
ATOM   1225  CG  LEU   152      42.132 -18.371 -13.245  1.00  0.00           C
ATOM   1226  CD1 LEU   152      41.292 -19.404 -13.974  1.00  0.00           C
ATOM   1227  CD2 LEU   152      43.288 -19.057 -12.554  1.00  0.00           C
ATOM   1228  C   LEU   152      41.178 -15.243 -14.526  1.00  0.00           C
ATOM   1229  O   LEU   152      41.868 -14.246 -14.766  1.00  0.00           O
ATOM   1230  N   PRO   153      40.056 -15.174 -13.787  1.00  0.00           N
ATOM   1231  CD  PRO   153      39.170 -16.283 -13.398  1.00  0.00           C
ATOM   1232  CG  PRO   153      38.360 -15.677 -12.307  1.00  0.00           C
ATOM   1233  CB  PRO   153      38.138 -14.271 -12.751  1.00  0.00           C
ATOM   1234  CA  PRO   153      39.417 -13.877 -13.502  1.00  0.00           C
ATOM   1235  C   PRO   153      40.260 -12.919 -12.672  1.00  0.00           C
ATOM   1236  O   PRO   153      41.090 -13.320 -11.854  1.00  0.00           O
ATOM   1237  N   HIE   154      40.016 -11.634 -12.901  1.00  0.00           N
ATOM   1238  CA  HIE   154      40.870 -10.539 -12.461  1.00  0.00           C
ATOM   1239  CB  HIE   154      42.181 -10.519 -13.243  1.00  0.00           C
ATOM   1240  CG  HIE   154      41.992 -10.256 -14.703  1.00  0.00           C
ATOM   1241  ND1 HIE   154      42.125  -9.003 -15.257  1.00  0.00           N
ATOM   1242  CE1 HIE   154      41.885  -9.068 -16.554  1.00  0.00           C
ATOM   1243  NE2 HIE   154      41.601 -10.321 -16.862  1.00  0.00           N
ATOM   1244  CD2 HIE   154      41.652 -11.083 -15.721  1.00  0.00           C
ATOM   1245  C   HIE   154      40.099  -9.245 -12.679  1.00  0.00           C
ATOM   1246  O   HIE   154      38.945  -9.253 -13.118  1.00  0.00           O
ATOM   1247  N   CYS   155      40.750  -8.129 -12.373  1.00  0.00           N
ATOM   1248  CA  CYS   155      40.261  -6.806 -12.733  1.00  0.00           C
ATOM   1249  CB  CYS   155      40.304  -5.850 -11.543  1.00  0.00           C
ATOM   1250  SG  CYS   155      39.773  -4.186 -11.963  1.00  0.00           S
ATOM   1251  C   CYS   155      41.111  -6.259 -13.869  1.00  0.00           C
ATOM   1252  O   CYS   155      42.339  -6.223 -13.761  1.00  0.00           O
ATOM   1253  N   ARG   156      40.456  -5.853 -14.957  1.00  0.00           N
ATOM   1254  CA  ARG   156      41.176  -5.276 -16.086  1.00  0.00           C
ATOM   1255  CB  ARG   156      40.227  -5.154 -17.283  1.00  0.00           C
ATOM   1256  CG  ARG   156      40.670  -4.209 -18.386  1.00  0.00           C
ATOM   1257  CD  ARG   156      39.476  -3.566 -19.073  1.00  0.00           C
ATOM   1258  NE  ARG   156      39.857  -2.365 -19.810  1.00  0.00           N
ATOM   1259  CZ  ARG   156      38.996  -1.451 -20.245  1.00  0.00           C
ATOM   1260  NH1 ARG   156      37.698  -1.601 -20.023  1.00  0.00           N
ATOM   1261  NH2 ARG   156      39.433  -0.390 -20.906  1.00  0.00           N
ATOM   1262  C   ARG   156      41.786  -3.929 -15.725  1.00  0.00           C
ATOM   1263  O   ARG   156      42.918  -3.632 -16.123  1.00  0.00           O
ATOM   1264  N   PHE   157      41.078  -3.134 -14.923  1.00  0.00           N
ATOM   1265  CA  PHE   157      41.516  -1.779 -14.612  1.00  0.00           C
ATOM   1266  CB  PHE   157      40.326  -0.950 -14.130  1.00  0.00           C
ATOM   1267  CG  PHE   157      39.141  -1.009 -15.048  1.00  0.00           C
ATOM   1268  CD1 PHE   157      39.085  -0.207 -16.176  1.00  0.00           C
ATOM   1269  CE1 PHE   157      37.995  -0.259 -17.022  1.00  0.00           C
ATOM   1270  CZ  PHE   157      36.953  -1.120 -16.748  1.00  0.00           C
ATOM   1271  CE2 PHE   157      36.996  -1.921 -15.627  1.00  0.00           C
ATOM   1272  CD2 PHE   157      38.083  -1.864 -14.783  1.00  0.00           C
ATOM   1273  C   PHE   157      42.630  -1.762 -13.571  1.00  0.00           C
ATOM   1274  O   PHE   157      43.527  -0.915 -13.638  1.00  0.00           O
ATOM   1275  N   TYR   158      42.580  -2.677 -12.599  1.00  0.00           N
ATOM   1276  CA  TYR   158      43.562  -2.666 -11.519  1.00  0.00           C
ATOM   1277  CB  TYR   158      43.085  -3.551 -10.370  1.00  0.00           C
ATOM   1278  CG  TYR   158      44.022  -3.587  -9.184  1.00  0.00           C
ATOM   1279  CD1 TYR   158      44.543  -2.414  -8.652  1.00  0.00           C
ATOM   1280  CE1 TYR   158      45.399  -2.439  -7.569  1.00  0.00           C
ATOM   1281  CZ  TYR   158      45.739  -3.646  -7.000  1.00  0.00           C
ATOM   1282  OH  TYR   158      46.591  -3.672  -5.920  1.00  0.00           O
ATOM   1283  CE2 TYR   158      45.234  -4.826  -7.506  1.00  0.00           C
ATOM   1284  CD2 TYR   158      44.379  -4.791  -8.592  1.00  0.00           C
ATOM   1285  C   TYR   158      44.940  -3.109 -11.998  1.00  0.00           C
ATOM   1286  O   TYR   158      45.953  -2.578 -11.529  1.00  0.00           O
ATOM   1287  N   GLU   159      45.007  -4.063 -12.928  1.00  0.00           N
ATOM   1288  CA  GLU   159      46.306  -4.468 -13.452  1.00  0.00           C
ATOM   1289  CB  GLU   159      46.207  -5.832 -14.132  1.00  0.00           C
ATOM   1290  CG  GLU   159      45.496  -6.894 -13.314  1.00  0.00           C
ATOM   1291  CD  GLU   159      46.403  -7.618 -12.341  1.00  0.00           C
ATOM   1292  OE1 GLU   159      47.600  -7.273 -12.249  1.00  0.00           O
ATOM   1293  OE2 GLU   159      45.915  -8.553 -11.674  1.00  0.00           O
ATOM   1294  C   GLU   159      46.861  -3.434 -14.421  1.00  0.00           C
ATOM   1295  O   GLU   159      48.081  -3.353 -14.606  1.00  0.00           O
ATOM   1296  N   GLU   160      45.991  -2.639 -15.043  1.00  0.00           N
ATOM   1297  CA  GLU   160      46.435  -1.547 -15.900  1.00  0.00           C
ATOM   1298  CB  GLU   160      45.347  -1.193 -16.917  1.00  0.00           C
ATOM   1299  CG  GLU   160      45.221  -2.168 -18.074  1.00  0.00           C
ATOM   1300  CD  GLU   160      44.043  -1.849 -18.975  1.00  0.00           C
ATOM   1301  OE1 GLU   160      43.179  -1.045 -18.563  1.00  0.00           O
ATOM   1302  OE2 GLU   160      43.982  -2.398 -20.094  1.00  0.00           O
ATOM   1303  C   GLU   160      46.809  -0.299 -15.117  1.00  0.00           C
ATOM   1304  O   GLU   160      47.322   0.653 -15.714  1.00  0.00           O
ATOM   1305  N   PHE   161      46.571  -0.278 -13.806  1.00  0.00           N
ATOM   1306  CA  PHE   161      46.827   0.911 -13.002  1.00  0.00           C
ATOM   1307  CB  PHE   161      45.852   0.974 -11.824  1.00  0.00           C
ATOM   1308  CG  PHE   161      46.196   2.032 -10.822  1.00  0.00           C
ATOM   1309  CD1 PHE   161      46.139   3.370 -11.169  1.00  0.00           C
ATOM   1310  CE1 PHE   161      46.460   4.351 -10.253  1.00  0.00           C
ATOM   1311  CZ  PHE   161      46.846   3.997  -8.976  1.00  0.00           C
ATOM   1312  CE2 PHE   161      46.908   2.663  -8.617  1.00  0.00           C
ATOM   1313  CD2 PHE   161      46.586   1.689  -9.539  1.00  0.00           C
ATOM   1314  C   PHE   161      48.265   0.964 -12.499  1.00  0.00           C
ATOM   1315  O   PHE   161      48.980   1.939 -12.747  1.00  0.00           O
ATOM   1316  N   ASP   162      48.707  -0.079 -11.798  1.00  0.00           N
ATOM   1317  CA  ASP   162      50.018  -0.072 -11.158  1.00  0.00           C
ATOM   1318  CB  ASP   162      50.088  -1.172 -10.099  1.00  0.00           C
ATOM   1319  CG  ASP   162      49.523  -2.486 -10.588  1.00  0.00           C
ATOM   1320  OD1 ASP   162      48.986  -2.518 -11.714  1.00  0.00           O
ATOM   1321  OD2 ASP   162      49.613  -3.484  -9.845  1.00  0.00           O
ATOM   1322  C   ASP   162      51.174  -0.231 -12.139  1.00  0.00           C
ATOM   1323  O   ASP   162      52.332  -0.143 -11.718  1.00  0.00           O
ATOM   1324  N   ALA   163      50.900  -0.463 -13.421  1.00  0.00           N
ATOM   1325  CA  ALA   163      51.946  -0.472 -14.431  1.00  0.00           C
ATOM   1326  CB  ALA   163      51.590  -1.452 -15.552  1.00  0.00           C
ATOM   1327  C   ALA   163      52.204   0.904 -15.030  1.00  0.00           C
ATOM   1328  O   ALA   163      53.287   1.129 -15.582  1.00  0.00           O
ATOM   1329  N   HIE   164      51.241   1.823 -14.940  1.00  0.00           N
ATOM   1330  CA  HIE   164      51.395   3.149 -15.530  1.00  0.00           C
ATOM   1331  CB  HIE   164      50.592   3.254 -16.837  1.00  0.00           C
ATOM   1332  CG  HIE   164      50.812   2.112 -17.780  1.00  0.00           C
ATOM   1333  ND1 HIE   164      50.065   0.954 -17.734  1.00  0.00           N
ATOM   1334  CE1 HIE   164      50.478   0.129 -18.679  1.00  0.00           C
ATOM   1335  NE2 HIE   164      51.466   0.708 -19.336  1.00  0.00           N
ATOM   1336  CD2 HIE   164      51.694   1.950 -18.794  1.00  0.00           C
ATOM   1337  C   HIE   164      50.979   4.301 -14.624  1.00  0.00           C
ATOM   1338  O   HIE   164      51.261   5.450 -14.974  1.00  0.00           O
ATOM   1339  N   GLY   165      50.332   4.052 -13.489  1.00  0.00           N
ATOM   1340  CA  GLY   165      49.779   5.106 -12.667  1.00  0.00           C
ATOM   1341  C   GLY   165      50.644   5.604 -11.535  1.00  0.00           C
ATOM   1342  O   GLY   165      50.178   6.420 -10.735  1.00  0.00           O
ATOM   1343  N   ARG   166      51.886   5.139 -11.432  1.00  0.00           N
ATOM   1344  CA  ARG   166      52.804   5.622 -10.408  1.00  0.00           C
ATOM   1345  CB  ARG   166      53.554   4.449  -9.766  1.00  0.00           C
ATOM   1346  CG  ARG   166      52.842   3.802  -8.587  1.00  0.00           C
ATOM   1347  CD  ARG   166      51.861   2.736  -9.039  1.00  0.00           C
ATOM   1348  NE  ARG   166      51.544   1.795  -7.971  1.00  0.00           N
ATOM   1349  CZ  ARG   166      50.582   1.977  -7.073  1.00  0.00           C
ATOM   1350  NH1 ARG   166      50.364   1.063  -6.138  1.00  0.00           N
ATOM   1351  NH2 ARG   166      49.838   3.073  -7.110  1.00  0.00           N
ATOM   1352  C   ARG   166      53.818   6.622 -10.939  1.00  0.00           C
ATOM   1353  O   ARG   166      54.325   7.443 -10.168  1.00  0.00           O
ATOM   1354  N   GLU   167      54.121   6.573 -12.238  1.00  0.00           N
ATOM   1355  CA  GLU   167      55.171   7.421 -12.792  1.00  0.00           C
ATOM   1356  CB  GLU   167      55.663   6.847 -14.122  1.00  0.00           C
ATOM   1357  CG  GLU   167      56.411   5.521 -14.012  1.00  0.00           C
ATOM   1358  CD  GLU   167      55.490   4.313 -14.009  1.00  0.00           C
ATOM   1359  OE1 GLU   167      54.263   4.495 -14.158  1.00  0.00           O
ATOM   1360  OE2 GLU   167      55.995   3.180 -13.855  1.00  0.00           O
ATOM   1361  C   GLU   167      54.693   8.854 -12.977  1.00  0.00           C
ATOM   1362  O   GLU   167      55.434   9.803 -12.696  1.00  0.00           O
ATOM   1363  N   VAL   168      53.470   9.034 -13.450  1.00  0.00           N
ATOM   1364  CA  VAL   168      52.906  10.352 -13.730  1.00  0.00           C
ATOM   1365  CB  VAL   168      52.456  10.487 -15.204  1.00  0.00           C
ATOM   1366  CG1 VAL   168      51.531   9.347 -15.651  1.00  0.00           C
ATOM   1367  CG2 VAL   168      51.806  11.842 -15.458  1.00  0.00           C
ATOM   1368  C   VAL   168      51.758  10.608 -12.757  1.00  0.00           C
ATOM   1369  O   VAL   168      50.921   9.721 -12.551  1.00  0.00           O
ATOM   1370  N   PRO   169      51.730  11.748 -12.077  1.00  0.00           N
ATOM   1371  CD  PRO   169      52.812  12.746 -11.980  1.00  0.00           C
ATOM   1372  CG  PRO   169      52.322  13.695 -10.907  1.00  0.00           C
ATOM   1373  CB  PRO   169      51.278  12.963 -10.133  1.00  0.00           C
ATOM   1374  CA  PRO   169      50.620  12.065 -11.179  1.00  0.00           C
ATOM   1375  C   PRO   169      49.514  12.799 -11.931  1.00  0.00           C
ATOM   1376  O   PRO   169      49.589  13.027 -13.136  1.00  0.00           O
ATOM   1377  N   LEU   170      48.476  13.163 -11.194  1.00  0.00           N
ATOM   1378  CA  LEU   170      47.432  14.006 -11.761  1.00  0.00           C
ATOM   1379  CB  LEU   170      46.147  13.891 -10.952  1.00  0.00           C
ATOM   1380  CG  LEU   170      45.696  12.470 -10.611  1.00  0.00           C
ATOM   1381  CD1 LEU   170      44.404  12.498  -9.820  1.00  0.00           C
ATOM   1382  CD2 LEU   170      45.533  11.639 -11.871  1.00  0.00           C
ATOM   1383  C   LEU   170      47.916  15.452 -11.787  1.00  0.00           C
ATOM   1384  O   LEU   170      48.344  15.971 -10.753  1.00  0.00           O
ATOM   1385  N   PRO   171      47.894  16.116 -12.947  1.00  0.00           N
ATOM   1386  CD  PRO   171      47.339  15.657 -14.229  1.00  0.00           C
ATOM   1387  CG  PRO   171      48.206  16.355 -15.214  1.00  0.00           C
ATOM   1388  CB  PRO   171      48.521  17.692 -14.581  1.00  0.00           C
ATOM   1389  CA  PRO   171      48.538  17.434 -13.065  1.00  0.00           C
ATOM   1390  C   PRO   171      47.841  18.566 -12.319  1.00  0.00           C
ATOM   1391  O   PRO   171      48.460  19.252 -11.498  1.00  0.00           O
ATOM   1392  N   ALA   172      46.554  18.750 -12.589  1.00  0.00           N
ATOM   1393  CA  ALA   172      45.780  19.892 -12.114  1.00  0.00           C
ATOM   1394  CB  ALA   172      46.168  21.169 -12.878  1.00  0.00           C
ATOM   1395  C   ALA   172      44.307  19.531 -12.272  1.00  0.00           C
ATOM   1396  O   ALA   172      43.974  18.359 -12.478  1.00  0.00           O
ATOM   1397  N   GLY   173      43.426  20.529 -12.192  1.00  0.00           N
ATOM   1398  CA  GLY   173      42.048  20.256 -12.551  1.00  0.00           C
ATOM   1399  C   GLY   173      41.243  19.480 -11.532  1.00  0.00           C
ATOM   1400  O   GLY   173      41.185  18.251 -11.631  1.00  0.00           O
ATOM   1401  N   ILE   174      40.727  20.181 -10.511  1.00  0.00           N
ATOM   1402  CA  ILE   174      39.954  19.650  -9.383  1.00  0.00           C
ATOM   1403  CB  ILE   174      39.234  20.791  -8.645  1.00  0.00           C
ATOM   1404  CG2 ILE   174      38.747  20.321  -7.289  1.00  0.00           C
ATOM   1405  CG1 ILE   174      40.135  22.014  -8.522  1.00  0.00           C
ATOM   1406  CD1 ILE   174      41.274  21.842  -7.572  1.00  0.00           C
ATOM   1407  C   ILE   174      38.924  18.614  -9.809  1.00  0.00           C
ATOM   1408  O   ILE   174      38.097  18.865 -10.691  1.00  0.00           O
ATOM   1409  N   TYR   175      38.975  17.446  -9.181  1.00  0.00           N
ATOM   1410  CA  TYR   175      38.246  16.269  -9.625  1.00  0.00           C
ATOM   1411  CB  TYR   175      39.165  15.049  -9.655  1.00  0.00           C
ATOM   1412  CG  TYR   175      40.344  15.189 -10.586  1.00  0.00           C
ATOM   1413  CD1 TYR   175      40.177  15.123 -11.961  1.00  0.00           C
ATOM   1414  CE1 TYR   175      41.253  15.248 -12.819  1.00  0.00           C
ATOM   1415  CZ  TYR   175      42.514  15.445 -12.302  1.00  0.00           C
ATOM   1416  OH  TYR   175      43.584  15.571 -13.156  1.00  0.00           O
ATOM   1417  CE2 TYR   175      42.708  15.514 -10.938  1.00  0.00           C
ATOM   1418  CD2 TYR   175      41.624  15.388 -10.089  1.00  0.00           C
ATOM   1419  C   TYR   175      37.073  16.005  -8.699  1.00  0.00           C
ATOM   1420  O   TYR   175      37.226  16.029  -7.475  1.00  0.00           O
ATOM   1421  N   ASN   176      35.909  15.749  -9.281  1.00  0.00           N
ATOM   1422  CA  ASN   176      34.780  15.225  -8.527  1.00  0.00           C
ATOM   1423  CB  ASN   176      33.464  15.612  -9.193  1.00  0.00           C
ATOM   1424  CG  ASN   176      33.032  17.021  -8.862  1.00  0.00           C
ATOM   1425  OD1 ASN   176      32.199  17.240  -7.985  1.00  0.00           O
ATOM   1426  ND2 ASN   176      33.574  17.987  -9.591  1.00  0.00           N
ATOM   1427  C   ASN   176      34.931  13.709  -8.425  1.00  0.00           C
ATOM   1428  O   ASN   176      35.970  13.137  -8.764  1.00  0.00           O
ATOM   1429  N   LEU   177      33.888  13.027  -7.958  1.00  0.00           N
ATOM   1430  CA  LEU   177      33.876  11.575  -8.089  1.00  0.00           C
ATOM   1431  CB  LEU   177      32.852  10.962  -7.140  1.00  0.00           C
ATOM   1432  CG  LEU   177      33.144  11.088  -5.649  1.00  0.00           C
ATOM   1433  CD1 LEU   177      32.116  10.310  -4.873  1.00  0.00           C
ATOM   1434  CD2 LEU   177      34.533  10.586  -5.341  1.00  0.00           C
ATOM   1435  C   LEU   177      33.586  11.168  -9.525  1.00  0.00           C
ATOM   1436  O   LEU   177      34.125  10.170 -10.017  1.00  0.00           O
ATOM   1437  N   ASP   178      32.741  11.936 -10.217  1.00  0.00           N
ATOM   1438  CA  ASP   178      32.415  11.624 -11.603  1.00  0.00           C
ATOM   1439  CB  ASP   178      31.146  12.365 -12.017  1.00  0.00           C
ATOM   1440  CG  ASP   178      30.007  12.157 -11.040  1.00  0.00           C
ATOM   1441  OD1 ASP   178      30.166  12.524  -9.858  1.00  0.00           O
ATOM   1442  OD2 ASP   178      28.953  11.629 -11.453  1.00  0.00           O
ATOM   1443  C   ASP   178      33.562  11.973 -12.540  1.00  0.00           C
ATOM   1444  O   ASP   178      33.709  11.348 -13.596  1.00  0.00           O
ATOM   1445  N   ASP   179      34.377  12.964 -12.179  1.00  0.00           N
ATOM   1446  CA  ASP   179      35.544  13.284 -12.991  1.00  0.00           C
ATOM   1447  CB  ASP   179      36.071  14.672 -12.629  1.00  0.00           C
ATOM   1448  CG  ASP   179      36.969  15.259 -13.704  1.00  0.00           C
ATOM   1449  OD1 ASP   179      37.085  14.657 -14.790  1.00  0.00           O
ATOM   1450  OD2 ASP   179      37.557  16.334 -13.462  1.00  0.00           O
ATOM   1451  C   ASP   179      36.637  12.238 -12.824  1.00  0.00           C
ATOM   1452  O   ASP   179      37.391  11.977 -13.766  1.00  0.00           O
ATOM   1453  N   LEU   180      36.734  11.624 -11.644  1.00  0.00           N
ATOM   1454  CA  LEU   180      37.718  10.568 -11.442  1.00  0.00           C
ATOM   1455  CB  LEU   180      37.925  10.312  -9.950  1.00  0.00           C
ATOM   1456  CG  LEU   180      38.838  11.287  -9.213  1.00  0.00           C
ATOM   1457  CD1 LEU   180      38.819  10.994  -7.728  1.00  0.00           C
ATOM   1458  CD2 LEU   180      40.250  11.203  -9.760  1.00  0.00           C
ATOM   1459  C   LEU   180      37.314   9.278 -12.138  1.00  0.00           C
ATOM   1460  O   LEU   180      38.183   8.494 -12.530  1.00  0.00           O
ATOM   1461  N   LYS   181      36.014   9.036 -12.296  1.00  0.00           N
ATOM   1462  CA  LYS   181      35.576   7.892 -13.085  1.00  0.00           C
ATOM   1463  CB  LYS   181      34.127   7.543 -12.750  1.00  0.00           C
ATOM   1464  CG  LYS   181      33.920   7.137 -11.309  1.00  0.00           C
ATOM   1465  CD  LYS   181      32.469   7.290 -10.898  1.00  0.00           C
ATOM   1466  CE  LYS   181      31.644   6.096 -11.331  1.00  0.00           C
ATOM   1467  NZ  LYS   181      30.281   6.132 -10.738  1.00  0.00           N
ATOM   1468  C   LYS   181      35.732   8.162 -14.574  1.00  0.00           C
ATOM   1469  O   LYS   181      36.038   7.246 -15.343  1.00  0.00           O
ATOM   1470  N   ALA   182      35.528   9.414 -14.997  1.00  0.00           N
ATOM   1471  CA  ALA   182      35.706   9.764 -16.401  1.00  0.00           C
ATOM   1472  CB  ALA   182      35.080  11.127 -16.688  1.00  0.00           C
ATOM   1473  C   ALA   182      37.178   9.761 -16.787  1.00  0.00           C
ATOM   1474  O   ALA   182      37.534   9.348 -17.896  1.00  0.00           O
ATOM   1475  N   LEU   183      38.045  10.239 -15.892  1.00  0.00           N
ATOM   1476  CA  LEU   183      39.482  10.103 -16.100  1.00  0.00           C
ATOM   1477  CB  LEU   183      40.238  10.922 -15.054  1.00  0.00           C
ATOM   1478  CG  LEU   183      41.748  10.745 -14.905  1.00  0.00           C
ATOM   1479  CD1 LEU   183      42.464  11.168 -16.173  1.00  0.00           C
ATOM   1480  CD2 LEU   183      42.247  11.539 -13.717  1.00  0.00           C
ATOM   1481  C   LEU   183      39.907   8.642 -16.056  1.00  0.00           C
ATOM   1482  O   LEU   183      40.803   8.231 -16.800  1.00  0.00           O
ATOM   1483  N   GLY   184      39.262   7.838 -15.212  1.00  0.00           N
ATOM   1484  CA  GLY   184      39.557   6.419 -15.186  1.00  0.00           C
ATOM   1485  C   GLY   184      38.983   5.670 -16.370  1.00  0.00           C
ATOM   1486  O   GLY   184      39.479   4.598 -16.728  1.00  0.00           O
ATOM   1487  N   ARG   185      37.933   6.210 -16.988  1.00  0.00           N
ATOM   1488  CA  ARG   185      37.338   5.565 -18.154  1.00  0.00           C
ATOM   1489  CB  ARG   185      35.947   6.141 -18.424  1.00  0.00           C
ATOM   1490  CG  ARG   185      35.104   5.312 -19.371  1.00  0.00           C
ATOM   1491  CD  ARG   185      34.420   4.179 -18.638  1.00  0.00           C
ATOM   1492  NE  ARG   185      33.853   4.617 -17.366  1.00  0.00           N
ATOM   1493  CZ  ARG   185      32.652   5.166 -17.229  1.00  0.00           C
ATOM   1494  NH1 ARG   185      31.881   5.349 -18.291  1.00  0.00           N
ATOM   1495  NH2 ARG   185      32.220   5.533 -16.032  1.00  0.00           N
ATOM   1496  C   ARG   185      38.223   5.723 -19.384  1.00  0.00           C
ATOM   1497  O   ARG   185      38.654   4.734 -19.985  1.00  0.00           O
ATOM   1498  N   ARG   186      38.512   6.968 -19.766  1.00  0.00           N
ATOM   1499  CA  ARG   186      39.244   7.246 -20.994  1.00  0.00           C
ATOM   1500  CB  ARG   186      39.068   8.714 -21.386  1.00  0.00           C
ATOM   1501  CG  ARG   186      39.744   9.698 -20.454  1.00  0.00           C
ATOM   1502  CD  ARG   186      39.662  11.109 -21.010  1.00  0.00           C
ATOM   1503  NE  ARG   186      40.126  12.108 -20.052  1.00  0.00           N
ATOM   1504  CZ  ARG   186      41.396  12.466 -19.899  1.00  0.00           C
ATOM   1505  NH1 ARG   186      42.340  11.910 -20.645  1.00  0.00           N
ATOM   1506  NH2 ARG   186      41.724  13.384 -19.000  1.00  0.00           N
ATOM   1507  C   ARG   186      40.727   6.915 -20.905  1.00  0.00           C
ATOM   1508  O   ARG   186      41.406   6.921 -21.936  1.00  0.00           O
ATOM   1509  N   GLN   187      41.247   6.632 -19.713  1.00  0.00           N
ATOM   1510  CA  GLN   187      42.611   6.145 -19.566  1.00  0.00           C
ATOM   1511  CB  GLN   187      43.323   6.914 -18.447  1.00  0.00           C
ATOM   1512  CG  GLN   187      44.823   6.699 -18.353  1.00  0.00           C
ATOM   1513  CD  GLN   187      45.475   6.566 -19.710  1.00  0.00           C
ATOM   1514  OE1 GLN   187      45.591   7.539 -20.453  1.00  0.00           O
ATOM   1515  NE2 GLN   187      45.905   5.354 -20.045  1.00  0.00           N
ATOM   1516  C   GLN   187      42.669   4.649 -19.285  1.00  0.00           C
ATOM   1517  O   GLN   187      43.647   3.993 -19.660  1.00  0.00           O
ATOM   1518  N   GLY   188      41.629   4.087 -18.676  1.00  0.00           N
ATOM   1519  CA  GLY   188      41.600   2.676 -18.359  1.00  0.00           C
ATOM   1520  C   GLY   188      42.055   2.321 -16.965  1.00  0.00           C
ATOM   1521  O   GLY   188      42.268   1.135 -16.684  1.00  0.00           O
ATOM   1522  N   TRP   189      42.212   3.303 -16.084  1.00  0.00           N
ATOM   1523  CA  TRP   189      42.695   3.074 -14.733  1.00  0.00           C
ATOM   1524  CB  TRP   189      43.605   4.218 -14.291  1.00  0.00           C
ATOM   1525  CG  TRP   189      44.916   4.238 -14.988  1.00  0.00           C
ATOM   1526  CD1 TRP   189      45.476   3.225 -15.701  1.00  0.00           C
ATOM   1527  NE1 TRP   189      46.697   3.612 -16.197  1.00  0.00           N
ATOM   1528  CE2 TRP   189      46.944   4.901 -15.803  1.00  0.00           C
ATOM   1529  CZ2 TRP   189      48.039   5.722 -16.055  1.00  0.00           C
ATOM   1530  CH2 TRP   189      48.015   6.983 -15.528  1.00  0.00           C
ATOM   1531  CZ3 TRP   189      46.934   7.436 -14.763  1.00  0.00           C
ATOM   1532  CE3 TRP   189      45.846   6.621 -14.513  1.00  0.00           C
ATOM   1533  CD2 TRP   189      45.842   5.327 -15.038  1.00  0.00           C
ATOM   1534  C   TRP   189      41.537   2.935 -13.753  1.00  0.00           C
ATOM   1535  O   TRP   189      40.407   3.345 -14.020  1.00  0.00           O
ATOM   1536  N   CYS   190      41.839   2.346 -12.603  1.00  0.00           N
ATOM   1537  CA  CYS   190      40.890   2.322 -11.504  1.00  0.00           C
ATOM   1538  CB  CYS   190      41.351   1.332 -10.440  1.00  0.00           C
ATOM   1539  SG  CYS   190      40.648   1.600  -8.808  1.00  0.00           S
ATOM   1540  C   CYS   190      40.761   3.717 -10.898  1.00  0.00           C
ATOM   1541  O   CYS   190      41.767   4.391 -10.682  1.00  0.00           O
ATOM   1542  N   PRO   191      39.542   4.182 -10.623  1.00  0.00           N
ATOM   1543  CD  PRO   191      38.256   3.654 -11.088  1.00  0.00           C
ATOM   1544  CG  PRO   191      37.463   4.905 -11.299  1.00  0.00           C
ATOM   1545  CB  PRO   191      37.908   5.835 -10.250  1.00  0.00           C
ATOM   1546  CA  PRO   191      39.386   5.506 -10.010  1.00  0.00           C
ATOM   1547  C   PRO   191      39.687   5.473  -8.525  1.00  0.00           C
ATOM   1548  O   PRO   191      40.192   6.446  -7.959  1.00  0.00           O
ATOM   1549  N   TYR   192      39.355   4.347  -7.891  1.00  0.00           N
ATOM   1550  CA  TYR   192      39.474   4.241  -6.444  1.00  0.00           C
ATOM   1551  CB  TYR   192      38.722   3.010  -5.949  1.00  0.00           C
ATOM   1552  CG  TYR   192      38.746   2.854  -4.454  1.00  0.00           C
ATOM   1553  CD1 TYR   192      38.007   3.698  -3.639  1.00  0.00           C
ATOM   1554  CE1 TYR   192      38.028   3.560  -2.268  1.00  0.00           C
ATOM   1555  CZ  TYR   192      38.794   2.568  -1.699  1.00  0.00           C
ATOM   1556  OH  TYR   192      38.819   2.425  -0.334  1.00  0.00           O
ATOM   1557  CE2 TYR   192      39.537   1.718  -2.488  1.00  0.00           C
ATOM   1558  CD2 TYR   192      39.511   1.865  -3.856  1.00  0.00           C
ATOM   1559  C   TYR   192      40.930   4.188  -6.006  1.00  0.00           C
ATOM   1560  O   TYR   192      41.322   4.875  -5.058  1.00  0.00           O
ATOM   1561  N   PHE   193      41.748   3.388  -6.683  1.00  0.00           N
ATOM   1562  CA  PHE   193      43.151   3.305  -6.308  1.00  0.00           C
ATOM   1563  CB  PHE   193      43.735   1.970  -6.758  1.00  0.00           C
ATOM   1564  CG  PHE   193      43.294   0.812  -5.918  1.00  0.00           C
ATOM   1565  CD1 PHE   193      43.417   0.860  -4.540  1.00  0.00           C
ATOM   1566  CE1 PHE   193      43.006  -0.201  -3.757  1.00  0.00           C
ATOM   1567  CZ  PHE   193      42.460  -1.321  -4.350  1.00  0.00           C
ATOM   1568  CE2 PHE   193      42.327  -1.379  -5.723  1.00  0.00           C
ATOM   1569  CD2 PHE   193      42.740  -0.314  -6.498  1.00  0.00           C
ATOM   1570  C   PHE   193      43.975   4.456  -6.860  1.00  0.00           C
ATOM   1571  O   PHE   193      45.079   4.695  -6.366  1.00  0.00           O
ATOM   1572  N   LEU   194      43.470   5.176  -7.864  1.00  0.00           N
ATOM   1573  CA  LEU   194      44.140   6.398  -8.296  1.00  0.00           C
ATOM   1574  CB  LEU   194      43.657   6.808  -9.684  1.00  0.00           C
ATOM   1575  CG  LEU   194      44.182   8.118 -10.268  1.00  0.00           C
ATOM   1576  CD1 LEU   194      45.634   7.966 -10.683  1.00  0.00           C
ATOM   1577  CD2 LEU   194      43.326   8.567 -11.439  1.00  0.00           C
ATOM   1578  C   LEU   194      43.905   7.528  -7.304  1.00  0.00           C
ATOM   1579  O   LEU   194      44.813   8.322  -7.035  1.00  0.00           O
ATOM   1580  N   ALA   195      42.690   7.613  -6.757  1.00  0.00           N
ATOM   1581  CA  ALA   195      42.390   8.637  -5.764  1.00  0.00           C
ATOM   1582  CB  ALA   195      40.885   8.711  -5.526  1.00  0.00           C
ATOM   1583  C   ALA   195      43.125   8.372  -4.459  1.00  0.00           C
ATOM   1584  O   ALA   195      43.602   9.307  -3.809  1.00  0.00           O
ATOM   1585  N   ARG   196      43.234   7.103  -4.062  1.00  0.00           N
ATOM   1586  CA  ARG   196      43.924   6.782  -2.819  1.00  0.00           C
ATOM   1587  CB  ARG   196      43.537   5.383  -2.348  1.00  0.00           C
ATOM   1588  CG  ARG   196      43.802   5.152  -0.878  1.00  0.00           C
ATOM   1589  CD  ARG   196      43.825   3.687  -0.536  1.00  0.00           C
ATOM   1590  NE  ARG   196      42.486   3.163  -0.328  1.00  0.00           N
ATOM   1591  CZ  ARG   196      42.227   2.038   0.325  1.00  0.00           C
ATOM   1592  NH1 ARG   196      43.220   1.324   0.834  1.00  0.00           N
ATOM   1593  NH2 ARG   196      40.979   1.628   0.472  1.00  0.00           N
ATOM   1594  C   ARG   196      45.437   6.900  -2.965  1.00  0.00           C
ATOM   1595  O   ARG   196      46.136   7.151  -1.978  1.00  0.00           O
ATOM   1596  N   TYR   197      45.967   6.719  -4.176  1.00  0.00           N
ATOM   1597  CA  TYR   197      47.396   6.925  -4.376  1.00  0.00           C
ATOM   1598  CB  TYR   197      47.862   6.253  -5.665  1.00  0.00           C
ATOM   1599  CG  TYR   197      49.191   6.764  -6.168  1.00  0.00           C
ATOM   1600  CD1 TYR   197      50.369   6.473  -5.490  1.00  0.00           C
ATOM   1601  CE1 TYR   197      51.588   6.937  -5.944  1.00  0.00           C
ATOM   1602  CZ  TYR   197      51.639   7.702  -7.090  1.00  0.00           C
ATOM   1603  OH  TYR   197      52.851   8.165  -7.546  1.00  0.00           O
ATOM   1604  CE2 TYR   197      50.485   8.005  -7.784  1.00  0.00           C
ATOM   1605  CD2 TYR   197      49.271   7.536  -7.321  1.00  0.00           C
ATOM   1606  C   TYR   197      47.738   8.407  -4.406  1.00  0.00           C
ATOM   1607  O   TYR   197      48.725   8.836  -3.796  1.00  0.00           O
ATOM   1608  N   SER   198      46.942   9.200  -5.113  1.00  0.00           N
ATOM   1609  CA  SER   198      47.212  10.623  -5.260  1.00  0.00           C
ATOM   1610  CB  SER   198      46.585  11.135  -6.555  1.00  0.00           C
ATOM   1611  OG  SER   198      45.221  11.436  -6.366  1.00  0.00           O
ATOM   1612  C   SER   198      46.727  11.453  -4.080  1.00  0.00           C
ATOM   1613  O   SER   198      46.866  12.680  -4.113  1.00  0.00           O
ATOM   1614  N   ILE   199      46.186  10.822  -3.034  1.00  0.00           N
ATOM   1615  CA  ILE   199      45.761  11.556  -1.846  1.00  0.00           C
ATOM   1616  CB  ILE   199      44.805  10.685  -1.000  1.00  0.00           C
ATOM   1617  CG2 ILE   199      45.559   9.769  -0.049  1.00  0.00           C
ATOM   1618  CG1 ILE   199      43.843  11.549  -0.194  1.00  0.00           C
ATOM   1619  CD1 ILE   199      42.837  10.749   0.600  1.00  0.00           C
ATOM   1620  C   ILE   199      46.956  12.028  -1.024  1.00  0.00           C
ATOM   1621  O   ILE   199      46.812  12.916  -0.178  1.00  0.00           O
ATOM   1622  N   LEU   200      48.144  11.467  -1.262  1.00  0.00           N
ATOM   1623  CA  LEU   200      49.326  11.883  -0.521  1.00  0.00           C
ATOM   1624  CB  LEU   200      50.355  10.753  -0.498  1.00  0.00           C
ATOM   1625  CG  LEU   200      49.825   9.332  -0.289  1.00  0.00           C
ATOM   1626  CD1 LEU   200      50.953   8.323  -0.396  1.00  0.00           C
ATOM   1627  CD2 LEU   200      49.130   9.203   1.058  1.00  0.00           C
ATOM   1628  C   LEU   200      49.944  13.143  -1.107  1.00  0.00           C
ATOM   1629  O   LEU   200      50.636  13.879  -0.394  1.00  0.00           O
ATOM   1630  N   HIE   201      49.709  13.407  -2.390  1.00  0.00           N
ATOM   1631  CA  HIE   201      50.219  14.592  -3.075  1.00  0.00           C
ATOM   1632  CB  HIE   201      51.190  14.204  -4.168  1.00  0.00           C
ATOM   1633  CG  HIE   201      52.243  13.241  -3.720  1.00  0.00           C
ATOM   1634  ND1 HIE   201      53.162  13.548  -2.741  1.00  0.00           N
ATOM   1635  CE1 HIE   201      53.964  12.516  -2.553  1.00  0.00           C
ATOM   1636  NE2 HIE   201      53.596  11.549  -3.374  1.00  0.00           N
ATOM   1637  CD2 HIE   201      52.522  11.977  -4.116  1.00  0.00           C
ATOM   1638  C   HIE   201      49.025  15.361  -3.625  1.00  0.00           C
ATOM   1639  O   HIE   201      48.645  15.207  -4.786  1.00  0.00           O
ATOM   1640  N   ALA   202      48.436  16.196  -2.775  1.00  0.00           N
ATOM   1641  CA  ALA   202      47.313  17.034  -3.157  1.00  0.00           C
ATOM   1642  CB  ALA   202      45.984  16.299  -2.970  1.00  0.00           C
ATOM   1643  C   ALA   202      47.373  18.305  -2.326  1.00  0.00           C
ATOM   1644  O   ALA   202      48.296  18.508  -1.533  1.00  0.00           O
ATOM   1645  N   ASN   203      46.387  19.171  -2.513  1.00  0.00           N
ATOM   1646  CA  ASN   203      46.300  20.389  -1.726  1.00  0.00           C
ATOM   1647  CB  ASN   203      46.571  21.612  -2.607  1.00  0.00           C
ATOM   1648  CG  ASN   203      48.001  21.669  -3.089  1.00  0.00           C
ATOM   1649  OD1 ASN   203      48.266  21.966  -4.252  1.00  0.00           O
ATOM   1650  ND2 ASN   203      48.934  21.375  -2.195  1.00  0.00           N
ATOM   1651  C   ASN   203      44.966  20.566  -1.027  1.00  0.00           C
ATOM   1652  O   ASN   203      44.938  21.092   0.086  1.00  0.00           O
ATOM   1653  N   VAL   204      43.867  20.149  -1.642  1.00  0.00           N
ATOM   1654  CA  VAL   204      42.573  20.040  -0.985  1.00  0.00           C
ATOM   1655  CB  VAL   204      41.532  21.006  -1.586  1.00  0.00           C
ATOM   1656  CG1 VAL   204      40.208  20.900  -0.849  1.00  0.00           C
ATOM   1657  CG2 VAL   204      42.039  22.431  -1.547  1.00  0.00           C
ATOM   1658  C   VAL   204      42.119  18.599  -1.135  1.00  0.00           C
ATOM   1659  O   VAL   204      42.214  18.025  -2.224  1.00  0.00           O
ATOM   1660  N   VAL   205      41.663  17.997  -0.042  1.00  0.00           N
ATOM   1661  CA  VAL   205      41.173  16.625  -0.064  1.00  0.00           C
ATOM   1662  CB  VAL   205      42.174  15.638   0.563  1.00  0.00           C
ATOM   1663  CG1 VAL   205      41.552  14.297   0.648  1.00  0.00           C
ATOM   1664  CG2 VAL   205      43.448  15.541  -0.250  1.00  0.00           C
ATOM   1665  C   VAL   205      39.855  16.591   0.693  1.00  0.00           C
ATOM   1666  O   VAL   205      39.800  16.984   1.861  1.00  0.00           O
ATOM   1667  N   VAL   206      38.794  16.135   0.035  1.00  0.00           N
ATOM   1668  CA  VAL   206      37.456  16.143   0.612  1.00  0.00           C
ATOM   1669  CB  VAL   206      36.483  17.001  -0.204  1.00  0.00           C
ATOM   1670  CG1 VAL   206      35.123  17.032   0.462  1.00  0.00           C
ATOM   1671  CG2 VAL   206      37.025  18.403  -0.377  1.00  0.00           C
ATOM   1672  C   VAL   206      36.959  14.709   0.701  1.00  0.00           C
ATOM   1673  O   VAL   206      36.542  14.128  -0.306  1.00  0.00           O
ATOM   1674  N   TYR   207      36.981  14.139   1.903  1.00  0.00           N
ATOM   1675  CA  TYR   207      36.269  12.888   2.129  1.00  0.00           C
ATOM   1676  CB  TYR   207      37.224  11.709   2.324  1.00  0.00           C
ATOM   1677  CG  TYR   207      38.446  11.929   3.189  1.00  0.00           C
ATOM   1678  CD1 TYR   207      38.344  12.140   4.551  1.00  0.00           C
ATOM   1679  CE1 TYR   207      39.473  12.346   5.328  1.00  0.00           C
ATOM   1680  CZ  TYR   207      40.714  12.348   4.735  1.00  0.00           C
ATOM   1681  OH  TYR   207      41.847  12.550   5.482  1.00  0.00           O
ATOM   1682  CE2 TYR   207      40.837  12.146   3.390  1.00  0.00           C
ATOM   1683  CD2 TYR   207      39.708  11.958   2.622  1.00  0.00           C
ATOM   1684  C   TYR   207      35.303  12.980   3.302  1.00  0.00           C
ATOM   1685  O   TYR   207      34.982  14.076   3.768  1.00  0.00           O
ATOM   1686  N   SER   208      34.800  11.834   3.749  1.00  0.00           N
ATOM   1687  CA  SER   208      33.813  11.776   4.816  1.00  0.00           C
ATOM   1688  CB  SER   208      32.934  10.543   4.646  1.00  0.00           C
ATOM   1689  OG  SER   208      33.694   9.365   4.834  1.00  0.00           O
ATOM   1690  C   SER   208      34.510  11.788   6.175  1.00  0.00           C
ATOM   1691  O   SER   208      35.713  12.030   6.280  1.00  0.00           O
ATOM   1692  N   TYR   209      33.748  11.539   7.242  1.00  0.00           N
ATOM   1693  CA  TYR   209      34.331  11.502   8.581  1.00  0.00           C
ATOM   1694  CB  TYR   209      33.233  11.521   9.639  1.00  0.00           C
ATOM   1695  CG  TYR   209      32.610  12.863   9.896  1.00  0.00           C
ATOM   1696  CD1 TYR   209      33.341  14.032   9.760  1.00  0.00           C
ATOM   1697  CE1 TYR   209      32.763  15.261  10.000  1.00  0.00           C
ATOM   1698  CZ  TYR   209      31.443  15.322  10.382  1.00  0.00           C
ATOM   1699  OH  TYR   209      30.854  16.537  10.623  1.00  0.00           O
ATOM   1700  CE2 TYR   209      30.701  14.175  10.526  1.00  0.00           C
ATOM   1701  CD2 TYR   209      31.285  12.958  10.286  1.00  0.00           C
ATOM   1702  C   TYR   209      35.191  10.266   8.777  1.00  0.00           C
ATOM   1703  O   TYR   209      36.227  10.320   9.447  1.00  0.00           O
ATOM   1704  N   HIE   210      34.775   9.143   8.202  1.00  0.00           N
ATOM   1705  CA  HIE   210      35.267   7.834   8.608  1.00  0.00           C
ATOM   1706  CB  HIE   210      34.235   6.775   8.237  1.00  0.00           C
ATOM   1707  CG  HIE   210      32.865   7.076   8.752  1.00  0.00           C
ATOM   1708  ND1 HIE   210      32.460   6.746  10.026  1.00  0.00           N
ATOM   1709  CE1 HIE   210      31.212   7.139  10.205  1.00  0.00           C
ATOM   1710  NE2 HIE   210      30.796   7.720   9.095  1.00  0.00           N
ATOM   1711  CD2 HIE   210      31.813   7.699   8.171  1.00  0.00           C
ATOM   1712  C   HIE   210      36.624   7.474   8.021  1.00  0.00           C
ATOM   1713  O   HIE   210      37.083   6.350   8.234  1.00  0.00           O
ATOM   1714  N   TYR   211      37.273   8.373   7.292  1.00  0.00           N
ATOM   1715  CA  TYR   211      38.658   8.158   6.941  1.00  0.00           C
ATOM   1716  CB  TYR   211      38.994   8.837   5.634  1.00  0.00           C
ATOM   1717  CG  TYR   211      38.396   8.201   4.439  1.00  0.00           C
ATOM   1718  CD1 TYR   211      37.114   8.500   4.047  1.00  0.00           C
ATOM   1719  CE1 TYR   211      36.586   7.935   2.960  1.00  0.00           C
ATOM   1720  CZ  TYR   211      37.346   7.075   2.241  1.00  0.00           C
ATOM   1721  OH  TYR   211      36.834   6.477   1.134  1.00  0.00           O
ATOM   1722  CE2 TYR   211      38.615   6.762   2.606  1.00  0.00           C
ATOM   1723  CD2 TYR   211      39.127   7.323   3.686  1.00  0.00           C
ATOM   1724  C   TYR   211      39.592   8.702   7.986  1.00  0.00           C
ATOM   1725  O   TYR   211      40.800   8.497   7.879  1.00  0.00           O
ATOM   1726  N   LEU   212      39.080   9.412   8.945  1.00  0.00           N
ATOM   1727  CA  LEU   212      39.970  10.155   9.808  1.00  0.00           C
ATOM   1728  CB  LEU   212      39.784  11.638   9.554  1.00  0.00           C
ATOM   1729  CG  LEU   212      40.922  12.469  10.082  1.00  0.00           C
ATOM   1730  CD1 LEU   212      42.169  12.012   9.418  1.00  0.00           C
ATOM   1731  CD2 LEU   212      40.647  13.846   9.689  1.00  0.00           C
ATOM   1732  C   LEU   212      39.756   9.847  11.271  1.00  0.00           C
ATOM   1733  O   LEU   212      40.728   9.784  12.027  1.00  0.00           O
ATOM   1734  N   LEU   213      38.494   9.675  11.679  1.00  0.00           N
ATOM   1735  CA  LEU   213      38.125   9.389  13.070  1.00  0.00           C
ATOM   1736  CB  LEU   213      36.914  10.250  13.463  1.00  0.00           C
ATOM   1737  CG  LEU   213      37.158  11.759  13.477  1.00  0.00           C
ATOM   1738  CD1 LEU   213      35.863  12.518  13.722  1.00  0.00           C
ATOM   1739  CD2 LEU   213      38.197  12.130  14.524  1.00  0.00           C
ATOM   1740  C   LEU   213      37.830   7.907  13.317  1.00  0.00           C
ATOM   1741  O   LEU   213      37.605   7.534  14.480  1.00  0.00           O
ATOM   1742  N   ASP   214      37.826   7.068  12.271  1.00  0.00           N
ATOM   1743  CA  ASP   214      37.572   5.654  12.466  1.00  0.00           C
ATOM   1744  CB  ASP   214      36.766   5.097  11.306  1.00  0.00           C
ATOM   1745  CG  ASP   214      36.059   3.803  11.641  1.00  0.00           C
ATOM   1746  OD1 ASP   214      36.306   3.222  12.708  1.00  0.00           O
ATOM   1747  OD2 ASP   214      35.233   3.360  10.824  1.00  0.00           O
ATOM   1748  C   ASP   214      38.909   4.948  12.583  1.00  0.00           C
ATOM   1749  O   ASP   214      39.691   4.978  11.626  1.00  0.00           O
ATOM   1750  N   PRO   215      39.235   4.350  13.731  1.00  0.00           N
ATOM   1751  CD  PRO   215      38.412   4.155  14.933  1.00  0.00           C
ATOM   1752  CG  PRO   215      39.228   3.208  15.734  1.00  0.00           C
ATOM   1753  CB  PRO   215      40.630   3.593  15.457  1.00  0.00           C
ATOM   1754  CA  PRO   215      40.627   3.944  13.968  1.00  0.00           C
ATOM   1755  C   PRO   215      41.093   2.774  13.128  1.00  0.00           C
ATOM   1756  O   PRO   215      42.292   2.685  12.841  1.00  0.00           O
ATOM   1757  N   LYS   216      40.204   1.882  12.709  1.00  0.00           N
ATOM   1758  CA  LYS   216      40.610   0.781  11.849  1.00  0.00           C
ATOM   1759  CB  LYS   216      39.723  -0.442  12.095  1.00  0.00           C
ATOM   1760  CG  LYS   216      38.283  -0.294  11.639  1.00  0.00           C
ATOM   1761  CD  LYS   216      37.424  -1.445  12.152  1.00  0.00           C
ATOM   1762  CE  LYS   216      38.020  -2.799  11.786  1.00  0.00           C
ATOM   1763  NZ  LYS   216      37.134  -3.927  12.180  1.00  0.00           N
ATOM   1764  C   LYS   216      40.597   1.152  10.372  1.00  0.00           C
ATOM   1765  O   LYS   216      40.789   0.274   9.526  1.00  0.00           O
ATOM   1766  N   ILE   217      40.382   2.424  10.046  1.00  0.00           N
ATOM   1767  CA  ILE   217      40.447   2.922   8.679  1.00  0.00           C
ATOM   1768  CB  ILE   217      39.089   3.520   8.247  1.00  0.00           C
ATOM   1769  CG2 ILE   217      39.173   4.101   6.847  1.00  0.00           C
ATOM   1770  CG1 ILE   217      37.995   2.457   8.316  1.00  0.00           C
ATOM   1771  CD1 ILE   217      36.651   2.929   7.822  1.00  0.00           C
ATOM   1772  C   ILE   217      41.570   3.940   8.515  1.00  0.00           C
ATOM   1773  O   ILE   217      42.344   3.873   7.560  1.00  0.00           O
ATOM   1774  N   ALA   218      41.694   4.870   9.470  1.00  0.00           N
ATOM   1775  CA  ALA   218      42.583   6.021   9.338  1.00  0.00           C
ATOM   1776  CB  ALA   218      42.311   7.022  10.458  1.00  0.00           C
ATOM   1777  C   ALA   218      44.060   5.651   9.342  1.00  0.00           C
ATOM   1778  O   ALA   218      44.880   6.436   8.856  1.00  0.00           O
ATOM   1779  N   ASP   219      44.421   4.486   9.874  1.00  0.00           N
ATOM   1780  CA  ASP   219      45.802   4.033   9.815  1.00  0.00           C
ATOM   1781  CB  ASP   219      46.083   3.056  10.962  1.00  0.00           C
ATOM   1782  CG  ASP   219      45.098   1.899  11.008  1.00  0.00           C
ATOM   1783  OD1 ASP   219      44.118   1.903  10.233  1.00  0.00           O
ATOM   1784  OD2 ASP   219      45.305   0.980  11.826  1.00  0.00           O
ATOM   1785  C   ASP   219      46.166   3.397   8.479  1.00  0.00           C
ATOM   1786  O   ASP   219      47.336   3.062   8.270  1.00  0.00           O
ATOM   1787  N   LEU   220      45.199   3.226   7.579  1.00  0.00           N
ATOM   1788  CA  LEU   220      45.442   2.640   6.268  1.00  0.00           C
ATOM   1789  CB  LEU   220      44.371   1.590   5.950  1.00  0.00           C
ATOM   1790  CG  LEU   220      43.956   0.657   7.087  1.00  0.00           C
ATOM   1791  CD1 LEU   220      42.785  -0.209   6.660  1.00  0.00           C
ATOM   1792  CD2 LEU   220      45.123  -0.206   7.529  1.00  0.00           C
ATOM   1793  C   LEU   220      45.465   3.666   5.146  1.00  0.00           C
ATOM   1794  O   LEU   220      46.183   3.472   4.160  1.00  0.00           O
ATOM   1795  N   VAL   221      44.700   4.747   5.271  1.00  0.00           N
ATOM   1796  CA  VAL   221      44.509   5.702   4.193  1.00  0.00           C
ATOM   1797  CB  VAL   221      43.012   5.764   3.800  1.00  0.00           C
ATOM   1798  CG1 VAL   221      42.130   6.017   5.008  1.00  0.00           C
ATOM   1799  CG2 VAL   221      42.752   6.799   2.717  1.00  0.00           C
ATOM   1800  C   VAL   221      45.069   7.080   4.540  1.00  0.00           C
ATOM   1801  O   VAL   221      45.691   7.727   3.694  1.00  0.00           O
ATOM   1802  N   SER   222      44.920   7.525   5.785  1.00  0.00           N
ATOM   1803  CA  SER   222      45.395   8.832   6.223  1.00  0.00           C
ATOM   1804  CB  SER   222      44.256   9.653   6.822  1.00  0.00           C
ATOM   1805  OG  SER   222      43.476   8.867   7.706  1.00  0.00           O
ATOM   1806  C   SER   222      46.534   8.683   7.220  1.00  0.00           C
ATOM   1807  O   SER   222      46.637   9.429   8.194  1.00  0.00           O
ATOM   1808  N   LYS   223      47.402   7.700   6.991  1.00  0.00           N
ATOM   1809  CA  LYS   223      48.489   7.429   7.930  1.00  0.00           C
ATOM   1810  CB  LYS   223      48.984   5.990   7.751  1.00  0.00           C
ATOM   1811  CG  LYS   223      50.188   5.637   8.605  1.00  0.00           C
ATOM   1812  CD  LYS   223      49.836   5.646  10.082  1.00  0.00           C
ATOM   1813  CE  LYS   223      51.065   5.414  10.943  1.00  0.00           C
ATOM   1814  NZ  LYS   223      52.067   6.500  10.773  1.00  0.00           N
ATOM   1815  C   LYS   223      49.629   8.427   7.755  1.00  0.00           C
ATOM   1816  O   LYS   223      49.940   9.201   8.665  1.00  0.00           O
ATOM   1817  N   GLU   224      50.256   8.428   6.582  1.00  0.00           N
ATOM   1818  CA  GLU   224      51.437   9.241   6.314  1.00  0.00           C
ATOM   1819  CB  GLU   224      52.593   8.356   5.843  1.00  0.00           C
ATOM   1820  CG  GLU   224      53.119   7.403   6.906  1.00  0.00           C
ATOM   1821  CD  GLU   224      54.214   6.494   6.379  1.00  0.00           C
ATOM   1822  OE1 GLU   224      54.431   6.472   5.150  1.00  0.00           O
ATOM   1823  OE2 GLU   224      54.854   5.800   7.196  1.00  0.00           O
ATOM   1824  C   GLU   224      51.158  10.326   5.280  1.00  0.00           C
ATOM   1825  O   GLU   224      51.973  10.581   4.393  1.00  0.00           O
ATOM   1826  N   LEU   225      50.004  10.982   5.383  1.00  0.00           N
ATOM   1827  CA  LEU   225      49.644  11.959   4.361  1.00  0.00           C
ATOM   1828  CB  LEU   225      48.116  12.031   4.202  1.00  0.00           C
ATOM   1829  CG  LEU   225      47.068  12.441   5.244  1.00  0.00           C
ATOM   1830  CD1 LEU   225      47.003  13.953   5.339  1.00  0.00           C
ATOM   1831  CD2 LEU   225      45.703  11.865   4.925  1.00  0.00           C
ATOM   1832  C   LEU   225      50.261  13.327   4.649  1.00  0.00           C
ATOM   1833  O   LEU   225      50.893  13.918   3.767  1.00  0.00           O
ATOM   1834  N   ALA   226      50.127  13.830   5.878  1.00  0.00           N
ATOM   1835  CA  ALA   226      50.622  15.159   6.213  1.00  0.00           C
ATOM   1836  CB  ALA   226      49.688  16.253   5.687  1.00  0.00           C
ATOM   1837  C   ALA   226      50.761  15.284   7.721  1.00  0.00           C
ATOM   1838  O   ALA   226      49.877  14.852   8.465  1.00  0.00           O
ATOM   1839  N   ARG   227      51.869  15.877   8.161  1.00  0.00           N
ATOM   1840  CA  ARG   227      52.064  16.224   9.561  1.00  0.00           C
ATOM   1841  CB  ARG   227      53.490  15.877  10.004  1.00  0.00           C
ATOM   1842  CG  ARG   227      53.929  14.476   9.619  1.00  0.00           C
ATOM   1843  CD  ARG   227      53.344  13.457  10.583  1.00  0.00           C
ATOM   1844  NE  ARG   227      53.350  12.106  10.036  1.00  0.00           N
ATOM   1845  CZ  ARG   227      52.280  11.321   9.978  1.00  0.00           C
ATOM   1846  NH1 ARG   227      51.111  11.755  10.428  1.00  0.00           N
ATOM   1847  NH2 ARG   227      52.377  10.102   9.469  1.00  0.00           N
ATOM   1848  C   ARG   227      51.790  17.693   9.847  1.00  0.00           C
ATOM   1849  O   ARG   227      51.627  18.059  11.016  1.00  0.00           O
ATOM   1850  N   LYS   228      51.737  18.536   8.815  1.00  0.00           N
ATOM   1851  CA  LYS   228      51.368  19.946   8.944  1.00  0.00           C
ATOM   1852  CB  LYS   228      52.575  20.856   8.714  1.00  0.00           C
ATOM   1853  CG  LYS   228      53.569  20.343   7.681  1.00  0.00           C
ATOM   1854  CD  LYS   228      54.671  21.354   7.441  1.00  0.00           C
ATOM   1855  CE  LYS   228      55.488  21.590   8.698  1.00  0.00           C
ATOM   1856  NZ  LYS   228      56.608  22.539   8.454  1.00  0.00           N
ATOM   1857  C   LYS   228      50.237  20.207   7.952  1.00  0.00           C
ATOM   1858  O   LYS   228      50.453  20.650   6.823  1.00  0.00           O
ATOM   1859  N   ALA   229      49.018  19.934   8.390  1.00  0.00           N
ATOM   1860  CA  ALA   229      47.831  20.062   7.563  1.00  0.00           C
ATOM   1861  CB  ALA   229      47.262  18.683   7.230  1.00  0.00           C
ATOM   1862  C   ALA   229      46.807  20.931   8.282  1.00  0.00           C
ATOM   1863  O   ALA   229      47.072  21.492   9.345  1.00  0.00           O
ATOM   1864  N   VAL   230      45.626  21.048   7.683  1.00  0.00           N
ATOM   1865  CA  VAL   230      44.489  21.720   8.299  1.00  0.00           C
ATOM   1866  CB  VAL   230      44.219  23.111   7.700  1.00  0.00           C
ATOM   1867  CG1 VAL   230      42.875  23.634   8.162  1.00  0.00           C
ATOM   1868  CG2 VAL   230      45.302  24.084   8.091  1.00  0.00           C
ATOM   1869  C   VAL   230      43.283  20.820   8.101  1.00  0.00           C
ATOM   1870  O   VAL   230      42.917  20.513   6.961  1.00  0.00           O
ATOM   1871  N   VAL   231      42.680  20.382   9.190  1.00  0.00           N
ATOM   1872  CA  VAL   231      41.482  19.559   9.145  1.00  0.00           C
ATOM   1873  CB  VAL   231      41.578  18.398  10.150  1.00  0.00           C
ATOM   1874  CG1 VAL   231      40.362  17.514  10.063  1.00  0.00           C
ATOM   1875  CG2 VAL   231      42.829  17.596   9.894  1.00  0.00           C
ATOM   1876  C   VAL   231      40.285  20.444   9.441  1.00  0.00           C
ATOM   1877  O   VAL   231      40.319  21.255  10.371  1.00  0.00           O
ATOM   1878  N   VAL   232      39.233  20.318   8.641  1.00  0.00           N
ATOM   1879  CA  VAL   232      37.986  21.025   8.888  1.00  0.00           C
ATOM   1880  CB  VAL   232      37.672  22.044   7.787  1.00  0.00           C
ATOM   1881  CG1 VAL   232      36.312  22.655   8.027  1.00  0.00           C
ATOM   1882  CG2 VAL   232      38.730  23.120   7.750  1.00  0.00           C
ATOM   1883  C   VAL   232      36.881  19.991   8.998  1.00  0.00           C
ATOM   1884  O   VAL   232      36.609  19.262   8.038  1.00  0.00           O
ATOM   1885  N   PHE   233      36.248  19.925  10.161  1.00  0.00           N
ATOM   1886  CA  PHE   233      35.090  19.064  10.372  1.00  0.00           C
ATOM   1887  CB  PHE   233      35.084  18.480  11.777  1.00  0.00           C
ATOM   1888  CG  PHE   233      36.067  17.370  11.970  1.00  0.00           C
ATOM   1889  CD1 PHE   233      35.934  16.188  11.271  1.00  0.00           C
ATOM   1890  CE1 PHE   233      36.836  15.162  11.443  1.00  0.00           C
ATOM   1891  CZ  PHE   233      37.877  15.304  12.331  1.00  0.00           C
ATOM   1892  CE2 PHE   233      38.018  16.473  13.040  1.00  0.00           C
ATOM   1893  CD2 PHE   233      37.114  17.501  12.861  1.00  0.00           C
ATOM   1894  C   PHE   233      33.862  19.922  10.106  1.00  0.00           C
ATOM   1895  O   PHE   233      33.382  20.640  10.978  1.00  0.00           O
ATOM   1896  N   ASP   234      33.370  19.873   8.875  1.00  0.00           N
ATOM   1897  CA  ASP   234      32.214  20.666   8.490  1.00  0.00           C
ATOM   1898  CB  ASP   234      32.206  20.897   6.984  1.00  0.00           C
ATOM   1899  CG  ASP   234      31.428  22.128   6.590  1.00  0.00           C
ATOM   1900  OD1 ASP   234      30.845  22.775   7.484  1.00  0.00           O
ATOM   1901  OD2 ASP   234      31.397  22.448   5.383  1.00  0.00           O
ATOM   1902  C   ASP   234      30.927  19.975   8.908  1.00  0.00           C
ATOM   1903  O   ASP   234      30.825  18.746   8.866  1.00  0.00           O
ATOM   1904  N   GLU   235      29.934  20.796   9.278  1.00  0.00           N
ATOM   1905  CA  GLU   235      28.622  20.356   9.778  1.00  0.00           C
ATOM   1906  CB  GLU   235      27.773  19.753   8.657  1.00  0.00           C
ATOM   1907  CG  GLU   235      26.285  20.013   8.797  1.00  0.00           C
ATOM   1908  CD  GLU   235      25.923  21.465   8.567  1.00  0.00           C
ATOM   1909  OE1 GLU   235      26.614  22.132   7.766  1.00  0.00           O
ATOM   1910  OE2 GLU   235      24.948  21.944   9.183  1.00  0.00           O
ATOM   1911  C   GLU   235      28.771  19.382  10.944  1.00  0.00           C
ATOM   1912  O   GLU   235      28.120  18.338  11.006  1.00  0.00           O
ATOM   1913  N   ALA   236      29.659  19.728  11.868  1.00  0.00           N
ATOM   1914  CA  ALA   236      30.098  18.815  12.913  1.00  0.00           C
ATOM   1915  CB  ALA   236      31.591  18.975  13.142  1.00  0.00           C
ATOM   1916  C   ALA   236      29.310  19.045  14.201  1.00  0.00           C
ATOM   1917  O   ALA   236      29.828  19.516  15.211  1.00  0.00           O
ATOM   1918  N   HIE   237      28.028  18.693  14.147  1.00  0.00           N
ATOM   1919  CA  HIE   237      27.244  18.630  15.374  1.00  0.00           C
ATOM   1920  CB  HIE   237      25.759  18.750  15.066  1.00  0.00           C
ATOM   1921  CG  HIE   237      25.403  19.979  14.309  1.00  0.00           C
ATOM   1922  ND1 HIE   237      25.224  19.986  12.944  1.00  0.00           N
ATOM   1923  CE1 HIE   237      24.926  21.210  12.548  1.00  0.00           C
ATOM   1924  NE2 HIE   237      24.929  21.999  13.607  1.00  0.00           N
ATOM   1925  CD2 HIE   237      25.241  21.254  14.718  1.00  0.00           C
ATOM   1926  C   HIE   237      27.493  17.321  16.095  1.00  0.00           C
ATOM   1927  O   HIE   237      27.837  17.299  17.281  1.00  0.00           O
ATOM   1928  N   ASN   238      27.312  16.216  15.383  1.00  0.00           N
ATOM   1929  CA  ASN   238      27.364  14.892  15.974  1.00  0.00           C
ATOM   1930  CB  ASN   238      26.262  14.021  15.386  1.00  0.00           C
ATOM   1931  CG  ASN   238      24.886  14.599  15.623  1.00  0.00           C
ATOM   1932  OD1 ASN   238      24.201  15.005  14.685  1.00  0.00           O
ATOM   1933  ND2 ASN   238      24.475  14.646  16.881  1.00  0.00           N
ATOM   1934  C   ASN   238      28.745  14.287  15.747  1.00  0.00           C
ATOM   1935  O   ASN   238      28.914  13.247  15.116  1.00  0.00           O
ATOM   1936  N   ILE   239      29.750  14.980  16.274  1.00  0.00           N
ATOM   1937  CA  ILE   239      31.050  14.345  16.412  1.00  0.00           C
ATOM   1938  CB  ILE   239      32.137  15.417  16.594  1.00  0.00           C
ATOM   1939  CG2 ILE   239      33.454  14.825  16.998  1.00  0.00           C
ATOM   1940  CG1 ILE   239      32.354  16.147  15.283  1.00  0.00           C
ATOM   1941  CD1 ILE   239      32.812  15.250  14.157  1.00  0.00           C
ATOM   1942  C   ILE   239      31.002  13.354  17.562  1.00  0.00           C
ATOM   1943  O   ILE   239      31.588  12.269  17.478  1.00  0.00           O
ATOM   1944  N   ASP   240      30.234  13.678  18.603  1.00  0.00           N
ATOM   1945  CA  ASP   240      30.115  12.815  19.772  1.00  0.00           C
ATOM   1946  CB  ASP   240      29.321  13.539  20.853  1.00  0.00           C
ATOM   1947  CG  ASP   240      29.963  14.842  21.255  1.00  0.00           C
ATOM   1948  OD1 ASP   240      31.198  14.952  21.123  1.00  0.00           O
ATOM   1949  OD2 ASP   240      29.242  15.763  21.690  1.00  0.00           O
ATOM   1950  C   ASP   240      29.453  11.492  19.417  1.00  0.00           C
ATOM   1951  O   ASP   240      29.874  10.430  19.886  1.00  0.00           O
ATOM   1952  N   ASN   241      28.431  11.530  18.564  1.00  0.00           N
ATOM   1953  CA  ASN   241      27.775  10.297  18.155  1.00  0.00           C
ATOM   1954  CB  ASN   241      26.370  10.601  17.645  1.00  0.00           C
ATOM   1955  CG  ASN   241      25.510  11.266  18.693  1.00  0.00           C
ATOM   1956  OD1 ASN   241      25.848  11.271  19.874  1.00  0.00           O
ATOM   1957  ND2 ASN   241      24.389  11.829  18.267  1.00  0.00           N
ATOM   1958  C   ASN   241      28.564   9.534  17.101  1.00  0.00           C
ATOM   1959  O   ASN   241      28.277   8.356  16.870  1.00  0.00           O
ATOM   1960  N   VAL   242      29.541  10.165  16.455  1.00  0.00           N
ATOM   1961  CA  VAL   242      30.374   9.448  15.495  1.00  0.00           C
ATOM   1962  CB  VAL   242      30.851  10.409  14.389  1.00  0.00           C
ATOM   1963  CG1 VAL   242      32.104   9.902  13.696  1.00  0.00           C
ATOM   1964  CG2 VAL   242      29.755  10.590  13.359  1.00  0.00           C
ATOM   1965  C   VAL   242      31.542   8.744  16.183  1.00  0.00           C
ATOM   1966  O   VAL   242      31.800   7.567  15.911  1.00  0.00           O
ATOM   1967  N   CYS   243      32.221   9.419  17.113  1.00  0.00           N
ATOM   1968  CA  CYS   243      33.325   8.795  17.833  1.00  0.00           C
ATOM   1969  CB  CYS   243      34.159   9.855  18.547  1.00  0.00           C
ATOM   1970  SG  CYS   243      34.611  11.258  17.519  1.00  0.00           S
ATOM   1971  C   CYS   243      32.866   7.737  18.829  1.00  0.00           C
ATOM   1972  O   CYS   243      33.691   6.939  19.282  1.00  0.00           O
ATOM   1973  N   ILE   244      31.583   7.708  19.183  1.00  0.00           N
ATOM   1974  CA  ILE   244      31.087   6.619  20.013  1.00  0.00           C
ATOM   1975  CB  ILE   244      29.855   7.078  20.813  1.00  0.00           C
ATOM   1976  CG2 ILE   244      29.050   5.888  21.320  1.00  0.00           C
ATOM   1977  CG1 ILE   244      30.297   7.952  21.982  1.00  0.00           C
ATOM   1978  CD1 ILE   244      29.166   8.415  22.837  1.00  0.00           C
ATOM   1979  C   ILE   244      30.790   5.389  19.166  1.00  0.00           C
ATOM   1980  O   ILE   244      31.241   4.284  19.486  1.00  0.00           O
ATOM   1981  N   ASP   245      30.063   5.561  18.058  1.00  0.00           N
ATOM   1982  CA  ASP   245      29.672   4.423  17.231  1.00  0.00           C
ATOM   1983  CB  ASP   245      28.579   4.833  16.247  1.00  0.00           C
ATOM   1984  CG  ASP   245      27.343   5.363  16.938  1.00  0.00           C
ATOM   1985  OD1 ASP   245      27.323   5.383  18.185  1.00  0.00           O
ATOM   1986  OD2 ASP   245      26.391   5.759  16.233  1.00  0.00           O
ATOM   1987  C   ASP   245      30.841   3.815  16.469  1.00  0.00           C
ATOM   1988  O   ASP   245      30.739   2.666  16.027  1.00  0.00           O
ATOM   1989  N   SER   246      31.941   4.548  16.305  1.00  0.00           N
ATOM   1990  CA  SER   246      33.106   3.976  15.645  1.00  0.00           C
ATOM   1991  CB  SER   246      34.046   5.087  15.183  1.00  0.00           C
ATOM   1992  OG  SER   246      34.746   5.643  16.279  1.00  0.00           O
ATOM   1993  C   SER   246      33.856   3.001  16.541  1.00  0.00           C
ATOM   1994  O   SER   246      34.538   2.110  16.029  1.00  0.00           O
ATOM   1995  N   MET   247      33.743   3.144  17.862  1.00  0.00           N
ATOM   1996  CA  MET   247      34.429   2.273  18.808  1.00  0.00           C
ATOM   1997  CB  MET   247      35.370   3.075  19.705  1.00  0.00           C
ATOM   1998  CG  MET   247      36.046   4.245  19.019  1.00  0.00           C
ATOM   1999  SD  MET   247      37.412   4.920  19.976  1.00  0.00           S
ATOM   2000  CE  MET   247      38.569   3.557  19.909  1.00  0.00           C
ATOM   2001  C   MET   247      33.444   1.479  19.656  1.00  0.00           C
ATOM   2002  O   MET   247      33.760   1.087  20.780  1.00  0.00           O
ATOM   2003  N   SER   248      32.247   1.233  19.137  1.00  0.00           N
ATOM   2004  CA  SER   248      31.236   0.452  19.835  1.00  0.00           C
ATOM   2005  CB  SER   248      30.082   1.333  20.310  1.00  0.00           C
ATOM   2006  OG  SER   248      29.076   0.554  20.927  1.00  0.00           O
ATOM   2007  C   SER   248      30.711  -0.636  18.914  1.00  0.00           C
ATOM   2008  O   SER   248      30.313  -0.356  17.779  1.00  0.00           O
ATOM   2009  N   VAL   249      30.706  -1.872  19.405  1.00  0.00           N
ATOM   2010  CA  VAL   249      30.185  -3.013  18.667  1.00  0.00           C
ATOM   2011  CB  VAL   249      31.237  -4.129  18.509  1.00  0.00           C
ATOM   2012  CG1 VAL   249      32.509  -3.567  17.908  1.00  0.00           C
ATOM   2013  CG2 VAL   249      31.527  -4.785  19.839  1.00  0.00           C
ATOM   2014  C   VAL   249      28.951  -3.530  19.391  1.00  0.00           C
ATOM   2015  O   VAL   249      28.722  -3.201  20.560  1.00  0.00           O
ATOM   2016  N   ASN   250      28.144  -4.314  18.686  1.00  0.00           N
ATOM   2017  CA  ASN   250      26.903  -4.853  19.221  1.00  0.00           C
ATOM   2018  CB  ASN   250      25.699  -4.101  18.657  1.00  0.00           C
ATOM   2019  CG  ASN   250      24.589  -3.954  19.664  1.00  0.00           C
ATOM   2020  OD1 ASN   250      24.553  -4.661  20.668  1.00  0.00           O
ATOM   2021  ND2 ASN   250      23.671  -3.031  19.404  1.00  0.00           N
ATOM   2022  C   ASN   250      26.810  -6.333  18.883  1.00  0.00           C
ATOM   2023  O   ASN   250      26.975  -6.717  17.721  1.00  0.00           O
ATOM   2024  N   LEU   251      26.542  -7.159  19.892  1.00  0.00           N
ATOM   2025  CA  LEU   251      26.458  -8.603  19.722  1.00  0.00           C
ATOM   2026  CB  LEU   251      27.592  -9.338  20.444  1.00  0.00           C
ATOM   2027  CG  LEU   251      28.967  -9.451  19.785  1.00  0.00           C
ATOM   2028  CD1 LEU   251      29.747  -8.150  19.838  1.00  0.00           C
ATOM   2029  CD2 LEU   251      29.752 -10.555  20.452  1.00  0.00           C
ATOM   2030  C   LEU   251      25.124  -9.104  20.250  1.00  0.00           C
ATOM   2031  O   LEU   251      24.663  -8.666  21.307  1.00  0.00           O
ATOM   2032  N   THR   252      24.519 -10.036  19.519  1.00  0.00           N
ATOM   2033  CA  THR   252      23.222 -10.589  19.884  1.00  0.00           C
ATOM   2034  CB  THR   252      22.094  -9.835  19.168  1.00  0.00           C
ATOM   2035  CG2 THR   252      22.199 -10.014  17.662  1.00  0.00           C
ATOM   2036  OG1 THR   252      20.826 -10.322  19.626  1.00  0.00           O
ATOM   2037  C   THR   252      23.225 -12.079  19.561  1.00  0.00           C
ATOM   2038  O   THR   252      24.252 -12.650  19.184  1.00  0.00           O
ATOM   2039  N   ARG   253      22.060 -12.714  19.720  1.00  0.00           N
ATOM   2040  CA  ARG   253      21.947 -14.148  19.467  1.00  0.00           C
ATOM   2041  CB  ARG   253      20.643 -14.682  20.056  1.00  0.00           C
ATOM   2042  CG  ARG   253      20.600 -14.655  21.568  1.00  0.00           C
ATOM   2043  CD  ARG   253      21.325 -15.844  22.166  1.00  0.00           C
ATOM   2044  NE  ARG   253      20.433 -16.986  22.340  1.00  0.00           N
ATOM   2045  CZ  ARG   253      19.894 -17.341  23.502  1.00  0.00           C
ATOM   2046  NH1 ARG   253      19.091 -18.392  23.570  1.00  0.00           N
ATOM   2047  NH2 ARG   253      20.161 -16.646  24.599  1.00  0.00           N
ATOM   2048  C   ARG   253      22.024 -14.461  17.979  1.00  0.00           C
ATOM   2049  O   ARG   253      22.524 -15.523  17.590  1.00  0.00           O
ATOM   2050  N   ARG   254      21.523 -13.558  17.133  1.00  0.00           N
ATOM   2051  CA  ARG   254      21.580 -13.779  15.693  1.00  0.00           C
ATOM   2052  CB  ARG   254      20.690 -12.774  14.964  1.00  0.00           C
ATOM   2053  CG  ARG   254      19.205 -13.066  15.051  1.00  0.00           C
ATOM   2054  CD  ARG   254      18.476 -12.462  13.863  1.00  0.00           C
ATOM   2055  NE  ARG   254      17.035 -12.684  13.921  1.00  0.00           N
ATOM   2056  CZ  ARG   254      16.206 -12.453  12.910  1.00  0.00           C
ATOM   2057  NH1 ARG   254      16.676 -11.994  11.758  1.00  0.00           N
ATOM   2058  NH2 ARG   254      14.907 -12.683  13.047  1.00  0.00           N
ATOM   2059  C   ARG   254      23.003 -13.688  15.161  1.00  0.00           C
ATOM   2060  O   ARG   254      23.343 -14.375  14.192  1.00  0.00           O
ATOM   2061  N   THR   255      23.843 -12.852  15.773  1.00  0.00           N
ATOM   2062  CA  THR   255      25.215 -12.722  15.300  1.00  0.00           C
ATOM   2063  CB  THR   255      25.846 -11.443  15.846  1.00  0.00           C
ATOM   2064  CG2 THR   255      27.104 -11.108  15.069  1.00  0.00           C
ATOM   2065  OG1 THR   255      24.916 -10.362  15.727  1.00  0.00           O
ATOM   2066  C   THR   255      26.051 -13.934  15.688  1.00  0.00           C
ATOM   2067  O   THR   255      26.762 -14.492  14.848  1.00  0.00           O
ATOM   2068  N   LEU   256      25.947 -14.375  16.944  1.00  0.00           N
ATOM   2069  CA  LEU   256      26.792 -15.457  17.440  1.00  0.00           C
ATOM   2070  CB  LEU   256      26.732 -15.509  18.964  1.00  0.00           C
ATOM   2071  CG  LEU   256      27.207 -14.247  19.677  1.00  0.00           C
ATOM   2072  CD1 LEU   256      27.126 -14.439  21.172  1.00  0.00           C
ATOM   2073  CD2 LEU   256      28.624 -13.921  19.254  1.00  0.00           C
ATOM   2074  C   LEU   256      26.407 -16.811  16.865  1.00  0.00           C
ATOM   2075  O   LEU   256      27.265 -17.693  16.746  1.00  0.00           O
ATOM   2076  N   ASP   257      25.135 -17.004  16.511  1.00  0.00           N
ATOM   2077  CA  ASP   257      24.741 -18.243  15.858  1.00  0.00           C
ATOM   2078  CB  ASP   257      23.220 -18.402  15.906  1.00  0.00           C
ATOM   2079  CG  ASP   257      22.736 -18.935  17.241  1.00  0.00           C
ATOM   2080  OD1 ASP   257      23.324 -19.918  17.739  1.00  0.00           O
ATOM   2081  OD2 ASP   257      21.773 -18.367  17.797  1.00  0.00           O
ATOM   2082  C   ASP   257      25.238 -18.312  14.422  1.00  0.00           C
ATOM   2083  O   ASP   257      25.358 -19.412  13.872  1.00  0.00           O
ATOM   2084  N   ARG   258      25.529 -17.166  13.804  1.00  0.00           N
ATOM   2085  CA  ARG   258      26.163 -17.167  12.493  1.00  0.00           C
ATOM   2086  CB  ARG   258      25.860 -15.863  11.758  1.00  0.00           C
ATOM   2087  CG  ARG   258      24.412 -15.716  11.338  1.00  0.00           C
ATOM   2088  CD  ARG   258      24.110 -14.293  10.910  1.00  0.00           C
ATOM   2089  NE  ARG   258      24.907 -13.891   9.756  1.00  0.00           N
ATOM   2090  CZ  ARG   258      24.847 -12.691   9.190  1.00  0.00           C
ATOM   2091  NH1 ARG   258      24.024 -11.770   9.670  1.00  0.00           N
ATOM   2092  NH2 ARG   258      25.608 -12.412   8.141  1.00  0.00           N
ATOM   2093  C   ARG   258      27.668 -17.376  12.586  1.00  0.00           C
ATOM   2094  O   ARG   258      28.281 -17.831  11.617  1.00  0.00           O
ATOM   2095  N   CYS   259      28.279 -17.048  13.730  1.00  0.00           N
ATOM   2096  CA  CYS   259      29.700 -17.324  13.909  1.00  0.00           C
ATOM   2097  CB  CYS   259      30.262 -16.584  15.126  1.00  0.00           C
ATOM   2098  SG  CYS   259      29.917 -14.816  15.204  1.00  0.00           S
ATOM   2099  C   CYS   259      29.988 -18.810  14.053  1.00  0.00           C
ATOM   2100  O   CYS   259      31.106 -19.239  13.754  1.00  0.00           O
ATOM   2101  N   GLN   260      29.015 -19.602  14.511  1.00  0.00           N
ATOM   2102  CA  GLN   260      29.208 -21.047  14.545  1.00  0.00           C
ATOM   2103  CB  GLN   260      28.109 -21.711  15.372  1.00  0.00           C
ATOM   2104  CG  GLN   260      28.510 -22.020  16.806  1.00  0.00           C
ATOM   2105  CD  GLN   260      29.483 -23.179  16.910  1.00  0.00           C
ATOM   2106  OE1 GLN   260      29.582 -24.009  16.006  1.00  0.00           O
ATOM   2107  NE2 GLN   260      30.207 -23.243  18.021  1.00  0.00           N
ATOM   2108  C   GLN   260      29.244 -21.634  13.142  1.00  0.00           C
ATOM   2109  O   GLN   260      29.916 -22.645  12.911  1.00  0.00           O
ATOM   2110  N   GLY   261      28.534 -21.018  12.195  1.00  0.00           N
ATOM   2111  CA  GLY   261      28.628 -21.449  10.813  1.00  0.00           C
ATOM   2112  C   GLY   261      29.936 -21.054  10.161  1.00  0.00           C
ATOM   2113  O   GLY   261      30.424 -21.756   9.271  1.00  0.00           O
ATOM   2114  N   ASN   262      30.517 -19.929  10.584  1.00  0.00           N
ATOM   2115  CA  ASN   262      31.820 -19.528  10.063  1.00  0.00           C
ATOM   2116  CB  ASN   262      32.113 -18.076  10.432  1.00  0.00           C
ATOM   2117  CG  ASN   262      31.237 -17.096   9.681  1.00  0.00           C
ATOM   2118  OD1 ASN   262      30.436 -16.380  10.277  1.00  0.00           O
ATOM   2119  ND2 ASN   262      31.389 -17.057   8.364  1.00  0.00           N
ATOM   2120  C   ASN   262      32.922 -20.444  10.577  1.00  0.00           C
ATOM   2121  O   ASN   262      33.841 -20.798   9.829  1.00  0.00           O
ATOM   2122  N   LEU   263      32.847 -20.842  11.849  1.00  0.00           N
ATOM   2123  CA  LEU   263      33.809 -21.800  12.380  1.00  0.00           C
ATOM   2124  CB  LEU   263      33.752 -21.812  13.906  1.00  0.00           C
ATOM   2125  CG  LEU   263      34.061 -20.480  14.590  1.00  0.00           C
ATOM   2126  CD1 LEU   263      34.043 -20.627  16.099  1.00  0.00           C
ATOM   2127  CD2 LEU   263      35.399 -19.935  14.123  1.00  0.00           C
ATOM   2128  C   LEU   263      33.570 -23.198  11.826  1.00  0.00           C
ATOM   2129  O   LEU   263      34.498 -24.015  11.789  1.00  0.00           O
ATOM   2130  N   GLU   264      32.338 -23.495  11.406  1.00  0.00           N
ATOM   2131  CA  GLU   264      32.068 -24.757  10.727  1.00  0.00           C
ATOM   2132  CB  GLU   264      30.561 -24.974  10.607  1.00  0.00           C
ATOM   2133  CG  GLU   264      30.165 -26.270   9.922  1.00  0.00           C
ATOM   2134  CD  GLU   264      30.605 -27.497  10.691  1.00  0.00           C
ATOM   2135  OE1 GLU   264      31.229 -28.391  10.082  1.00  0.00           O
ATOM   2136  OE2 GLU   264      30.326 -27.570  11.905  1.00  0.00           O
ATOM   2137  C   GLU   264      32.727 -24.790   9.354  1.00  0.00           C
ATOM   2138  O   GLU   264      33.334 -25.799   8.976  1.00  0.00           O
ATOM   2139  N   THR   265      32.627 -23.693   8.598  1.00  0.00           N
ATOM   2140  CA  THR   265      33.253 -23.644   7.281  1.00  0.00           C
ATOM   2141  CB  THR   265      32.699 -22.474   6.469  1.00  0.00           C
ATOM   2142  CG2 THR   265      31.287 -22.776   5.998  1.00  0.00           C
ATOM   2143  OG1 THR   265      32.685 -21.293   7.279  1.00  0.00           O
ATOM   2144  C   THR   265      34.767 -23.535   7.381  1.00  0.00           C
ATOM   2145  O   THR   265      35.477 -23.954   6.460  1.00  0.00           O
ATOM   2146  N   LEU   266      35.281 -22.980   8.479  1.00  0.00           N
ATOM   2147  CA  LEU   266      36.720 -22.976   8.700  1.00  0.00           C
ATOM   2148  CB  LEU   266      37.099 -21.947   9.767  1.00  0.00           C
ATOM   2149  CG  LEU   266      37.113 -20.464   9.391  1.00  0.00           C
ATOM   2150  CD1 LEU   266      37.831 -19.655  10.459  1.00  0.00           C
ATOM   2151  CD2 LEU   266      37.755 -20.243   8.041  1.00  0.00           C
ATOM   2152  C   LEU   266      37.245 -24.344   9.110  1.00  0.00           C
ATOM   2153  O   LEU   266      38.443 -24.604   8.964  1.00  0.00           O
ATOM   2154  N   GLN   267      36.377 -25.221   9.620  1.00  0.00           N
ATOM   2155  CA  GLN   267      36.810 -26.567   9.972  1.00  0.00           C
ATOM   2156  CB  GLN   267      35.842 -27.182  10.983  1.00  0.00           C
ATOM   2157  CG  GLN   267      36.385 -28.406  11.700  1.00  0.00           C
ATOM   2158  CD  GLN   267      35.595 -28.751  12.946  1.00  0.00           C
ATOM   2159  OE1 GLN   267      34.730 -27.989  13.377  1.00  0.00           O
ATOM   2160  NE2 GLN   267      35.890 -29.905  13.533  1.00  0.00           N
ATOM   2161  C   GLN   267      36.926 -27.455   8.740  1.00  0.00           C
ATOM   2162  O   GLN   267      37.776 -28.351   8.701  1.00  0.00           O
ATOM   2163  N   LYS   268      36.092 -27.216   7.725  1.00  0.00           N
ATOM   2164  CA  LYS   268      36.150 -28.010   6.505  1.00  0.00           C
ATOM   2165  CB  LYS   268      34.870 -27.824   5.691  1.00  0.00           C
ATOM   2166  CG  LYS   268      33.586 -28.023   6.475  1.00  0.00           C
ATOM   2167  CD  LYS   268      32.422 -28.386   5.561  1.00  0.00           C
ATOM   2168  CE  LYS   268      32.290 -27.418   4.390  1.00  0.00           C
ATOM   2169  NZ  LYS   268      32.013 -26.028   4.841  1.00  0.00           N
ATOM   2170  C   LYS   268      37.350 -27.662   5.636  1.00  0.00           C
ATOM   2171  O   LYS   268      37.726 -28.462   4.774  1.00  0.00           O
ATOM   2172  N   THR   269      37.959 -26.497   5.839  1.00  0.00           N
ATOM   2173  CA  THR   269      39.009 -26.012   4.953  1.00  0.00           C
ATOM   2174  CB  THR   269      38.818 -24.519   4.685  1.00  0.00           C
ATOM   2175  CG2 THR   269      37.562 -24.284   3.862  1.00  0.00           C
ATOM   2176  OG1 THR   269      38.705 -23.824   5.933  1.00  0.00           O
ATOM   2177  C   THR   269      40.415 -26.246   5.484  1.00  0.00           C
ATOM   2178  O   THR   269      41.364 -26.262   4.694  1.00  0.00           O
ATOM   2179  N   VAL   270      40.576 -26.414   6.798  1.00  0.00           N
ATOM   2180  CA  VAL   270      41.896 -26.703   7.352  1.00  0.00           C
ATOM   2181  CB  VAL   270      41.879 -26.450   8.874  1.00  0.00           C
ATOM   2182  CG1 VAL   270      43.117 -27.013   9.566  1.00  0.00           C
ATOM   2183  CG2 VAL   270      41.754 -24.962   9.154  1.00  0.00           C
ATOM   2184  C   VAL   270      42.323 -28.123   6.993  1.00  0.00           C
ATOM   2185  O   VAL   270      43.496 -28.369   6.674  1.00  0.00           O
ATOM   2186  N   LEU   271      41.374 -29.066   6.985  1.00  0.00           N
ATOM   2187  CA  LEU   271      41.679 -30.444   6.610  1.00  0.00           C
ATOM   2188  CB  LEU   271      40.497 -31.352   6.971  1.00  0.00           C
ATOM   2189  CG  LEU   271      39.082 -31.093   6.426  1.00  0.00           C
ATOM   2190  CD1 LEU   271      38.790 -31.782   5.090  1.00  0.00           C
ATOM   2191  CD2 LEU   271      38.043 -31.493   7.464  1.00  0.00           C
ATOM   2192  C   LEU   271      42.035 -30.559   5.131  1.00  0.00           C
ATOM   2193  O   LEU   271      42.833 -31.422   4.747  1.00  0.00           O
ATOM   2194  N   ARG   272      41.456 -29.707   4.294  1.00  0.00           N
ATOM   2195  CA  ARG   272      41.778 -29.695   2.872  1.00  0.00           C
ATOM   2196  CB  ARG   272      40.724 -28.913   2.087  1.00  0.00           C
ATOM   2197  CG  ARG   272      39.343 -29.541   2.098  1.00  0.00           C
ATOM   2198  CD  ARG   272      38.340 -28.663   1.369  1.00  0.00           C
ATOM   2199  NE  ARG   272      36.965 -29.088   1.602  1.00  0.00           N
ATOM   2200  CZ  ARG   272      35.896 -28.436   1.157  1.00  0.00           C
ATOM   2201  NH1 ARG   272      36.043 -27.322   0.452  1.00  0.00           N
ATOM   2202  NH2 ARG   272      34.680 -28.894   1.417  1.00  0.00           N
ATOM   2203  C   ARG   272      43.160 -29.096   2.629  1.00  0.00           C
ATOM   2204  O   ARG   272      44.097 -29.802   2.256  1.00  0.00           O
ATOM   2205  N   ILE   273      43.337 -27.399   3.256  1.00  0.00           N
ATOM   2206  CA  ILE   273      44.627 -26.789   2.896  1.00  0.00           C
ATOM   2207  CB  ILE   273      44.672 -25.278   3.214  1.00  0.00           C
ATOM   2208  CG2 ILE   273      44.880 -25.024   4.710  1.00  0.00           C
ATOM   2209  CG1 ILE   273      45.788 -24.523   2.461  1.00  0.00           C
ATOM   2210  CD1 ILE   273      45.607 -24.510   0.940  1.00  0.00           C
ATOM   2211  C   ILE   273      45.794 -27.544   3.529  1.00  0.00           C
ATOM   2212  O   ILE   273      46.838 -27.658   2.907  1.00  0.00           O
ATOM   2213  N   LYS   274      45.617 -28.128   4.721  1.00  0.00           N
ATOM   2214  CA  LYS   274      46.634 -28.976   5.351  1.00  0.00           C
ATOM   2215  CB  LYS   274      46.163 -29.315   6.768  1.00  0.00           C
ATOM   2216  CG  LYS   274      47.218 -30.054   7.598  1.00  0.00           C
ATOM   2217  CD  LYS   274      46.637 -30.347   8.985  1.00  0.00           C
ATOM   2218  CE  LYS   274      47.677 -31.013   9.886  1.00  0.00           C
ATOM   2219  NZ  LYS   274      47.101 -31.280  11.227  1.00  0.00           N
ATOM   2220  C   LYS   274      46.929 -30.228   4.519  1.00  0.00           C
ATOM   2221  O   LYS   274      48.072 -30.666   4.484  1.00  0.00           O
ATOM   2222  N   GLU   275      45.917 -30.776   3.844  1.00  0.00           N
ATOM   2223  CA  GLU   275      46.073 -31.892   2.900  1.00  0.00           C
ATOM   2224  CB  GLU   275      44.705 -32.556   2.663  1.00  0.00           C
ATOM   2225  CG  GLU   275      44.172 -33.286   3.906  1.00  0.00           C
ATOM   2226  CD  GLU   275      42.756 -33.860   3.725  1.00  0.00           C
ATOM   2227  OE1 GLU   275      42.304 -34.556   4.665  1.00  0.00           O
ATOM   2228  OE2 GLU   275      42.110 -33.585   2.686  1.00  0.00           O
ATOM   2229  C   GLU   275      46.673 -31.457   1.554  1.00  0.00           C
ATOM   2230  O   GLU   275      47.363 -32.244   0.912  1.00  0.00           O
ATOM   2231  N   THR   276      46.415 -30.218   1.124  1.00  0.00           N
ATOM   2232  CA  THR   276      46.800 -29.730  -0.213  1.00  0.00           C
ATOM   2233  CB  THR   276      45.748 -28.747  -0.758  1.00  0.00           C
ATOM   2234  CG2 THR   276      45.960 -28.417  -2.235  1.00  0.00           C
ATOM   2235  OG1 THR   276      44.434 -29.263  -0.649  1.00  0.00           O
ATOM   2236  C   THR   276      48.185 -29.073  -0.230  1.00  0.00           C
ATOM   2237  O   THR   276      48.987 -29.359  -1.113  1.00  0.00           O
ATOM   2238  N   ASP   277      48.467 -28.179   0.721  1.00  0.00           N
ATOM   2239  CA  ASP   277      49.671 -27.343   0.756  1.00  0.00           C
ATOM   2240  CB  ASP   277      49.462 -26.105  -0.135  1.00  0.00           C
ATOM   2241  CG  ASP   277      50.757 -25.315  -0.365  1.00  0.00           C
ATOM   2242  OD1 ASP   277      51.757 -25.576   0.349  1.00  0.00           O
ATOM   2243  OD2 ASP   277      50.721 -24.405  -1.227  1.00  0.00           O
ATOM   2244  C   ASP   277      50.054 -26.961   2.202  1.00  0.00           C
ATOM   2245  O   ASP   277      49.678 -25.916   2.745  1.00  0.00           O
ATOM   2246  N   GLU   278      50.844 -27.827   2.841  1.00  0.00           N
ATOM   2247  CA  GLU   278      51.364 -27.594   4.193  1.00  0.00           C
ATOM   2248  CB  GLU   278      51.975 -28.904   4.731  1.00  0.00           C
ATOM   2249  CG  GLU   278      51.997 -28.945   6.269  1.00  0.00           C
ATOM   2250  CD  GLU   278      52.932 -30.012   6.851  1.00  0.00           C
ATOM   2251  OE1 GLU   278      53.417 -29.792   7.990  1.00  0.00           O
ATOM   2252  OE2 GLU   278      53.309 -30.986   6.168  1.00  0.00           O
ATOM   2253  C   GLU   278      52.407 -26.458   4.241  1.00  0.00           C
ATOM   2254  O   GLU   278      52.638 -25.864   5.300  1.00  0.00           O
ATOM   2255  N   GLN   279      53.053 -26.132   3.114  1.00  0.00           N
ATOM   2256  CA  GLN   279      54.149 -25.161   3.084  1.00  0.00           C
ATOM   2257  CB  GLN   279      54.865 -25.170   1.726  1.00  0.00           C
ATOM   2258  CG  GLN   279      55.536 -26.518   1.424  1.00  0.00           C
ATOM   2259  CD  GLN   279      56.351 -26.502   0.132  1.00  0.00           C
ATOM   2260  OE1 GLN   279      56.367 -25.569  -0.645  1.00  0.00           O
ATOM   2261  NE2 GLN   279      57.100 -27.545  -0.148  1.00  0.00           N
ATOM   2262  C   GLN   279      53.650 -23.757   3.425  1.00  0.00           C
ATOM   2263  O   GLN   279      54.261 -23.081   4.252  1.00  0.00           O
ATOM   2264  N   ARG   280      52.480 -23.363   2.911  1.00  0.00           N
ATOM   2265  CA  ARG   280      51.864 -22.055   3.205  1.00  0.00           C
ATOM   2266  CB  ARG   280      50.528 -21.942   2.466  1.00  0.00           C
ATOM   2267  CG  ARG   280      50.714 -21.869   0.949  1.00  0.00           C
ATOM   2268  CD  ARG   280      49.338 -21.845   0.286  1.00  0.00           C
ATOM   2269  NE  ARG   280      49.449 -21.937  -1.174  1.00  0.00           N
ATOM   2270  CZ  ARG   280      48.543 -21.529  -2.041  1.00  0.00           C
ATOM   2271  NH1 ARG   280      47.372 -21.123  -1.655  1.00  0.00           N
ATOM   2272  NH2 ARG   280      48.777 -21.532  -3.318  1.00  0.00           N
ATOM   2273  C   ARG   280      51.631 -21.823   4.697  1.00  0.00           C
ATOM   2274  O   ARG   280      51.902 -20.737   5.207  1.00  0.00           O
ATOM   2275  N   LEU   281      51.162 -22.847   5.413  1.00  0.00           N
ATOM   2276  CA  LEU   281      50.939 -22.766   6.860  1.00  0.00           C
ATOM   2277  CB  LEU   281      50.123 -23.985   7.330  1.00  0.00           C
ATOM   2278  CG  LEU   281      48.675 -24.057   6.811  1.00  0.00           C
ATOM   2279  CD1 LEU   281      48.030 -25.338   7.346  1.00  0.00           C
ATOM   2280  CD2 LEU   281      47.827 -22.869   7.271  1.00  0.00           C
ATOM   2281  C   LEU   281      52.261 -22.675   7.635  1.00  0.00           C
ATOM   2282  O   LEU   281      52.343 -21.975   8.647  1.00  0.00           O
ATOM   2283  N   ARG   282      53.312 -23.358   7.163  1.00  0.00           N
ATOM   2284  CA  ARG   282      54.659 -23.256   7.749  1.00  0.00           C
ATOM   2285  CB  ARG   282      55.568 -24.360   7.195  1.00  0.00           C
ATOM   2286  CG  ARG   282      55.170 -25.760   7.689  1.00  0.00           C
ATOM   2287  CD  ARG   282      56.108 -26.800   7.070  1.00  0.00           C
ATOM   2288  NE  ARG   282      55.777 -28.180   7.474  1.00  0.00           N
ATOM   2289  CZ  ARG   282      56.446 -29.269   7.145  1.00  0.00           C
ATOM   2290  NH1 ARG   282      57.548 -29.225   6.447  1.00  0.00           N
ATOM   2291  NH2 ARG   282      56.001 -30.436   7.492  1.00  0.00           N
ATOM   2292  C   ARG   282      55.273 -21.876   7.514  1.00  0.00           C
ATOM   2293  O   ARG   282      55.890 -21.337   8.433  1.00  0.00           O
ATOM   2294  N   ASP   283      55.068 -21.290   6.340  1.00  0.00           N
ATOM   2295  CA  ASP   283      55.522 -19.935   6.025  1.00  0.00           C
ATOM   2296  CB  ASP   283      55.304 -19.633   4.538  1.00  0.00           C
ATOM   2297  CG  ASP   283      56.292 -20.346   3.617  1.00  0.00           C
ATOM   2298  OD1 ASP   283      57.295 -20.905   4.124  1.00  0.00           O
ATOM   2299  OD2 ASP   283      56.049 -20.239   2.398  1.00  0.00           O
ATOM   2300  C   ASP   283      54.798 -18.891   6.871  1.00  0.00           C
ATOM   2301  O   ASP   283      55.434 -17.993   7.417  1.00  0.00           O
ATOM   2302  N   GLU   284      53.483 -19.035   7.056  1.00  0.00           N
ATOM   2303  CA  GLU   284      52.727 -18.200   7.991  1.00  0.00           C
ATOM   2304  CB  GLU   284      51.243 -18.605   7.982  1.00  0.00           C
ATOM   2305  CG  GLU   284      50.413 -17.642   8.841  1.00  0.00           C
ATOM   2306  CD  GLU   284      48.978 -18.113   9.100  1.00  0.00           C
ATOM   2307  OE1 GLU   284      48.077 -17.251   9.117  1.00  0.00           O
ATOM   2308  OE2 GLU   284      48.750 -19.263   9.535  1.00  0.00           O
ATOM   2309  C   GLU   284      53.310 -18.302   9.406  1.00  0.00           C
ATOM   2310  O   GLU   284      53.565 -17.282  10.050  1.00  0.00           O
ATOM   2311  N   TYR   285      53.582 -19.520   9.883  1.00  0.00           N
ATOM   2312  CA  TYR   285      54.180 -19.729  11.199  1.00  0.00           C
ATOM   2313  CB  TYR   285      54.292 -21.230  11.487  1.00  0.00           C
ATOM   2314  CG  TYR   285      54.812 -21.538  12.877  1.00  0.00           C
ATOM   2315  CD1 TYR   285      56.199 -21.645  13.102  1.00  0.00           C
ATOM   2316  CE1 TYR   285      56.686 -21.900  14.398  1.00  0.00           C
ATOM   2317  CZ  TYR   285      55.782 -22.042  15.472  1.00  0.00           C
ATOM   2318  OH  TYR   285      56.250 -22.254  16.730  1.00  0.00           O
ATOM   2319  CE2 TYR   285      54.394 -21.950  15.244  1.00  0.00           C
ATOM   2320  CD2 TYR   285      53.910 -21.699  13.944  1.00  0.00           C
ATOM   2321  C   TYR   285      55.536 -19.021  11.334  1.00  0.00           C
ATOM   2322  O   TYR   285      55.770 -18.368  12.350  1.00  0.00           O
ATOM   2323  N   ARG   286      56.408 -19.095  10.316  1.00  0.00           N
ATOM   2324  CA  ARG   286      57.702 -18.384  10.310  1.00  0.00           C
ATOM   2325  CB  ARG   286      58.545 -18.766   9.090  1.00  0.00           C
ATOM   2326  CG  ARG   286      59.081 -20.197   9.181  1.00  0.00           C
ATOM   2327  CD  ARG   286      59.921 -20.484   7.936  1.00  0.00           C
ATOM   2328  NE  ARG   286      60.201 -21.922   7.788  1.00  0.00           N
ATOM   2329  CZ  ARG   286      60.808 -22.464   6.748  1.00  0.00           C
ATOM   2330  NH1 ARG   286      61.308 -21.737   5.790  1.00  0.00           N
ATOM   2331  NH2 ARG   286      60.925 -23.759   6.649  1.00  0.00           N
ATOM   2332  C   ARG   286      57.518 -16.871  10.357  1.00  0.00           C
ATOM   2333  O   ARG   286      58.070 -16.246  11.257  1.00  0.00           O
ATOM   2334  N   ARG   287      56.647 -16.308   9.510  1.00  0.00           N
ATOM   2335  CA  ARG   287      56.330 -14.863   9.509  1.00  0.00           C
ATOM   2336  CB  ARG   287      55.280 -14.553   8.429  1.00  0.00           C
ATOM   2337  CG  ARG   287      55.787 -14.746   6.991  1.00  0.00           C
ATOM   2338  CD  ARG   287      54.628 -14.541   6.007  1.00  0.00           C
ATOM   2339  NE  ARG   287      54.840 -15.258   4.736  1.00  0.00           N
ATOM   2340  CZ  ARG   287      53.944 -15.433   3.781  1.00  0.00           C
ATOM   2341  NH1 ARG   287      52.781 -14.837   3.817  1.00  0.00           N
ATOM   2342  NH2 ARG   287      54.188 -16.229   2.779  1.00  0.00           N
ATOM   2343  C   ARG   287      55.821 -14.385  10.873  1.00  0.00           C
ATOM   2344  O   ARG   287      56.180 -13.311  11.340  1.00  0.00           O
ATOM   2345  N   LEU   288      54.998 -15.192  11.548  1.00  0.00           N
ATOM   2346  CA  LEU   288      54.495 -14.875  12.890  1.00  0.00           C
ATOM   2347  CB  LEU   288      53.315 -15.809  13.229  1.00  0.00           C
ATOM   2348  CG  LEU   288      52.036 -15.596  12.395  1.00  0.00           C
ATOM   2349  CD1 LEU   288      51.004 -16.663  12.770  1.00  0.00           C
ATOM   2350  CD2 LEU   288      51.399 -14.229  12.637  1.00  0.00           C
ATOM   2351  C   LEU   288      55.580 -14.957  13.983  1.00  0.00           C
ATOM   2352  O   LEU   288      55.422 -14.328  15.031  1.00  0.00           O
ATOM   2353  N   VAL   289      56.649 -15.734  13.769  1.00  0.00           N
ATOM   2354  CA  VAL   289      57.794 -15.871  14.689  1.00  0.00           C
ATOM   2355  CB  VAL   289      58.448 -17.263  14.551  1.00  0.00           C
ATOM   2356  CG1 VAL   289      59.768 -17.390  15.326  1.00  0.00           C
ATOM   2357  CG2 VAL   289      57.522 -18.353  15.105  1.00  0.00           C
ATOM   2358  C   VAL   289      58.828 -14.769  14.471  1.00  0.00           C
ATOM   2359  O   VAL   289      59.284 -14.185  15.450  1.00  0.00           O
ATOM   2360  N   GLU   290      59.170 -14.483  13.216  1.00  0.00           N
ATOM   2361  CA  GLU   290      60.130 -13.443  12.810  1.00  0.00           C
ATOM   2362  CB  GLU   290      60.445 -13.634  11.315  1.00  0.00           C
ATOM   2363  CG  GLU   290      61.310 -14.895  11.103  1.00  0.00           C
ATOM   2364  CD  GLU   290      61.361 -15.413   9.656  1.00  0.00           C
ATOM   2365  OE1 GLU   290      62.041 -16.450   9.458  1.00  0.00           O
ATOM   2366  OE2 GLU   290      60.641 -14.877   8.790  1.00  0.00           O
ATOM   2367  C   GLU   290      59.604 -12.031  13.110  1.00  0.00           C
ATOM   2368  O   GLU   290      60.374 -11.097  13.324  1.00  0.00           O
ATOM   2369  N   GLY   291      58.285 -11.905  13.250  1.00  0.00           N
ATOM   2370  CA  GLY   291      57.610 -10.685  13.654  1.00  0.00           C
ATOM   2371  C   GLY   291      56.842 -10.066  12.495  1.00  0.00           C
ATOM   2372  O   GLY   291      57.214 -10.144  11.328  1.00  0.00           O
ATOM   2373  N   LEU   292      55.742  -9.398  12.830  1.00  0.00           N
ATOM   2374  CA  LEU   292      54.778  -8.875  11.856  1.00  0.00           C
ATOM   2375  CB  LEU   292      53.508  -8.471  12.626  1.00  0.00           C
ATOM   2376  CG  LEU   292      52.696  -9.655  13.187  1.00  0.00           C
ATOM   2377  CD1 LEU   292      51.672  -9.137  14.197  1.00  0.00           C
ATOM   2378  CD2 LEU   292      51.944 -10.398  12.079  1.00  0.00           C
ATOM   2379  C   LEU   292      55.304  -7.702  11.007  1.00  0.00           C
ATOM   2380  O   LEU   292      54.623  -7.279  10.070  1.00  0.00           O
ATOM   2381  N   ARG   293      56.493  -7.157  11.311  1.00  0.00           N
ATOM   2382  CA  ARG   293      57.013  -5.944  10.657  1.00  0.00           C
ATOM   2383  CB  ARG   293      58.290  -5.434  11.355  1.00  0.00           C
ATOM   2384  CG  ARG   293      57.962  -4.323  12.365  1.00  0.00           C
ATOM   2385  CD  ARG   293      59.241  -3.700  12.939  1.00  0.00           C
ATOM   2386  NE  ARG   293      58.952  -2.461  13.690  1.00  0.00           N
ATOM   2387  CZ  ARG   293      59.827  -1.733  14.364  1.00  0.00           C
ATOM   2388  NH1 ARG   293      61.086  -2.063  14.438  1.00  0.00           N
ATOM   2389  NH2 ARG   293      59.449  -0.653  14.990  1.00  0.00           N
ATOM   2390  C   ARG   293      57.225  -6.115   9.153  1.00  0.00           C
ATOM   2391  O   ARG   293      56.907  -5.188   8.415  1.00  0.00           O
ATOM   2392  N   GLU   294      57.670  -7.281   8.690  1.00  0.00           N
ATOM   2393  CA  GLU   294      57.874  -7.509   7.250  1.00  0.00           C
ATOM   2394  CB  GLU   294      58.828  -8.690   7.030  1.00  0.00           C
ATOM   2395  CG  GLU   294      60.245  -8.357   7.528  1.00  0.00           C
ATOM   2396  CD  GLU   294      61.295  -9.408   7.137  1.00  0.00           C
ATOM   2397  OE1 GLU   294      62.488  -9.116   7.375  1.00  0.00           O
ATOM   2398  OE2 GLU   294      60.897 -10.462   6.596  1.00  0.00           O
ATOM   2399  C   GLU   294      56.551  -7.702   6.490  1.00  0.00           C
ATOM   2400  O   GLU   294      56.414  -7.261   5.351  1.00  0.00           O
ATOM   2401  N   ALA   295      55.524  -8.264   7.140  1.00  0.00           N
ATOM   2402  CA  ALA   295      54.221  -8.505   6.514  1.00  0.00           C
ATOM   2403  CB  ALA   295      53.453  -9.510   7.382  1.00  0.00           C
ATOM   2404  C   ALA   295      53.408  -7.215   6.280  1.00  0.00           C
ATOM   2405  O   ALA   295      52.613  -7.150   5.344  1.00  0.00           O
ATOM   2406  N   SER   296      53.611  -6.185   7.110  1.00  0.00           N
ATOM   2407  CA  SER   296      52.893  -4.903   7.018  1.00  0.00           C
ATOM   2408  CB  SER   296      52.991  -4.190   8.372  1.00  0.00           C
ATOM   2409  OG  SER   296      52.115  -3.081   8.465  1.00  0.00           O
ATOM   2410  C   SER   296      53.407  -4.005   5.883  1.00  0.00           C
ATOM   2411  O   SER   296      52.649  -3.209   5.330  1.00  0.00           O
ATOM   2412  N   ALA   297      54.680  -4.148   5.500  1.00  0.00           N
ATOM   2413  CA  ALA   297      55.316  -3.295   4.497  1.00  0.00           C
ATOM   2414  CB  ALA   297      56.824  -3.296   4.775  1.00  0.00           C
ATOM   2415  C   ALA   297      55.001  -3.697   3.042  1.00  0.00           C
ATOM   2416  O   ALA   297      55.139  -2.873   2.144  1.00  0.00           O
ATOM   2417  N   ALA   298      54.576  -4.940   2.791  1.00  0.00           N
ATOM   2418  CA  ALA   298      54.590  -5.502   1.439  1.00  0.00           C
ATOM   2419  CB  ALA   298      55.159  -6.925   1.529  1.00  0.00           C
ATOM   2420  C   ALA   298      53.256  -5.453   0.666  1.00  0.00           C
ATOM   2421  O   ALA   298      53.228  -5.906  -0.476  1.00  0.00           O
ATOM   2422  N   ARG   299      52.131  -4.985   1.239  1.00  0.00           N
ATOM   2423  CA  ARG   299      50.811  -5.131   0.575  1.00  0.00           C
ATOM   2424  CB  ARG   299      50.176  -6.481   0.966  1.00  0.00           C
ATOM   2425  CG  ARG   299      50.973  -7.656   0.379  1.00  0.00           C
ATOM   2426  CD  ARG   299      50.307  -8.998   0.615  1.00  0.00           C
ATOM   2427  NE  ARG   299      51.058 -10.063  -0.080  1.00  0.00           N
ATOM   2428  CZ  ARG   299      51.057 -11.336   0.248  1.00  0.00           C
ATOM   2429  NH1 ARG   299      50.594 -11.712   1.390  1.00  0.00           N
ATOM   2430  NH2 ARG   299      51.506 -12.259  -0.552  1.00  0.00           N
ATOM   2431  C   ARG   299      49.854  -3.956   0.783  1.00  0.00           C
ATOM   2432  O   ARG   299      48.996  -3.976   1.661  1.00  0.00           O
ATOM   2433  N   GLU   300      49.952  -2.968  -0.105  1.00  0.00           N
ATOM   2434  CA  GLU   300      49.024  -1.826  -0.213  1.00  0.00           C
ATOM   2435  CB  GLU   300      49.577  -0.839  -1.253  1.00  0.00           C
ATOM   2436  CG  GLU   300      50.890  -0.171  -0.819  1.00  0.00           C
ATOM   2437  CD  GLU   300      51.426   0.790  -1.892  1.00  0.00           C
ATOM   2438  OE1 GLU   300      52.112   1.757  -1.503  1.00  0.00           O
ATOM   2439  OE2 GLU   300      51.161   0.534  -3.095  1.00  0.00           O
ATOM   2440  C   GLU   300      47.594  -2.236  -0.632  1.00  0.00           C
ATOM   2441  O   GLU   300      46.612  -1.574  -0.285  1.00  0.00           O
ATOM   2442  N   THR   301      47.460  -3.348  -1.359  1.00  0.00           N
ATOM   2443  CA  THR   301      46.204  -3.839  -1.955  1.00  0.00           C
ATOM   2444  CB  THR   301      46.530  -4.775  -3.127  1.00  0.00           C
ATOM   2445  CG2 THR   301      47.032  -3.942  -4.287  1.00  0.00           C
ATOM   2446  OG1 THR   301      47.584  -5.645  -2.775  1.00  0.00           O
ATOM   2447  C   THR   301      45.305  -4.586  -0.979  1.00  0.00           C
ATOM   2448  O   THR   301      44.089  -4.396  -0.979  1.00  0.00           O
ATOM   2449  N   ASP   302      50.423  -6.308   2.062  1.00  0.00           N
ATOM   2450  CA  ASP   302      49.704  -7.144   3.036  1.00  0.00           C
ATOM   2451  CB  ASP   302      50.434  -8.473   3.254  1.00  0.00           C
ATOM   2452  CG  ASP   302      50.462  -9.366   2.019  1.00  0.00           C
ATOM   2453  OD1 ASP   302      49.562  -9.293   1.157  1.00  0.00           O
ATOM   2454  OD2 ASP   302      51.423 -10.158   1.929  1.00  0.00           O
ATOM   2455  C   ASP   302      49.442  -6.413   4.363  1.00  0.00           C
ATOM   2456  O   ASP   302      49.163  -7.018   5.408  1.00  0.00           O
ATOM   2457  N   ALA   303      49.504  -5.081   4.349  1.00  0.00           N
ATOM   2458  CA  ALA   303      49.307  -4.246   5.528  1.00  0.00           C
ATOM   2459  CB  ALA   303      49.821  -2.842   5.208  1.00  0.00           C
ATOM   2460  C   ALA   303      47.864  -4.284   6.094  1.00  0.00           C
ATOM   2461  O   ALA   303      47.579  -3.647   7.099  1.00  0.00           O
ATOM   2462  N   HIE   304      46.968  -5.089   5.513  1.00  0.00           N
ATOM   2463  CA  HIE   304      45.546  -5.219   5.855  1.00  0.00           C
ATOM   2464  CB  HIE   304      44.953  -6.332   4.987  1.00  0.00           C
ATOM   2465  CG  HIE   304      44.219  -5.692   3.883  1.00  0.00           C
ATOM   2466  ND1 HIE   304      43.059  -4.969   4.040  1.00  0.00           N
ATOM   2467  CE1 HIE   304      42.832  -4.342   2.894  1.00  0.00           C
ATOM   2468  NE2 HIE   304      43.804  -4.668   2.021  1.00  0.00           N
ATOM   2469  CD2 HIE   304      44.705  -5.506   2.633  1.00  0.00           C
ATOM   2470  C   HIE   304      45.177  -5.533   7.302  1.00  0.00           C
ATOM   2471  O   HIE   304      44.014  -5.396   7.674  1.00  0.00           O
ATOM   2472  N   LEU   305      46.137  -5.988   8.096  1.00  0.00           N
ATOM   2473  CA  LEU   305      45.932  -6.450   9.463  1.00  0.00           C
ATOM   2474  CB  LEU   305      46.082  -7.986   9.468  1.00  0.00           C
ATOM   2475  CG  LEU   305      44.841  -8.739   8.953  1.00  0.00           C
ATOM   2476  CD1 LEU   305      45.239 -10.098   8.376  1.00  0.00           C
ATOM   2477  CD2 LEU   305      43.843  -8.983  10.088  1.00  0.00           C
ATOM   2478  C   LEU   305      46.858  -5.703  10.436  1.00  0.00           C
ATOM   2479  O   LEU   305      47.356  -6.302  11.383  1.00  0.00           O
ATOM   2480  N   ALA   306      47.146  -4.419  10.191  1.00  0.00           N
ATOM   2481  CA  ALA   306      47.890  -3.595  11.144  1.00  0.00           C
ATOM   2482  CB  ALA   306      48.044  -2.173  10.595  1.00  0.00           C
ATOM   2483  C   ALA   306      47.214  -3.644  12.529  1.00  0.00           C
ATOM   2484  O   ALA   306      46.017  -3.390  12.662  1.00  0.00           O
ATOM   2485  N   ASN   307      43.464  -3.152  11.385  1.00  0.00           N
ATOM   2486  CA  ASN   307      43.038  -3.386  12.758  1.00  0.00           C
ATOM   2487  CB  ASN   307      43.442  -4.801  13.139  1.00  0.00           C
ATOM   2488  CG  ASN   307      42.928  -5.219  14.490  1.00  0.00           C
ATOM   2489  OD1 ASN   307      41.864  -4.836  14.952  1.00  0.00           O
ATOM   2490  ND2 ASN   307      43.700  -6.023  15.173  1.00  0.00           N
ATOM   2491  C   ASN   307      43.703  -2.329  13.665  1.00  0.00           C
ATOM   2492  O   ASN   307      44.852  -2.494  14.067  1.00  0.00           O
ATOM   2493  N   PRO   308      43.025  -1.229  13.985  1.00  0.00           N
ATOM   2494  CD  PRO   308      41.707  -0.919  13.499  1.00  0.00           C
ATOM   2495  CG  PRO   308      41.900   0.448  12.946  1.00  0.00           C
ATOM   2496  CB  PRO   308      43.300   0.952  13.186  1.00  0.00           C
ATOM   2497  CA  PRO   308      43.714   0.036  14.303  1.00  0.00           C
ATOM   2498  C   PRO   308      43.348   0.604  15.665  1.00  0.00           C
ATOM   2499  O   PRO   308      43.436   1.796  15.935  1.00  0.00           O
ATOM   2500  N   VAL   309      42.896  -0.268  16.551  1.00  0.00           N
ATOM   2501  CA  VAL   309      42.567   0.120  17.919  1.00  0.00           C
ATOM   2502  CB  VAL   309      41.176  -0.420  18.279  1.00  0.00           C
ATOM   2503  CG1 VAL   309      40.647   0.271  19.518  1.00  0.00           C
ATOM   2504  CG2 VAL   309      40.147  -0.175  17.167  1.00  0.00           C
ATOM   2505  C   VAL   309      43.697  -0.268  18.877  1.00  0.00           C
ATOM   2506  O   VAL   309      43.631  -0.041  20.079  1.00  0.00           O
ATOM   2507  N   LEU   310      44.763  -0.873  18.352  1.00  0.00           N
ATOM   2508  CA  LEU   310      45.965  -1.154  19.112  1.00  0.00           C
ATOM   2509  CB  LEU   310      46.604  -2.449  18.594  1.00  0.00           C
ATOM   2510  CG  LEU   310      45.796  -3.717  18.925  1.00  0.00           C
ATOM   2511  CD1 LEU   310      46.473  -4.937  18.302  1.00  0.00           C
ATOM   2512  CD2 LEU   310      45.684  -3.956  20.436  1.00  0.00           C
ATOM   2513  C   LEU   310      46.911   0.047  19.001  1.00  0.00           C
ATOM   2514  O   LEU   310      47.223   0.447  17.885  1.00  0.00           O
ATOM   2515  N   PRO   311      47.403   0.593  20.126  1.00  0.00           N
ATOM   2516  CD  PRO   311      46.944   0.356  21.483  1.00  0.00           C
ATOM   2517  CG  PRO   311      47.631   1.414  22.338  1.00  0.00           C
ATOM   2518  CB  PRO   311      48.920   1.721  21.573  1.00  0.00           C
ATOM   2519  CA  PRO   311      48.532   1.515  20.103  1.00  0.00           C
ATOM   2520  C   PRO   311      49.689   0.927  19.285  1.00  0.00           C
ATOM   2521  O   PRO   311      49.948  -0.277  19.389  1.00  0.00           O
ATOM   2522  N   ASP   312      50.406   1.763  18.528  1.00  0.00           N
ATOM   2523  CA  ASP   312      51.536   1.344  17.679  1.00  0.00           C
ATOM   2524  CB  ASP   312      52.239   2.589  17.106  1.00  0.00           C
ATOM   2525  CG  ASP   312      51.509   3.245  15.930  1.00  0.00           C
ATOM   2526  OD1 ASP   312      50.844   2.503  15.177  1.00  0.00           O
ATOM   2527  OD2 ASP   312      51.699   4.468  15.757  1.00  0.00           O
ATOM   2528  C   ASP   312      52.579   0.500  18.433  1.00  0.00           C
ATOM   2529  O   ASP   312      53.221  -0.382  17.863  1.00  0.00           O
ATOM   2530  N   GLU   313      52.720   0.720  19.740  1.00  0.00           N
ATOM   2531  CA  GLU   313      53.597  -0.043  20.631  1.00  0.00           C
ATOM   2532  CB  GLU   313      53.503   0.556  22.041  1.00  0.00           C
ATOM   2533  CG  GLU   313      53.967   2.022  22.094  1.00  0.00           C
ATOM   2534  CD  GLU   313      53.905   2.618  23.508  1.00  0.00           C
ATOM   2535  OE1 GLU   313      54.387   3.760  23.662  1.00  0.00           O
ATOM   2536  OE2 GLU   313      53.362   1.944  24.417  1.00  0.00           O
ATOM   2537  C   GLU   313      53.244  -1.539  20.688  1.00  0.00           C
ATOM   2538  O   GLU   313      54.124  -2.389  20.791  1.00  0.00           O
ATOM   2539  N   VAL   314      51.962  -1.888  20.560  1.00  0.00           N
ATOM   2540  CA  VAL   314      51.484  -3.280  20.610  1.00  0.00           C
ATOM   2541  CB  VAL   314      49.980  -3.351  20.902  1.00  0.00           C
ATOM   2542  CG1 VAL   314      49.560  -4.774  21.313  1.00  0.00           C
ATOM   2543  CG2 VAL   314      49.568  -2.392  22.015  1.00  0.00           C
ATOM   2544  C   VAL   314      51.747  -4.006  19.301  1.00  0.00           C
ATOM   2545  O   VAL   314      51.964  -5.215  19.306  1.00  0.00           O
ATOM   2546  N   LEU   315      51.761  -3.276  18.181  1.00  0.00           N
ATOM   2547  CA  LEU   315      52.090  -3.833  16.868  1.00  0.00           C
ATOM   2548  CB  LEU   315      51.799  -2.785  15.778  1.00  0.00           C
ATOM   2549  CG  LEU   315      50.314  -2.411  15.607  1.00  0.00           C
ATOM   2550  CD1 LEU   315      50.185  -1.254  14.618  1.00  0.00           C
ATOM   2551  CD2 LEU   315      49.497  -3.588  15.066  1.00  0.00           C
ATOM   2552  C   LEU   315      53.550  -4.305  16.793  1.00  0.00           C
ATOM   2553  O   LEU   315      53.892  -5.110  15.931  1.00  0.00           O
ATOM   2554  N   GLN   316      54.413  -3.828  17.697  1.00  0.00           N
ATOM   2555  CA  GLN   316      55.818  -4.234  17.769  1.00  0.00           C
ATOM   2556  CB  GLN   316      56.652  -3.113  18.404  1.00  0.00           C
ATOM   2557  CG  GLN   316      56.534  -1.799  17.618  1.00  0.00           C
ATOM   2558  CD  GLN   316      57.438  -0.693  18.144  1.00  0.00           C
ATOM   2559  OE1 GLN   316      58.365  -0.889  18.908  1.00  0.00           O
ATOM   2560  NE2 GLN   316      57.246   0.524  17.688  1.00  0.00           N
ATOM   2561  C   GLN   316      56.028  -5.553  18.524  1.00  0.00           C
ATOM   2562  O   GLN   316      57.096  -6.155  18.426  1.00  0.00           O
ATOM   2563  N   GLU   317      55.032  -6.023  19.276  1.00  0.00           N
ATOM   2564  CA  GLU   317      55.149  -7.257  20.043  1.00  0.00           C
ATOM   2565  CB  GLU   317      54.174  -7.247  21.223  1.00  0.00           C
ATOM   2566  CG  GLU   317      54.544  -6.300  22.379  1.00  0.00           C
ATOM   2567  CD  GLU   317      53.628  -6.516  23.602  1.00  0.00           C
ATOM   2568  OE1 GLU   317      53.367  -5.570  24.373  1.00  0.00           O
ATOM   2569  OE2 GLU   317      53.194  -7.677  23.838  1.00  0.00           O
ATOM   2570  C   GLU   317      54.923  -8.505  19.171  1.00  0.00           C
ATOM   2571  O   GLU   317      54.019  -8.568  18.338  1.00  0.00           O
ATOM   2572  N   ALA   318      55.713  -9.554  19.419  1.00  0.00           N
ATOM   2573  CA  ALA   318      55.532 -10.840  18.755  1.00  0.00           C
ATOM   2574  CB  ALA   318      56.746 -11.735  19.025  1.00  0.00           C
ATOM   2575  C   ALA   318      54.215 -11.520  19.175  1.00  0.00           C
ATOM   2576  O   ALA   318      53.846 -11.549  20.357  1.00  0.00           O
ATOM   2577  N   VAL   319      53.547 -12.147  18.204  1.00  0.00           N
ATOM   2578  CA  VAL   319      52.291 -12.871  18.422  1.00  0.00           C
ATOM   2579  CB  VAL   319      51.700 -13.382  17.094  1.00  0.00           C
ATOM   2580  CG1 VAL   319      50.384 -14.134  17.306  1.00  0.00           C
ATOM   2581  CG2 VAL   319      51.399 -12.201  16.165  1.00  0.00           C
ATOM   2582  C   VAL   319      52.513 -14.018  19.426  1.00  0.00           C
ATOM   2583  O   VAL   319      53.444 -14.823  19.252  1.00  0.00           O
ATOM   2584  N   PRO   320      51.669 -14.133  20.476  1.00  0.00           N
ATOM   2585  CD  PRO   320      50.633 -13.188  20.863  1.00  0.00           C
ATOM   2586  CG  PRO   320      50.314 -13.496  22.321  1.00  0.00           C
ATOM   2587  CB  PRO   320      50.606 -14.988  22.434  1.00  0.00           C
ATOM   2588  CA  PRO   320      51.803 -15.169  21.493  1.00  0.00           C
ATOM   2589  C   PRO   320      51.842 -16.582  20.905  1.00  0.00           C
ATOM   2590  O   PRO   320      51.036 -16.930  20.042  1.00  0.00           O
ATOM   2591  N   GLY   321      52.739 -17.426  21.429  1.00  0.00           N
ATOM   2592  CA  GLY   321      52.929 -18.809  20.970  1.00  0.00           C
ATOM   2593  C   GLY   321      51.649 -19.654  20.955  1.00  0.00           C
ATOM   2594  O   GLY   321      51.485 -20.498  20.081  1.00  0.00           O
ATOM   2595  N   SER   322      50.708 -19.371  21.860  1.00  0.00           N
ATOM   2596  CA  SER   322      49.446 -20.107  22.003  1.00  0.00           C
ATOM   2597  CB  SER   322      48.744 -19.665  23.291  1.00  0.00           C
ATOM   2598  OG  SER   322      48.574 -18.255  23.329  1.00  0.00           O
ATOM   2599  C   SER   322      48.475 -19.963  20.827  1.00  0.00           C
ATOM   2600  O   SER   322      47.584 -20.796  20.692  1.00  0.00           O
ATOM   2601  N   ILE   323      48.626 -18.935  19.985  1.00  0.00           N
ATOM   2602  CA  ILE   323      47.732 -18.668  18.843  1.00  0.00           C
ATOM   2603  CB  ILE   323      46.987 -17.324  19.013  1.00  0.00           C
ATOM   2604  CG2 ILE   323      46.046 -17.394  20.230  1.00  0.00           C
ATOM   2605  CG1 ILE   323      47.957 -16.130  19.110  1.00  0.00           C
ATOM   2606  CD1 ILE   323      47.249 -14.772  19.081  1.00  0.00           C
ATOM   2607  C   ILE   323      48.438 -18.784  17.485  1.00  0.00           C
ATOM   2608  O   ILE   323      47.850 -18.453  16.457  1.00  0.00           O
ATOM   2609  N   ARG   324      49.695 -19.250  17.453  1.00  0.00           N
ATOM   2610  CA  ARG   324      50.469 -19.350  16.204  1.00  0.00           C
ATOM   2611  CB  ARG   324      51.951 -19.616  16.492  1.00  0.00           C
ATOM   2612  CG  ARG   324      52.626 -18.404  17.139  1.00  0.00           C
ATOM   2613  CD  ARG   324      54.111 -18.685  17.370  1.00  0.00           C
ATOM   2614  NE  ARG   324      54.746 -17.573  18.101  1.00  0.00           N
ATOM   2615  CZ  ARG   324      55.942 -17.588  18.657  1.00  0.00           C
ATOM   2616  NH1 ARG   324      56.685 -18.661  18.681  1.00  0.00           N
ATOM   2617  NH2 ARG   324      56.398 -16.500  19.205  1.00  0.00           N
ATOM   2618  C   ARG   324      49.895 -20.402  15.260  1.00  0.00           C
ATOM   2619  O   ARG   324      49.640 -20.097  14.101  1.00  0.00           O
ATOM   2620  N   THR   325      49.627 -21.609  15.749  1.00  0.00           N
ATOM   2621  CA  THR   325      49.032 -22.677  14.932  1.00  0.00           C
ATOM   2622  CB  THR   325      49.151 -24.042  15.621  1.00  0.00           C
ATOM   2623  CG2 THR   325      48.878 -25.206  14.670  1.00  0.00           C
ATOM   2624  OG1 THR   325      50.454 -24.206  16.129  1.00  0.00           O
ATOM   2625  C   THR   325      47.562 -22.378  14.642  1.00  0.00           C
ATOM   2626  O   THR   325      46.799 -22.081  15.565  1.00  0.00           O
ATOM   2627  N   ALA   326      47.414 -22.618  13.655  1.00  0.00           N
ATOM   2628  CA  ALA   326      46.218 -22.573  12.824  1.00  0.00           C
ATOM   2629  CB  ALA   326      46.509 -23.138  11.447  1.00  0.00           C
ATOM   2630  C   ALA   326      45.073 -23.334  13.481  1.00  0.00           C
ATOM   2631  O   ALA   326      43.972 -22.807  13.629  1.00  0.00           O
ATOM   2632  N   GLU   327      45.338 -24.581  13.873  1.00  0.00           N
ATOM   2633  CA  GLU   327      44.339 -25.370  14.581  1.00  0.00           C
ATOM   2634  CB  GLU   327      44.714 -26.855  14.552  1.00  0.00           C
ATOM   2635  CG  GLU   327      46.114 -27.158  15.065  1.00  0.00           C
ATOM   2636  CD  GLU   327      46.330 -28.634  15.335  1.00  0.00           C
ATOM   2637  OE1 GLU   327      46.680 -28.986  16.482  1.00  0.00           O
ATOM   2638  OE2 GLU   327      46.150 -29.443  14.400  1.00  0.00           O
ATOM   2639  C   GLU   327      44.154 -24.916  16.020  1.00  0.00           C
ATOM   2640  O   GLU   327      43.088 -25.151  16.597  1.00  0.00           O
ATOM   2641  N   HIE   328      45.168 -24.278  16.612  1.00  0.00           N
ATOM   2642  CA  HIE   328      45.005 -23.701  17.941  1.00  0.00           C
ATOM   2643  CB  HIE   328      46.368 -23.358  18.539  1.00  0.00           C
ATOM   2644  CG  HIE   328      47.146 -24.550  18.999  1.00  0.00           C
ATOM   2645  ND1 HIE   328      48.378 -24.443  19.610  1.00  0.00           N
ATOM   2646  CE1 HIE   328      48.827 -25.650  19.905  1.00  0.00           C
ATOM   2647  NE2 HIE   328      47.930 -26.536  19.508  1.00  0.00           N
ATOM   2648  CD2 HIE   328      46.871 -25.873  18.938  1.00  0.00           C
ATOM   2649  C   HIE   328      44.125 -22.461  17.903  1.00  0.00           C
ATOM   2650  O   HIE   328      43.470 -22.136  18.899  1.00  0.00           O
ATOM   2651  N   PHE   329      44.092 -21.762  16.767  1.00  0.00           N
ATOM   2652  CA  PHE   329      43.291 -20.552  16.658  1.00  0.00           C
ATOM   2653  CB  PHE   329      43.789 -19.693  15.497  1.00  0.00           C
ATOM   2654  CG  PHE   329      43.199 -18.316  15.472  1.00  0.00           C
ATOM   2655  CD1 PHE   329      43.626 -17.351  16.369  1.00  0.00           C
ATOM   2656  CE1 PHE   329      43.087 -16.081  16.351  1.00  0.00           C
ATOM   2657  CZ  PHE   329      42.106 -15.763  15.431  1.00  0.00           C
ATOM   2658  CE2 PHE   329      41.668 -16.717  14.532  1.00  0.00           C
ATOM   2659  CD2 PHE   329      42.214 -17.987  14.556  1.00  0.00           C
ATOM   2660  C   PHE   329      41.812 -20.858  16.480  1.00  0.00           C
ATOM   2661  O   PHE   329      40.966 -20.042  16.858  1.00  0.00           O
ATOM   2662  N   LEU   330      41.477 -22.011  15.901  1.00  0.00           N
ATOM   2663  CA  LEU   330      40.071 -22.385  15.798  1.00  0.00           C
ATOM   2664  CB  LEU   330      39.879 -23.471  14.740  1.00  0.00           C
ATOM   2665  CG  LEU   330      39.583 -23.019  13.305  1.00  0.00           C
ATOM   2666  CD1 LEU   330      38.295 -22.214  13.288  1.00  0.00           C
ATOM   2667  CD2 LEU   330      40.723 -22.238  12.656  1.00  0.00           C
ATOM   2668  C   LEU   330      39.529 -22.839  17.145  1.00  0.00           C
ATOM   2669  O   LEU   330      38.386 -22.525  17.499  1.00  0.00           O
ATOM   2670  N   GLY   331      40.335 -23.573  17.915  1.00  0.00           N
ATOM   2671  CA  GLY   331      39.982 -23.862  19.292  1.00  0.00           C
ATOM   2672  C   GLY   331      40.015 -22.645  20.191  1.00  0.00           C
ATOM   2673  O   GLY   331      39.359 -22.642  21.236  1.00  0.00           O
ATOM   2674  N   PHE   332      40.782 -21.620  19.811  1.00  0.00           N
ATOM   2675  CA  PHE   332      40.732 -20.337  20.504  1.00  0.00           C
ATOM   2676  CB  PHE   332      41.861 -19.441  19.992  1.00  0.00           C
ATOM   2677  CG  PHE   332      42.018 -18.148  20.740  1.00  0.00           C
ATOM   2678  CD1 PHE   332      42.834 -18.081  21.855  1.00  0.00           C
ATOM   2679  CE1 PHE   332      42.999 -16.893  22.537  1.00  0.00           C
ATOM   2680  CZ  PHE   332      42.352 -15.752  22.103  1.00  0.00           C
ATOM   2681  CE2 PHE   332      41.544 -15.800  20.985  1.00  0.00           C
ATOM   2682  CD2 PHE   332      41.388 -16.988  20.303  1.00  0.00           C
ATOM   2683  C   PHE   332      39.377 -19.671  20.305  1.00  0.00           C
ATOM   2684  O   PHE   332      38.756 -19.197  21.263  1.00  0.00           O
ATOM   2685  N   LEU   333      38.908 -19.618  19.056  1.00  0.00           N
ATOM   2686  CA  LEU   333      37.644 -18.954  18.760  1.00  0.00           C
ATOM   2687  CB  LEU   333      37.529 -18.692  17.262  1.00  0.00           C
ATOM   2688  CG  LEU   333      38.274 -17.469  16.735  1.00  0.00           C
ATOM   2689  CD1 LEU   333      38.140 -17.395  15.229  1.00  0.00           C
ATOM   2690  CD2 LEU   333      37.753 -16.200  17.385  1.00  0.00           C
ATOM   2691  C   LEU   333      36.451 -19.765  19.242  1.00  0.00           C
ATOM   2692  O   LEU   333      35.442 -19.185  19.656  1.00  0.00           O
ATOM   2693  N   ARG   334      36.540 -21.098  19.189  1.00  0.00           N
ATOM   2694  CA  ARG   334      35.477 -21.931  19.740  1.00  0.00           C
ATOM   2695  CB  ARG   334      35.671 -23.388  19.318  1.00  0.00           C
ATOM   2696  CG  ARG   334      35.244 -23.674  17.891  1.00  0.00           C
ATOM   2697  CD  ARG   334      35.402 -25.142  17.528  1.00  0.00           C
ATOM   2698  NE  ARG   334      34.862 -25.429  16.201  1.00  0.00           N
ATOM   2699  CZ  ARG   334      35.566 -25.375  15.074  1.00  0.00           C
ATOM   2700  NH1 ARG   334      34.986 -25.650  13.914  1.00  0.00           N
ATOM   2701  NH2 ARG   334      36.849 -25.045  15.102  1.00  0.00           N
ATOM   2702  C   ARG   334      35.409 -21.821  21.258  1.00  0.00           C
ATOM   2703  O   ARG   334      34.339 -22.010  21.842  1.00  0.00           O
ATOM   2704  N   ARG   335      36.533 -21.521  21.909  1.00  0.00           N
ATOM   2705  CA  ARG   335      36.507 -21.261  23.343  1.00  0.00           C
ATOM   2706  CB  ARG   335      37.929 -21.288  23.901  1.00  0.00           C
ATOM   2707  CG  ARG   335      38.381 -22.644  24.407  1.00  0.00           C
ATOM   2708  CD  ARG   335      39.890 -22.678  24.570  1.00  0.00           C
ATOM   2709  NE  ARG   335      40.379 -24.014  24.892  1.00  0.00           N
ATOM   2710  CZ  ARG   335      41.665 -24.344  24.945  1.00  0.00           C
ATOM   2711  NH1 ARG   335      42.596 -23.432  24.696  1.00  0.00           N
ATOM   2712  NH2 ARG   335      42.020 -25.585  25.247  1.00  0.00           N
ATOM   2713  C   ARG   335      35.840 -19.925  23.642  1.00  0.00           C
ATOM   2714  O   ARG   335      35.037 -19.816  24.576  1.00  0.00           O
ATOM   2715  N   LEU   336      36.165 -18.896  22.855  1.00  0.00           N
ATOM   2716  CA  LEU   336      35.625 -17.562  23.098  1.00  0.00           C
ATOM   2717  CB  LEU   336      36.435 -16.532  22.310  1.00  0.00           C
ATOM   2718  CG  LEU   336      36.048 -15.051  22.342  1.00  0.00           C
ATOM   2719  CD1 LEU   336      35.973 -14.544  23.765  1.00  0.00           C
ATOM   2720  CD2 LEU   336      37.038 -14.233  21.541  1.00  0.00           C
ATOM   2721  C   LEU   336      34.146 -17.472  22.740  1.00  0.00           C
ATOM   2722  O   LEU   336      33.401 -16.720  23.378  1.00  0.00           O
ATOM   2723  N   LEU   337      33.700 -18.240  21.743  1.00  0.00           N
ATOM   2724  CA  LEU   337      32.320 -18.124  21.281  1.00  0.00           C
ATOM   2725  CB  LEU   337      32.178 -18.768  19.902  1.00  0.00           C
ATOM   2726  CG  LEU   337      30.812 -18.769  19.210  1.00  0.00           C
ATOM   2727  CD1 LEU   337      30.192 -17.381  19.237  1.00  0.00           C
ATOM   2728  CD2 LEU   337      30.931 -19.270  17.783  1.00  0.00           C
ATOM   2729  C   LEU   337      31.348 -18.751  22.275  1.00  0.00           C
ATOM   2730  O   LEU   337      30.225 -18.264  22.446  1.00  0.00           O
ATOM   2731  N   GLU   338      31.754 -19.825  22.945  1.00  0.00           N
ATOM   2732  CA  GLU   338      30.877 -20.444  23.929  1.00  0.00           C
ATOM   2733  CB  GLU   338      31.231 -21.924  24.107  1.00  0.00           C
ATOM   2734  CG  GLU   338      31.303 -22.723  22.806  1.00  0.00           C
ATOM   2735  CD  GLU   338      30.026 -22.666  21.980  1.00  0.00           C
ATOM   2736  OE1 GLU   338      28.919 -22.702  22.560  1.00  0.00           O
ATOM   2737  OE2 GLU   338      30.133 -22.591  20.737  1.00  0.00           O
ATOM   2738  C   GLU   338      30.908 -19.740  25.280  1.00  0.00           C
ATOM   2739  O   GLU   338      30.133 -20.111  26.166  1.00  0.00           O
ATOM   2740  N   TYR   339      31.776 -18.746  25.462  1.00  0.00           N
ATOM   2741  CA  TYR   339      31.734 -17.946  26.680  1.00  0.00           C
ATOM   2742  CB  TYR   339      33.122 -17.420  27.028  1.00  0.00           C
ATOM   2743  CG  TYR   339      33.126 -16.581  28.282  1.00  0.00           C
ATOM   2744  CD1 TYR   339      32.901 -17.158  29.522  1.00  0.00           C
ATOM   2745  CE1 TYR   339      32.896 -16.398  30.674  1.00  0.00           C
ATOM   2746  CZ  TYR   339      33.112 -15.041  30.590  1.00  0.00           C
ATOM   2747  OH  TYR   339      33.107 -14.279  31.734  1.00  0.00           O
ATOM   2748  CE2 TYR   339      33.332 -14.439  29.370  1.00  0.00           C
ATOM   2749  CD2 TYR   339      33.336 -15.210  28.223  1.00  0.00           C
ATOM   2750  C   TYR   339      30.765 -16.783  26.539  1.00  0.00           C
ATOM   2751  O   TYR   339      29.991 -16.494  27.457  1.00  0.00           O
ATOM   2752  N   VAL   340      30.818 -16.088  25.400  1.00  0.00           N
ATOM   2753  CA  VAL   340      29.890 -14.995  25.145  1.00  0.00           C
ATOM   2754  CB  VAL   340      30.401 -14.160  23.948  1.00  0.00           C
ATOM   2755  CG1 VAL   340      30.500 -14.988  22.684  1.00  0.00           C
ATOM   2756  CG2 VAL   340      29.551 -12.928  23.715  1.00  0.00           C
ATOM   2757  C   VAL   340      28.471 -15.536  24.960  1.00  0.00           C
ATOM   2758  O   VAL   340      27.491 -14.861  25.303  1.00  0.00           O
ATOM   2759  N   LYS   341      28.333 -16.776  24.480  1.00  0.00           N
ATOM   2760  CA  LYS   341      27.026 -17.422  24.487  1.00  0.00           C
ATOM   2761  CB  LYS   341      27.028 -18.637  23.561  1.00  0.00           C
ATOM   2762  CG  LYS   341      26.781 -18.308  22.100  1.00  0.00           C
ATOM   2763  CD  LYS   341      26.302 -19.535  21.345  1.00  0.00           C
ATOM   2764  CE  LYS   341      25.973 -19.207  19.901  1.00  0.00           C
ATOM   2765  NZ  LYS   341      27.200 -19.038  19.082  1.00  0.00           N
ATOM   2766  C   LYS   341      26.610 -17.830  25.893  1.00  0.00           C
ATOM   2767  O   LYS   341      25.415 -17.831  26.205  1.00  0.00           O
ATOM   2768  N   TRP   342      27.573 -18.188  26.748  1.00  0.00           N
ATOM   2769  CA  TRP   342      27.264 -18.456  28.152  1.00  0.00           C
ATOM   2770  CB  TRP   342      28.468 -19.114  28.838  1.00  0.00           C
ATOM   2771  CG  TRP   342      28.357 -19.322  30.339  1.00  0.00           C
ATOM   2772  CD1 TRP   342      28.598 -18.400  31.324  1.00  0.00           C
ATOM   2773  NE1 TRP   342      28.406 -18.963  32.558  1.00  0.00           N
ATOM   2774  CE2 TRP   342      28.053 -20.277  32.398  1.00  0.00           C
ATOM   2775  CZ2 TRP   342      27.764 -21.252  33.353  1.00  0.00           C
ATOM   2776  CH2 TRP   342      27.435 -22.500  32.901  1.00  0.00           C
ATOM   2777  CZ3 TRP   342      27.392 -22.794  31.532  1.00  0.00           C
ATOM   2778  CE3 TRP   342      27.680 -21.827  30.581  1.00  0.00           C
ATOM   2779  CD2 TRP   342      28.018 -20.540  31.014  1.00  0.00           C
ATOM   2780  C   TRP   342      26.862 -17.177  28.869  1.00  0.00           C
ATOM   2781  O   TRP   342      26.028 -17.204  29.780  1.00  0.00           O
ATOM   2782  N   ARG   343      27.456 -16.050  28.482  1.00  0.00           N
ATOM   2783  CA  ARG   343      27.130 -14.784  29.121  1.00  0.00           C
ATOM   2784  CB  ARG   343      28.227 -13.763  28.832  1.00  0.00           C
ATOM   2785  CG  ARG   343      28.408 -12.739  29.922  1.00  0.00           C
ATOM   2786  CD  ARG   343      29.079 -13.326  31.142  1.00  0.00           C
ATOM   2787  NE  ARG   343      29.267 -12.313  32.174  1.00  0.00           N
ATOM   2788  CZ  ARG   343      29.885 -12.527  33.328  1.00  0.00           C
ATOM   2789  NH1 ARG   343      30.381 -13.726  33.603  1.00  0.00           N
ATOM   2790  NH2 ARG   343      30.007 -11.544  34.207  1.00  0.00           N
ATOM   2791  C   ARG   343      25.776 -14.255  28.668  1.00  0.00           C
ATOM   2792  O   ARG   343      25.094 -13.572  29.440  1.00  0.00           O
ATOM   2793  N   LEU   344      25.372 -14.555  27.435  1.00  0.00           N
ATOM   2794  CA  LEU   344      24.027 -14.243  26.973  1.00  0.00           C
ATOM   2795  CB  LEU   344      24.011 -14.089  25.454  1.00  0.00           C
ATOM   2796  CG  LEU   344      24.724 -12.864  24.891  1.00  0.00           C
ATOM   2797  CD1 LEU   344      24.567 -12.819  23.388  1.00  0.00           C
ATOM   2798  CD2 LEU   344      24.152 -11.613  25.519  1.00  0.00           C
ATOM   2799  C   LEU   344      23.006 -15.293  27.384  1.00  0.00           C
ATOM   2800  O   LEU   344      21.804 -15.066  27.206  1.00  0.00           O
ATOM   2801  N   ARG   345      23.453 -16.428  27.921  1.00  0.00           N
ATOM   2802  CA  ARG   345      22.556 -17.498  28.344  1.00  0.00           C
ATOM   2803  CB  ARG   345      23.364 -18.773  28.593  1.00  0.00           C
ATOM   2804  CG  ARG   345      22.622 -20.077  28.371  1.00  0.00           C
ATOM   2805  CD  ARG   345      23.614 -21.217  28.221  1.00  0.00           C
ATOM   2806  NE  ARG   345      22.986 -22.528  28.331  1.00  0.00           N
ATOM   2807  CZ  ARG   345      23.635 -23.676  28.170  1.00  0.00           C
ATOM   2808  NH1 ARG   345      24.931 -23.673  27.888  1.00  0.00           N
ATOM   2809  NH2 ARG   345      22.990 -24.828  28.290  1.00  0.00           N
ATOM   2810  C   ARG   345      21.766 -17.146  29.596  1.00  0.00           C
ATOM   2811  O   ARG   345      20.751 -17.796  29.869  1.00  0.00           O
ATOM   2812  N   VAL   346      22.194 -16.141  30.349  1.00  0.00           N
ATOM   2813  CA  VAL   346      21.550 -15.810  31.611  1.00  0.00           C
ATOM   2814  CB  VAL   346      22.549 -15.080  32.540  1.00  0.00           C
ATOM   2815  CG1 VAL   346      22.817 -13.644  32.084  1.00  0.00           C
ATOM   2816  CG2 VAL   346      22.123 -15.156  34.003  1.00  0.00           C
ATOM   2817  C   VAL   346      20.296 -14.987  31.333  1.00  0.00           C
ATOM   2818  O   VAL   346      20.182 -14.300  30.310  1.00  0.00           O
ATOM   2819  N   GLN   347      19.313 -15.110  32.225  1.00  0.00           N
ATOM   2820  CA  GLN   347      18.083 -14.320  32.195  1.00  0.00           C
ATOM   2821  CB  GLN   347      16.873 -15.178  31.846  1.00  0.00           C
ATOM   2822  CG  GLN   347      15.636 -14.391  31.449  1.00  0.00           C
ATOM   2823  CD  GLN   347      14.949 -14.973  30.227  1.00  0.00           C
ATOM   2824  OE1 GLN   347      15.597 -15.565  29.362  1.00  0.00           O
ATOM   2825  NE2 GLN   347      13.634 -14.808  30.151  1.00  0.00           N
ATOM   2826  C   GLN   347      17.978 -13.701  33.584  1.00  0.00           C
ATOM   2827  O   GLN   347      17.379 -14.282  34.493  1.00  0.00           O
ATOM   2828  N   HIE   348      18.569 -12.525  33.743  1.00  0.00           N
ATOM   2829  CA  HIE   348      18.810 -11.948  35.056  1.00  0.00           C
ATOM   2830  CB  HIE   348      20.161 -12.449  35.598  1.00  0.00           C
ATOM   2831  CG  HIE   348      20.279 -12.420  37.090  1.00  0.00           C
ATOM   2832  ND1 HIE   348      21.153 -11.583  37.748  1.00  0.00           N
ATOM   2833  CE1 HIE   348      21.045 -11.776  39.051  1.00  0.00           C
ATOM   2834  NE2 HIE   348      20.135 -12.709  39.260  1.00  0.00           N
ATOM   2835  CD2 HIE   348      19.641 -13.130  38.050  1.00  0.00           C
ATOM   2836  C   HIE   348      18.737 -10.432  34.915  1.00  0.00           C
ATOM   2837  O   HIE   348      18.242  -9.913  33.910  1.00  0.00           O
ATOM   2838  N   VAL   349      19.225  -9.718  35.931  1.00  0.00           N
ATOM   2839  CA  VAL   349      19.276  -8.269  35.864  1.00  0.00           C
ATOM   2840  CB  VAL   349      19.516  -7.670  37.260  1.00  0.00           C
ATOM   2841  CG1 VAL   349      18.387  -8.056  38.204  1.00  0.00           C
ATOM   2842  CG2 VAL   349      20.860  -8.126  37.811  1.00  0.00           C
ATOM   2843  C   VAL   349      20.357  -7.827  34.883  1.00  0.00           C
ATOM   2844  O   VAL   349      21.270  -8.579  34.525  1.00  0.00           O
ATOM   2845  N   VAL   350      20.223  -6.583  34.421  1.00  0.00           N
ATOM   2846  CA  VAL   350      21.258  -5.967  33.608  1.00  0.00           C
ATOM   2847  CB  VAL   350      20.719  -4.644  33.040  1.00  0.00           C
ATOM   2848  CG1 VAL   350      21.695  -4.008  32.080  1.00  0.00           C
ATOM   2849  CG2 VAL   350      19.372  -4.872  32.369  1.00  0.00           C
ATOM   2850  C   VAL   350      22.510  -5.754  34.462  1.00  0.00           C
ATOM   2851  O   VAL   350      22.428  -5.385  35.640  1.00  0.00           O
ATOM   2852  N   GLN   351      23.680  -5.996  33.871  1.00  0.00           N
ATOM   2853  CA  GLN   351      24.922  -5.886  34.621  1.00  0.00           C
ATOM   2854  CB  GLN   351      25.360  -7.248  35.182  1.00  0.00           C
ATOM   2855  CG  GLN   351      25.807  -8.266  34.142  1.00  0.00           C
ATOM   2856  CD  GLN   351      24.656  -9.043  33.533  1.00  0.00           C
ATOM   2857  OE1 GLN   351      23.747  -8.467  32.935  1.00  0.00           O
ATOM   2858  NE2 GLN   351      24.693 -10.361  33.677  1.00  0.00           N
ATOM   2859  C   GLN   351      26.008  -5.299  33.732  1.00  0.00           C
ATOM   2860  O   GLN   351      25.978  -5.441  32.507  1.00  0.00           O
ATOM   2861  N   GLU   352      26.957  -4.609  34.369  1.00  0.00           N
ATOM   2862  CA  GLU   352      28.061  -3.947  33.687  1.00  0.00           C
ATOM   2863  CB  GLU   352      27.916  -2.417  33.717  1.00  0.00           C
ATOM   2864  CG  GLU   352      26.500  -1.891  33.564  1.00  0.00           C
ATOM   2865  CD  GLU   352      26.406  -0.408  33.827  1.00  0.00           C
ATOM   2866  OE1 GLU   352      27.450   0.273  33.760  1.00  0.00           O
ATOM   2867  OE2 GLU   352      25.290   0.077  34.104  1.00  0.00           O
ATOM   2868  C   GLU   352      29.372  -4.333  34.355  1.00  0.00           C
ATOM   2869  O   GLU   352      29.478  -4.311  35.584  1.00  0.00           O
ATOM   2870  N   SER   353      30.373  -4.669  33.540  1.00  0.00           N
ATOM   2871  CA  SER   353      31.699  -5.025  34.038  1.00  0.00           C
ATOM   2872  CB  SER   353      31.697  -6.469  34.542  1.00  0.00           C
ATOM   2873  OG  SER   353      31.444  -7.373  33.482  1.00  0.00           O
ATOM   2874  C   SER   353      32.753  -4.845  32.950  1.00  0.00           C
ATOM   2875  O   SER   353      33.058  -5.807  32.235  1.00  0.00           O
ATOM   2876  N   PRO   354      33.326  -3.655  32.777  1.00  0.00           N
ATOM   2877  CD  PRO   354      32.839  -2.416  33.414  1.00  0.00           C
ATOM   2878  CG  PRO   354      33.532  -1.328  32.681  1.00  0.00           C
ATOM   2879  CB  PRO   354      34.203  -1.868  31.470  1.00  0.00           C
ATOM   2880  CA  PRO   354      34.156  -3.403  31.578  1.00  0.00           C
ATOM   2881  C   PRO   354      35.550  -4.021  31.639  1.00  0.00           C
ATOM   2882  O   PRO   354      36.023  -4.499  30.597  1.00  0.00           O
ATOM   2883  N   PRO   355      36.293  -4.044  32.805  1.00  0.00           N
ATOM   2884  CD  PRO   355      36.365  -3.141  33.971  1.00  0.00           C
ATOM   2885  CG  PRO   355      37.824  -2.873  34.084  1.00  0.00           C
ATOM   2886  CB  PRO   355      38.536  -4.077  33.548  1.00  0.00           C
ATOM   2887  CA  PRO   355      37.477  -4.918  32.819  1.00  0.00           C
ATOM   2888  C   PRO   355      37.262  -6.253  33.516  1.00  0.00           C
ATOM   2889  O   PRO   355      38.122  -7.136  33.430  1.00  0.00           O
ATOM   2890  N   ALA   356      36.134  -6.420  34.208  1.00  0.00           N
ATOM   2891  CA  ALA   356      35.864  -7.668  34.906  1.00  0.00           C
ATOM   2892  CB  ALA   356      34.927  -7.423  36.087  1.00  0.00           C
ATOM   2893  C   ALA   356      35.284  -8.729  33.987  1.00  0.00           C
ATOM   2894  O   ALA   356      35.203  -9.895  34.386  1.00  0.00           O
ATOM   2895  N   PHE   357      34.854  -8.342  32.784  1.00  0.00           N
ATOM   2896  CA  PHE   357      34.565  -9.319  31.743  1.00  0.00           C
ATOM   2897  CB  PHE   357      34.002  -8.609  30.515  1.00  0.00           C
ATOM   2898  CG  PHE   357      33.459  -9.533  29.466  1.00  0.00           C
ATOM   2899  CD1 PHE   357      32.166 -10.013  29.554  1.00  0.00           C
ATOM   2900  CE1 PHE   357      31.659 -10.855  28.585  1.00  0.00           C
ATOM   2901  CZ  PHE   357      32.445 -11.216  27.509  1.00  0.00           C
ATOM   2902  CE2 PHE   357      33.732 -10.736  27.404  1.00  0.00           C
ATOM   2903  CD2 PHE   357      34.233  -9.897  28.375  1.00  0.00           C
ATOM   2904  C   PHE   357      35.815 -10.101  31.377  1.00  0.00           C
ATOM   2905  O   PHE   357      35.755 -11.311  31.134  1.00  0.00           O
ATOM   2906  N   LEU   358      36.959  -9.423  31.348  1.00  0.00           N
ATOM   2907  CA  LEU   358      38.223 -10.023  30.960  1.00  0.00           C
ATOM   2908  CB  LEU   358      39.186  -8.906  30.556  1.00  0.00           C
ATOM   2909  CG  LEU   358      40.505  -9.211  29.864  1.00  0.00           C
ATOM   2910  CD1 LEU   358      40.233  -9.894  28.544  1.00  0.00           C
ATOM   2911  CD2 LEU   358      41.258  -7.924  29.650  1.00  0.00           C
ATOM   2912  C   LEU   358      38.821 -10.891  32.062  1.00  0.00           C
ATOM   2913  O   LEU   358      39.691 -11.720  31.778  1.00  0.00           O
ATOM   2914  N   SER   359      38.353 -10.744  33.302  1.00  0.00           N
ATOM   2915  CA  SER   359      38.799 -11.619  34.381  1.00  0.00           C
ATOM   2916  CB  SER   359      38.660 -10.913  35.728  1.00  0.00           C
ATOM   2917  OG  SER   359      37.383 -11.156  36.292  1.00  0.00           O
ATOM   2918  C   SER   359      38.013 -12.923  34.385  1.00  0.00           C
ATOM   2919  O   SER   359      38.592 -14.008  34.504  1.00  0.00           O
ATOM   2920  N   GLY   360      36.686 -12.834  34.257  1.00  0.00           N
ATOM   2921  CA  GLY   360      35.858 -14.023  34.166  1.00  0.00           C
ATOM   2922  C   GLY   360      36.018 -14.785  32.868  1.00  0.00           C
ATOM   2923  O   GLY   360      35.619 -15.952  32.794  1.00  0.00           O
ATOM   2924  N   LEU   361      36.592 -14.154  31.845  1.00  0.00           N
ATOM   2925  CA  LEU   361      36.929 -14.850  30.613  1.00  0.00           C
ATOM   2926  CB  LEU   361      37.172 -13.829  29.498  1.00  0.00           C
ATOM   2927  CG  LEU   361      37.122 -14.243  28.029  1.00  0.00           C
ATOM   2928  CD1 LEU   361      36.459 -13.148  27.229  1.00  0.00           C
ATOM   2929  CD2 LEU   361      38.512 -14.489  27.489  1.00  0.00           C
ATOM   2930  C   LEU   361      38.142 -15.751  30.784  1.00  0.00           C
ATOM   2931  O   LEU   361      38.338 -16.669  29.982  1.00  0.00           O
ATOM   2932  N   ALA   362      38.953 -15.518  31.815  1.00  0.00           N
ATOM   2933  CA  ALA   362      40.090 -16.373  32.116  1.00  0.00           C
ATOM   2934  CB  ALA   362      41.292 -15.523  32.542  1.00  0.00           C
ATOM   2935  C   ALA   362      39.795 -17.407  33.196  1.00  0.00           C
ATOM   2936  O   ALA   362      40.702 -18.151  33.580  1.00  0.00           O
ATOM   2937  N   GLN   363      38.566 -17.466  33.707  1.00  0.00           N
ATOM   2938  CA  GLN   363      38.231 -18.438  34.741  1.00  0.00           C
ATOM   2939  CB  GLN   363      37.285 -17.808  35.768  1.00  0.00           C
ATOM   2940  CG  GLN   363      37.871 -16.605  36.483  1.00  0.00           C
ATOM   2941  CD  GLN   363      38.868 -16.993  37.555  1.00  0.00           C
ATOM   2942  OE1 GLN   363      38.865 -18.123  38.042  1.00  0.00           O
ATOM   2943  NE2 GLN   363      39.732 -16.056  37.926  1.00  0.00           N
ATOM   2944  C   GLN   363      37.614 -19.705  34.153  1.00  0.00           C
ATOM   2945  O   GLN   363      38.158 -20.800  34.318  1.00  0.00           O
ATOM   2946  N   ARG   364      36.479 -19.570  33.463  1.00  0.00           N
ATOM   2947  CA  ARG   364      35.831 -20.743  32.886  1.00  0.00           C
ATOM   2948  CB  ARG   364      34.352 -20.458  32.622  1.00  0.00           C
ATOM   2949  CG  ARG   364      33.532 -20.150  33.863  1.00  0.00           C
ATOM   2950  CD  ARG   364      32.317 -19.303  33.516  1.00  0.00           C
ATOM   2951  NE  ARG   364      31.578 -18.886  34.704  1.00  0.00           N
ATOM   2952  CZ  ARG   364      30.775 -17.827  34.751  1.00  0.00           C
ATOM   2953  NH1 ARG   364      30.606 -17.071  33.676  1.00  0.00           N
ATOM   2954  NH2 ARG   364      30.143 -17.522  35.877  1.00  0.00           N
ATOM   2955  C   ARG   364      36.513 -21.182  31.598  1.00  0.00           C
ATOM   2956  O   ARG   364      36.412 -22.351  31.208  1.00  0.00           O
ATOM   2957  N   VAL   365      37.205 -20.265  30.932  1.00  0.00           N
ATOM   2958  CA  VAL   365      37.744 -20.506  29.601  1.00  0.00           C
ATOM   2959  CB  VAL   365      37.162 -19.460  28.615  1.00  0.00           C
ATOM   2960  CG1 VAL   365      37.664 -19.589  27.182  1.00  0.00           C
ATOM   2961  CG2 VAL   365      35.651 -19.536  28.625  1.00  0.00           C
ATOM   2962  C   VAL   365      39.271 -20.502  29.581  1.00  0.00           C
ATOM   2963  O   VAL   365      39.866 -21.200  28.739  1.00  0.00           O
ATOM   2964  N   CYS   366      39.912 -19.838  30.549  1.00  0.00           N
ATOM   2965  CA  CYS   366      41.362 -19.614  30.666  1.00  0.00           C
ATOM   2966  CB  CYS   366      42.101 -20.842  31.238  1.00  0.00           C
ATOM   2967  SG  CYS   366      41.841 -21.464  32.930  1.00  0.00           S
ATOM   2968  C   CYS   366      41.975 -19.113  29.354  1.00  0.00           C
ATOM   2969  O   CYS   366      42.813 -19.756  28.720  1.00  0.00           O
ATOM   2970  N   ILE   367      41.531 -17.919  28.967  1.00  0.00           N
ATOM   2971  CA  ILE   367      42.080 -17.177  27.838  1.00  0.00           C
ATOM   2972  CB  ILE   367      41.090 -17.102  26.663  1.00  0.00           C
ATOM   2973  CG2 ILE   367      41.486 -16.015  25.678  1.00  0.00           C
ATOM   2974  CG1 ILE   367      40.988 -18.460  25.968  1.00  0.00           C
ATOM   2975  CD1 ILE   367      42.310 -18.995  25.466  1.00  0.00           C
ATOM   2976  C   ILE   367      42.443 -15.784  28.337  1.00  0.00           C
ATOM   2977  O   ILE   367      41.579 -15.060  28.848  1.00  0.00           O
ATOM   2978  N   GLN   368      43.716 -15.418  28.208  1.00  0.00           N
ATOM   2979  CA  GLN   368      44.227 -14.160  28.724  1.00  0.00           C
ATOM   2980  CB  GLN   368      45.655 -14.341  29.237  1.00  0.00           C
ATOM   2981  CG  GLN   368      45.774 -15.343  30.366  1.00  0.00           C
ATOM   2982  CD  GLN   368      47.187 -15.851  30.539  1.00  0.00           C
ATOM   2983  OE1 GLN   368      47.868 -16.169  29.564  1.00  0.00           O
ATOM   2984  NE2 GLN   368      47.641 -15.925  31.785  1.00  0.00           N
ATOM   2985  C   GLN   368      44.160 -13.078  27.650  1.00  0.00           C
ATOM   2986  O   GLN   368      43.774 -13.322  26.505  1.00  0.00           O
ATOM   2987  N   ARG   369      44.546 -11.861  28.028  1.00  0.00           N
ATOM   2988  CA  ARG   369      44.440 -10.717  27.133  1.00  0.00           C
ATOM   2989  CB  ARG   369      44.180  -9.440  27.937  1.00  0.00           C
ATOM   2990  CG  ARG   369      45.372  -8.926  28.727  1.00  0.00           C
ATOM   2991  CD  ARG   369      44.958  -7.820  29.687  1.00  0.00           C
ATOM   2992  NE  ARG   369      46.093  -7.234  30.389  1.00  0.00           N
ATOM   2993  CZ  ARG   369      46.675  -6.093  30.038  1.00  0.00           C
ATOM   2994  NH1 ARG   369      47.706  -5.633  30.731  1.00  0.00           N
ATOM   2995  NH2 ARG   369      46.217  -5.407  28.999  1.00  0.00           N
ATOM   2996  C   ARG   369      45.669 -10.519  26.257  1.00  0.00           C
ATOM   2997  O   ARG   369      45.655  -9.631  25.397  1.00  0.00           O
ATOM   2998  N   LYS   370      46.721 -11.309  26.444  1.00  0.00           N
ATOM   2999  CA  LYS   370      47.892 -11.207  25.580  1.00  0.00           C
ATOM   3000  CB  LYS   370      49.146 -11.728  26.300  1.00  0.00           C
ATOM   3001  CG  LYS   370      50.438 -11.035  25.888  1.00  0.00           C
ATOM   3002  CD  LYS   370      51.192 -11.831  24.832  1.00  0.00           C
ATOM   3003  CE  LYS   370      52.482 -11.133  24.427  1.00  0.00           C
ATOM   3004  NZ  LYS   370      53.184 -11.845  23.323  1.00  0.00           N
ATOM   3005  C   LYS   370      47.690 -11.904  24.228  1.00  0.00           C
ATOM   3006  O   LYS   370      48.099 -11.329  23.211  1.00  0.00           O
ATOM   3007  N   PRO   371      47.087 -13.106  24.121  1.00  0.00           N
ATOM   3008  CD  PRO   371      46.934 -14.224  25.076  1.00  0.00           C
ATOM   3009  CG  PRO   371      47.161 -15.413  24.222  1.00  0.00           C
ATOM   3010  CB  PRO   371      46.478 -15.077  22.962  1.00  0.00           C
ATOM   3011  CA  PRO   371      46.685 -13.563  22.781  1.00  0.00           C
ATOM   3012  C   PRO   371      45.419 -12.906  22.274  1.00  0.00           C
ATOM   3013  O   PRO   371      45.184 -12.914  21.059  1.00  0.00           O
ATOM   3014  N   LEU   372      44.598 -12.344  23.162  1.00  0.00           N
ATOM   3015  CA  LEU   372      43.343 -11.732  22.748  1.00  0.00           C
ATOM   3016  CB  LEU   372      42.440 -11.538  23.966  1.00  0.00           C
ATOM   3017  CG  LEU   372      40.932 -11.496  23.730  1.00  0.00           C
ATOM   3018  CD1 LEU   372      40.483 -12.725  22.970  1.00  0.00           C
ATOM   3019  CD2 LEU   372      40.204 -11.394  25.054  1.00  0.00           C
ATOM   3020  C   LEU   372      43.551 -10.404  22.035  1.00  0.00           C
ATOM   3021  O   LEU   372      42.666  -9.972  21.289  1.00  0.00           O
ATOM   3022  N   ARG   373      44.694  -9.748  22.248  1.00  0.00           N
ATOM   3023  CA  ARG   373      44.962  -8.484  21.571  1.00  0.00           C
ATOM   3024  CB  ARG   373      46.132  -7.776  22.255  1.00  0.00           C
ATOM   3025  CG  ARG   373      46.478  -6.405  21.696  1.00  0.00           C
ATOM   3026  CD  ARG   373      47.828  -5.932  22.210  1.00  0.00           C
ATOM   3027  NE  ARG   373      48.517  -5.082  21.244  1.00  0.00           N
ATOM   3028  CZ  ARG   373      49.823  -4.840  21.261  1.00  0.00           C
ATOM   3029  NH1 ARG   373      50.587  -5.386  22.197  1.00  0.00           N
ATOM   3030  NH2 ARG   373      50.366  -4.055  20.342  1.00  0.00           N
ATOM   3031  C   ARG   373      45.237  -8.696  20.087  1.00  0.00           C
ATOM   3032  O   ARG   373      44.853  -7.860  19.261  1.00  0.00           O
ATOM   3033  N   PHE   374      45.874  -9.813  19.727  1.00  0.00           N
ATOM   3034  CA  PHE   374      46.119 -10.165  18.334  1.00  0.00           C
ATOM   3035  CB  PHE   374      47.493 -10.821  18.188  1.00  0.00           C
ATOM   3036  CG  PHE   374      48.611 -10.040  18.809  1.00  0.00           C
ATOM   3037  CD1 PHE   374      49.094  -8.893  18.200  1.00  0.00           C
ATOM   3038  CE1 PHE   374      50.128  -8.174  18.768  1.00  0.00           C
ATOM   3039  CZ  PHE   374      50.692  -8.601  19.956  1.00  0.00           C
ATOM   3040  CE2 PHE   374      50.221  -9.746  20.571  1.00  0.00           C
ATOM   3041  CD2 PHE   374      49.187 -10.460  19.996  1.00  0.00           C
ATOM   3042  C   PHE   374      45.044 -11.080  17.762  1.00  0.00           C
ATOM   3043  O   PHE   374      45.334 -11.877  16.859  1.00  0.00           O
ATOM   3044  N   CYS   375      43.813 -10.999  18.271  1.00  0.00           N
ATOM   3045  CA  CYS   375      42.748 -11.866  17.778  1.00  0.00           C
ATOM   3046  CB  CYS   375      41.575 -11.866  18.754  1.00  0.00           C
ATOM   3047  SG  CYS   375      40.220 -12.954  18.264  1.00  0.00           S
ATOM   3048  C   CYS   375      42.288 -11.442  16.390  1.00  0.00           C
ATOM   3049  O   CYS   375      42.192 -12.270  15.477  1.00  0.00           O
ATOM   3050  N   ALA   376      41.998 -10.153  16.211  1.00  0.00           N
ATOM   3051  CA  ALA   376      41.568  -9.653  14.911  1.00  0.00           C
ATOM   3052  CB  ALA   376      40.940  -8.268  15.061  1.00  0.00           C
ATOM   3053  C   ALA   376      42.700  -9.590  13.894  1.00  0.00           C
ATOM   3054  O   ALA   376      42.424  -9.490  12.694  1.00  0.00           O
ATOM   3055  N   GLU   377      43.956  -9.644  14.336  1.00  0.00           N
ATOM   3056  CA  GLU   377      45.073  -9.607  13.401  1.00  0.00           C
ATOM   3057  CB  GLU   377      46.350  -9.168  14.119  1.00  0.00           C
ATOM   3058  CG  GLU   377      47.626  -9.344  13.305  1.00  0.00           C
ATOM   3059  CD  GLU   377      47.632  -8.521  12.030  1.00  0.00           C
ATOM   3060  OE1 GLU   377      47.155  -7.368  12.057  1.00  0.00           O
ATOM   3061  OE2 GLU   377      48.117  -9.031  10.998  1.00  0.00           O
ATOM   3062  C   GLU   377      45.275 -10.956  12.726  1.00  0.00           C
ATOM   3063  O   GLU   377      45.422 -11.028  11.501  1.00  0.00           O
ATOM   3064  N   ARG   378      45.287 -12.038  13.512  1.00  0.00           N
ATOM   3065  CA  ARG   378      45.514 -13.362  12.943  1.00  0.00           C
ATOM   3066  CB  ARG   378      45.825 -14.370  14.050  1.00  0.00           C
ATOM   3067  CG  ARG   378      46.481 -15.648  13.545  1.00  0.00           C
ATOM   3068  CD  ARG   378      46.719 -16.645  14.661  1.00  0.00           C
ATOM   3069  NE  ARG   378      47.076 -17.964  14.147  1.00  0.00           N
ATOM   3070  CZ  ARG   378      48.306 -18.469  14.168  1.00  0.00           C
ATOM   3071  NH1 ARG   378      48.536 -19.679  13.679  1.00  0.00           N
ATOM   3072  NH2 ARG   378      49.306 -17.764  14.680  1.00  0.00           N
ATOM   3073  C   ARG   378      44.324 -13.833  12.114  1.00  0.00           C
ATOM   3074  O   ARG   378      44.507 -14.593  11.157  1.00  0.00           O
ATOM   3075  N   LEU   379      43.111 -13.388  12.455  1.00  0.00           N
ATOM   3076  CA  LEU   379      41.949 -13.728  11.641  1.00  0.00           C
ATOM   3077  CB  LEU   379      40.661 -13.365  12.382  1.00  0.00           C
ATOM   3078  CG  LEU   379      39.354 -13.979  11.871  1.00  0.00           C
ATOM   3079  CD1 LEU   379      38.495 -14.382  13.042  1.00  0.00           C
ATOM   3080  CD2 LEU   379      38.583 -13.021  10.984  1.00  0.00           C
ATOM   3081  C   LEU   379      42.002 -13.035  10.286  1.00  0.00           C
ATOM   3082  O   LEU   379      41.515 -13.583   9.292  1.00  0.00           O
ATOM   3083  N   ARG   380      42.583 -11.835  10.227  1.00  0.00           N
ATOM   3084  CA  ARG   380      42.858 -11.220   8.935  1.00  0.00           C
ATOM   3085  CB  ARG   380      43.221  -9.747   9.117  1.00  0.00           C
ATOM   3086  CG  ARG   380      42.023  -8.814   9.166  1.00  0.00           C
ATOM   3087  CD  ARG   380      42.454  -7.363   9.315  1.00  0.00           C
ATOM   3088  NE  ARG   380      41.365  -6.436   9.015  1.00  0.00           N
ATOM   3089  CZ  ARG   380      41.468  -5.113   9.085  1.00  0.00           C
ATOM   3090  NH1 ARG   380      42.613  -4.550   9.446  1.00  0.00           N
ATOM   3091  NH2 ARG   380      40.423  -4.349   8.793  1.00  0.00           N
ATOM   3092  C   ARG   380      43.970 -11.956   8.204  1.00  0.00           C
ATOM   3093  O   ARG   380      43.994 -11.976   6.969  1.00  0.00           O
ATOM   3094  N   SER   381      44.894 -12.566   8.947  1.00  0.00           N
ATOM   3095  CA  SER   381      45.971 -13.328   8.329  1.00  0.00           C
ATOM   3096  CB  SER   381      47.180 -13.385   9.261  1.00  0.00           C
ATOM   3097  OG  SER   381      48.221 -14.162   8.697  1.00  0.00           O
ATOM   3098  C   SER   381      45.537 -14.739   7.960  1.00  0.00           C
ATOM   3099  O   SER   381      46.087 -15.319   7.019  1.00  0.00           O
ATOM   3100  N   LEU   382      44.566 -15.306   8.683  1.00  0.00           N
ATOM   3101  CA  LEU   382      44.133 -16.671   8.400  1.00  0.00           C
ATOM   3102  CB  LEU   382      43.309 -17.215   9.568  1.00  0.00           C
ATOM   3103  CG  LEU   382      42.946 -18.702   9.595  1.00  0.00           C
ATOM   3104  CD1 LEU   382      43.097 -19.234  11.005  1.00  0.00           C
ATOM   3105  CD2 LEU   382      41.523 -18.943   9.112  1.00  0.00           C
ATOM   3106  C   LEU   382      43.342 -16.740   7.100  1.00  0.00           C
ATOM   3107  O   LEU   382      43.481 -17.701   6.336  1.00  0.00           O
ATOM   3108  N   LEU   383      42.507 -15.735   6.832  1.00  0.00           N
ATOM   3109  CA  LEU   383      41.757 -15.708   5.584  1.00  0.00           C
ATOM   3110  CB  LEU   383      40.615 -14.697   5.678  1.00  0.00           C
ATOM   3111  CG  LEU   383      39.639 -14.895   6.839  1.00  0.00           C
ATOM   3112  CD1 LEU   383      38.504 -13.888   6.769  1.00  0.00           C
ATOM   3113  CD2 LEU   383      39.099 -16.315   6.858  1.00  0.00           C
ATOM   3114  C   LEU   383      42.642 -15.387   4.386  1.00  0.00           C
ATOM   3115  O   LEU   383      42.265 -15.699   3.253  1.00  0.00           O
ATOM   3116  N   HIE   384      43.805 -14.772   4.610  1.00  0.00           N
ATOM   3117  CA  HIE   384      44.737 -14.537   3.513  1.00  0.00           C
ATOM   3118  CB  HIE   384      45.760 -13.475   3.914  1.00  0.00           C
ATOM   3119  CG  HIE   384      46.311 -12.701   2.758  1.00  0.00           C
ATOM   3120  ND1 HIE   384      47.270 -11.722   2.908  1.00  0.00           N
ATOM   3121  CE1 HIE   384      47.564 -11.212   1.725  1.00  0.00           C
ATOM   3122  NE2 HIE   384      46.830 -11.825   0.813  1.00  0.00           N
ATOM   3123  CD2 HIE   384      46.038 -12.760   1.433  1.00  0.00           C
ATOM   3124  C   HIE   384      45.433 -15.827   3.098  1.00  0.00           C
ATOM   3125  O   HIE   384      45.577 -16.103   1.903  1.00  0.00           O
ATOM   3126  N   THR   385      45.870 -16.631   4.070  1.00  0.00           N
ATOM   3127  CA  THR   385      46.507 -17.907   3.768  1.00  0.00           C
ATOM   3128  CB  THR   385      47.338 -18.391   4.960  1.00  0.00           C
ATOM   3129  CG2 THR   385      48.246 -17.288   5.474  1.00  0.00           C
ATOM   3130  OG1 THR   385      46.467 -18.836   6.006  1.00  0.00           O
ATOM   3131  C   THR   385      45.515 -18.992   3.380  1.00  0.00           C
ATOM   3132  O   THR   385      45.934 -20.030   2.857  1.00  0.00           O
ATOM   3133  N   LEU   386      44.224 -18.793   3.624  1.00  0.00           N
ATOM   3134  CA  LEU   386      43.231 -19.779   3.230  1.00  0.00           C
ATOM   3135  CB  LEU   386      42.039 -19.747   4.190  1.00  0.00           C
ATOM   3136  CG  LEU   386      41.364 -21.092   4.459  1.00  0.00           C
ATOM   3137  CD1 LEU   386      42.306 -22.031   5.195  1.00  0.00           C
ATOM   3138  CD2 LEU   386      40.090 -20.886   5.237  1.00  0.00           C
ATOM   3139  C   LEU   386      42.732 -19.581   1.806  1.00  0.00           C
ATOM   3140  O   LEU   386      42.137 -20.512   1.249  1.00  0.00           O
ATOM   3141  N   GLU   387      42.973 -18.399   1.224  1.00  0.00           N
ATOM   3142  CA  GLU   387      42.609 -18.039  -0.152  1.00  0.00           C
ATOM   3143  CB  GLU   387      43.427 -18.845  -1.170  1.00  0.00           C
ATOM   3144  CG  GLU   387      44.886 -18.437  -1.259  1.00  0.00           C
ATOM   3145  CD  GLU   387      45.804 -19.380  -0.508  1.00  0.00           C
ATOM   3146  OE1 GLU   387      45.337 -20.458  -0.087  1.00  0.00           O
ATOM   3147  OE2 GLU   387      46.994 -19.042  -0.337  1.00  0.00           O
ATOM   3148  C   GLU   387      41.105 -18.198  -0.399  1.00  0.00           C
ATOM   3149  O   GLU   387      40.665 -18.918  -1.296  1.00  0.00           O
ATOM   3150  N   ILE   388      40.321 -17.505   0.418  1.00  0.00           N
ATOM   3151  CA  ILE   388      38.871 -17.576   0.315  1.00  0.00           C
ATOM   3152  CB  ILE   388      38.196 -17.354   1.684  1.00  0.00           C
ATOM   3153  CG2 ILE   388      38.804 -18.282   2.725  1.00  0.00           C
ATOM   3154  CG1 ILE   388      38.324 -15.897   2.127  1.00  0.00           C
ATOM   3155  CD1 ILE   388      37.650 -15.607   3.449  1.00  0.00           C
ATOM   3156  C   ILE   388      38.393 -16.567  -0.721  1.00  0.00           C
ATOM   3157  O   ILE   388      39.079 -15.595  -1.048  1.00  0.00           O
ATOM   3158  N   THR   389      37.200 -16.813  -1.266  1.00  0.00           N
ATOM   3159  CA  THR   389      36.713 -16.004  -2.384  1.00  0.00           C
ATOM   3160  CB  THR   389      35.654 -16.781  -3.174  1.00  0.00           C
ATOM   3161  CG2 THR   389      36.240 -18.069  -3.735  1.00  0.00           C
ATOM   3162  OG1 THR   389      34.550 -17.093  -2.317  1.00  0.00           O
ATOM   3163  C   THR   389      36.155 -14.669  -1.903  1.00  0.00           C
ATOM   3164  O   THR   389      36.668 -13.604  -2.256  1.00  0.00           O
ATOM   3165  N   ASP   390      35.106 -14.711  -1.093  1.00  0.00           N
ATOM   3166  CA  ASP   390      34.513 -13.509  -0.531  1.00  0.00           C
ATOM   3167  CB  ASP   390      32.995 -13.499  -0.734  1.00  0.00           C
ATOM   3168  CG  ASP   390      32.289 -14.594   0.044  1.00  0.00           C
ATOM   3169  OD1 ASP   390      32.870 -15.687   0.213  1.00  0.00           O
ATOM   3170  OD2 ASP   390      31.145 -14.361   0.486  1.00  0.00           O
ATOM   3171  C   ASP   390      34.844 -13.406   0.950  1.00  0.00           C
ATOM   3172  O   ASP   390      35.155 -14.399   1.612  1.00  0.00           O
ATOM   3173  N   LEU   391      34.775 -12.183   1.468  1.00  0.00           N
ATOM   3174  CA  LEU   391      34.992 -11.941   2.883  1.00  0.00           C
ATOM   3175  CB  LEU   391      36.245 -11.080   3.100  1.00  0.00           C
ATOM   3176  CG  LEU   391      37.588 -11.822   3.113  1.00  0.00           C
ATOM   3177  CD1 LEU   391      38.118 -12.101   1.711  1.00  0.00           C
ATOM   3178  CD2 LEU   391      38.617 -11.062   3.932  1.00  0.00           C
ATOM   3179  C   LEU   391      33.795 -11.293   3.561  1.00  0.00           C
ATOM   3180  O   LEU   391      33.849 -11.033   4.767  1.00  0.00           O
ATOM   3181  N   ALA   392      32.714 -11.033   2.824  1.00  0.00           N
ATOM   3182  CA  ALA   392      31.484 -10.546   3.432  1.00  0.00           C
ATOM   3183  CB  ALA   392      30.592  -9.896   2.373  1.00  0.00           C
ATOM   3184  C   ALA   392      30.712 -11.649   4.141  1.00  0.00           C
ATOM   3185  O   ALA   392      29.856 -11.347   4.979  1.00  0.00           O
ATOM   3186  N   ASP   393      30.987 -12.914   3.820  1.00  0.00           N
ATOM   3187  CA  ASP   393      30.342 -14.029   4.500  1.00  0.00           C
ATOM   3188  CB  ASP   393      30.497 -15.307   3.677  1.00  0.00           C
ATOM   3189  CG  ASP   393      31.935 -15.571   3.284  1.00  0.00           C
ATOM   3190  OD1 ASP   393      32.718 -14.601   3.226  1.00  0.00           O
ATOM   3191  OD2 ASP   393      32.283 -16.743   3.031  1.00  0.00           O
ATOM   3192  C   ASP   393      30.895 -14.258   5.898  1.00  0.00           C
ATOM   3193  O   ASP   393      30.213 -14.869   6.727  1.00  0.00           O
ATOM   3194  N   PHE   394      32.110 -13.786   6.176  1.00  0.00           N
ATOM   3195  CA  PHE   394      32.721 -13.902   7.493  1.00  0.00           C
ATOM   3196  CB  PHE   394      34.197 -14.271   7.361  1.00  0.00           C
ATOM   3197  CG  PHE   394      34.428 -15.717   7.047  1.00  0.00           C
ATOM   3198  CD1 PHE   394      34.338 -16.179   5.743  1.00  0.00           C
ATOM   3199  CE1 PHE   394      34.545 -17.512   5.449  1.00  0.00           C
ATOM   3200  CZ  PHE   394      34.844 -18.401   6.465  1.00  0.00           C
ATOM   3201  CE2 PHE   394      34.934 -17.953   7.770  1.00  0.00           C
ATOM   3202  CD2 PHE   394      34.726 -16.618   8.055  1.00  0.00           C
ATOM   3203  C   PHE   394      32.560 -12.627   8.309  1.00  0.00           C
ATOM   3204  O   PHE   394      33.329 -12.385   9.245  1.00  0.00           O
ATOM   3205  N   SER   395      31.575 -11.806   7.964  1.00  0.00           N
ATOM   3206  CA  SER   395      31.275 -10.567   8.676  1.00  0.00           C
ATOM   3207  CB  SER   395      30.254  -9.741   7.885  1.00  0.00           C
ATOM   3208  OG  SER   395      30.255  -8.392   8.317  1.00  0.00           O
ATOM   3209  C   SER   395      30.795 -10.751  10.121  1.00  0.00           C
ATOM   3210  O   SER   395      31.078  -9.871  10.945  1.00  0.00           O
ATOM   3211  N   PRO   396      30.067 -11.818  10.500  1.00  0.00           N
ATOM   3212  CD  PRO   396      29.026 -12.559   9.753  1.00  0.00           C
ATOM   3213  CG  PRO   396      28.057 -12.974  10.813  1.00  0.00           C
ATOM   3214  CB  PRO   396      28.876 -13.198  11.992  1.00  0.00           C
ATOM   3215  CA  PRO   396      29.901 -12.060  11.943  1.00  0.00           C
ATOM   3216  C   PRO   396      31.184 -12.441  12.660  1.00  0.00           C
ATOM   3217  O   PRO   396      31.349 -12.074  13.828  1.00  0.00           O
ATOM   3218  N   LEU   397      32.100 -13.162  12.011  1.00  0.00           N
ATOM   3219  CA  LEU   397      33.309 -13.579  12.712  1.00  0.00           C
ATOM   3220  CB  LEU   397      33.947 -14.780  12.019  1.00  0.00           C
ATOM   3221  CG  LEU   397      34.782 -15.661  12.951  1.00  0.00           C
ATOM   3222  CD1 LEU   397      33.890 -16.357  13.963  1.00  0.00           C
ATOM   3223  CD2 LEU   397      35.595 -16.672  12.165  1.00  0.00           C
ATOM   3224  C   LEU   397      34.321 -12.449  12.832  1.00  0.00           C
ATOM   3225  O   LEU   397      35.090 -12.417  13.798  1.00  0.00           O
ATOM   3226  N   THR   398      34.344 -11.519  11.873  1.00  0.00           N
ATOM   3227  CA  THR   398      35.179 -10.335  12.038  1.00  0.00           C
ATOM   3228  CB  THR   398      35.330  -9.588  10.713  1.00  0.00           C
ATOM   3229  CG2 THR   398      36.271 -10.332   9.785  1.00  0.00           C
ATOM   3230  OG1 THR   398      34.052  -9.465  10.083  1.00  0.00           O
ATOM   3231  C   THR   398      34.607  -9.404  13.094  1.00  0.00           C
ATOM   3232  O   THR   398      35.360  -8.674  13.748  1.00  0.00           O
ATOM   3233  N   LEU   399      33.284  -9.413  13.273  1.00  0.00           N
ATOM   3234  CA  LEU   399      32.668  -8.622  14.331  1.00  0.00           C
ATOM   3235  CB  LEU   399      31.159  -8.536  14.102  1.00  0.00           C
ATOM   3236  CG  LEU   399      30.320  -7.576  14.946  1.00  0.00           C
ATOM   3237  CD1 LEU   399      29.301  -6.885  14.062  1.00  0.00           C
ATOM   3238  CD2 LEU   399      29.610  -8.308  16.070  1.00  0.00           C
ATOM   3239  C   LEU   399      32.981  -9.198  15.705  1.00  0.00           C
ATOM   3240  O   LEU   399      33.118  -8.446  16.675  1.00  0.00           O
ATOM   3241  N   LEU   400      33.097 -10.524  15.809  1.00  0.00           N
ATOM   3242  CA  LEU   400      33.554 -11.122  17.057  1.00  0.00           C
ATOM   3243  CB  LEU   400      33.215 -12.611  17.081  1.00  0.00           C
ATOM   3244  CG  LEU   400      33.462 -13.363  18.390  1.00  0.00           C
ATOM   3245  CD1 LEU   400      32.708 -12.707  19.528  1.00  0.00           C
ATOM   3246  CD2 LEU   400      33.059 -14.821  18.253  1.00  0.00           C
ATOM   3247  C   LEU   400      35.048 -10.908  17.253  1.00  0.00           C
ATOM   3248  O   LEU   400      35.511 -10.763  18.390  1.00  0.00           O
ATOM   3249  N   ALA   401      35.816 -10.875  16.161  1.00  0.00           N
ATOM   3250  CA  ALA   401      37.241 -10.594  16.275  1.00  0.00           C
ATOM   3251  CB  ALA   401      37.961 -10.990  14.988  1.00  0.00           C
ATOM   3252  C   ALA   401      37.499  -9.129  16.595  1.00  0.00           C
ATOM   3253  O   ALA   401      38.470  -8.813  17.291  1.00  0.00           O
ATOM   3254  N   ASN   402      36.650  -8.226  16.103  1.00  0.00           N
ATOM   3255  CA  ASN   402      36.761  -6.821  16.481  1.00  0.00           C
ATOM   3256  CB  ASN   402      35.945  -5.949  15.527  1.00  0.00           C
ATOM   3257  CG  ASN   402      36.125  -4.469  15.790  1.00  0.00           C
ATOM   3258  OD1 ASN   402      37.201  -4.024  16.186  1.00  0.00           O
ATOM   3259  ND2 ASN   402      35.069  -3.696  15.571  1.00  0.00           N
ATOM   3260  C   ASN   402      36.310  -6.593  17.917  1.00  0.00           C
ATOM   3261  O   ASN   402      36.814  -5.686  18.586  1.00  0.00           O
ATOM   3262  N   PHE   403      35.367  -7.402  18.402  1.00  0.00           N
ATOM   3263  CA  PHE   403      34.953  -7.303  19.795  1.00  0.00           C
ATOM   3264  CB  PHE   403      33.649  -8.073  20.003  1.00  0.00           C
ATOM   3265  CG  PHE   403      33.302  -8.313  21.443  1.00  0.00           C
ATOM   3266  CD1 PHE   403      32.836  -7.280  22.237  1.00  0.00           C
ATOM   3267  CE1 PHE   403      32.508  -7.497  23.558  1.00  0.00           C
ATOM   3268  CZ  PHE   403      32.644  -8.756  24.102  1.00  0.00           C
ATOM   3269  CE2 PHE   403      33.103  -9.799  23.323  1.00  0.00           C
ATOM   3270  CD2 PHE   403      33.426  -9.576  22.000  1.00  0.00           C
ATOM   3271  C   PHE   403      36.044  -7.820  20.723  1.00  0.00           C
ATOM   3272  O   PHE   403      36.213  -7.307  21.834  1.00  0.00           O
ATOM   3273  N   ALA   404      36.801  -8.824  20.280  1.00  0.00           N
ATOM   3274  CA  ALA   404      37.823  -9.411  21.139  1.00  0.00           C
ATOM   3275  CB  ALA   404      38.246 -10.771  20.593  1.00  0.00           C
ATOM   3276  C   ALA   404      39.036  -8.504  21.288  1.00  0.00           C
ATOM   3277  O   ALA   404      39.706  -8.540  22.326  1.00  0.00           O
ATOM   3278  N   THR   405      39.338  -7.689  20.283  1.00  0.00           N
ATOM   3279  CA  THR   405      40.479  -6.788  20.361  1.00  0.00           C
ATOM   3280  CB  THR   405      41.105  -6.585  18.981  1.00  0.00           C
ATOM   3281  CG2 THR   405      40.092  -5.997  18.027  1.00  0.00           C
ATOM   3282  OG1 THR   405      42.205  -5.675  19.089  1.00  0.00           O
ATOM   3283  C   THR   405      40.119  -5.434  20.948  1.00  0.00           C
ATOM   3284  O   THR   405      41.003  -4.588  21.105  1.00  0.00           O
ATOM   3285  N   LEU   406      38.848  -5.206  21.269  1.00  0.00           N
ATOM   3286  CA  LEU   406      38.429  -3.964  21.903  1.00  0.00           C
ATOM   3287  CB  LEU   406      37.103  -3.489  21.307  1.00  0.00           C
ATOM   3288  CG  LEU   406      37.171  -2.625  20.048  1.00  0.00           C
ATOM   3289  CD1 LEU   406      35.805  -2.054  19.729  1.00  0.00           C
ATOM   3290  CD2 LEU   406      38.183  -1.508  20.218  1.00  0.00           C
ATOM   3291  C   LEU   406      38.289  -4.083  23.411  1.00  0.00           C
ATOM   3292  O   LEU   406      38.504  -3.096  24.119  1.00  0.00           O
ATOM   3293  N   VAL   407      37.929  -5.264  23.918  1.00  0.00           N
ATOM   3294  CA  VAL   407      37.897  -5.471  25.361  1.00  0.00           C
ATOM   3295  CB  VAL   407      37.061  -6.723  25.689  1.00  0.00           C
ATOM   3296  CG1 VAL   407      36.876  -6.892  27.186  1.00  0.00           C
ATOM   3297  CG2 VAL   407      35.713  -6.632  25.023  1.00  0.00           C
ATOM   3298  C   VAL   407      39.314  -5.569  25.914  1.00  0.00           C
ATOM   3299  O   VAL   407      39.583  -5.135  27.041  1.00  0.00           O
ATOM   3300  N   SER   408      40.247  -6.095  25.118  1.00  0.00           N
ATOM   3301  CA  SER   408      41.602  -6.326  25.605  1.00  0.00           C
ATOM   3302  CB  SER   408      42.338  -7.269  24.659  1.00  0.00           C
ATOM   3303  OG  SER   408      42.348  -6.750  23.341  1.00  0.00           O
ATOM   3304  C   SER   408      42.377  -5.023  25.766  1.00  0.00           C
ATOM   3305  O   SER   408      43.109  -4.849  26.746  1.00  0.00           O
ATOM   3306  N   THR   409      42.231  -4.096  24.822  1.00  0.00           N
ATOM   3307  CA  THR   409      43.021  -2.870  24.826  1.00  0.00           C
ATOM   3308  CB  THR   409      43.462  -2.521  23.403  1.00  0.00           C
ATOM   3309  CG2 THR   409      43.973  -3.755  22.689  1.00  0.00           C
ATOM   3310  OG1 THR   409      42.348  -1.990  22.677  1.00  0.00           O
ATOM   3311  C   THR   409      42.293  -1.676  25.425  1.00  0.00           C
ATOM   3312  O   THR   409      42.829  -1.021  26.324  1.00  0.00           O
ATOM   3313  N   TYR   410      41.088  -1.372  24.954  1.00  0.00           N
ATOM   3314  CA  TYR   410      40.372  -0.160  25.348  1.00  0.00           C
ATOM   3315  CB  TYR   410      39.555   0.387  24.185  1.00  0.00           C
ATOM   3316  CG  TYR   410      40.346   1.164  23.163  1.00  0.00           C
ATOM   3317  CD1 TYR   410      40.757   2.464  23.417  1.00  0.00           C
ATOM   3318  CE1 TYR   410      41.475   3.182  22.479  1.00  0.00           C
ATOM   3319  CZ  TYR   410      41.778   2.600  21.265  1.00  0.00           C
ATOM   3320  OH  TYR   410      42.491   3.307  20.325  1.00  0.00           O
ATOM   3321  CE2 TYR   410      41.373   1.313  20.986  1.00  0.00           C
ATOM   3322  CD2 TYR   410      40.656   0.606  21.931  1.00  0.00           C
ATOM   3323  C   TYR   410      39.472  -0.478  26.536  1.00  0.00           C
ATOM   3324  O   TYR   410      38.330  -0.906  26.369  1.00  0.00           O
ATOM   3325  N   ALA   411      39.987  -0.273  27.753  1.00  0.00           N
ATOM   3326  CA  ALA   411      39.125  -0.279  28.936  1.00  0.00           C
ATOM   3327  CB  ALA   411      39.125  -1.647  29.613  1.00  0.00           C
ATOM   3328  C   ALA   411      39.583   0.822  29.896  1.00  0.00           C
ATOM   3329  O   ALA   411      40.348   0.585  30.832  1.00  0.00           O
ATOM   3330  N   LYS   412      39.106   2.043  29.658  1.00  0.00           N
ATOM   3331  CA  LYS   412      39.147   3.090  30.669  1.00  0.00           C
ATOM   3332  CB  LYS   412      40.112   4.207  30.265  1.00  0.00           C
ATOM   3333  CG  LYS   412      40.003   5.469  31.119  1.00  0.00           C
ATOM   3334  CD  LYS   412      40.366   5.212  32.579  1.00  0.00           C
ATOM   3335  CE  LYS   412      39.894   6.353  33.466  1.00  0.00           C
ATOM   3336  NZ  LYS   412      40.091   6.053  34.910  1.00  0.00           N
ATOM   3337  C   LYS   412      37.747   3.647  30.886  1.00  0.00           C
ATOM   3338  O   LYS   412      37.274   3.757  32.021  1.00  0.00           O
ATOM   3339  N   GLY   413      37.086   3.994  29.787  1.00  0.00           N
ATOM   3340  CA  GLY   413      35.776   4.608  29.818  1.00  0.00           C
ATOM   3341  C   GLY   413      34.761   3.834  29.009  1.00  0.00           C
ATOM   3342  O   GLY   413      33.954   4.424  28.291  1.00  0.00           O
ATOM   3343  N   PHE   414      34.812   2.512  29.084  1.00  0.00           N
ATOM   3344  CA  PHE   414      33.926   1.647  28.323  1.00  0.00           C
ATOM   3345  CB  PHE   414      34.732   0.660  27.476  1.00  0.00           C
ATOM   3346  CG  PHE   414      35.309   1.260  26.229  1.00  0.00           C
ATOM   3347  CD1 PHE   414      36.396   2.116  26.289  1.00  0.00           C
ATOM   3348  CE1 PHE   414      36.924   2.667  25.141  1.00  0.00           C
ATOM   3349  CZ  PHE   414      36.374   2.359  23.917  1.00  0.00           C
ATOM   3350  CE2 PHE   414      35.295   1.504  23.844  1.00  0.00           C
ATOM   3351  CD2 PHE   414      34.765   0.965  24.994  1.00  0.00           C
ATOM   3352  C   PHE   414      32.996   0.902  29.268  1.00  0.00           C
ATOM   3353  O   PHE   414      33.056   1.064  30.489  1.00  0.00           O
ATOM   3354  N   THR   415      32.115   0.091  28.684  1.00  0.00           N
ATOM   3355  CA  THR   415      31.210  -0.753  29.451  1.00  0.00           C
ATOM   3356  CB  THR   415      30.001   0.022  29.984  1.00  0.00           C
ATOM   3357  CG2 THR   415      29.156   0.561  28.849  1.00  0.00           C
ATOM   3358  OG1 THR   415      29.205  -0.836  30.809  1.00  0.00           O
ATOM   3359  C   THR   415      30.733  -1.906  28.585  1.00  0.00           C
ATOM   3360  O   THR   415      30.793  -1.857  27.354  1.00  0.00           O
ATOM   3361  N   ILE   416      30.278  -2.961  29.252  1.00  0.00           N
ATOM   3362  CA  ILE   416      29.635  -4.097  28.605  1.00  0.00           C
ATOM   3363  CB  ILE   416      30.473  -5.376  28.701  1.00  0.00           C
ATOM   3364  CG2 ILE   416      29.718  -6.542  28.090  1.00  0.00           C
ATOM   3365  CG1 ILE   416      31.814  -5.179  28.000  1.00  0.00           C
ATOM   3366  CD1 ILE   416      32.631  -6.429  27.849  1.00  0.00           C
ATOM   3367  C   ILE   416      28.287  -4.271  29.281  1.00  0.00           C
ATOM   3368  O   ILE   416      28.216  -4.696  30.440  1.00  0.00           O
ATOM   3369  N   ILE   417      27.220  -3.946  28.566  1.00  0.00           N
ATOM   3370  CA  ILE   417      25.875  -3.922  29.121  1.00  0.00           C
ATOM   3371  CB  ILE   417      25.177  -2.588  28.840  1.00  0.00           C
ATOM   3372  CG2 ILE   417      23.764  -2.606  29.357  1.00  0.00           C
ATOM   3373  CG1 ILE   417      25.963  -1.452  29.488  1.00  0.00           C
ATOM   3374  CD1 ILE   417      25.454  -0.093  29.133  1.00  0.00           C
ATOM   3375  C   ILE   417      25.109  -5.087  28.520  1.00  0.00           C
ATOM   3376  O   ILE   417      24.740  -5.058  27.340  1.00  0.00           O
ATOM   3377  N   ILE   418      24.861  -6.108  29.331  1.00  0.00           N
ATOM   3378  CA  ILE   418      24.212  -7.336  28.893  1.00  0.00           C
ATOM   3379  CB  ILE   418      24.915  -8.570  29.463  1.00  0.00           C
ATOM   3380  CG2 ILE   418      24.343  -9.827  28.848  1.00  0.00           C
ATOM   3381  CG1 ILE   418      26.413  -8.479  29.188  1.00  0.00           C
ATOM   3382  CD1 ILE   418      27.251  -9.257  30.150  1.00  0.00           C
ATOM   3383  C   ILE   418      22.762  -7.267  29.343  1.00  0.00           C
ATOM   3384  O   ILE   418      22.476  -7.222  30.544  1.00  0.00           O
ATOM   3385  N   GLU   419      21.839  -7.257  28.382  1.00  0.00           N
ATOM   3386  CA  GLU   419      20.425  -6.999  28.644  1.00  0.00           C
ATOM   3387  CB  GLU   419      19.977  -5.729  27.927  1.00  0.00           C
ATOM   3388  CG  GLU   419      18.840  -4.995  28.600  1.00  0.00           C
ATOM   3389  CD  GLU   419      18.805  -3.530  28.222  1.00  0.00           C
ATOM   3390  OE1 GLU   419      18.244  -2.726  28.994  1.00  0.00           O
ATOM   3391  OE2 GLU   419      19.346  -3.181  27.153  1.00  0.00           O
ATOM   3392  C   GLU   419      19.594  -8.199  28.207  1.00  0.00           C
ATOM   3393  O   GLU   419      19.189  -8.290  27.038  1.00  0.00           O
ATOM   3394  N   PRO   420      19.320  -9.145  29.108  1.00  0.00           N
ATOM   3395  CD  PRO   420      19.872  -9.298  30.461  1.00  0.00           C
ATOM   3396  CG  PRO   420      19.847 -10.773  30.650  1.00  0.00           C
ATOM   3397  CB  PRO   420      18.644 -11.265  29.896  1.00  0.00           C
ATOM   3398  CA  PRO   420      18.426 -10.256  28.759  1.00  0.00           C
ATOM   3399  C   PRO   420      16.983  -9.793  28.694  1.00  0.00           C
ATOM   3400  O   PRO   420      16.176 -10.325  27.926  1.00  0.00           O
ATOM   3401  N   PHE   421      16.659  -8.808  29.530  1.00  0.00           N
ATOM   3402  CA  PHE   421      15.369  -8.134  29.515  1.00  0.00           C
ATOM   3403  CB  PHE   421      15.293  -7.138  30.680  1.00  0.00           C
ATOM   3404  CG  PHE   421      14.176  -6.132  30.573  1.00  0.00           C
ATOM   3405  CD1 PHE   421      12.878  -6.482  30.906  1.00  0.00           C
ATOM   3406  CE1 PHE   421      11.852  -5.555  30.827  1.00  0.00           C
ATOM   3407  CZ  PHE   421      12.120  -4.259  30.424  1.00  0.00           C
ATOM   3408  CE2 PHE   421      13.412  -3.892  30.101  1.00  0.00           C
ATOM   3409  CD2 PHE   421      14.434  -4.821  30.188  1.00  0.00           C
ATOM   3410  C   PHE   421      15.156  -7.440  28.177  1.00  0.00           C
ATOM   3411  O   PHE   421      15.880  -6.499  27.838  1.00  0.00           O
ATOM   3412  N   ASP   422      14.188  -7.914  27.398  1.00  0.00           N
ATOM   3413  CA  ASP   422      13.811  -7.212  26.182  1.00  0.00           C
ATOM   3414  CB  ASP   422      12.906  -8.088  25.319  1.00  0.00           C
ATOM   3415  CG  ASP   422      12.841  -7.619  23.878  1.00  0.00           C
ATOM   3416  OD1 ASP   422      13.833  -7.801  23.143  1.00  0.00           O
ATOM   3417  OD2 ASP   422      11.802  -7.049  23.486  1.00  0.00           O
ATOM   3418  C   ASP   422      13.115  -5.904  26.535  1.00  0.00           C
ATOM   3419  O   ASP   422      12.499  -5.770  27.595  1.00  0.00           O
ATOM   3420  N   ASP   423      13.248  -4.923  25.644  1.00  0.00           N
ATOM   3421  CA  ASP   423      12.666  -3.610  25.875  1.00  0.00           C
ATOM   3422  CB  ASP   423      13.185  -2.614  24.838  1.00  0.00           C
ATOM   3423  CG  ASP   423      13.170  -3.177  23.431  1.00  0.00           C
ATOM   3424  OD1 ASP   423      12.934  -4.392  23.278  1.00  0.00           O
ATOM   3425  OD2 ASP   423      13.394  -2.406  22.476  1.00  0.00           O
ATOM   3426  C   ASP   423      11.144  -3.671  25.829  1.00  0.00           C
ATOM   3427  O   ASP   423      10.561  -4.342  24.971  1.00  0.00           O
ATOM   3428  N   ARG   424      10.513  -3.025  26.821  1.00  0.00           N
ATOM   3429  CA  ARG   424       9.072  -2.791  26.957  1.00  0.00           C
ATOM   3430  CB  ARG   424       8.510  -2.051  25.732  1.00  0.00           C
ATOM   3431  CG  ARG   424       9.248  -0.771  25.385  1.00  0.00           C
ATOM   3432  CD  ARG   424       8.302   0.305  24.891  1.00  0.00           C
ATOM   3433  NE  ARG   424       7.912   0.093  23.502  1.00  0.00           N
ATOM   3434  CZ  ARG   424       8.496   0.682  22.464  1.00  0.00           C
ATOM   3435  NH1 ARG   424       8.072   0.431  21.235  1.00  0.00           N
ATOM   3436  NH2 ARG   424       9.503   1.521  22.654  1.00  0.00           N
ATOM   3437  C   ARG   424       8.248  -4.055  27.210  1.00  0.00           C
ATOM   3438  O   ARG   424       7.025  -3.969  27.359  1.00  0.00           O
ATOM   3439  N   THR   425       8.886  -5.225  27.269  1.00  0.00           N
ATOM   3440  CA  THR   425       8.187  -6.484  27.472  1.00  0.00           C
ATOM   3441  CB  THR   425       8.284  -7.387  26.231  1.00  0.00           C
ATOM   3442  CG2 THR   425       7.662  -6.714  25.010  1.00  0.00           C
ATOM   3443  OG1 THR   425       9.658  -7.688  25.960  1.00  0.00           O
ATOM   3444  C   THR   425       8.774  -7.208  28.675  1.00  0.00           C
ATOM   3445  O   THR   425       9.997  -7.216  28.854  1.00  0.00           O
ATOM   3446  N   PRO   426       7.927  -7.823  29.523  1.00  0.00           N
ATOM   3447  CD  PRO   426       6.457  -7.853  29.441  1.00  0.00           C
ATOM   3448  CG  PRO   426       6.078  -8.876  30.459  1.00  0.00           C
ATOM   3449  CB  PRO   426       7.143  -8.835  31.503  1.00  0.00           C
ATOM   3450  CA  PRO   426       8.429  -8.457  30.755  1.00  0.00           C
ATOM   3451  C   PRO   426       9.313  -9.680  30.541  1.00  0.00           C
ATOM   3452  O   PRO   426      10.432  -9.726  31.062  1.00  0.00           O
ATOM   3453  N   THR   427       8.837 -10.677  29.791  1.00  0.00           N
ATOM   3454  CA  THR   427       9.597 -11.913  29.572  1.00  0.00           C
ATOM   3455  CB  THR   427       9.179 -12.986  30.586  1.00  0.00           C
ATOM   3456  CG2 THR   427       7.645 -13.092  30.782  1.00  0.00           C
ATOM   3457  OG1 THR   427       9.778 -14.247  30.252  1.00  0.00           O
ATOM   3458  C   THR   427       9.468 -12.374  28.115  1.00  0.00           C
ATOM   3459  O   THR   427       8.561 -13.121  27.738  1.00  0.00           O
ATOM   3460  N   ILE   428      10.402 -11.913  27.287  1.00  0.00           N
ATOM   3461  CA  ILE   428      10.556 -12.382  25.914  1.00  0.00           C
ATOM   3462  CB  ILE   428      10.041 -11.358  24.880  1.00  0.00           C
ATOM   3463  CG2 ILE   428      10.487 -11.725  23.467  1.00  0.00           C
ATOM   3464  CG1 ILE   428       8.516 -11.245  24.947  1.00  0.00           C
ATOM   3465  CD1 ILE   428       7.927 -10.302  23.929  1.00  0.00           C
ATOM   3466  C   ILE   428      12.032 -12.683  25.696  1.00  0.00           C
ATOM   3467  O   ILE   428      12.886 -11.827  25.951  1.00  0.00           O
ATOM   3468  N   ALA   429      12.332 -13.897  25.240  1.00  0.00           N
ATOM   3469  CA  ALA   429      13.712 -14.359  25.106  1.00  0.00           C
ATOM   3470  CB  ALA   429      13.747 -15.870  24.910  1.00  0.00           C
ATOM   3471  C   ALA   429      14.381 -13.640  23.943  1.00  0.00           C
ATOM   3472  O   ALA   429      14.300 -14.077  22.793  1.00  0.00           O
ATOM   3473  N   ASN   430      15.047 -12.526  24.244  1.00  0.00           N
ATOM   3474  CA  ASN   430      15.830 -11.796  23.248  1.00  0.00           C
ATOM   3475  CB  ASN   430      14.963 -10.821  22.454  1.00  0.00           C
ATOM   3476  CG  ASN   430      15.727 -10.131  21.343  1.00  0.00           C
ATOM   3477  OD1 ASN   430      16.715 -10.657  20.831  1.00  0.00           O
ATOM   3478  ND2 ASN   430      15.273  -8.942  20.966  1.00  0.00           N
ATOM   3479  C   ASN   430      16.957 -11.062  23.959  1.00  0.00           C
ATOM   3480  O   ASN   430      16.823  -9.885  24.320  1.00  0.00           O
ATOM   3481  N   PRO   431      18.086 -11.728  24.187  1.00  0.00           N
ATOM   3482  CD  PRO   431      18.315 -13.173  24.062  1.00  0.00           C
ATOM   3483  CG  PRO   431      19.076 -13.467  25.304  1.00  0.00           C
ATOM   3484  CB  PRO   431      19.926 -12.237  25.564  1.00  0.00           C
ATOM   3485  CA  PRO   431      19.218 -11.074  24.847  1.00  0.00           C
ATOM   3486  C   PRO   431      20.159 -10.409  23.854  1.00  0.00           C
ATOM   3487  O   PRO   431      20.242 -10.778  22.680  1.00  0.00           O
ATOM   3488  N   ILE   432      20.887  -9.420  24.365  1.00  0.00           N
ATOM   3489  CA  ILE   432      21.835  -8.638  23.577  1.00  0.00           C
ATOM   3490  CB  ILE   432      21.094  -7.607  22.686  1.00  0.00           C
ATOM   3491  CG2 ILE   432      20.067  -6.801  23.484  1.00  0.00           C
ATOM   3492  CG1 ILE   432      22.065  -6.705  21.921  1.00  0.00           C
ATOM   3493  CD1 ILE   432      21.408  -5.920  20.811  1.00  0.00           C
ATOM   3494  C   ILE   432      22.812  -7.983  24.545  1.00  0.00           C
ATOM   3495  O   ILE   432      22.418  -7.488  25.605  1.00  0.00           O
ATOM   3496  N   LEU   433      24.098  -8.018  24.202  1.00  0.00           N
ATOM   3497  CA  LEU   433      25.109  -7.299  24.963  1.00  0.00           C
ATOM   3498  CB  LEU   433      26.228  -8.221  25.467  1.00  0.00           C
ATOM   3499  CG  LEU   433      27.206  -9.054  24.635  1.00  0.00           C
ATOM   3500  CD1 LEU   433      28.365  -8.232  24.088  1.00  0.00           C
ATOM   3501  CD2 LEU   433      27.743 -10.159  25.507  1.00  0.00           C
ATOM   3502  C   LEU   433      25.678  -6.181  24.104  1.00  0.00           C
ATOM   3503  O   LEU   433      26.048  -6.404  22.947  1.00  0.00           O
ATOM   3504  N   HIE   434      25.724  -4.981  24.666  1.00  0.00           N
ATOM   3505  CA  HIE   434      26.298  -3.827  23.998  1.00  0.00           C
ATOM   3506  CB  HIE   434      25.403  -2.599  24.148  1.00  0.00           C
ATOM   3507  CG  HIE   434      23.945  -2.883  23.979  1.00  0.00           C
ATOM   3508  ND1 HIE   434      23.289  -2.709  22.781  1.00  0.00           N
ATOM   3509  CE1 HIE   434      22.015  -3.025  22.930  1.00  0.00           C
ATOM   3510  NE2 HIE   434      21.819  -3.389  24.184  1.00  0.00           N
ATOM   3511  CD2 HIE   434      23.011  -3.304  24.863  1.00  0.00           C
ATOM   3512  C   HIE   434      27.668  -3.544  24.589  1.00  0.00           C
ATOM   3513  O   HIE   434      27.817  -3.466  25.812  1.00  0.00           O
ATOM   3514  N   PHE   435      28.662  -3.395  23.726  1.00  0.00           N
ATOM   3515  CA  PHE   435      29.981  -2.924  24.133  1.00  0.00           C
ATOM   3516  CB  PHE   435      31.084  -3.691  23.419  1.00  0.00           C
ATOM   3517  CG  PHE   435      32.463  -3.259  23.799  1.00  0.00           C
ATOM   3518  CD1 PHE   435      33.007  -3.639  25.009  1.00  0.00           C
ATOM   3519  CE1 PHE   435      34.274  -3.249  25.365  1.00  0.00           C
ATOM   3520  CZ  PHE   435      35.016  -2.476  24.506  1.00  0.00           C
ATOM   3521  CE2 PHE   435      34.486  -2.088  23.295  1.00  0.00           C
ATOM   3522  CD2 PHE   435      33.220  -2.484  22.944  1.00  0.00           C
ATOM   3523  C   PHE   435      29.995  -1.440  23.798  1.00  0.00           C
ATOM   3524  O   PHE   435      30.381  -1.034  22.705  1.00  0.00           O
ATOM   3525  N   SER   436      29.553  -0.628  24.748  1.00  0.00           N
ATOM   3526  CA  SER   436      29.259   0.774  24.495  1.00  0.00           C
ATOM   3527  CB  SER   436      27.959   1.186  25.180  1.00  0.00           C
ATOM   3528  OG  SER   436      27.908   2.588  25.359  1.00  0.00           O
ATOM   3529  C   SER   436      30.402   1.650  24.981  1.00  0.00           C
ATOM   3530  O   SER   436      30.854   1.516  26.121  1.00  0.00           O
ATOM   3531  N   CYS   437      30.862   2.541  24.112  1.00  0.00           N
ATOM   3532  CA  CYS   437      31.862   3.521  24.492  1.00  0.00           C
ATOM   3533  CB  CYS   437      32.704   3.915  23.282  1.00  0.00           C
ATOM   3534  SG  CYS   437      33.707   5.380  23.526  1.00  0.00           S
ATOM   3535  C   CYS   437      31.183   4.748  25.081  1.00  0.00           C
ATOM   3536  O   CYS   437      30.163   5.215  24.572  1.00  0.00           O
ATOM   3537  N   MET   438      31.753   5.267  26.163  1.00  0.00           N
ATOM   3538  CA  MET   438      31.224   6.445  26.837  1.00  0.00           C
ATOM   3539  CB  MET   438      31.278   6.253  28.354  1.00  0.00           C
ATOM   3540  CG  MET   438      30.512   5.069  28.886  1.00  0.00           C
ATOM   3541  SD  MET   438      31.150   4.642  30.512  1.00  0.00           S
ATOM   3542  CE  MET   438      29.885   3.538  31.101  1.00  0.00           C
ATOM   3543  C   MET   438      31.979   7.713  26.494  1.00  0.00           C
ATOM   3544  O   MET   438      31.376   8.782  26.403  1.00  0.00           O
ATOM   3545  N   ASP   439      33.288   7.613  26.309  1.00  0.00           N
ATOM   3546  CA  ASP   439      34.152   8.778  26.180  1.00  0.00           C
ATOM   3547  CB  ASP   439      35.492   8.503  26.860  1.00  0.00           C
ATOM   3548  CG  ASP   439      36.305   9.765  27.118  1.00  0.00           C
ATOM   3549  OD1 ASP   439      36.378  10.656  26.249  1.00  0.00           O
ATOM   3550  OD2 ASP   439      36.891   9.862  28.217  1.00  0.00           O
ATOM   3551  C   ASP   439      34.317   9.077  24.696  1.00  0.00           C
ATOM   3552  O   ASP   439      34.978   8.327  23.973  1.00  0.00           O
ATOM   3553  N   ALA   440      33.743  10.193  24.248  1.00  0.00           N
ATOM   3554  CA  ALA   440      33.809  10.565  22.841  1.00  0.00           C
ATOM   3555  CB  ALA   440      32.711  11.576  22.519  1.00  0.00           C
ATOM   3556  C   ALA   440      35.159  11.135  22.428  1.00  0.00           C
ATOM   3557  O   ALA   440      35.340  11.447  21.248  1.00  0.00           O
ATOM   3558  N   SER   441      36.101  11.286  23.355  1.00  0.00           N
ATOM   3559  CA  SER   441      37.413  11.837  23.055  1.00  0.00           C
ATOM   3560  CB  SER   441      37.867  12.751  24.191  1.00  0.00           C
ATOM   3561  OG  SER   441      38.445  11.996  25.240  1.00  0.00           O
ATOM   3562  C   SER   441      38.466  10.767  22.806  1.00  0.00           C
ATOM   3563  O   SER   441      39.647  11.098  22.675  1.00  0.00           O
ATOM   3564  N   LEU   442      38.075   9.498  22.747  1.00  0.00           N
ATOM   3565  CA  LEU   442      39.021   8.415  22.512  1.00  0.00           C
ATOM   3566  CB  LEU   442      38.581   7.143  23.244  1.00  0.00           C
ATOM   3567  CG  LEU   442      39.191   6.866  24.621  1.00  0.00           C
ATOM   3568  CD1 LEU   442      40.683   6.639  24.480  1.00  0.00           C
ATOM   3569  CD2 LEU   442      38.935   7.980  25.607  1.00  0.00           C
ATOM   3570  C   LEU   442      39.222   8.102  21.039  1.00  0.00           C
ATOM   3571  O   LEU   442      40.037   7.232  20.714  1.00  0.00           O
ATOM   3572  N   ALA   443      38.505   8.772  20.143  1.00  0.00           N
ATOM   3573  CA  ALA   443      38.723   8.603  18.717  1.00  0.00           C
ATOM   3574  CB  ALA   443      37.420   8.196  18.020  1.00  0.00           C
ATOM   3575  C   ALA   443      39.283   9.846  18.046  1.00  0.00           C
ATOM   3576  O   ALA   443      39.565   9.804  16.845  1.00  0.00           O
ATOM   3577  N   ILE   444      39.450  10.945  18.779  1.00  0.00           N
ATOM   3578  CA  ILE   444      40.061  12.153  18.238  1.00  0.00           C
ATOM   3579  CB  ILE   444      39.168  13.388  18.473  1.00  0.00           C
ATOM   3580  CG2 ILE   444      39.362  14.404  17.348  1.00  0.00           C
ATOM   3581  CG1 ILE   444      37.705  12.978  18.417  1.00  0.00           C
ATOM   3582  CD1 ILE   444      36.748  14.128  18.452  1.00  0.00           C
ATOM   3583  C   ILE   444      41.451  12.391  18.813  1.00  0.00           C
ATOM   3584  O   ILE   444      42.177  13.262  18.304  1.00  0.00           O
ATOM   3585  N   LYS   445      41.840  11.656  19.854  1.00  0.00           N
ATOM   3586  CA  LYS   445      43.203  11.739  20.367  1.00  0.00           C
ATOM   3587  CB  LYS   445      43.344  10.824  21.594  1.00  0.00           C
ATOM   3588  CG  LYS   445      43.095  11.520  22.917  1.00  0.00           C
ATOM   3589  CD  LYS   445      43.543  10.658  24.088  1.00  0.00           C
ATOM   3590  CE  LYS   445      45.009  10.274  23.976  1.00  0.00           C
ATOM   3591  NZ  LYS   445      45.415   9.344  25.064  1.00  0.00           N
ATOM   3592  C   LYS   445      44.300  11.430  19.345  1.00  0.00           C
ATOM   3593  O   LYS   445      45.406  11.970  19.511  1.00  0.00           O
ATOM   3594  N   PRO   446      44.099  10.606  18.306  1.00  0.00           N
ATOM   3595  CD  PRO   446      43.398   9.305  18.290  1.00  0.00           C
ATOM   3596  CG  PRO   446      44.210   8.486  17.345  1.00  0.00           C
ATOM   3597  CB  PRO   446      44.705   9.445  16.351  1.00  0.00           C
ATOM   3598  CA  PRO   446      45.036  10.695  17.176  1.00  0.00           C
ATOM   3599  C   PRO   446      44.878  11.968  16.362  1.00  0.00           C
ATOM   3600  O   PRO   446      45.882  12.539  15.925  1.00  0.00           O
ATOM   3601  N   VAL   447      43.649  12.443  16.162  1.00  0.00           N
ATOM   3602  CA  VAL   447      43.415  13.538  15.225  1.00  0.00           C
ATOM   3603  CB  VAL   447      41.955  13.481  14.739  1.00  0.00           C
ATOM   3604  CG1 VAL   447      41.527  14.762  14.051  1.00  0.00           C
ATOM   3605  CG2 VAL   447      41.807  12.328  13.796  1.00  0.00           C
ATOM   3606  C   VAL   447      43.778  14.883  15.846  1.00  0.00           C
ATOM   3607  O   VAL   447      44.368  15.744  15.184  1.00  0.00           O
ATOM   3608  N   PHE   448      43.499  15.066  17.138  1.00  0.00           N
ATOM   3609  CA  PHE   448      43.905  16.289  17.822  1.00  0.00           C
ATOM   3610  CB  PHE   448      43.210  16.394  19.179  1.00  0.00           C
ATOM   3611  CG  PHE   448      41.775  16.826  19.100  1.00  0.00           C
ATOM   3612  CD1 PHE   448      41.341  17.642  18.079  1.00  0.00           C
ATOM   3613  CE1 PHE   448      40.026  18.048  18.001  1.00  0.00           C
ATOM   3614  CZ  PHE   448      39.129  17.644  18.958  1.00  0.00           C
ATOM   3615  CE2 PHE   448      39.545  16.832  19.992  1.00  0.00           C
ATOM   3616  CD2 PHE   448      40.864  16.427  20.061  1.00  0.00           C
ATOM   3617  C   PHE   448      45.412  16.384  18.029  1.00  0.00           C
ATOM   3618  O   PHE   448      45.904  17.464  18.373  1.00  0.00           O
ATOM   3619  N   GLU   449      46.150  15.297  17.827  1.00  0.00           N
ATOM   3620  CA  GLU   449      47.589  15.244  18.043  1.00  0.00           C
ATOM   3621  CB  GLU   449      47.938  14.007  18.876  1.00  0.00           C
ATOM   3622  CG  GLU   449      49.395  13.885  19.271  1.00  0.00           C
ATOM   3623  CD  GLU   449      49.742  12.490  19.745  1.00  0.00           C
ATOM   3624  OE1 GLU   449      50.706  11.902  19.212  1.00  0.00           O
ATOM   3625  OE2 GLU   449      49.045  11.979  20.646  1.00  0.00           O
ATOM   3626  C   GLU   449      48.399  15.227  16.757  1.00  0.00           C
ATOM   3627  O   GLU   449      49.422  15.908  16.676  1.00  0.00           O
ATOM   3628  N   ARG   450      47.963  14.466  15.747  1.00  0.00           N
ATOM   3629  CA  ARG   450      48.769  14.286  14.541  1.00  0.00           C
ATOM   3630  CB  ARG   450      48.228  13.125  13.710  1.00  0.00           C
ATOM   3631  CG  ARG   450      48.622  11.750  14.203  1.00  0.00           C
ATOM   3632  CD  ARG   450      48.108  10.679  13.257  1.00  0.00           C
ATOM   3633  NE  ARG   450      48.345   9.332  13.766  1.00  0.00           N
ATOM   3634  CZ  ARG   450      47.909   8.225  13.172  1.00  0.00           C
ATOM   3635  NH1 ARG   450      47.213   8.305  12.046  1.00  0.00           N
ATOM   3636  NH2 ARG   450      48.168   7.038  13.704  1.00  0.00           N
ATOM   3637  C   ARG   450      48.808  15.548  13.692  1.00  0.00           C
ATOM   3638  O   ARG   450      49.867  15.920  13.175  1.00  0.00           O
ATOM   3639  N   PHE   451      47.674  16.214  13.528  1.00  0.00           N
ATOM   3640  CA  PHE   451      47.602  17.337  12.611  1.00  0.00           C
ATOM   3641  CB  PHE   451      46.213  17.419  11.990  1.00  0.00           C
ATOM   3642  CG  PHE   451      45.860  16.216  11.178  1.00  0.00           C
ATOM   3643  CD1 PHE   451      46.410  16.034   9.922  1.00  0.00           C
ATOM   3644  CE1 PHE   451      46.101  14.920   9.174  1.00  0.00           C
ATOM   3645  CZ  PHE   451      45.238  13.973   9.679  1.00  0.00           C
ATOM   3646  CE2 PHE   451      44.688  14.140  10.930  1.00  0.00           C
ATOM   3647  CD2 PHE   451      45.002  15.256  11.676  1.00  0.00           C
ATOM   3648  C   PHE   451      47.966  18.639  13.313  1.00  0.00           C
ATOM   3649  O   PHE   451      48.091  18.712  14.536  1.00  0.00           O
ATOM   3650  N   GLN   452      48.143  19.684  12.507  1.00  0.00           N
ATOM   3651  CA  GLN   452      48.592  20.965  13.031  1.00  0.00           C
ATOM   3652  CB  GLN   452      49.235  21.788  11.915  1.00  0.00           C
ATOM   3653  CG  GLN   452      49.833  23.091  12.381  1.00  0.00           C
ATOM   3654  CD  GLN   452      50.920  23.583  11.455  1.00  0.00           C
ATOM   3655  OE1 GLN   452      51.932  22.914  11.258  1.00  0.00           O
ATOM   3656  NE2 GLN   452      50.716  24.760  10.878  1.00  0.00           N
ATOM   3657  C   GLN   452      47.442  21.734  13.663  1.00  0.00           C
ATOM   3658  O   GLN   452      47.495  22.095  14.843  1.00  0.00           O
ATOM   3659  N   SER   453      46.393  21.988  12.890  1.00  0.00           N
ATOM   3660  CA  SER   453      45.245  22.742  13.365  1.00  0.00           C
ATOM   3661  CB  SER   453      45.324  24.203  12.922  1.00  0.00           C
ATOM   3662  OG  SER   453      45.195  24.311  11.519  1.00  0.00           O
ATOM   3663  C   SER   453      43.987  22.098  12.821  1.00  0.00           C
ATOM   3664  O   SER   453      43.885  21.858  11.616  1.00  0.00           O
ATOM   3665  N   VAL   454      43.033  21.822  13.701  1.00  0.00           N
ATOM   3666  CA  VAL   454      41.784  21.171  13.331  1.00  0.00           C
ATOM   3667  CB  VAL   454      41.722  19.729  13.872  1.00  0.00           C
ATOM   3668  CG1 VAL   454      42.135  19.673  15.302  1.00  0.00           C
ATOM   3669  CG2 VAL   454      40.330  19.162  13.731  1.00  0.00           C
ATOM   3670  C   VAL   454      40.616  22.031  13.802  1.00  0.00           C
ATOM   3671  O   VAL   454      40.560  22.444  14.965  1.00  0.00           O
ATOM   3672  N   ILE   455      39.715  22.341  12.878  1.00  0.00           N
ATOM   3673  CA  ILE   455      38.634  23.291  13.096  1.00  0.00           C
ATOM   3674  CB  ILE   455      38.663  24.397  12.030  1.00  0.00           C
ATOM   3675  CG2 ILE   455      37.593  25.423  12.295  1.00  0.00           C
ATOM   3676  CG1 ILE   455      40.037  25.059  12.013  1.00  0.00           C
ATOM   3677  CD1 ILE   455      40.200  26.080  10.927  1.00  0.00           C
ATOM   3678  C   ILE   455      37.316  22.534  13.066  1.00  0.00           C
ATOM   3679  O   ILE   455      37.054  21.775  12.128  1.00  0.00           O
ATOM   3680  N   ILE   456      36.491  22.733  14.088  1.00  0.00           N
ATOM   3681  CA  ILE   456      35.192  22.077  14.196  1.00  0.00           C
ATOM   3682  CB  ILE   456      35.005  21.407  15.561  1.00  0.00           C
ATOM   3683  CG2 ILE   456      33.628  20.796  15.669  1.00  0.00           C
ATOM   3684  CG1 ILE   456      36.062  20.327  15.762  1.00  0.00           C
ATOM   3685  CD1 ILE   456      35.955  19.616  17.082  1.00  0.00           C
ATOM   3686  C   ILE   456      34.122  23.128  13.938  1.00  0.00           C
ATOM   3687  O   ILE   456      33.845  23.970  14.800  1.00  0.00           O
ATOM   3688  N   THR   457      33.526  23.093  12.751  1.00  0.00           N
ATOM   3689  CA  THR   457      32.572  24.102  12.318  1.00  0.00           C
ATOM   3690  CB  THR   457      33.100  24.851  11.097  1.00  0.00           C
ATOM   3691  CG2 THR   457      32.206  26.021  10.761  1.00  0.00           C
ATOM   3692  OG1 THR   457      34.415  25.339  11.372  1.00  0.00           O
ATOM   3693  C   THR   457      31.229  23.473  11.981  1.00  0.00           C
ATOM   3694  O   THR   457      31.164  22.481  11.249  1.00  0.00           O
ATOM   3695  N   SER   458      30.155  24.055  12.503  1.00  0.00           N
ATOM   3696  CA  SER   458      28.817  23.738  12.030  1.00  0.00           C
ATOM   3697  CB  SER   458      28.189  22.584  12.813  1.00  0.00           C
ATOM   3698  OG  SER   458      27.780  23.013  14.089  1.00  0.00           O
ATOM   3699  C   SER   458      27.971  24.996  12.138  1.00  0.00           C
ATOM   3700  O   SER   458      28.492  26.103  12.293  1.00  0.00           O
ATOM   3701  N   GLY   459      26.659  24.825  12.054  1.00  0.00           N
ATOM   3702  CA  GLY   459      25.766  25.960  12.125  1.00  0.00           C
ATOM   3703  C   GLY   459      25.074  26.108  13.460  1.00  0.00           C
ATOM   3704  O   GLY   459      24.612  27.199  13.802  1.00  0.00           O
ATOM   3705  N   THR   460      24.982  25.014  14.228  1.00  0.00           N
ATOM   3706  CA  THR   460      24.204  24.992  15.463  1.00  0.00           C
ATOM   3707  CB  THR   460      22.838  24.333  15.247  1.00  0.00           C
ATOM   3708  CG2 THR   460      21.872  25.302  14.603  1.00  0.00           C
ATOM   3709  OG1 THR   460      22.967  23.198  14.391  1.00  0.00           O
ATOM   3710  C   THR   460      24.974  24.308  16.603  1.00  0.00           C
ATOM   3711  O   THR   460      24.462  23.422  17.282  1.00  0.00           O
ATOM   3712  N   LEU   461      26.229  24.705  16.814  1.00  0.00           N
ATOM   3713  CA  LEU   461      26.910  24.350  18.056  1.00  0.00           C
ATOM   3714  CB  LEU   461      28.400  24.655  17.973  1.00  0.00           C
ATOM   3715  CG  LEU   461      29.181  24.048  16.816  1.00  0.00           C
ATOM   3716  CD1 LEU   461      30.507  24.724  16.664  1.00  0.00           C
ATOM   3717  CD2 LEU   461      29.370  22.566  17.020  1.00  0.00           C
ATOM   3718  C   LEU   461      26.284  25.129  19.203  1.00  0.00           C
ATOM   3719  O   LEU   461      26.504  26.334  19.339  1.00  0.00           O
ATOM   3720  N   SER   462      25.491  24.444  20.015  1.00  0.00           N
ATOM   3721  CA  SER   462      24.555  25.179  20.853  1.00  0.00           C
ATOM   3722  CB  SER   462      23.320  24.277  21.064  1.00  0.00           C
ATOM   3723  OG  SER   462      23.614  22.977  21.535  1.00  0.00           O
ATOM   3724  C   SER   462      25.168  25.832  22.111  1.00  0.00           C
ATOM   3725  O   SER   462      25.096  27.064  22.189  1.00  0.00           O
ATOM   3726  N   PRO   463      25.795  25.136  23.126  1.00  0.00           N
ATOM   3727  CD  PRO   463      25.383  23.965  23.915  1.00  0.00           C
ATOM   3728  CG  PRO   463      25.481  24.454  25.300  1.00  0.00           C
ATOM   3729  CB  PRO   463      26.658  25.320  25.323  1.00  0.00           C
ATOM   3730  CA  PRO   463      26.831  25.843  23.890  1.00  0.00           C
ATOM   3731  C   PRO   463      28.220  25.557  23.356  1.00  0.00           C
ATOM   3732  O   PRO   463      28.573  24.394  23.144  1.00  0.00           O
ATOM   3733  N   LEU   464      29.025  26.594  23.142  1.00  0.00           N
ATOM   3734  CA  LEU   464      30.362  26.374  22.610  1.00  0.00           C
ATOM   3735  CB  LEU   464      30.903  27.668  22.019  1.00  0.00           C
ATOM   3736  CG  LEU   464      30.332  28.012  20.654  1.00  0.00           C
ATOM   3737  CD1 LEU   464      30.752  29.404  20.275  1.00  0.00           C
ATOM   3738  CD2 LEU   464      30.825  27.011  19.642  1.00  0.00           C
ATOM   3739  C   LEU   464      31.345  25.844  23.643  1.00  0.00           C
ATOM   3740  O   LEU   464      32.454  25.461  23.262  1.00  0.00           O
ATOM   3741  N   ASP   465      30.987  25.817  24.924  1.00  0.00           N
ATOM   3742  CA  ASP   465      31.894  25.346  25.960  1.00  0.00           C
ATOM   3743  CB  ASP   465      31.793  26.242  27.200  1.00  0.00           C
ATOM   3744  CG  ASP   465      30.405  26.244  27.814  1.00  0.00           C
ATOM   3745  OD1 ASP   465      30.101  25.334  28.614  1.00  0.00           O
ATOM   3746  OD2 ASP   465      29.619  27.163  27.502  1.00  0.00           O
ATOM   3747  C   ASP   465      31.652  23.893  26.342  1.00  0.00           C
ATOM   3748  O   ASP   465      32.262  23.406  27.299  1.00  0.00           O
ATOM   3749  N   ILE   466      30.773  23.196  25.626  1.00  0.00           N
ATOM   3750  CA  ILE   466      30.556  21.776  25.882  1.00  0.00           C
ATOM   3751  CB  ILE   466      29.077  21.422  25.627  1.00  0.00           C
ATOM   3752  CG2 ILE   466      28.884  19.948  25.331  1.00  0.00           C
ATOM   3753  CG1 ILE   466      28.222  21.815  26.833  1.00  0.00           C
ATOM   3754  CD1 ILE   466      28.494  20.993  28.073  1.00  0.00           C
ATOM   3755  C   ILE   466      31.508  20.934  25.041  1.00  0.00           C
ATOM   3756  O   ILE   466      32.104  19.967  25.529  1.00  0.00           O
ATOM   3757  N   TYR   467      31.693  21.319  23.779  1.00  0.00           N
ATOM   3758  CA  TYR   467      32.546  20.553  22.874  1.00  0.00           C
ATOM   3759  CB  TYR   467      32.375  21.084  21.441  1.00  0.00           C
ATOM   3760  CG  TYR   467      31.009  20.832  20.850  1.00  0.00           C
ATOM   3761  CD1 TYR   467      29.982  21.749  21.018  1.00  0.00           C
ATOM   3762  CE1 TYR   467      28.733  21.525  20.483  1.00  0.00           C
ATOM   3763  CZ  TYR   467      28.497  20.377  19.766  1.00  0.00           C
ATOM   3764  OH  TYR   467      27.249  20.162  19.235  1.00  0.00           O
ATOM   3765  CE2 TYR   467      29.500  19.447  19.582  1.00  0.00           C
ATOM   3766  CD2 TYR   467      30.748  19.678  20.123  1.00  0.00           C
ATOM   3767  C   TYR   467      34.035  20.495  23.243  1.00  0.00           C
ATOM   3768  O   TYR   467      34.662  19.479  22.900  1.00  0.00           O
ATOM   3769  N   PRO   468      34.662  21.479  23.891  1.00  0.00           N
ATOM   3770  CD  PRO   468      34.466  22.937  23.765  1.00  0.00           C
ATOM   3771  CG  PRO   468      35.436  23.487  24.745  1.00  0.00           C
ATOM   3772  CB  PRO   468      36.584  22.618  24.606  1.00  0.00           C
ATOM   3773  CA  PRO   468      35.983  21.212  24.475  1.00  0.00           C
ATOM   3774  C   PRO   468      35.960  20.522  25.829  1.00  0.00           C
ATOM   3775  O   PRO   468      37.034  20.213  26.355  1.00  0.00           O
ATOM   3776  N   LYS   469      34.787  20.280  26.409  1.00  0.00           N
ATOM   3777  CA  LYS   469      34.716  19.526  27.653  1.00  0.00           C
ATOM   3778  CB  LYS   469      33.544  20.014  28.507  1.00  0.00           C
ATOM   3779  CG  LYS   469      33.937  20.998  29.590  1.00  0.00           C
ATOM   3780  CD  LYS   469      32.807  21.198  30.584  1.00  0.00           C
ATOM   3781  CE  LYS   469      33.274  21.983  31.799  1.00  0.00           C
ATOM   3782  NZ  LYS   469      32.168  22.226  32.766  1.00  0.00           N
ATOM   3783  C   LYS   469      34.588  18.031  27.386  1.00  0.00           C
ATOM   3784  O   LYS   469      35.252  17.224  28.042  1.00  0.00           O
ATOM   3785  N   ILE   470      33.730  17.655  26.437  1.00  0.00           N
ATOM   3786  CA  ILE   470      33.608  16.254  26.043  1.00  0.00           C
ATOM   3787  CB  ILE   470      32.371  16.052  25.156  1.00  0.00           C
ATOM   3788  CG2 ILE   470      32.260  14.603  24.746  1.00  0.00           C
ATOM   3789  CG1 ILE   470      31.109  16.498  25.880  1.00  0.00           C
ATOM   3790  CD1 ILE   470      29.870  16.343  25.044  1.00  0.00           C
ATOM   3791  C   ILE   470      34.868  15.797  25.324  1.00  0.00           C
ATOM   3792  O   ILE   470      35.520  14.827  25.722  1.00  0.00           O
ATOM   3793  N   LEU   471      35.218  16.487  24.245  1.00  0.00           N
ATOM   3794  CA  LEU   471      36.440  16.195  23.514  1.00  0.00           C
ATOM   3795  CB  LEU   471      36.316  16.679  22.070  1.00  0.00           C
ATOM   3796  CG  LEU   471      34.951  16.489  21.396  1.00  0.00           C
ATOM   3797  CD1 LEU   471      34.945  17.107  20.013  1.00  0.00           C
ATOM   3798  CD2 LEU   471      34.562  15.027  21.315  1.00  0.00           C
ATOM   3799  C   LEU   471      37.603  16.876  24.220  1.00  0.00           C
ATOM   3800  O   LEU   471      37.579  18.088  24.444  1.00  0.00           O
ATOM   3801  N   ASP   472      38.617  16.096  24.583  1.00  0.00           N
ATOM   3802  CA  ASP   472      39.680  16.572  25.467  1.00  0.00           C
ATOM   3803  CB  ASP   472      40.353  15.391  26.164  1.00  0.00           C
ATOM   3804  CG  ASP   472      41.348  15.806  27.255  1.00  0.00           C
ATOM   3805  OD1 ASP   472      41.654  17.004  27.430  1.00  0.00           O
ATOM   3806  OD2 ASP   472      41.837  14.898  27.961  1.00  0.00           O
ATOM   3807  C   ASP   472      40.661  17.377  24.623  1.00  0.00           C
ATOM   3808  O   ASP   472      41.679  16.865  24.155  1.00  0.00           O
ATOM   3809  N   PHE   473      40.360  18.662  24.446  1.00  0.00           N
ATOM   3810  CA  PHE   473      41.260  19.574  23.752  1.00  0.00           C
ATOM   3811  CB  PHE   473      41.128  19.461  22.229  1.00  0.00           C
ATOM   3812  CG  PHE   473      39.934  20.167  21.655  1.00  0.00           C
ATOM   3813  CD1 PHE   473      38.657  19.679  21.852  1.00  0.00           C
ATOM   3814  CE1 PHE   473      37.565  20.321  21.312  1.00  0.00           C
ATOM   3815  CZ  PHE   473      37.742  21.458  20.562  1.00  0.00           C
ATOM   3816  CE2 PHE   473      39.006  21.954  20.350  1.00  0.00           C
ATOM   3817  CD2 PHE   473      40.095  21.308  20.889  1.00  0.00           C
ATOM   3818  C   PHE   473      40.973  20.989  24.226  1.00  0.00           C
ATOM   3819  O   PHE   473      39.985  21.248  24.916  1.00  0.00           O
ATOM   3820  N   HIE   474      41.859  21.905  23.849  1.00  0.00           N
ATOM   3821  CA  HIE   474      41.770  23.305  24.259  1.00  0.00           C
ATOM   3822  CB  HIE   474      42.871  23.660  25.249  1.00  0.00           C
ATOM   3823  CG  HIE   474      42.906  22.774  26.454  1.00  0.00           C
ATOM   3824  ND1 HIE   474      42.044  22.930  27.518  1.00  0.00           N
ATOM   3825  CE1 HIE   474      42.303  22.010  28.430  1.00  0.00           C
ATOM   3826  NE2 HIE   474      43.302  21.263  27.996  1.00  0.00           N
ATOM   3827  CD2 HIE   474      43.698  21.720  26.762  1.00  0.00           C
ATOM   3828  C   HIE   474      41.848  24.188  23.022  1.00  0.00           C
ATOM   3829  O   HIE   474      42.938  24.358  22.445  1.00  0.00           O
ATOM   3830  N   PRO   475      40.732  24.763  22.584  1.00  0.00           N
ATOM   3831  CD  PRO   475      39.387  24.681  23.174  1.00  0.00           C
ATOM   3832  CG  PRO   475      38.600  25.685  22.375  1.00  0.00           C
ATOM   3833  CB  PRO   475      39.279  25.796  21.064  1.00  0.00           C
ATOM   3834  CA  PRO   475      40.759  25.634  21.408  1.00  0.00           C
ATOM   3835  C   PRO   475      41.399  26.972  21.735  1.00  0.00           C
ATOM   3836  O   PRO   475      41.651  27.310  22.892  1.00  0.00           O
ATOM   3837  N   VAL   476      41.660  27.748  20.688  1.00  0.00           N
ATOM   3838  CA  VAL   476      42.275  29.055  20.862  1.00  0.00           C
ATOM   3839  CB  VAL   476      43.558  29.197  20.015  1.00  0.00           C
ATOM   3840  CG1 VAL   476      44.549  28.102  20.367  1.00  0.00           C
ATOM   3841  CG2 VAL   476      43.246  29.190  18.540  1.00  0.00           C
ATOM   3842  C   VAL   476      41.321  30.206  20.571  1.00  0.00           C
ATOM   3843  O   VAL   476      41.573  31.324  21.045  1.00  0.00           O
ATOM   3844  N   THR   477      40.239  29.985  19.819  1.00  0.00           N
ATOM   3845  CA  THR   477      39.274  31.046  19.552  1.00  0.00           C
ATOM   3846  CB  THR   477      39.135  31.282  18.045  1.00  0.00           C
ATOM   3847  CG2 THR   477      40.488  31.490  17.406  1.00  0.00           C
ATOM   3848  OG1 THR   477      38.470  30.167  17.444  1.00  0.00           O
ATOM   3849  C   THR   477      37.907  30.768  20.162  1.00  0.00           C
ATOM   3850  O   THR   477      37.452  31.561  20.994  1.00  0.00           O
ATOM   3851  N   MET   478      37.269  29.654  19.788  1.00  0.00           N
ATOM   3852  CA  MET   478      35.940  29.238  20.259  1.00  0.00           C
ATOM   3853  CB  MET   478      35.999  28.794  21.725  1.00  0.00           C
ATOM   3854  CG  MET   478      34.928  27.809  22.141  1.00  0.00           C
ATOM   3855  SD  MET   478      35.344  27.002  23.693  1.00  0.00           S
ATOM   3856  CE  MET   478      35.521  28.417  24.775  1.00  0.00           C
ATOM   3857  C   MET   478      34.896  30.340  20.053  1.00  0.00           C
ATOM   3858  O   MET   478      34.268  30.826  20.993  1.00  0.00           O
ATOM   3859  N   ALA   479      34.723  30.737  18.798  1.00  0.00           N
ATOM   3860  CA  ALA   479      33.929  31.910  18.466  1.00  0.00           C
ATOM   3861  CB  ALA   479      34.665  32.800  17.462  1.00  0.00           C
ATOM   3862  C   ALA   479      32.570  31.520  17.904  1.00  0.00           C
ATOM   3863  O   ALA   479      32.352  30.392  17.457  1.00  0.00           O
ATOM   3864  N   THR   480      31.653  32.482  17.932  1.00  0.00           N
ATOM   3865  CA  THR   480      30.330  32.342  17.349  1.00  0.00           C
ATOM   3866  CB  THR   480      29.233  32.244  18.414  1.00  0.00           C
ATOM   3867  CG2 THR   480      29.316  33.413  19.377  1.00  0.00           C
ATOM   3868  OG1 THR   480      27.951  32.245  17.777  1.00  0.00           O
ATOM   3869  C   THR   480      30.052  33.538  16.451  1.00  0.00           C
ATOM   3870  O   THR   480      30.680  34.590  16.572  1.00  0.00           O
ATOM   3871  N   PHE   481      29.103  33.363  15.537  1.00  0.00           N
ATOM   3872  CA  PHE   481      28.735  34.417  14.605  1.00  0.00           C
ATOM   3873  CB  PHE   481      29.451  34.263  13.258  1.00  0.00           C
ATOM   3874  CG  PHE   481      30.945  34.316  13.355  1.00  0.00           C
ATOM   3875  CD1 PHE   481      31.607  35.528  13.377  1.00  0.00           C
ATOM   3876  CE1 PHE   481      32.985  35.577  13.466  1.00  0.00           C
ATOM   3877  CZ  PHE   481      33.710  34.406  13.534  1.00  0.00           C
ATOM   3878  CE2 PHE   481      33.062  33.193  13.512  1.00  0.00           C
ATOM   3879  CD2 PHE   481      31.687  33.151  13.422  1.00  0.00           C
ATOM   3880  C   PHE   481      27.229  34.399  14.403  1.00  0.00           C
ATOM   3881  O   PHE   481      26.539  33.446  14.773  1.00  0.00           O
ATOM   3882  N   THR   482      26.724  35.473  13.809  1.00  0.00           N
ATOM   3883  CA  THR   482      25.322  35.586  13.443  1.00  0.00           C
ATOM   3884  CB  THR   482      24.529  36.416  14.474  1.00  0.00           C
ATOM   3885  CG2 THR   482      25.136  37.800  14.694  1.00  0.00           C
ATOM   3886  OG1 THR   482      23.164  36.532  14.052  1.00  0.00           O
ATOM   3887  C   THR   482      25.217  36.190  12.051  1.00  0.00           C
ATOM   3888  O   THR   482      26.011  37.059  11.677  1.00  0.00           O
ATOM   3889  N   MET   483      24.266  35.692  11.269  1.00  0.00           N
ATOM   3890  CA  MET   483      24.124  36.157   9.899  1.00  0.00           C
ATOM   3891  CB  MET   483      23.304  35.164   9.076  1.00  0.00           C
ATOM   3892  CG  MET   483      21.965  34.789   9.690  1.00  0.00           C
ATOM   3893  SD  MET   483      21.278  33.267   9.014  1.00  0.00           S
ATOM   3894  CE  MET   483      21.258  33.651   7.266  1.00  0.00           C
ATOM   3895  C   MET   483      23.472  37.533   9.867  1.00  0.00           C
ATOM   3896  O   MET   483      22.602  37.854  10.680  1.00  0.00           O
ATOM   3897  N   THR   484      23.921  38.359   8.931  1.00  0.00           N
ATOM   3898  CA  THR   484      23.284  39.644   8.697  1.00  0.00           C
ATOM   3899  CB  THR   484      24.277  40.664   8.135  1.00  0.00           C
ATOM   3900  CG2 THR   484      24.982  40.115   6.909  1.00  0.00           C
ATOM   3901  OG1 THR   484      23.582  41.867   7.786  1.00  0.00           O
ATOM   3902  C   THR   484      22.110  39.466   7.744  1.00  0.00           C
ATOM   3903  O   THR   484      22.096  38.564   6.901  1.00  0.00           O
ATOM   3904  N   LEU   485      21.106  40.323   7.902  1.00  0.00           N
ATOM   3905  CA  LEU   485      19.861  40.201   7.160  1.00  0.00           C
ATOM   3906  CB  LEU   485      18.765  39.527   7.997  1.00  0.00           C
ATOM   3907  CG  LEU   485      19.027  38.380   8.978  1.00  0.00           C
ATOM   3908  CD1 LEU   485      17.801  38.137   9.838  1.00  0.00           C
ATOM   3909  CD2 LEU   485      19.402  37.117   8.233  1.00  0.00           C
ATOM   3910  C   LEU   485      19.385  41.581   6.736  1.00  0.00           C
ATOM   3911  O   LEU   485      19.643  42.573   7.424  1.00  0.00           O
ATOM   3912  N   ALA   486      18.687  41.640   5.604  1.00  0.00           N
ATOM   3913  CA  ALA   486      18.023  42.861   5.173  1.00  0.00           C
ATOM   3914  CB  ALA   486      17.974  42.930   3.644  1.00  0.00           C
ATOM   3915  C   ALA   486      16.615  42.989   5.733  1.00  0.00           C
ATOM   3916  O   ALA   486      16.003  44.054   5.603  1.00  0.00           O
ATOM   3917  N   ARG   487      16.097  41.934   6.347  1.00  0.00           N
ATOM   3918  CA  ARG   487      14.776  41.920   6.962  1.00  0.00           C
ATOM   3919  CB  ARG   487      13.729  41.308   6.018  1.00  0.00           C
ATOM   3920  CG  ARG   487      13.265  42.208   4.889  1.00  0.00           C
ATOM   3921  CD  ARG   487      12.039  41.618   4.214  1.00  0.00           C
ATOM   3922  NE  ARG   487      12.262  40.231   3.815  1.00  0.00           N
ATOM   3923  CZ  ARG   487      12.265  39.805   2.557  1.00  0.00           C
ATOM   3924  NH1 ARG   487      12.042  40.659   1.570  1.00  0.00           N
ATOM   3925  NH2 ARG   487      12.480  38.526   2.288  1.00  0.00           N
ATOM   3926  C   ARG   487      14.908  41.141   8.264  1.00  0.00           C
ATOM   3927  O   ARG   487      16.004  40.974   8.806  1.00  0.00           O
ATOM   3928  N   VAL   488      13.790  40.689   8.809  1.00  0.00           N
ATOM   3929  CA  VAL   488      13.792  39.621   9.799  1.00  0.00           C
ATOM   3930  CB  VAL   488      12.839  39.911  10.964  1.00  0.00           C
ATOM   3931  CG1 VAL   488      13.552  40.753  11.997  1.00  0.00           C
ATOM   3932  CG2 VAL   488      11.608  40.680  10.490  1.00  0.00           C
ATOM   3933  C   VAL   488      13.448  38.339   9.046  1.00  0.00           C
ATOM   3934  O   VAL   488      12.280  38.004   8.845  1.00  0.00           O
ATOM   3935  N   CYS   489      14.480  37.616   8.606  1.00  0.00           N
ATOM   3936  CA  CYS   489      14.261  36.445   7.763  1.00  0.00           C
ATOM   3937  CB  CYS   489      15.569  36.028   7.094  1.00  0.00           C
ATOM   3938  SG  CYS   489      15.918  36.881   5.541  1.00  0.00           S
ATOM   3939  C   CYS   489      13.679  35.266   8.528  1.00  0.00           C
ATOM   3940  O   CYS   489      13.207  34.314   7.902  1.00  0.00           O
ATOM   3941  N   LEU   490      13.695  35.303   9.853  1.00  0.00           N
ATOM   3942  CA  LEU   490      13.124  34.248  10.672  1.00  0.00           C
ATOM   3943  CB  LEU   490      14.200  33.339  11.280  1.00  0.00           C
ATOM   3944  CG  LEU   490      15.261  33.868  12.239  1.00  0.00           C
ATOM   3945  CD1 LEU   490      15.725  32.747  13.115  1.00  0.00           C
ATOM   3946  CD2 LEU   490      16.453  34.387  11.461  1.00  0.00           C
ATOM   3947  C   LEU   490      12.282  34.856  11.779  1.00  0.00           C
ATOM   3948  O   LEU   490      12.595  35.924  12.308  1.00  0.00           O
ATOM   3949  N   CYS   491      11.200  34.164  12.118  1.00  0.00           N
ATOM   3950  CA  CYS   491      10.319  34.560  13.212  1.00  0.00           C
ATOM   3951  CB  CYS   491       8.966  35.044  12.685  1.00  0.00           C
ATOM   3952  SG  CYS   491       7.684  35.346  13.928  1.00  0.00           S
ATOM   3953  C   CYS   491      10.174  33.357  14.130  1.00  0.00           C
ATOM   3954  O   CYS   491       9.234  32.566  13.992  1.00  0.00           O
ATOM   3955  N   PRO   492      11.108  33.160  15.055  1.00  0.00           N
ATOM   3956  CD  PRO   492      12.434  33.792  15.170  1.00  0.00           C
ATOM   3957  CG  PRO   492      13.001  33.186  16.407  1.00  0.00           C
ATOM   3958  CB  PRO   492      12.337  31.903  16.619  1.00  0.00           C
ATOM   3959  CA  PRO   492      10.936  32.084  16.030  1.00  0.00           C
ATOM   3960  C   PRO   492       9.934  32.486  17.092  1.00  0.00           C
ATOM   3961  O   PRO   492       9.909  33.632  17.544  1.00  0.00           O
ATOM   3962  N   MET   493       9.089  31.539  17.471  1.00  0.00           N
ATOM   3963  CA  MET   493       8.170  31.737  18.575  1.00  0.00           C
ATOM   3964  CB  MET   493       6.783  32.172  18.102  1.00  0.00           C
ATOM   3965  CG  MET   493       6.026  31.104  17.360  1.00  0.00           C
ATOM   3966  SD  MET   493       4.531  31.722  16.586  1.00  0.00           S
ATOM   3967  CE  MET   493       5.245  32.843  15.401  1.00  0.00           C
ATOM   3968  C   MET   493       8.077  30.442  19.359  1.00  0.00           C
ATOM   3969  O   MET   493       8.380  29.362  18.852  1.00  0.00           O
ATOM   3970  N   ILE   494       7.672  30.561  20.610  1.00  0.00           N
ATOM   3971  CA  ILE   494       7.492  29.411  21.484  1.00  0.00           C
ATOM   3972  CB  ILE   494       8.405  29.454  22.711  1.00  0.00           C
ATOM   3973  CG2 ILE   494       8.154  28.252  23.597  1.00  0.00           C
ATOM   3974  CG1 ILE   494       9.865  29.486  22.265  1.00  0.00           C
ATOM   3975  CD1 ILE   494      10.860  29.418  23.390  1.00  0.00           C
ATOM   3976  C   ILE   494       6.021  29.409  21.869  1.00  0.00           C
ATOM   3977  O   ILE   494       5.594  30.092  22.803  1.00  0.00           O
ATOM   3978  N   ILE   495       5.226  28.658  21.121  1.00  0.00           N
ATOM   3979  CA  ILE   495       3.802  28.562  21.389  1.00  0.00           C
ATOM   3980  CB  ILE   495       3.036  28.065  20.154  1.00  0.00           C
ATOM   3981  CG2 ILE   495       1.570  27.888  20.470  1.00  0.00           C
ATOM   3982  CG1 ILE   495       3.211  29.073  19.023  1.00  0.00           C
ATOM   3983  CD1 ILE   495       2.477  28.733  17.771  1.00  0.00           C
ATOM   3984  C   ILE   495       3.619  27.651  22.589  1.00  0.00           C
ATOM   3985  O   ILE   495       3.723  26.426  22.480  1.00  0.00           O
ATOM   3986  N   GLY   496       3.355  28.246  23.740  1.00  0.00           N
ATOM   3987  CA  GLY   496       3.270  27.494  24.969  1.00  0.00           C
ATOM   3988  C   GLY   496       1.855  27.025  25.186  1.00  0.00           C
ATOM   3989  O   GLY   496       1.365  26.217  24.398  1.00  0.00           O
ATOM   3990  N   ARG   497       1.190  27.560  26.210  1.00  0.00           N
ATOM   3991  CA  ARG   497      -0.109  27.095  26.682  1.00  0.00           C
ATOM   3992  CB  ARG   497      -0.566  27.948  27.860  1.00  0.00           C
ATOM   3993  CG  ARG   497      -0.663  29.420  27.525  1.00  0.00           C
ATOM   3994  CD  ARG   497      -0.680  30.270  28.771  1.00  0.00           C
ATOM   3995  NE  ARG   497      -1.055  31.643  28.466  1.00  0.00           N
ATOM   3996  CZ  ARG   497      -0.191  32.584  28.108  1.00  0.00           C
ATOM   3997  NH1 ARG   497      -0.614  33.812  27.846  1.00  0.00           N
ATOM   3998  NH2 ARG   497       1.095  32.295  28.011  1.00  0.00           N
ATOM   3999  C   ARG   497      -1.176  27.130  25.587  1.00  0.00           C
ATOM   4000  O   ARG   497      -1.083  27.872  24.613  1.00  0.00           O
ATOM   4001  N   GLY   498      -2.193  26.293  25.754  1.00  0.00           N
ATOM   4002  CA  GLY   498      -3.205  26.124  24.737  1.00  0.00           C
ATOM   4003  C   GLY   498      -4.161  27.303  24.674  1.00  0.00           C
ATOM   4004  O   GLY   498      -3.986  28.337  25.320  1.00  0.00           O
ATOM   4005  N   ASN   499      -5.204  27.131  23.865  1.00  0.00           N
ATOM   4006  CA  ASN   499      -6.152  28.216  23.659  1.00  0.00           C
ATOM   4007  CB  ASN   499      -6.969  27.974  22.393  1.00  0.00           C
ATOM   4008  CG  ASN   499      -7.206  29.245  21.610  1.00  0.00           C
ATOM   4009  OD1 ASN   499      -6.731  30.315  21.987  1.00  0.00           O
ATOM   4010  ND2 ASN   499      -7.937  29.136  20.508  1.00  0.00           N
ATOM   4011  C   ASN   499      -7.083  28.409  24.846  1.00  0.00           C
ATOM   4012  O   ASN   499      -7.626  29.504  25.017  1.00  0.00           O
ATOM   4013  N   ASP   500      -7.280  27.376  25.664  1.00  0.00           N
ATOM   4014  CA  ASP   500      -8.028  27.488  26.908  1.00  0.00           C
ATOM   4015  CB  ASP   500      -9.090  26.393  26.984  1.00  0.00           C
ATOM   4016  CG  ASP   500      -8.541  25.030  26.640  1.00  0.00           C
ATOM   4017  OD1 ASP   500      -7.611  24.959  25.813  1.00  0.00           O
ATOM   4018  OD2 ASP   500      -9.039  24.029  27.192  1.00  0.00           O
ATOM   4019  C   ASP   500      -7.119  27.441  28.131  1.00  0.00           C
ATOM   4020  O   ASP   500      -7.519  26.907  29.173  1.00  0.00           O
ATOM   4021  N   GLN   501      -5.907  27.997  28.007  1.00  0.00           N
ATOM   4022  CA  GLN   501      -4.910  28.124  29.080  1.00  0.00           C
ATOM   4023  CB  GLN   501      -5.375  29.105  30.160  1.00  0.00           C
ATOM   4024  CG  GLN   501      -5.980  30.389  29.625  1.00  0.00           C
ATOM   4025  CD  GLN   501      -4.970  31.258  28.917  1.00  0.00           C
ATOM   4026  OE1 GLN   501      -3.800  31.301  29.292  1.00  0.00           O
ATOM   4027  NE2 GLN   501      -5.416  31.963  27.885  1.00  0.00           N
ATOM   4028  C   GLN   501      -4.540  26.771  29.690  1.00  0.00           C
ATOM   4029  O   GLN   501      -4.483  26.602  30.909  1.00  0.00           O
ATOM   4030  N   VAL   502      -4.293  25.796  28.821  1.00  0.00           N
ATOM   4031  CA  VAL   502      -3.849  24.466  29.216  1.00  0.00           C
ATOM   4032  CB  VAL   502      -4.792  23.376  28.669  1.00  0.00           C
ATOM   4033  CG1 VAL   502      -4.431  22.012  29.226  1.00  0.00           C
ATOM   4034  CG2 VAL   502      -6.227  23.710  29.006  1.00  0.00           C
ATOM   4035  C   VAL   502      -2.432  24.273  28.701  1.00  0.00           C
ATOM   4036  O   VAL   502      -2.127  24.646  27.565  1.00  0.00           O
ATOM   4037  N   ALA   503      -1.566  23.705  29.540  1.00  0.00           N
ATOM   4038  CA  ALA   503      -0.181  23.466  29.159  1.00  0.00           C
ATOM   4039  CB  ALA   503       0.634  22.999  30.360  1.00  0.00           C
ATOM   4040  C   ALA   503      -0.094  22.435  28.041  1.00  0.00           C
ATOM   4041  O   ALA   503      -0.916  21.523  27.938  1.00  0.00           O
ATOM   4042  N   ILE   504       0.927  22.588  27.203  1.00  0.00           N
ATOM   4043  CA  ILE   504       0.989  21.910  25.914  1.00  0.00           C
ATOM   4044  CB  ILE   504       1.103  22.938  24.767  1.00  0.00           C
ATOM   4045  CG2 ILE   504       2.561  23.240  24.418  1.00  0.00           C
ATOM   4046  CG1 ILE   504       0.323  22.496  23.537  1.00  0.00           C
ATOM   4047  CD1 ILE   504       0.249  23.561  22.473  1.00  0.00           C
ATOM   4048  C   ILE   504       2.119  20.892  25.834  1.00  0.00           C
ATOM   4049  O   ILE   504       2.154  20.104  24.871  1.00  0.00           O
ATOM   4050  N   SER   505       2.999  20.843  26.837  1.00  0.00           N
ATOM   4051  CA  SER   505       4.273  20.141  26.770  1.00  0.00           C
ATOM   4052  CB  SER   505       5.071  20.393  28.046  1.00  0.00           C
ATOM   4053  OG  SER   505       4.669  19.507  29.075  1.00  0.00           O
ATOM   4054  C   SER   505       4.102  18.636  26.582  1.00  0.00           C
ATOM   4055  O   SER   505       3.108  18.037  26.993  1.00  0.00           O
ATOM   4056  N   SER   506       5.093  18.032  25.934  1.00  0.00           N
ATOM   4057  CA  SER   506       5.114  16.589  25.724  1.00  0.00           C
ATOM   4058  CB  SER   506       5.562  16.267  24.307  1.00  0.00           C
ATOM   4059  OG  SER   506       6.887  16.708  24.104  1.00  0.00           O
ATOM   4060  C   SER   506       6.030  15.930  26.755  1.00  0.00           C
ATOM   4061  O   SER   506       7.150  15.517  26.468  1.00  0.00           O
ATOM   4062  N   LYS   507       5.518  15.831  27.976  1.00  0.00           N
ATOM   4063  CA  LYS   507       6.167  15.054  29.023  1.00  0.00           C
ATOM   4064  CB  LYS   507       5.772  15.575  30.399  1.00  0.00           C
ATOM   4065  CG  LYS   507       6.363  16.922  30.754  1.00  0.00           C
ATOM   4066  CD  LYS   507       5.933  17.345  32.146  1.00  0.00           C
ATOM   4067  CE  LYS   507       6.579  18.655  32.555  1.00  0.00           C
ATOM   4068  NZ  LYS   507       6.182  19.052  33.934  1.00  0.00           N
ATOM   4069  C   LYS   507       5.794  13.586  28.842  1.00  0.00           C
ATOM   4070  O   LYS   507       5.240  13.182  27.817  1.00  0.00           O
ATOM   4071  N   PHE   508       6.089  12.753  29.834  1.00  0.00           N
ATOM   4072  CA  PHE   508       5.662  11.366  29.756  1.00  0.00           C
ATOM   4073  CB  PHE   508       6.713  10.437  30.365  1.00  0.00           C
ATOM   4074  CG  PHE   508       6.498   8.995  30.028  1.00  0.00           C
ATOM   4075  CD1 PHE   508       6.325   8.604  28.712  1.00  0.00           C
ATOM   4076  CE1 PHE   508       6.118   7.280  28.390  1.00  0.00           C
ATOM   4077  CZ  PHE   508       6.076   6.328  29.392  1.00  0.00           C
ATOM   4078  CE2 PHE   508       6.240   6.705  30.710  1.00  0.00           C
ATOM   4079  CD2 PHE   508       6.446   8.034  31.023  1.00  0.00           C
ATOM   4080  C   PHE   508       4.323  11.118  30.432  1.00  0.00           C
ATOM   4081  O   PHE   508       3.636  10.154  30.077  1.00  0.00           O
ATOM   4082  N   GLU   509       3.929  11.961  31.382  1.00  0.00           N
ATOM   4083  CA  GLU   509       2.610  11.856  31.984  1.00  0.00           C
ATOM   4084  CB  GLU   509       2.667  12.272  33.456  1.00  0.00           C
ATOM   4085  CG  GLU   509       3.234  13.664  33.685  1.00  0.00           C
ATOM   4086  CD  GLU   509       4.703  13.645  34.060  1.00  0.00           C
ATOM   4087  OE1 GLU   509       5.163  14.605  34.714  1.00  0.00           O
ATOM   4088  OE2 GLU   509       5.395  12.671  33.702  1.00  0.00           O
ATOM   4089  C   GLU   509       1.563  12.692  31.265  1.00  0.00           C
ATOM   4090  O   GLU   509       0.368  12.416  31.404  1.00  0.00           O
ATOM   4091  N   THR   510       1.982  13.693  30.496  1.00  0.00           N
ATOM   4092  CA  THR   510       1.080  14.638  29.841  1.00  0.00           C
ATOM   4093  CB  THR   510       1.613  16.059  30.020  1.00  0.00           C
ATOM   4094  CG2 THR   510       0.488  17.090  29.952  1.00  0.00           C
ATOM   4095  OG1 THR   510       2.155  16.177  31.339  1.00  0.00           O
ATOM   4096  C   THR   510       0.896  14.272  28.365  1.00  0.00           C
ATOM   4097  O   THR   510       0.822  15.126  27.477  1.00  0.00           O
ATOM   4098  N   ARG   511       0.860  12.975  28.069  1.00  0.00           N
ATOM   4099  CA  ARG   511       0.680  12.492  26.707  1.00  0.00           C
ATOM   4100  CB  ARG   511       1.816  11.540  26.323  1.00  0.00           C
ATOM   4101  CG  ARG   511       2.982  12.207  25.637  1.00  0.00           C
ATOM   4102  CD  ARG   511       4.088  11.209  25.360  1.00  0.00           C
ATOM   4103  NE  ARG   511       5.318  11.865  24.940  1.00  0.00           N
ATOM   4104  CZ  ARG   511       6.373  11.224  24.455  1.00  0.00           C
ATOM   4105  NH1 ARG   511       6.348   9.907  24.327  1.00  0.00           N
ATOM   4106  NH2 ARG   511       7.452  11.900  24.096  1.00  0.00           N
ATOM   4107  C   ARG   511      -0.638  11.775  26.480  1.00  0.00           C
ATOM   4108  O   ARG   511      -1.145  11.788  25.359  1.00  0.00           O
ATOM   4109  N   GLU   512      -1.197  11.144  27.510  1.00  0.00           N
ATOM   4110  CA  GLU   512      -2.423  10.378  27.327  1.00  0.00           C
ATOM   4111  CB  GLU   512      -2.548   9.327  28.432  1.00  0.00           C
ATOM   4112  CG  GLU   512      -3.729   8.378  28.272  1.00  0.00           C
ATOM   4113  CD  GLU   512      -3.804   7.346  29.374  1.00  0.00           C
ATOM   4114  OE1 GLU   512      -2.949   7.379  30.281  1.00  0.00           O
ATOM   4115  OE2 GLU   512      -4.723   6.501  29.332  1.00  0.00           O
ATOM   4116  C   GLU   512      -3.652  11.280  27.305  1.00  0.00           C
ATOM   4117  O   GLU   512      -4.614  11.001  26.579  1.00  0.00           O
ATOM   4118  N   ASP   513      -3.629  12.370  28.068  1.00  0.00           N
ATOM   4119  CA  ASP   513      -4.818  13.188  28.261  1.00  0.00           C
ATOM   4120  CB  ASP   513      -4.637  14.118  29.460  1.00  0.00           C
ATOM   4121  CG  ASP   513      -3.393  14.962  29.355  1.00  0.00           C
ATOM   4122  OD1 ASP   513      -2.459  14.550  28.638  1.00  0.00           O
ATOM   4123  OD2 ASP   513      -3.344  16.034  29.993  1.00  0.00           O
ATOM   4124  C   ASP   513      -5.137  13.997  27.013  1.00  0.00           C
ATOM   4125  O   ASP   513      -4.242  14.492  26.323  1.00  0.00           O
ATOM   4126  N   ILE   514      -6.432  14.136  26.734  1.00  0.00           N
ATOM   4127  CA  ILE   514      -6.914  14.679  25.471  1.00  0.00           C
ATOM   4128  CB  ILE   514      -8.255  14.037  25.087  1.00  0.00           C
ATOM   4129  CG2 ILE   514      -8.088  12.544  24.885  1.00  0.00           C
ATOM   4130  CG1 ILE   514      -9.296  14.317  26.168  1.00  0.00           C
ATOM   4131  CD1 ILE   514     -10.700  13.911  25.786  1.00  0.00           C
ATOM   4132  C   ILE   514      -7.038  16.194  25.536  1.00  0.00           C
ATOM   4133  O   ILE   514      -7.561  16.820  24.612  1.00  0.00           O
ATOM   4134  N   ALA   515      -6.568  16.793  26.622  1.00  0.00           N
ATOM   4135  CA  ALA   515      -6.474  18.242  26.701  1.00  0.00           C
ATOM   4136  CB  ALA   515      -6.549  18.700  28.159  1.00  0.00           C
ATOM   4137  C   ALA   515      -5.201  18.770  26.060  1.00  0.00           C
ATOM   4138  O   ALA   515      -5.060  19.986  25.901  1.00  0.00           O
ATOM   4139  N   VAL   516      -4.279  17.885  25.692  1.00  0.00           N
ATOM   4140  CA  VAL   516      -3.043  18.258  25.025  1.00  0.00           C
ATOM   4141  CB  VAL   516      -1.829  17.700  25.799  1.00  0.00           C
ATOM   4142  CG1 VAL   516      -0.534  18.209  25.222  1.00  0.00           C
ATOM   4143  CG2 VAL   516      -1.927  18.073  27.258  1.00  0.00           C
ATOM   4144  C   VAL   516      -3.031  17.792  23.575  1.00  0.00           C
ATOM   4145  O   VAL   516      -2.543  18.504  22.694  1.00  0.00           O
ATOM   4146  N   ILE   517      -3.585  16.605  23.310  1.00  0.00           N
ATOM   4147  CA  ILE   517      -3.700  16.096  21.948  1.00  0.00           C
ATOM   4148  CB  ILE   517      -4.139  14.618  22.001  1.00  0.00           C
ATOM   4149  CG2 ILE   517      -4.359  14.041  20.618  1.00  0.00           C
ATOM   4150  CG1 ILE   517      -3.077  13.795  22.725  1.00  0.00           C
ATOM   4151  CD1 ILE   517      -3.415  12.329  22.850  1.00  0.00           C
ATOM   4152  C   ILE   517      -4.652  16.961  21.130  1.00  0.00           C
ATOM   4153  O   ILE   517      -4.433  17.182  19.932  1.00  0.00           O
ATOM   4154  N   ARG   518      -5.687  17.510  21.768  1.00  0.00           N
ATOM   4155  CA  ARG   518      -6.544  18.472  21.082  1.00  0.00           C
ATOM   4156  CB  ARG   518      -7.814  18.727  21.888  1.00  0.00           C
ATOM   4157  CG  ARG   518      -8.935  17.754  21.601  1.00  0.00           C
ATOM   4158  CD  ARG   518     -10.067  17.916  22.594  1.00  0.00           C
ATOM   4159  NE  ARG   518     -11.044  16.839  22.477  1.00  0.00           N
ATOM   4160  CZ  ARG   518     -11.915  16.516  23.426  1.00  0.00           C
ATOM   4161  NH1 ARG   518     -11.931  17.186  24.569  1.00  0.00           N
ATOM   4162  NH2 ARG   518     -12.768  15.520  23.235  1.00  0.00           N
ATOM   4163  C   ARG   518      -5.811  19.779  20.831  1.00  0.00           C
ATOM   4164  O   ARG   518      -5.997  20.406  19.784  1.00  0.00           O
ATOM   4165  N   ASN   519      -4.964  20.203  21.767  1.00  0.00           N
ATOM   4166  CA  ASN   519      -4.244  21.459  21.606  1.00  0.00           C
ATOM   4167  CB  ASN   519      -3.747  21.951  22.959  1.00  0.00           C
ATOM   4168  CG  ASN   519      -4.721  22.883  23.618  1.00  0.00           C
ATOM   4169  OD1 ASN   519      -5.104  23.899  23.045  1.00  0.00           O
ATOM   4170  ND2 ASN   519      -5.146  22.538  24.824  1.00  0.00           N
ATOM   4171  C   ASN   519      -3.077  21.363  20.636  1.00  0.00           C
ATOM   4172  O   ASN   519      -2.565  22.403  20.212  1.00  0.00           O
ATOM   4173  N   TYR   520      -2.639  20.156  20.284  1.00  0.00           N
ATOM   4174  CA  TYR   520      -1.740  20.003  19.150  1.00  0.00           C
ATOM   4175  CB  TYR   520      -0.936  18.712  19.279  1.00  0.00           C
ATOM   4176  CG  TYR   520       0.236  18.790  20.218  1.00  0.00           C
ATOM   4177  CD1 TYR   520       0.797  20.010  20.556  1.00  0.00           C
ATOM   4178  CE1 TYR   520       1.873  20.080  21.404  1.00  0.00           C
ATOM   4179  CZ  TYR   520       2.390  18.927  21.937  1.00  0.00           C
ATOM   4180  OH  TYR   520       3.460  18.999  22.791  1.00  0.00           O
ATOM   4181  CE2 TYR   520       1.849  17.704  21.622  1.00  0.00           C
ATOM   4182  CD2 TYR   520       0.780  17.641  20.767  1.00  0.00           C
ATOM   4183  C   TYR   520      -2.513  20.007  17.843  1.00  0.00           C
ATOM   4184  O   TYR   520      -2.058  20.581  16.849  1.00  0.00           O
ATOM   4185  N   GLY   521      -3.683  19.369  17.829  1.00  0.00           N
ATOM   4186  CA  GLY   521      -4.513  19.384  16.640  1.00  0.00           C
ATOM   4187  C   GLY   521      -5.125  20.737  16.352  1.00  0.00           C
ATOM   4188  O   GLY   521      -5.301  21.103  15.190  1.00  0.00           O
ATOM   4189  N   ASN   522      -5.453  21.497  17.394  1.00  0.00           N
ATOM   4190  CA  ASN   522      -5.954  22.851  17.214  1.00  0.00           C
ATOM   4191  CB  ASN   522      -6.625  23.334  18.500  1.00  0.00           C
ATOM   4192  CG  ASN   522      -7.579  24.477  18.267  1.00  0.00           C
ATOM   4193  OD1 ASN   522      -8.080  24.665  17.161  1.00  0.00           O
ATOM   4194  ND2 ASN   522      -7.835  25.255  19.311  1.00  0.00           N
ATOM   4195  C   ASN   522      -4.861  23.828  16.807  1.00  0.00           C
ATOM   4196  O   ASN   522      -5.176  24.940  16.373  1.00  0.00           O
ATOM   4197  N   LEU   523      -3.594  23.447  16.935  1.00  0.00           N
ATOM   4198  CA  LEU   523      -2.499  24.296  16.491  1.00  0.00           C
ATOM   4199  CB  LEU   523      -1.261  24.060  17.352  1.00  0.00           C
ATOM   4200  CG  LEU   523       0.008  24.703  16.812  1.00  0.00           C
ATOM   4201  CD1 LEU   523      -0.098  26.205  16.892  1.00  0.00           C
ATOM   4202  CD2 LEU   523       1.180  24.224  17.590  1.00  0.00           C
ATOM   4203  C   LEU   523      -2.165  24.056  15.028  1.00  0.00           C
ATOM   4204  O   LEU   523      -2.047  25.009  14.255  1.00  0.00           O
ATOM   4205  N   LEU   524      -2.015  22.786  14.636  1.00  0.00           N
ATOM   4206  CA  LEU   524      -1.711  22.457  13.249  1.00  0.00           C
ATOM   4207  CB  LEU   524      -1.363  20.976  13.135  1.00  0.00           C
ATOM   4208  CG  LEU   524      -0.788  20.466  11.819  1.00  0.00           C
ATOM   4209  CD1 LEU   524       0.482  21.204  11.486  1.00  0.00           C
ATOM   4210  CD2 LEU   524      -0.530  18.981  11.905  1.00  0.00           C
ATOM   4211  C   LEU   524      -2.862  22.814  12.321  1.00  0.00           C
ATOM   4212  O   LEU   524      -2.636  23.110  11.146  1.00  0.00           O
ATOM   4213  N   LEU   525      -4.093  22.815  12.833  1.00  0.00           N
ATOM   4214  CA  LEU   525      -5.224  23.306  12.054  1.00  0.00           C
ATOM   4215  CB  LEU   525      -6.530  22.968  12.763  1.00  0.00           C
ATOM   4216  CG  LEU   525      -7.798  23.527  12.134  1.00  0.00           C
ATOM   4217  CD1 LEU   525      -7.970  22.980  10.744  1.00  0.00           C
ATOM   4218  CD2 LEU   525      -8.993  23.189  12.997  1.00  0.00           C
ATOM   4219  C   LEU   525      -5.132  24.805  11.817  1.00  0.00           C
ATOM   4220  O   LEU   525      -5.341  25.274  10.694  1.00  0.00           O
ATOM   4221  N   GLU   526      -4.806  25.572  12.851  1.00  0.00           N
ATOM   4222  CA  GLU   526      -4.818  27.020  12.738  1.00  0.00           C
ATOM   4223  CB  GLU   526      -5.149  27.647  14.093  1.00  0.00           C
ATOM   4224  CG  GLU   526      -6.595  27.426  14.502  1.00  0.00           C
ATOM   4225  CD  GLU   526      -6.905  27.945  15.887  1.00  0.00           C
ATOM   4226  OE1 GLU   526      -8.090  27.913  16.283  1.00  0.00           O
ATOM   4227  OE2 GLU   526      -5.967  28.383  16.581  1.00  0.00           O
ATOM   4228  C   GLU   526      -3.515  27.593  12.205  1.00  0.00           C
ATOM   4229  O   GLU   526      -3.439  28.802  11.978  1.00  0.00           O
ATOM   4230  N   MET   527      -2.492  26.765  12.002  1.00  0.00           N
ATOM   4231  CA  MET   527      -1.321  27.196  11.252  1.00  0.00           C
ATOM   4232  CB  MET   527      -0.036  26.638  11.868  1.00  0.00           C
ATOM   4233  CG  MET   527       0.232  27.103  13.278  1.00  0.00           C
ATOM   4234  SD  MET   527       0.285  28.887  13.455  1.00  0.00           S
ATOM   4235  CE  MET   527       2.021  29.172  13.195  1.00  0.00           C
ATOM   4236  C   MET   527      -1.383  26.784   9.793  1.00  0.00           C
ATOM   4237  O   MET   527      -0.697  27.388   8.966  1.00  0.00           O
ATOM   4238  N   SER   528      -2.185  25.777   9.454  1.00  0.00           N
ATOM   4239  CA  SER   528      -2.311  25.356   8.067  1.00  0.00           C
ATOM   4240  CB  SER   528      -2.815  23.918   7.993  1.00  0.00           C
ATOM   4241  OG  SER   528      -4.222  23.880   8.109  1.00  0.00           O
ATOM   4242  C   SER   528      -3.236  26.250   7.258  1.00  0.00           C
ATOM   4243  O   SER   528      -3.355  26.051   6.046  1.00  0.00           O
ATOM   4244  N   ALA   529      -3.896  27.214   7.888  1.00  0.00           N
ATOM   4245  CA  ALA   529      -4.746  28.150   7.176  1.00  0.00           C
ATOM   4246  CB  ALA   529      -6.057  28.360   7.939  1.00  0.00           C
ATOM   4247  C   ALA   529      -4.083  29.495   6.936  1.00  0.00           C
ATOM   4248  O   ALA   529      -4.630  30.310   6.190  1.00  0.00           O
ATOM   4249  N   VAL   530      -2.929  29.754   7.550  1.00  0.00           N
ATOM   4250  CA  VAL   530      -2.251  31.038   7.427  1.00  0.00           C
ATOM   4251  CB  VAL   530      -2.230  31.801   8.767  1.00  0.00           C
ATOM   4252  CG1 VAL   530      -3.640  32.087   9.250  1.00  0.00           C
ATOM   4253  CG2 VAL   530      -1.452  31.020   9.800  1.00  0.00           C
ATOM   4254  C   VAL   530      -0.837  30.911   6.891  1.00  0.00           C
ATOM   4255  O   VAL   530      -0.179  31.933   6.683  1.00  0.00           O
ATOM   4256  N   VAL   531      -0.344  29.703   6.663  1.00  0.00           N
ATOM   4257  CA  VAL   531       1.005  29.481   6.154  1.00  0.00           C
ATOM   4258  CB  VAL   531       1.788  28.490   7.028  1.00  0.00           C
ATOM   4259  CG1 VAL   531       3.070  28.095   6.345  1.00  0.00           C
ATOM   4260  CG2 VAL   531       2.086  29.105   8.370  1.00  0.00           C
ATOM   4261  C   VAL   531       0.891  28.968   4.724  1.00  0.00           C
ATOM   4262  O   VAL   531       0.232  27.950   4.491  1.00  0.00           O
ATOM   4263  N   PRO   532       1.492  29.632   3.743  1.00  0.00           N
ATOM   4264  CD  PRO   532       2.117  30.963   3.807  1.00  0.00           C
ATOM   4265  CG  PRO   532       2.588  31.197   2.402  1.00  0.00           C
ATOM   4266  CB  PRO   532       1.757  30.343   1.525  1.00  0.00           C
ATOM   4267  CA  PRO   532       1.458  29.106   2.377  1.00  0.00           C
ATOM   4268  C   PRO   532       2.507  28.032   2.154  1.00  0.00           C
ATOM   4269  O   PRO   532       3.637  28.137   2.634  1.00  0.00           O
ATOM   4270  N   ASP   533       2.102  26.974   1.448  1.00  0.00           N
ATOM   4271  CA  ASP   533       2.998  26.105   0.679  1.00  0.00           C
ATOM   4272  CB  ASP   533       3.694  26.916  -0.414  1.00  0.00           C
ATOM   4273  CG  ASP   533       2.718  27.637  -1.300  1.00  0.00           C
ATOM   4274  OD1 ASP   533       1.500  27.460  -1.104  1.00  0.00           O
ATOM   4275  OD2 ASP   533       3.166  28.380  -2.193  1.00  0.00           O
ATOM   4276  C   ASP   533       4.032  25.370   1.537  1.00  0.00           C
ATOM   4277  O   ASP   533       5.238  25.567   1.400  1.00  0.00           O
ATOM   4278  N   GLY   534       3.550  24.515   2.424  1.00  0.00           N
ATOM   4279  CA  GLY   534       4.479  23.609   3.067  1.00  0.00           C
ATOM   4280  C   GLY   534       4.755  23.855   4.532  1.00  0.00           C
ATOM   4281  O   GLY   534       5.262  24.911   4.915  1.00  0.00           O
ATOM   4282  N   ILE   535       4.422  22.869   5.355  1.00  0.00           N
ATOM   4283  CA  ILE   535       4.639  22.898   6.793  1.00  0.00           C
ATOM   4284  CB  ILE   535       3.313  23.073   7.557  1.00  0.00           C
ATOM   4285  CG2 ILE   535       3.475  22.753   9.024  1.00  0.00           C
ATOM   4286  CG1 ILE   535       2.770  24.484   7.380  1.00  0.00           C
ATOM   4287  CD1 ILE   535       1.447  24.694   8.050  1.00  0.00           C
ATOM   4288  C   ILE   535       5.303  21.586   7.175  1.00  0.00           C
ATOM   4289  O   ILE   535       4.798  20.515   6.829  1.00  0.00           O
ATOM   4290  N   VAL   536       6.428  21.657   7.874  1.00  0.00           N
ATOM   4291  CA  VAL   536       7.128  20.464   8.333  1.00  0.00           C
ATOM   4292  CB  VAL   536       8.620  20.513   7.990  1.00  0.00           C
ATOM   4293  CG1 VAL   536       9.225  19.149   8.159  1.00  0.00           C
ATOM   4294  CG2 VAL   536       8.811  21.006   6.581  1.00  0.00           C
ATOM   4295  C   VAL   536       6.914  20.347   9.832  1.00  0.00           C
ATOM   4296  O   VAL   536       7.283  21.249  10.590  1.00  0.00           O
ATOM   4297  N   ALA   537       6.328  19.242  10.265  1.00  0.00           N
ATOM   4298  CA  ALA   537       5.958  19.053  11.663  1.00  0.00           C
ATOM   4299  CB  ALA   537       4.461  18.810  11.795  1.00  0.00           C
ATOM   4300  C   ALA   537       6.756  17.887  12.228  1.00  0.00           C
ATOM   4301  O   ALA   537       6.407  16.726  12.009  1.00  0.00           O
ATOM   4302  N   PHE   538       7.815  18.187  12.969  1.00  0.00           N
ATOM   4303  CA  PHE   538       8.641  17.154  13.574  1.00  0.00           C
ATOM   4304  CB  PHE   538      10.063  17.656  13.801  1.00  0.00           C
ATOM   4305  CG  PHE   538      10.802  17.954  12.543  1.00  0.00           C
ATOM   4306  CD1 PHE   538      11.417  16.943  11.834  1.00  0.00           C
ATOM   4307  CE1 PHE   538      12.099  17.215  10.670  1.00  0.00           C
ATOM   4308  CZ  PHE   538      12.174  18.506  10.209  1.00  0.00           C
ATOM   4309  CE2 PHE   538      11.569  19.524  10.910  1.00  0.00           C
ATOM   4310  CD2 PHE   538      10.887  19.245  12.070  1.00  0.00           C
ATOM   4311  C   PHE   538       8.022  16.720  14.893  1.00  0.00           C
ATOM   4312  O   PHE   538       7.830  17.542  15.793  1.00  0.00           O
ATOM   4313  N   PHE   539       7.714  15.437  15.007  1.00  0.00           N
ATOM   4314  CA  PHE   539       7.279  14.869  16.269  1.00  0.00           C
ATOM   4315  CB  PHE   539       6.235  13.781  16.038  1.00  0.00           C
ATOM   4316  CG  PHE   539       4.860  14.308  15.764  1.00  0.00           C
ATOM   4317  CD1 PHE   539       4.533  14.823  14.525  1.00  0.00           C
ATOM   4318  CE1 PHE   539       3.271  15.308  14.273  1.00  0.00           C
ATOM   4319  CZ  PHE   539       2.319  15.278  15.262  1.00  0.00           C
ATOM   4320  CE2 PHE   539       2.626  14.767  16.501  1.00  0.00           C
ATOM   4321  CD2 PHE   539       3.892  14.285  16.749  1.00  0.00           C
ATOM   4322  C   PHE   539       8.482  14.314  17.024  1.00  0.00           C
ATOM   4323  O   PHE   539       9.602  14.282  16.517  1.00  0.00           O
ATOM   4324  N   THR   540       8.244  13.874  18.256  1.00  0.00           N
ATOM   4325  CA  THR   540       9.337  13.372  19.077  1.00  0.00           C
ATOM   4326  CB  THR   540       9.011  13.542  20.559  1.00  0.00           C
ATOM   4327  CG2 THR   540       8.890  15.005  20.907  1.00  0.00           C
ATOM   4328  OG1 THR   540       7.773  12.887  20.852  1.00  0.00           O
ATOM   4329  C   THR   540       9.666  11.913  18.805  1.00  0.00           C
ATOM   4330  O   THR   540      10.798  11.497  19.068  1.00  0.00           O
ATOM   4331  N   SER   541       8.722  11.132  18.287  1.00  0.00           N
ATOM   4332  CA  SER   541       8.947   9.713  18.049  1.00  0.00           C
ATOM   4333  CB  SER   541       8.802   8.900  19.333  1.00  0.00           C
ATOM   4334  OG  SER   541       9.806   9.245  20.262  1.00  0.00           O
ATOM   4335  C   SER   541       7.953   9.226  17.007  1.00  0.00           C
ATOM   4336  O   SER   541       7.162   9.998  16.466  1.00  0.00           O
ATOM   4337  N   TYR   542       7.991   7.919  16.745  1.00  0.00           N
ATOM   4338  CA  TYR   542       7.056   7.291  15.823  1.00  0.00           C
ATOM   4339  CB  TYR   542       7.737   6.149  15.068  1.00  0.00           C
ATOM   4340  CG  TYR   542       8.564   6.605  13.897  1.00  0.00           C
ATOM   4341  CD1 TYR   542       7.971   6.904  12.681  1.00  0.00           C
ATOM   4342  CE1 TYR   542       8.729   7.319  11.603  1.00  0.00           C
ATOM   4343  CZ  TYR   542      10.094   7.444  11.743  1.00  0.00           C
ATOM   4344  OH  TYR   542      10.858   7.859  10.680  1.00  0.00           O
ATOM   4345  CE2 TYR   542      10.703   7.153  12.939  1.00  0.00           C
ATOM   4346  CD2 TYR   542       9.938   6.737  14.006  1.00  0.00           C
ATOM   4347  C   TYR   542       5.817   6.759  16.520  1.00  0.00           C
ATOM   4348  O   TYR   542       4.730   6.788  15.936  1.00  0.00           O
ATOM   4349  N   GLN   543       5.947   6.274  17.754  1.00  0.00           N
ATOM   4350  CA  GLN   543       4.778   5.848  18.508  1.00  0.00           C
ATOM   4351  CB  GLN   543       5.186   4.908  19.640  1.00  0.00           C
ATOM   4352  CG  GLN   543       5.322   3.464  19.212  1.00  0.00           C
ATOM   4353  CD  GLN   543       5.719   2.556  20.355  1.00  0.00           C
ATOM   4354  OE1 GLN   543       6.459   2.959  21.253  1.00  0.00           O
ATOM   4355  NE2 GLN   543       5.231   1.322  20.328  1.00  0.00           N
ATOM   4356  C   GLN   543       3.988   7.012  19.081  1.00  0.00           C
ATOM   4357  O   GLN   543       2.873   6.802  19.565  1.00  0.00           O
ATOM   4358  N   TYR   544       4.533   8.224  19.055  1.00  0.00           N
ATOM   4359  CA  TYR   544       3.754   9.404  19.388  1.00  0.00           C
ATOM   4360  CB  TYR   544       4.619  10.428  20.125  1.00  0.00           C
ATOM   4361  CG  TYR   544       3.841  11.550  20.760  1.00  0.00           C
ATOM   4362  CD1 TYR   544       2.708  11.289  21.515  1.00  0.00           C
ATOM   4363  CE1 TYR   544       1.996  12.310  22.100  1.00  0.00           C
ATOM   4364  CZ  TYR   544       2.419  13.609  21.939  1.00  0.00           C
ATOM   4365  OH  TYR   544       1.709  14.629  22.524  1.00  0.00           O
ATOM   4366  CE2 TYR   544       3.543  13.896  21.198  1.00  0.00           C
ATOM   4367  CD2 TYR   544       4.247  12.868  20.616  1.00  0.00           C
ATOM   4368  C   TYR   544       3.142  10.046  18.158  1.00  0.00           C
ATOM   4369  O   TYR   544       2.140  10.755  18.279  1.00  0.00           O
ATOM   4370  N   MET   545       3.714   9.808  16.983  1.00  0.00           N
ATOM   4371  CA  MET   545       3.083  10.263  15.753  1.00  0.00           C
ATOM   4372  CB  MET   545       4.098  10.251  14.615  1.00  0.00           C
ATOM   4373  CG  MET   545       3.691  11.051  13.409  1.00  0.00           C
ATOM   4374  SD  MET   545       5.069  11.251  12.275  1.00  0.00           S
ATOM   4375  CE  MET   545       5.354   9.550  11.806  1.00  0.00           C
ATOM   4376  C   MET   545       1.876   9.404  15.408  1.00  0.00           C
ATOM   4377  O   MET   545       0.876   9.917  14.899  1.00  0.00           O
ATOM   4378  N   GLU   546       1.955   8.099  15.676  1.00  0.00           N
ATOM   4379  CA  GLU   546       0.810   7.221  15.453  1.00  0.00           C
ATOM   4380  CB  GLU   546       1.238   5.757  15.555  1.00  0.00           C
ATOM   4381  CG  GLU   546       0.177   4.748  15.102  1.00  0.00           C
ATOM   4382  CD  GLU   546      -0.682   4.208  16.241  1.00  0.00           C
ATOM   4383  OE1 GLU   546      -1.652   3.466  15.964  1.00  0.00           O
ATOM   4384  OE2 GLU   546      -0.388   4.527  17.412  1.00  0.00           O
ATOM   4385  C   GLU   546      -0.307   7.516  16.441  1.00  0.00           C
ATOM   4386  O   GLU   546      -1.476   7.608  16.059  1.00  0.00           O
ATOM   4387  N   SER   547       0.030   7.673  17.716  1.00  0.00           N
ATOM   4388  CA  SER   547      -0.983   7.820  18.751  1.00  0.00           C
ATOM   4389  CB  SER   547      -0.405   7.432  20.110  1.00  0.00           C
ATOM   4390  OG  SER   547      -1.156   8.018  21.157  1.00  0.00           O
ATOM   4391  C   SER   547      -1.568   9.222  18.835  1.00  0.00           C
ATOM   4392  O   SER   547      -2.398   9.471  19.714  1.00  0.00           O
ATOM   4393  N   THR   548      -1.161  10.141  17.964  1.00  0.00           N
ATOM   4394  CA  THR   548      -1.749  11.470  17.895  1.00  0.00           C
ATOM   4395  CB  THR   548      -0.658  12.538  18.031  1.00  0.00           C
ATOM   4396  CG2 THR   548      -1.266  13.887  18.301  1.00  0.00           C
ATOM   4397  OG1 THR   548       0.193  12.205  19.129  1.00  0.00           O
ATOM   4398  C   THR   548      -2.531  11.685  16.609  1.00  0.00           C
ATOM   4399  O   THR   548      -3.632  12.242  16.641  1.00  0.00           O
ATOM   4400  N   VAL   549      -1.976  11.261  15.470  1.00  0.00           N
ATOM   4401  CA  VAL   549      -2.682  11.359  14.196  1.00  0.00           C
ATOM   4402  CB  VAL   549      -1.709  11.041  13.043  1.00  0.00           C
ATOM   4403  CG1 VAL   549      -2.445  10.808  11.744  1.00  0.00           C
ATOM   4404  CG2 VAL   549      -0.714  12.165  12.882  1.00  0.00           C
ATOM   4405  C   VAL   549      -3.907  10.454  14.188  1.00  0.00           C
ATOM   4406  O   VAL   549      -4.987  10.863  13.748  1.00  0.00           O
ATOM   4407  N   ALA   550      -3.789   9.248  14.736  1.00  0.00           N
ATOM   4408  CA  ALA   550      -4.946   8.372  14.866  1.00  0.00           C
ATOM   4409  CB  ALA   550      -4.503   6.916  15.003  1.00  0.00           C
ATOM   4410  C   ALA   550      -5.843   8.740  16.040  1.00  0.00           C
ATOM   4411  O   ALA   550      -6.863   8.077  16.245  1.00  0.00           O
ATOM   4412  N   SER   551      -5.492   9.762  16.816  1.00  0.00           N
ATOM   4413  CA  SER   551      -6.389  10.328  17.809  1.00  0.00           C
ATOM   4414  CB  SER   551      -5.718  10.362  19.184  1.00  0.00           C
ATOM   4415  OG  SER   551      -6.631  10.789  20.178  1.00  0.00           O
ATOM   4416  C   SER   551      -6.856  11.721  17.427  1.00  0.00           C
ATOM   4417  O   SER   551      -7.703  12.290  18.120  1.00  0.00           O
ATOM   4418  N   TRP   552      -6.309  12.291  16.354  1.00  0.00           N
ATOM   4419  CA  TRP   552      -6.942  13.433  15.710  1.00  0.00           C
ATOM   4420  CB  TRP   552      -5.918  14.233  14.911  1.00  0.00           C
ATOM   4421  CG  TRP   552      -4.947  14.991  15.722  1.00  0.00           C
ATOM   4422  CD1 TRP   552      -5.040  15.291  17.039  1.00  0.00           C
ATOM   4423  NE1 TRP   552      -3.944  16.014  17.436  1.00  0.00           N
ATOM   4424  CE2 TRP   552      -3.120  16.194  16.359  1.00  0.00           C
ATOM   4425  CZ2 TRP   552      -1.903  16.855  16.260  1.00  0.00           C
ATOM   4426  CH2 TRP   552      -1.295  16.873  15.040  1.00  0.00           C
ATOM   4427  CZ3 TRP   552      -1.870  16.256  13.931  1.00  0.00           C
ATOM   4428  CE3 TRP   552      -3.076  15.601  14.025  1.00  0.00           C
ATOM   4429  CD2 TRP   552      -3.723  15.564  15.262  1.00  0.00           C
ATOM   4430  C   TRP   552      -8.055  12.976  14.782  1.00  0.00           C
ATOM   4431  O   TRP   552      -9.041  13.691  14.589  1.00  0.00           O
ATOM   4432  N   TYR   553      -7.901  11.789  14.194  1.00  0.00           N
ATOM   4433  CA  TYR   553      -8.868  11.298  13.221  1.00  0.00           C
ATOM   4434  CB  TYR   553      -8.251  10.158  12.409  1.00  0.00           C
ATOM   4435  CG  TYR   553      -9.247   9.247  11.728  1.00  0.00           C
ATOM   4436  CD1 TYR   553      -9.899   9.646  10.571  1.00  0.00           C
ATOM   4437  CE1 TYR   553     -10.806   8.818   9.942  1.00  0.00           C
ATOM   4438  CZ  TYR   553     -11.062   7.569  10.466  1.00  0.00           C
ATOM   4439  OH  TYR   553     -11.963   6.736   9.846  1.00  0.00           O
ATOM   4440  CE2 TYR   553     -10.425   7.146  11.611  1.00  0.00           C
ATOM   4441  CD2 TYR   553      -9.519   7.980  12.230  1.00  0.00           C
ATOM   4442  C   TYR   553     -10.160  10.850  13.887  1.00  0.00           C
ATOM   4443  O   TYR   553     -11.238  11.006  13.305  1.00  0.00           O
ATOM   4444  N   GLU   554     -10.078  10.290  15.095  1.00  0.00           N
ATOM   4445  CA  GLU   554     -11.294   9.863  15.777  1.00  0.00           C
ATOM   4446  CB  GLU   554     -10.951   8.873  16.897  1.00  0.00           C
ATOM   4447  CG  GLU   554     -10.238   9.414  18.140  1.00  0.00           C
ATOM   4448  CD  GLU   554     -11.184   9.920  19.214  1.00  0.00           C
ATOM   4449  OE1 GLU   554     -12.381   9.577  19.158  1.00  0.00           O
ATOM   4450  OE2 GLU   554     -10.725  10.642  20.123  1.00  0.00           O
ATOM   4451  C   GLU   554     -12.084  11.062  16.285  1.00  0.00           C
ATOM   4452  O   GLU   554     -13.308  10.986  16.435  1.00  0.00           O
ATOM   4453  N   GLN   555     -11.405  12.173  16.548  1.00  0.00           N
ATOM   4454  CA  GLN   555     -12.077  13.444  16.771  1.00  0.00           C
ATOM   4455  CB  GLN   555     -11.273  14.310  17.733  1.00  0.00           C
ATOM   4456  CG  GLN   555     -11.223  13.766  19.140  1.00  0.00           C
ATOM   4457  CD  GLN   555     -10.147  14.419  19.971  1.00  0.00           C
ATOM   4458  OE1 GLN   555      -9.366  15.226  19.470  1.00  0.00           O
ATOM   4459  NE2 GLN   555     -10.098  14.076  21.251  1.00  0.00           N
ATOM   4460  C   GLN   555     -12.296  14.128  15.424  1.00  0.00           C
ATOM   4461  O   GLN   555     -12.001  13.574  14.363  1.00  0.00           O
ATOM   4462  N   GLY   556     -12.810  15.348  15.447  1.00  0.00           N
ATOM   4463  CA  GLY   556     -13.095  16.037  14.207  1.00  0.00           C
ATOM   4464  C   GLY   556     -12.029  17.039  13.831  1.00  0.00           C
ATOM   4465  O   GLY   556     -12.343  18.149  13.395  1.00  0.00           O
ATOM   4466  N   ILE   557     -10.763  16.667  13.998  1.00  0.00           N
ATOM   4467  CA  ILE   557      -9.653  17.580  13.792  1.00  0.00           C
ATOM   4468  CB  ILE   557      -8.714  17.580  15.015  1.00  0.00           C
ATOM   4469  CG2 ILE   557      -7.647  18.625  14.852  1.00  0.00           C
ATOM   4470  CG1 ILE   557      -9.519  17.861  16.282  1.00  0.00           C
ATOM   4471  CD1 ILE   557      -8.693  17.902  17.537  1.00  0.00           C
ATOM   4472  C   ILE   557      -8.886  17.265  12.514  1.00  0.00           C
ATOM   4473  O   ILE   557      -8.561  18.174  11.750  1.00  0.00           O
ATOM   4474  N   LEU   558      -8.619  15.986  12.243  1.00  0.00           N
ATOM   4475  CA  LEU   558      -7.899  15.632  11.023  1.00  0.00           C
ATOM   4476  CB  LEU   558      -7.360  14.206  11.115  1.00  0.00           C
ATOM   4477  CG  LEU   558      -6.084  13.942  10.317  1.00  0.00           C
ATOM   4478  CD1 LEU   558      -4.948  14.779  10.853  1.00  0.00           C
ATOM   4479  CD2 LEU   558      -5.727  12.474  10.347  1.00  0.00           C
ATOM   4480  C   LEU   558      -8.765  15.776   9.780  1.00  0.00           C
ATOM   4481  O   LEU   558      -8.228  15.834   8.670  1.00  0.00           O
ATOM   4482  N   GLU   559     -10.085  15.837   9.942  1.00  0.00           N
ATOM   4483  CA  GLU   559     -10.960  16.138   8.815  1.00  0.00           C
ATOM   4484  CB  GLU   559     -12.411  15.871   9.208  1.00  0.00           C
ATOM   4485  CG  GLU   559     -13.437  16.182   8.136  1.00  0.00           C
ATOM   4486  CD  GLU   559     -14.839  15.791   8.552  1.00  0.00           C
ATOM   4487  OE1 GLU   559     -15.572  15.224   7.716  1.00  0.00           O
ATOM   4488  OE2 GLU   559     -15.206  16.049   9.717  1.00  0.00           O
ATOM   4489  C   GLU   559     -10.777  17.577   8.351  1.00  0.00           C
ATOM   4490  O   GLU   559     -10.794  17.854   7.148  1.00  0.00           O
ATOM   4491  N   ASN   560     -10.578  18.503   9.289  1.00  0.00           N
ATOM   4492  CA  ASN   560     -10.447  19.913   8.949  1.00  0.00           C
ATOM   4493  CB  ASN   560     -10.877  20.780  10.130  1.00  0.00           C
ATOM   4494  CG  ASN   560     -12.268  20.455  10.613  1.00  0.00           C
ATOM   4495  OD1 ASN   560     -13.036  19.789   9.920  1.00  0.00           O
ATOM   4496  ND2 ASN   560     -12.604  20.922  11.808  1.00  0.00           N
ATOM   4497  C   ASN   560      -9.039  20.308   8.528  1.00  0.00           C
ATOM   4498  O   ASN   560      -8.869  21.386   7.954  1.00  0.00           O
ATOM   4499  N   ILE   561      -8.028  19.477   8.786  1.00  0.00           N
ATOM   4500  CA  ILE   561      -6.692  19.802   8.301  1.00  0.00           C
ATOM   4501  CB  ILE   561      -5.616  19.136   9.177  1.00  0.00           C
ATOM   4502  CG2 ILE   561      -4.229  19.564   8.766  1.00  0.00           C
ATOM   4503  CG1 ILE   561      -5.801  19.524  10.638  1.00  0.00           C
ATOM   4504  CD1 ILE   561      -4.871  18.802  11.573  1.00  0.00           C
ATOM   4505  C   ILE   561      -6.555  19.406   6.837  1.00  0.00           C
ATOM   4506  O   ILE   561      -5.906  20.110   6.056  1.00  0.00           O
ATOM   4507  N   GLN   562      -7.200  18.312   6.426  1.00  0.00           N
ATOM   4508  CA  GLN   562      -7.121  17.872   5.039  1.00  0.00           C
ATOM   4509  CB  GLN   562      -7.630  16.442   4.913  1.00  0.00           C
ATOM   4510  CG  GLN   562      -6.818  15.447   5.688  1.00  0.00           C
ATOM   4511  CD  GLN   562      -6.868  14.068   5.087  1.00  0.00           C
ATOM   4512  OE1 GLN   562      -7.532  13.173   5.609  1.00  0.00           O
ATOM   4513  NE2 GLN   562      -6.171  13.884   3.973  1.00  0.00           N
ATOM   4514  C   GLN   562      -7.897  18.771   4.090  1.00  0.00           C
ATOM   4515  O   GLN   562      -7.696  18.680   2.875  1.00  0.00           O
ATOM   4516  N   ARG   563      -8.793  19.614   4.606  1.00  0.00           N
ATOM   4517  CA  ARG   563      -9.403  20.638   3.767  1.00  0.00           C
ATOM   4518  CB  ARG   563     -10.543  21.331   4.506  1.00  0.00           C
ATOM   4519  CG  ARG   563     -11.847  20.565   4.538  1.00  0.00           C
ATOM   4520  CD  ARG   563     -12.920  21.390   5.224  1.00  0.00           C
ATOM   4521  NE  ARG   563     -14.028  20.574   5.707  1.00  0.00           N
ATOM   4522  CZ  ARG   563     -14.901  20.974   6.624  1.00  0.00           C
ATOM   4523  NH1 ARG   563     -14.796  22.183   7.158  1.00  0.00           N
ATOM   4524  NH2 ARG   563     -15.881  20.168   7.008  1.00  0.00           N
ATOM   4525  C   ARG   563      -8.372  21.663   3.327  1.00  0.00           C
ATOM   4526  O   ARG   563      -8.368  22.087   2.166  1.00  0.00           O
ATOM   4527  N   ASN   564      -7.489  22.077   4.234  1.00  0.00           N
ATOM   4528  CA  ASN   564      -6.484  23.068   3.862  1.00  0.00           C
ATOM   4529  CB  ASN   564      -5.948  23.764   5.114  1.00  0.00           C
ATOM   4530  CG  ASN   564      -7.048  24.325   5.980  1.00  0.00           C
ATOM   4531  OD1 ASN   564      -8.151  24.583   5.506  1.00  0.00           O
ATOM   4532  ND2 ASN   564      -6.755  24.522   7.256  1.00  0.00           N
ATOM   4533  C   ASN   564      -5.352  22.419   3.074  1.00  0.00           C
ATOM   4534  O   ASN   564      -5.212  22.638   1.871  1.00  0.00           O
ATOM   4535  N   LYS   565      -4.586  21.549   3.711  1.00  0.00           N
ATOM   4536  CA  LYS   565      -3.403  20.994   3.078  1.00  0.00           C
ATOM   4537  CB  LYS   565      -2.130  21.463   3.768  1.00  0.00           C
ATOM   4538  CG  LYS   565      -1.941  22.958   3.774  1.00  0.00           C
ATOM   4539  CD  LYS   565      -0.872  23.348   4.757  1.00  0.00           C
ATOM   4540  CE  LYS   565      -0.583  24.817   4.681  1.00  0.00           C
ATOM   4541  NZ  LYS   565       0.040  25.189   3.390  1.00  0.00           N
ATOM   4542  C   LYS   565      -3.457  19.480   3.101  1.00  0.00           C
ATOM   4543  O   LYS   565      -4.045  18.877   4.001  1.00  0.00           O
ATOM   4544  N   LEU   566      -2.838  18.871   2.097  1.00  0.00           N
ATOM   4545  CA  LEU   566      -2.579  17.443   2.142  1.00  0.00           C
ATOM   4546  CB  LEU   566      -2.030  16.959   0.805  1.00  0.00           C
ATOM   4547  CG  LEU   566      -3.002  16.990  -0.364  1.00  0.00           C
ATOM   4548  CD1 LEU   566      -2.255  16.739  -1.653  1.00  0.00           C
ATOM   4549  CD2 LEU   566      -4.083  15.954  -0.154  1.00  0.00           C
ATOM   4550  C   LEU   566      -1.577  17.147   3.245  1.00  0.00           C
ATOM   4551  O   LEU   566      -0.794  18.007   3.644  1.00  0.00           O
ATOM   4552  N   LEU   567      -1.595  15.922   3.747  1.00  0.00           N
ATOM   4553  CA  LEU   567      -0.635  15.555   4.773  1.00  0.00           C
ATOM   4554  CB  LEU   567      -1.289  15.456   6.159  1.00  0.00           C
ATOM   4555  CG  LEU   567      -2.094  14.272   6.678  1.00  0.00           C
ATOM   4556  CD1 LEU   567      -2.335  14.439   8.162  1.00  0.00           C
ATOM   4557  CD2 LEU   567      -3.391  14.125   5.942  1.00  0.00           C
ATOM   4558  C   LEU   567       0.046  14.261   4.366  1.00  0.00           C
ATOM   4559  O   LEU   567      -0.614  13.304   3.951  1.00  0.00           O
ATOM   4560  N   PHE   568       1.373  14.257   4.442  1.00  0.00           N
ATOM   4561  CA  PHE   568       2.196  13.159   3.949  1.00  0.00           C
ATOM   4562  CB  PHE   568       3.078  13.614   2.799  1.00  0.00           C
ATOM   4563  CG  PHE   568       2.324  13.948   1.556  1.00  0.00           C
ATOM   4564  CD1 PHE   568       1.638  12.966   0.866  1.00  0.00           C
ATOM   4565  CE1 PHE   568       0.946  13.268  -0.282  1.00  0.00           C
ATOM   4566  CZ  PHE   568       0.937  14.562  -0.755  1.00  0.00           C
ATOM   4567  CE2 PHE   568       1.621  15.550  -0.079  1.00  0.00           C
ATOM   4568  CD2 PHE   568       2.310  15.240   1.069  1.00  0.00           C
ATOM   4569  C   PHE   568       3.034  12.648   5.109  1.00  0.00           C
ATOM   4570  O   PHE   568       4.019  13.282   5.493  1.00  0.00           O
ATOM   4571  N   ILE   569       2.644  11.504   5.665  1.00  0.00           N
ATOM   4572  CA  ILE   569       3.375  10.932   6.784  1.00  0.00           C
ATOM   4573  CB  ILE   569       2.505   9.888   7.500  1.00  0.00           C
ATOM   4574  CG2 ILE   569       3.241   9.299   8.686  1.00  0.00           C
ATOM   4575  CG1 ILE   569       1.186  10.524   7.937  1.00  0.00           C
ATOM   4576  CD1 ILE   569       0.339   9.654   8.839  1.00  0.00           C
ATOM   4577  C   ILE   569       4.679  10.328   6.285  1.00  0.00           C
ATOM   4578  O   ILE   569       4.703   9.581   5.299  1.00  0.00           O
ATOM   4579  N   GLU   570       5.775  10.658   6.958  1.00  0.00           N
ATOM   4580  CA  GLU   570       7.086  10.107   6.641  1.00  0.00           C
ATOM   4581  CB  GLU   570       8.184  11.130   6.905  1.00  0.00           C
ATOM   4582  CG  GLU   570       9.586  10.604   6.689  1.00  0.00           C
ATOM   4583  CD  GLU   570      10.302  10.316   7.988  1.00  0.00           C
ATOM   4584  OE1 GLU   570       9.758  10.663   9.053  1.00  0.00           O
ATOM   4585  OE2 GLU   570      11.412   9.745   7.946  1.00  0.00           O
ATOM   4586  C   GLU   570       7.277   8.851   7.481  1.00  0.00           C
ATOM   4587  O   GLU   570       7.424   8.932   8.704  1.00  0.00           O
ATOM   4588  N   THR   571       7.273   7.696   6.825  1.00  0.00           N
ATOM   4589  CA  THR   571       7.293   6.406   7.492  1.00  0.00           C
ATOM   4590  CB  THR   571       6.361   5.444   6.739  1.00  0.00           C
ATOM   4591  CG2 THR   571       5.812   4.342   7.653  1.00  0.00           C
ATOM   4592  OG1 THR   571       5.212   6.175   6.300  1.00  0.00           O
ATOM   4593  C   THR   571       8.751   5.930   7.559  1.00  0.00           C
ATOM   4594  O   THR   571       9.664   6.595   7.066  1.00  0.00           O
ATOM   4595  N   GLN   572       8.977   4.769   8.178  1.00  0.00           N
ATOM   4596  CA  GLN   572      10.338   4.318   8.449  1.00  0.00           C
ATOM   4597  CB  GLN   572      10.324   3.272   9.563  1.00  0.00           C
ATOM   4598  CG  GLN   572       9.267   3.528  10.626  1.00  0.00           C
ATOM   4599  CD  GLN   572       9.381   2.592  11.812  1.00  0.00           C
ATOM   4600  OE1 GLN   572      10.412   1.955  12.020  1.00  0.00           O
ATOM   4601  NE2 GLN   572       8.314   2.501  12.596  1.00  0.00           N
ATOM   4602  C   GLN   572      11.010   3.759   7.198  1.00  0.00           C
ATOM   4603  O   GLN   572      12.207   3.981   6.982  1.00  0.00           O
ATOM   4604  N   ASP   573      10.266   3.033   6.368  1.00  0.00           N
ATOM   4605  CA  ASP   573      10.851   2.399   5.194  1.00  0.00           C
ATOM   4606  CB  ASP   573       9.964   1.250   4.708  1.00  0.00           C
ATOM   4607  CG  ASP   573       8.584   1.706   4.281  1.00  0.00           C
ATOM   4608  OD1 ASP   573       8.429   2.155   3.126  1.00  0.00           O
ATOM   4609  OD2 ASP   573       7.650   1.620   5.105  1.00  0.00           O
ATOM   4610  C   ASP   573      11.077   3.420   4.084  1.00  0.00           C
ATOM   4611  O   ASP   573      10.266   4.325   3.874  1.00  0.00           O
ATOM   4612  N   GLY   574      12.198   3.271   3.379  1.00  0.00           N
ATOM   4613  CA  GLY   574      12.619   4.251   2.397  1.00  0.00           C
ATOM   4614  C   GLY   574      11.840   4.271   1.101  1.00  0.00           C
ATOM   4615  O   GLY   574      11.997   5.213   0.321  1.00  0.00           O
ATOM   4616  N   ALA   575      11.008   3.261   0.845  1.00  0.00           N
ATOM   4617  CA  ALA   575      10.245   3.242  -0.399  1.00  0.00           C
ATOM   4618  CB  ALA   575       9.811   1.814  -0.730  1.00  0.00           C
ATOM   4619  C   ALA   575       9.036   4.162  -0.317  1.00  0.00           C
ATOM   4620  O   ALA   575       8.778   4.945  -1.237  1.00  0.00           O
ATOM   4621  N   GLU   576       8.279   4.072   0.778  1.00  0.00           N
ATOM   4622  CA  GLU   576       7.112   4.930   0.956  1.00  0.00           C
ATOM   4623  CB  GLU   576       6.243   4.382   2.087  1.00  0.00           C
ATOM   4624  CG  GLU   576       4.939   5.113   2.324  1.00  0.00           C
ATOM   4625  CD  GLU   576       4.172   4.544   3.495  1.00  0.00           C
ATOM   4626  OE1 GLU   576       4.202   3.311   3.681  1.00  0.00           O
ATOM   4627  OE2 GLU   576       3.546   5.330   4.236  1.00  0.00           O
ATOM   4628  C   GLU   576       7.525   6.369   1.234  1.00  0.00           C
ATOM   4629  O   GLU   576       6.820   7.308   0.845  1.00  0.00           O
ATOM   4630  N   THR   577       8.673   6.555   1.893  1.00  0.00           N
ATOM   4631  CA  THR   577       9.124   7.890   2.275  1.00  0.00           C
ATOM   4632  CB  THR   577      10.306   7.771   3.239  1.00  0.00           C
ATOM   4633  CG2 THR   577      10.964   9.117   3.486  1.00  0.00           C
ATOM   4634  OG1 THR   577       9.844   7.246   4.489  1.00  0.00           O
ATOM   4635  C   THR   577       9.493   8.728   1.055  1.00  0.00           C
ATOM   4636  O   THR   577       9.085   9.891   0.952  1.00  0.00           O
ATOM   4637  N   SER   578      10.215   8.142   0.097  1.00  0.00           N
ATOM   4638  CA  SER   578      10.582   8.883  -1.107  1.00  0.00           C
ATOM   4639  CB  SER   578      11.681   8.140  -1.864  1.00  0.00           C
ATOM   4640  OG  SER   578      12.953   8.408  -1.301  1.00  0.00           O
ATOM   4641  C   SER   578       9.382   9.118  -2.015  1.00  0.00           C
ATOM   4642  O   SER   578       9.380  10.074  -2.798  1.00  0.00           O
ATOM   4643  N   VAL   579       8.367   8.257  -1.935  1.00  0.00           N
ATOM   4644  CA  VAL   579       7.101   8.530  -2.612  1.00  0.00           C
ATOM   4645  CB  VAL   579       6.212   7.272  -2.608  1.00  0.00           C
ATOM   4646  CG1 VAL   579       4.745   7.627  -2.838  1.00  0.00           C
ATOM   4647  CG2 VAL   579       6.695   6.283  -3.656  1.00  0.00           C
ATOM   4648  C   VAL   579       6.406   9.714  -1.954  1.00  0.00           C
ATOM   4649  O   VAL   579       5.982  10.663  -2.625  1.00  0.00           O
ATOM   4650  N   ALA   580       6.312   9.693  -0.622  1.00  0.00           N
ATOM   4651  CA  ALA   580       5.632  10.752   0.112  1.00  0.00           C
ATOM   4652  CB  ALA   580       5.336  10.295   1.540  1.00  0.00           C
ATOM   4653  C   ALA   580       6.427  12.049   0.143  1.00  0.00           C
ATOM   4654  O   ALA   580       5.866  13.093   0.484  1.00  0.00           O
ATOM   4655  N   LEU   581       7.711  12.011  -0.197  1.00  0.00           N
ATOM   4656  CA  LEU   581       8.506  13.226  -0.268  1.00  0.00           C
ATOM   4657  CB  LEU   581       9.956  12.922   0.104  1.00  0.00           C
ATOM   4658  CG  LEU   581      10.938  14.080   0.195  1.00  0.00           C
ATOM   4659  CD1 LEU   581      10.556  15.003   1.324  1.00  0.00           C
ATOM   4660  CD2 LEU   581      12.328  13.533   0.384  1.00  0.00           C
ATOM   4661  C   LEU   581       8.455  13.869  -1.645  1.00  0.00           C
ATOM   4662  O   LEU   581       8.474  15.100  -1.747  1.00  0.00           O
ATOM   4663  N   GLU   582       8.373  13.066  -2.706  1.00  0.00           N
ATOM   4664  CA  GLU   582       8.264  13.626  -4.047  1.00  0.00           C
ATOM   4665  CB  GLU   582       8.600  12.562  -5.092  1.00  0.00           C
ATOM   4666  CG  GLU   582      10.089  12.320  -5.271  1.00  0.00           C
ATOM   4667  CD  GLU   582      10.393  11.366  -6.411  1.00  0.00           C
ATOM   4668  OE1 GLU   582       9.550  10.489  -6.695  1.00  0.00           O
ATOM   4669  OE2 GLU   582      11.472  11.496  -7.024  1.00  0.00           O
ATOM   4670  C   GLU   582       6.879  14.194  -4.309  1.00  0.00           C
ATOM   4671  O   GLU   582       6.740  15.132  -5.099  1.00  0.00           O
ATOM   4672  N   LYS   583       5.851  13.646  -3.662  1.00  0.00           N
ATOM   4673  CA  LYS   583       4.525  14.241  -3.760  1.00  0.00           C
ATOM   4674  CB  LYS   583       3.453  13.214  -3.402  1.00  0.00           C
ATOM   4675  CG  LYS   583       3.447  11.997  -4.302  1.00  0.00           C
ATOM   4676  CD  LYS   583       2.108  11.815  -4.982  1.00  0.00           C
ATOM   4677  CE  LYS   583       2.132  10.613  -5.904  1.00  0.00           C
ATOM   4678  NZ  LYS   583       0.836  10.426  -6.612  1.00  0.00           N
ATOM   4679  C   LYS   583       4.399  15.465  -2.867  1.00  0.00           C
ATOM   4680  O   LYS   583       3.557  16.330  -3.125  1.00  0.00           O
ATOM   4681  N   TYR   584       5.212  15.548  -1.811  1.00  0.00           N
ATOM   4682  CA  TYR   584       5.210  16.737  -0.965  1.00  0.00           C
ATOM   4683  CB  TYR   584       6.002  16.474   0.317  1.00  0.00           C
ATOM   4684  CG  TYR   584       6.363  17.721   1.091  1.00  0.00           C
ATOM   4685  CD1 TYR   584       5.422  18.373   1.867  1.00  0.00           C
ATOM   4686  CE1 TYR   584       5.745  19.508   2.577  1.00  0.00           C
ATOM   4687  CZ  TYR   584       7.023  19.999   2.523  1.00  0.00           C
ATOM   4688  OH  TYR   584       7.354  21.126   3.228  1.00  0.00           O
ATOM   4689  CE2 TYR   584       7.982  19.368   1.769  1.00  0.00           C
ATOM   4690  CD2 TYR   584       7.653  18.232   1.065  1.00  0.00           C
ATOM   4691  C   TYR   584       5.777  17.935  -1.710  1.00  0.00           C
ATOM   4692  O   TYR   584       5.184  19.017  -1.693  1.00  0.00           O
ATOM   4693  N   GLN   585       6.918  17.760  -2.378  1.00  0.00           N
ATOM   4694  CA  GLN   585       7.508  18.845  -3.152  1.00  0.00           C
ATOM   4695  CB  GLN   585       8.949  18.499  -3.524  1.00  0.00           C
ATOM   4696  CG  GLN   585       9.855  18.295  -2.324  1.00  0.00           C
ATOM   4697  CD  GLN   585      11.298  18.071  -2.718  1.00  0.00           C
ATOM   4698  OE1 GLN   585      11.611  17.893  -3.894  1.00  0.00           O
ATOM   4699  NE2 GLN   585      12.189  18.080  -1.733  1.00  0.00           N
ATOM   4700  C   GLN   585       6.714  19.166  -4.407  1.00  0.00           C
ATOM   4701  O   GLN   585       6.884  20.252  -4.967  1.00  0.00           O
ATOM   4702  N   GLU   586       5.857  18.252  -4.859  1.00  0.00           N
ATOM   4703  CA  GLU   586       4.933  18.560  -5.940  1.00  0.00           C
ATOM   4704  CB  GLU   586       4.467  17.268  -6.609  1.00  0.00           C
ATOM   4705  CG  GLU   586       3.514  17.458  -7.770  1.00  0.00           C
ATOM   4706  CD  GLU   586       2.778  16.182  -8.129  1.00  0.00           C
ATOM   4707  OE1 GLU   586       3.447  15.187  -8.477  1.00  0.00           O
ATOM   4708  OE2 GLU   586       1.531  16.173  -8.060  1.00  0.00           O
ATOM   4709  C   GLU   586       3.743  19.353  -5.424  1.00  0.00           C
ATOM   4710  O   GLU   586       3.261  20.265  -6.103  1.00  0.00           O
ATOM   4711  N   ALA   587       3.270  19.032  -4.218  1.00  0.00           N
ATOM   4712  CA  ALA   587       2.111  19.724  -3.673  1.00  0.00           C
ATOM   4713  CB  ALA   587       1.511  18.929  -2.518  1.00  0.00           C
ATOM   4714  C   ALA   587       2.440  21.136  -3.217  1.00  0.00           C
ATOM   4715  O   ALA   587       1.554  21.993  -3.216  1.00  0.00           O
ATOM   4716  N   CYS   588       3.688  21.406  -2.845  1.00  0.00           N
ATOM   4717  CA  CYS   588       4.086  22.763  -2.504  1.00  0.00           C
ATOM   4718  CB  CYS   588       5.394  22.749  -1.718  1.00  0.00           C
ATOM   4719  SG  CYS   588       5.298  21.922  -0.133  1.00  0.00           S
ATOM   4720  C   CYS   588       4.244  23.644  -3.731  1.00  0.00           C
ATOM   4721  O   CYS   588       4.172  24.870  -3.608  1.00  0.00           O
ATOM   4722  N   GLU   589       4.454  23.053  -4.904  1.00  0.00           N
ATOM   4723  CA  GLU   589       4.650  23.825  -6.123  1.00  0.00           C
ATOM   4724  CB  GLU   589       5.620  23.104  -7.057  1.00  0.00           C
ATOM   4725  CG  GLU   589       7.071  23.263  -6.652  1.00  0.00           C
ATOM   4726  CD  GLU   589       8.013  22.453  -7.517  1.00  0.00           C
ATOM   4727  OE1 GLU   589       7.589  21.397  -8.030  1.00  0.00           O
ATOM   4728  OE2 GLU   589       9.178  22.870  -7.680  1.00  0.00           O
ATOM   4729  C   GLU   589       3.349  24.116  -6.851  1.00  0.00           C
ATOM   4730  O   GLU   589       3.201  25.207  -7.409  1.00  0.00           O
ATOM   4731  N   ASN   590       2.396  23.181  -6.869  1.00  0.00           N
ATOM   4732  CA  ASN   590       1.071  23.556  -7.344  1.00  0.00           C
ATOM   4733  CB  ASN   590       0.362  22.402  -8.077  1.00  0.00           C
ATOM   4734  CG  ASN   590       0.137  21.164  -7.223  1.00  0.00           C
ATOM   4735  OD1 ASN   590       0.403  21.137  -6.033  1.00  0.00           O
ATOM   4736  ND2 ASN   590      -0.371  20.118  -7.858  1.00  0.00           N
ATOM   4737  C   ASN   590       0.252  24.108  -6.182  1.00  0.00           C
ATOM   4738  O   ASN   590       0.810  24.446  -5.135  1.00  0.00           O
ATOM   4739  N   GLY   591      -1.060  24.227  -6.365  1.00  0.00           N
ATOM   4740  CA  GLY   591      -1.827  25.170  -5.569  1.00  0.00           C
ATOM   4741  C   GLY   591      -2.049  24.782  -4.123  1.00  0.00           C
ATOM   4742  O   GLY   591      -2.190  25.657  -3.266  1.00  0.00           O
ATOM   4743  N   ARG   592      -2.068  23.484  -3.825  1.00  0.00           N
ATOM   4744  CA  ARG   592      -2.692  23.053  -2.581  1.00  0.00           C
ATOM   4745  CB  ARG   592      -3.117  21.592  -2.685  1.00  0.00           C
ATOM   4746  CG  ARG   592      -4.064  21.202  -1.582  1.00  0.00           C
ATOM   4747  CD  ARG   592      -4.963  20.061  -1.973  1.00  0.00           C
ATOM   4748  NE  ARG   592      -5.969  19.828  -0.943  1.00  0.00           N
ATOM   4749  CZ  ARG   592      -6.708  18.731  -0.854  1.00  0.00           C
ATOM   4750  NH1 ARG   592      -7.598  18.609   0.119  1.00  0.00           N
ATOM   4751  NH2 ARG   592      -6.561  17.754  -1.738  1.00  0.00           N
ATOM   4752  C   ARG   592      -1.794  23.258  -1.365  1.00  0.00           C
ATOM   4753  O   ARG   592      -2.257  23.760  -0.336  1.00  0.00           O
ATOM   4754  N   GLY   593      -0.525  22.892  -1.451  1.00  0.00           N
ATOM   4755  CA  GLY   593       0.328  22.899  -0.282  1.00  0.00           C
ATOM   4756  C   GLY   593       0.153  21.639   0.549  1.00  0.00           C
ATOM   4757  O   GLY   593      -0.878  20.973   0.518  1.00  0.00           O
ATOM   4758  N   ALA   594       1.186  21.308   1.313  1.00  0.00           N
ATOM   4759  CA  ALA   594       1.182  20.029   1.996  1.00  0.00           C
ATOM   4760  CB  ALA   594       1.937  18.975   1.192  1.00  0.00           C
ATOM   4761  C   ALA   594       1.777  20.167   3.386  1.00  0.00           C
ATOM   4762  O   ALA   594       2.332  21.202   3.750  1.00  0.00           O
ATOM   4763  N   ILE   595       1.640  19.099   4.166  1.00  0.00           N
ATOM   4764  CA  ILE   595       2.179  19.009   5.517  1.00  0.00           C
ATOM   4765  CB  ILE   595       1.078  19.027   6.583  1.00  0.00           C
ATOM   4766  CG2 ILE   595       1.645  18.698   7.942  1.00  0.00           C
ATOM   4767  CG1 ILE   595       0.408  20.390   6.644  1.00  0.00           C
ATOM   4768  CD1 ILE   595      -0.801  20.416   7.522  1.00  0.00           C
ATOM   4769  C   ILE   595       2.980  17.720   5.588  1.00  0.00           C
ATOM   4770  O   ILE   595       2.413  16.626   5.490  1.00  0.00           O
ATOM   4771  N   LEU   596       4.293  17.838   5.744  1.00  0.00           N
ATOM   4772  CA  LEU   596       5.149  16.666   5.909  1.00  0.00           C
ATOM   4773  CB  LEU   596       6.453  16.828   5.138  1.00  0.00           C
ATOM   4774  CG  LEU   596       7.479  15.702   5.270  1.00  0.00           C
ATOM   4775  CD1 LEU   596       7.034  14.476   4.511  1.00  0.00           C
ATOM   4776  CD2 LEU   596       8.836  16.165   4.790  1.00  0.00           C
ATOM   4777  C   LEU   596       5.397  16.495   7.397  1.00  0.00           C
ATOM   4778  O   LEU   596       6.291  17.123   7.966  1.00  0.00           O
ATOM   4779  N   LEU   597       4.591  15.661   8.042  1.00  0.00           N
ATOM   4780  CA  LEU   597       4.730  15.417   9.469  1.00  0.00           C
ATOM   4781  CB  LEU   597       3.364  15.269  10.140  1.00  0.00           C
ATOM   4782  CG  LEU   597       2.275  14.279   9.747  1.00  0.00           C
ATOM   4783  CD1 LEU   597       2.387  12.995  10.509  1.00  0.00           C
ATOM   4784  CD2 LEU   597       0.929  14.912  10.002  1.00  0.00           C
ATOM   4785  C   LEU   597       5.619  14.199   9.664  1.00  0.00           C
ATOM   4786  O   LEU   597       5.358  13.134   9.099  1.00  0.00           O
ATOM   4787  N   SER   598       6.689  14.375  10.428  1.00  0.00           N
ATOM   4788  CA  SER   598       7.794  13.427  10.450  1.00  0.00           C
ATOM   4789  CB  SER   598       8.883  13.870   9.472  1.00  0.00           C
ATOM   4790  OG  SER   598       9.651  14.920  10.021  1.00  0.00           O
ATOM   4791  C   SER   598       8.304  13.302  11.882  1.00  0.00           C
ATOM   4792  O   SER   598       7.639  13.700  12.844  1.00  0.00           O
ATOM   4793  N   VAL   599       9.497  12.731  12.027  1.00  0.00           N
ATOM   4794  CA  VAL   599      10.097  12.425  13.316  1.00  0.00           C
ATOM   4795  CB  VAL   599      10.236  10.892  13.485  1.00  0.00           C
ATOM   4796  CG1 VAL   599      11.128  10.500  14.651  1.00  0.00           C
ATOM   4797  CG2 VAL   599       8.873  10.283  13.653  1.00  0.00           C
ATOM   4798  C   VAL   599      11.439  13.142  13.385  1.00  0.00           C
ATOM   4799  O   VAL   599      12.166  13.219  12.392  1.00  0.00           O
ATOM   4800  N   ALA   600      11.750  13.700  14.560  1.00  0.00           N
ATOM   4801  CA  ALA   600      12.911  14.575  14.686  1.00  0.00           C
ATOM   4802  CB  ALA   600      12.824  15.368  15.985  1.00  0.00           C
ATOM   4803  C   ALA   600      14.224  13.805  14.619  1.00  0.00           C
ATOM   4804  O   ALA   600      15.234  14.337  14.148  1.00  0.00           O
ATOM   4805  N   ARG   601      14.257  12.584  15.132  1.00  0.00           N
ATOM   4806  CA  ARG   601      15.442  11.736  14.989  1.00  0.00           C
ATOM   4807  CB  ARG   601      15.685  10.954  16.273  1.00  0.00           C
ATOM   4808  CG  ARG   601      15.728  11.823  17.507  1.00  0.00           C
ATOM   4809  CD  ARG   601      17.151  12.063  17.954  1.00  0.00           C
ATOM   4810  NE  ARG   601      17.212  13.052  19.021  1.00  0.00           N
ATOM   4811  CZ  ARG   601      18.289  13.284  19.758  1.00  0.00           C
ATOM   4812  NH1 ARG   601      19.397  12.592  19.546  1.00  0.00           N
ATOM   4813  NH2 ARG   601      18.258  14.203  20.709  1.00  0.00           N
ATOM   4814  C   ARG   601      15.296  10.806  13.785  1.00  0.00           C
ATOM   4815  O   ARG   601      15.425   9.590  13.887  1.00  0.00           O
ATOM   4816  N   GLY   602      15.024  11.399  12.623  1.00  0.00           N
ATOM   4817  CA  GLY   602      14.695  10.648  11.433  1.00  0.00           C
ATOM   4818  C   GLY   602      15.637  10.922  10.273  1.00  0.00           C
ATOM   4819  O   GLY   602      16.627  11.647  10.390  1.00  0.00           O
ATOM   4820  N   LYS   603      15.294  10.314   9.135  1.00  0.00           N
ATOM   4821  CA  LYS   603      16.098  10.474   7.927  1.00  0.00           C
ATOM   4822  CB  LYS   603      15.760   9.361   6.934  1.00  0.00           C
ATOM   4823  CG  LYS   603      16.632   9.300   5.675  1.00  0.00           C
ATOM   4824  CD  LYS   603      18.116   9.486   5.949  1.00  0.00           C
ATOM   4825  CE  LYS   603      18.730   8.251   6.582  1.00  0.00           C
ATOM   4826  NZ  LYS   603      20.217   8.296   6.554  1.00  0.00           N
ATOM   4827  C   LYS   603      15.884  11.841   7.290  1.00  0.00           C
ATOM   4828  O   LYS   603      16.838  12.467   6.815  1.00  0.00           O
ATOM   4829  N   VAL   604      14.638  12.320   7.271  1.00  0.00           N
ATOM   4830  CA  VAL   604      14.326  13.592   6.630  1.00  0.00           C
ATOM   4831  CB  VAL   604      12.804  13.640   6.373  1.00  0.00           C
ATOM   4832  CG1 VAL   604      12.045  13.498   7.667  1.00  0.00           C
ATOM   4833  CG2 VAL   604      12.369  14.887   5.602  1.00  0.00           C
ATOM   4834  C   VAL   604      14.837  14.769   7.457  1.00  0.00           C
ATOM   4835  O   VAL   604      15.117  15.843   6.909  1.00  0.00           O
ATOM   4836  N   SER   605      15.039  14.572   8.759  1.00  0.00           N
ATOM   4837  CA  SER   605      15.459  15.670   9.618  1.00  0.00           C
ATOM   4838  CB  SER   605      15.206  15.303  11.074  1.00  0.00           C
ATOM   4839  OG  SER   605      15.694  16.304  11.946  1.00  0.00           O
ATOM   4840  C   SER   605      16.922  16.036   9.418  1.00  0.00           C
ATOM   4841  O   SER   605      17.321  17.164   9.730  1.00  0.00           O
ATOM   4842  N   GLU   606      17.733  15.114   8.906  1.00  0.00           N
ATOM   4843  CA  GLU   606      19.158  15.365   8.728  1.00  0.00           C
ATOM   4844  CB  GLU   606      19.978  14.255   9.412  1.00  0.00           C
ATOM   4845  CG  GLU   606      19.788  12.824   8.896  1.00  0.00           C
ATOM   4846  CD  GLU   606      20.724  12.462   7.750  1.00  0.00           C
ATOM   4847  OE1 GLU   606      20.518  11.409   7.118  1.00  0.00           O
ATOM   4848  OE2 GLU   606      21.680  13.223   7.492  1.00  0.00           O
ATOM   4849  C   GLU   606      19.577  15.508   7.274  1.00  0.00           C
ATOM   4850  O   GLU   606      20.517  16.248   6.983  1.00  0.00           O
ATOM   4851  N   GLY   607      18.907  14.825   6.350  1.00  0.00           N
ATOM   4852  CA  GLY   607      19.351  14.816   4.971  1.00  0.00           C
ATOM   4853  C   GLY   607      18.715  15.866   4.085  1.00  0.00           C
ATOM   4854  O   GLY   607      19.415  16.627   3.411  1.00  0.00           O
ATOM   4855  N   ILE   608      17.389  15.916   4.076  1.00  0.00           N
ATOM   4856  CA  ILE   608      16.660  16.759   3.137  1.00  0.00           C
ATOM   4857  CB  ILE   608      15.222  16.245   2.945  1.00  0.00           C
ATOM   4858  CG2 ILE   608      14.349  17.276   2.247  1.00  0.00           C
ATOM   4859  CG1 ILE   608      15.223  14.934   2.153  1.00  0.00           C
ATOM   4860  CD1 ILE   608      15.204  13.664   2.980  1.00  0.00           C
ATOM   4861  C   ILE   608      16.683  18.199   3.624  1.00  0.00           C
ATOM   4862  O   ILE   608      16.343  18.486   4.777  1.00  0.00           O
ATOM   4863  N   ASP   609      17.097  19.107   2.746  1.00  0.00           N
ATOM   4864  CA  ASP   609      17.177  20.529   3.046  1.00  0.00           C
ATOM   4865  CB  ASP   609      18.426  21.136   2.405  1.00  0.00           C
ATOM   4866  CG  ASP   609      18.790  22.494   2.979  1.00  0.00           C
ATOM   4867  OD1 ASP   609      17.968  23.428   2.908  1.00  0.00           O
ATOM   4868  OD2 ASP   609      19.923  22.633   3.485  1.00  0.00           O
ATOM   4869  C   ASP   609      15.910  21.197   2.526  1.00  0.00           C
ATOM   4870  O   ASP   609      15.571  21.061   1.345  1.00  0.00           O
ATOM   4871  N   PHE   610      15.212  21.913   3.407  1.00  0.00           N
ATOM   4872  CA  PHE   610      13.964  22.585   3.056  1.00  0.00           C
ATOM   4873  CB  PHE   610      12.973  22.510   4.206  1.00  0.00           C
ATOM   4874  CG  PHE   610      12.529  21.121   4.524  1.00  0.00           C
ATOM   4875  CD1 PHE   610      11.884  20.355   3.569  1.00  0.00           C
ATOM   4876  CE1 PHE   610      11.471  19.071   3.855  1.00  0.00           C
ATOM   4877  CZ  PHE   610      11.704  18.541   5.102  1.00  0.00           C
ATOM   4878  CE2 PHE   610      12.349  19.293   6.064  1.00  0.00           C
ATOM   4879  CD2 PHE   610      12.758  20.576   5.773  1.00  0.00           C
ATOM   4880  C   PHE   610      14.273  24.027   2.667  1.00  0.00           C
ATOM   4881  O   PHE   610      14.258  24.943   3.483  1.00  0.00           O
ATOM   4882  N   VAL   611      14.529  24.220   1.375  1.00  0.00           N
ATOM   4883  CA  VAL   611      14.768  25.534   0.788  1.00  0.00           C
ATOM   4884  CB  VAL   611      15.478  25.391  -0.577  1.00  0.00           C
ATOM   4885  CG1 VAL   611      14.534  24.844  -1.638  1.00  0.00           C
ATOM   4886  CG2 VAL   611      16.232  26.666  -1.015  1.00  0.00           C
ATOM   4887  C   VAL   611      13.410  26.229   0.688  1.00  0.00           C
ATOM   4888  O   VAL   611      12.377  25.595   0.932  1.00  0.00           O
ATOM   4889  N   HIE   612      13.412  27.532   0.364  1.00  0.00           N
ATOM   4890  CA  HIE   612      12.233  28.398   0.402  1.00  0.00           C
ATOM   4891  CB  HIE   612      12.592  29.789  -0.123  1.00  0.00           C
ATOM   4892  CG  HIE   612      13.084  29.798  -1.534  1.00  0.00           C
ATOM   4893  ND1 HIE   612      14.386  29.500  -1.868  1.00  0.00           N
ATOM   4894  CE1 HIE   612      14.536  29.597  -3.176  1.00  0.00           C
ATOM   4895  NE2 HIE   612      13.377  29.949  -3.703  1.00  0.00           N
ATOM   4896  CD2 HIE   612      12.452  30.084  -2.696  1.00  0.00           C
ATOM   4897  C   HIE   612      11.058  27.842  -0.396  1.00  0.00           C
ATOM   4898  O   HIE   612      11.231  27.138  -1.390  1.00  0.00           O
ATOM   4899  N   HIE   613       9.859  28.126   0.117  1.00  0.00           N
ATOM   4900  CA  HIE   613       8.535  27.626  -0.263  1.00  0.00           C
ATOM   4901  CB  HIE   613       8.076  28.153  -1.649  1.00  0.00           C
ATOM   4902  CG  HIE   613       8.504  27.341  -2.834  1.00  0.00           C
ATOM   4903  ND1 HIE   613       7.887  26.164  -3.202  1.00  0.00           N
ATOM   4904  CE1 HIE   613       8.452  25.695  -4.299  1.00  0.00           C
ATOM   4905  NE2 HIE   613       9.390  26.542  -4.678  1.00  0.00           N
ATOM   4906  CD2 HIE   613       9.426  27.592  -3.795  1.00  0.00           C
ATOM   4907  C   HIE   613       8.391  26.109  -0.149  1.00  0.00           C
ATOM   4908  O   HIE   613       7.378  25.559  -0.585  1.00  0.00           O
ATOM   4909  N   TYR   614       9.357  25.416   0.454  1.00  0.00           N
ATOM   4910  CA  TYR   614       9.155  24.086   1.018  1.00  0.00           C
ATOM   4911  CB  TYR   614      10.093  23.040   0.418  1.00  0.00           C
ATOM   4912  CG  TYR   614      10.120  22.982  -1.082  1.00  0.00           C
ATOM   4913  CD1 TYR   614       9.043  22.486  -1.795  1.00  0.00           C
ATOM   4914  CE1 TYR   614       9.069  22.427  -3.171  1.00  0.00           C
ATOM   4915  CZ  TYR   614      10.186  22.858  -3.846  1.00  0.00           C
ATOM   4916  OH  TYR   614      10.220  22.803  -5.217  1.00  0.00           O
ATOM   4917  CE2 TYR   614      11.272  23.347  -3.160  1.00  0.00           C
ATOM   4918  CD2 TYR   614      11.234  23.402  -1.786  1.00  0.00           C
ATOM   4919  C   TYR   614       9.404  24.219   2.511  1.00  0.00           C
ATOM   4920  O   TYR   614      10.549  24.395   2.938  1.00  0.00           O
ATOM   4921  N   GLY   615       8.349  24.133   3.303  1.00  0.00           N
ATOM   4922  CA  GLY   615       8.523  24.358   4.718  1.00  0.00           C
ATOM   4923  C   GLY   615       8.717  25.820   5.056  1.00  0.00           C
ATOM   4924  O   GLY   615       9.805  26.231   5.468  1.00  0.00           O
ATOM   4925  N   ARG   616       7.677  26.625   4.842  1.00  0.00           N
ATOM   4926  CA  ARG   616       7.693  27.984   5.367  1.00  0.00           C
ATOM   4927  CB  ARG   616       6.534  28.788   4.792  1.00  0.00           C
ATOM   4928  CG  ARG   616       6.653  29.081   3.317  1.00  0.00           C
ATOM   4929  CD  ARG   616       7.887  29.872   2.985  1.00  0.00           C
ATOM   4930  NE  ARG   616       7.763  30.507   1.679  1.00  0.00           N
ATOM   4931  CZ  ARG   616       8.769  31.083   1.035  1.00  0.00           C
ATOM   4932  NH1 ARG   616       9.972  31.105   1.582  1.00  0.00           N
ATOM   4933  NH2 ARG   616       8.574  31.640  -0.148  1.00  0.00           N
ATOM   4934  C   ARG   616       7.633  27.971   6.886  1.00  0.00           C
ATOM   4935  O   ARG   616       8.289  28.783   7.543  1.00  0.00           O
ATOM   4936  N   ALA   617       6.862  27.060   7.460  1.00  0.00           N
ATOM   4937  CA  ALA   617       6.834  26.851   8.896  1.00  0.00           C
ATOM   4938  CB  ALA   617       5.406  26.873   9.434  1.00  0.00           C
ATOM   4939  C   ALA   617       7.485  25.519   9.230  1.00  0.00           C
ATOM   4940  O   ALA   617       7.420  24.568   8.451  1.00  0.00           O
ATOM   4941  N   VAL   618       8.131  25.466  10.388  1.00  0.00           N
ATOM   4942  CA  VAL   618       8.672  24.232  10.937  1.00  0.00           C
ATOM   4943  CB  VAL   618      10.207  24.191  10.896  1.00  0.00           C
ATOM   4944  CG1 VAL   618      10.709  23.004  11.678  1.00  0.00           C
ATOM   4945  CG2 VAL   618      10.693  24.103   9.471  1.00  0.00           C
ATOM   4946  C   VAL   618       8.171  24.128  12.365  1.00  0.00           C
ATOM   4947  O   VAL   618       8.494  24.977  13.202  1.00  0.00           O
ATOM   4948  N   ILE   619       7.378  23.103  12.644  1.00  0.00           N
ATOM   4949  CA  ILE   619       6.678  22.978  13.913  1.00  0.00           C
ATOM   4950  CB  ILE   619       5.180  22.716  13.704  1.00  0.00           C
ATOM   4951  CG2 ILE   619       4.474  22.576  15.033  1.00  0.00           C
ATOM   4952  CG1 ILE   619       4.558  23.840  12.880  1.00  0.00           C
ATOM   4953  CD1 ILE   619       3.086  23.685  12.655  1.00  0.00           C
ATOM   4954  C   ILE   619       7.323  21.851  14.699  1.00  0.00           C
ATOM   4955  O   ILE   619       7.328  20.699  14.255  1.00  0.00           O
ATOM   4956  N   MET   620       7.876  22.179  15.860  1.00  0.00           N
ATOM   4957  CA  MET   620       8.432  21.179  16.758  1.00  0.00           C
ATOM   4958  CB  MET   620       9.658  21.720  17.486  1.00  0.00           C
ATOM   4959  CG  MET   620      10.837  21.985  16.595  1.00  0.00           C
ATOM   4960  SD  MET   620      11.415  20.465  15.841  1.00  0.00           S
ATOM   4961  CE  MET   620      11.712  19.448  17.280  1.00  0.00           C
ATOM   4962  C   MET   620       7.361  20.776  17.757  1.00  0.00           C
ATOM   4963  O   MET   620       6.962  21.583  18.600  1.00  0.00           O
ATOM   4964  N   PHE   621       6.905  19.534  17.678  1.00  0.00           N
ATOM   4965  CA  PHE   621       5.846  19.053  18.562  1.00  0.00           C
ATOM   4966  CB  PHE   621       4.940  18.082  17.819  1.00  0.00           C
ATOM   4967  CG  PHE   621       3.851  18.754  17.052  1.00  0.00           C
ATOM   4968  CD1 PHE   621       2.862  19.455  17.710  1.00  0.00           C
ATOM   4969  CE1 PHE   621       1.863  20.084  17.009  1.00  0.00           C
ATOM   4970  CZ  PHE   621       1.845  20.018  15.639  1.00  0.00           C
ATOM   4971  CE2 PHE   621       2.823  19.327  14.971  1.00  0.00           C
ATOM   4972  CD2 PHE   621       3.822  18.702  15.674  1.00  0.00           C
ATOM   4973  C   PHE   621       6.439  18.418  19.816  1.00  0.00           C
ATOM   4974  O   PHE   621       6.243  17.243  20.111  1.00  0.00           O
ATOM   4975  N   GLY   622       7.167  19.233  20.558  1.00  0.00           N
ATOM   4976  CA  GLY   622       7.825  18.792  21.767  1.00  0.00           C
ATOM   4977  C   GLY   622       9.337  18.851  21.640  1.00  0.00           C
ATOM   4978  O   GLY   622       9.901  18.967  20.550  1.00  0.00           O
ATOM   4979  N   VAL   623       9.999  18.773  22.789  1.00  0.00           N
ATOM   4980  CA  VAL   623      11.455  18.778  22.827  1.00  0.00           C
ATOM   4981  CB  VAL   623      11.984  19.179  24.209  1.00  0.00           C
ATOM   4982  CG1 VAL   623      13.468  19.383  24.144  1.00  0.00           C
ATOM   4983  CG2 VAL   623      11.296  20.426  24.701  1.00  0.00           C
ATOM   4984  C   VAL   623      11.930  17.385  22.439  1.00  0.00           C
ATOM   4985  O   VAL   623      11.576  16.406  23.109  1.00  0.00           O
ATOM   4986  N   PRO   624      12.720  17.240  21.385  1.00  0.00           N
ATOM   4987  CD  PRO   624      13.261  18.312  20.539  1.00  0.00           C
ATOM   4988  CG  PRO   624      14.146  17.577  19.583  1.00  0.00           C
ATOM   4989  CB  PRO   624      13.617  16.207  19.485  1.00  0.00           C
ATOM   4990  CA  PRO   624      13.091  15.902  20.887  1.00  0.00           C
ATOM   4991  C   PRO   624      14.142  15.194  21.733  1.00  0.00           C
ATOM   4992  O   PRO   624      15.298  15.022  21.357  1.00  0.00           O
ATOM   4993  N   TYR   625      13.732  14.759  22.918  1.00  0.00           N
ATOM   4994  CA  TYR   625      14.636  14.041  23.798  1.00  0.00           C
ATOM   4995  CB  TYR   625      14.084  13.992  25.219  1.00  0.00           C
ATOM   4996  CG  TYR   625      14.317  15.246  26.013  1.00  0.00           C
ATOM   4997  CD1 TYR   625      15.574  15.561  26.493  1.00  0.00           C
ATOM   4998  CE1 TYR   625      15.785  16.704  27.223  1.00  0.00           C
ATOM   4999  CZ  TYR   625      14.734  17.544  27.483  1.00  0.00           C
ATOM   5000  OH  TYR   625      14.939  18.685  28.212  1.00  0.00           O
ATOM   5001  CE2 TYR   625      13.479  17.251  27.028  1.00  0.00           C
ATOM   5002  CD2 TYR   625      13.275  16.110  26.296  1.00  0.00           C
ATOM   5003  C   TYR   625      14.859  12.623  23.297  1.00  0.00           C
ATOM   5004  O   TYR   625      14.016  12.041  22.613  1.00  0.00           O
ATOM   5005  N   VAL   626      16.010  12.066  23.656  1.00  0.00           N
ATOM   5006  CA  VAL   626      16.272  10.645  23.478  1.00  0.00           C
ATOM   5007  CB  VAL   626      17.777  10.345  23.493  1.00  0.00           C
ATOM   5008  CG1 VAL   626      18.370  10.628  22.142  1.00  0.00           C
ATOM   5009  CG2 VAL   626      18.461  11.205  24.528  1.00  0.00           C
ATOM   5010  C   VAL   626      15.544   9.888  24.577  1.00  0.00           C
ATOM   5011  O   VAL   626      14.990  10.497  25.496  1.00  0.00           O
ATOM   5012  N   TYR   627      15.490   8.565  24.467  1.00  0.00           N
ATOM   5013  CA  TYR   627      14.917   7.752  25.533  1.00  0.00           C
ATOM   5014  CB  TYR   627      14.752   6.307  25.078  1.00  0.00           C
ATOM   5015  CG  TYR   627      14.199   5.395  26.145  1.00  0.00           C
ATOM   5016  CD1 TYR   627      13.090   5.761  26.892  1.00  0.00           C
ATOM   5017  CE1 TYR   627      12.581   4.929  27.869  1.00  0.00           C
ATOM   5018  CZ  TYR   627      13.182   3.712  28.105  1.00  0.00           C
ATOM   5019  OH  TYR   627      12.679   2.879  29.076  1.00  0.00           O
ATOM   5020  CE2 TYR   627      14.283   3.324  27.377  1.00  0.00           C
ATOM   5021  CD2 TYR   627      14.785   4.164  26.402  1.00  0.00           C
ATOM   5022  C   TYR   627      15.819   7.841  26.754  1.00  0.00           C
ATOM   5023  O   TYR   627      16.905   7.255  26.778  1.00  0.00           O
ATOM   5024  N   THR   628      15.374   8.574  27.769  1.00  0.00           N
ATOM   5025  CA  THR   628      16.207   8.899  28.917  1.00  0.00           C
ATOM   5026  CB  THR   628      15.753  10.213  29.544  1.00  0.00           C
ATOM   5027  CG2 THR   628      15.803  11.334  28.540  1.00  0.00           C
ATOM   5028  OG1 THR   628      14.416  10.069  30.033  1.00  0.00           O
ATOM   5029  C   THR   628      16.210   7.825  29.990  1.00  0.00           C
ATOM   5030  O   THR   628      16.576   8.121  31.129  1.00  0.00           O
ATOM   5031  N   GLN   629      15.812   6.595  29.674  1.00  0.00           N
ATOM   5032  CA  GLN   629      15.903   5.505  30.636  1.00  0.00           C
ATOM   5033  CB  GLN   629      14.535   5.197  31.239  1.00  0.00           C
ATOM   5034  CG  GLN   629      14.010   6.319  32.106  1.00  0.00           C
ATOM   5035  CD  GLN   629      12.629   6.040  32.640  1.00  0.00           C
ATOM   5036  OE1 GLN   629      11.867   5.276  32.053  1.00  0.00           O
ATOM   5037  NE2 GLN   629      12.295   6.656  33.767  1.00  0.00           N
ATOM   5038  C   GLN   629      16.508   4.255  30.015  1.00  0.00           C
ATOM   5039  O   GLN   629      16.333   3.156  30.550  1.00  0.00           O
ATOM   5040  N   SER   630      17.216   4.398  28.900  1.00  0.00           N
ATOM   5041  CA  SER   630      17.964   3.289  28.335  1.00  0.00           C
ATOM   5042  CB  SER   630      18.321   3.560  26.877  1.00  0.00           C
ATOM   5043  OG  SER   630      19.561   4.234  26.787  1.00  0.00           O
ATOM   5044  C   SER   630      19.229   3.071  29.146  1.00  0.00           C
ATOM   5045  O   SER   630      19.870   4.029  29.586  1.00  0.00           O
ATOM   5046  N   ARG   631      19.593   1.802  29.332  1.00  0.00           N
ATOM   5047  CA  ARG   631      20.723   1.449  30.183  1.00  0.00           C
ATOM   5048  CB  ARG   631      20.703  -0.050  30.466  1.00  0.00           C
ATOM   5049  CG  ARG   631      19.478  -0.501  31.232  1.00  0.00           C
ATOM   5050  CD  ARG   631      19.439   0.147  32.595  1.00  0.00           C
ATOM   5051  NE  ARG   631      20.674  -0.085  33.334  1.00  0.00           N
ATOM   5052  CZ  ARG   631      20.807  -0.990  34.296  1.00  0.00           C
ATOM   5053  NH1 ARG   631      19.775  -1.744  34.644  1.00  0.00           N
ATOM   5054  NH2 ARG   631      21.970  -1.137  34.916  1.00  0.00           N
ATOM   5055  C   ARG   631      22.067   1.849  29.593  1.00  0.00           C
ATOM   5056  O   ARG   631      23.052   1.899  30.333  1.00  0.00           O
ATOM   5057  N   ILE   632      22.137   2.133  28.295  1.00  0.00           N
ATOM   5058  CA  ILE   632      23.366   2.664  27.719  1.00  0.00           C
ATOM   5059  CB  ILE   632      23.393   2.417  26.200  1.00  0.00           C
ATOM   5060  CG2 ILE   632      24.568   3.129  25.559  1.00  0.00           C
ATOM   5061  CG1 ILE   632      23.471   0.923  25.910  1.00  0.00           C
ATOM   5062  CD1 ILE   632      23.432   0.601  24.440  1.00  0.00           C
ATOM   5063  C   ILE   632      23.510   4.141  28.047  1.00  0.00           C
[truncated: 103,364 more chars]
