# Supplementary material for: Translocation mechanism of xeroderma pigmentosum group D protein on single-stranded DNA and genetic disease etiology
Source: Nat Commun. 2025 Nov 28;16:11703. doi: 10.1038/s41467-025-66834-1 (PMC12753804; doi:10.1038/s41467-025-66834-1)
Supplement: Supplementary file 3 — Supplementary Data 1 [file 41467_2025_66834_MOESM3_ESM.zip › Initial_and_final_structures/XPD_ATP_bound_initial.pdb.txt]

ATOM      1  N   MET     1      30.771  30.036 -13.261  1.00  0.00           N
ATOM      2  CA  MET     1      31.318  30.557 -12.014  1.00  0.00           C
ATOM      3  CB  MET     1      30.308  30.401 -10.880  1.00  0.00           C
ATOM      4  CG  MET     1      30.765  30.953  -9.538  1.00  0.00           C
ATOM      5  SD  MET     1      30.863  32.752  -9.498  1.00  0.00           S
ATOM      6  CE  MET     1      31.336  33.022  -7.792  1.00  0.00           C
ATOM      7  C   MET     1      32.624  29.852 -11.659  1.00  0.00           C
ATOM      8  O   MET     1      32.621  28.741 -11.130  1.00  0.00           O
ATOM      9  N   LYS     2      33.740  30.501 -11.966  1.00  0.00           N
ATOM     10  CA  LYS     2      35.062  29.980 -11.652  1.00  0.00           C
ATOM     11  CB  LYS     2      36.030  30.223 -12.808  1.00  0.00           C
ATOM     12  CG  LYS     2      35.602  29.546 -14.103  1.00  0.00           C
ATOM     13  CD  LYS     2      36.276  30.161 -15.319  1.00  0.00           C
ATOM     14  CE  LYS     2      35.916  29.405 -16.591  1.00  0.00           C
ATOM     15  NZ  LYS     2      36.533  28.052 -16.634  1.00  0.00           N
ATOM     16  C   LYS     2      35.549  30.647 -10.373  1.00  0.00           C
ATOM     17  O   LYS     2      35.887  31.835 -10.375  1.00  0.00           O
ATOM     18  N   LEU     3      35.587  29.877  -9.290  1.00  0.00           N
ATOM     19  CA  LEU     3      35.857  30.388  -7.954  1.00  0.00           C
ATOM     20  CB  LEU     3      34.755  29.951  -6.987  1.00  0.00           C
ATOM     21  CG  LEU     3      34.667  30.532  -5.581  1.00  0.00           C
ATOM     22  CD1 LEU     3      33.214  30.727  -5.245  1.00  0.00           C
ATOM     23  CD2 LEU     3      35.299  29.599  -4.576  1.00  0.00           C
ATOM     24  C   LEU     3      37.215  29.870  -7.511  1.00  0.00           C
ATOM     25  O   LEU     3      37.446  28.659  -7.502  1.00  0.00           O
ATOM     26  N   ASN     4      38.108  30.782  -7.146  1.00  0.00           N
ATOM     27  CA  ASN     4      39.494  30.436  -6.848  1.00  0.00           C
ATOM     28  CB  ASN     4      40.455  31.363  -7.578  1.00  0.00           C
ATOM     29  CG  ASN     4      41.891  31.176  -7.132  1.00  0.00           C
ATOM     30  OD1 ASN     4      42.397  31.922  -6.292  1.00  0.00           O
ATOM     31  ND2 ASN     4      42.556  30.173  -7.689  1.00  0.00           N
ATOM     32  C   ASN     4      39.719  30.494  -5.341  1.00  0.00           C
ATOM     33  O   ASN     4      39.827  31.575  -4.758  1.00  0.00           O
ATOM     34  N   VAL     5      39.796  29.321  -4.714  1.00  0.00           N
ATOM     35  CA  VAL     5      40.376  29.196  -3.384  1.00  0.00           C
ATOM     36  CB  VAL     5      39.836  27.972  -2.626  1.00  0.00           C
ATOM     37  CG1 VAL     5      38.323  28.007  -2.583  1.00  0.00           C
ATOM     38  CG2 VAL     5      40.312  26.703  -3.275  1.00  0.00           C
ATOM     39  C   VAL     5      41.888  29.132  -3.571  1.00  0.00           C
ATOM     40  O   VAL     5      42.365  29.048  -4.709  1.00  0.00           O
ATOM     41  N   ASP     6      42.631  29.135  -2.454  1.00  0.00           N
ATOM     42  CA  ASP     6      44.050  29.491  -2.333  1.00  0.00           C
ATOM     43  CB  ASP     6      44.563  29.051  -0.962  1.00  0.00           C
ATOM     44  CG  ASP     6      43.802  29.685   0.177  1.00  0.00           C
ATOM     45  OD1 ASP     6      43.230  30.776  -0.021  1.00  0.00           O
ATOM     46  OD2 ASP     6      43.780  29.092   1.276  1.00  0.00           O
ATOM     47  C   ASP     6      45.002  28.939  -3.392  1.00  0.00           C
ATOM     48  O   ASP     6      46.000  29.586  -3.726  1.00  0.00           O
ATOM     49  N   GLY     7      44.714  27.759  -3.927  1.00  0.00           N
ATOM     50  CA  GLY     7      45.499  27.243  -5.027  1.00  0.00           C
ATOM     51  C   GLY     7      44.679  26.583  -6.115  1.00  0.00           C
ATOM     52  O   GLY     7      45.204  26.253  -7.183  1.00  0.00           O
ATOM     53  N   LEU     8      43.388  26.392  -5.863  1.00  0.00           N
ATOM     54  CA  LEU     8      42.554  25.516  -6.668  1.00  0.00           C
ATOM     55  CB  LEU     8      41.850  24.489  -5.777  1.00  0.00           C
ATOM     56  CG  LEU     8      41.471  23.134  -6.358  1.00  0.00           C
ATOM     57  CD1 LEU     8      42.728  22.383  -6.723  1.00  0.00           C
ATOM     58  CD2 LEU     8      40.651  22.351  -5.361  1.00  0.00           C
ATOM     59  C   LEU     8      41.523  26.318  -7.455  1.00  0.00           C
ATOM     60  O   LEU     8      41.207  27.459  -7.113  1.00  0.00           O
ATOM     61  N   LEU     9      41.008  25.706  -8.523  1.00  0.00           N
ATOM     62  CA  LEU     9      39.981  26.308  -9.377  1.00  0.00           C
ATOM     63  CB  LEU     9      40.390  26.257 -10.845  1.00  0.00           C
ATOM     64  CG  LEU     9      41.061  27.485 -11.472  1.00  0.00           C
ATOM     65  CD1 LEU     9      40.100  28.665 -11.501  1.00  0.00           C
ATOM     66  CD2 LEU     9      42.357  27.858 -10.761  1.00  0.00           C
ATOM     67  C   LEU     9      38.671  25.563  -9.136  1.00  0.00           C
ATOM     68  O   LEU     9      38.367  24.571  -9.797  1.00  0.00           O
ATOM     69  N   VAL    10      37.886  26.061  -8.188  1.00  0.00           N
ATOM     70  CA  VAL    10      36.643  25.417  -7.779  1.00  0.00           C
ATOM     71  CB  VAL    10      36.332  25.719  -6.307  1.00  0.00           C
ATOM     72  CG1 VAL    10      34.963  25.191  -5.928  1.00  0.00           C
ATOM     73  CG2 VAL    10      37.404  25.131  -5.412  1.00  0.00           C
ATOM     74  C   VAL    10      35.517  25.894  -8.683  1.00  0.00           C
ATOM     75  O   VAL    10      35.281  27.101  -8.812  1.00  0.00           O
ATOM     76  N   TYR    11      34.817  24.949  -9.309  1.00  0.00           N
ATOM     77  CA  TYR    11      33.699  25.257 -10.203  1.00  0.00           C
ATOM     78  CB  TYR    11      33.654  24.270 -11.360  1.00  0.00           C
ATOM     79  CG  TYR    11      34.539  24.627 -12.536  1.00  0.00           C
ATOM     80  CD1 TYR    11      35.432  25.690 -12.466  1.00  0.00           C
ATOM     81  CE1 TYR    11      36.242  26.015 -13.539  1.00  0.00           C
ATOM     82  CZ  TYR    11      36.162  25.274 -14.700  1.00  0.00           C
ATOM     83  OH  TYR    11      36.966  25.596 -15.769  1.00  0.00           O
ATOM     84  CE2 TYR    11      35.286  24.212 -14.794  1.00  0.00           C
ATOM     85  CD2 TYR    11      34.481  23.895 -13.717  1.00  0.00           C
ATOM     86  C   TYR    11      32.413  25.220  -9.386  1.00  0.00           C
ATOM     87  O   TYR    11      31.827  24.164  -9.163  1.00  0.00           O
ATOM     88  N   PHE    12      31.964  26.391  -8.943  1.00  0.00           N
ATOM     89  CA  PHE    12      30.799  26.444  -8.071  1.00  0.00           C
ATOM     90  CB  PHE    12      30.825  27.713  -7.223  1.00  0.00           C
ATOM     91  CG  PHE    12      30.154  27.563  -5.893  1.00  0.00           C
ATOM     92  CD1 PHE    12      30.830  27.005  -4.821  1.00  0.00           C
ATOM     93  CE1 PHE    12      30.217  26.866  -3.596  1.00  0.00           C
ATOM     94  CZ  PHE    12      28.912  27.286  -3.430  1.00  0.00           C
ATOM     95  CE2 PHE    12      28.227  27.839  -4.487  1.00  0.00           C
ATOM     96  CD2 PHE    12      28.847  27.979  -5.710  1.00  0.00           C
ATOM     97  C   PHE    12      29.510  26.395  -8.891  1.00  0.00           C
ATOM     98  O   PHE    12      29.423  27.022  -9.948  1.00  0.00           O
ATOM     99  N   PRO    13      28.487  25.668  -8.419  1.00  0.00           N
ATOM    100  CD  PRO    13      28.519  24.730  -7.282  1.00  0.00           C
ATOM    101  CG  PRO    13      27.159  24.086  -7.326  1.00  0.00           C
ATOM    102  CB  PRO    13      26.689  24.194  -8.724  1.00  0.00           C
ATOM    103  CA  PRO    13      27.245  25.540  -9.197  1.00  0.00           C
ATOM    104  C   PRO    13      26.237  26.656  -8.965  1.00  0.00           C
ATOM    105  O   PRO    13      25.057  26.496  -9.287  1.00  0.00           O
ATOM    106  N   TYR    14      26.672  27.779  -8.400  1.00  0.00           N
ATOM    107  CA  TYR    14      25.772  28.897  -8.147  1.00  0.00           C
ATOM    108  CB  TYR    14      25.414  28.985  -6.665  1.00  0.00           C
ATOM    109  CG  TYR    14      24.519  27.871  -6.170  1.00  0.00           C
ATOM    110  CD1 TYR    14      25.054  26.680  -5.701  1.00  0.00           C
ATOM    111  CE1 TYR    14      24.241  25.659  -5.247  1.00  0.00           C
ATOM    112  CZ  TYR    14      22.873  25.825  -5.257  1.00  0.00           C
ATOM    113  OH  TYR    14      22.060  24.811  -4.805  1.00  0.00           O
ATOM    114  CE2 TYR    14      22.315  27.000  -5.716  1.00  0.00           C
ATOM    115  CD2 TYR    14      23.138  28.016  -6.168  1.00  0.00           C
ATOM    116  C   TYR    14      26.419  30.195  -8.611  1.00  0.00           C
ATOM    117  O   TYR    14      27.454  30.166  -9.282  1.00  0.00           O
ATOM    118  N   ASP    15      25.818  31.334  -8.274  1.00  0.00           N
ATOM    119  CA  ASP    15      26.374  32.630  -8.643  1.00  0.00           C
ATOM    120  CB  ASP    15      25.325  33.470  -9.381  1.00  0.00           C
ATOM    121  CG  ASP    15      25.796  34.887  -9.636  1.00  0.00           C
ATOM    122  OD1 ASP    15      26.582  35.094 -10.583  1.00  0.00           O
ATOM    123  OD2 ASP    15      25.388  35.796  -8.882  1.00  0.00           O
ATOM    124  C   ASP    15      26.898  33.392  -7.434  1.00  0.00           C
ATOM    125  O   ASP    15      28.066  33.785  -7.408  1.00  0.00           O
ATOM    126  N   TYR    16      26.062  33.613  -6.427  1.00  0.00           N
ATOM    127  CA  TYR    16      26.471  34.303  -5.214  1.00  0.00           C
ATOM    128  CB  TYR    16      25.399  35.287  -4.748  1.00  0.00           C
ATOM    129  CG  TYR    16      25.788  36.088  -3.524  1.00  0.00           C
ATOM    130  CD1 TYR    16      27.004  36.761  -3.465  1.00  0.00           C
ATOM    131  CE1 TYR    16      27.362  37.499  -2.349  1.00  0.00           C
ATOM    132  CZ  TYR    16      26.499  37.567  -1.273  1.00  0.00           C
ATOM    133  OH  TYR    16      26.850  38.297  -0.159  1.00  0.00           O
ATOM    134  CE2 TYR    16      25.287  36.908  -1.305  1.00  0.00           C
ATOM    135  CD2 TYR    16      24.937  36.175  -2.427  1.00  0.00           C
ATOM    136  C   TYR    16      26.750  33.279  -4.125  1.00  0.00           C
ATOM    137  O   TYR    16      25.905  32.426  -3.837  1.00  0.00           O
ATOM    138  N   ILE    17      27.934  33.364  -3.534  1.00  0.00           N
ATOM    139  CA  ILE    17      28.299  32.520  -2.409  1.00  0.00           C
ATOM    140  CB  ILE    17      29.649  31.812  -2.622  1.00  0.00           C
ATOM    141  CG2 ILE    17      29.678  31.135  -3.970  1.00  0.00           C
ATOM    142  CG1 ILE    17      30.794  32.814  -2.519  1.00  0.00           C
ATOM    143  CD1 ILE    17      32.071  32.207  -2.028  1.00  0.00           C
ATOM    144  C   ILE    17      28.333  33.384  -1.160  1.00  0.00           C
ATOM    145  O   ILE    17      28.379  34.616  -1.218  1.00  0.00           O
ATOM    146  N   TYR    18      28.296  32.745  -0.057  1.00  0.00           N
ATOM    147  CA  TYR    18      28.345  33.521   1.169  1.00  0.00           C
ATOM    148  CB  TYR    18      27.611  32.782   2.280  1.00  0.00           C
ATOM    149  CG  TYR    18      26.204  32.404   1.891  1.00  0.00           C
ATOM    150  CD1 TYR    18      25.221  33.373   1.724  1.00  0.00           C
ATOM    151  CE1 TYR    18      23.935  33.024   1.360  1.00  0.00           C
ATOM    152  CZ  TYR    18      23.623  31.693   1.158  1.00  0.00           C
ATOM    153  OH  TYR    18      22.349  31.323   0.799  1.00  0.00           O
ATOM    154  CE2 TYR    18      24.583  30.717   1.316  1.00  0.00           C
ATOM    155  CD2 TYR    18      25.862  31.076   1.679  1.00  0.00           C
ATOM    156  C   TYR    18      29.795  33.774   1.565  1.00  0.00           C
ATOM    157  O   TYR    18      30.675  32.970   1.245  1.00  0.00           O
ATOM    158  N   PRO    19      30.076  34.901   2.230  1.00  0.00           N
ATOM    159  CD  PRO    19      29.187  36.052   2.466  1.00  0.00           C
ATOM    160  CG  PRO    19      30.141  37.198   2.568  1.00  0.00           C
ATOM    161  CB  PRO    19      31.373  36.631   3.174  1.00  0.00           C
ATOM    162  CA  PRO    19      31.471  35.213   2.593  1.00  0.00           C
ATOM    163  C   PRO    19      32.078  34.254   3.596  1.00  0.00           C
ATOM    164  O   PRO    19      33.306  34.137   3.652  1.00  0.00           O
ATOM    165  N   GLU    20      31.264  33.563   4.387  1.00  0.00           N
ATOM    166  CA  GLU    20      31.794  32.527   5.260  1.00  0.00           C
ATOM    167  CB  GLU    20      30.877  32.362   6.470  1.00  0.00           C
ATOM    168  CG  GLU    20      29.399  32.279   6.128  1.00  0.00           C
ATOM    169  CD  GLU    20      28.955  30.865   5.868  1.00  0.00           C
ATOM    170  OE1 GLU    20      29.712  29.948   6.237  1.00  0.00           O
ATOM    171  OE2 GLU    20      27.863  30.665   5.299  1.00  0.00           O
ATOM    172  C   GLU    20      31.973  31.205   4.525  1.00  0.00           C
ATOM    173  O   GLU    20      32.828  30.399   4.907  1.00  0.00           O
ATOM    174  N   GLN    21      31.174  30.968   3.481  1.00  0.00           N
ATOM    175  CA  GLN    21      31.251  29.722   2.727  1.00  0.00           C
ATOM    176  CB  GLN    21      30.037  29.598   1.810  1.00  0.00           C
ATOM    177  CG  GLN    21      29.655  28.181   1.463  1.00  0.00           C
ATOM    178  CD  GLN    21      28.398  28.125   0.631  1.00  0.00           C
ATOM    179  OE1 GLN    21      27.929  29.145   0.130  1.00  0.00           O
ATOM    180  NE2 GLN    21      27.838  26.934   0.485  1.00  0.00           N
ATOM    181  C   GLN    21      32.527  29.615   1.905  1.00  0.00           C
ATOM    182  O   GLN    21      32.934  28.502   1.563  1.00  0.00           O
ATOM    183  N   PHE    22      33.157  30.740   1.569  1.00  0.00           N
ATOM    184  CA  PHE    22      34.477  30.681   0.953  1.00  0.00           C
ATOM    185  CB  PHE    22      34.868  32.051   0.404  1.00  0.00           C
ATOM    186  CG  PHE    22      36.166  32.053  -0.342  1.00  0.00           C
ATOM    187  CD1 PHE    22      36.236  31.561  -1.632  1.00  0.00           C
ATOM    188  CE1 PHE    22      37.430  31.562  -2.325  1.00  0.00           C
ATOM    189  CZ  PHE    22      38.571  32.059  -1.729  1.00  0.00           C
ATOM    190  CE2 PHE    22      38.515  32.555  -0.444  1.00  0.00           C
ATOM    191  CD2 PHE    22      37.318  32.553   0.243  1.00  0.00           C
ATOM    192  C   PHE    22      35.518  30.192   1.948  1.00  0.00           C
ATOM    193  O   PHE    22      36.437  29.451   1.582  1.00  0.00           O
ATOM    194  N   SER    23      35.393  30.598   3.213  1.00  0.00           N
ATOM    195  CA  SER    23      36.322  30.145   4.236  1.00  0.00           C
ATOM    196  CB  SER    23      36.228  31.037   5.471  1.00  0.00           C
ATOM    197  OG  SER    23      34.880  31.284   5.818  1.00  0.00           O
ATOM    198  C   SER    23      36.087  28.698   4.631  1.00  0.00           C
ATOM    199  O   SER    23      37.004  28.059   5.154  1.00  0.00           O
ATOM    200  N   TYR    24      34.883  28.169   4.398  1.00  0.00           N
ATOM    201  CA  TYR    24      34.649  26.751   4.634  1.00  0.00           C
ATOM    202  CB  TYR    24      33.154  26.444   4.611  1.00  0.00           C
ATOM    203  CG  TYR    24      32.838  25.011   4.946  1.00  0.00           C
ATOM    204  CD1 TYR    24      32.810  24.585   6.265  1.00  0.00           C
ATOM    205  CE1 TYR    24      32.526  23.276   6.583  1.00  0.00           C
ATOM    206  CZ  TYR    24      32.263  22.380   5.578  1.00  0.00           C
ATOM    207  OH  TYR    24      31.978  21.078   5.888  1.00  0.00           O
ATOM    208  CE2 TYR    24      32.282  22.774   4.262  1.00  0.00           C
ATOM    209  CD2 TYR    24      32.564  24.082   3.954  1.00  0.00           C
ATOM    210  C   TYR    24      35.380  25.901   3.608  1.00  0.00           C
ATOM    211  O   TYR    24      35.906  24.835   3.938  1.00  0.00           O
ATOM    212  N   MET    25      35.416  26.352   2.353  1.00  0.00           N
ATOM    213  CA  MET    25      36.210  25.656   1.352  1.00  0.00           C
ATOM    214  CB  MET    25      35.757  26.057  -0.050  1.00  0.00           C
ATOM    215  CG  MET    25      34.420  25.471  -0.451  1.00  0.00           C
ATOM    216  SD  MET    25      33.875  26.016  -2.074  1.00  0.00           S
ATOM    217  CE  MET    25      33.470  27.720  -1.726  1.00  0.00           C
ATOM    218  C   MET    25      37.691  25.935   1.538  1.00  0.00           C
ATOM    219  O   MET    25      38.530  25.118   1.142  1.00  0.00           O
ATOM    220  N   ARG    26      38.032  27.074   2.139  1.00  0.00           N
ATOM    221  CA  ARG    26      39.431  27.376   2.410  1.00  0.00           C
ATOM    222  CB  ARG    26      39.586  28.867   2.704  1.00  0.00           C
ATOM    223  CG  ARG    26      40.982  29.285   3.108  1.00  0.00           C
ATOM    224  CD  ARG    26      41.255  30.722   2.715  1.00  0.00           C
ATOM    225  NE  ARG    26      40.123  31.595   3.006  1.00  0.00           N
ATOM    226  CZ  ARG    26      40.072  32.879   2.673  1.00  0.00           C
ATOM    227  NH1 ARG    26      41.094  33.438   2.041  1.00  0.00           N
ATOM    228  NH2 ARG    26      39.006  33.604   2.975  1.00  0.00           N
ATOM    229  C   ARG    26      39.963  26.535   3.563  1.00  0.00           C
ATOM    230  O   ARG    26      41.079  26.007   3.491  1.00  0.00           O
ATOM    231  N   GLU    27      39.175  26.384   4.630  1.00  0.00           N
ATOM    232  CA  GLU    27      39.610  25.594   5.775  1.00  0.00           C
ATOM    233  CB  GLU    27      38.793  25.952   7.015  1.00  0.00           C
ATOM    234  CG  GLU    27      39.216  27.244   7.689  1.00  0.00           C
ATOM    235  CD  GLU    27      40.437  27.075   8.567  1.00  0.00           C
ATOM    236  OE1 GLU    27      40.745  25.927   8.947  1.00  0.00           O
ATOM    237  OE2 GLU    27      41.089  28.091   8.883  1.00  0.00           O
ATOM    238  C   GLU    27      39.517  24.095   5.531  1.00  0.00           C
ATOM    239  O   GLU    27      40.149  23.327   6.260  1.00  0.00           O
ATOM    240  N   LEU    28      38.739  23.659   4.540  1.00  0.00           N
ATOM    241  CA  LEU    28      38.692  22.237   4.235  1.00  0.00           C
ATOM    242  CB  LEU    28      37.342  21.873   3.616  1.00  0.00           C
ATOM    243  CG  LEU    28      36.854  20.421   3.623  1.00  0.00           C
ATOM    244  CD1 LEU    28      35.343  20.429   3.673  1.00  0.00           C
ATOM    245  CD2 LEU    28      37.313  19.603   2.429  1.00  0.00           C
ATOM    246  C   LEU    28      39.838  21.838   3.319  1.00  0.00           C
ATOM    247  O   LEU    28      40.303  20.695   3.374  1.00  0.00           O
ATOM    248  N   LYS    29      40.306  22.762   2.478  1.00  0.00           N
ATOM    249  CA  LYS    29      41.500  22.507   1.681  1.00  0.00           C
ATOM    250  CB  LYS    29      41.641  23.565   0.591  1.00  0.00           C
ATOM    251  CG  LYS    29      42.548  23.166  -0.550  1.00  0.00           C
ATOM    252  CD  LYS    29      43.184  24.385  -1.182  1.00  0.00           C
ATOM    253  CE  LYS    29      44.162  23.992  -2.270  1.00  0.00           C
ATOM    254  NZ  LYS    29      45.172  23.013  -1.780  1.00  0.00           N
ATOM    255  C   LYS    29      42.748  22.470   2.550  1.00  0.00           C
ATOM    256  O   LYS    29      43.732  21.810   2.199  1.00  0.00           O
ATOM    257  N   ARG    30      42.723  23.162   3.691  1.00  0.00           N
ATOM    258  CA  ARG    30      43.826  23.119   4.642  1.00  0.00           C
ATOM    259  CB  ARG    30      43.632  24.216   5.693  1.00  0.00           C
ATOM    260  CG  ARG    30      44.868  24.575   6.499  1.00  0.00           C
ATOM    261  CD  ARG    30      44.671  25.869   7.269  1.00  0.00           C
ATOM    262  NE  ARG    30      45.037  27.037   6.471  1.00  0.00           N
ATOM    263  CZ  ARG    30      44.163  27.822   5.851  1.00  0.00           C
ATOM    264  NH1 ARG    30      44.587  28.863   5.148  1.00  0.00           N
ATOM    265  NH2 ARG    30      42.865  27.571   5.936  1.00  0.00           N
ATOM    266  C   ARG    30      43.964  21.754   5.307  1.00  0.00           C
ATOM    267  O   ARG    30      45.047  21.417   5.792  1.00  0.00           O
ATOM    268  N   THR    31      42.895  20.957   5.347  1.00  0.00           N
ATOM    269  CA  THR    31      43.015  19.598   5.859  1.00  0.00           C
ATOM    270  CB  THR    31      41.656  19.066   6.308  1.00  0.00           C
ATOM    271  CG2 THR    31      40.855  20.140   6.997  1.00  0.00           C
ATOM    272  OG1 THR    31      40.928  18.608   5.164  1.00  0.00           O
ATOM    273  C   THR    31      43.601  18.664   4.807  1.00  0.00           C
ATOM    274  O   THR    31      44.474  17.842   5.115  1.00  0.00           O
ATOM    275  N   LEU    32      43.127  18.776   3.565  1.00  0.00           N
ATOM    276  CA  LEU    32      43.419  17.769   2.550  1.00  0.00           C
ATOM    277  CB  LEU    32      42.476  17.940   1.364  1.00  0.00           C
ATOM    278  CG  LEU    32      40.985  17.857   1.687  1.00  0.00           C
ATOM    279  CD1 LEU    32      40.164  17.963   0.424  1.00  0.00           C
ATOM    280  CD2 LEU    32      40.676  16.572   2.417  1.00  0.00           C
ATOM    281  C   LEU    32      44.865  17.819   2.079  1.00  0.00           C
ATOM    282  O   LEU    32      45.430  16.777   1.726  1.00  0.00           O
ATOM    283  N   ASP    33      45.483  18.998   2.058  1.00  0.00           N
ATOM    284  CA  ASP    33      46.889  19.060   1.678  1.00  0.00           C
ATOM    285  CB  ASP    33      47.250  20.466   1.181  1.00  0.00           C
ATOM    286  CG  ASP    33      46.962  21.556   2.204  1.00  0.00           C
ATOM    287  OD1 ASP    33      46.381  21.268   3.268  1.00  0.00           O
ATOM    288  OD2 ASP    33      47.325  22.721   1.937  1.00  0.00           O
ATOM    289  C   ASP    33      47.802  18.630   2.817  1.00  0.00           C
ATOM    290  O   ASP    33      48.897  18.114   2.571  1.00  0.00           O
ATOM    291  N   ALA    34      47.369  18.829   4.059  1.00  0.00           N
ATOM    292  CA  ALA    34      48.131  18.394   5.220  1.00  0.00           C
ATOM    293  CB  ALA    34      47.749  19.227   6.444  1.00  0.00           C
ATOM    294  C   ALA    34      47.947  16.915   5.528  1.00  0.00           C
ATOM    295  O   ALA    34      48.659  16.403   6.402  1.00  0.00           O
ATOM    296  N   LYS    35      47.019  16.242   4.831  1.00  0.00           N
ATOM    297  CA  LYS    35      46.721  14.811   4.986  1.00  0.00           C
ATOM    298  CB  LYS    35      47.879  13.940   4.483  1.00  0.00           C
ATOM    299  CG  LYS    35      47.964  13.861   2.968  1.00  0.00           C
ATOM    300  CD  LYS    35      48.826  12.695   2.510  1.00  0.00           C
ATOM    301  CE  LYS    35      50.231  13.152   2.146  1.00  0.00           C
ATOM    302  NZ  LYS    35      51.050  12.046   1.577  1.00  0.00           N
ATOM    303  C   LYS    35      46.350  14.466   6.427  1.00  0.00           C
ATOM    304  O   LYS    35      46.841  13.496   7.009  1.00  0.00           O
ATOM    305  N   GLY    36      45.464  15.278   7.004  1.00  0.00           N
ATOM    306  CA  GLY    36      45.067  15.103   8.384  1.00  0.00           C
ATOM    307  C   GLY    36      43.586  15.339   8.558  1.00  0.00           C
ATOM    308  O   GLY    36      42.876  15.719   7.629  1.00  0.00           O
ATOM    309  N   HIE    37      43.134  15.143   9.790  1.00  0.00           N
ATOM    310  CA  HIE    37      41.714  15.133  10.110  1.00  0.00           C
ATOM    311  CB  HIE    37      41.479  14.328  11.380  1.00  0.00           C
ATOM    312  CG  HIE    37      42.203  13.019  11.400  1.00  0.00           C
ATOM    313  ND1 HIE    37      42.375  12.246  10.272  1.00  0.00           N
ATOM    314  CE1 HIE    37      43.045  11.155  10.586  1.00  0.00           C
ATOM    315  NE2 HIE    37      43.318  11.191  11.876  1.00  0.00           N
ATOM    316  CD2 HIE    37      42.804  12.348  12.408  1.00  0.00           C
ATOM    317  C   HIE    37      41.192  16.562  10.230  1.00  0.00           C
ATOM    318  O   HIE    37      41.846  17.532   9.846  1.00  0.00           O
ATOM    319  N   GLY    38      39.981  16.706  10.752  1.00  0.00           N
ATOM    320  CA  GLY    38      39.393  18.024  10.883  1.00  0.00           C
ATOM    321  C   GLY    38      38.006  18.002  11.481  1.00  0.00           C
ATOM    322  O   GLY    38      37.200  17.131  11.155  1.00  0.00           O
ATOM    323  N   VAL    39      37.720  18.952  12.367  1.00  0.00           N
ATOM    324  CA  VAL    39      36.440  19.026  13.067  1.00  0.00           C
ATOM    325  CB  VAL    39      36.584  18.826  14.582  1.00  0.00           C
ATOM    326  CG1 VAL    39      35.251  18.585  15.210  1.00  0.00           C
ATOM    327  CG2 VAL    39      37.504  17.670  14.897  1.00  0.00           C
ATOM    328  C   VAL    39      35.865  20.402  12.750  1.00  0.00           C
ATOM    329  O   VAL    39      36.136  21.381  13.448  1.00  0.00           O
ATOM    330  N   LEU    40      35.055  20.480  11.699  1.00  0.00           N
ATOM    331  CA  LEU    40      34.512  21.742  11.213  1.00  0.00           C
ATOM    332  CB  LEU    40      34.660  21.851   9.699  1.00  0.00           C
ATOM    333  CG  LEU    40      36.092  21.852   9.182  1.00  0.00           C
ATOM    334  CD1 LEU    40      36.141  21.219   7.815  1.00  0.00           C
ATOM    335  CD2 LEU    40      36.614  23.266   9.127  1.00  0.00           C
ATOM    336  C   LEU    40      33.045  21.855  11.590  1.00  0.00           C
ATOM    337  O   LEU    40      32.261  20.948  11.315  1.00  0.00           O
ATOM    338  N   GLU    41      32.673  22.968  12.207  1.00  0.00           N
ATOM    339  CA  GLU    41      31.282  23.256  12.521  1.00  0.00           C
ATOM    340  CB  GLU    41      31.142  23.769  13.951  1.00  0.00           C
ATOM    341  CG  GLU    41      29.809  24.408  14.237  1.00  0.00           C
ATOM    342  CD  GLU    41      29.864  25.334  15.421  1.00  0.00           C
ATOM    343  OE1 GLU    41      30.575  25.009  16.393  1.00  0.00           O
ATOM    344  OE2 GLU    41      29.199  26.388  15.382  1.00  0.00           O
ATOM    345  C   GLU    41      30.750  24.277  11.528  1.00  0.00           C
ATOM    346  O   GLU    41      31.346  25.342  11.343  1.00  0.00           O
ATOM    347  N   MET    42      29.623  23.953  10.897  1.00  0.00           N
ATOM    348  CA  MET    42      29.056  24.728   9.818  1.00  0.00           C
ATOM    349  CB  MET    42      29.566  24.228   8.472  1.00  0.00           C
ATOM    350  CG  MET    42      29.006  24.920   7.259  1.00  0.00           C
ATOM    351  SD  MET    42      29.465  26.635   7.038  1.00  0.00           S
ATOM    352  CE  MET    42      28.092  27.141   6.008  1.00  0.00           C
ATOM    353  C   MET    42      27.543  24.585   9.906  1.00  0.00           C
ATOM    354  O   MET    42      27.045  23.452   9.836  1.00  0.00           O
ATOM    355  N   PRO    43      26.799  25.696  10.022  1.00  0.00           N
ATOM    356  CD  PRO    43      27.263  27.084   9.896  1.00  0.00           C
ATOM    357  CG  PRO    43      25.992  27.846   9.805  1.00  0.00           C
ATOM    358  CB  PRO    43      25.035  27.107  10.666  1.00  0.00           C
ATOM    359  CA  PRO    43      25.409  25.627  10.501  1.00  0.00           C
ATOM    360  C   PRO    43      24.399  24.919   9.604  1.00  0.00           C
ATOM    361  O   PRO    43      23.670  24.046  10.085  1.00  0.00           O
ATOM    362  N   SER    44      23.621  26.215   9.716  1.00  0.00           N
ATOM    363  CA  SER    44      22.723  25.567   8.756  1.00  0.00           C
ATOM    364  CB  SER    44      21.404  25.189   9.427  1.00  0.00           C
ATOM    365  OG  SER    44      21.630  24.221  10.430  1.00  0.00           O
ATOM    366  C   SER    44      22.432  26.458   7.543  1.00  0.00           C
ATOM    367  O   SER    44      22.242  27.666   7.666  1.00  0.00           O
ATOM    368  N   GLY    45      22.372  25.848   6.358  1.00  0.00           N
ATOM    369  CA  GLY    45      22.009  26.536   5.115  1.00  0.00           C
ATOM    370  C   GLY    45      23.146  27.277   4.400  1.00  0.00           C
ATOM    371  O   GLY    45      22.916  27.878   3.356  1.00  0.00           O
ATOM    372  N   THR    46      24.382  27.208   4.894  1.00  0.00           N
ATOM    373  CA  THR    46      25.559  27.783   4.213  1.00  0.00           C
ATOM    374  CB  THR    46      26.576  28.315   5.223  1.00  0.00           C
ATOM    375  CG2 THR    46      26.008  29.410   6.120  1.00  0.00           C
ATOM    376  OG1 THR    46      26.940  27.227   6.018  1.00  0.00           O
ATOM    377  C   THR    46      26.253  26.803   3.264  1.00  0.00           C
ATOM    378  O   THR    46      27.290  27.133   2.707  1.00  0.00           O
ATOM    379  N   GLY    47      25.714  25.601   3.030  1.00  0.00           N
ATOM    380  CA  GLY    47      26.282  24.638   2.072  1.00  0.00           C
ATOM    381  C   GLY    47      27.513  23.871   2.576  1.00  0.00           C
ATOM    382  O   GLY    47      28.449  23.653   1.809  1.00  0.00           O
ATOM    383  N   LYS    48      26.178  23.841   2.858  1.00  0.00           N
ATOM    384  CA  LYS    48      27.322  23.088   3.360  1.00  0.00           C
ATOM    385  CB  LYS    48      27.097  22.729   4.828  1.00  0.00           C
ATOM    386  CG  LYS    48      28.158  21.828   5.432  1.00  0.00           C
ATOM    387  CD  LYS    48      27.751  21.338   6.807  1.00  0.00           C
ATOM    388  CE  LYS    48      26.697  20.256   6.705  1.00  0.00           C
ATOM    389  NZ  LYS    48      26.314  19.725   8.040  1.00  0.00           N
ATOM    390  C   LYS    48      27.553  21.835   2.529  1.00  0.00           C
ATOM    391  O   LYS    48      28.699  21.474   2.242  1.00  0.00           O
ATOM    392  N   THR    49      26.469  21.172   2.117  1.00  0.00           N
ATOM    393  CA  THR    49      26.585  19.940   1.349  1.00  0.00           C
ATOM    394  CB  THR    49      25.231  19.231   1.321  1.00  0.00           C
ATOM    395  CG2 THR    49      25.372  17.804   0.834  1.00  0.00           C
ATOM    396  OG1 THR    49      24.683  19.205   2.643  1.00  0.00           O
ATOM    397  C   THR    49      27.081  20.207  -0.065  1.00  0.00           C
ATOM    398  O   THR    49      27.794  19.379  -0.641  1.00  0.00           O
ATOM    399  N   VAL    50      26.755  21.370  -0.625  1.00  0.00           N
ATOM    400  CA  VAL    50      27.149  21.667  -1.995  1.00  0.00           C
ATOM    401  CB  VAL    50      26.043  22.477  -2.701  1.00  0.00           C
ATOM    402  CG1 VAL    50      26.118  23.955  -2.354  1.00  0.00           C
ATOM    403  CG2 VAL    50      26.058  22.246  -4.209  1.00  0.00           C
ATOM    404  C   VAL    50      28.496  22.383  -2.067  1.00  0.00           C
ATOM    405  O   VAL    50      29.123  22.397  -3.132  1.00  0.00           O
ATOM    406  N   SER    51      28.975  22.952  -0.958  1.00  0.00           N
ATOM    407  CA  SER    51      30.308  23.537  -0.936  1.00  0.00           C
ATOM    408  CB  SER    51      30.359  24.726   0.023  1.00  0.00           C
ATOM    409  OG  SER    51      30.141  24.304   1.354  1.00  0.00           O
ATOM    410  C   SER    51      31.372  22.534  -0.538  1.00  0.00           C
ATOM    411  O   SER    51      32.530  22.673  -0.950  1.00  0.00           O
ATOM    412  N   LEU    52      31.012  21.533   0.265  1.00  0.00           N
ATOM    413  CA  LEU    52      31.931  20.436   0.532  1.00  0.00           C
ATOM    414  CB  LEU    52      31.409  19.594   1.699  1.00  0.00           C
ATOM    415  CG  LEU    52      32.279  18.542   2.386  1.00  0.00           C
ATOM    416  CD1 LEU    52      31.875  18.469   3.836  1.00  0.00           C
ATOM    417  CD2 LEU    52      32.131  17.172   1.766  1.00  0.00           C
ATOM    418  C   LEU    52      32.120  19.579  -0.709  1.00  0.00           C
ATOM    419  O   LEU    52      33.207  19.035  -0.928  1.00  0.00           O
ATOM    420  N   LEU    53      31.076  19.447  -1.521  1.00  0.00           N
ATOM    421  CA  LEU    53      31.170  18.649  -2.734  1.00  0.00           C
ATOM    422  CB  LEU    53      29.785  18.147  -3.136  1.00  0.00           C
ATOM    423  CG  LEU    53      29.367  16.869  -2.419  1.00  0.00           C
ATOM    424  CD1 LEU    53      27.877  16.635  -2.538  1.00  0.00           C
ATOM    425  CD2 LEU    53      30.134  15.709  -2.995  1.00  0.00           C
ATOM    426  C   LEU    53      31.800  19.425  -3.879  1.00  0.00           C
ATOM    427  O   LEU    53      32.368  18.816  -4.786  1.00  0.00           O
ATOM    428  N   ALA    54      31.707  20.757  -3.864  1.00  0.00           N
ATOM    429  CA  ALA    54      32.332  21.540  -4.924  1.00  0.00           C
ATOM    430  CB  ALA    54      31.797  22.968  -4.925  1.00  0.00           C
ATOM    431  C   ALA    54      33.843  21.558  -4.790  1.00  0.00           C
ATOM    432  O   ALA    54      34.548  21.689  -5.793  1.00  0.00           O
ATOM    433  N   LEU    55      34.360  21.434  -3.568  1.00  0.00           N
ATOM    434  CA  LEU    55      35.802  21.488  -3.371  1.00  0.00           C
ATOM    435  CB  LEU    55      36.122  21.991  -1.968  1.00  0.00           C
ATOM    436  CG  LEU    55      37.614  21.970  -1.659  1.00  0.00           C
ATOM    437  CD1 LEU    55      38.328  23.034  -2.456  1.00  0.00           C
ATOM    438  CD2 LEU    55      37.837  22.176  -0.189  1.00  0.00           C
ATOM    439  C   LEU    55      36.459  20.134  -3.608  1.00  0.00           C
ATOM    440  O   LEU    55      37.420  20.036  -4.375  1.00  0.00           O
ATOM    441  N   ILE    56      35.952  19.083  -2.950  1.00  0.00           N
ATOM    442  CA  ILE    56      36.616  17.781  -2.962  1.00  0.00           C
ATOM    443  CB  ILE    56      36.019  16.871  -1.876  1.00  0.00           C
ATOM    444  CG2 ILE    56      36.723  15.530  -1.845  1.00  0.00           C
ATOM    445  CG1 ILE    56      36.152  17.528  -0.506  1.00  0.00           C
ATOM    446  CD1 ILE    56      35.652  16.677   0.633  1.00  0.00           C
ATOM    447  C   ILE    56      36.538  17.143  -4.342  1.00  0.00           C
ATOM    448  O   ILE    56      37.512  16.544  -4.819  1.00  0.00           O
ATOM    449  N   MET    57      35.392  17.276  -5.013  1.00  0.00           N
ATOM    450  CA  MET    57      35.277  16.779  -6.380  1.00  0.00           C
ATOM    451  CB  MET    57      33.817  16.823  -6.831  1.00  0.00           C
ATOM    452  CG  MET    57      33.526  16.201  -8.180  1.00  0.00           C
ATOM    453  SD  MET    57      31.825  16.506  -8.686  1.00  0.00           S
ATOM    454  CE  MET    57      31.955  16.307 -10.457  1.00  0.00           C
ATOM    455  C   MET    57      36.164  17.563  -7.338  1.00  0.00           C
ATOM    456  O   MET    57      36.667  16.997  -8.307  1.00  0.00           O
ATOM    457  N   ALA    58      36.408  18.843  -7.064  1.00  0.00           N
ATOM    458  CA  ALA    58      37.385  19.592  -7.842  1.00  0.00           C
ATOM    459  CB  ALA    58      37.041  21.082  -7.846  1.00  0.00           C
ATOM    460  C   ALA    58      38.808  19.407  -7.336  1.00  0.00           C
ATOM    461  O   ALA    58      39.755  19.762  -8.047  1.00  0.00           O
ATOM    462  N   TYR    59      38.981  18.870  -6.128  1.00  0.00           N
ATOM    463  CA  TYR    59      40.317  18.608  -5.608  1.00  0.00           C
ATOM    464  CB  TYR    59      40.271  18.447  -4.090  1.00  0.00           C
ATOM    465  CG  TYR    59      41.614  18.516  -3.404  1.00  0.00           C
ATOM    466  CD1 TYR    59      42.131  19.730  -2.979  1.00  0.00           C
ATOM    467  CE1 TYR    59      43.352  19.798  -2.347  1.00  0.00           C
ATOM    468  CZ  TYR    59      44.073  18.645  -2.132  1.00  0.00           C
ATOM    469  OH  TYR    59      45.292  18.711  -1.503  1.00  0.00           O
ATOM    470  CE2 TYR    59      43.583  17.427  -2.543  1.00  0.00           C
ATOM    471  CD2 TYR    59      42.360  17.369  -3.172  1.00  0.00           C
ATOM    472  C   TYR    59      40.927  17.372  -6.247  1.00  0.00           C
ATOM    473  O   TYR    59      42.143  17.311  -6.453  1.00  0.00           O
ATOM    474  N   GLN    60      40.101  16.377  -6.565  1.00  0.00           N
ATOM    475  CA  GLN    60      40.597  15.134  -7.136  1.00  0.00           C
ATOM    476  CB  GLN    60      39.603  14.006  -6.860  1.00  0.00           C
ATOM    477  CG  GLN    60      38.291  14.139  -7.596  1.00  0.00           C
ATOM    478  CD  GLN    60      37.325  13.037  -7.233  1.00  0.00           C
ATOM    479  OE1 GLN    60      37.191  12.676  -6.065  1.00  0.00           O
ATOM    480  NE2 GLN    60      36.648  12.490  -8.233  1.00  0.00           N
ATOM    481  C   GLN    60      40.880  15.229  -8.631  1.00  0.00           C
ATOM    482  O   GLN    60      41.301  14.232  -9.224  1.00  0.00           O
ATOM    483  N   ARG    61      40.659  16.385  -9.251  1.00  0.00           N
ATOM    484  CA  ARG    61      41.080  16.599 -10.630  1.00  0.00           C
ATOM    485  CB  ARG    61      40.120  17.552 -11.350  1.00  0.00           C
ATOM    486  CG  ARG    61      38.964  16.894 -12.094  1.00  0.00           C
ATOM    487  CD  ARG    61      37.951  16.307 -11.153  1.00  0.00           C
ATOM    488  NE  ARG    61      36.728  15.895 -11.828  1.00  0.00           N
ATOM    489  CZ  ARG    61      35.682  16.692 -12.010  1.00  0.00           C
ATOM    490  NH1 ARG    61      35.702  17.940 -11.561  1.00  0.00           N
ATOM    491  NH2 ARG    61      34.611  16.235 -12.633  1.00  0.00           N
ATOM    492  C   ARG    61      42.493  17.150 -10.728  1.00  0.00           C
ATOM    493  O   ARG    61      43.235  16.774 -11.643  1.00  0.00           O
ATOM    494  N   ALA    62      42.885  18.027  -9.806  1.00  0.00           N
ATOM    495  CA  ALA    62      44.208  18.635  -9.853  1.00  0.00           C
ATOM    496  CB  ALA    62      44.169  20.032  -9.237  1.00  0.00           C
ATOM    497  C   ALA    62      45.254  17.785  -9.147  1.00  0.00           C
ATOM    498  O   ALA    62      46.415  17.759  -9.567  1.00  0.00           O
ATOM    499  N   TYR    63      44.868  17.089  -8.080  1.00  0.00           N
ATOM    500  CA  TYR    63      45.741  16.157  -7.369  1.00  0.00           C
ATOM    501  CB  TYR    63      46.024  16.617  -5.941  1.00  0.00           C
ATOM    502  CG  TYR    63      46.573  18.021  -5.802  1.00  0.00           C
ATOM    503  CD1 TYR    63      45.722  19.117  -5.710  1.00  0.00           C
ATOM    504  CE1 TYR    63      46.218  20.400  -5.574  1.00  0.00           C
ATOM    505  CZ  TYR    63      47.580  20.596  -5.523  1.00  0.00           C
ATOM    506  OH  TYR    63      48.079  21.870  -5.389  1.00  0.00           O
ATOM    507  CE2 TYR    63      48.446  19.526  -5.606  1.00  0.00           C
ATOM    508  CD2 TYR    63      47.941  18.247  -5.741  1.00  0.00           C
ATOM    509  C   TYR    63      45.078  14.783  -7.362  1.00  0.00           C
ATOM    510  O   TYR    63      44.575  14.333  -6.323  1.00  0.00           O
ATOM    511  N   PRO    64      45.067  14.082  -8.498  1.00  0.00           N
ATOM    512  CD  PRO    64      45.822  14.342  -9.737  1.00  0.00           C
ATOM    513  CG  PRO    64      45.400  13.209 -10.652  1.00  0.00           C
ATOM    514  CB  PRO    64      44.152  12.629 -10.081  1.00  0.00           C
ATOM    515  CA  PRO    64      44.345  12.808  -8.574  1.00  0.00           C
ATOM    516  C   PRO    64      45.099  11.628  -7.984  1.00  0.00           C
ATOM    517  O   PRO    64      44.577  10.508  -8.011  1.00  0.00           O
ATOM    518  N   LEU    65      46.306  11.840  -7.463  1.00  0.00           N
ATOM    519  CA  LEU    65      47.064  10.781  -6.819  1.00  0.00           C
ATOM    520  CB  LEU    65      48.517  10.798  -7.305  1.00  0.00           C
ATOM    521  CG  LEU    65      48.709  10.739  -8.822  1.00  0.00           C
ATOM    522  CD1 LEU    65      50.185  10.760  -9.182  1.00  0.00           C
ATOM    523  CD2 LEU    65      48.030   9.507  -9.398  1.00  0.00           C
ATOM    524  C   LEU    65      47.043  10.871  -5.301  1.00  0.00           C
ATOM    525  O   LEU    65      47.324   9.871  -4.635  1.00  0.00           O
ATOM    526  N   GLU    66      46.722  12.037  -4.738  1.00  0.00           N
ATOM    527  CA  GLU    66      46.663  12.157  -3.288  1.00  0.00           C
ATOM    528  CB  GLU    66      47.002  13.584  -2.865  1.00  0.00           C
ATOM    529  CG  GLU    66      48.394  14.027  -3.276  1.00  0.00           C
ATOM    530  CD  GLU    66      48.869  15.249  -2.518  1.00  0.00           C
ATOM    531  OE1 GLU    66      50.060  15.296  -2.146  1.00  0.00           O
ATOM    532  OE2 GLU    66      48.050  16.164  -2.292  1.00  0.00           O
ATOM    533  C   GLU    66      45.298  11.745  -2.752  1.00  0.00           C
ATOM    534  O   GLU    66      45.214  11.085  -1.710  1.00  0.00           O
ATOM    535  N   VAL    67      44.224  12.124  -3.439  1.00  0.00           N
ATOM    536  CA  VAL    67      42.888  11.633  -3.125  1.00  0.00           C
ATOM    537  CB  VAL    67      41.943  12.757  -2.636  1.00  0.00           C
ATOM    538  CG1 VAL    67      42.485  13.382  -1.365  1.00  0.00           C
ATOM    539  CG2 VAL    67      41.758  13.824  -3.689  1.00  0.00           C
ATOM    540  C   VAL    67      42.338  10.942  -4.365  1.00  0.00           C
ATOM    541  O   VAL    67      42.660  11.306  -5.501  1.00  0.00           O
ATOM    542  N   THR    68      41.551   9.892  -4.141  1.00  0.00           N
ATOM    543  CA  THR    68      40.995   9.128  -5.252  1.00  0.00           C
ATOM    544  CB  THR    68      41.669   7.759  -5.372  1.00  0.00           C
ATOM    545  CG2 THR    68      43.086   7.884  -5.916  1.00  0.00           C
ATOM    546  OG1 THR    68      41.696   7.123  -4.088  1.00  0.00           O
ATOM    547  C   THR    68      39.493   8.938  -5.098  1.00  0.00           C
ATOM    548  O   THR    68      38.753   8.962  -6.086  1.00  0.00           O
ATOM    549  N   LYS    69      39.035   8.747  -3.864  1.00  0.00           N
ATOM    550  CA  LYS    69      37.650   8.394  -3.604  1.00  0.00           C
ATOM    551  CB  LYS    69      37.523   6.895  -3.310  1.00  0.00           C
ATOM    552  CG  LYS    69      36.121   6.427  -2.982  1.00  0.00           C
ATOM    553  CD  LYS    69      36.077   4.923  -2.778  1.00  0.00           C
ATOM    554  CE  LYS    69      36.565   4.183  -4.013  1.00  0.00           C
ATOM    555  NZ  LYS    69      36.484   2.705  -3.847  1.00  0.00           N
ATOM    556  C   LYS    69      37.147   9.208  -2.428  1.00  0.00           C
ATOM    557  O   LYS    69      37.831   9.312  -1.410  1.00  0.00           O
ATOM    558  N   LEU    70      35.964   9.791  -2.567  1.00  0.00           N
ATOM    559  CA  LEU    70      35.318  10.512  -1.480  1.00  0.00           C
ATOM    560  CB  LEU    70      34.744  11.839  -1.967  1.00  0.00           C
ATOM    561  CG  LEU    70      33.712  12.493  -1.047  1.00  0.00           C
ATOM    562  CD1 LEU    70      34.385  13.137   0.140  1.00  0.00           C
ATOM    563  CD2 LEU    70      32.898  13.506  -1.807  1.00  0.00           C
ATOM    564  C   LEU    70      34.220   9.636  -0.895  1.00  0.00           C
ATOM    565  O   LEU    70      33.277   9.260  -1.601  1.00  0.00           O
ATOM    566  N   ILE    71      34.351   9.289   0.376  1.00  0.00           N
ATOM    567  CA  ILE    71      33.309   8.581   1.108  1.00  0.00           C
ATOM    568  CB  ILE    71      33.909   7.490   2.011  1.00  0.00           C
ATOM    569  CG2 ILE    71      32.821   6.674   2.673  1.00  0.00           C
ATOM    570  CG1 ILE    71      34.815   6.577   1.191  1.00  0.00           C
ATOM    571  CD1 ILE    71      35.488   5.512   2.005  1.00  0.00           C
ATOM    572  C   ILE    71      32.532   9.605   1.915  1.00  0.00           C
ATOM    573  O   ILE    71      33.121  10.493   2.542  1.00  0.00           O
ATOM    574  N   TYR    72      31.206   9.497   1.896  1.00  0.00           N
ATOM    575  CA  TYR    72      30.325  10.487   2.508  1.00  0.00           C
ATOM    576  CB  TYR    72      29.645  11.325   1.433  1.00  0.00           C
ATOM    577  CG  TYR    72      29.093  12.652   1.897  1.00  0.00           C
ATOM    578  CD1 TYR    72      27.958  12.718   2.692  1.00  0.00           C
ATOM    579  CE1 TYR    72      27.451  13.923   3.105  1.00  0.00           C
ATOM    580  CZ  TYR    72      28.072  15.086   2.725  1.00  0.00           C
ATOM    581  OH  TYR    72      27.565  16.294   3.139  1.00  0.00           O
ATOM    582  CE2 TYR    72      29.192  15.052   1.927  1.00  0.00           C
ATOM    583  CD2 TYR    72      29.697  13.838   1.518  1.00  0.00           C
ATOM    584  C   TYR    72      29.320   9.734   3.371  1.00  0.00           C
ATOM    585  O   TYR    72      28.270   9.309   2.888  1.00  0.00           O
ATOM    586  N   CYS    73      29.634   9.578   4.651  1.00  0.00           N
ATOM    587  CA  CYS    73      28.738   8.914   5.590  1.00  0.00           C
ATOM    588  CB  CYS    73      29.518   8.319   6.756  1.00  0.00           C
ATOM    589  SG  CYS    73      30.615   6.978   6.290  1.00  0.00           S
ATOM    590  C   CYS    73      27.703   9.917   6.080  1.00  0.00           C
ATOM    591  O   CYS    73      28.032  10.846   6.821  1.00  0.00           O
ATOM    592  N   SER    74      26.456   9.731   5.670  1.00  0.00           N
ATOM    593  CA  SER    74      25.336  10.511   6.166  1.00  0.00           C
ATOM    594  CB  SER    74      24.412  10.937   5.023  1.00  0.00           C
ATOM    595  OG  SER    74      25.097  11.763   4.095  1.00  0.00           O
ATOM    596  C   SER    74      24.573   9.696   7.201  1.00  0.00           C
ATOM    597  O   SER    74      24.901   8.540   7.473  1.00  0.00           O
ATOM    598  N   ARG    75      23.547  10.315   7.785  1.00  0.00           N
ATOM    599  CA  ARG    75      22.841   9.683   8.897  1.00  0.00           C
ATOM    600  CB  ARG    75      21.995  10.716   9.638  1.00  0.00           C
ATOM    601  CG  ARG    75      22.747  11.428  10.745  1.00  0.00           C
ATOM    602  CD  ARG    75      21.808  11.974  11.803  1.00  0.00           C
ATOM    603  NE  ARG    75      22.461  12.056  13.106  1.00  0.00           N
ATOM    604  CZ  ARG    75      21.835  12.340  14.243  1.00  0.00           C
ATOM    605  NH1 ARG    75      22.515  12.396  15.382  1.00  0.00           N
ATOM    606  NH2 ARG    75      20.529  12.570  14.246  1.00  0.00           N
ATOM    607  C   ARG    75      21.983   8.516   8.422  1.00  0.00           C
ATOM    608  O   ARG    75      22.208   7.368   8.817  1.00  0.00           O
ATOM    609  N   THR    76      20.998   8.783   7.568  1.00  0.00           N
ATOM    610  CA  THR    76      20.125   7.727   7.077  1.00  0.00           C
ATOM    611  CB  THR    76      18.915   7.527   8.002  1.00  0.00           C
ATOM    612  CG2 THR    76      18.062   8.773   8.074  1.00  0.00           C
ATOM    613  OG1 THR    76      18.127   6.428   7.531  1.00  0.00           O
ATOM    614  C   THR    76      19.700   8.031   5.646  1.00  0.00           C
ATOM    615  O   THR    76      20.137   9.010   5.032  1.00  0.00           O
ATOM    616  N   VAL    77      18.828   7.169   5.130  1.00  0.00           N
ATOM    617  CA  VAL    77      18.449   7.056   3.718  1.00  0.00           C
ATOM    618  CB  VAL    77      17.545   5.819   3.538  1.00  0.00           C
ATOM    619  CG1 VAL    77      17.425   5.410   2.082  1.00  0.00           C
ATOM    620  CG2 VAL    77      18.078   4.666   4.370  1.00  0.00           C
ATOM    621  C   VAL    77      17.806   8.309   3.109  1.00  0.00           C
ATOM    622  O   VAL    77      18.037   8.554   1.914  1.00  0.00           O
ATOM    623  N   PRO    78      17.001   9.128   3.823  1.00  0.00           N
ATOM    624  CD  PRO    78      16.080   8.810   4.936  1.00  0.00           C
ATOM    625  CG  PRO    78      15.015   9.861   4.835  1.00  0.00           C
ATOM    626  CB  PRO    78      15.680  11.022   4.276  1.00  0.00           C
ATOM    627  CA  PRO    78      16.616  10.425   3.223  1.00  0.00           C
ATOM    628  C   PRO    78      17.776  11.357   2.911  1.00  0.00           C
ATOM    629  O   PRO    78      17.791  11.964   1.832  1.00  0.00           O
ATOM    630  N   GLU    79      18.756  11.487   3.803  1.00  0.00           N
ATOM    631  CA  GLU    79      19.902  12.328   3.482  1.00  0.00           C
ATOM    632  CB  GLU    79      20.601  12.812   4.753  1.00  0.00           C
ATOM    633  CG  GLU    79      19.685  13.495   5.747  1.00  0.00           C
ATOM    634  CD  GLU    79      19.258  12.568   6.853  1.00  0.00           C
ATOM    635  OE1 GLU    79      18.668  13.045   7.845  1.00  0.00           O
ATOM    636  OE2 GLU    79      19.528  11.359   6.730  1.00  0.00           O
ATOM    637  C   GLU    79      20.916  11.634   2.588  1.00  0.00           C
ATOM    638  O   GLU    79      21.808  12.305   2.062  1.00  0.00           O
ATOM    639  N   ILE    80      20.821  10.316   2.412  1.00  0.00           N
ATOM    640  CA  ILE    80      21.632   9.653   1.398  1.00  0.00           C
ATOM    641  CB  ILE    80      21.587   8.127   1.594  1.00  0.00           C
ATOM    642  CG2 ILE    80      22.202   7.399   0.412  1.00  0.00           C
ATOM    643  CG1 ILE    80      22.312   7.733   2.878  1.00  0.00           C
ATOM    644  CD1 ILE    80      22.159   6.278   3.237  1.00  0.00           C
ATOM    645  C   ILE    80      21.167  10.064   0.008  1.00  0.00           C
ATOM    646  O   ILE    80      21.976  10.387  -0.868  1.00  0.00           O
ATOM    647  N   GLU    81      19.849  10.100  -0.200  1.00  0.00           N
ATOM    648  CA  GLU    81      19.306  10.493  -1.492  1.00  0.00           C
ATOM    649  CB  GLU    81      17.843  10.057  -1.586  1.00  0.00           C
ATOM    650  CG  GLU    81      17.662   8.561  -1.743  1.00  0.00           C
ATOM    651  CD  GLU    81      17.805   8.108  -3.179  1.00  0.00           C
ATOM    652  OE1 GLU    81      17.027   8.583  -4.032  1.00  0.00           O
ATOM    653  OE2 GLU    81      18.702   7.287  -3.459  1.00  0.00           O
ATOM    654  C   GLU    81      19.428  11.991  -1.724  1.00  0.00           C
ATOM    655  O   GLU    81      19.444  12.440  -2.874  1.00  0.00           O
ATOM    656  N   LYS    82      19.515  12.780  -0.651  1.00  0.00           N
ATOM    657  CA  LYS    82      19.596  14.228  -0.807  1.00  0.00           C
ATOM    658  CB  LYS    82      19.235  14.917   0.507  1.00  0.00           C
ATOM    659  CG  LYS    82      18.835  16.368   0.348  1.00  0.00           C
ATOM    660  CD  LYS    82      17.962  16.823   1.503  1.00  0.00           C
ATOM    661  CE  LYS    82      17.451  18.237   1.284  1.00  0.00           C
ATOM    662  NZ  LYS    82      16.467  18.644   2.323  1.00  0.00           N
ATOM    663  C   LYS    82      20.979  14.661  -1.274  1.00  0.00           C
ATOM    664  O   LYS    82      21.101  15.617  -2.047  1.00  0.00           O
ATOM    665  N   VAL    83      22.028  13.972  -0.819  1.00  0.00           N
ATOM    666  CA  VAL    83      23.392  14.335  -1.190  1.00  0.00           C
ATOM    667  CB  VAL    83      24.390  13.624  -0.254  1.00  0.00           C
ATOM    668  CG1 VAL    83      25.818  13.713  -0.764  1.00  0.00           C
ATOM    669  CG2 VAL    83      24.310  14.222   1.132  1.00  0.00           C
ATOM    670  C   VAL    83      23.651  14.017  -2.659  1.00  0.00           C
ATOM    671  O   VAL    83      24.310  14.789  -3.370  1.00  0.00           O
ATOM    672  N   ILE    84      23.091  12.908  -3.149  1.00  0.00           N
ATOM    673  CA  ILE    84      23.279  12.509  -4.540  1.00  0.00           C
ATOM    674  CB  ILE    84      22.791  11.058  -4.727  1.00  0.00           C
ATOM    675  CG2 ILE    84      22.603  10.705  -6.185  1.00  0.00           C
ATOM    676  CG1 ILE    84      23.810  10.090  -4.135  1.00  0.00           C
ATOM    677  CD1 ILE    84      25.170  10.192  -4.779  1.00  0.00           C
ATOM    678  C   ILE    84      22.586  13.489  -5.483  1.00  0.00           C
ATOM    679  O   ILE    84      23.126  13.851  -6.535  1.00  0.00           O
ATOM    680  N   GLU    85      21.411  13.991  -5.091  1.00  0.00           N
ATOM    681  CA  GLU    85      20.734  15.004  -5.893  1.00  0.00           C
ATOM    682  CB  GLU    85      19.289  15.172  -5.430  1.00  0.00           C
ATOM    683  CG  GLU    85      18.372  14.032  -5.846  1.00  0.00           C
ATOM    684  CD  GLU    85      18.587  13.600  -7.287  1.00  0.00           C
ATOM    685  OE1 GLU    85      19.118  12.491  -7.502  1.00  0.00           O
ATOM    686  OE2 GLU    85      18.226  14.369  -8.202  1.00  0.00           O
ATOM    687  C   GLU    85      21.449  16.350  -5.858  1.00  0.00           C
ATOM    688  O   GLU    85      21.255  17.158  -6.770  1.00  0.00           O
ATOM    689  N   GLU    86      22.264  16.609  -4.837  1.00  0.00           N
ATOM    690  CA  GLU    86      23.155  17.761  -4.858  1.00  0.00           C
ATOM    691  CB  GLU    86      23.546  18.172  -3.435  1.00  0.00           C
ATOM    692  CG  GLU    86      22.380  18.561  -2.544  1.00  0.00           C
ATOM    693  CD  GLU    86      22.084  20.045  -2.571  1.00  0.00           C
ATOM    694  OE1 GLU    86      23.024  20.836  -2.785  1.00  0.00           O
ATOM    695  OE2 GLU    86      20.910  20.422  -2.372  1.00  0.00           O
ATOM    696  C   GLU    86      24.420  17.508  -5.666  1.00  0.00           C
ATOM    697  O   GLU    86      25.205  18.438  -5.864  1.00  0.00           O
ATOM    698  N   LEU    87      24.633  16.276  -6.129  1.00  0.00           N
ATOM    699  CA  LEU    87      25.802  15.931  -6.923  1.00  0.00           C
ATOM    700  CB  LEU    87      26.360  14.576  -6.474  1.00  0.00           C
ATOM    701  CG  LEU    87      27.748  14.181  -6.964  1.00  0.00           C
ATOM    702  CD1 LEU    87      28.764  15.222  -6.553  1.00  0.00           C
ATOM    703  CD2 LEU    87      28.129  12.819  -6.428  1.00  0.00           C
ATOM    704  C   LEU    87      25.514  15.889  -8.415  1.00  0.00           C
ATOM    705  O   LEU    87      26.405  16.196  -9.213  1.00  0.00           O
ATOM    706  N   ARG    88      24.294  15.510  -8.812  1.00  0.00           N
ATOM    707  CA  ARG    88      23.893  15.669 -10.208  1.00  0.00           C
ATOM    708  CB  ARG    88      22.548  14.993 -10.465  1.00  0.00           C
ATOM    709  CG  ARG    88      22.445  13.560 -10.003  1.00  0.00           C
ATOM    710  CD  ARG    88      21.023  13.059 -10.183  1.00  0.00           C
ATOM    711  NE  ARG    88      20.835  12.400 -11.469  1.00  0.00           N
ATOM    712  CZ  ARG    88      20.662  11.093 -11.617  1.00  0.00           C
ATOM    713  NH1 ARG    88      20.650  10.303 -10.555  1.00  0.00           N
ATOM    714  NH2 ARG    88      20.499  10.574 -12.826  1.00  0.00           N
ATOM    715  C   ARG    88      23.813  17.140 -10.588  1.00  0.00           C
ATOM    716  O   ARG    88      24.170  17.515 -11.710  1.00  0.00           O
ATOM    717  N   LYS    89      23.345  17.982  -9.663  1.00  0.00           N
ATOM    718  CA  LYS    89      23.274  19.420  -9.900  1.00  0.00           C
ATOM    719  CB  LYS    89      22.537  20.094  -8.746  1.00  0.00           C
ATOM    720  CG  LYS    89      21.791  21.359  -9.118  1.00  0.00           C
ATOM    721  CD  LYS    89      20.941  21.848  -7.952  1.00  0.00           C
ATOM    722  CE  LYS    89      19.963  20.775  -7.491  1.00  0.00           C
ATOM    723  NZ  LYS    89      19.115  21.235  -6.361  1.00  0.00           N
ATOM    724  C   LYS    89      24.657  20.033 -10.073  1.00  0.00           C
ATOM    725  O   LYS    89      24.806  21.048 -10.758  1.00  0.00           O
ATOM    726  N   LEU    90      25.674  19.432  -9.462  1.00  0.00           N
ATOM    727  CA  LEU    90      27.055  19.835  -9.678  1.00  0.00           C
ATOM    728  CB  LEU    90      27.891  19.505  -8.439  1.00  0.00           C
ATOM    729  CG  LEU    90      29.375  19.862  -8.436  1.00  0.00           C
ATOM    730  CD1 LEU    90      29.541  21.355  -8.565  1.00  0.00           C
ATOM    731  CD2 LEU    90      30.033  19.358  -7.171  1.00  0.00           C
ATOM    732  C   LEU    90      27.658  19.174 -10.907  1.00  0.00           C
ATOM    733  O   LEU    90      28.486  19.788 -11.591  1.00  0.00           O
ATOM    734  N   LEU    91      27.252  17.943 -11.219  1.00  0.00           N
ATOM    735  CA  LEU    91      27.777  17.277 -12.405  1.00  0.00           C
ATOM    736  CB  LEU    91      27.519  15.774 -12.335  1.00  0.00           C
ATOM    737  CG  LEU    91      28.240  15.002 -13.444  1.00  0.00           C
ATOM    738  CD1 LEU    91      29.729  15.109 -13.244  1.00  0.00           C
ATOM    739  CD2 LEU    91      27.807  13.553 -13.509  1.00  0.00           C
ATOM    740  C   LEU    91      27.178  17.849 -13.684  1.00  0.00           C
ATOM    741  O   LEU    91      27.903  18.077 -14.658  1.00  0.00           O
ATOM    742  N   ASN    92      25.862  18.084 -13.702  1.00  0.00           N
ATOM    743  CA  ASN    92      25.220  18.645 -14.888  1.00  0.00           C
ATOM    744  CB  ASN    92      23.700  18.570 -14.764  1.00  0.00           C
ATOM    745  CG  ASN    92      23.186  17.146 -14.768  1.00  0.00           C
ATOM    746  OD1 ASN    92      22.124  16.856 -14.218  1.00  0.00           O
ATOM    747  ND2 ASN    92      23.942  16.247 -15.385  1.00  0.00           N
ATOM    748  C   ASN    92      25.652  20.084 -15.136  1.00  0.00           C
ATOM    749  O   ASN    92      25.637  20.542 -16.283  1.00  0.00           O
ATOM    750  N   PHE    93      26.019  20.811 -14.078  1.00  0.00           N
ATOM    751  CA  PHE    93      26.663  22.107 -14.261  1.00  0.00           C
ATOM    752  CB  PHE    93      26.824  22.813 -12.911  1.00  0.00           C
ATOM    753  CG  PHE    93      27.893  23.870 -12.902  1.00  0.00           C
ATOM    754  CD1 PHE    93      27.690  25.083 -13.542  1.00  0.00           C
ATOM    755  CE1 PHE    93      28.670  26.057 -13.540  1.00  0.00           C
ATOM    756  CZ  PHE    93      29.868  25.827 -12.891  1.00  0.00           C
ATOM    757  CE2 PHE    93      30.083  24.627 -12.242  1.00  0.00           C
ATOM    758  CD2 PHE    93      29.100  23.657 -12.246  1.00  0.00           C
ATOM    759  C   PHE    93      28.009  21.946 -14.950  1.00  0.00           C
ATOM    760  O   PHE    93      28.378  22.757 -15.808  1.00  0.00           O
ATOM    761  N   TYR    94      28.754  20.901 -14.595  1.00  0.00           N
ATOM    762  CA  TYR    94      30.007  20.610 -15.279  1.00  0.00           C
ATOM    763  CB  TYR    94      30.831  19.622 -14.452  1.00  0.00           C
ATOM    764  CG  TYR    94      32.305  19.597 -14.780  1.00  0.00           C
ATOM    765  CD1 TYR    94      33.191  20.455 -14.140  1.00  0.00           C
ATOM    766  CE1 TYR    94      34.546  20.428 -14.431  1.00  0.00           C
ATOM    767  CZ  TYR    94      35.024  19.538 -15.372  1.00  0.00           C
ATOM    768  OH  TYR    94      36.366  19.507 -15.667  1.00  0.00           O
ATOM    769  CE2 TYR    94      34.161  18.675 -16.017  1.00  0.00           C
ATOM    770  CD2 TYR    94      32.812  18.710 -15.719  1.00  0.00           C
ATOM    771  C   TYR    94      29.767  20.061 -16.680  1.00  0.00           C
ATOM    772  O   TYR    94      30.646  20.183 -17.540  1.00  0.00           O
ATOM    773  N   GLU    95      28.596  19.470 -16.929  1.00  0.00           N
ATOM    774  CA  GLU    95      28.253  19.027 -18.275  1.00  0.00           C
ATOM    775  CB  GLU    95      27.049  18.085 -18.234  1.00  0.00           C
ATOM    776  CG  GLU    95      27.315  16.740 -17.581  1.00  0.00           C
ATOM    777  CD  GLU    95      28.274  15.883 -18.372  1.00  0.00           C
ATOM    778  OE1 GLU    95      27.850  15.311 -19.398  1.00  0.00           O
ATOM    779  OE2 GLU    95      29.451  15.775 -17.968  1.00  0.00           O
ATOM    780  C   GLU    95      27.957  20.210 -19.189  1.00  0.00           C
ATOM    781  O   GLU    95      28.266  20.168 -20.383  1.00  0.00           O
ATOM    782  N   LYS    96      27.347  21.268 -18.648  1.00  0.00           N
ATOM    783  CA  LYS    96      27.055  22.448 -19.455  1.00  0.00           C
ATOM    784  CB  LYS    96      25.938  23.264 -18.802  1.00  0.00           C
ATOM    785  CG  LYS    96      25.462  24.455 -19.625  1.00  0.00           C
ATOM    786  CD  LYS    96      25.886  25.780 -19.008  1.00  0.00           C
ATOM    787  CE  LYS    96      25.687  26.932 -19.980  1.00  0.00           C
ATOM    788  NZ  LYS    96      26.298  28.197 -19.485  1.00  0.00           N
ATOM    789  C   LYS    96      28.299  23.306 -19.658  1.00  0.00           C
ATOM    790  O   LYS    96      28.526  23.829 -20.752  1.00  0.00           O
ATOM    791  N   GLN    97      29.114  23.456 -18.611  1.00  0.00           N
ATOM    792  CA  GLN    97      30.247  24.379 -18.658  1.00  0.00           C
ATOM    793  CB  GLN    97      30.748  24.654 -17.239  1.00  0.00           C
ATOM    794  CG  GLN    97      31.861  25.681 -17.144  1.00  0.00           C
ATOM    795  CD  GLN    97      31.427  27.054 -17.612  1.00  0.00           C
ATOM    796  OE1 GLN    97      31.774  27.488 -18.710  1.00  0.00           O
ATOM    797  NE2 GLN    97      30.667  27.748 -16.774  1.00  0.00           N
ATOM    798  C   GLN    97      31.377  23.848 -19.530  1.00  0.00           C
ATOM    799  O   GLN    97      32.027  24.617 -20.247  1.00  0.00           O
ATOM    800  N   GLU    98      31.619  22.537 -19.498  1.00  0.00           N
ATOM    801  CA  GLU    98      32.698  21.949 -20.278  1.00  0.00           C
ATOM    802  CB  GLU    98      33.469  20.933 -19.429  1.00  0.00           C
ATOM    803  CG  GLU    98      34.155  21.544 -18.217  1.00  0.00           C
ATOM    804  CD  GLU    98      35.414  22.308 -18.572  1.00  0.00           C
ATOM    805  OE1 GLU    98      36.132  21.878 -19.500  1.00  0.00           O
ATOM    806  OE2 GLU    98      35.689  23.340 -17.922  1.00  0.00           O
ATOM    807  C   GLU    98      32.224  21.278 -21.557  1.00  0.00           C
ATOM    808  O   GLU    98      33.021  21.139 -22.495  1.00  0.00           O
ATOM    809  N   GLY    99      30.962  20.860 -21.627  1.00  0.00           N
ATOM    810  CA  GLY    99      30.422  20.289 -22.845  1.00  0.00           C
ATOM    811  C   GLY    99      30.835  18.865 -23.130  1.00  0.00           C
ATOM    812  O   GLY    99      30.626  18.385 -24.248  1.00  0.00           O
ATOM    813  N   GLU   100      31.412  18.166 -22.152  1.00  0.00           N
ATOM    814  CA  GLU   100      31.956  16.833 -22.388  1.00  0.00           C
ATOM    815  CB  GLU   100      33.473  16.828 -22.186  1.00  0.00           C
ATOM    816  CG  GLU   100      34.210  17.986 -22.835  1.00  0.00           C
ATOM    817  CD  GLU   100      35.615  18.153 -22.296  1.00  0.00           C
ATOM    818  OE1 GLU   100      36.058  17.292 -21.507  1.00  0.00           O
ATOM    819  OE2 GLU   100      36.276  19.148 -22.659  1.00  0.00           O
ATOM    820  C   GLU   100      31.319  15.804 -21.465  1.00  0.00           C
ATOM    821  O   GLU   100      30.376  16.114 -20.730  1.00  0.00           O
ATOM    822  N   LYS   101      31.828  14.577 -21.505  1.00  0.00           N
ATOM    823  CA  LYS   101      31.451  13.524 -20.576  1.00  0.00           C
ATOM    824  CB  LYS   101      30.894  12.300 -21.312  1.00  0.00           C
ATOM    825  CG  LYS   101      29.732  12.611 -22.243  1.00  0.00           C
ATOM    826  CD  LYS   101      28.430  12.789 -21.478  1.00  0.00           C
ATOM    827  CE  LYS   101      27.835  11.450 -21.074  1.00  0.00           C
ATOM    828  NZ  LYS   101      27.436  10.648 -22.263  1.00  0.00           N
ATOM    829  C   LYS   101      32.671  13.140 -19.751  1.00  0.00           C
ATOM    830  O   LYS   101      33.811  13.459 -20.107  1.00  0.00           O
ATOM    831  N   LEU   102      32.430  12.455 -18.636  1.00  0.00           N
ATOM    832  CA  LEU   102      33.488  12.186 -17.675  1.00  0.00           C
ATOM    833  CB  LEU   102      33.305  13.039 -16.412  1.00  0.00           C
ATOM    834  CG  LEU   102      33.285  14.555 -16.570  1.00  0.00           C
ATOM    835  CD1 LEU   102      32.849  15.160 -15.269  1.00  0.00           C
ATOM    836  CD2 LEU   102      34.647  15.081 -16.987  1.00  0.00           C
ATOM    837  C   LEU   102      33.509  10.720 -17.275  1.00  0.00           C
ATOM    838  O   LEU   102      32.474  10.046 -17.307  1.00  0.00           O
ATOM    839  N   PRO   103      34.680  10.196 -16.891  1.00  0.00           N
ATOM    840  CD  PRO   103      36.023  10.693 -17.245  1.00  0.00           C
ATOM    841  CG  PRO   103      36.945   9.640 -16.690  1.00  0.00           C
ATOM    842  CB  PRO   103      36.141   8.393 -16.556  1.00  0.00           C
ATOM    843  CA  PRO   103      34.738   8.892 -16.200  1.00  0.00           C
ATOM    844  C   PRO   103      34.529   9.063 -14.698  1.00  0.00           C
ATOM    845  O   PRO   103      35.424   8.859 -13.865  1.00  0.00           O
ATOM    846  N   PHE   104      33.308   9.445 -14.334  1.00  0.00           N
ATOM    847  CA  PHE   104      32.982   9.864 -12.976  1.00  0.00           C
ATOM    848  CB  PHE   104      32.926  11.390 -12.885  1.00  0.00           C
ATOM    849  CG  PHE   104      32.689  11.916 -11.502  1.00  0.00           C
ATOM    850  CD1 PHE   104      33.748  12.097 -10.630  1.00  0.00           C
ATOM    851  CE1 PHE   104      33.535  12.593  -9.361  1.00  0.00           C
ATOM    852  CZ  PHE   104      32.260  12.914  -8.951  1.00  0.00           C
ATOM    853  CE2 PHE   104      31.199  12.750  -9.809  1.00  0.00           C
ATOM    854  CD2 PHE   104      31.415  12.257 -11.081  1.00  0.00           C
ATOM    855  C   PHE   104      31.645   9.243 -12.603  1.00  0.00           C
ATOM    856  O   PHE   104      30.612   9.620 -13.164  1.00  0.00           O
ATOM    857  N   LEU   105      31.657   8.302 -11.665  1.00  0.00           N
ATOM    858  CA  LEU   105      30.430   7.677 -11.197  1.00  0.00           C
ATOM    859  CB  LEU   105      30.355   6.183 -11.572  1.00  0.00           C
ATOM    860  CG  LEU   105      31.182   5.102 -10.875  1.00  0.00           C
ATOM    861  CD1 LEU   105      30.543   3.753 -11.111  1.00  0.00           C
ATOM    862  CD2 LEU   105      32.610   5.088 -11.381  1.00  0.00           C
ATOM    863  C   LEU   105      30.307   7.843  -9.692  1.00  0.00           C
ATOM    864  O   LEU   105      31.301   7.776  -8.963  1.00  0.00           O
ATOM    865  N   GLY   106      29.089   8.089  -9.242  1.00  0.00           N
ATOM    866  CA  GLY   106      28.791   8.223  -7.826  1.00  0.00           C
ATOM    867  C   GLY   106      27.632   7.317  -7.465  1.00  0.00           C
ATOM    868  O   GLY   106      26.642   7.250  -8.194  1.00  0.00           O
ATOM    869  N   LEU   107      27.760   6.625  -6.344  1.00  0.00           N
ATOM    870  CA  LEU   107      26.801   5.608  -5.959  1.00  0.00           C
ATOM    871  CB  LEU   107      27.508   4.274  -5.756  1.00  0.00           C
ATOM    872  CG  LEU   107      28.129   3.674  -7.002  1.00  0.00           C
ATOM    873  CD1 LEU   107      29.369   2.922  -6.607  1.00  0.00           C
ATOM    874  CD2 LEU   107      27.133   2.758  -7.670  1.00  0.00           C
ATOM    875  C   LEU   107      26.050   6.017  -4.702  1.00  0.00           C
ATOM    876  O   LEU   107      26.215   7.118  -4.176  1.00  0.00           O
ATOM    877  N   ALA   108      25.211   5.106  -4.226  1.00  0.00           N
ATOM    878  CA  ALA   108      24.556   5.228  -2.937  1.00  0.00           C
ATOM    879  CB  ALA   108      23.269   6.050  -3.026  1.00  0.00           C
ATOM    880  C   ALA   108      24.263   3.822  -2.447  1.00  0.00           C
ATOM    881  O   ALA   108      23.780   2.984  -3.212  1.00  0.00           O
ATOM    882  N   LEU   109      24.569   3.560  -1.183  1.00  0.00           N
ATOM    883  CA  LEU   109      24.420   2.231  -0.614  1.00  0.00           C
ATOM    884  CB  LEU   109      25.755   1.675  -0.116  1.00  0.00           C
ATOM    885  CG  LEU   109      26.560   0.784  -1.060  1.00  0.00           C
ATOM    886  CD1 LEU   109      25.777  -0.488  -1.319  1.00  0.00           C
ATOM    887  CD2 LEU   109      26.907   1.480  -2.365  1.00  0.00           C
ATOM    888  C   LEU   109      23.426   2.246   0.530  1.00  0.00           C
ATOM    889  O   LEU   109      23.339   3.213   1.295  1.00  0.00           O
ATOM    890  N   SER   110      22.683   1.154   0.647  1.00  0.00           N
ATOM    891  CA  SER   110      21.728   0.964   1.726  1.00  0.00           C
ATOM    892  CB  SER   110      20.424   1.717   1.453  1.00  0.00           C
ATOM    893  OG  SER   110      19.450   1.382   2.422  1.00  0.00           O
ATOM    894  C   SER   110      21.494  -0.530   1.886  1.00  0.00           C
ATOM    895  O   SER   110      22.216  -1.353   1.315  1.00  0.00           O
ATOM    896  N   SER   111      20.467  -0.882   2.653  1.00  0.00           N
ATOM    897  CA  SER   111      20.201  -2.271   2.991  1.00  0.00           C
ATOM    898  CB  SER   111      19.266  -2.348   4.193  1.00  0.00           C
ATOM    899  OG  SER   111      19.847  -1.741   5.331  1.00  0.00           O
ATOM    900  C   SER   111      19.600  -3.009   1.796  1.00  0.00           C
ATOM    901  O   SER   111      19.394  -2.452   0.714  1.00  0.00           O
ATOM    902  N   ARG   112      19.306  -4.293   2.005  1.00  0.00           N
ATOM    903  CA  ARG   112      18.669  -5.072   0.951  1.00  0.00           C
ATOM    904  CB  ARG   112      18.812  -6.562   1.240  1.00  0.00           C
ATOM    905  CG  ARG   112      20.137  -7.129   0.781  1.00  0.00           C
ATOM    906  CD  ARG   112      20.505  -8.390   1.529  1.00  0.00           C
ATOM    907  NE  ARG   112      21.689  -9.016   0.956  1.00  0.00           N
ATOM    908  CZ  ARG   112      22.411  -9.951   1.563  1.00  0.00           C
ATOM    909  NH1 ARG   112      23.474 -10.463   0.962  1.00  0.00           N
ATOM    910  NH2 ARG   112      22.071 -10.371   2.775  1.00  0.00           N
ATOM    911  C   ARG   112      17.205  -4.694   0.783  1.00  0.00           C
ATOM    912  O   ARG   112      16.640  -4.880  -0.299  1.00  0.00           O
ATOM    913  N   LYS   113      16.578  -4.148   1.824  1.00  0.00           N
ATOM    914  CA  LYS   113      15.190  -3.717   1.729  1.00  0.00           C
ATOM    915  CB  LYS   113      14.549  -3.686   3.118  1.00  0.00           C
ATOM    916  CG  LYS   113      15.024  -2.568   4.020  1.00  0.00           C
ATOM    917  CD  LYS   113      14.263  -2.594   5.332  1.00  0.00           C
ATOM    918  CE  LYS   113      14.654  -1.438   6.233  1.00  0.00           C
ATOM    919  NZ  LYS   113      13.938  -1.493   7.538  1.00  0.00           N
ATOM    920  C   LYS   113      15.030  -2.359   1.056  1.00  0.00           C
ATOM    921  O   LYS   113      13.898  -1.890   0.911  1.00  0.00           O
ATOM    922  N   ASN   114      16.126  -1.719   0.648  1.00  0.00           N
ATOM    923  CA  ASN   114      16.066  -0.518  -0.167  1.00  0.00           C
ATOM    924  CB  ASN   114      16.907   0.600   0.459  1.00  0.00           C
ATOM    925  CG  ASN   114      16.377   1.041   1.801  1.00  0.00           C
ATOM    926  OD1 ASN   114      15.388   0.506   2.301  1.00  0.00           O
ATOM    927  ND2 ASN   114      17.035   2.021   2.400  1.00  0.00           N
ATOM    928  C   ASN   114      16.535  -0.750  -1.594  1.00  0.00           C
ATOM    929  O   ASN   114      16.345   0.128  -2.440  1.00  0.00           O
ATOM    930  N   LEU   115      17.149  -1.898  -1.877  1.00  0.00           N
ATOM    931  CA  LEU   115      17.574  -2.286  -3.221  1.00  0.00           C
ATOM    932  CB  LEU   115      19.084  -2.204  -3.377  1.00  0.00           C
ATOM    933  CG  LEU   115      19.716  -0.825  -3.220  1.00  0.00           C
ATOM    934  CD1 LEU   115      21.220  -0.925  -3.334  1.00  0.00           C
ATOM    935  CD2 LEU   115      19.170   0.109  -4.272  1.00  0.00           C
ATOM    936  C   LEU   115      17.061  -3.704  -3.431  1.00  0.00           C
ATOM    937  O   LEU   115      17.734  -4.670  -3.068  1.00  0.00           O
ATOM    938  N   CYS   116      15.873  -3.830  -4.010  1.00  0.00           N
ATOM    939  CA  CYS   116      15.236  -5.133  -4.125  1.00  0.00           C
ATOM    940  CB  CYS   116      14.515  -5.488  -2.824  1.00  0.00           C
ATOM    941  SG  CYS   116      14.196  -7.229  -2.605  1.00  0.00           S
ATOM    942  C   CYS   116      14.259  -5.125  -5.288  1.00  0.00           C
ATOM    943  O   CYS   116      13.454  -4.198  -5.415  1.00  0.00           O
ATOM    944  N   ILE   117      14.330  -6.153  -6.132  1.00  0.00           N
ATOM    945  CA  ILE   117      13.435  -6.296  -7.267  1.00  0.00           C
ATOM    946  CB  ILE   117      14.224  -6.373  -8.592  1.00  0.00           C
ATOM    947  CG2 ILE   117      13.321  -6.055  -9.771  1.00  0.00           C
ATOM    948  CG1 ILE   117      15.391  -5.392  -8.596  1.00  0.00           C
ATOM    949  CD1 ILE   117      16.137  -5.361  -9.913  1.00  0.00           C
ATOM    950  C   ILE   117      12.520  -7.506  -7.118  1.00  0.00           C
ATOM    951  O   ILE   117      11.395  -7.500  -7.623  1.00  0.00           O
ATOM    952  N   HIE   118      12.982  -8.545  -6.420  1.00  0.00           N
ATOM    953  CA  HIE   118      12.295  -9.830  -6.419  1.00  0.00           C
ATOM    954  CB  HIE   118      13.182 -10.895  -5.784  1.00  0.00           C
ATOM    955  CG  HIE   118      12.630 -12.281  -5.885  1.00  0.00           C
ATOM    956  ND1 HIE   118      12.705 -13.025  -7.041  1.00  0.00           N
ATOM    957  CE1 HIE   118      12.144 -14.204  -6.840  1.00  0.00           C
ATOM    958  NE2 HIE   118      11.709 -14.249  -5.595  1.00  0.00           N
ATOM    959  CD2 HIE   118      12.001 -13.060  -4.975  1.00  0.00           C
ATOM    960  C   HIE   118      10.963  -9.732  -5.678  1.00  0.00           C
ATOM    961  O   HIE   118      10.938  -9.314  -4.513  1.00  0.00           O
ATOM    962  N   PRO   119       9.846 -10.102  -6.315  1.00  0.00           N
ATOM    963  CD  PRO   119       9.739 -10.741  -7.636  1.00  0.00           C
ATOM    964  CG  PRO   119       8.482 -10.151  -8.172  1.00  0.00           C
ATOM    965  CB  PRO   119       7.585  -9.982  -6.974  1.00  0.00           C
ATOM    966  CA  PRO   119       8.529  -9.695  -5.797  1.00  0.00           C
ATOM    967  C   PRO   119       8.092 -10.435  -4.546  1.00  0.00           C
ATOM    968  O   PRO   119       7.365  -9.858  -3.729  1.00  0.00           O
ATOM    969  N   GLU   120       8.508 -11.685  -4.365  1.00  0.00           N
ATOM    970  CA  GLU   120       8.108 -12.444  -3.189  1.00  0.00           C
ATOM    971  CB  GLU   120       8.304 -13.950  -3.424  1.00  0.00           C
ATOM    972  CG  GLU   120       7.441 -14.562  -4.531  1.00  0.00           C
ATOM    973  CD  GLU   120       8.004 -14.366  -5.932  1.00  0.00           C
ATOM    974  OE1 GLU   120       7.359 -14.816  -6.902  1.00  0.00           O
ATOM    975  OE2 GLU   120       9.092 -13.766  -6.064  1.00  0.00           O
ATOM    976  C   GLU   120       8.854 -12.028  -1.930  1.00  0.00           C
ATOM    977  O   GLU   120       8.458 -12.435  -0.835  1.00  0.00           O
ATOM    978  N   VAL   121       9.911 -11.231  -2.058  1.00  0.00           N
ATOM    979  CA  VAL   121      10.716 -10.836  -0.911  1.00  0.00           C
ATOM    980  CB  VAL   121      12.169 -11.350  -1.067  1.00  0.00           C
ATOM    981  CG1 VAL   121      12.928 -10.575  -2.110  1.00  0.00           C
ATOM    982  CG2 VAL   121      12.924 -11.371   0.256  1.00  0.00           C
ATOM    983  C   VAL   121      10.685  -9.324  -0.653  1.00  0.00           C
ATOM    984  O   VAL   121      10.901  -8.907   0.498  1.00  0.00           O
ATOM    985  N   THR   122      10.360  -8.500  -1.654  1.00  0.00           N
ATOM    986  CA  THR   122      10.324  -7.053  -1.424  1.00  0.00           C
ATOM    987  CB  THR   122      10.269  -6.298  -2.764  1.00  0.00           C
ATOM    988  CG2 THR   122       9.095  -6.713  -3.627  1.00  0.00           C
ATOM    989  OG1 THR   122      10.189  -4.889  -2.513  1.00  0.00           O
ATOM    990  C   THR   122       9.250  -6.472  -0.481  1.00  0.00           C
ATOM    991  O   THR   122       9.556  -5.445   0.135  1.00  0.00           O
ATOM    992  N   PRO   123       8.033  -7.006  -0.291  1.00  0.00           N
ATOM    993  CD  PRO   123       7.328  -8.183  -0.854  1.00  0.00           C
ATOM    994  CG  PRO   123       5.967  -8.160  -0.198  1.00  0.00           C
ATOM    995  CB  PRO   123       5.751  -6.793   0.177  1.00  0.00           C
ATOM    996  CA  PRO   123       7.134  -6.356   0.670  1.00  0.00           C
ATOM    997  C   PRO   123       7.341  -6.776   2.115  1.00  0.00           C
ATOM    998  O   PRO   123       6.481  -6.482   2.949  1.00  0.00           O
ATOM    999  N   LEU   124       8.438  -7.463   2.429  1.00  0.00           N
ATOM   1000  CA  LEU   124       8.723  -7.839   3.805  1.00  0.00           C
ATOM   1001  CB  LEU   124       9.830  -8.893   3.850  1.00  0.00           C
ATOM   1002  CG  LEU   124       9.407 -10.367   3.813  1.00  0.00           C
ATOM   1003  CD1 LEU   124       8.923 -10.790   2.435  1.00  0.00           C
ATOM   1004  CD2 LEU   124      10.548 -11.261   4.264  1.00  0.00           C
ATOM   1005  C   LEU   124       9.117  -6.603   4.603  1.00  0.00           C
ATOM   1006  O   LEU   124      10.033  -5.869   4.221  1.00  0.00           O
ATOM   1007  N   ARG   125       8.415  -6.371   5.713  1.00  0.00           N
ATOM   1008  CA  ARG   125       8.507  -5.090   6.408  1.00  0.00           C
ATOM   1009  CB  ARG   125       7.278  -4.895   7.295  1.00  0.00           C
ATOM   1010  CG  ARG   125       5.959  -5.130   6.573  1.00  0.00           C
ATOM   1011  CD  ARG   125       4.856  -5.505   7.544  1.00  0.00           C
ATOM   1012  NE  ARG   125       3.688  -6.047   6.857  1.00  0.00           N
ATOM   1013  CZ  ARG   125       2.654  -6.610   7.477  1.00  0.00           C
ATOM   1014  NH1 ARG   125       2.644  -6.703   8.799  1.00  0.00           N
ATOM   1015  NH2 ARG   125       1.633  -7.078   6.774  1.00  0.00           N
ATOM   1016  C   ARG   125       9.785  -4.977   7.229  1.00  0.00           C
ATOM   1017  O   ARG   125      10.533  -4.003   7.089  1.00  0.00           O
ATOM   1018  N   PHE   126      10.049  -5.953   8.089  1.00  0.00           N
ATOM   1019  CA  PHE   126      11.183  -5.879   8.998  1.00  0.00           C
ATOM   1020  CB  PHE   126      11.006  -6.863  10.154  1.00  0.00           C
ATOM   1021  CG  PHE   126       9.974  -6.434  11.156  1.00  0.00           C
ATOM   1022  CD1 PHE   126       8.635  -6.742  10.968  1.00  0.00           C
ATOM   1023  CE1 PHE   126       7.678  -6.346  11.888  1.00  0.00           C
ATOM   1024  CZ  PHE   126       8.060  -5.631  13.011  1.00  0.00           C
ATOM   1025  CE2 PHE   126       9.393  -5.316  13.210  1.00  0.00           C
ATOM   1026  CD2 PHE   126      10.341  -5.715  12.284  1.00  0.00           C
ATOM   1027  C   PHE   126      12.489  -6.156   8.260  1.00  0.00           C
ATOM   1028  O   PHE   126      12.542  -6.984   7.349  1.00  0.00           O
ATOM   1029  N   GLY   127      13.543  -5.444   8.666  1.00  0.00           N
ATOM   1030  CA  GLY   127      14.813  -5.538   7.967  1.00  0.00           C
ATOM   1031  C   GLY   127      15.534  -6.853   8.180  1.00  0.00           C
ATOM   1032  O   GLY   127      16.293  -7.294   7.313  1.00  0.00           O
ATOM   1033  N   LYS   128      15.311  -7.497   9.325  1.00  0.00           N
ATOM   1034  CA  LYS   128      15.906  -8.802   9.576  1.00  0.00           C
ATOM   1035  CB  LYS   128      15.985  -9.068  11.082  1.00  0.00           C
ATOM   1036  CG  LYS   128      14.658  -8.934  11.809  1.00  0.00           C
ATOM   1037  CD  LYS   128      14.858  -8.857  13.313  1.00  0.00           C
ATOM   1038  CE  LYS   128      13.531  -8.740  14.047  1.00  0.00           C
ATOM   1039  NZ  LYS   128      12.763  -7.537  13.625  1.00  0.00           N
ATOM   1040  C   LYS   128      15.154  -9.935   8.894  1.00  0.00           C
ATOM   1041  O   LYS   128      15.647 -11.067   8.881  1.00  0.00           O
ATOM   1042  N   ASP   129      13.980  -9.660   8.323  1.00  0.00           N
ATOM   1043  CA  ASP   129      13.242 -10.687   7.596  1.00  0.00           C
ATOM   1044  CB  ASP   129      11.740 -10.420   7.685  1.00  0.00           C
ATOM   1045  CG  ASP   129      11.254 -10.303   9.116  1.00  0.00           C
ATOM   1046  OD1 ASP   129      12.078 -10.474  10.039  1.00  0.00           O
ATOM   1047  OD2 ASP   129      10.051 -10.037   9.315  1.00  0.00           O
ATOM   1048  C   ASP   129      13.681 -10.762   6.139  1.00  0.00           C
ATOM   1049  O   ASP   129      13.759 -11.854   5.567  1.00  0.00           O
ATOM   1050  N   VAL   130      13.967  -9.611   5.523  1.00  0.00           N
ATOM   1051  CA  VAL   130      14.396  -9.597   4.130  1.00  0.00           C
ATOM   1052  CB  VAL   130      14.201  -8.177   3.546  1.00  0.00           C
ATOM   1053  CG1 VAL   130      15.235  -7.204   4.091  1.00  0.00           C
ATOM   1054  CG2 VAL   130      14.191  -8.193   2.021  1.00  0.00           C
ATOM   1055  C   VAL   130      15.831 -10.097   3.988  1.00  0.00           C
ATOM   1056  O   VAL   130      16.225 -10.554   2.908  1.00  0.00           O
ATOM   1057  N   ASP   131      16.623 -10.061   5.064  1.00  0.00           N
ATOM   1058  CA  ASP   131      17.964 -10.625   5.015  1.00  0.00           C
ATOM   1059  CB  ASP   131      18.809 -10.076   6.166  1.00  0.00           C
ATOM   1060  CG  ASP   131      18.942  -8.568   6.124  1.00  0.00           C
ATOM   1061  OD1 ASP   131      18.326  -7.939   5.239  1.00  0.00           O
ATOM   1062  OD2 ASP   131      19.659  -8.007   6.980  1.00  0.00           O
ATOM   1063  C   ASP   131      17.950 -12.144   5.062  1.00  0.00           C
ATOM   1064  O   ASP   131      18.923 -12.775   4.639  1.00  0.00           O
ATOM   1065  N   GLY   132      16.875 -12.744   5.562  1.00  0.00           N
ATOM   1066  CA  GLY   132      16.790 -14.186   5.653  1.00  0.00           C
ATOM   1067  C   GLY   132      16.249 -14.829   4.396  1.00  0.00           C
ATOM   1068  O   GLY   132      16.803 -15.817   3.906  1.00  0.00           O
ATOM   1069  N   LYS   133      15.157 -14.275   3.864  1.00  0.00           N
ATOM   1070  CA  LYS   133      14.547 -14.834   2.664  1.00  0.00           C
ATOM   1071  CB  LYS   133      13.141 -14.267   2.479  1.00  0.00           C
ATOM   1072  CG  LYS   133      12.205 -15.163   1.686  1.00  0.00           C
ATOM   1073  CD  LYS   133      10.759 -14.939   2.083  1.00  0.00           C
ATOM   1074  CE  LYS   133       9.854 -16.007   1.492  1.00  0.00           C
ATOM   1075  NZ  LYS   133       8.467 -15.915   2.030  1.00  0.00           N
ATOM   1076  C   LYS   133      15.391 -14.585   1.423  1.00  0.00           C
ATOM   1077  O   LYS   133      15.294 -15.352   0.458  1.00  0.00           O
ATOM   1078  N   CYS   134      16.211 -13.533   1.421  1.00  0.00           N
ATOM   1079  CA  CYS   134      17.258 -13.420   0.412  1.00  0.00           C
ATOM   1080  CB  CYS   134      17.925 -12.050   0.485  1.00  0.00           C
ATOM   1081  SG  CYS   134      19.347 -11.895  -0.611  1.00  0.00           S
ATOM   1082  C   CYS   134      18.291 -14.520   0.592  1.00  0.00           C
ATOM   1083  O   CYS   134      18.712 -15.160  -0.378  1.00  0.00           O
ATOM   1084  N   HIE   135      18.699 -14.765   1.840  1.00  0.00           N
ATOM   1085  CA  HIE   135      19.662 -15.820   2.134  1.00  0.00           C
ATOM   1086  CB  HIE   135      20.175 -15.679   3.565  1.00  0.00           C
ATOM   1087  CG  HIE   135      21.427 -16.452   3.836  1.00  0.00           C
ATOM   1088  ND1 HIE   135      21.418 -17.790   4.160  1.00  0.00           N
ATOM   1089  CE1 HIE   135      22.660 -18.204   4.344  1.00  0.00           C
ATOM   1090  NE2 HIE   135      23.473 -17.180   4.152  1.00  0.00           N
ATOM   1091  CD2 HIE   135      22.727 -16.071   3.832  1.00  0.00           C
ATOM   1092  C   HIE   135      19.077 -17.209   1.924  1.00  0.00           C
ATOM   1093  O   HIE   135      19.834 -18.168   1.754  1.00  0.00           O
ATOM   1094  N   SER   136      17.749 -17.340   1.930  1.00  0.00           N
ATOM   1095  CA  SER   136      17.132 -18.608   1.566  1.00  0.00           C
ATOM   1096  CB  SER   136      15.674 -18.633   2.025  1.00  0.00           C
ATOM   1097  OG  SER   136      14.959 -19.673   1.381  1.00  0.00           O
ATOM   1098  C   SER   136      17.206 -18.874   0.069  1.00  0.00           C
ATOM   1099  O   SER   136      16.985 -20.013  -0.355  1.00  0.00           O
ATOM   1100  N   LEU   137      17.506 -17.855  -0.737  1.00  0.00           N
ATOM   1101  CA  LEU   137      17.622 -18.006  -2.176  1.00  0.00           C
ATOM   1102  CB  LEU   137      16.614 -17.091  -2.889  1.00  0.00           C
ATOM   1103  CG  LEU   137      15.155 -17.260  -2.470  1.00  0.00           C
ATOM   1104  CD1 LEU   137      14.325 -16.083  -2.942  1.00  0.00           C
ATOM   1105  CD2 LEU   137      14.596 -18.562  -3.014  1.00  0.00           C
ATOM   1106  C   LEU   137      19.012 -17.713  -2.718  1.00  0.00           C
ATOM   1107  O   LEU   137      19.276 -18.029  -3.884  1.00  0.00           O
ATOM   1108  N   THR   138      19.906 -17.127  -1.924  1.00  0.00           N
ATOM   1109  CA  THR   138      21.234 -16.759  -2.393  1.00  0.00           C
ATOM   1110  CB  THR   138      21.440 -15.237  -2.321  1.00  0.00           C
ATOM   1111  CG2 THR   138      20.395 -14.499  -3.145  1.00  0.00           C
ATOM   1112  OG1 THR   138      21.389 -14.805  -0.954  1.00  0.00           O
ATOM   1113  C   THR   138      22.364 -17.441  -1.637  1.00  0.00           C
ATOM   1114  O   THR   138      23.526 -17.068  -1.833  1.00  0.00           O
ATOM   1115  N   ALA   139      22.066 -18.404  -0.770  1.00  0.00           N
ATOM   1116  CA  ALA   139      23.120 -19.125  -0.073  1.00  0.00           C
ATOM   1117  CB  ALA   139      22.541 -19.946   1.077  1.00  0.00           C
ATOM   1118  C   ALA   139      23.869 -20.038  -1.034  1.00  0.00           C
ATOM   1119  O   ALA   139      23.338 -20.464  -2.063  1.00  0.00           O
ATOM   1120  N   SER   140      25.123 -20.335  -0.686  1.00  0.00           N
ATOM   1121  CA  SER   140      25.981 -21.129  -1.559  1.00  0.00           C
ATOM   1122  CB  SER   140      27.438 -21.016  -1.105  1.00  0.00           C
ATOM   1123  OG  SER   140      28.303 -21.665  -2.020  1.00  0.00           O
ATOM   1124  C   SER   140      25.579 -22.598  -1.620  1.00  0.00           C
ATOM   1125  O   SER   140      26.046 -23.307  -2.515  1.00  0.00           O
ATOM   1126  N   TYR   141      24.736 -23.069  -0.700  1.00  0.00           N
ATOM   1127  CA  TYR   141      24.166 -24.401  -0.831  1.00  0.00           C
ATOM   1128  CB  TYR   141      23.941 -25.035   0.547  1.00  0.00           C
ATOM   1129  CG  TYR   141      23.249 -24.155   1.566  1.00  0.00           C
ATOM   1130  CD1 TYR   141      21.863 -24.073   1.618  1.00  0.00           C
ATOM   1131  CE1 TYR   141      21.228 -23.276   2.554  1.00  0.00           C
ATOM   1132  CZ  TYR   141      21.980 -22.559   3.459  1.00  0.00           C
ATOM   1133  OH  TYR   141      21.352 -21.766   4.391  1.00  0.00           O
ATOM   1134  CE2 TYR   141      23.358 -22.626   3.434  1.00  0.00           C
ATOM   1135  CD2 TYR   141      23.985 -23.426   2.495  1.00  0.00           C
ATOM   1136  C   TYR   141      22.861 -24.401  -1.612  1.00  0.00           C
ATOM   1137  O   TYR   141      22.462 -25.450  -2.126  1.00  0.00           O
ATOM   1138  N   VAL   142      22.187 -23.250  -1.705  1.00  0.00           N
ATOM   1139  CA  VAL   142      21.018 -23.139  -2.570  1.00  0.00           C
ATOM   1140  CB  VAL   142      20.210 -21.882  -2.198  1.00  0.00           C
ATOM   1141  CG1 VAL   142      19.099 -21.614  -3.205  1.00  0.00           C
ATOM   1142  CG2 VAL   142      19.632 -22.027  -0.800  1.00  0.00           C
ATOM   1143  C   VAL   142      21.450 -23.133  -4.030  1.00  0.00           C
ATOM   1144  O   VAL   142      20.836 -23.788  -4.883  1.00  0.00           O
ATOM   1145  N   ARG   143      22.541 -22.437  -4.335  1.00  0.00           N
ATOM   1146  CA  ARG   143      23.116 -22.442  -5.674  1.00  0.00           C
ATOM   1147  CB  ARG   143      23.991 -21.202  -5.873  1.00  0.00           C
ATOM   1148  CG  ARG   143      23.332 -19.899  -5.464  1.00  0.00           C
ATOM   1149  CD  ARG   143      24.034 -18.715  -6.098  1.00  0.00           C
ATOM   1150  NE  ARG   143      25.433 -18.624  -5.701  1.00  0.00           N
ATOM   1151  CZ  ARG   143      26.353 -17.939  -6.372  1.00  0.00           C
ATOM   1152  NH1 ARG   143      26.017 -17.288  -7.476  1.00  0.00           N
ATOM   1153  NH2 ARG   143      27.605 -17.907  -5.942  1.00  0.00           N
ATOM   1154  C   ARG   143      23.936 -23.692  -5.964  1.00  0.00           C
ATOM   1155  O   ARG   143      24.445 -23.827  -7.083  1.00  0.00           O
ATOM   1156  N   ALA   144      24.085 -24.597  -4.992  1.00  0.00           N
ATOM   1157  CA  ALA   144      24.856 -25.813  -5.216  1.00  0.00           C
ATOM   1158  CB  ALA   144      25.168 -26.491  -3.883  1.00  0.00           C
ATOM   1159  C   ALA   144      24.121 -26.772  -6.145  1.00  0.00           C
ATOM   1160  O   ALA   144      24.743 -27.430  -6.986  1.00  0.00           O
ATOM   1161  N   GLN   145      22.799 -26.873  -6.003  1.00  0.00           N
ATOM   1162  CA  GLN   145      22.004 -27.646  -6.945  1.00  0.00           C
ATOM   1163  CB  GLN   145      20.754 -28.203  -6.267  1.00  0.00           C
ATOM   1164  CG  GLN   145      19.761 -27.134  -5.882  1.00  0.00           C
ATOM   1165  CD  GLN   145      19.872 -26.747  -4.428  1.00  0.00           C
ATOM   1166  OE1 GLN   145      20.788 -27.177  -3.732  1.00  0.00           O
ATOM   1167  NE2 GLN   145      18.943 -25.923  -3.962  1.00  0.00           N
ATOM   1168  C   GLN   145      21.587 -26.833  -8.162  1.00  0.00           C
ATOM   1169  O   GLN   145      21.022 -27.403  -9.101  1.00  0.00           O
ATOM   1170  N   TYR   146      21.844 -25.527  -8.168  1.00  0.00           N
ATOM   1171  CA  TYR   146      21.539 -24.708  -9.332  1.00  0.00           C
ATOM   1172  CB  TYR   146      21.313 -23.254  -8.912  1.00  0.00           C
ATOM   1173  CG  TYR   146      20.341 -22.525  -9.808  1.00  0.00           C
ATOM   1174  CD1 TYR   146      18.995 -22.870  -9.831  1.00  0.00           C
ATOM   1175  CE1 TYR   146      18.106 -22.207 -10.656  1.00  0.00           C
ATOM   1176  CZ  TYR   146      18.557 -21.189 -11.467  1.00  0.00           C
ATOM   1177  OH  TYR   146      17.681 -20.526 -12.291  1.00  0.00           O
ATOM   1178  CE2 TYR   146      19.889 -20.827 -11.460  1.00  0.00           C
ATOM   1179  CD2 TYR   146      20.771 -21.496 -10.637  1.00  0.00           C
ATOM   1180  C   TYR   146      22.618 -24.782 -10.402  1.00  0.00           C
ATOM   1181  O   TYR   146      22.472 -24.148 -11.452  1.00  0.00           O
ATOM   1182  N   GLN   147      23.693 -25.538 -10.167  1.00  0.00           N
ATOM   1183  CA  GLN   147      24.575 -25.928 -11.258  1.00  0.00           C
ATOM   1184  CB  GLN   147      25.853 -26.564 -10.706  1.00  0.00           C
ATOM   1185  CG  GLN   147      26.389 -25.905  -9.443  1.00  0.00           C
ATOM   1186  CD  GLN   147      27.026 -24.556  -9.705  1.00  0.00           C
ATOM   1187  OE1 GLN   147      26.478 -23.517  -9.338  1.00  0.00           O
ATOM   1188  NE2 GLN   147      28.193 -24.566 -10.338  1.00  0.00           N
ATOM   1189  C   GLN   147      23.883 -26.894 -12.212  1.00  0.00           C
ATOM   1190  O   GLN   147      24.272 -26.981 -13.382  1.00  0.00           O
ATOM   1191  N   HIE   148      22.872 -27.624 -11.730  1.00  0.00           N
ATOM   1192  CA  HIE   148      22.016 -28.439 -12.580  1.00  0.00           C
ATOM   1193  CB  HIE   148      21.290 -29.495 -11.746  1.00  0.00           C
ATOM   1194  CG  HIE   148      22.190 -30.293 -10.855  1.00  0.00           C
ATOM   1195  ND1 HIE   148      22.669 -31.535 -11.205  1.00  0.00           N
ATOM   1196  CE1 HIE   148      23.427 -32.004 -10.230  1.00  0.00           C
ATOM   1197  NE2 HIE   148      23.453 -31.111  -9.258  1.00  0.00           N
ATOM   1198  CD2 HIE   148      22.684 -30.034  -9.620  1.00  0.00           C
ATOM   1199  C   HIE   148      20.986 -27.610 -13.333  1.00  0.00           C
ATOM   1200  O   HIE   148      20.474 -28.079 -14.358  1.00  0.00           O
ATOM   1201  N   ASP   149      20.674 -26.408 -12.831  1.00  0.00           N
ATOM   1202  CA  ASP   149      19.655 -25.495 -13.367  1.00  0.00           C
ATOM   1203  CB  ASP   149      20.063 -24.939 -14.740  1.00  0.00           C
ATOM   1204  CG  ASP   149      20.933 -23.703 -14.634  1.00  0.00           C
ATOM   1205  OD1 ASP   149      20.520 -22.741 -13.957  1.00  0.00           O
ATOM   1206  OD2 ASP   149      22.027 -23.689 -15.237  1.00  0.00           O
ATOM   1207  C   ASP   149      18.279 -26.164 -13.423  1.00  0.00           C
ATOM   1208  O   ASP   149      17.664 -26.306 -14.481  1.00  0.00           O
ATOM   1209  N   THR   150      17.805 -26.575 -12.250  1.00  0.00           N
ATOM   1210  CA  THR   150      16.511 -27.228 -12.127  1.00  0.00           C
ATOM   1211  CB  THR   150      16.564 -28.315 -11.057  1.00  0.00           C
ATOM   1212  CG2 THR   150      17.584 -29.374 -11.427  1.00  0.00           C
ATOM   1213  OG1 THR   150      16.921 -27.731  -9.797  1.00  0.00           O
ATOM   1214  C   THR   150      15.428 -26.198 -11.809  1.00  0.00           C
ATOM   1215  O   THR   150      15.669 -24.988 -11.800  1.00  0.00           O
ATOM   1216  N   SER   151      14.213 -26.677 -11.557  1.00  0.00           N
ATOM   1217  CA  SER   151      13.108 -25.828 -11.109  1.00  0.00           C
ATOM   1218  CB  SER   151      11.802 -26.280 -11.753  1.00  0.00           C
ATOM   1219  OG  SER   151      11.677 -25.764 -13.067  1.00  0.00           O
ATOM   1220  C   SER   151      13.011 -25.830  -9.584  1.00  0.00           C
ATOM   1221  O   SER   151      11.969 -26.121  -8.995  1.00  0.00           O
ATOM   1222  N   LEU   152      14.128 -25.498  -8.945  1.00  0.00           N
ATOM   1223  CA  LEU   152      14.237 -25.420  -7.501  1.00  0.00           C
ATOM   1224  CB  LEU   152      15.335 -26.382  -7.000  1.00  0.00           C
ATOM   1225  CG  LEU   152      15.134 -27.116  -5.668  1.00  0.00           C
ATOM   1226  CD1 LEU   152      13.802 -27.845  -5.682  1.00  0.00           C
ATOM   1227  CD2 LEU   152      16.246 -28.104  -5.404  1.00  0.00           C
ATOM   1228  C   LEU   152      14.555 -23.974  -7.128  1.00  0.00           C
ATOM   1229  O   LEU   152      15.277 -23.310  -7.880  1.00  0.00           O
ATOM   1230  N   PRO   153      14.008 -23.451  -6.016  1.00  0.00           N
ATOM   1231  CD  PRO   153      13.166 -24.138  -5.023  1.00  0.00           C
ATOM   1232  CG  PRO   153      13.195 -23.193  -3.873  1.00  0.00           C
ATOM   1233  CB  PRO   153      13.171 -21.843  -4.505  1.00  0.00           C
ATOM   1234  CA  PRO   153      13.967 -21.992  -5.809  1.00  0.00           C
ATOM   1235  C   PRO   153      15.331 -21.327  -5.690  1.00  0.00           C
ATOM   1236  O   PRO   153      16.313 -21.923  -5.244  1.00  0.00           O
ATOM   1237  N   HIE   154      15.362 -20.063  -6.097  1.00  0.00           N
ATOM   1238  CA  HIE   154      16.580 -19.307  -6.354  1.00  0.00           C
ATOM   1239  CB  HIE   154      17.287 -19.817  -7.607  1.00  0.00           C
ATOM   1240  CG  HIE   154      16.484 -19.631  -8.855  1.00  0.00           C
ATOM   1241  ND1 HIE   154      16.659 -18.558  -9.699  1.00  0.00           N
ATOM   1242  CE1 HIE   154      15.805 -18.646 -10.702  1.00  0.00           C
ATOM   1243  NE2 HIE   154      15.082 -19.738 -10.540  1.00  0.00           N
ATOM   1244  CD2 HIE   154      15.480 -20.369  -9.386  1.00  0.00           C
ATOM   1245  C   HIE   154      16.182 -17.847  -6.524  1.00  0.00           C
ATOM   1246  O   HIE   154      15.008 -17.485  -6.401  1.00  0.00           O
ATOM   1247  N   CYS   155      17.173 -17.011  -6.815  1.00  0.00           N
ATOM   1248  CA  CYS   155      16.945 -15.637  -7.238  1.00  0.00           C
ATOM   1249  CB  CYS   155      17.823 -14.660  -6.458  1.00  0.00           C
ATOM   1250  SG  CYS   155      17.625 -12.958  -6.998  1.00  0.00           S
ATOM   1251  C   CYS   155      17.240 -15.525  -8.726  1.00  0.00           C
ATOM   1252  O   CYS   155      18.319 -15.916  -9.174  1.00  0.00           O
ATOM   1253  N   ARG   156      16.272 -15.008  -9.483  1.00  0.00           N
ATOM   1254  CA  ARG   156      16.469 -14.822 -10.915  1.00  0.00           C
ATOM   1255  CB  ARG   156      15.127 -14.475 -11.571  1.00  0.00           C
ATOM   1256  CG  ARG   156      15.205 -13.845 -12.949  1.00  0.00           C
ATOM   1257  CD  ARG   156      14.053 -12.884 -13.183  1.00  0.00           C
ATOM   1258  NE  ARG   156      14.329 -11.963 -14.281  1.00  0.00           N
ATOM   1259  CZ  ARG   156      13.648 -10.844 -14.508  1.00  0.00           C
ATOM   1260  NH1 ARG   156      12.641 -10.506 -13.713  1.00  0.00           N
ATOM   1261  NH2 ARG   156      13.970 -10.066 -15.530  1.00  0.00           N
ATOM   1262  C   ARG   156      17.513 -13.751 -11.197  1.00  0.00           C
ATOM   1263  O   ARG   156      18.336 -13.908 -12.107  1.00  0.00           O
ATOM   1264  N   PHE   157      17.534 -12.692 -10.388  1.00  0.00           N
ATOM   1265  CA  PHE   157      18.415 -11.558 -10.640  1.00  0.00           C
ATOM   1266  CB  PHE   157      17.889 -10.324  -9.908  1.00  0.00           C
ATOM   1267  CG  PHE   157      16.441 -10.039 -10.174  1.00  0.00           C
ATOM   1268  CD1 PHE   157      16.056  -9.368 -11.324  1.00  0.00           C
ATOM   1269  CE1 PHE   157      14.723  -9.104 -11.570  1.00  0.00           C
ATOM   1270  CZ  PHE   157      13.762  -9.516 -10.668  1.00  0.00           C
ATOM   1271  CE2 PHE   157      14.133 -10.180  -9.520  1.00  0.00           C
ATOM   1272  CD2 PHE   157      15.464 -10.439  -9.276  1.00  0.00           C
ATOM   1273  C   PHE   157      19.854 -11.846 -10.227  1.00  0.00           C
ATOM   1274  O   PHE   157      20.791 -11.381 -10.882  1.00  0.00           O
ATOM   1275  N   TYR   158      20.043 -12.598  -9.139  1.00  0.00           N
ATOM   1276  CA  TYR   158      21.391 -12.842  -8.633  1.00  0.00           C
ATOM   1277  CB  TYR   158      21.323 -13.400  -7.213  1.00  0.00           C
ATOM   1278  CG  TYR   158      22.671 -13.663  -6.584  1.00  0.00           C
ATOM   1279  CD1 TYR   158      23.680 -12.709  -6.636  1.00  0.00           C
ATOM   1280  CE1 TYR   158      24.915 -12.942  -6.063  1.00  0.00           C
ATOM   1281  CZ  TYR   158      25.151 -14.138  -5.422  1.00  0.00           C
ATOM   1282  OH  TYR   158      26.380 -14.371  -4.850  1.00  0.00           O
ATOM   1283  CE2 TYR   158      24.166 -15.102  -5.352  1.00  0.00           C
ATOM   1284  CD2 TYR   158      22.935 -14.861  -5.931  1.00  0.00           C
ATOM   1285  C   TYR   158      22.178 -13.782  -9.538  1.00  0.00           C
ATOM   1286  O   TYR   158      23.391 -13.607  -9.702  1.00  0.00           O
ATOM   1287  N   GLU   159      21.520 -14.776 -10.140  1.00  0.00           N
ATOM   1288  CA  GLU   159      22.230 -15.656 -11.061  1.00  0.00           C
ATOM   1289  CB  GLU   159      21.446 -16.949 -11.273  1.00  0.00           C
ATOM   1290  CG  GLU   159      20.974 -17.619  -9.995  1.00  0.00           C
ATOM   1291  CD  GLU   159      22.008 -18.530  -9.370  1.00  0.00           C
ATOM   1292  OE1 GLU   159      23.138 -18.623  -9.895  1.00  0.00           O
ATOM   1293  OE2 GLU   159      21.680 -19.172  -8.350  1.00  0.00           O
ATOM   1294  C   GLU   159      22.491 -14.972 -12.394  1.00  0.00           C
ATOM   1295  O   GLU   159      23.432 -15.343 -13.104  1.00  0.00           O
ATOM   1296  N   GLU   160      21.679 -13.978 -12.750  1.00  0.00           N
ATOM   1297  CA  GLU   160      21.919 -13.190 -13.952  1.00  0.00           C
ATOM   1298  CB  GLU   160      20.614 -12.563 -14.446  1.00  0.00           C
ATOM   1299  CG  GLU   160      19.678 -13.526 -15.156  1.00  0.00           C
ATOM   1300  CD  GLU   160      18.345 -12.888 -15.504  1.00  0.00           C
ATOM   1301  OE1 GLU   160      18.048 -11.800 -14.967  1.00  0.00           O
ATOM   1302  OE2 GLU   160      17.598 -13.474 -16.312  1.00  0.00           O
ATOM   1303  C   GLU   160      22.949 -12.092 -13.742  1.00  0.00           C
ATOM   1304  O   GLU   160      23.337 -11.438 -14.714  1.00  0.00           O
ATOM   1305  N   PHE   161      23.401 -11.876 -12.506  1.00  0.00           N
ATOM   1306  CA  PHE   161      24.328 -10.790 -12.212  1.00  0.00           C
ATOM   1307  CB  PHE   161      24.117 -10.286 -10.782  1.00  0.00           C
ATOM   1308  CG  PHE   161      25.178  -9.337 -10.321  1.00  0.00           C
ATOM   1309  CD1 PHE   161      25.321  -8.099 -10.925  1.00  0.00           C
ATOM   1310  CE1 PHE   161      26.301  -7.221 -10.509  1.00  0.00           C
ATOM   1311  CZ  PHE   161      27.152  -7.578  -9.484  1.00  0.00           C
ATOM   1312  CE2 PHE   161      27.022  -8.811  -8.874  1.00  0.00           C
ATOM   1313  CD2 PHE   161      26.040  -9.684  -9.295  1.00  0.00           C
ATOM   1314  C   PHE   161      25.782 -11.206 -12.414  1.00  0.00           C
ATOM   1315  O   PHE   161      26.515 -10.572 -13.178  1.00  0.00           O
ATOM   1316  N   ASP   162      26.211 -12.274 -11.742  1.00  0.00           N
ATOM   1317  CA  ASP   162      27.614 -12.676 -11.760  1.00  0.00           C
ATOM   1318  CB  ASP   162      27.896 -13.634 -10.604  1.00  0.00           C
ATOM   1319  CG  ASP   162      26.834 -14.701 -10.461  1.00  0.00           C
ATOM   1320  OD1 ASP   162      25.827 -14.637 -11.195  1.00  0.00           O
ATOM   1321  OD2 ASP   162      27.006 -15.599  -9.612  1.00  0.00           O
ATOM   1322  C   ASP   162      28.047 -13.316 -13.074  1.00  0.00           C
ATOM   1323  O   ASP   162      29.237 -13.607 -13.235  1.00  0.00           O
ATOM   1324  N   ALA   163      27.127 -13.545 -14.010  1.00  0.00           N
ATOM   1325  CA  ALA   163      27.495 -14.009 -15.337  1.00  0.00           C
ATOM   1326  CB  ALA   163      26.386 -14.892 -15.915  1.00  0.00           C
ATOM   1327  C   ALA   163      27.785 -12.870 -16.305  1.00  0.00           C
ATOM   1328  O   ALA   163      28.471 -13.090 -17.310  1.00  0.00           O
ATOM   1329  N   HIE   164      27.278 -11.665 -16.033  1.00  0.00           N
ATOM   1330  CA  HIE   164      27.472 -10.535 -16.935  1.00  0.00           C
ATOM   1331  CB  HIE   164      26.193 -10.266 -17.745  1.00  0.00           C
ATOM   1332  CG  HIE   164      25.606 -11.488 -18.379  1.00  0.00           C
ATOM   1333  ND1 HIE   164      24.696 -12.299 -17.730  1.00  0.00           N
ATOM   1334  CE1 HIE   164      24.353 -13.295 -18.528  1.00  0.00           C
ATOM   1335  NE2 HIE   164      25.004 -13.160 -19.669  1.00  0.00           N
ATOM   1336  CD2 HIE   164      25.793 -12.036 -19.601  1.00  0.00           C
ATOM   1337  C   HIE   164      27.884  -9.238 -16.251  1.00  0.00           C
ATOM   1338  O   HIE   164      28.254  -8.297 -16.958  1.00  0.00           O
ATOM   1339  N   GLY   165      27.838  -9.144 -14.925  1.00  0.00           N
ATOM   1340  CA  GLY   165      28.067  -7.896 -14.230  1.00  0.00           C
ATOM   1341  C   GLY   165      29.474  -7.641 -13.747  1.00  0.00           C
ATOM   1342  O   GLY   165      29.701  -6.648 -13.051  1.00  0.00           O
ATOM   1343  N   ARG   166      30.428  -8.504 -14.084  1.00  0.00           N
ATOM   1344  CA  ARG   166      31.821  -8.291 -13.713  1.00  0.00           C
ATOM   1345  CB  ARG   166      32.443  -9.594 -13.196  1.00  0.00           C
ATOM   1346  CG  ARG   166      32.259  -9.844 -11.706  1.00  0.00           C
ATOM   1347  CD  ARG   166      30.936 -10.530 -11.411  1.00  0.00           C
ATOM   1348  NE  ARG   166      30.946 -11.203 -10.117  1.00  0.00           N
ATOM   1349  CZ  ARG   166      30.639 -10.617  -8.966  1.00  0.00           C
ATOM   1350  NH1 ARG   166      30.672 -11.311  -7.837  1.00  0.00           N
ATOM   1351  NH2 ARG   166      30.299  -9.337  -8.942  1.00  0.00           N
ATOM   1352  C   ARG   166      32.670  -7.762 -14.859  1.00  0.00           C
ATOM   1353  O   ARG   166      33.690  -7.112 -14.612  1.00  0.00           O
ATOM   1354  N   GLU   167      32.269  -8.027 -16.105  1.00  0.00           N
ATOM   1355  CA  GLU   167      33.094  -7.656 -17.248  1.00  0.00           C
ATOM   1356  CB  GLU   167      32.694  -8.477 -18.475  1.00  0.00           C
ATOM   1357  CG  GLU   167      33.011  -9.968 -18.380  1.00  0.00           C
ATOM   1358  CD  GLU   167      31.925 -10.767 -17.682  1.00  0.00           C
ATOM   1359  OE1 GLU   167      30.884 -10.177 -17.322  1.00  0.00           O
ATOM   1360  OE2 GLU   167      32.114 -11.988 -17.491  1.00  0.00           O
ATOM   1361  C   GLU   167      32.993  -6.168 -17.551  1.00  0.00           C
ATOM   1362  O   GLU   167      34.001  -5.520 -17.861  1.00  0.00           O
ATOM   1363  N   VAL   168      31.797  -5.608 -17.473  1.00  0.00           N
ATOM   1364  CA  VAL   168      31.546  -4.205 -17.793  1.00  0.00           C
ATOM   1365  CB  VAL   168      30.485  -4.045 -18.908  1.00  0.00           C
ATOM   1366  CG1 VAL   168      29.193  -4.820 -18.615  1.00  0.00           C
ATOM   1367  CG2 VAL   168      30.188  -2.575 -19.176  1.00  0.00           C
ATOM   1368  C   VAL   168      31.143  -3.477 -16.513  1.00  0.00           C
ATOM   1369  O   VAL   168      30.311  -3.990 -15.754  1.00  0.00           O
ATOM   1370  N   PRO   169      31.760  -2.348 -16.191  1.00  0.00           N
ATOM   1371  CD  PRO   169      32.972  -1.791 -16.821  1.00  0.00           C
ATOM   1372  CG  PRO   169      33.349  -0.642 -15.910  1.00  0.00           C
ATOM   1373  CB  PRO   169      32.668  -0.890 -14.606  1.00  0.00           C
ATOM   1374  CA  PRO   169      31.367  -1.583 -15.007  1.00  0.00           C
ATOM   1375  C   PRO   169      30.279  -0.573 -15.357  1.00  0.00           C
ATOM   1376  O   PRO   169      29.810  -0.490 -16.490  1.00  0.00           O
ATOM   1377  N   LEU   170      29.878   0.195 -14.357  1.00  0.00           N
ATOM   1378  CA  LEU   170      28.962   1.302 -14.600  1.00  0.00           C
ATOM   1379  CB  LEU   170      28.265   1.718 -13.313  1.00  0.00           C
ATOM   1380  CG  LEU   170      27.675   0.582 -12.472  1.00  0.00           C
ATOM   1381  CD1 LEU   170      27.001   1.132 -11.232  1.00  0.00           C
ATOM   1382  CD2 LEU   170      26.698  -0.243 -13.291  1.00  0.00           C
ATOM   1383  C   LEU   170      29.739   2.475 -15.186  1.00  0.00           C
ATOM   1384  O   LEU   170      30.741   2.897 -14.602  1.00  0.00           O
ATOM   1385  N   PRO   171      29.330   3.002 -16.345  1.00  0.00           N
ATOM   1386  CD  PRO   171      28.116   2.661 -17.102  1.00  0.00           C
ATOM   1387  CG  PRO   171      28.538   2.921 -18.503  1.00  0.00           C
ATOM   1388  CB  PRO   171      29.470   4.109 -18.419  1.00  0.00           C
ATOM   1389  CA  PRO   171      30.160   3.992 -17.048  1.00  0.00           C
ATOM   1390  C   PRO   171      30.253   5.357 -16.375  1.00  0.00           C
ATOM   1391  O   PRO   171      31.354   5.848 -16.101  1.00  0.00           O
ATOM   1392  N   ALA   172      29.103   5.961 -16.096  1.00  0.00           N
ATOM   1393  CA  ALA   172      29.003   7.338 -15.626  1.00  0.00           C
ATOM   1394  CB  ALA   172      29.293   8.326 -16.769  1.00  0.00           C
ATOM   1395  C   ALA   172      27.608   7.509 -15.035  1.00  0.00           C
ATOM   1396  O   ALA   172      26.916   6.517 -14.782  1.00  0.00           O
ATOM   1397  N   GLY   173      27.187   8.756 -14.827  1.00  0.00           N
ATOM   1398  CA  GLY   173      25.795   8.958 -14.472  1.00  0.00           C
ATOM   1399  C   GLY   173      25.420   8.607 -13.049  1.00  0.00           C
ATOM   1400  O   GLY   173      24.993   7.475 -12.809  1.00  0.00           O
ATOM   1401  N   ILE   174      25.683   9.529 -12.111  1.00  0.00           N
ATOM   1402  CA  ILE   174      25.453   9.404 -10.667  1.00  0.00           C
ATOM   1403  CB  ILE   174      25.526  10.785  -9.994  1.00  0.00           C
ATOM   1404  CG2 ILE   174      25.663  10.636  -8.492  1.00  0.00           C
ATOM   1405  CG1 ILE   174      26.663  11.616 -10.577  1.00  0.00           C
ATOM   1406  CD1 ILE   174      28.026  11.136 -10.208  1.00  0.00           C
ATOM   1407  C   ILE   174      24.113   8.767 -10.336  1.00  0.00           C
ATOM   1408  O   ILE   174      23.062   9.217 -10.802  1.00  0.00           O
ATOM   1409  N   TYR   175      24.150   7.714  -9.528  1.00  0.00           N
ATOM   1410  CA  TYR   175      23.010   6.837  -9.309  1.00  0.00           C
ATOM   1411  CB  TYR   175      23.428   5.373  -9.435  1.00  0.00           C
ATOM   1412  CG  TYR   175      23.987   5.008 -10.789  1.00  0.00           C
ATOM   1413  CD1 TYR   175      23.155   4.887 -11.892  1.00  0.00           C
ATOM   1414  CE1 TYR   175      23.658   4.551 -13.134  1.00  0.00           C
ATOM   1415  CZ  TYR   175      25.009   4.333 -13.282  1.00  0.00           C
ATOM   1416  OH  TYR   175      25.510   3.999 -14.519  1.00  0.00           O
ATOM   1417  CE2 TYR   175      25.859   4.445 -12.201  1.00  0.00           C
ATOM   1418  CD2 TYR   175      25.343   4.783 -10.964  1.00  0.00           C
ATOM   1419  C   TYR   175      22.423   7.085  -7.931  1.00  0.00           C
ATOM   1420  O   TYR   175      23.157   7.158  -6.942  1.00  0.00           O
ATOM   1421  N   ASN   176      21.103   7.208  -7.867  1.00  0.00           N
ATOM   1422  CA  ASN   176      20.399   7.183  -6.594  1.00  0.00           C
ATOM   1423  CB  ASN   176      19.085   7.951  -6.694  1.00  0.00           C
ATOM   1424  CG  ASN   176      19.269   9.446  -6.564  1.00  0.00           C
ATOM   1425  OD1 ASN   176      19.069  10.018  -5.495  1.00  0.00           O
ATOM   1426  ND2 ASN   176      19.620  10.092  -7.667  1.00  0.00           N
ATOM   1427  C   ASN   176      20.165   5.726  -6.201  1.00  0.00           C
ATOM   1428  O   ASN   176      20.706   4.797  -6.807  1.00  0.00           O
ATOM   1429  N   LEU   177      19.349   5.499  -5.176  1.00  0.00           N
ATOM   1430  CA  LEU   177      18.882   4.139  -4.929  1.00  0.00           C
ATOM   1431  CB  LEU   177      18.336   4.012  -3.512  1.00  0.00           C
ATOM   1432  CG  LEU   177      19.343   4.153  -2.378  1.00  0.00           C
ATOM   1433  CD1 LEU   177      18.665   3.859  -1.067  1.00  0.00           C
ATOM   1434  CD2 LEU   177      20.511   3.222  -2.591  1.00  0.00           C
ATOM   1435  C   LEU   177      17.828   3.741  -5.948  1.00  0.00           C
ATOM   1436  O   LEU   177      17.764   2.577  -6.365  1.00  0.00           O
ATOM   1437  N   ASP   178      16.994   4.695  -6.369  1.00  0.00           N
ATOM   1438  CA  ASP   178      15.959   4.400  -7.352  1.00  0.00           C
ATOM   1439  CB  ASP   178      14.904   5.503  -7.340  1.00  0.00           C
ATOM   1440  CG  ASP   178      14.384   5.796  -5.947  1.00  0.00           C
ATOM   1441  OD1 ASP   178      15.196   6.183  -5.082  1.00  0.00           O
ATOM   1442  OD2 ASP   178      13.167   5.642  -5.718  1.00  0.00           O
ATOM   1443  C   ASP   178      16.543   4.240  -8.748  1.00  0.00           C
ATOM   1444  O   ASP   178      15.977   3.516  -9.575  1.00  0.00           O
ATOM   1445  N   ASP   179      17.662   4.907  -9.032  1.00  0.00           N
ATOM   1446  CA  ASP   179      18.315   4.723 -10.321  1.00  0.00           C
ATOM   1447  CB  ASP   179      19.303   5.860 -10.576  1.00  0.00           C
ATOM   1448  CG  ASP   179      19.677   5.999 -12.042  1.00  0.00           C
ATOM   1449  OD1 ASP   179      19.077   5.304 -12.886  1.00  0.00           O
ATOM   1450  OD2 ASP   179      20.572   6.813 -12.350  1.00  0.00           O
ATOM   1451  C   ASP   179      19.022   3.377 -10.396  1.00  0.00           C
ATOM   1452  O   ASP   179      19.113   2.787 -11.476  1.00  0.00           O
ATOM   1453  N   LEU   180      19.516   2.871  -9.266  1.00  0.00           N
ATOM   1454  CA  LEU   180      20.147   1.557  -9.261  1.00  0.00           C
ATOM   1455  CB  LEU   180      20.983   1.374  -7.995  1.00  0.00           C
ATOM   1456  CG  LEU   180      22.363   2.022  -7.991  1.00  0.00           C
ATOM   1457  CD1 LEU   180      22.999   1.883  -6.624  1.00  0.00           C
ATOM   1458  CD2 LEU   180      23.242   1.399  -9.057  1.00  0.00           C
ATOM   1459  C   LEU   180      19.123   0.439  -9.372  1.00  0.00           C
ATOM   1460  O   LEU   180      19.440  -0.633  -9.899  1.00  0.00           O
ATOM   1461  N   LYS   181      17.904   0.659  -8.885  1.00  0.00           N
ATOM   1462  CA  LYS   181      16.845  -0.320  -9.099  1.00  0.00           C
ATOM   1463  CB  LYS   181      15.716  -0.104  -8.093  1.00  0.00           C
ATOM   1464  CG  LYS   181      16.143  -0.286  -6.655  1.00  0.00           C
ATOM   1465  CD  LYS   181      15.184   0.405  -5.706  1.00  0.00           C
ATOM   1466  CE  LYS   181      13.967  -0.454  -5.429  1.00  0.00           C
ATOM   1467  NZ  LYS   181      13.139   0.112  -4.333  1.00  0.00           N
ATOM   1468  C   LYS   181      16.315  -0.251 -10.523  1.00  0.00           C
ATOM   1469  O   LYS   181      15.946  -1.278 -11.099  1.00  0.00           O
ATOM   1470  N   ALA   182      16.275   0.952 -11.107  1.00  0.00           N
ATOM   1471  CA  ALA   182      15.827   1.095 -12.487  1.00  0.00           C
ATOM   1472  CB  ALA   182      15.534   2.561 -12.797  1.00  0.00           C
ATOM   1473  C   ALA   182      16.857   0.539 -13.460  1.00  0.00           C
ATOM   1474  O   ALA   182      16.495  -0.066 -14.475  1.00  0.00           O
ATOM   1475  N   LEU   183      18.143   0.754 -13.179  1.00  0.00           N
ATOM   1476  CA  LEU   183      19.195   0.103 -13.950  1.00  0.00           C
ATOM   1477  CB  LEU   183      20.555   0.688 -13.573  1.00  0.00           C
ATOM   1478  CG  LEU   183      21.831   0.003 -14.056  1.00  0.00           C
ATOM   1479  CD1 LEU   183      21.915   0.035 -15.570  1.00  0.00           C
ATOM   1480  CD2 LEU   183      23.042   0.668 -13.439  1.00  0.00           C
ATOM   1481  C   LEU   183      19.175  -1.405 -13.740  1.00  0.00           C
ATOM   1482  O   LEU   183      19.441  -2.168 -14.674  1.00  0.00           O
ATOM   1483  N   GLY   184      18.839  -1.854 -12.531  1.00  0.00           N
ATOM   1484  CA  GLY   184      18.714  -3.278 -12.290  1.00  0.00           C
ATOM   1485  C   GLY   184      17.456  -3.875 -12.884  1.00  0.00           C
ATOM   1486  O   GLY   184      17.403  -5.079 -13.147  1.00  0.00           O
ATOM   1487  N   ARG   185      16.428  -3.053 -13.095  1.00  0.00           N
ATOM   1488  CA  ARG   185      15.189  -3.544 -13.689  1.00  0.00           C
ATOM   1489  CB  ARG   185      14.058  -2.539 -13.459  1.00  0.00           C
ATOM   1490  CG  ARG   185      12.672  -3.094 -13.711  1.00  0.00           C
ATOM   1491  CD  ARG   185      12.161  -3.845 -12.501  1.00  0.00           C
ATOM   1492  NE  ARG   185      12.434  -3.128 -11.259  1.00  0.00           N
ATOM   1493  CZ  ARG   185      11.654  -2.181 -10.753  1.00  0.00           C
ATOM   1494  NH1 ARG   185      10.542  -1.828 -11.383  1.00  0.00           N
ATOM   1495  NH2 ARG   185      11.983  -1.584  -9.617  1.00  0.00           N
ATOM   1496  C   ARG   185      15.360  -3.814 -15.178  1.00  0.00           C
ATOM   1497  O   ARG   185      15.156  -4.939 -15.645  1.00  0.00           O
ATOM   1498  N   ARG   186      15.747  -2.789 -15.940  1.00  0.00           N
ATOM   1499  CA  ARG   186      15.824  -2.895 -17.390  1.00  0.00           C
ATOM   1500  CB  ARG   186      15.880  -1.498 -18.012  1.00  0.00           C
ATOM   1501  CG  ARG   186      17.163  -0.739 -17.739  1.00  0.00           C
ATOM   1502  CD  ARG   186      17.201   0.556 -18.530  1.00  0.00           C
ATOM   1503  NE  ARG   186      18.325   1.404 -18.146  1.00  0.00           N
ATOM   1504  CZ  ARG   186      19.550   1.303 -18.653  1.00  0.00           C
ATOM   1505  NH1 ARG   186      19.815   0.387 -19.573  1.00  0.00           N
ATOM   1506  NH2 ARG   186      20.510   2.119 -18.241  1.00  0.00           N
ATOM   1507  C   ARG   186      17.007  -3.718 -17.877  1.00  0.00           C
ATOM   1508  O   ARG   186      17.065  -4.040 -19.068  1.00  0.00           O
ATOM   1509  N   GLN   187      17.947  -4.063 -17.001  1.00  0.00           N
ATOM   1510  CA  GLN   187      19.019  -4.987 -17.347  1.00  0.00           C
ATOM   1511  CB  GLN   187      20.366  -4.426 -16.875  1.00  0.00           C
ATOM   1512  CG  GLN   187      21.596  -5.148 -17.393  1.00  0.00           C
ATOM   1513  CD  GLN   187      21.434  -5.619 -18.820  1.00  0.00           C
ATOM   1514  OE1 GLN   187      21.426  -4.816 -19.752  1.00  0.00           O
ATOM   1515  NE2 GLN   187      21.299  -6.928 -19.002  1.00  0.00           N
ATOM   1516  C   GLN   187      18.802  -6.377 -16.762  1.00  0.00           C
ATOM   1517  O   GLN   187      19.252  -7.365 -17.353  1.00  0.00           O
ATOM   1518  N   GLY   188      18.090  -6.481 -15.646  1.00  0.00           N
ATOM   1519  CA  GLY   188      17.841  -7.758 -15.013  1.00  0.00           C
ATOM   1520  C   GLY   188      18.808  -8.130 -13.916  1.00  0.00           C
ATOM   1521  O   GLY   188      18.803  -9.286 -13.475  1.00  0.00           O
ATOM   1522  N   TRP   189      19.635  -7.195 -13.461  1.00  0.00           N
ATOM   1523  CA  TRP   189      20.637  -7.464 -12.444  1.00  0.00           C
ATOM   1524  CB  TRP   189      21.916  -6.682 -12.737  1.00  0.00           C
ATOM   1525  CG  TRP   189      22.665  -7.186 -13.916  1.00  0.00           C
ATOM   1526  CD1 TRP   189      22.506  -8.387 -14.529  1.00  0.00           C
ATOM   1527  NE1 TRP   189      23.377  -8.502 -15.585  1.00  0.00           N
ATOM   1528  CE2 TRP   189      24.122  -7.354 -15.666  1.00  0.00           C
ATOM   1529  CZ2 TRP   189      25.127  -6.998 -16.561  1.00  0.00           C
ATOM   1530  CH2 TRP   189      25.704  -5.769 -16.401  1.00  0.00           C
ATOM   1531  CZ3 TRP   189      25.307  -4.900 -15.379  1.00  0.00           C
ATOM   1532  CE3 TRP   189      24.309  -5.253 -14.490  1.00  0.00           C
ATOM   1533  CD2 TRP   189      23.700  -6.503 -14.627  1.00  0.00           C
ATOM   1534  C   TRP   189      20.122  -7.101 -11.057  1.00  0.00           C
ATOM   1535  O   TRP   189      19.165  -6.342 -10.898  1.00  0.00           O
ATOM   1536  N   CYS   190      20.779  -7.657 -10.047  1.00  0.00           N
ATOM   1537  CA  CYS   190      20.526  -7.250  -8.676  1.00  0.00           C
ATOM   1538  CB  CYS   190      21.165  -8.245  -7.713  1.00  0.00           C
ATOM   1539  SG  CYS   190      21.456  -7.607  -6.059  1.00  0.00           S
ATOM   1540  C   CYS   190      21.092  -5.853  -8.437  1.00  0.00           C
ATOM   1541  O   CYS   190      22.213  -5.563  -8.852  1.00  0.00           O
ATOM   1542  N   PRO   191      20.343  -4.966  -7.782  1.00  0.00           N
ATOM   1543  CD  PRO   191      18.907  -5.043  -7.497  1.00  0.00           C
ATOM   1544  CG  PRO   191      18.482  -3.616  -7.641  1.00  0.00           C
ATOM   1545  CB  PRO   191      19.618  -2.817  -7.152  1.00  0.00           C
ATOM   1546  CA  PRO   191      20.871  -3.625  -7.506  1.00  0.00           C
ATOM   1547  C   PRO   191      21.842  -3.635  -6.342  1.00  0.00           C
ATOM   1548  O   PRO   191      22.799  -2.859  -6.309  1.00  0.00           O
ATOM   1549  N   TYR   192      21.574  -4.513  -5.373  1.00  0.00           N
ATOM   1550  CA  TYR   192      22.356  -4.530  -4.145  1.00  0.00           C
ATOM   1551  CB  TYR   192      21.645  -5.368  -3.088  1.00  0.00           C
ATOM   1552  CG  TYR   192      22.358  -5.395  -1.764  1.00  0.00           C
ATOM   1553  CD1 TYR   192      22.372  -4.277  -0.943  1.00  0.00           C
ATOM   1554  CE1 TYR   192      23.027  -4.296   0.270  1.00  0.00           C
ATOM   1555  CZ  TYR   192      23.673  -5.442   0.673  1.00  0.00           C
ATOM   1556  OH  TYR   192      24.326  -5.466   1.879  1.00  0.00           O
ATOM   1557  CE2 TYR   192      23.673  -6.564  -0.127  1.00  0.00           C
ATOM   1558  CD2 TYR   192      23.020  -6.534  -1.336  1.00  0.00           C
ATOM   1559  C   TYR   192      23.762  -5.056  -4.385  1.00  0.00           C
ATOM   1560  O   TYR   192      24.738  -4.473  -3.902  1.00  0.00           O
ATOM   1561  N   PHE   193      23.892  -6.148  -5.132  1.00  0.00           N
ATOM   1562  CA  PHE   193      25.217  -6.689  -5.396  1.00  0.00           C
ATOM   1563  CB  PHE   193      25.121  -8.177  -5.715  1.00  0.00           C
ATOM   1564  CG  PHE   193      24.856  -9.029  -4.511  1.00  0.00           C
ATOM   1565  CD1 PHE   193      25.648  -8.909  -3.382  1.00  0.00           C
ATOM   1566  CE1 PHE   193      25.407  -9.686  -2.265  1.00  0.00           C
ATOM   1567  CZ  PHE   193      24.362 -10.587  -2.268  1.00  0.00           C
ATOM   1568  CE2 PHE   193      23.562 -10.712  -3.387  1.00  0.00           C
ATOM   1569  CD2 PHE   193      23.809  -9.931  -4.498  1.00  0.00           C
ATOM   1570  C   PHE   193      25.938  -5.955  -6.514  1.00  0.00           C
ATOM   1571  O   PHE   193      27.159  -6.081  -6.625  1.00  0.00           O
ATOM   1572  N   LEU   194      25.219  -5.191  -7.341  1.00  0.00           N
ATOM   1573  CA  LEU   194      25.891  -4.327  -8.305  1.00  0.00           C
ATOM   1574  CB  LEU   194      24.919  -3.893  -9.399  1.00  0.00           C
ATOM   1575  CG  LEU   194      25.419  -2.908 -10.454  1.00  0.00           C
ATOM   1576  CD1 LEU   194      26.377  -3.598 -11.407  1.00  0.00           C
ATOM   1577  CD2 LEU   194      24.256  -2.287 -11.206  1.00  0.00           C
ATOM   1578  C   LEU   194      26.487  -3.106  -7.620  1.00  0.00           C
ATOM   1579  O   LEU   194      27.586  -2.664  -7.976  1.00  0.00           O
ATOM   1580  N   ALA   195      25.772  -2.552  -6.639  1.00  0.00           N
ATOM   1581  CA  ALA   195      26.287  -1.407  -5.897  1.00  0.00           C
ATOM   1582  CB  ALA   195      25.177  -0.785  -5.055  1.00  0.00           C
ATOM   1583  C   ALA   195      27.467  -1.801  -5.022  1.00  0.00           C
ATOM   1584  O   ALA   195      28.433  -1.043  -4.895  1.00  0.00           O
ATOM   1585  N   ARG   196      27.411  -2.988  -4.414  1.00  0.00           N
ATOM   1586  CA  ARG   196      28.507  -3.424  -3.558  1.00  0.00           C
ATOM   1587  CB  ARG   196      28.041  -4.551  -2.641  1.00  0.00           C
ATOM   1588  CG  ARG   196      28.922  -4.733  -1.425  1.00  0.00           C
ATOM   1589  CD  ARG   196      28.714  -6.077  -0.780  1.00  0.00           C
ATOM   1590  NE  ARG   196      27.566  -6.075   0.110  1.00  0.00           N
ATOM   1591  CZ  ARG   196      27.369  -6.975   1.064  1.00  0.00           C
ATOM   1592  NH1 ARG   196      28.250  -7.947   1.248  1.00  0.00           N
ATOM   1593  NH2 ARG   196      26.298  -6.904   1.834  1.00  0.00           N
ATOM   1594  C   ARG   196      29.720  -3.862  -4.372  1.00  0.00           C
ATOM   1595  O   ARG   196      30.851  -3.790  -3.881  1.00  0.00           O
ATOM   1596  N   TYR   197      29.515  -4.320  -5.607  1.00  0.00           N
ATOM   1597  CA  TYR   197      30.656  -4.651  -6.452  1.00  0.00           C
ATOM   1598  CB  TYR   197      30.229  -5.552  -7.609  1.00  0.00           C
ATOM   1599  CG  TYR   197      31.219  -5.587  -8.747  1.00  0.00           C
ATOM   1600  CD1 TYR   197      32.450  -6.217  -8.600  1.00  0.00           C
ATOM   1601  CE1 TYR   197      33.362  -6.255  -9.637  1.00  0.00           C
ATOM   1602  CZ  TYR   197      33.046  -5.658 -10.840  1.00  0.00           C
ATOM   1603  OH  TYR   197      33.952  -5.694 -11.876  1.00  0.00           O
ATOM   1604  CE2 TYR   197      31.831  -5.027 -11.013  1.00  0.00           C
ATOM   1605  CD2 TYR   197      30.927  -4.996  -9.970  1.00  0.00           C
ATOM   1606  C   TYR   197      31.323  -3.393  -6.990  1.00  0.00           C
ATOM   1607  O   TYR   197      32.556  -3.290  -6.994  1.00  0.00           O
ATOM   1608  N   SER   198      30.529  -2.433  -7.450  1.00  0.00           N
ATOM   1609  CA  SER   198      31.064  -1.217  -8.042  1.00  0.00           C
ATOM   1610  CB  SER   198      30.045  -0.628  -9.018  1.00  0.00           C
ATOM   1611  OG  SER   198      29.090   0.150  -8.335  1.00  0.00           O
ATOM   1612  C   SER   198      31.466  -0.170  -7.012  1.00  0.00           C
ATOM   1613  O   SER   198      31.894   0.921  -7.401  1.00  0.00           O
ATOM   1614  N   ILE   199      31.361  -0.477  -5.716  1.00  0.00           N
ATOM   1615  CA  ILE   199      31.791   0.457  -4.681  1.00  0.00           C
ATOM   1616  CB  ILE   199      31.181   0.056  -3.319  1.00  0.00           C
ATOM   1617  CG2 ILE   199      32.026  -0.983  -2.599  1.00  0.00           C
ATOM   1618  CG1 ILE   199      31.012   1.270  -2.413  1.00  0.00           C
ATOM   1619  CD1 ILE   199      30.353   0.948  -1.092  1.00  0.00           C
ATOM   1620  C   ILE   199      33.311   0.546  -4.603  1.00  0.00           C
ATOM   1621  O   ILE   199      33.847   1.496  -4.025  1.00  0.00           O
ATOM   1622  N   LEU   200      34.028  -0.417  -5.189  1.00  0.00           N
ATOM   1623  CA  LEU   200      35.482  -0.384  -5.162  1.00  0.00           C
ATOM   1624  CB  LEU   200      36.042  -1.798  -5.313  1.00  0.00           C
ATOM   1625  CG  LEU   200      35.324  -2.916  -4.555  1.00  0.00           C
ATOM   1626  CD1 LEU   200      35.934  -4.265  -4.891  1.00  0.00           C
ATOM   1627  CD2 LEU   200      35.376  -2.676  -3.054  1.00  0.00           C
ATOM   1628  C   LEU   200      36.046   0.522  -6.247  1.00  0.00           C
ATOM   1629  O   LEU   200      37.167   1.023  -6.110  1.00  0.00           O
ATOM   1630  N   HIE   201      35.291   0.741  -7.321  1.00  0.00           N
ATOM   1631  CA  HIE   201      35.697   1.606  -8.426  1.00  0.00           C
ATOM   1632  CB  HIE   201      35.859   0.808  -9.701  1.00  0.00           C
ATOM   1633  CG  HIE   201      36.693  -0.422  -9.535  1.00  0.00           C
ATOM   1634  ND1 HIE   201      38.018  -0.377  -9.161  1.00  0.00           N
ATOM   1635  CE1 HIE   201      38.497  -1.606  -9.095  1.00  0.00           C
ATOM   1636  NE2 HIE   201      37.529  -2.447  -9.410  1.00  0.00           N
ATOM   1637  CD2 HIE   201      36.389  -1.733  -9.691  1.00  0.00           C
ATOM   1638  C   HIE   201      34.644   2.697  -8.571  1.00  0.00           C
ATOM   1639  O   HIE   201      33.717   2.589  -9.375  1.00  0.00           O
ATOM   1640  N   ALA   202      34.798   3.756  -7.783  1.00  0.00           N
ATOM   1641  CA  ALA   202      33.906   4.901  -7.831  1.00  0.00           C
ATOM   1642  CB  ALA   202      32.699   4.701  -6.911  1.00  0.00           C
ATOM   1643  C   ALA   202      34.706   6.135  -7.447  1.00  0.00           C
ATOM   1644  O   ALA   202      35.915   6.066  -7.212  1.00  0.00           O
ATOM   1645  N   ASN   203      34.030   7.273  -7.392  1.00  0.00           N
ATOM   1646  CA  ASN   203      34.673   8.506  -6.970  1.00  0.00           C
ATOM   1647  CB  ASN   203      34.793   9.475  -8.151  1.00  0.00           C
ATOM   1648  CG  ASN   203      35.756   8.981  -9.204  1.00  0.00           C
ATOM   1649  OD1 ASN   203      35.484   9.065 -10.401  1.00  0.00           O
ATOM   1650  ND2 ASN   203      36.888   8.454  -8.763  1.00  0.00           N
ATOM   1651  C   ASN   203      33.958   9.203  -5.827  1.00  0.00           C
ATOM   1652  O   ASN   203      34.623   9.797  -4.979  1.00  0.00           O
ATOM   1653  N   VAL   204      32.633   9.149  -5.781  1.00  0.00           N
ATOM   1654  CA  VAL   204      31.855   9.561  -4.623  1.00  0.00           C
ATOM   1655  CB  VAL   204      30.957  10.778  -4.927  1.00  0.00           C
ATOM   1656  CG1 VAL   204      30.194  11.210  -3.687  1.00  0.00           C
ATOM   1657  CG2 VAL   204      31.779  11.929  -5.462  1.00  0.00           C
ATOM   1658  C   VAL   204      31.017   8.366  -4.203  1.00  0.00           C
ATOM   1659  O   VAL   204      30.407   7.704  -5.047  1.00  0.00           O
ATOM   1660  N   VAL   205      31.015   8.060  -2.910  1.00  0.00           N
ATOM   1661  CA  VAL   205      30.229   6.953  -2.381  1.00  0.00           C
ATOM   1662  CB  VAL   205      31.100   5.734  -2.031  1.00  0.00           C
ATOM   1663  CG1 VAL   205      30.268   4.712  -1.359  1.00  0.00           C
ATOM   1664  CG2 VAL   205      31.731   5.123  -3.266  1.00  0.00           C
ATOM   1665  C   VAL   205      29.500   7.452  -1.143  1.00  0.00           C
ATOM   1666  O   VAL   205      30.135   7.937  -0.203  1.00  0.00           O
ATOM   1667  N   VAL   206      28.175   7.346  -1.141  1.00  0.00           N
ATOM   1668  CA  VAL   206      27.352   7.875  -0.061  1.00  0.00           C
ATOM   1669  CB  VAL   206      26.376   8.949  -0.554  1.00  0.00           C
ATOM   1670  CG1 VAL   206      25.585   9.515   0.606  1.00  0.00           C
ATOM   1671  CG2 VAL   206      27.117  10.048  -1.284  1.00  0.00           C
ATOM   1672  C   VAL   206      26.599   6.722   0.583  1.00  0.00           C
ATOM   1673  O   VAL   206      25.602   6.242   0.034  1.00  0.00           O
ATOM   1674  N   TYR   207      27.054   6.286   1.754  1.00  0.00           N
ATOM   1675  CA  TYR   207      26.240   5.392   2.566  1.00  0.00           C
ATOM   1676  CB  TYR   207      26.808   3.973   2.607  1.00  0.00           C
ATOM   1677  CG  TYR   207      28.305   3.820   2.772  1.00  0.00           C
ATOM   1678  CD1 TYR   207      28.947   4.169   3.946  1.00  0.00           C
ATOM   1679  CE1 TYR   207      30.320   4.029   4.078  1.00  0.00           C
ATOM   1680  CZ  TYR   207      31.057   3.542   3.024  1.00  0.00           C
ATOM   1681  OH  TYR   207      32.415   3.393   3.129  1.00  0.00           O
ATOM   1682  CE2 TYR   207      30.443   3.195   1.854  1.00  0.00           C
ATOM   1683  CD2 TYR   207      29.080   3.353   1.725  1.00  0.00           C
ATOM   1684  C   TYR   207      26.040   5.918   3.981  1.00  0.00           C
ATOM   1685  O   TYR   207      26.298   7.094   4.255  1.00  0.00           O
ATOM   1686  N   SER   208      25.535   5.067   4.866  1.00  0.00           N
ATOM   1687  CA  SER   208      25.226   5.454   6.234  1.00  0.00           C
ATOM   1688  CB  SER   208      24.083   4.600   6.770  1.00  0.00           C
ATOM   1689  OG  SER   208      24.488   3.251   6.890  1.00  0.00           O
ATOM   1690  C   SER   208      26.475   5.334   7.105  1.00  0.00           C
ATOM   1691  O   SER   208      27.588   5.144   6.615  1.00  0.00           O
ATOM   1692  N   TYR   209      26.300   5.464   8.422  1.00  0.00           N
ATOM   1693  CA  TYR   209      27.432   5.337   9.340  1.00  0.00           C
ATOM   1694  CB  TYR   209      27.046   5.833  10.728  1.00  0.00           C
ATOM   1695  CG  TYR   209      27.018   7.325  10.894  1.00  0.00           C
ATOM   1696  CD1 TYR   209      27.870   8.145  10.173  1.00  0.00           C
ATOM   1697  CE1 TYR   209      27.840   9.514  10.331  1.00  0.00           C
ATOM   1698  CZ  TYR   209      26.952  10.070  11.222  1.00  0.00           C
ATOM   1699  OH  TYR   209      26.909  11.431  11.390  1.00  0.00           O
ATOM   1700  CE2 TYR   209      26.099   9.275  11.949  1.00  0.00           C
ATOM   1701  CD2 TYR   209      26.138   7.916  11.785  1.00  0.00           C
ATOM   1702  C   TYR   209      27.907   3.898   9.437  1.00  0.00           C
ATOM   1703  O   TYR   209      29.109   3.640   9.555  1.00  0.00           O
ATOM   1704  N   HIE   210      26.978   2.950   9.394  1.00  0.00           N
ATOM   1705  CA  HIE   210      27.233   1.592   9.853  1.00  0.00           C
ATOM   1706  CB  HIE   210      25.911   0.938  10.238  1.00  0.00           C
ATOM   1707  CG  HIE   210      25.110   1.746  11.207  1.00  0.00           C
ATOM   1708  ND1 HIE   210      25.312   1.690  12.568  1.00  0.00           N
ATOM   1709  CE1 HIE   210      24.472   2.514  13.169  1.00  0.00           C
ATOM   1710  NE2 HIE   210      23.738   3.106  12.246  1.00  0.00           N
ATOM   1711  CD2 HIE   210      24.121   2.649  11.008  1.00  0.00           C
ATOM   1712  C   HIE   210      27.972   0.727   8.842  1.00  0.00           C
ATOM   1713  O   HIE   210      28.155  -0.465   9.102  1.00  0.00           O
ATOM   1714  N   TYR   211      28.393   1.272   7.708  1.00  0.00           N
ATOM   1715  CA  TYR   211      29.310   0.553   6.854  1.00  0.00           C
ATOM   1716  CB  TYR   211      29.129   0.954   5.409  1.00  0.00           C
ATOM   1717  CG  TYR   211      27.875   0.471   4.789  1.00  0.00           C
ATOM   1718  CD1 TYR   211      26.701   1.169   4.933  1.00  0.00           C
ATOM   1719  CE1 TYR   211      25.578   0.736   4.359  1.00  0.00           C
ATOM   1720  CZ  TYR   211      25.623  -0.395   3.615  1.00  0.00           C
ATOM   1721  OH  TYR   211      24.494  -0.865   3.025  1.00  0.00           O
ATOM   1722  CE2 TYR   211      26.769  -1.104   3.456  1.00  0.00           C
ATOM   1723  CD2 TYR   211      27.875  -0.669   4.033  1.00  0.00           C
ATOM   1724  C   TYR   211      30.744   0.819   7.221  1.00  0.00           C
ATOM   1725  O   TYR   211      31.637   0.193   6.653  1.00  0.00           O
ATOM   1726  N   LEU   212      30.982   1.744   8.101  1.00  0.00           N
ATOM   1727  CA  LEU   212      32.343   2.195   8.280  1.00  0.00           C
ATOM   1728  CB  LEU   212      32.463   3.621   7.778  1.00  0.00           C
ATOM   1729  CG  LEU   212      33.888   4.038   7.539  1.00  0.00           C
ATOM   1730  CD1 LEU   212      34.473   3.115   6.532  1.00  0.00           C
ATOM   1731  CD2 LEU   212      33.839   5.385   6.981  1.00  0.00           C
ATOM   1732  C   LEU   212      32.802   2.108   9.717  1.00  0.00           C
ATOM   1733  O   LEU   212      33.962   1.771   9.965  1.00  0.00           O
ATOM   1734  N   LEU   213      31.910   2.429  10.661  1.00  0.00           N
ATOM   1735  CA  LEU   213      32.211   2.412  12.098  1.00  0.00           C
ATOM   1736  CB  LEU   213      31.633   3.676  12.753  1.00  0.00           C
ATOM   1737  CG  LEU   213      32.248   4.997  12.290  1.00  0.00           C
ATOM   1738  CD1 LEU   213      31.499   6.182  12.881  1.00  0.00           C
ATOM   1739  CD2 LEU   213      33.723   5.065  12.657  1.00  0.00           C
ATOM   1740  C   LEU   213      31.690   1.157  12.801  1.00  0.00           C
ATOM   1741  O   LEU   213      31.975   0.988  13.998  1.00  0.00           O
ATOM   1742  N   ASP   214      30.947   0.287  12.101  1.00  0.00           N
ATOM   1743  CA  ASP   214      30.452  -0.923  12.726  1.00  0.00           C
ATOM   1744  CB  ASP   214      29.065  -1.257  12.208  1.00  0.00           C
ATOM   1745  CG  ASP   214      28.295  -2.184  13.123  1.00  0.00           C
ATOM   1746  OD1 ASP   214      28.867  -2.721  14.082  1.00  0.00           O
ATOM   1747  OD2 ASP   214      27.090  -2.375  12.881  1.00  0.00           O
ATOM   1748  C   ASP   214      31.427  -2.044  12.419  1.00  0.00           C
ATOM   1749  O   ASP   214      31.613  -2.373  11.242  1.00  0.00           O
ATOM   1750  N   PRO   215      32.100  -2.618  13.419  1.00  0.00           N
ATOM   1751  CD  PRO   215      31.957  -2.406  14.867  1.00  0.00           C
ATOM   1752  CG  PRO   215      32.772  -3.508  15.438  1.00  0.00           C
ATOM   1753  CB  PRO   215      33.900  -3.668  14.493  1.00  0.00           C
ATOM   1754  CA  PRO   215      33.261  -3.468  13.119  1.00  0.00           C
ATOM   1755  C   PRO   215      32.920  -4.793  12.474  1.00  0.00           C
ATOM   1756  O   PRO   215      33.747  -5.325  11.726  1.00  0.00           O
ATOM   1757  N   LYS   216      31.737  -5.346  12.715  1.00  0.00           N
ATOM   1758  CA  LYS   216      31.355  -6.589  12.063  1.00  0.00           C
ATOM   1759  CB  LYS   216      30.411  -7.394  12.960  1.00  0.00           C
ATOM   1760  CG  LYS   216      29.035  -6.786  13.155  1.00  0.00           C
ATOM   1761  CD  LYS   216      28.266  -7.512  14.254  1.00  0.00           C
ATOM   1762  CE  LYS   216      28.215  -9.015  14.009  1.00  0.00           C
ATOM   1763  NZ  LYS   216      27.371  -9.718  15.011  1.00  0.00           N
ATOM   1764  C   LYS   216      30.718  -6.365  10.697  1.00  0.00           C
ATOM   1765  O   LYS   216      30.226  -7.323  10.096  1.00  0.00           O
ATOM   1766  N   ILE   217      30.722  -5.132  10.197  1.00  0.00           N
ATOM   1767  CA  ILE   217      30.238  -4.809   8.862  1.00  0.00           C
ATOM   1768  CB  ILE   217      29.061  -3.809   8.931  1.00  0.00           C
ATOM   1769  CG2 ILE   217      28.600  -3.417   7.540  1.00  0.00           C
ATOM   1770  CG1 ILE   217      27.903  -4.406   9.727  1.00  0.00           C
ATOM   1771  CD1 ILE   217      26.674  -3.534   9.768  1.00  0.00           C
ATOM   1772  C   ILE   217      31.361  -4.271   7.983  1.00  0.00           C
ATOM   1773  O   ILE   217      31.515  -4.689   6.835  1.00  0.00           O
ATOM   1774  N   ALA   218      32.183  -3.366   8.529  1.00  0.00           N
ATOM   1775  CA  ALA   218      33.165  -2.619   7.748  1.00  0.00           C
ATOM   1776  CB  ALA   218      33.759  -1.495   8.592  1.00  0.00           C
ATOM   1777  C   ALA   218      34.291  -3.485   7.200  1.00  0.00           C
ATOM   1778  O   ALA   218      34.943  -3.085   6.229  1.00  0.00           O
ATOM   1779  N   ASP   219      34.538  -4.652   7.789  1.00  0.00           N
ATOM   1780  CA  ASP   219      35.531  -5.568   7.247  1.00  0.00           C
ATOM   1781  CB  ASP   219      36.065  -6.479   8.358  1.00  0.00           C
ATOM   1782  CG  ASP   219      34.959  -7.205   9.109  1.00  0.00           C
ATOM   1783  OD1 ASP   219      33.768  -6.921   8.862  1.00  0.00           O
ATOM   1784  OD2 ASP   219      35.286  -8.064   9.953  1.00  0.00           O
ATOM   1785  C   ASP   219      35.006  -6.403   6.086  1.00  0.00           C
ATOM   1786  O   ASP   219      35.782  -7.147   5.478  1.00  0.00           O
ATOM   1787  N   LEU   220      33.715  -6.298   5.768  1.00  0.00           N
ATOM   1788  CA  LEU   220      33.115  -7.042   4.670  1.00  0.00           C
ATOM   1789  CB  LEU   220      31.790  -7.669   5.116  1.00  0.00           C
ATOM   1790  CG  LEU   220      31.753  -8.295   6.511  1.00  0.00           C
ATOM   1791  CD1 LEU   220      30.341  -8.724   6.862  1.00  0.00           C
ATOM   1792  CD2 LEU   220      32.705  -9.473   6.597  1.00  0.00           C
ATOM   1793  C   LEU   220      32.859  -6.190   3.437  1.00  0.00           C
ATOM   1794  O   LEU   220      32.917  -6.708   2.318  1.00  0.00           O
ATOM   1795  N   VAL   221      32.577  -4.903   3.614  1.00  0.00           N
ATOM   1796  CA  VAL   221      32.146  -4.037   2.528  1.00  0.00           C
ATOM   1797  CB  VAL   221      30.730  -3.484   2.824  1.00  0.00           C
ATOM   1798  CG1 VAL   221      30.660  -2.833   4.193  1.00  0.00           C
ATOM   1799  CG2 VAL   221      30.261  -2.521   1.745  1.00  0.00           C
ATOM   1800  C   VAL   221      33.151  -2.922   2.249  1.00  0.00           C
ATOM   1801  O   VAL   221      33.425  -2.610   1.088  1.00  0.00           O
ATOM   1802  N   SER   222      33.759  -2.349   3.284  1.00  0.00           N
ATOM   1803  CA  SER   222      34.720  -1.260   3.138  1.00  0.00           C
ATOM   1804  CB  SER   222      34.291  -0.042   3.952  1.00  0.00           C
ATOM   1805  OG  SER   222      33.868  -0.423   5.249  1.00  0.00           O
ATOM   1806  C   SER   222      36.113  -1.716   3.544  1.00  0.00           C
ATOM   1807  O   SER   222      36.878  -0.974   4.160  1.00  0.00           O
ATOM   1808  N   LYS   223      36.455  -2.959   3.209  1.00  0.00           N
ATOM   1809  CA  LYS   223      37.744  -3.515   3.615  1.00  0.00           C
ATOM   1810  CB  LYS   223      37.679  -5.046   3.597  1.00  0.00           C
ATOM   1811  CG  LYS   223      39.001  -5.726   3.900  1.00  0.00           C
ATOM   1812  CD  LYS   223      39.438  -5.467   5.330  1.00  0.00           C
ATOM   1813  CE  LYS   223      40.816  -6.043   5.599  1.00  0.00           C
ATOM   1814  NZ  LYS   223      41.855  -5.401   4.751  1.00  0.00           N
ATOM   1815  C   LYS   223      38.871  -3.002   2.725  1.00  0.00           C
ATOM   1816  O   LYS   223      39.784  -2.313   3.188  1.00  0.00           O
ATOM   1817  N   GLU   224      38.814  -3.323   1.434  1.00  0.00           N
ATOM   1818  CA  GLU   224      39.880  -3.005   0.490  1.00  0.00           C
ATOM   1819  CB  GLU   224      40.368  -4.279  -0.204  1.00  0.00           C
ATOM   1820  CG  GLU   224      41.069  -5.262   0.721  1.00  0.00           C
ATOM   1821  CD  GLU   224      41.473  -6.540   0.010  1.00  0.00           C
ATOM   1822  OE1 GLU   224      41.043  -6.743  -1.144  1.00  0.00           O
ATOM   1823  OE2 GLU   224      42.218  -7.343   0.609  1.00  0.00           O
ATOM   1824  C   GLU   224      39.432  -1.985  -0.550  1.00  0.00           C
ATOM   1825  O   GLU   224      39.740  -2.112  -1.735  1.00  0.00           O
ATOM   1826  N   LEU   225      38.703  -0.957  -0.119  1.00  0.00           N
ATOM   1827  CA  LEU   225      38.165  -0.008  -1.087  1.00  0.00           C
ATOM   1828  CB  LEU   225      36.841   0.586  -0.579  1.00  0.00           C
ATOM   1829  CG  LEU   225      36.595   1.428   0.680  1.00  0.00           C
ATOM   1830  CD1 LEU   225      36.995   2.867   0.420  1.00  0.00           C
ATOM   1831  CD2 LEU   225      35.153   1.346   1.138  1.00  0.00           C
ATOM   1832  C   LEU   225      39.186   1.074  -1.441  1.00  0.00           C
ATOM   1833  O   LEU   225      39.436   1.325  -2.624  1.00  0.00           O
ATOM   1834  N   ALA   226      39.815   1.694  -0.441  1.00  0.00           N
ATOM   1835  CA  ALA   226      40.747   2.786  -0.690  1.00  0.00           C
ATOM   1836  CB  ALA   226      40.009   4.090  -1.008  1.00  0.00           C
ATOM   1837  C   ALA   226      41.636   2.983   0.526  1.00  0.00           C
ATOM   1838  O   ALA   226      41.153   2.957   1.661  1.00  0.00           O
ATOM   1839  N   ARG   227      42.930   3.182   0.281  1.00  0.00           N
ATOM   1840  CA  ARG   227      43.872   3.556   1.325  1.00  0.00           C
ATOM   1841  CB  ARG   227      45.178   2.767   1.173  1.00  0.00           C
ATOM   1842  CG  ARG   227      44.975   1.274   0.991  1.00  0.00           C
ATOM   1843  CD  ARG   227      44.691   0.613   2.330  1.00  0.00           C
ATOM   1844  NE  ARG   227      44.063  -0.694   2.183  1.00  0.00           N
ATOM   1845  CZ  ARG   227      42.938  -1.053   2.791  1.00  0.00           C
ATOM   1846  NH1 ARG   227      42.307  -0.196   3.583  1.00  0.00           N
ATOM   1847  NH2 ARG   227      42.440  -2.266   2.606  1.00  0.00           N
ATOM   1848  C   ARG   227      44.181   5.045   1.332  1.00  0.00           C
ATOM   1849  O   ARG   227      44.719   5.544   2.327  1.00  0.00           O
ATOM   1850  N   LYS   228      43.858   5.762   0.256  1.00  0.00           N
ATOM   1851  CA  LYS   228      43.994   7.217   0.183  1.00  0.00           C
ATOM   1852  CB  LYS   228      45.126   7.619  -0.764  1.00  0.00           C
ATOM   1853  CG  LYS   228      45.303   6.701  -1.966  1.00  0.00           C
ATOM   1854  CD  LYS   228      46.371   7.233  -2.900  1.00  0.00           C
ATOM   1855  CE  LYS   228      47.728   7.272  -2.223  1.00  0.00           C
ATOM   1856  NZ  LYS   228      48.792   7.739  -3.154  1.00  0.00           N
ATOM   1857  C   LYS   228      42.640   7.774  -0.249  1.00  0.00           C
ATOM   1858  O   LYS   228      42.384   8.014  -1.430  1.00  0.00           O
ATOM   1859  N   ALA   229      41.771   7.988   0.727  1.00  0.00           N
ATOM   1860  CA  ALA   229      40.417   8.455   0.496  1.00  0.00           C
ATOM   1861  CB  ALA   229      39.411   7.345   0.791  1.00  0.00           C
ATOM   1862  C   ALA   229      40.154   9.689   1.351  1.00  0.00           C
ATOM   1863  O   ALA   229      41.048  10.209   2.020  1.00  0.00           O
ATOM   1864  N   VAL   230      38.914  10.163   1.316  1.00  0.00           N
ATOM   1865  CA  VAL   230      38.456  11.243   2.180  1.00  0.00           C
ATOM   1866  CB  VAL   230      38.312  12.583   1.439  1.00  0.00           C
ATOM   1867  CG1 VAL   230      37.566  13.585   2.296  1.00  0.00           C
ATOM   1868  CG2 VAL   230      39.662  13.141   1.070  1.00  0.00           C
ATOM   1869  C   VAL   230      37.117  10.815   2.753  1.00  0.00           C
ATOM   1870  O   VAL   230      36.172  10.559   2.000  1.00  0.00           O
ATOM   1871  N   VAL   231      37.035  10.713   4.067  1.00  0.00           N
ATOM   1872  CA  VAL   231      35.800  10.365   4.750  1.00  0.00           C
ATOM   1873  CB  VAL   231      36.061   9.336   5.863  1.00  0.00           C
ATOM   1874  CG1 VAL   231      34.773   8.934   6.532  1.00  0.00           C
ATOM   1875  CG2 VAL   231      36.755   8.125   5.294  1.00  0.00           C
ATOM   1876  C   VAL   231      35.191  11.638   5.310  1.00  0.00           C
ATOM   1877  O   VAL   231      35.895  12.460   5.903  1.00  0.00           O
ATOM   1878  N   VAL   232      33.893  11.824   5.105  1.00  0.00           N
ATOM   1879  CA  VAL   232      33.171  12.944   5.688  1.00  0.00           C
ATOM   1880  CB  VAL   232      32.644  13.909   4.622  1.00  0.00           C
ATOM   1881  CG1 VAL   232      31.800  14.981   5.271  1.00  0.00           C
ATOM   1882  CG2 VAL   232      33.792  14.535   3.866  1.00  0.00           C
ATOM   1883  C   VAL   232      32.031  12.380   6.517  1.00  0.00           C
ATOM   1884  O   VAL   232      31.139  11.716   5.981  1.00  0.00           O
ATOM   1885  N   PHE   233      32.062  12.642   7.816  1.00  0.00           N
ATOM   1886  CA  PHE   233      30.974  12.267   8.713  1.00  0.00           C
ATOM   1887  CB  PHE   233      31.502  11.846  10.076  1.00  0.00           C
ATOM   1888  CG  PHE   233      32.112  10.480  10.088  1.00  0.00           C
ATOM   1889  CD1 PHE   233      31.342   9.367   9.829  1.00  0.00           C
ATOM   1890  CE1 PHE   233      31.897   8.106   9.836  1.00  0.00           C
ATOM   1891  CZ  PHE   233      33.235   7.948  10.119  1.00  0.00           C
ATOM   1892  CE2 PHE   233      34.013   9.047  10.386  1.00  0.00           C
ATOM   1893  CD2 PHE   233      33.454  10.309  10.373  1.00  0.00           C
ATOM   1894  C   PHE   233      30.056  13.478   8.807  1.00  0.00           C
ATOM   1895  O   PHE   233      30.281  14.390   9.596  1.00  0.00           O
ATOM   1896  N   ASP   234      29.032  13.500   7.965  1.00  0.00           N
ATOM   1897  CA  ASP   234      28.097  14.614   7.940  1.00  0.00           C
ATOM   1898  CB  ASP   234      27.413  14.704   6.582  1.00  0.00           C
ATOM   1899  CG  ASP   234      26.906  16.092   6.279  1.00  0.00           C
ATOM   1900  OD1 ASP   234      27.037  16.977   7.148  1.00  0.00           O
ATOM   1901  OD2 ASP   234      26.373  16.297   5.167  1.00  0.00           O
ATOM   1902  C   ASP   234      27.051  14.462   9.030  1.00  0.00           C
ATOM   1903  O   ASP   234      26.616  13.349   9.340  1.00  0.00           O
ATOM   1904  N   GLU   235      26.631  15.608   9.584  1.00  0.00           N
ATOM   1905  CA  GLU   235      25.671  15.705  10.694  1.00  0.00           C
ATOM   1906  CB  GLU   235      24.256  15.347  10.240  1.00  0.00           C
ATOM   1907  CG  GLU   235      23.161  16.127  10.943  1.00  0.00           C
ATOM   1908  CD  GLU   235      23.140  17.587  10.547  1.00  0.00           C
ATOM   1909  OE1 GLU   235      23.497  17.897   9.389  1.00  0.00           O
ATOM   1910  OE2 GLU   235      22.763  18.431  11.388  1.00  0.00           O
ATOM   1911  C   GLU   235      26.106  14.844  11.879  1.00  0.00           C
ATOM   1912  O   GLU   235      25.317  14.106  12.470  1.00  0.00           O
ATOM   1913  N   ALA   236      27.389  14.932  12.208  1.00  0.00           N
ATOM   1914  CA  ALA   236      28.020  14.015  13.146  1.00  0.00           C
ATOM   1915  CB  ALA   236      29.413  13.657  12.657  1.00  0.00           C
ATOM   1916  C   ALA   236      28.063  14.618  14.550  1.00  0.00           C
ATOM   1917  O   ALA   236      29.115  14.961  15.085  1.00  0.00           O
ATOM   1918  N   HIE   237      26.880  14.739  15.146  1.00  0.00           N
ATOM   1919  CA  HIE   237      26.816  15.063  16.566  1.00  0.00           C
ATOM   1920  CB  HIE   237      25.466  15.672  16.915  1.00  0.00           C
ATOM   1921  CG  HIE   237      25.130  16.878  16.113  1.00  0.00           C
ATOM   1922  ND1 HIE   237      24.313  16.831  15.005  1.00  0.00           N
ATOM   1923  CE1 HIE   237      24.202  18.042  14.493  1.00  0.00           C
ATOM   1924  NE2 HIE   237      24.937  18.867  15.217  1.00  0.00           N
ATOM   1925  CD2 HIE   237      25.540  18.158  16.226  1.00  0.00           C
ATOM   1926  C   HIE   237      27.024  13.816  17.402  1.00  0.00           C
ATOM   1927  O   HIE   237      27.886  13.776  18.286  1.00  0.00           O
ATOM   1928  N   ASN   238      26.227  12.790  17.134  1.00  0.00           N
ATOM   1929  CA  ASN   238      26.204  11.589  17.947  1.00  0.00           C
ATOM   1930  CB  ASN   238      24.768  11.116  18.129  1.00  0.00           C
ATOM   1931  CG  ASN   238      23.901  12.161  18.792  1.00  0.00           C
ATOM   1932  OD1 ASN   238      22.981  12.702  18.177  1.00  0.00           O
ATOM   1933  ND2 ASN   238      24.191  12.458  20.050  1.00  0.00           N
ATOM   1934  C   ASN   238      27.074  10.519  17.299  1.00  0.00           C
ATOM   1935  O   ASN   238      26.625   9.436  16.931  1.00  0.00           O
ATOM   1936  N   ILE   239      28.352  10.853  17.148  1.00  0.00           N
ATOM   1937  CA  ILE   239      29.326   9.815  16.858  1.00  0.00           C
ATOM   1938  CB  ILE   239      30.604  10.444  16.280  1.00  0.00           C
ATOM   1939  CG2 ILE   239      31.735   9.462  16.203  1.00  0.00           C
ATOM   1940  CG1 ILE   239      30.336  10.937  14.872  1.00  0.00           C
ATOM   1941  CD1 ILE   239      29.921   9.842  13.916  1.00  0.00           C
ATOM   1942  C   ILE   239      29.584   9.006  18.118  1.00  0.00           C
ATOM   1943  O   ILE   239      29.737   7.782  18.055  1.00  0.00           O
ATOM   1944  N   ASP   240      29.547   9.669  19.275  1.00  0.00           N
ATOM   1945  CA  ASP   240      29.791   9.008  20.551  1.00  0.00           C
ATOM   1946  CB  ASP   240      29.859  10.054  21.655  1.00  0.00           C
ATOM   1947  CG  ASP   240      30.939  11.075  21.406  1.00  0.00           C
ATOM   1948  OD1 ASP   240      31.927  10.731  20.728  1.00  0.00           O
ATOM   1949  OD2 ASP   240      30.804  12.226  21.872  1.00  0.00           O
ATOM   1950  C   ASP   240      28.712   7.978  20.854  1.00  0.00           C
ATOM   1951  O   ASP   240      29.005   6.879  21.338  1.00  0.00           O
ATOM   1952  N   ASN   241      27.456   8.301  20.550  1.00  0.00           N
ATOM   1953  CA  ASN   241      26.381   7.350  20.782  1.00  0.00           C
ATOM   1954  CB  ASN   241      25.048   8.085  20.876  1.00  0.00           C
ATOM   1955  CG  ASN   241      25.029   9.099  21.996  1.00  0.00           C
ATOM   1956  OD1 ASN   241      25.891   9.085  22.872  1.00  0.00           O
ATOM   1957  ND2 ASN   241      24.044   9.982  21.977  1.00  0.00           N
ATOM   1958  C   ASN   241      26.311   6.270  19.712  1.00  0.00           C
ATOM   1959  O   ASN   241      25.644   5.255  19.925  1.00  0.00           O
ATOM   1960  N   VAL   242      26.973   6.458  18.573  1.00  0.00           N
ATOM   1961  CA  VAL   242      26.999   5.412  17.555  1.00  0.00           C
ATOM   1962  CB  VAL   242      27.108   6.045  16.153  1.00  0.00           C
ATOM   1963  CG1 VAL   242      27.670   5.071  15.132  1.00  0.00           C
ATOM   1964  CG2 VAL   242      25.743   6.513  15.693  1.00  0.00           C
ATOM   1965  C   VAL   242      28.114   4.403  17.815  1.00  0.00           C
ATOM   1966  O   VAL   242      27.879   3.192  17.755  1.00  0.00           O
ATOM   1967  N   CYS   243      29.315   4.872  18.160  1.00  0.00           N
ATOM   1968  CA  CYS   243      30.416   3.962  18.457  1.00  0.00           C
ATOM   1969  CB  CYS   243      31.743   4.717  18.454  1.00  0.00           C
ATOM   1970  SG  CYS   243      31.989   5.776  17.024  1.00  0.00           S
ATOM   1971  C   CYS   243      30.240   3.224  19.778  1.00  0.00           C
ATOM   1972  O   CYS   243      30.932   2.227  20.008  1.00  0.00           O
ATOM   1973  N   ILE   244      29.344   3.681  20.651  1.00  0.00           N
ATOM   1974  CA  ILE   244      29.048   2.912  21.852  1.00  0.00           C
ATOM   1975  CB  ILE   244      28.543   3.844  22.968  1.00  0.00           C
ATOM   1976  CG2 ILE   244      27.806   3.063  24.048  1.00  0.00           C
ATOM   1977  CG1 ILE   244      29.719   4.602  23.576  1.00  0.00           C
ATOM   1978  CD1 ILE   244      29.327   5.505  24.695  1.00  0.00           C
ATOM   1979  C   ILE   244      28.055   1.799  21.548  1.00  0.00           C
ATOM   1980  O   ILE   244      28.288   0.637  21.900  1.00  0.00           O
ATOM   1981  N   ASP   245      26.954   2.120  20.861  1.00  0.00           N
ATOM   1982  CA  ASP   245      25.918   1.128  20.592  1.00  0.00           C
ATOM   1983  CB  ASP   245      24.640   1.812  20.114  1.00  0.00           C
ATOM   1984  CG  ASP   245      24.097   2.801  21.122  1.00  0.00           C
ATOM   1985  OD1 ASP   245      24.699   2.934  22.205  1.00  0.00           O
ATOM   1986  OD2 ASP   245      23.069   3.446  20.827  1.00  0.00           O
ATOM   1987  C   ASP   245      26.349   0.084  19.572  1.00  0.00           C
ATOM   1988  O   ASP   245      25.738  -0.989  19.515  1.00  0.00           O
ATOM   1989  N   SER   246      27.376   0.364  18.773  1.00  0.00           N
ATOM   1990  CA  SER   246      27.863  -0.637  17.834  1.00  0.00           C
ATOM   1991  CB  SER   246      28.713   0.027  16.753  1.00  0.00           C
ATOM   1992  OG  SER   246      29.982   0.391  17.263  1.00  0.00           O
ATOM   1993  C   SER   246      28.663  -1.733  18.523  1.00  0.00           C
ATOM   1994  O   SER   246      28.736  -2.848  18.001  1.00  0.00           O
ATOM   1995  N   MET   247      29.257  -1.447  19.682  1.00  0.00           N
ATOM   1996  CA  MET   247      30.055  -2.421  20.416  1.00  0.00           C
ATOM   1997  CB  MET   247      31.491  -1.930  20.589  1.00  0.00           C
ATOM   1998  CG  MET   247      32.029  -1.137  19.415  1.00  0.00           C
ATOM   1999  SD  MET   247      33.811  -0.909  19.485  1.00  0.00           S
ATOM   2000  CE  MET   247      34.371  -2.593  19.258  1.00  0.00           C
ATOM   2001  C   MET   247      29.443  -2.740  21.774  1.00  0.00           C
ATOM   2002  O   MET   247      30.151  -3.121  22.707  1.00  0.00           O
ATOM   2003  N   SER   248      30.882  -3.975  20.815  1.00  0.00           N
ATOM   2004  CA  SER   248      29.693  -4.483  21.484  1.00  0.00           C
ATOM   2005  CB  SER   248      28.611  -3.411  21.586  1.00  0.00           C
ATOM   2006  OG  SER   248      27.438  -3.937  22.179  1.00  0.00           O
ATOM   2007  C   SER   248      29.160  -5.686  20.725  1.00  0.00           C
ATOM   2008  O   SER   248      28.957  -5.618  19.509  1.00  0.00           O
ATOM   2009  N   VAL   249      28.929  -6.781  21.443  1.00  0.00           N
ATOM   2010  CA  VAL   249      28.368  -7.996  20.872  1.00  0.00           C
ATOM   2011  CB  VAL   249      29.278  -9.218  21.106  1.00  0.00           C
ATOM   2012  CG1 VAL   249      30.681  -8.927  20.615  1.00  0.00           C
ATOM   2013  CG2 VAL   249      29.299  -9.599  22.567  1.00  0.00           C
ATOM   2014  C   VAL   249      26.991  -8.221  21.479  1.00  0.00           C
ATOM   2015  O   VAL   249      26.652  -7.629  22.509  1.00  0.00           O
ATOM   2016  N   ASN   250      26.191  -9.053  20.824  1.00  0.00           N
ATOM   2017  CA  ASN   250      24.831  -9.340  21.251  1.00  0.00           C
ATOM   2018  CB  ASN   250      23.820  -8.612  20.367  1.00  0.00           C
ATOM   2019  CG  ASN   250      22.614  -8.142  21.138  1.00  0.00           C
ATOM   2020  OD1 ASN   250      22.352  -8.610  22.243  1.00  0.00           O
ATOM   2021  ND2 ASN   250      21.866  -7.211  20.559  1.00  0.00           N
ATOM   2022  C   ASN   250      24.592 -10.842  21.202  1.00  0.00           C
ATOM   2023  O   ASN   250      24.860 -11.480  20.180  1.00  0.00           O
ATOM   2024  N   LEU   251      24.086 -11.401  22.298  1.00  0.00           N
ATOM   2025  CA  LEU   251      23.839 -12.832  22.407  1.00  0.00           C
ATOM   2026  CB  LEU   251      24.761 -13.504  23.430  1.00  0.00           C
ATOM   2027  CG  LEU   251      26.187 -13.891  23.031  1.00  0.00           C
ATOM   2028  CD1 LEU   251      27.113 -12.694  22.949  1.00  0.00           C
ATOM   2029  CD2 LEU   251      26.724 -14.899  24.019  1.00  0.00           C
ATOM   2030  C   LEU   251      22.393 -13.073  22.805  1.00  0.00           C
ATOM   2031  O   LEU   251      21.855 -12.375  23.668  1.00  0.00           O
ATOM   2032  N   THR   252      21.776 -14.077  22.187  1.00  0.00           N
ATOM   2033  CA  THR   252      20.380 -14.407  22.444  1.00  0.00           C
ATOM   2034  CB  THR   252      19.467 -13.716  21.424  1.00  0.00           C
ATOM   2035  CG2 THR   252      19.748 -14.224  20.019  1.00  0.00           C
ATOM   2036  OG1 THR   252      18.096 -13.965  21.763  1.00  0.00           O
ATOM   2037  C   THR   252      20.234 -15.925  22.426  1.00  0.00           C
ATOM   2038  O   THR   252      21.219 -16.662  22.336  1.00  0.00           O
ATOM   2039  N   ARG   253      18.985 -16.392  22.520  1.00  0.00           N
ATOM   2040  CA  ARG   253      18.722 -17.827  22.541  1.00  0.00           C
ATOM   2041  CB  ARG   253      17.293 -18.091  23.011  1.00  0.00           C
ATOM   2042  CG  ARG   253      17.051 -17.736  24.461  1.00  0.00           C
ATOM   2043  CD  ARG   253      17.529 -18.836  25.388  1.00  0.00           C
ATOM   2044  NE  ARG   253      16.481 -19.819  25.642  1.00  0.00           N
ATOM   2045  CZ  ARG   253      15.750 -19.862  26.750  1.00  0.00           C
ATOM   2046  NH1 ARG   253      14.816 -20.789  26.897  1.00  0.00           N
ATOM   2047  NH2 ARG   253      15.955 -18.979  27.717  1.00  0.00           N
ATOM   2048  C   ARG   253      18.956 -18.458  21.176  1.00  0.00           C
ATOM   2049  O   ARG   253      19.363 -19.625  21.087  1.00  0.00           O
ATOM   2050  N   ARG   254      18.695 -17.714  20.100  1.00  0.00           N
ATOM   2051  CA  ARG   254      18.916 -18.242  18.760  1.00  0.00           C
ATOM   2052  CB  ARG   254      18.269 -17.334  17.715  1.00  0.00           C
ATOM   2053  CG  ARG   254      16.760 -17.452  17.622  1.00  0.00           C
ATOM   2054  CD  ARG   254      16.282 -17.047  16.238  1.00  0.00           C
ATOM   2055  NE  ARG   254      14.829 -17.108  16.110  1.00  0.00           N
ATOM   2056  CZ  ARG   254      14.181 -17.018  14.955  1.00  0.00           C
ATOM   2057  NH1 ARG   254      14.857 -16.866  13.824  1.00  0.00           N
ATOM   2058  NH2 ARG   254      12.857 -17.083  14.927  1.00  0.00           N
ATOM   2059  C   ARG   254      20.397 -18.409  18.451  1.00  0.00           C
ATOM   2060  O   ARG   254      20.771 -19.318  17.703  1.00  0.00           O
ATOM   2061  N   THR   255      21.248 -17.549  19.012  1.00  0.00           N
ATOM   2062  CA  THR   255      22.676 -17.660  18.745  1.00  0.00           C
ATOM   2063  CB  THR   255      23.389 -16.362  19.121  1.00  0.00           C
ATOM   2064  CG2 THR   255      24.773 -16.328  18.501  1.00  0.00           C
ATOM   2065  OG1 THR   255      22.631 -15.246  18.645  1.00  0.00           O
ATOM   2066  C   THR   255      23.288 -18.837  19.492  1.00  0.00           C
ATOM   2067  O   THR   255      24.027 -19.630  18.902  1.00  0.00           O
ATOM   2068  N   LEU   256      22.960 -18.986  20.778  1.00  0.00           N
ATOM   2069  CA  LEU   256      23.584 -20.015  21.605  1.00  0.00           C
ATOM   2070  CB  LEU   256      23.314 -19.733  23.080  1.00  0.00           C
ATOM   2071  CG  LEU   256      23.849 -18.401  23.596  1.00  0.00           C
ATOM   2072  CD1 LEU   256      23.544 -18.258  25.066  1.00  0.00           C
ATOM   2073  CD2 LEU   256      25.339 -18.314  23.347  1.00  0.00           C
ATOM   2074  C   LEU   256      23.107 -21.416  21.254  1.00  0.00           C
ATOM   2075  O   LEU   256      23.851 -22.384  21.449  1.00  0.00           O
ATOM   2076  N   ASP   257      21.880 -21.553  20.749  1.00  0.00           N
ATOM   2077  CA  ASP   257      21.419 -22.857  20.300  1.00  0.00           C
ATOM   2078  CB  ASP   257      19.898 -22.852  20.137  1.00  0.00           C
ATOM   2079  CG  ASP   257      19.175 -23.035  21.457  1.00  0.00           C
ATOM   2080  OD1 ASP   257      19.557 -23.941  22.227  1.00  0.00           O
ATOM   2081  OD2 ASP   257      18.228 -22.269  21.731  1.00  0.00           O
ATOM   2082  C   ASP   257      22.092 -23.283  19.002  1.00  0.00           C
ATOM   2083  O   ASP   257      22.140 -24.480  18.706  1.00  0.00           O
ATOM   2084  N   ARG   258      22.609 -22.330  18.224  1.00  0.00           N
ATOM   2085  CA  ARG   258      23.407 -22.676  17.056  1.00  0.00           C
ATOM   2086  CB  ARG   258      23.377 -21.536  16.040  1.00  0.00           C
ATOM   2087  CG  ARG   258      22.030 -21.339  15.376  1.00  0.00           C
ATOM   2088  CD  ARG   258      21.975 -20.018  14.632  1.00  0.00           C
ATOM   2089  NE  ARG   258      22.966 -19.954  13.563  1.00  0.00           N
ATOM   2090  CZ  ARG   258      23.137 -18.903  12.769  1.00  0.00           C
ATOM   2091  NH1 ARG   258      22.384 -17.825  12.922  1.00  0.00           N
ATOM   2092  NH2 ARG   258      24.062 -18.933  11.820  1.00  0.00           N
ATOM   2093  C   ARG   258      24.846 -23.007  17.425  1.00  0.00           C
ATOM   2094  O   ARG   258      25.519 -23.717  16.674  1.00  0.00           O
ATOM   2095  N   CYS   259      25.335 -22.504  18.564  1.00  0.00           N
ATOM   2096  CA  CYS   259      26.672 -22.875  19.016  1.00  0.00           C
ATOM   2097  CB  CYS   259      27.156 -21.950  20.137  1.00  0.00           C
ATOM   2098  SG  CYS   259      27.037 -20.181  19.808  1.00  0.00           S
ATOM   2099  C   CYS   259      26.743 -24.316  19.494  1.00  0.00           C
ATOM   2100  O   CYS   259      27.826 -24.907  19.466  1.00  0.00           O
ATOM   2101  N   GLN   260      25.623 -24.891  19.940  1.00  0.00           N
ATOM   2102  CA  GLN   260      25.620 -26.307  20.289  1.00  0.00           C
ATOM   2103  CB  GLN   260      24.344 -26.666  21.046  1.00  0.00           C
ATOM   2104  CG  GLN   260      24.505 -26.698  22.558  1.00  0.00           C
ATOM   2105  CD  GLN   260      25.297 -27.899  23.041  1.00  0.00           C
ATOM   2106  OE1 GLN   260      25.408 -28.909  22.346  1.00  0.00           O
ATOM   2107  NE2 GLN   260      25.851 -27.794  24.243  1.00  0.00           N
ATOM   2108  C   GLN   260      25.768 -27.183  19.053  1.00  0.00           C
ATOM   2109  O   GLN   260      26.328 -28.281  19.135  1.00  0.00           O
ATOM   2110  N   GLY   261      25.277 -26.716  17.903  1.00  0.00           N
ATOM   2111  CA  GLY   261      25.498 -27.441  16.665  1.00  0.00           C
ATOM   2112  C   GLY   261      26.923 -27.326  16.164  1.00  0.00           C
ATOM   2113  O   GLY   261      27.429 -28.247  15.518  1.00  0.00           O
ATOM   2114  N   ASN   262      27.582 -26.200  16.442  1.00  0.00           N
ATOM   2115  CA  ASN   262      28.984 -26.051  16.066  1.00  0.00           C
ATOM   2116  CB  ASN   262      29.411 -24.590  16.183  1.00  0.00           C
ATOM   2117  CG  ASN   262      28.778 -23.712  15.124  1.00  0.00           C
ATOM   2118  OD1 ASN   262      28.005 -22.809  15.432  1.00  0.00           O
ATOM   2119  ND2 ASN   262      29.109 -23.971  13.867  1.00  0.00           N
ATOM   2120  C   ASN   262      29.879 -26.940  16.918  1.00  0.00           C
ATOM   2121  O   ASN   262      30.837 -27.536  16.410  1.00  0.00           O
ATOM   2122  N   LEU   263      29.583 -27.046  18.215  1.00  0.00           N
ATOM   2123  CA  LEU   263      30.333 -27.958  19.071  1.00  0.00           C
ATOM   2124  CB  LEU   263      30.071 -27.638  20.540  1.00  0.00           C
ATOM   2125  CG  LEU   263      30.456 -26.227  20.988  1.00  0.00           C
ATOM   2126  CD1 LEU   263      30.216 -26.045  22.473  1.00  0.00           C
ATOM   2127  CD2 LEU   263      31.904 -25.930  20.639  1.00  0.00           C
ATOM   2128  C   LEU   263      29.991 -29.413  18.772  1.00  0.00           C
ATOM   2129  O   LEU   263      30.801 -30.306  19.045  1.00  0.00           O
ATOM   2130  N   GLU   264      28.798 -29.669  18.231  1.00  0.00           N
ATOM   2131  CA  GLU   264      28.460 -31.014  17.780  1.00  0.00           C
ATOM   2132  CB  GLU   264      26.968 -31.102  17.468  1.00  0.00           C
ATOM   2133  CG  GLU   264      26.503 -32.469  16.999  1.00  0.00           C
ATOM   2134  CD  GLU   264      26.673 -33.539  18.054  1.00  0.00           C
ATOM   2135  OE1 GLU   264      27.252 -34.600  17.741  1.00  0.00           O
ATOM   2136  OE2 GLU   264      26.226 -33.322  19.198  1.00  0.00           O
ATOM   2137  C   GLU   264      29.287 -31.406  16.562  1.00  0.00           C
ATOM   2138  O   GLU   264      29.803 -32.527  16.492  1.00  0.00           O
ATOM   2139  N   THR   265      29.433 -30.492  15.598  1.00  0.00           N
ATOM   2140  CA  THR   265      30.232 -30.789  14.413  1.00  0.00           C
ATOM   2141  CB  THR   265      29.947 -29.771  13.310  1.00  0.00           C
ATOM   2142  CG2 THR   265      28.584 -30.026  12.690  1.00  0.00           C
ATOM   2143  OG1 THR   265      29.978 -28.449  13.857  1.00  0.00           O
ATOM   2144  C   THR   265      31.719 -30.812  14.728  1.00  0.00           C
ATOM   2145  O   THR   265      32.486 -31.486  14.031  1.00  0.00           O
ATOM   2146  N   LEU   266      32.148 -30.087  15.762  1.00  0.00           N
ATOM   2147  CA  LEU   266      33.533 -30.179  16.202  1.00  0.00           C
ATOM   2148  CB  LEU   266      33.897 -28.988  17.091  1.00  0.00           C
ATOM   2149  CG  LEU   266      34.152 -27.629  16.437  1.00  0.00           C
ATOM   2150  CD1 LEU   266      34.820 -26.685  17.424  1.00  0.00           C
ATOM   2151  CD2 LEU   266      34.993 -27.767  15.189  1.00  0.00           C
ATOM   2152  C   LEU   266      33.817 -31.473  16.952  1.00  0.00           C
ATOM   2153  O   LEU   266      34.979 -31.875  17.052  1.00  0.00           O
ATOM   2154  N   GLN   267      32.782 -32.129  17.481  1.00  0.00           N
ATOM   2155  CA  GLN   267      32.985 -33.405  18.156  1.00  0.00           C
ATOM   2156  CB  GLN   267      31.819 -33.689  19.103  1.00  0.00           C
ATOM   2157  CG  GLN   267      32.098 -34.779  20.124  1.00  0.00           C
ATOM   2158  CD  GLN   267      31.110 -34.768  21.272  1.00  0.00           C
ATOM   2159  OE1 GLN   267      30.302 -33.850  21.402  1.00  0.00           O
ATOM   2160  NE2 GLN   267      31.171 -35.793  22.114  1.00  0.00           N
ATOM   2161  C   GLN   267      33.149 -34.543  17.157  1.00  0.00           C
ATOM   2162  O   GLN   267      33.873 -35.506  17.431  1.00  0.00           O
ATOM   2163  N   LYS   268      32.497 -34.446  15.996  1.00  0.00           N
ATOM   2164  CA  LYS   268      32.614 -35.485  14.982  1.00  0.00           C
ATOM   2165  CB  LYS   268      31.490 -35.352  13.956  1.00  0.00           C
ATOM   2166  CG  LYS   268      30.098 -35.249  14.550  1.00  0.00           C
ATOM   2167  CD  LYS   268      29.030 -35.684  13.553  1.00  0.00           C
ATOM   2168  CE  LYS   268      29.182 -34.981  12.209  1.00  0.00           C
ATOM   2169  NZ  LYS   268      29.030 -33.507  12.327  1.00  0.00           N
ATOM   2170  C   LYS   268      33.955 -35.452  14.262  1.00  0.00           C
ATOM   2171  O   LYS   268      34.336 -36.451  13.645  1.00  0.00           O
ATOM   2172  N   THR   269      34.677 -34.337  14.325  1.00  0.00           N
ATOM   2173  CA  THR   269      35.890 -34.159  13.538  1.00  0.00           C
ATOM   2174  CB  THR   269      35.932 -32.748  12.954  1.00  0.00           C
ATOM   2175  CG2 THR   269      34.840 -32.571  11.913  1.00  0.00           C
ATOM   2176  OG1 THR   269      35.745 -31.793  14.006  1.00  0.00           O
ATOM   2177  C   THR   269      37.171 -34.413  14.321  1.00  0.00           C
ATOM   2178  O   THR   269      38.206 -34.692  13.709  1.00  0.00           O
ATOM   2179  N   VAL   270      37.131 -34.309  15.650  1.00  0.00           N
ATOM   2180  CA  VAL   270      38.316 -34.603  16.452  1.00  0.00           C
ATOM   2181  CB  VAL   270      38.128 -34.029  17.872  1.00  0.00           C
ATOM   2182  CG1 VAL   270      39.179 -34.550  18.849  1.00  0.00           C
ATOM   2183  CG2 VAL   270      38.161 -32.510  17.830  1.00  0.00           C
ATOM   2184  C   VAL   270      38.599 -36.103  16.452  1.00  0.00           C
ATOM   2185  O   VAL   270      39.762 -36.524  16.378  1.00  0.00           O
ATOM   2186  N   LEU   271      37.545 -36.926  16.481  1.00  0.00           N
ATOM   2187  CA  LEU   271      37.717 -38.376  16.439  1.00  0.00           C
ATOM   2188  CB  LEU   271      36.389 -39.064  16.780  1.00  0.00           C
ATOM   2189  CG  LEU   271      35.105 -38.788  15.978  1.00  0.00           C
ATOM   2190  CD1 LEU   271      34.909 -39.715  14.776  1.00  0.00           C
ATOM   2191  CD2 LEU   271      33.893 -38.851  16.896  1.00  0.00           C
ATOM   2192  C   LEU   271      38.250 -38.840  15.086  1.00  0.00           C
ATOM   2193  O   LEU   271      38.973 -39.839  15.012  1.00  0.00           O
ATOM   2194  N   ARG   272      37.903 -38.134  14.017  1.00  0.00           N
ATOM   2195  CA  ARG   272      38.412 -38.459  12.690  1.00  0.00           C
ATOM   2196  CB  ARG   272      37.583 -37.763  11.609  1.00  0.00           C
ATOM   2197  CG  ARG   272      36.143 -38.234  11.525  1.00  0.00           C
ATOM   2198  CD  ARG   272      35.369 -37.438  10.488  1.00  0.00           C
ATOM   2199  NE  ARG   272      33.933 -37.665  10.580  1.00  0.00           N
ATOM   2200  CZ  ARG   272      33.026 -37.020   9.852  1.00  0.00           C
ATOM   2201  NH1 ARG   272      33.409 -36.103   8.973  1.00  0.00           N
ATOM   2202  NH2 ARG   272      31.737 -37.289  10.002  1.00  0.00           N
ATOM   2203  C   ARG   272      39.880 -38.066  12.555  1.00  0.00           C
ATOM   2204  O   ARG   272      40.759 -38.925  12.481  1.00  0.00           O
ATOM   2205  N   ILE   273      40.190 -36.300  12.854  1.00  0.00           N
ATOM   2206  CA  ILE   273      41.585 -35.913  12.589  1.00  0.00           C
ATOM   2207  CB  ILE   273      41.782 -34.380  12.605  1.00  0.00           C
ATOM   2208  CG2 ILE   273      41.819 -33.834  14.037  1.00  0.00           C
ATOM   2209  CG1 ILE   273      43.077 -33.919  11.905  1.00  0.00           C
ATOM   2210  CD1 ILE   273      43.106 -34.214  10.403  1.00  0.00           C
ATOM   2211  C   ILE   273      42.549 -36.626  13.536  1.00  0.00           C
ATOM   2212  O   ILE   273      43.643 -36.973  13.121  1.00  0.00           O
ATOM   2213  N   LYS   274      42.139 -36.920  14.776  1.00  0.00           N
ATOM   2214  CA  LYS   274      42.944 -37.709  15.713  1.00  0.00           C
ATOM   2215  CB  LYS   274      42.248 -37.689  17.078  1.00  0.00           C
ATOM   2216  CG  LYS   274      43.076 -38.333  18.192  1.00  0.00           C
ATOM   2217  CD  LYS   274      42.282 -38.264  19.501  1.00  0.00           C
ATOM   2218  CE  LYS   274      43.096 -38.820  20.668  1.00  0.00           C
ATOM   2219  NZ  LYS   274      42.316 -38.735  21.928  1.00  0.00           N
ATOM   2220  C   LYS   274      43.182 -39.134  15.203  1.00  0.00           C
ATOM   2221  O   LYS   274      44.253 -39.680  15.436  1.00  0.00           O
ATOM   2222  N   GLU   275      42.208 -39.711  14.498  1.00  0.00           N
ATOM   2223  CA  GLU   275      42.343 -41.013  13.829  1.00  0.00           C
ATOM   2224  CB  GLU   275      40.944 -41.573  13.515  1.00  0.00           C
ATOM   2225  CG  GLU   275      40.159 -41.964  14.777  1.00  0.00           C
ATOM   2226  CD  GLU   275      38.718 -42.419  14.491  1.00  0.00           C
ATOM   2227  OE1 GLU   275      38.058 -42.850  15.467  1.00  0.00           O
ATOM   2228  OE2 GLU   275      38.258 -42.312  13.330  1.00  0.00           O
ATOM   2229  C   GLU   275      43.169 -40.939  12.535  1.00  0.00           C
ATOM   2230  O   GLU   275      43.831 -41.909  12.179  1.00  0.00           O
ATOM   2231  N   THR   276      43.134 -39.801  11.835  1.00  0.00           N
ATOM   2232  CA  THR   276      43.755 -39.653  10.506  1.00  0.00           C
ATOM   2233  CB  THR   276      42.922 -38.710   9.618  1.00  0.00           C
ATOM   2234  CG2 THR   276      43.371 -38.726   8.156  1.00  0.00           C
ATOM   2235  OG1 THR   276      41.549 -39.057   9.617  1.00  0.00           O
ATOM   2236  C   THR   276      45.203 -39.155  10.579  1.00  0.00           C
ATOM   2237  O   THR   276      46.072 -39.702   9.908  1.00  0.00           O
ATOM   2238  N   ASP   277      45.469 -38.110  11.366  1.00  0.00           N
ATOM   2239  CA  ASP   277      46.755 -37.409  11.426  1.00  0.00           C
ATOM   2240  CB  ASP   277      46.831 -36.378  10.286  1.00  0.00           C
ATOM   2241  CG  ASP   277      48.235 -35.787  10.112  1.00  0.00           C
ATOM   2242  OD1 ASP   277      49.088 -35.986  11.013  1.00  0.00           O
ATOM   2243  OD2 ASP   277      48.434 -35.083   9.093  1.00  0.00           O
ATOM   2244  C   ASP   277      46.987 -36.765  12.809  1.00  0.00           C
ATOM   2245  O   ASP   277      46.681 -35.597  13.069  1.00  0.00           O
ATOM   2246  N   GLU   278      47.565 -37.549  13.724  1.00  0.00           N
ATOM   2247  CA  GLU   278      47.926 -37.083  15.068  1.00  0.00           C
ATOM   2248  CB  GLU   278      48.283 -38.302  15.944  1.00  0.00           C
ATOM   2249  CG  GLU   278      48.094 -38.015  17.443  1.00  0.00           C
ATOM   2250  CD  GLU   278      48.795 -39.019  18.365  1.00  0.00           C
ATOM   2251  OE1 GLU   278      49.147 -38.609  19.500  1.00  0.00           O
ATOM   2252  OE2 GLU   278      49.131 -40.149  17.956  1.00  0.00           O
ATOM   2253  C   GLU   278      49.091 -36.073  15.056  1.00  0.00           C
ATOM   2254  O   GLU   278      49.253 -35.291  15.999  1.00  0.00           O
ATOM   2255  N   GLN   279      49.920 -36.062  14.003  1.00  0.00           N
ATOM   2256  CA  GLN   279      51.126 -35.234  13.956  1.00  0.00           C
ATOM   2257  CB  GLN   279      52.010 -35.605  12.757  1.00  0.00           C
ATOM   2258  CG  GLN   279      52.535 -37.046  12.836  1.00  0.00           C
ATOM   2259  CD  GLN   279      53.510 -37.388  11.712  1.00  0.00           C
ATOM   2260  OE1 GLN   279      53.752 -36.650  10.779  1.00  0.00           O
ATOM   2261  NE2 GLN   279      54.149 -38.536  11.765  1.00  0.00           N
ATOM   2262  C   GLN   279      50.772 -33.746  13.930  1.00  0.00           C
ATOM   2263  O   GLN   279      51.349 -32.973  14.693  1.00  0.00           O
ATOM   2264  N   ARG   280      49.743 -33.357  13.169  1.00  0.00           N
ATOM   2265  CA  ARG   280      49.267 -31.964  13.098  1.00  0.00           C
ATOM   2266  CB  ARG   280      48.070 -31.879  12.150  1.00  0.00           C
ATOM   2267  CG  ARG   280      48.464 -32.152  10.696  1.00  0.00           C
ATOM   2268  CD  ARG   280      47.205 -32.135   9.834  1.00  0.00           C
ATOM   2269  NE  ARG   280      47.498 -32.548   8.457  1.00  0.00           N
ATOM   2270  CZ  ARG   280      46.777 -32.249   7.394  1.00  0.00           C
ATOM   2271  NH1 ARG   280      45.627 -31.654   7.502  1.00  0.00           N
ATOM   2272  NH2 ARG   280      47.178 -32.548   6.195  1.00  0.00           N
ATOM   2273  C   ARG   280      48.869 -31.394  14.458  1.00  0.00           C
ATOM   2274  O   ARG   280      49.207 -30.257  14.781  1.00  0.00           O
ATOM   2275  N   LEU   281      48.179 -32.189  15.279  1.00  0.00           N
ATOM   2276  CA  LEU   281      47.777 -31.779  16.629  1.00  0.00           C
ATOM   2277  CB  LEU   281      46.753 -32.781  17.195  1.00  0.00           C
ATOM   2278  CG  LEU   281      45.392 -32.818  16.478  1.00  0.00           C
ATOM   2279  CD1 LEU   281      44.520 -33.886  17.146  1.00  0.00           C
ATOM   2280  CD2 LEU   281      44.652 -31.482  16.554  1.00  0.00           C
ATOM   2281  C   LEU   281      48.984 -31.655  17.569  1.00  0.00           C
ATOM   2282  O   LEU   281      49.019 -30.766  18.423  1.00  0.00           O
ATOM   2283  N   ARG   282      49.991 -32.524  17.413  1.00  0.00           N
ATOM   2284  CA  ARG   282      51.249 -32.433  18.173  1.00  0.00           C
ATOM   2285  CB  ARG   282      52.073 -33.715  17.999  1.00  0.00           C
ATOM   2286  CG  ARG   282      51.434 -34.929  18.690  1.00  0.00           C
ATOM   2287  CD  ARG   282      52.303 -36.165  18.445  1.00  0.00           C
ATOM   2288  NE  ARG   282      51.745 -37.386  19.055  1.00  0.00           N
ATOM   2289  CZ  ARG   282      52.305 -38.582  19.058  1.00  0.00           C
ATOM   2290  NH1 ARG   282      53.487 -38.798  18.549  1.00  0.00           N
ATOM   2291  NH2 ARG   282      51.670 -39.598  19.554  1.00  0.00           N
ATOM   2292  C   ARG   282      52.062 -31.203  17.770  1.00  0.00           C
ATOM   2293  O   ARG   282      52.615 -30.543  18.651  1.00  0.00           O
ATOM   2294  N   ASP   283      52.094 -30.866  16.487  1.00  0.00           N
ATOM   2295  CA  ASP   283      52.758 -29.661  15.985  1.00  0.00           C
ATOM   2296  CB  ASP   283      52.784 -29.665  14.454  1.00  0.00           C
ATOM   2297  CG  ASP   283      53.785 -30.653  13.859  1.00  0.00           C
ATOM   2298  OD1 ASP   283      54.629 -31.186  14.619  1.00  0.00           O
ATOM   2299  OD2 ASP   283      53.724 -30.786  12.620  1.00  0.00           O
ATOM   2300  C   ASP   283      52.070 -28.393  16.484  1.00  0.00           C
ATOM   2301  O   ASP   283      52.738 -27.467  16.935  1.00  0.00           O
ATOM   2302  N   GLU   284      50.733 -28.362  16.483  1.00  0.00           N
ATOM   2303  CA  GLU   284      49.974 -27.276  17.104  1.00  0.00           C
ATOM   2304  CB  GLU   284      48.464 -27.524  16.940  1.00  0.00           C
ATOM   2305  CG  GLU   284      47.659 -26.323  17.450  1.00  0.00           C
ATOM   2306  CD  GLU   284      46.154 -26.582  17.567  1.00  0.00           C
ATOM   2307  OE1 GLU   284      45.378 -25.652  17.271  1.00  0.00           O
ATOM   2308  OE2 GLU   284      45.722 -27.585  18.178  1.00  0.00           O
ATOM   2309  C   GLU   284      50.344 -27.130  18.586  1.00  0.00           C
ATOM   2310  O   GLU   284      50.640 -26.026  19.047  1.00  0.00           O
ATOM   2311  N   TYR   285      50.389 -28.238  19.331  1.00  0.00           N
ATOM   2312  CA  TYR   285      50.773 -28.218  20.738  1.00  0.00           C
ATOM   2313  CB  TYR   285      50.650 -29.626  21.332  1.00  0.00           C
ATOM   2314  CG  TYR   285      50.934 -29.679  22.820  1.00  0.00           C
ATOM   2315  CD1 TYR   285      52.253 -29.872  23.277  1.00  0.00           C
ATOM   2316  CE1 TYR   285      52.524 -29.890  24.659  1.00  0.00           C
ATOM   2317  CZ  TYR   285      51.474 -29.708  25.583  1.00  0.00           C
ATOM   2318  OH  TYR   285      51.738 -29.690  26.915  1.00  0.00           O
ATOM   2319  CE2 TYR   285      50.152 -29.531  25.125  1.00  0.00           C
ATOM   2320  CD2 TYR   285      49.884 -29.517  23.742  1.00  0.00           C
ATOM   2321  C   TYR   285      52.179 -27.636  20.944  1.00  0.00           C
ATOM   2322  O   TYR   285      52.358 -26.807  21.835  1.00  0.00           O
ATOM   2323  N   ARG   286      53.163 -28.012  20.112  1.00  0.00           N
ATOM   2324  CA  ARG   286      54.527 -27.451  20.171  1.00  0.00           C
ATOM   2325  CB  ARG   286      55.469 -28.168  19.199  1.00  0.00           C
ATOM   2326  CG  ARG   286      55.798 -29.591  19.653  1.00  0.00           C
ATOM   2327  CD  ARG   286      56.753 -30.221  18.639  1.00  0.00           C
ATOM   2328  NE  ARG   286      56.861 -31.677  18.824  1.00  0.00           N
ATOM   2329  CZ  ARG   286      57.527 -32.487  18.021  1.00  0.00           C
ATOM   2330  NH1 ARG   286      58.241 -32.036  17.029  1.00  0.00           N
ATOM   2331  NH2 ARG   286      57.487 -33.778  18.198  1.00  0.00           N
ATOM   2332  C   ARG   286      54.536 -25.952  19.888  1.00  0.00           C
ATOM   2333  O   ARG   286      55.040 -25.206  20.723  1.00  0.00           O
ATOM   2334  N   ARG   287      53.868 -25.501  18.819  1.00  0.00           N
ATOM   2335  CA  ARG   287      53.744 -24.066  18.483  1.00  0.00           C
ATOM   2336  CB  ARG   287      52.896 -23.892  17.211  1.00  0.00           C
ATOM   2337  CG  ARG   287      53.562 -24.437  15.938  1.00  0.00           C
ATOM   2338  CD  ARG   287      52.583 -24.335  14.762  1.00  0.00           C
ATOM   2339  NE  ARG   287      52.869 -25.325  13.707  1.00  0.00           N
ATOM   2340  CZ  ARG   287      52.093 -25.611  12.677  1.00  0.00           C
ATOM   2341  NH1 ARG   287      51.023 -24.909  12.410  1.00  0.00           N
ATOM   2342  NH2 ARG   287      52.364 -26.623  11.903  1.00  0.00           N
ATOM   2343  C   ARG   287      53.123 -23.257  19.628  1.00  0.00           C
ATOM   2344  O   ARG   287      53.552 -22.149  19.925  1.00  0.00           O
ATOM   2345  N   LEU   288      52.119 -23.816  20.310  1.00  0.00           N
ATOM   2346  CA  LEU   288      51.486 -23.170  21.467  1.00  0.00           C
ATOM   2347  CB  LEU   288      50.160 -23.888  21.793  1.00  0.00           C
ATOM   2348  CG  LEU   288      49.043 -23.734  20.742  1.00  0.00           C
ATOM   2349  CD1 LEU   288      47.840 -24.588  21.152  1.00  0.00           C
ATOM   2350  CD2 LEU   288      48.562 -22.290  20.606  1.00  0.00           C
ATOM   2351  C   LEU   288      52.395 -23.124  22.713  1.00  0.00           C
ATOM   2352  O   LEU   288      52.180 -22.271  23.577  1.00  0.00           O
ATOM   2353  N   VAL   289      53.373 -24.029  22.827  1.00  0.00           N
ATOM   2354  CA  VAL   289      54.356 -24.079  23.925  1.00  0.00           C
ATOM   2355  CB  VAL   289      54.837 -25.526  24.170  1.00  0.00           C
ATOM   2356  CG1 VAL   289      56.014 -25.614  25.153  1.00  0.00           C
ATOM   2357  CG2 VAL   289      53.712 -26.375  24.775  1.00  0.00           C
ATOM   2358  C   VAL   289      55.546 -23.157  23.660  1.00  0.00           C
ATOM   2359  O   VAL   289      55.937 -22.425  24.566  1.00  0.00           O
ATOM   2360  N   GLU   290      56.087 -23.182  22.444  1.00  0.00           N
ATOM   2361  CA  GLU   290      57.219 -22.354  21.997  1.00  0.00           C
ATOM   2362  CB  GLU   290      57.704 -22.891  20.639  1.00  0.00           C
ATOM   2363  CG  GLU   290      58.418 -24.248  20.819  1.00  0.00           C
ATOM   2364  CD  GLU   290      58.595 -25.066  19.530  1.00  0.00           C
ATOM   2365  OE1 GLU   290      59.155 -26.185  19.650  1.00  0.00           O
ATOM   2366  OE2 GLU   290      58.073 -24.660  18.472  1.00  0.00           O
ATOM   2367  C   GLU   290      56.845 -20.865  21.926  1.00  0.00           C
ATOM   2368  O   GLU   290      57.694 -19.988  22.070  1.00  0.00           O
ATOM   2369  N   GLY   291      55.546 -20.582  21.828  1.00  0.00           N
ATOM   2370  CA  GLY   291      54.987 -19.244  21.872  1.00  0.00           C
ATOM   2371  C   GLY   291      54.469 -18.814  20.507  1.00  0.00           C
ATOM   2372  O   GLY   291      54.981 -19.177  19.451  1.00  0.00           O
ATOM   2373  N   LEU   292      53.430 -17.985  20.525  1.00  0.00           N
ATOM   2374  CA  LEU   292      52.682 -17.590  19.327  1.00  0.00           C
ATOM   2375  CB  LEU   292      51.383 -16.906  19.791  1.00  0.00           C
ATOM   2376  CG  LEU   292      50.356 -17.855  20.439  1.00  0.00           C
ATOM   2377  CD1 LEU   292      49.282 -17.035  21.153  1.00  0.00           C
ATOM   2378  CD2 LEU   292      49.669 -18.741  19.395  1.00  0.00           C
ATOM   2379  C   LEU   292      53.465 -16.684  18.357  1.00  0.00           C
ATOM   2380  O   LEU   292      52.975 -16.406  17.259  1.00  0.00           O
ATOM   2381  N   ARG   293      54.662 -16.207  18.731  1.00  0.00           N
ATOM   2382  CA  ARG   293      55.418 -15.220  17.942  1.00  0.00           C
ATOM   2383  CB  ARG   293      56.645 -14.701  18.718  1.00  0.00           C
ATOM   2384  CG  ARG   293      56.332 -13.372  19.424  1.00  0.00           C
ATOM   2385  CD  ARG   293      57.592 -12.771  20.059  1.00  0.00           C
ATOM   2386  NE  ARG   293      57.369 -11.377  20.495  1.00  0.00           N
ATOM   2387  CZ  ARG   293      58.233 -10.612  21.141  1.00  0.00           C
ATOM   2388  NH1 ARG   293      59.417 -11.042  21.478  1.00  0.00           N
ATOM   2389  NH2 ARG   293      57.917  -9.392  21.474  1.00  0.00           N
ATOM   2390  C   ARG   293      55.806 -15.729  16.554  1.00  0.00           C
ATOM   2391  O   ARG   293      55.712 -14.956  15.607  1.00  0.00           O
ATOM   2392  N   GLU   294      56.154 -17.006  16.406  1.00  0.00           N
ATOM   2393  CA  GLU   294      56.517 -17.557  15.089  1.00  0.00           C
ATOM   2394  CB  GLU   294      57.331 -18.845  15.261  1.00  0.00           C
ATOM   2395  CG  GLU   294      58.700 -18.557  15.902  1.00  0.00           C
ATOM   2396  CD  GLU   294      59.647 -19.765  15.897  1.00  0.00           C
ATOM   2397  OE1 GLU   294      60.825 -19.549  16.258  1.00  0.00           O
ATOM   2398  OE2 GLU   294      59.191 -20.866  15.519  1.00  0.00           O
ATOM   2399  C   GLU   294      55.294 -17.776  14.184  1.00  0.00           C
ATOM   2400  O   GLU   294      55.370 -17.579  12.974  1.00  0.00           O
ATOM   2401  N   ALA   295      54.125 -18.082  14.761  1.00  0.00           N
ATOM   2402  CA  ALA   295      52.899 -18.321  13.997  1.00  0.00           C
ATOM   2403  CB  ALA   295      51.898 -19.034  14.914  1.00  0.00           C
ATOM   2404  C   ALA   295      52.299 -17.037  13.387  1.00  0.00           C
ATOM   2405  O   ALA   295      51.651 -17.096  12.344  1.00  0.00           O
ATOM   2406  N   SER   296      52.520 -15.878  14.020  1.00  0.00           N
ATOM   2407  CA  SER   296      51.993 -14.581  13.564  1.00  0.00           C
ATOM   2408  CB  SER   296      52.000 -13.608  14.749  1.00  0.00           C
ATOM   2409  OG  SER   296      51.271 -12.423  14.482  1.00  0.00           O
ATOM   2410  C   SER   296      52.767 -14.002  12.370  1.00  0.00           C
ATOM   2411  O   SER   296      52.200 -13.273  11.558  1.00  0.00           O
ATOM   2412  N   ALA   297      54.051 -14.350  12.229  1.00  0.00           N
ATOM   2413  CA  ALA   297      54.921 -13.799  11.190  1.00  0.00           C
ATOM   2414  CB  ALA   297      56.365 -13.890  11.698  1.00  0.00           C
ATOM   2415  C   ALA   297      54.754 -14.471   9.813  1.00  0.00           C
ATOM   2416  O   ALA   297      55.117 -13.876   8.803  1.00  0.00           O
ATOM   2417  N   ALA   298      54.209 -15.690   9.748  1.00  0.00           N
ATOM   2418  CA  ALA   298      54.331 -16.528   8.553  1.00  0.00           C
ATOM   2419  CB  ALA   298      54.693 -17.947   9.012  1.00  0.00           C
ATOM   2420  C   ALA   298      53.130 -16.514   7.585  1.00  0.00           C
ATOM   2421  O   ALA   298      53.196 -17.195   6.565  1.00  0.00           O
ATOM   2422  N   ARG   299      52.009 -15.824   7.869  1.00  0.00           N
ATOM   2423  CA  ARG   299      50.782 -15.978   7.046  1.00  0.00           C
ATOM   2424  CB  ARG   299      49.930 -17.143   7.590  1.00  0.00           C
ATOM   2425  CG  ARG   299      50.640 -18.490   7.381  1.00  0.00           C
ATOM   2426  CD  ARG   299      49.780 -19.677   7.769  1.00  0.00           C
ATOM   2427  NE  ARG   299      50.471 -20.935   7.426  1.00  0.00           N
ATOM   2428  CZ  ARG   299      50.262 -22.102   7.993  1.00  0.00           C
ATOM   2429  NH1 ARG   299      49.605 -22.176   9.100  1.00  0.00           N
ATOM   2430  NH2 ARG   299      50.691 -23.214   7.473  1.00  0.00           N
ATOM   2431  C   ARG   299      49.966 -14.696   6.864  1.00  0.00           C
ATOM   2432  O   ARG   299      49.004 -14.443   7.582  1.00  0.00           O
ATOM   2433  N   GLU   300      50.310 -13.936   5.826  1.00  0.00           N
ATOM   2434  CA  GLU   300      49.561 -12.758   5.349  1.00  0.00           C
ATOM   2435  CB  GLU   300      50.372 -12.077   4.236  1.00  0.00           C
ATOM   2436  CG  GLU   300      51.690 -11.465   4.731  1.00  0.00           C
ATOM   2437  CD  GLU   300      52.485 -10.814   3.588  1.00  0.00           C
ATOM   2438  OE1 GLU   300      53.232  -9.860   3.882  1.00  0.00           O
ATOM   2439  OE2 GLU   300      52.352 -11.294   2.433  1.00  0.00           O
ATOM   2440  C   GLU   300      48.159 -13.105   4.798  1.00  0.00           C
ATOM   2441  O   GLU   300      47.233 -12.290   4.848  1.00  0.00           O
ATOM   2442  N   THR   301      47.981 -14.327   4.293  1.00  0.00           N
ATOM   2443  CA  THR   301      46.763 -14.809   3.615  1.00  0.00           C
ATOM   2444  CB  THR   301      47.118 -16.002   2.719  1.00  0.00           C
ATOM   2445  CG2 THR   301      47.876 -15.490   1.510  1.00  0.00           C
ATOM   2446  OG1 THR   301      47.993 -16.876   3.396  1.00  0.00           O
ATOM   2447  C   THR   301      45.652 -15.236   4.564  1.00  0.00           C
ATOM   2448  O   THR   301      44.482 -14.931   4.335  1.00  0.00           O
ATOM   2449  N   ASP   302      50.048 -16.763   8.656  1.00  0.00           N
ATOM   2450  CA  ASP   302      49.104 -17.296   9.650  1.00  0.00           C
ATOM   2451  CB  ASP   302      49.619 -18.613  10.238  1.00  0.00           C
ATOM   2452  CG  ASP   302      49.696 -19.749   9.225  1.00  0.00           C
ATOM   2453  OD1 ASP   302      48.936 -19.774   8.234  1.00  0.00           O
ATOM   2454  OD2 ASP   302      50.549 -20.633   9.445  1.00  0.00           O
ATOM   2455  C   ASP   302      48.763 -16.276  10.747  1.00  0.00           C
ATOM   2456  O   ASP   302      48.270 -16.612  11.835  1.00  0.00           O
ATOM   2457  N   ALA   303      48.999 -14.990  10.481  1.00  0.00           N
ATOM   2458  CA  ALA   303      48.754 -13.907  11.425  1.00  0.00           C
ATOM   2459  CB  ALA   303      49.485 -12.662  10.921  1.00  0.00           C
ATOM   2460  C   ALA   303      47.257 -13.680  11.752  1.00  0.00           C
ATOM   2461  O   ALA   303      46.925 -12.816  12.554  1.00  0.00           O
ATOM   2462  N   HIE   304      46.350 -14.497  11.208  1.00  0.00           N
ATOM   2463  CA  HIE   304      44.890 -14.410  11.340  1.00  0.00           C
ATOM   2464  CB  HIE   304      44.280 -15.618  10.626  1.00  0.00           C
ATOM   2465  CG  HIE   304      43.789 -15.161   9.315  1.00  0.00           C
ATOM   2466  ND1 HIE   304      42.723 -14.310   9.141  1.00  0.00           N
ATOM   2467  CE1 HIE   304      42.734 -13.923   7.872  1.00  0.00           C
ATOM   2468  NE2 HIE   304      43.764 -14.524   7.246  1.00  0.00           N
ATOM   2469  CD2 HIE   304      44.459 -15.295   8.146  1.00  0.00           C
ATOM   2470  C   HIE   304      44.293 -14.368  12.744  1.00  0.00           C
ATOM   2471  O   HIE   304      43.118 -14.039  12.893  1.00  0.00           O
ATOM   2472  N   LEU   305      45.070 -14.735  13.753  1.00  0.00           N
ATOM   2473  CA  LEU   305      44.626 -14.871  15.135  1.00  0.00           C
ATOM   2474  CB  LEU   305      44.573 -16.376  15.466  1.00  0.00           C
ATOM   2475  CG  LEU   305      43.326 -17.096  14.920  1.00  0.00           C
ATOM   2476  CD1 LEU   305      43.617 -18.579  14.694  1.00  0.00           C
ATOM   2477  CD2 LEU   305      42.161 -16.990  15.909  1.00  0.00           C
ATOM   2478  C   LEU   305      45.502 -14.027  16.075  1.00  0.00           C
ATOM   2479  O   LEU   305      45.787 -14.455  17.188  1.00  0.00           O
ATOM   2480  N   ALA   306      45.984 -12.861  15.630  1.00  0.00           N
ATOM   2481  CA  ALA   306      46.694 -11.929  16.506  1.00  0.00           C
ATOM   2482  CB  ALA   306      47.105 -10.680  15.719  1.00  0.00           C
ATOM   2483  C   ALA   306      45.838 -11.613  17.750  1.00  0.00           C
ATOM   2484  O   ALA   306      44.677 -11.219  17.639  1.00  0.00           O
ATOM   2485  N   ASN   307      42.372 -11.009  15.953  1.00  0.00           N
ATOM   2486  CA  ASN   307      41.739 -10.900  17.261  1.00  0.00           C
ATOM   2487  CB  ASN   307      41.901 -12.233  17.972  1.00  0.00           C
ATOM   2488  CG  ASN   307      41.160 -12.298  19.281  1.00  0.00           C
ATOM   2489  OD1 ASN   307      40.103 -11.722  19.484  1.00  0.00           O
ATOM   2490  ND2 ASN   307      41.723 -13.009  20.222  1.00  0.00           N
ATOM   2491  C   ASN   307      42.408  -9.743  18.034  1.00  0.00           C
ATOM   2492  O   ASN   307      43.462  -9.932  18.637  1.00  0.00           O
ATOM   2493  N   PRO   308      41.842  -8.539  18.020  1.00  0.00           N
ATOM   2494  CD  PRO   308      40.652  -8.212  17.279  1.00  0.00           C
ATOM   2495  CG  PRO   308      41.094  -7.021  16.505  1.00  0.00           C
ATOM   2496  CB  PRO   308      42.502  -6.618  16.860  1.00  0.00           C
ATOM   2497  CA  PRO   308      42.640  -7.310  18.186  1.00  0.00           C
ATOM   2498  C   PRO   308      42.172  -6.430  19.334  1.00  0.00           C
ATOM   2499  O   PRO   308      42.376  -5.222  19.374  1.00  0.00           O
ATOM   2500  N   VAL   309      41.495  -7.042  20.292  1.00  0.00           N
ATOM   2501  CA  VAL   309      41.039  -6.339  21.487  1.00  0.00           C
ATOM   2502  CB  VAL   309      39.554  -6.648  21.722  1.00  0.00           C
ATOM   2503  CG1 VAL   309      38.958  -5.659  22.701  1.00  0.00           C
ATOM   2504  CG2 VAL   309      38.724  -6.548  20.435  1.00  0.00           C
ATOM   2505  C   VAL   309      41.971  -6.623  22.669  1.00  0.00           C
ATOM   2506  O   VAL   309      41.774  -6.137  23.776  1.00  0.00           O
ATOM   2507  N   LEU   310      43.009  -7.429  22.449  1.00  0.00           N
ATOM   2508  CA  LEU   310      44.052  -7.658  23.430  1.00  0.00           C
ATOM   2509  CB  LEU   310      44.582  -9.091  23.286  1.00  0.00           C
ATOM   2510  CG  LEU   310      43.579 -10.172  23.728  1.00  0.00           C
ATOM   2511  CD1 LEU   310      44.169 -11.558  23.473  1.00  0.00           C
ATOM   2512  CD2 LEU   310      43.235 -10.068  25.219  1.00  0.00           C
ATOM   2513  C   LEU   310      45.152  -6.609  23.235  1.00  0.00           C
ATOM   2514  O   LEU   310      45.661  -6.490  22.125  1.00  0.00           O
ATOM   2515  N   PRO   311      45.556  -5.885  24.293  1.00  0.00           N
ATOM   2516  CD  PRO   311      44.892  -5.780  25.581  1.00  0.00           C
ATOM   2517  CG  PRO   311      45.590  -4.636  26.307  1.00  0.00           C
ATOM   2518  CB  PRO   311      46.998  -4.629  25.711  1.00  0.00           C
ATOM   2519  CA  PRO   311      46.788  -5.107  24.268  1.00  0.00           C
ATOM   2520  C   PRO   311      47.957  -5.968  23.775  1.00  0.00           C
ATOM   2521  O   PRO   311      48.043  -7.141  24.154  1.00  0.00           O
ATOM   2522  N   ASP   312      48.872  -5.389  22.991  1.00  0.00           N
ATOM   2523  CA  ASP   312      50.041  -6.090  22.430  1.00  0.00           C
ATOM   2524  CB  ASP   312      50.970  -5.073  21.742  1.00  0.00           C
ATOM   2525  CG  ASP   312      50.497  -4.615  20.359  1.00  0.00           C
ATOM   2526  OD1 ASP   312      49.848  -5.432  19.672  1.00  0.00           O
ATOM   2527  OD2 ASP   312      50.865  -3.483  19.981  1.00  0.00           O
ATOM   2528  C   ASP   312      50.856  -6.852  23.492  1.00  0.00           C
ATOM   2529  O   ASP   312      51.449  -7.894  23.216  1.00  0.00           O
ATOM   2530  N   GLU   313      50.848  -6.372  24.736  1.00  0.00           N
ATOM   2531  CA  GLU   313      51.491  -7.009  25.887  1.00  0.00           C
ATOM   2532  CB  GLU   313      51.287  -6.115  27.118  1.00  0.00           C
ATOM   2533  CG  GLU   313      51.926  -4.725  26.953  1.00  0.00           C
ATOM   2534  CD  GLU   313      51.753  -3.836  28.193  1.00  0.00           C
ATOM   2535  OE1 GLU   313      52.353  -2.741  28.193  1.00  0.00           O
ATOM   2536  OE2 GLU   313      51.010  -4.243  29.120  1.00  0.00           O
ATOM   2537  C   GLU   313      50.942  -8.416  26.181  1.00  0.00           C
ATOM   2538  O   GLU   313      51.683  -9.306  26.588  1.00  0.00           O
ATOM   2539  N   VAL   314      49.655  -8.656  25.923  1.00  0.00           N
ATOM   2540  CA  VAL   314      48.998  -9.949  26.171  1.00  0.00           C
ATOM   2541  CB  VAL   314      47.471  -9.807  26.230  1.00  0.00           C
ATOM   2542  CG1 VAL   314      46.819 -11.060  26.842  1.00  0.00           C
ATOM   2543  CG2 VAL   314      47.043  -8.595  27.053  1.00  0.00           C
ATOM   2544  C   VAL   314      49.337 -10.962  25.090  1.00  0.00           C
ATOM   2545  O   VAL   314      49.393 -12.156  25.368  1.00  0.00           O
ATOM   2546  N   LEU   315      49.596 -10.494  23.864  1.00  0.00           N
ATOM   2547  CA  LEU   315      50.023 -11.349  22.755  1.00  0.00           C
ATOM   2548  CB  LEU   315      50.019 -10.536  21.448  1.00  0.00           C
ATOM   2549  CG  LEU   315      48.632 -10.062  20.974  1.00  0.00           C
ATOM   2550  CD1 LEU   315      48.787  -9.137  19.769  1.00  0.00           C
ATOM   2551  CD2 LEU   315      47.749 -11.240  20.555  1.00  0.00           C
ATOM   2552  C   LEU   315      51.406 -11.968  23.007  1.00  0.00           C
ATOM   2553  O   LEU   315      51.753 -12.970  22.386  1.00  0.00           O
ATOM   2554  N   GLN   316      52.195 -11.397  23.925  1.00  0.00           N
ATOM   2555  CA  GLN   316      53.513 -11.915  24.296  1.00  0.00           C
ATOM   2556  CB  GLN   316      54.393 -10.773  24.821  1.00  0.00           C
ATOM   2557  CG  GLN   316      54.552  -9.653  23.783  1.00  0.00           C
ATOM   2558  CD  GLN   316      55.513  -8.554  24.215  1.00  0.00           C
ATOM   2559  OE1 GLN   316      56.296  -8.673  25.141  1.00  0.00           O
ATOM   2560  NE2 GLN   316      55.544  -7.450  23.504  1.00  0.00           N
ATOM   2561  C   GLN   316      53.446 -13.056  25.320  1.00  0.00           C
ATOM   2562  O   GLN   316      54.430 -13.767  25.513  1.00  0.00           O
ATOM   2563  N   GLU   317      52.306 -13.252  25.983  1.00  0.00           N
ATOM   2564  CA  GLU   317      52.158 -14.298  26.986  1.00  0.00           C
ATOM   2565  CB  GLU   317      51.044 -13.939  27.972  1.00  0.00           C
ATOM   2566  CG  GLU   317      51.375 -12.808  28.962  1.00  0.00           C
ATOM   2567  CD  GLU   317      50.283 -12.665  30.044  1.00  0.00           C
ATOM   2568  OE1 GLU   317      50.046 -11.555  30.562  1.00  0.00           O
ATOM   2569  OE2 GLU   317      49.675 -13.700  30.432  1.00  0.00           O
ATOM   2570  C   GLU   317      51.891 -15.676  26.354  1.00  0.00           C
ATOM   2571  O   GLU   317      51.107 -15.826  25.418  1.00  0.00           O
ATOM   2572  N   ALA   318      52.499 -16.720  26.926  1.00  0.00           N
ATOM   2573  CA  ALA   318      52.242 -18.095  26.509  1.00  0.00           C
ATOM   2574  CB  ALA   318      53.282 -19.026  27.138  1.00  0.00           C
ATOM   2575  C   ALA   318      50.804 -18.534  26.841  1.00  0.00           C
ATOM   2576  O   ALA   318      50.279 -18.273  27.932  1.00  0.00           O
ATOM   2577  N   VAL   319      50.196 -19.286  25.920  1.00  0.00           N
ATOM   2578  CA  VAL   319      48.839 -19.818  26.075  1.00  0.00           C
ATOM   2579  CB  VAL   319      48.371 -20.541  24.798  1.00  0.00           C
ATOM   2580  CG1 VAL   319      46.952 -21.096  24.943  1.00  0.00           C
ATOM   2581  CG2 VAL   319      48.353 -19.562  23.618  1.00  0.00           C
ATOM   2582  C   VAL   319      48.773 -20.739  27.308  1.00  0.00           C
ATOM   2583  O   VAL   319      49.607 -21.651  27.445  1.00  0.00           O
ATOM   2584  N   PRO   320      47.789 -20.542  28.213  1.00  0.00           N
ATOM   2585  CD  PRO   320      46.842 -19.438  28.237  1.00  0.00           C
ATOM   2586  CG  PRO   320      46.293 -19.394  29.658  1.00  0.00           C
ATOM   2587  CB  PRO   320      46.371 -20.848  30.108  1.00  0.00           C
ATOM   2588  CA  PRO   320      47.650 -21.344  29.423  1.00  0.00           C
ATOM   2589  C   PRO   320      47.584 -22.847  29.138  1.00  0.00           C
ATOM   2590  O   PRO   320      46.863 -23.290  28.245  1.00  0.00           O
ATOM   2591  N   GLY   321      48.285 -23.643  29.954  1.00  0.00           N
ATOM   2592  CA  GLY   321      48.354 -25.105  29.813  1.00  0.00           C
ATOM   2593  C   GLY   321      46.988 -25.803  29.763  1.00  0.00           C
ATOM   2594  O   GLY   321      46.835 -26.794  29.059  1.00  0.00           O
ATOM   2595  N   SER   322      45.980 -25.240  30.434  1.00  0.00           N
ATOM   2596  CA  SER   322      44.626 -25.800  30.518  1.00  0.00           C
ATOM   2597  CB  SER   322      43.820 -25.024  31.566  1.00  0.00           C
ATOM   2598  OG  SER   322      43.830 -23.629  31.299  1.00  0.00           O
ATOM   2599  C   SER   322      43.848 -25.815  29.198  1.00  0.00           C
ATOM   2600  O   SER   322      42.882 -26.566  29.092  1.00  0.00           O
ATOM   2601  N   ILE   323      44.242 -25.012  28.205  1.00  0.00           N
ATOM   2602  CA  ILE   323      43.552 -24.910  26.906  1.00  0.00           C
ATOM   2603  CB  ILE   323      42.971 -23.493  26.688  1.00  0.00           C
ATOM   2604  CG2 ILE   323      41.875 -23.206  27.731  1.00  0.00           C
ATOM   2605  CG1 ILE   323      44.066 -22.408  26.699  1.00  0.00           C
ATOM   2606  CD1 ILE   323      43.550 -21.024  26.291  1.00  0.00           C
ATOM   2607  C   ILE   323      44.413 -25.383  25.727  1.00  0.00           C
ATOM   2608  O   ILE   323      44.016 -25.223  24.574  1.00  0.00           O
ATOM   2609  N   ARG   324      45.591 -25.968  25.987  1.00  0.00           N
ATOM   2610  CA  ARG   324      46.505 -26.409  24.920  1.00  0.00           C
ATOM   2611  CB  ARG   324      47.889 -26.753  25.485  1.00  0.00           C
ATOM   2612  CG  ARG   324      48.622 -25.502  25.979  1.00  0.00           C
ATOM   2613  CD  ARG   324      50.013 -25.873  26.492  1.00  0.00           C
ATOM   2614  NE  ARG   324      50.684 -24.699  27.080  1.00  0.00           N
ATOM   2615  CZ  ARG   324      51.782 -24.714  27.810  1.00  0.00           C
ATOM   2616  NH1 ARG   324      52.371 -25.824  28.162  1.00  0.00           N
ATOM   2617  NH2 ARG   324      52.298 -23.584  28.198  1.00  0.00           N
ATOM   2618  C   ARG   324      45.933 -27.576  24.124  1.00  0.00           C
ATOM   2619  O   ARG   324      45.877 -27.503  22.901  1.00  0.00           O
ATOM   2620  N   THR   325      45.446 -28.618  24.793  1.00  0.00           N
ATOM   2621  CA  THR   325      44.832 -29.772  24.118  1.00  0.00           C
ATOM   2622  CB  THR   325      44.680 -30.963  25.073  1.00  0.00           C
ATOM   2623  CG2 THR   325      44.388 -32.271  24.340  1.00  0.00           C
ATOM   2624  OG1 THR   325      45.871 -31.142  25.804  1.00  0.00           O
ATOM   2625  C   THR   325      43.467 -29.398  23.547  1.00  0.00           C
ATOM   2626  O   THR   325      42.632 -28.836  24.260  1.00  0.00           O
ATOM   2627  N   ALA   326      43.422 -29.829  22.616  1.00  0.00           N
ATOM   2628  CA  ALA   326      42.364 -29.844  21.614  1.00  0.00           C
ATOM   2629  CB  ALA   326      42.762 -30.717  20.440  1.00  0.00           C
ATOM   2630  C   ALA   326      41.053 -30.329  22.219  1.00  0.00           C
ATOM   2631  O   ALA   326      40.020 -29.676  22.084  1.00  0.00           O
ATOM   2632  N   GLU   327      41.099 -31.483  22.886  1.00  0.00           N
ATOM   2633  CA  GLU   327      39.919 -31.999  23.570  1.00  0.00           C
ATOM   2634  CB  GLU   327      40.099 -33.486  23.894  1.00  0.00           C
ATOM   2635  CG  GLU   327      41.366 -33.808  24.671  1.00  0.00           C
ATOM   2636  CD  GLU   327      41.350 -35.206  25.258  1.00  0.00           C
ATOM   2637  OE1 GLU   327      41.496 -35.337  26.492  1.00  0.00           O
ATOM   2638  OE2 GLU   327      41.195 -36.175  24.484  1.00  0.00           O
ATOM   2639  C   GLU   327      39.604 -31.231  24.842  1.00  0.00           C
ATOM   2640  O   GLU   327      38.449 -31.230  25.278  1.00  0.00           O
ATOM   2641  N   HIE   328      40.604 -30.584  25.449  1.00  0.00           N
ATOM   2642  CA  HIE   328      40.340 -29.722  26.596  1.00  0.00           C
ATOM   2643  CB  HIE   328      41.644 -29.396  27.322  1.00  0.00           C
ATOM   2644  CG  HIE   328      42.192 -30.533  28.125  1.00  0.00           C
ATOM   2645  ND1 HIE   328      43.334 -30.420  28.890  1.00  0.00           N
ATOM   2646  CE1 HIE   328      43.579 -31.574  29.485  1.00  0.00           C
ATOM   2647  NE2 HIE   328      42.636 -32.432  29.134  1.00  0.00           N
ATOM   2648  CD2 HIE   328      41.758 -31.805  28.284  1.00  0.00           C
ATOM   2649  C   HIE   328      39.642 -28.438  26.175  1.00  0.00           C
ATOM   2650  O   HIE   328      38.906 -27.844  26.971  1.00  0.00           O
ATOM   2651  N   PHE   329      39.853 -28.000  24.933  1.00  0.00           N
ATOM   2652  CA  PHE   329      39.237 -26.768  24.461  1.00  0.00           C
ATOM   2653  CB  PHE   329      39.993 -26.232  23.248  1.00  0.00           C
ATOM   2654  CG  PHE   329      39.596 -24.841  22.859  1.00  0.00           C
ATOM   2655  CD1 PHE   329      40.020 -23.752  23.603  1.00  0.00           C
ATOM   2656  CE1 PHE   329      39.658 -22.469  23.251  1.00  0.00           C
ATOM   2657  CZ  PHE   329      38.859 -22.261  22.142  1.00  0.00           C
ATOM   2658  CE2 PHE   329      38.425 -23.337  21.392  1.00  0.00           C
ATOM   2659  CD2 PHE   329      38.793 -24.619  21.752  1.00  0.00           C
ATOM   2660  C   PHE   329      37.768 -26.957  24.116  1.00  0.00           C
ATOM   2661  O   PHE   329      36.992 -26.000  24.187  1.00  0.00           O
ATOM   2662  N   LEU   330      37.367 -28.169  23.731  1.00  0.00           N
ATOM   2663  CA  LEU   330      35.951 -28.414  23.483  1.00  0.00           C
ATOM   2664  CB  LEU   330      35.763 -29.678  22.643  1.00  0.00           C
ATOM   2665  CG  LEU   330      35.724 -29.517  21.119  1.00  0.00           C
ATOM   2666  CD1 LEU   330      34.565 -28.611  20.739  1.00  0.00           C
ATOM   2667  CD2 LEU   330      37.032 -29.010  20.516  1.00  0.00           C
ATOM   2668  C   LEU   330      35.179 -28.513  24.790  1.00  0.00           C
ATOM   2669  O   LEU   330      34.049 -28.019  24.890  1.00  0.00           O
ATOM   2670  N   GLY   331      35.773 -29.142  25.806  1.00  0.00           N
ATOM   2671  CA  GLY   331      35.203 -29.092  27.140  1.00  0.00           C
ATOM   2672  C   GLY   331      35.273 -27.720  27.776  1.00  0.00           C
ATOM   2673  O   GLY   331      34.488 -27.428  28.682  1.00  0.00           O
ATOM   2674  N   PHE   332      36.211 -26.881  27.327  1.00  0.00           N
ATOM   2675  CA  PHE   332      36.235 -25.482  27.736  1.00  0.00           C
ATOM   2676  CB  PHE   332      37.529 -24.833  27.242  1.00  0.00           C
ATOM   2677  CG  PHE   332      37.752 -23.430  27.735  1.00  0.00           C
ATOM   2678  CD1 PHE   332      38.413 -23.207  28.930  1.00  0.00           C
ATOM   2679  CE1 PHE   332      38.637 -21.923  29.382  1.00  0.00           C
ATOM   2680  CZ  PHE   332      38.207 -20.843  28.634  1.00  0.00           C
ATOM   2681  CE2 PHE   332      37.557 -21.050  27.434  1.00  0.00           C
ATOM   2682  CD2 PHE   332      37.342 -22.334  26.984  1.00  0.00           C
ATOM   2683  C   PHE   332      35.017 -24.742  27.197  1.00  0.00           C
ATOM   2684  O   PHE   332      34.340 -24.015  27.933  1.00  0.00           O
ATOM   2685  N   LEU   333      34.731 -24.912  25.905  1.00  0.00           N
ATOM   2686  CA  LEU   333      33.615 -24.204  25.288  1.00  0.00           C
ATOM   2687  CB  LEU   333      33.736 -24.261  23.768  1.00  0.00           C
ATOM   2688  CG  LEU   333      34.697 -23.259  23.135  1.00  0.00           C
ATOM   2689  CD1 LEU   333      34.777 -23.497  21.641  1.00  0.00           C
ATOM   2690  CD2 LEU   333      34.264 -21.834  23.431  1.00  0.00           C
ATOM   2691  C   LEU   333      32.273 -24.772  25.725  1.00  0.00           C
ATOM   2692  O   LEU   333      31.301 -24.020  25.852  1.00  0.00           O
ATOM   2693  N   ARG   334      32.195 -26.088  25.951  1.00  0.00           N
ATOM   2694  CA  ARG   334      30.967 -26.673  26.481  1.00  0.00           C
ATOM   2695  CB  ARG   334      31.026 -28.199  26.391  1.00  0.00           C
ATOM   2696  CG  ARG   334      30.761 -28.741  24.999  1.00  0.00           C
ATOM   2697  CD  ARG   334      30.775 -30.260  24.963  1.00  0.00           C
ATOM   2698  NE  ARG   334      30.385 -30.770  23.650  1.00  0.00           N
ATOM   2699  CZ  ARG   334      31.234 -31.029  22.661  1.00  0.00           C
ATOM   2700  NH1 ARG   334      30.784 -31.488  21.501  1.00  0.00           N
ATOM   2701  NH2 ARG   334      32.534 -30.829  22.825  1.00  0.00           N
ATOM   2702  C   ARG   334      30.712 -26.233  27.918  1.00  0.00           C
ATOM   2703  O   ARG   334      29.557 -26.186  28.349  1.00  0.00           O
ATOM   2704  N   ARG   335      31.768 -25.915  28.666  1.00  0.00           N
ATOM   2705  CA  ARG   335      31.585 -25.351  29.997  1.00  0.00           C
ATOM   2706  CB  ARG   335      32.902 -25.400  30.767  1.00  0.00           C
ATOM   2707  CG  ARG   335      33.103 -26.653  31.596  1.00  0.00           C
ATOM   2708  CD  ARG   335      34.559 -26.801  31.998  1.00  0.00           C
ATOM   2709  NE  ARG   335      34.824 -28.079  32.651  1.00  0.00           N
ATOM   2710  CZ  ARG   335      36.037 -28.514  32.970  1.00  0.00           C
ATOM   2711  NH1 ARG   335      37.103 -27.774  32.697  1.00  0.00           N
ATOM   2712  NH2 ARG   335      36.184 -29.691  33.564  1.00  0.00           N
ATOM   2713  C   ARG   335      31.061 -23.923  29.917  1.00  0.00           C
ATOM   2714  O   ARG   335      30.162 -23.537  30.673  1.00  0.00           O
ATOM   2715  N   LEU   336      31.620 -23.124  29.004  1.00  0.00           N
ATOM   2716  CA  LEU   336      31.231 -21.722  28.891  1.00  0.00           C
ATOM   2717  CB  LEU   336      32.265 -20.971  28.053  1.00  0.00           C
ATOM   2718  CG  LEU   336      32.074 -19.486  27.730  1.00  0.00           C
ATOM   2719  CD1 LEU   336      31.875 -18.681  28.994  1.00  0.00           C
ATOM   2720  CD2 LEU   336      33.260 -18.961  26.951  1.00  0.00           C
ATOM   2721  C   LEU   336      29.837 -21.565  28.292  1.00  0.00           C
ATOM   2722  O   LEU   336      29.118 -20.624  28.643  1.00  0.00           O
ATOM   2723  N   LEU   337      29.433 -22.481  27.410  1.00  0.00           N
ATOM   2724  CA  LEU   337      28.153 -22.331  26.721  1.00  0.00           C
ATOM   2725  CB  LEU   337      28.116 -23.238  25.491  1.00  0.00           C
ATOM   2726  CG  LEU   337      26.866 -23.252  24.606  1.00  0.00           C
ATOM   2727  CD1 LEU   337      26.433 -21.837  24.260  1.00  0.00           C
ATOM   2728  CD2 LEU   337      27.109 -24.056  23.343  1.00  0.00           C
ATOM   2729  C   LEU   337      26.985 -22.630  27.653  1.00  0.00           C
ATOM   2730  O   LEU   337      25.920 -22.010  27.544  1.00  0.00           O
ATOM   2731  N   GLU   338      27.155 -23.571  28.577  1.00  0.00           N
ATOM   2732  CA  GLU   338      26.080 -23.874  29.513  1.00  0.00           C
ATOM   2733  CB  GLU   338      26.212 -25.309  30.032  1.00  0.00           C
ATOM   2734  CG  GLU   338      26.353 -26.371  28.944  1.00  0.00           C
ATOM   2735  CD  GLU   338      25.217 -26.367  27.931  1.00  0.00           C
ATOM   2736  OE1 GLU   338      24.047 -26.167  28.324  1.00  0.00           O
ATOM   2737  OE2 GLU   338      25.498 -26.571  26.731  1.00  0.00           O
ATOM   2738  C   GLU   338      26.021 -22.903  30.686  1.00  0.00           C
ATOM   2739  O   GLU   338      25.093 -22.997  31.493  1.00  0.00           O
ATOM   2740  N   TYR   339      26.978 -21.985  30.802  1.00  0.00           N
ATOM   2741  CA  TYR   339      26.878 -20.941  31.817  1.00  0.00           C
ATOM   2742  CB  TYR   339      28.262 -20.494  32.269  1.00  0.00           C
ATOM   2743  CG  TYR   339      28.207 -19.409  33.317  1.00  0.00           C
ATOM   2744  CD1 TYR   339      27.745 -19.683  34.595  1.00  0.00           C
ATOM   2745  CE1 TYR   339      27.685 -18.697  35.559  1.00  0.00           C
ATOM   2746  CZ  TYR   339      28.084 -17.417  35.244  1.00  0.00           C
ATOM   2747  OH  TYR   339      28.025 -16.431  36.199  1.00  0.00           O
ATOM   2748  CE2 TYR   339      28.543 -17.116  33.979  1.00  0.00           C
ATOM   2749  CD2 TYR   339      28.600 -18.111  33.023  1.00  0.00           C
ATOM   2750  C   TYR   339      26.096 -19.746  31.297  1.00  0.00           C
ATOM   2751  O   TYR   339      25.249 -19.192  32.006  1.00  0.00           O
ATOM   2752  N   VAL   340      26.390 -19.320  30.066  1.00  0.00           N
ATOM   2753  CA  VAL   340      25.655 -18.221  29.457  1.00  0.00           C
ATOM   2754  CB  VAL   340      26.425 -17.717  28.215  1.00  0.00           C
ATOM   2755  CG1 VAL   340      26.585 -18.802  27.171  1.00  0.00           C
ATOM   2756  CG2 VAL   340      25.781 -16.486  27.613  1.00  0.00           C
ATOM   2757  C   VAL   340      24.215 -18.646  29.160  1.00  0.00           C
ATOM   2758  O   VAL   340      23.294 -17.819  29.204  1.00  0.00           O
ATOM   2759  N   LYS   341      23.983 -19.940  28.919  1.00  0.00           N
ATOM   2760  CA  LYS   341      22.614 -20.436  28.848  1.00  0.00           C
ATOM   2761  CB  LYS   341      22.583 -21.816  28.191  1.00  0.00           C
ATOM   2762  CG  LYS   341      22.579 -21.785  26.673  1.00  0.00           C
ATOM   2763  CD  LYS   341      22.050 -23.092  26.110  1.00  0.00           C
ATOM   2764  CE  LYS   341      21.963 -23.050  24.596  1.00  0.00           C
ATOM   2765  NZ  LYS   341      23.300 -23.183  23.964  1.00  0.00           N
ATOM   2766  C   LYS   341      21.964 -20.489  30.222  1.00  0.00           C
ATOM   2767  O   LYS   341      20.748 -20.306  30.336  1.00  0.00           O
ATOM   2768  N   TRP   342      22.749 -20.750  31.272  1.00  0.00           N
ATOM   2769  CA  TRP   342      22.222 -20.679  32.635  1.00  0.00           C
ATOM   2770  CB  TRP   342      23.228 -21.290  33.618  1.00  0.00           C
ATOM   2771  CG  TRP   342      22.890 -21.160  35.095  1.00  0.00           C
ATOM   2772  CD1 TRP   342      23.115 -20.076  35.903  1.00  0.00           C
ATOM   2773  NE1 TRP   342      22.688 -20.340  37.178  1.00  0.00           N
ATOM   2774  CE2 TRP   342      22.192 -21.616  37.227  1.00  0.00           C
ATOM   2775  CZ2 TRP   342      21.653 -22.330  38.298  1.00  0.00           C
ATOM   2776  CH2 TRP   342      21.229 -23.607  38.055  1.00  0.00           C
ATOM   2777  CZ3 TRP   342      21.332 -24.182  36.781  1.00  0.00           C
ATOM   2778  CE3 TRP   342      21.868 -23.475  35.716  1.00  0.00           C
ATOM   2779  CD2 TRP   342      22.309 -22.165  35.934  1.00  0.00           C
ATOM   2780  C   TRP   342      21.897 -19.243  33.013  1.00  0.00           C
ATOM   2781  O   TRP   342      20.952 -18.991  33.768  1.00  0.00           O
ATOM   2782  N   ARG   343      22.679 -18.290  32.509  1.00  0.00           N
ATOM   2783  CA  ARG   343      22.437 -16.891  32.826  1.00  0.00           C
ATOM   2784  CB  ARG   343      23.687 -16.068  32.519  1.00  0.00           C
ATOM   2785  CG  ARG   343      23.851 -14.857  33.399  1.00  0.00           C
ATOM   2786  CD  ARG   343      24.271 -15.233  34.802  1.00  0.00           C
ATOM   2787  NE  ARG   343      24.448 -14.045  35.630  1.00  0.00           N
ATOM   2788  CZ  ARG   343      24.873 -14.068  36.887  1.00  0.00           C
ATOM   2789  NH1 ARG   343      25.168 -15.222  37.467  1.00  0.00           N
ATOM   2790  NH2 ARG   343      25.003 -12.936  37.563  1.00  0.00           N
ATOM   2791  C   ARG   343      21.237 -16.338  32.069  1.00  0.00           C
ATOM   2792  O   ARG   343      20.551 -15.442  32.574  1.00  0.00           O
ATOM   2793  N   LEU   344      20.966 -16.854  30.873  1.00  0.00           N
ATOM   2794  CA  LEU   344      19.748 -16.517  30.151  1.00  0.00           C
ATOM   2795  CB  LEU   344      19.955 -16.692  28.649  1.00  0.00           C
ATOM   2796  CG  LEU   344      20.890 -15.692  27.975  1.00  0.00           C
ATOM   2797  CD1 LEU   344      20.944 -15.956  26.486  1.00  0.00           C
ATOM   2798  CD2 LEU   344      20.406 -14.285  28.245  1.00  0.00           C
ATOM   2799  C   LEU   344      18.552 -17.348  30.595  1.00  0.00           C
ATOM   2800  O   LEU   344      17.426 -17.047  30.187  1.00  0.00           O
ATOM   2801  N   ARG   345      18.773 -18.380  31.409  1.00  0.00           N
ATOM   2802  CA  ARG   345      17.695 -19.240  31.887  1.00  0.00           C
ATOM   2803  CB  ARG   345      18.291 -20.506  32.508  1.00  0.00           C
ATOM   2804  CG  ARG   345      17.423 -21.746  32.433  1.00  0.00           C
ATOM   2805  CD  ARG   345      18.270 -22.984  32.670  1.00  0.00           C
ATOM   2806  NE  ARG   345      17.468 -24.173  32.936  1.00  0.00           N
ATOM   2807  CZ  ARG   345      17.978 -25.387  33.109  1.00  0.00           C
ATOM   2808  NH1 ARG   345      19.289 -25.573  33.041  1.00  0.00           N
ATOM   2809  NH2 ARG   345      17.178 -26.416  33.350  1.00  0.00           N
ATOM   2810  C   ARG   345      16.798 -18.552  32.905  1.00  0.00           C
ATOM   2811  O   ARG   345      15.680 -19.024  33.136  1.00  0.00           O
ATOM   2812  N   VAL   346      17.248 -17.456  33.502  1.00  0.00           N
ATOM   2813  CA  VAL   346      16.489 -16.799  34.556  1.00  0.00           C
ATOM   2814  CB  VAL   346      17.439 -15.990  35.469  1.00  0.00           C
ATOM   2815  CG1 VAL   346      17.951 -14.719  34.787  1.00  0.00           C
ATOM   2816  CG2 VAL   346      16.816 -15.709  36.832  1.00  0.00           C
ATOM   2817  C   VAL   346      15.401 -15.935  33.927  1.00  0.00           C
ATOM   2818  O   VAL   346      15.515 -15.476  32.783  1.00  0.00           O
ATOM   2819  N   GLN   347      14.300 -15.766  34.658  1.00  0.00           N
ATOM   2820  CA  GLN   347      13.197 -14.883  34.279  1.00  0.00           C
ATOM   2821  CB  GLN   347      11.944 -15.672  33.919  1.00  0.00           C
ATOM   2822  CG  GLN   347      10.884 -14.870  33.185  1.00  0.00           C
ATOM   2823  CD  GLN   347      10.298 -15.629  32.008  1.00  0.00           C
ATOM   2824  OE1 GLN   347      10.974 -16.455  31.391  1.00  0.00           O
ATOM   2825  NE2 GLN   347       9.037 -15.355  31.694  1.00  0.00           N
ATOM   2826  C   GLN   347      12.988 -13.974  35.483  1.00  0.00           C
ATOM   2827  O   GLN   347      12.203 -14.284  36.383  1.00  0.00           O
ATOM   2828  N   HIE   348      13.701 -12.854  35.499  1.00  0.00           N
ATOM   2829  CA  HIE   348      13.836 -12.037  36.694  1.00  0.00           C
ATOM   2830  CB  HIE   348      15.026 -12.541  37.530  1.00  0.00           C
ATOM   2831  CG  HIE   348      14.945 -12.204  38.987  1.00  0.00           C
ATOM   2832  ND1 HIE   348      15.824 -11.337  39.596  1.00  0.00           N
ATOM   2833  CE1 HIE   348      15.519 -11.234  40.878  1.00  0.00           C
ATOM   2834  NE2 HIE   348      14.476 -12.006  41.121  1.00  0.00           N
ATOM   2835  CD2 HIE   348      14.098 -12.625  39.955  1.00  0.00           C
ATOM   2836  C   HIE   348      13.979 -10.587  36.246  1.00  0.00           C
ATOM   2837  O   HIE   348      13.695 -10.248  35.093  1.00  0.00           O
ATOM   2838  N   VAL   349      14.416  -9.724  37.165  1.00  0.00           N
ATOM   2839  CA  VAL   349      14.663  -8.335  36.822  1.00  0.00           C
ATOM   2840  CB  VAL   349      14.790  -7.477  38.092  1.00  0.00           C
ATOM   2841  CG1 VAL   349      13.504  -7.538  38.904  1.00  0.00           C
ATOM   2842  CG2 VAL   349      15.976  -7.935  38.928  1.00  0.00           C
ATOM   2843  C   VAL   349      15.914  -8.222  35.957  1.00  0.00           C
ATOM   2844  O   VAL   349      16.761  -9.121  35.904  1.00  0.00           O
ATOM   2845  N   VAL   350      16.005  -7.099  35.243  1.00  0.00           N
ATOM   2846  CA  VAL   350      17.211  -6.778  34.498  1.00  0.00           C
ATOM   2847  CB  VAL   350      16.930  -5.560  33.603  1.00  0.00           C
ATOM   2848  CG1 VAL   350      18.099  -5.246  32.703  1.00  0.00           C
ATOM   2849  CG2 VAL   350      15.667  -5.793  32.787  1.00  0.00           C
ATOM   2850  C   VAL   350      18.354  -6.512  35.482  1.00  0.00           C
ATOM   2851  O   VAL   350      18.163  -5.892  36.534  1.00  0.00           O
ATOM   2852  N   GLN   351      19.552  -6.990  35.141  1.00  0.00           N
ATOM   2853  CA  GLN   351      20.685  -6.845  36.042  1.00  0.00           C
ATOM   2854  CB  GLN   351      20.865  -8.092  36.923  1.00  0.00           C
ATOM   2855  CG  GLN   351      21.310  -9.348  36.189  1.00  0.00           C
ATOM   2856  CD  GLN   351      20.160 -10.120  35.571  1.00  0.00           C
ATOM   2857  OE1 GLN   351      19.423  -9.598  34.734  1.00  0.00           O
ATOM   2858  NE2 GLN   351      20.007 -11.373  35.977  1.00  0.00           N
ATOM   2859  C   GLN   351      21.947  -6.573  35.238  1.00  0.00           C
ATOM   2860  O   GLN   351      22.065  -6.971  34.076  1.00  0.00           O
ATOM   2861  N   GLU   352      22.885  -5.860  35.867  1.00  0.00           N
ATOM   2862  CA  GLU   352      24.146  -5.472  35.252  1.00  0.00           C
ATOM   2863  CB  GLU   352      24.198  -3.966  34.956  1.00  0.00           C
ATOM   2864  CG  GLU   352      22.896  -3.346  34.481  1.00  0.00           C
ATOM   2865  CD  GLU   352      22.961  -1.840  34.427  1.00  0.00           C
ATOM   2866  OE1 GLU   352      24.084  -1.295  34.393  1.00  0.00           O
ATOM   2867  OE2 GLU   352      21.890  -1.199  34.424  1.00  0.00           O
ATOM   2868  C   GLU   352      25.295  -5.835  36.182  1.00  0.00           C
ATOM   2869  O   GLU   352      25.237  -5.560  37.383  1.00  0.00           O
ATOM   2870  N   SER   353      26.343  -6.434  35.618  1.00  0.00           N
ATOM   2871  CA  SER   353      27.533  -6.805  36.379  1.00  0.00           C
ATOM   2872  CB  SER   353      27.276  -8.100  37.151  1.00  0.00           C
ATOM   2873  OG  SER   353      27.052  -9.180  36.264  1.00  0.00           O
ATOM   2874  C   SER   353      28.739  -6.969  35.458  1.00  0.00           C
ATOM   2875  O   SER   353      29.009  -8.086  35.004  1.00  0.00           O
ATOM   2876  N   PRO   354      29.479  -5.905  35.146  1.00  0.00           N
ATOM   2877  CD  PRO   354      29.075  -4.517  35.441  1.00  0.00           C
ATOM   2878  CG  PRO   354      29.996  -3.686  34.626  1.00  0.00           C
ATOM   2879  CB  PRO   354      30.748  -4.536  33.668  1.00  0.00           C
ATOM   2880  CA  PRO   354      30.488  -6.000  34.068  1.00  0.00           C
ATOM   2881  C   PRO   354      31.768  -6.725  34.470  1.00  0.00           C
ATOM   2882  O   PRO   354      32.311  -7.460  33.630  1.00  0.00           O
ATOM   2883  N   PRO   355      32.339  -6.572  35.718  1.00  0.00           N
ATOM   2884  CD  PRO   355      32.372  -5.451  36.681  1.00  0.00           C
ATOM   2885  CG  PRO   355      33.824  -5.310  36.967  1.00  0.00           C
ATOM   2886  CB  PRO   355      34.439  -6.667  36.799  1.00  0.00           C
ATOM   2887  CA  PRO   355      33.387  -7.535  36.092  1.00  0.00           C
ATOM   2888  C   PRO   355      32.909  -8.662  36.996  1.00  0.00           C
ATOM   2889  O   PRO   355      33.651  -9.623  37.223  1.00  0.00           O
ATOM   2890  N   ALA   356      31.687  -8.563  37.520  1.00  0.00           N
ATOM   2891  CA  ALA   356      31.166  -9.599  38.400  1.00  0.00           C
ATOM   2892  CB  ALA   356      30.119  -9.016  39.346  1.00  0.00           C
ATOM   2893  C   ALA   356      30.582 -10.770  37.627  1.00  0.00           C
ATOM   2894  O   ALA   356      30.298 -11.809  38.231  1.00  0.00           O
ATOM   2895  N   PHE   357      30.370 -10.610  36.319  1.00  0.00           N
ATOM   2896  CA  PHE   357      30.099 -11.754  35.460  1.00  0.00           C
ATOM   2897  CB  PHE   357      29.803 -11.272  34.043  1.00  0.00           C
ATOM   2898  CG  PHE   357      29.291 -12.340  33.124  1.00  0.00           C
ATOM   2899  CD1 PHE   357      27.947 -12.660  33.099  1.00  0.00           C
ATOM   2900  CE1 PHE   357      27.469 -13.635  32.249  1.00  0.00           C
ATOM   2901  CZ  PHE   357      28.337 -14.295  31.402  1.00  0.00           C
ATOM   2902  CE2 PHE   357      29.680 -13.979  31.410  1.00  0.00           C
ATOM   2903  CD2 PHE   357      30.150 -13.004  32.262  1.00  0.00           C
ATOM   2904  C   PHE   357      31.276 -12.716  35.457  1.00  0.00           C
ATOM   2905  O   PHE   357      31.091 -13.938  35.452  1.00  0.00           O
ATOM   2906  N   LEU   358      32.491 -12.177  35.476  1.00  0.00           N
ATOM   2907  CA  LEU   358      33.707 -12.968  35.419  1.00  0.00           C
ATOM   2908  CB  LEU   358      34.853 -12.065  34.961  1.00  0.00           C
ATOM   2909  CG  LEU   358      36.202 -12.641  34.559  1.00  0.00           C
ATOM   2910  CD1 LEU   358      36.022 -13.561  33.374  1.00  0.00           C
ATOM   2911  CD2 LEU   358      37.137 -11.510  34.217  1.00  0.00           C
ATOM   2912  C   LEU   358      34.035 -13.635  36.751  1.00  0.00           C
ATOM   2913  O   LEU   358      34.820 -14.587  36.778  1.00  0.00           O
ATOM   2914  N   SER   359      33.428 -13.180  37.848  1.00  0.00           N
ATOM   2915  CA  SER   359      33.608 -13.842  39.135  1.00  0.00           C
ATOM   2916  CB  SER   359      33.382 -12.854  40.277  1.00  0.00           C
ATOM   2917  OG  SER   359      32.019 -12.843  40.669  1.00  0.00           O
ATOM   2918  C   SER   359      32.665 -15.030  39.273  1.00  0.00           C
ATOM   2919  O   SER   359      33.077 -16.117  39.693  1.00  0.00           O
ATOM   2920  N   GLY   360      31.391 -14.841  38.921  1.00  0.00           N
ATOM   2921  CA  GLY   360      30.434 -15.933  38.936  1.00  0.00           C
ATOM   2922  C   GLY   360      30.666 -16.968  37.856  1.00  0.00           C
ATOM   2923  O   GLY   360      30.133 -18.078  37.952  1.00  0.00           O
ATOM   2924  N   LEU   361      31.450 -16.631  36.834  1.00  0.00           N
ATOM   2925  CA  LEU   361      31.856 -17.604  35.832  1.00  0.00           C
ATOM   2926  CB  LEU   361      32.376 -16.876  34.590  1.00  0.00           C
ATOM   2927  CG  LEU   361      32.470 -17.588  33.243  1.00  0.00           C
ATOM   2928  CD1 LEU   361      32.069 -16.630  32.148  1.00  0.00           C
ATOM   2929  CD2 LEU   361      33.876 -18.080  32.988  1.00  0.00           C
ATOM   2930  C   LEU   361      32.907 -18.564  36.367  1.00  0.00           C
ATOM   2931  O   LEU   361      33.088 -19.647  35.803  1.00  0.00           O
ATOM   2932  N   ALA   362      33.597 -18.196  37.447  1.00  0.00           N
ATOM   2933  CA  ALA   362      34.562 -19.076  38.086  1.00  0.00           C
ATOM   2934  CB  ALA   362      35.796 -18.277  38.521  1.00  0.00           C
ATOM   2935  C   ALA   362      33.993 -19.819  39.288  1.00  0.00           C
ATOM   2936  O   ALA   362      34.736 -20.550  39.950  1.00  0.00           O
ATOM   2937  N   GLN   363      32.709 -19.645  39.600  1.00  0.00           N
ATOM   2938  CA  GLN   363      32.116 -20.334  40.740  1.00  0.00           C
ATOM   2939  CB  GLN   363      31.130 -19.409  41.459  1.00  0.00           C
ATOM   2940  CG  GLN   363      31.767 -18.144  42.007  1.00  0.00           C
ATOM   2941  CD  GLN   363      32.552 -18.391  43.278  1.00  0.00           C
ATOM   2942  OE1 GLN   363      32.338 -19.384  43.972  1.00  0.00           O
ATOM   2943  NE2 GLN   363      33.473 -17.486  43.588  1.00  0.00           N
ATOM   2944  C   GLN   363      31.425 -21.630  40.323  1.00  0.00           C
ATOM   2945  O   GLN   363      31.795 -22.714  40.785  1.00  0.00           O
ATOM   2946  N   ARG   364      30.419 -21.535  39.451  1.00  0.00           N
ATOM   2947  CA  ARG   364      29.708 -22.735  39.021  1.00  0.00           C
ATOM   2948  CB  ARG   364      28.327 -22.368  38.475  1.00  0.00           C
ATOM   2949  CG  ARG   364      27.395 -21.721  39.485  1.00  0.00           C
ATOM   2950  CD  ARG   364      26.359 -20.852  38.791  1.00  0.00           C
ATOM   2951  NE  ARG   364      25.526 -20.119  39.741  1.00  0.00           N
ATOM   2952  CZ  ARG   364      24.869 -19.001  39.451  1.00  0.00           C
ATOM   2953  NH1 ARG   364      24.945 -18.479  38.235  1.00  0.00           N
ATOM   2954  NH2 ARG   364      24.137 -18.400  40.380  1.00  0.00           N
ATOM   2955  C   ARG   364      30.494 -23.506  37.969  1.00  0.00           C
ATOM   2956  O   ARG   364      30.295 -24.715  37.806  1.00  0.00           O
ATOM   2957  N   VAL   365      31.381 -22.825  37.253  1.00  0.00           N
ATOM   2958  CA  VAL   365      32.058 -23.399  36.098  1.00  0.00           C
ATOM   2959  CB  VAL   365      31.755 -22.536  34.845  1.00  0.00           C
ATOM   2960  CG1 VAL   365      32.423 -23.018  33.565  1.00  0.00           C
ATOM   2961  CG2 VAL   365      30.258 -22.458  34.631  1.00  0.00           C
ATOM   2962  C   VAL   365      33.562 -23.551  36.319  1.00  0.00           C
ATOM   2963  O   VAL   365      34.169 -24.468  35.736  1.00  0.00           O
ATOM   2964  N   CYS   366      34.147 -22.761  37.227  1.00  0.00           N
ATOM   2965  CA  CYS   366      35.586 -22.662  37.525  1.00  0.00           C
ATOM   2966  CB  CYS   366      36.076 -23.806  38.437  1.00  0.00           C
ATOM   2967  SG  CYS   366      35.512 -24.021  40.155  1.00  0.00           S
ATOM   2968  C   CYS   366      36.429 -22.517  36.254  1.00  0.00           C
ATOM   2969  O   CYS   366      37.254 -23.362  35.899  1.00  0.00           O
ATOM   2970  N   ILE   367      36.199 -21.395  35.573  1.00  0.00           N
ATOM   2971  CA  ILE   367      36.986 -20.971  34.421  1.00  0.00           C
ATOM   2972  CB  ILE   367      36.181 -21.052  33.112  1.00  0.00           C
ATOM   2973  CG2 ILE   367      36.843 -20.247  32.008  1.00  0.00           C
ATOM   2974  CG1 ILE   367      35.998 -22.510  32.692  1.00  0.00           C
ATOM   2975  CD1 ILE   367      37.294 -23.269  32.521  1.00  0.00           C
ATOM   2976  C   ILE   367      37.458 -19.548  34.686  1.00  0.00           C
ATOM   2977  O   ILE   367      36.633 -18.648  34.901  1.00  0.00           O
ATOM   2978  N   GLN   368      38.772 -19.344  34.690  1.00  0.00           N
ATOM   2979  CA  GLN   368      39.368 -18.062  35.021  1.00  0.00           C
ATOM   2980  CB  GLN   368      40.679 -18.269  35.780  1.00  0.00           C
ATOM   2981  CG  GLN   368      40.515 -19.013  37.088  1.00  0.00           C
ATOM   2982  CD  GLN   368      41.814 -19.610  37.580  1.00  0.00           C
ATOM   2983  OE1 GLN   368      42.573 -20.196  36.806  1.00  0.00           O
ATOM   2984  NE2 GLN   368      42.084 -19.459  38.871  1.00  0.00           N
ATOM   2985  C   GLN   368      39.587 -17.235  33.758  1.00  0.00           C
ATOM   2986  O   GLN   368      39.329 -17.680  32.638  1.00  0.00           O
ATOM   2987  N   ARG   369      40.073 -16.010  33.945  1.00  0.00           N
ATOM   2988  CA  ARG   369      40.238 -15.080  32.837  1.00  0.00           C
ATOM   2989  CB  ARG   369      40.040 -13.640  33.322  1.00  0.00           C
ATOM   2990  CG  ARG   369      41.172 -13.090  34.172  1.00  0.00           C
ATOM   2991  CD  ARG   369      40.779 -11.768  34.818  1.00  0.00           C
ATOM   2992  NE  ARG   369      41.878 -11.160  35.560  1.00  0.00           N
ATOM   2993  CZ  ARG   369      42.644 -10.185  35.087  1.00  0.00           C
ATOM   2994  NH1 ARG   369      43.624  -9.691  35.831  1.00  0.00           N
ATOM   2995  NH2 ARG   369      42.423  -9.696  33.874  1.00  0.00           N
ATOM   2996  C   ARG   369      41.589 -15.196  32.144  1.00  0.00           C
ATOM   2997  O   ARG   369      41.805 -14.516  31.135  1.00  0.00           O
ATOM   2998  N   LYS   370      42.494 -16.029  32.648  1.00  0.00           N
ATOM   2999  CA  LYS   370      43.774 -16.230  31.977  1.00  0.00           C
ATOM   3000  CB  LYS   370      44.842 -16.707  32.974  1.00  0.00           C
ATOM   3001  CG  LYS   370      46.256 -16.249  32.642  1.00  0.00           C
ATOM   3002  CD  LYS   370      47.036 -17.324  31.898  1.00  0.00           C
ATOM   3003  CE  LYS   370      48.447 -16.860  31.571  1.00  0.00           C
ATOM   3004  NZ  LYS   370      49.192 -17.859  30.755  1.00  0.00           N
ATOM   3005  C   LYS   370      43.667 -17.177  30.773  1.00  0.00           C
ATOM   3006  O   LYS   370      44.279 -16.878  29.741  1.00  0.00           O
ATOM   3007  N   PRO   371      42.932 -18.309  30.813  1.00  0.00           N
ATOM   3008  CD  PRO   371      42.509 -19.175  31.932  1.00  0.00           C
ATOM   3009  CG  PRO   371      42.692 -20.536  31.377  1.00  0.00           C
ATOM   3010  CB  PRO   371      42.233 -20.412  29.984  1.00  0.00           C
ATOM   3011  CA  PRO   371      42.657 -19.000  29.543  1.00  0.00           C
ATOM   3012  C   PRO   371      41.567 -18.345  28.722  1.00  0.00           C
ATOM   3013  O   PRO   371      41.497 -18.591  27.511  1.00  0.00           O
ATOM   3014  N   LEU   372      40.715 -17.527  29.341  1.00  0.00           N
ATOM   3015  CA  LEU   372      39.615 -16.897  28.621  1.00  0.00           C
ATOM   3016  CB  LEU   372      38.591 -16.358  29.618  1.00  0.00           C
ATOM   3017  CG  LEU   372      37.147 -16.218  29.144  1.00  0.00           C
ATOM   3018  CD1 LEU   372      36.648 -17.531  28.579  1.00  0.00           C
ATOM   3019  CD2 LEU   372      36.266 -15.763  30.290  1.00  0.00           C
ATOM   3020  C   LEU   372      40.089 -15.780  27.702  1.00  0.00           C
ATOM   3021  O   LEU   372      39.375 -15.432  26.755  1.00  0.00           O
ATOM   3022  N   ARG   373      41.268 -15.210  27.959  1.00  0.00           N
ATOM   3023  CA  ARG   373      41.786 -14.154  27.097  1.00  0.00           C
ATOM   3024  CB  ARG   373      42.936 -13.434  27.804  1.00  0.00           C
ATOM   3025  CG  ARG   373      43.529 -12.257  27.047  1.00  0.00           C
ATOM   3026  CD  ARG   373      44.848 -11.821  27.664  1.00  0.00           C
ATOM   3027  NE  ARG   373      45.764 -11.271  26.671  1.00  0.00           N
ATOM   3028  CZ  ARG   373      47.076 -11.161  26.846  1.00  0.00           C
ATOM   3029  NH1 ARG   373      47.630 -11.567  27.981  1.00  0.00           N
ATOM   3030  NH2 ARG   373      47.834 -10.649  25.888  1.00  0.00           N
ATOM   3031  C   ARG   373      42.228 -14.706  25.747  1.00  0.00           C
ATOM   3032  O   ARG   373      42.069 -14.032  24.721  1.00  0.00           O
ATOM   3033  N   PHE   374      42.757 -15.931  25.720  1.00  0.00           N
ATOM   3034  CA  PHE   374      43.138 -16.596  24.480  1.00  0.00           C
ATOM   3035  CB  PHE   374      44.423 -17.401  24.685  1.00  0.00           C
ATOM   3036  CG  PHE   374      45.540 -16.620  25.309  1.00  0.00           C
ATOM   3037  CD1 PHE   374      46.244 -15.683  24.569  1.00  0.00           C
ATOM   3038  CE1 PHE   374      47.278 -14.965  25.141  1.00  0.00           C
ATOM   3039  CZ  PHE   374      47.616 -15.182  26.463  1.00  0.00           C
ATOM   3040  CE2 PHE   374      46.922 -16.115  27.209  1.00  0.00           C
ATOM   3041  CD2 PHE   374      45.892 -16.830  26.631  1.00  0.00           C
ATOM   3042  C   PHE   374      42.040 -17.501  23.937  1.00  0.00           C
ATOM   3043  O   PHE   374      42.343 -18.498  23.266  1.00  0.00           O
ATOM   3044  N   CYS   375      40.774 -17.191  24.219  1.00  0.00           N
ATOM   3045  CA  CYS   375      39.680 -18.034  23.745  1.00  0.00           C
ATOM   3046  CB  CYS   375      38.397 -17.709  24.504  1.00  0.00           C
ATOM   3047  SG  CYS   375      36.990 -18.737  24.031  1.00  0.00           S
ATOM   3048  C   CYS   375      39.470 -17.875  22.246  1.00  0.00           C
ATOM   3049  O   CYS   375      39.390 -18.865  21.510  1.00  0.00           O
ATOM   3050  N   ALA   376      39.376 -16.631  21.773  1.00  0.00           N
ATOM   3051  CA  ALA   376      39.193 -16.382  20.348  1.00  0.00           C
ATOM   3052  CB  ALA   376      38.735 -14.942  20.121  1.00  0.00           C
ATOM   3053  C   ALA   376      40.449 -16.650  19.531  1.00  0.00           C
ATOM   3054  O   ALA   376      40.352 -16.783  18.306  1.00  0.00           O
ATOM   3055  N   GLU   377      41.617 -16.733  20.167  1.00  0.00           N
ATOM   3056  CA  GLU   377      42.845 -17.008  19.431  1.00  0.00           C
ATOM   3057  CB  GLU   377      44.060 -16.554  20.242  1.00  0.00           C
ATOM   3058  CG  GLU   377      45.399 -17.027  19.691  1.00  0.00           C
ATOM   3059  CD  GLU   377      45.684 -16.501  18.296  1.00  0.00           C
ATOM   3060  OE1 GLU   377      45.361 -15.327  18.018  1.00  0.00           O
ATOM   3061  OE2 GLU   377      46.232 -17.265  17.475  1.00  0.00           O
ATOM   3062  C   GLU   377      42.959 -18.483  19.077  1.00  0.00           C
ATOM   3063  O   GLU   377      43.257 -18.831  17.930  1.00  0.00           O
ATOM   3064  N   ARG   378      42.725 -19.368  20.052  1.00  0.00           N
ATOM   3065  CA  ARG   378      42.852 -20.798  19.800  1.00  0.00           C
ATOM   3066  CB  ARG   378      42.878 -21.572  21.119  1.00  0.00           C
ATOM   3067  CG  ARG   378      43.425 -22.986  20.985  1.00  0.00           C
ATOM   3068  CD  ARG   378      43.380 -23.739  22.300  1.00  0.00           C
ATOM   3069  NE  ARG   378      43.628 -25.167  22.120  1.00  0.00           N
ATOM   3070  CZ  ARG   378      44.768 -25.775  22.434  1.00  0.00           C
ATOM   3071  NH1 ARG   378      44.903 -27.079  22.237  1.00  0.00           N
ATOM   3072  NH2 ARG   378      45.774 -25.080  22.948  1.00  0.00           N
ATOM   3073  C   ARG   378      41.733 -21.316  18.902  1.00  0.00           C
ATOM   3074  O   ARG   378      41.942 -22.277  18.156  1.00  0.00           O
ATOM   3075  N   LEU   379      40.553 -20.690  18.952  1.00  0.00           N
ATOM   3076  CA  LEU   379      39.476 -21.080  18.048  1.00  0.00           C
ATOM   3077  CB  LEU   379      38.159 -20.440  18.490  1.00  0.00           C
ATOM   3078  CG  LEU   379      36.865 -21.018  17.911  1.00  0.00           C
ATOM   3079  CD1 LEU   379      35.811 -21.074  18.987  1.00  0.00           C
ATOM   3080  CD2 LEU   379      36.350 -20.201  16.742  1.00  0.00           C
ATOM   3081  C   LEU   379      39.800 -20.703  16.609  1.00  0.00           C
ATOM   3082  O   LEU   379      39.384 -21.400  15.679  1.00  0.00           O
ATOM   3083  N   ARG   380      40.535 -19.607  16.408  1.00  0.00           N
ATOM   3084  CA  ARG   380      41.058 -19.314  15.080  1.00  0.00           C
ATOM   3085  CB  ARG   380      41.581 -17.879  15.022  1.00  0.00           C
ATOM   3086  CG  ARG   380      40.518 -16.843  14.697  1.00  0.00           C
ATOM   3087  CD  ARG   380      41.110 -15.445  14.622  1.00  0.00           C
ATOM   3088  NE  ARG   380      40.201 -14.499  13.976  1.00  0.00           N
ATOM   3089  CZ  ARG   380      40.465 -13.210  13.799  1.00  0.00           C
ATOM   3090  NH1 ARG   380      41.615 -12.699  14.218  1.00  0.00           N
ATOM   3091  NH2 ARG   380      39.576 -12.426  13.200  1.00  0.00           N
ATOM   3092  C   ARG   380      42.153 -20.296  14.692  1.00  0.00           C
ATOM   3093  O   ARG   380      42.339 -20.582  13.506  1.00  0.00           O
ATOM   3094  N   SER   381      42.883 -20.821  15.679  1.00  0.00           N
ATOM   3095  CA  SER   381      43.924 -21.801  15.401  1.00  0.00           C
ATOM   3096  CB  SER   381      44.980 -21.775  16.505  1.00  0.00           C
ATOM   3097  OG  SER   381      45.977 -22.755  16.278  1.00  0.00           O
ATOM   3098  C   SER   381      43.364 -23.207  15.254  1.00  0.00           C
ATOM   3099  O   SER   381      43.956 -24.027  14.545  1.00  0.00           O
ATOM   3100  N   LEU   382      42.239 -23.507  15.912  1.00  0.00           N
ATOM   3101  CA  LEU   382      41.675 -24.852  15.839  1.00  0.00           C
ATOM   3102  CB  LEU   382      40.639 -25.048  16.946  1.00  0.00           C
ATOM   3103  CG  LEU   382      40.085 -26.451  17.209  1.00  0.00           C
ATOM   3104  CD1 LEU   382      39.976 -26.681  18.703  1.00  0.00           C
ATOM   3105  CD2 LEU   382      38.720 -26.648  16.564  1.00  0.00           C
ATOM   3106  C   LEU   382      41.063 -25.119  14.470  1.00  0.00           C
ATOM   3107  O   LEU   382      41.178 -26.230  13.943  1.00  0.00           O
ATOM   3108  N   LEU   383      40.409 -24.117  13.881  1.00  0.00           N
ATOM   3109  CA  LEU   383      39.844 -24.284  12.549  1.00  0.00           C
ATOM   3110  CB  LEU   383      38.840 -23.168  12.259  1.00  0.00           C
ATOM   3111  CG  LEU   383      37.700 -23.016  13.268  1.00  0.00           C
ATOM   3112  CD1 LEU   383      36.724 -21.939  12.822  1.00  0.00           C
ATOM   3113  CD2 LEU   383      36.982 -24.338  13.482  1.00  0.00           C
ATOM   3114  C   LEU   383      40.914 -24.317  11.467  1.00  0.00           C
ATOM   3115  O   LEU   383      40.656 -24.825  10.372  1.00  0.00           O
ATOM   3116  N   HIE   384      42.107 -23.786  11.746  1.00  0.00           N
ATOM   3117  CA  HIE   384      43.201 -23.886  10.786  1.00  0.00           C
ATOM   3118  CB  HIE   384      44.289 -22.869  11.126  1.00  0.00           C
ATOM   3119  CG  HIE   384      45.086 -22.419   9.942  1.00  0.00           C
ATOM   3120  ND1 HIE   384      46.136 -21.532  10.045  1.00  0.00           N
ATOM   3121  CE1 HIE   384      46.649 -21.318   8.846  1.00  0.00           C
ATOM   3122  NE2 HIE   384      45.971 -22.037   7.968  1.00  0.00           N
ATOM   3123  CD2 HIE   384      44.988 -22.734   8.628  1.00  0.00           C
ATOM   3124  C   HIE   384      43.772 -25.297  10.748  1.00  0.00           C
ATOM   3125  O   HIE   384      44.039 -25.836   9.669  1.00  0.00           O
ATOM   3126  N   THR   385      43.966 -25.913  11.917  1.00  0.00           N
ATOM   3127  CA  THR   385      44.468 -27.281  11.977  1.00  0.00           C
ATOM   3128  CB  THR   385      45.061 -27.578  13.358  1.00  0.00           C
ATOM   3129  CG2 THR   385      46.028 -26.486  13.780  1.00  0.00           C
ATOM   3130  OG1 THR   385      44.008 -27.699  14.319  1.00  0.00           O
ATOM   3131  C   THR   385      43.404 -28.320  11.659  1.00  0.00           C
ATOM   3132  O   THR   385      43.751 -29.482  11.424  1.00  0.00           O
ATOM   3133  N   LEU   386      42.130 -27.946  11.652  1.00  0.00           N
ATOM   3134  CA  LEU   386      41.078 -28.891  11.308  1.00  0.00           C
ATOM   3135  CB  LEU   386      39.782 -28.536  12.042  1.00  0.00           C
ATOM   3136  CG  LEU   386      38.909 -29.718  12.461  1.00  0.00           C
ATOM   3137  CD1 LEU   386      39.614 -30.566  13.507  1.00  0.00           C
ATOM   3138  CD2 LEU   386      37.580 -29.225  12.972  1.00  0.00           C
ATOM   3139  C   LEU   386      40.805 -28.954   9.812  1.00  0.00           C
ATOM   3140  O   LEU   386      40.174 -29.919   9.363  1.00  0.00           O
ATOM   3141  N   GLU   387      41.272 -27.955   9.055  1.00  0.00           N
ATOM   3142  CA  GLU   387      41.146 -27.863   7.594  1.00  0.00           C
ATOM   3143  CB  GLU   387      41.982 -28.946   6.898  1.00  0.00           C
ATOM   3144  CG  GLU   387      43.480 -28.713   6.962  1.00  0.00           C
ATOM   3145  CD  GLU   387      44.160 -29.560   8.019  1.00  0.00           C
ATOM   3146  OE1 GLU   387      43.504 -30.471   8.565  1.00  0.00           O
ATOM   3147  OE2 GLU   387      45.348 -29.312   8.307  1.00  0.00           O
ATOM   3148  C   GLU   387      39.681 -27.922   7.150  1.00  0.00           C
ATOM   3149  O   GLU   387      39.276 -28.770   6.353  1.00  0.00           O
ATOM   3150  N   ILE   388      38.892 -26.996   7.679  1.00  0.00           N
ATOM   3151  CA  ILE   388      37.472 -26.943   7.364  1.00  0.00           C
ATOM   3152  CB  ILE   388      36.654 -26.366   8.538  1.00  0.00           C
ATOM   3153  CG2 ILE   388      36.991 -27.106   9.825  1.00  0.00           C
ATOM   3154  CG1 ILE   388      36.909 -24.869   8.699  1.00  0.00           C
ATOM   3155  CD1 ILE   388      36.107 -24.237   9.815  1.00  0.00           C
ATOM   3156  C   ILE   388      37.272 -26.137   6.087  1.00  0.00           C
ATOM   3157  O   ILE   388      38.116 -25.331   5.688  1.00  0.00           O
ATOM   3158  N   THR   389      36.141 -26.376   5.419  1.00  0.00           N
ATOM   3159  CA  THR   389      35.917 -25.780   4.102  1.00  0.00           C
ATOM   3160  CB  THR   389      34.882 -26.600   3.323  1.00  0.00           C
ATOM   3161  CG2 THR   389      35.366 -28.030   3.127  1.00  0.00           C
ATOM   3162  OG1 THR   389      33.642 -26.611   4.038  1.00  0.00           O
ATOM   3163  C   THR   389      35.478 -24.325   4.215  1.00  0.00           C
ATOM   3164  O   THR   389      36.167 -23.416   3.744  1.00  0.00           O
ATOM   3165  N   ASP   390      34.333 -24.088   4.840  1.00  0.00           N
ATOM   3166  CA  ASP   390      33.831 -22.741   5.054  1.00  0.00           C
ATOM   3167  CB  ASP   390      32.368 -22.625   4.615  1.00  0.00           C
ATOM   3168  CG  ASP   390      31.429 -23.451   5.472  1.00  0.00           C
ATOM   3169  OD1 ASP   390      31.835 -24.535   5.944  1.00  0.00           O
ATOM   3170  OD2 ASP   390      30.276 -23.017   5.673  1.00  0.00           O
ATOM   3171  C   ASP   390      33.971 -22.356   6.518  1.00  0.00           C
ATOM   3172  O   ASP   390      34.059 -23.210   7.403  1.00  0.00           O
ATOM   3173  N   LEU   391      33.993 -21.050   6.767  1.00  0.00           N
ATOM   3174  CA  LEU   391      34.048 -20.532   8.122  1.00  0.00           C
ATOM   3175  CB  LEU   391      35.361 -19.774   8.361  1.00  0.00           C
ATOM   3176  CG  LEU   391      36.583 -20.625   8.733  1.00  0.00           C
ATOM   3177  CD1 LEU   391      37.255 -21.249   7.514  1.00  0.00           C
ATOM   3178  CD2 LEU   391      37.582 -19.812   9.537  1.00  0.00           C
ATOM   3179  C   LEU   391      32.865 -19.639   8.462  1.00  0.00           C
ATOM   3180  O   LEU   391      32.790 -19.133   9.586  1.00  0.00           O
ATOM   3181  N   ALA   392      31.935 -19.438   7.526  1.00  0.00           N
ATOM   3182  CA  ALA   392      30.709 -18.712   7.824  1.00  0.00           C
ATOM   3183  CB  ALA   392      30.059 -18.218   6.530  1.00  0.00           C
ATOM   3184  C   ALA   392      29.712 -19.555   8.605  1.00  0.00           C
ATOM   3185  O   ALA   392      28.798 -18.997   9.222  1.00  0.00           O
ATOM   3186  N   ASP   393      29.860 -20.881   8.588  1.00  0.00           N
ATOM   3187  CA  ASP   393      28.991 -21.754   9.364  1.00  0.00           C
ATOM   3188  CB  ASP   393      29.088 -23.188   8.845  1.00  0.00           C
ATOM   3189  CG  ASP   393      30.519 -23.671   8.744  1.00  0.00           C
ATOM   3190  OD1 ASP   393      31.423 -22.819   8.620  1.00  0.00           O
ATOM   3191  OD2 ASP   393      30.744 -24.898   8.786  1.00  0.00           O
ATOM   3192  C   ASP   393      29.318 -21.731  10.850  1.00  0.00           C
ATOM   3193  O   ASP   393      28.457 -22.080  11.664  1.00  0.00           O
ATOM   3194  N   PHE   394      30.535 -21.334  11.218  1.00  0.00           N
ATOM   3195  CA  PHE   394      30.944 -21.224  12.611  1.00  0.00           C
ATOM   3196  CB  PHE   394      32.365 -21.758  12.789  1.00  0.00           C
ATOM   3197  CG  PHE   394      32.446 -23.253  12.807  1.00  0.00           C
ATOM   3198  CD1 PHE   394      32.471 -23.972  11.622  1.00  0.00           C
ATOM   3199  CE1 PHE   394      32.542 -25.351  11.635  1.00  0.00           C
ATOM   3200  CZ  PHE   394      32.584 -26.027  12.841  1.00  0.00           C
ATOM   3201  CE2 PHE   394      32.556 -25.321  14.029  1.00  0.00           C
ATOM   3202  CD2 PHE   394      32.486 -23.942  14.008  1.00  0.00           C
ATOM   3203  C   PHE   394      30.842 -19.794  13.123  1.00  0.00           C
ATOM   3204  O   PHE   394      31.504 -19.435  14.103  1.00  0.00           O
ATOM   3205  N   SER   395      30.027 -18.973  12.472  1.00  0.00           N
ATOM   3206  CA  SER   395      29.797 -17.586  12.868  1.00  0.00           C
ATOM   3207  CB  SER   395      29.007 -16.852  11.778  1.00  0.00           C
ATOM   3208  OG  SER   395      29.126 -15.449  11.931  1.00  0.00           O
ATOM   3209  C   SER   395      29.108 -17.409  14.226  1.00  0.00           C
ATOM   3210  O   SER   395      29.390 -16.404  14.896  1.00  0.00           O
ATOM   3211  N   PRO   396      28.204 -18.292  14.689  1.00  0.00           N
ATOM   3212  CD  PRO   396      27.186 -19.069  13.948  1.00  0.00           C
ATOM   3213  CG  PRO   396      26.037 -19.149  14.903  1.00  0.00           C
ATOM   3214  CB  PRO   396      26.655 -19.195  16.217  1.00  0.00           C
ATOM   3215  CA  PRO   396      27.816 -18.201  16.107  1.00  0.00           C
ATOM   3216  C   PRO   396      28.931 -18.545  17.078  1.00  0.00           C
ATOM   3217  O   PRO   396      28.984 -17.954  18.162  1.00  0.00           O
ATOM   3218  N   LEU   397      29.825 -19.475  16.738  1.00  0.00           N
ATOM   3219  CA  LEU   397      30.864 -19.850  17.690  1.00  0.00           C
ATOM   3220  CB  LEU   397      31.428 -21.228  17.357  1.00  0.00           C
ATOM   3221  CG  LEU   397      32.009 -21.967  18.565  1.00  0.00           C
ATOM   3222  CD1 LEU   397      30.907 -22.339  19.540  1.00  0.00           C
ATOM   3223  CD2 LEU   397      32.782 -23.199  18.132  1.00  0.00           C
ATOM   3224  C   LEU   397      31.989 -18.826  17.743  1.00  0.00           C
ATOM   3225  O   LEU   397      32.620 -18.665  18.792  1.00  0.00           O
ATOM   3226  N   THR   398      32.260 -18.131  16.635  1.00  0.00           N
ATOM   3227  CA  THR   398      33.212 -17.027  16.693  1.00  0.00           C
ATOM   3228  CB  THR   398      33.636 -16.601  15.287  1.00  0.00           C
ATOM   3229  CG2 THR   398      34.588 -17.617  14.685  1.00  0.00           C
ATOM   3230  OG1 THR   398      32.480 -16.489  14.452  1.00  0.00           O
ATOM   3231  C   THR   398      32.630 -15.839  17.441  1.00  0.00           C
ATOM   3232  O   THR   398      33.377 -15.065  18.047  1.00  0.00           O
ATOM   3233  N   LEU   399      31.305 -15.679  17.406  1.00  0.00           N
ATOM   3234  CA  LEU   399      30.660 -14.623  18.176  1.00  0.00           C
ATOM   3235  CB  LEU   399      29.220 -14.438  17.699  1.00  0.00           C
ATOM   3236  CG  LEU   399      28.407 -13.240  18.194  1.00  0.00           C
ATOM   3237  CD1 LEU   399      27.615 -12.658  17.041  1.00  0.00           C
ATOM   3238  CD2 LEU   399      27.464 -13.641  19.313  1.00  0.00           C
ATOM   3239  C   LEU   399      30.709 -14.917  19.669  1.00  0.00           C
ATOM   3240  O   LEU   399      30.811 -13.993  20.481  1.00  0.00           O
ATOM   3241  N   LEU   400      30.636 -16.196  20.050  1.00  0.00           N
ATOM   3242  CA  LEU   400      30.841 -16.554  21.448  1.00  0.00           C
ATOM   3243  CB  LEU   400      30.312 -17.963  21.711  1.00  0.00           C
ATOM   3244  CG  LEU   400      30.281 -18.437  23.164  1.00  0.00           C
ATOM   3245  CD1 LEU   400      29.474 -17.481  24.017  1.00  0.00           C
ATOM   3246  CD2 LEU   400      29.715 -19.844  23.257  1.00  0.00           C
ATOM   3247  C   LEU   400      32.310 -16.453  21.830  1.00  0.00           C
ATOM   3248  O   LEU   400      32.631 -16.114  22.975  1.00  0.00           O
ATOM   3249  N   ALA   401      33.216 -16.731  20.888  1.00  0.00           N
ATOM   3250  CA  ALA   401      34.637 -16.575  21.168  1.00  0.00           C
ATOM   3251  CB  ALA   401      35.465 -17.308  20.116  1.00  0.00           C
ATOM   3252  C   ALA   401      35.037 -15.108  21.231  1.00  0.00           C
ATOM   3253  O   ALA   401      35.939 -14.748  21.995  1.00  0.00           O
ATOM   3254  N   ASN   402      34.387 -14.253  20.442  1.00  0.00           N
ATOM   3255  CA  ASN   402      34.627 -12.818  20.548  1.00  0.00           C
ATOM   3256  CB  ASN   402      34.066 -12.093  19.324  1.00  0.00           C
ATOM   3257  CG  ASN   402      34.401 -10.616  19.315  1.00  0.00           C
ATOM   3258  OD1 ASN   402      35.462 -10.205  19.780  1.00  0.00           O
ATOM   3259  ND2 ASN   402      33.492  -9.808  18.783  1.00  0.00           N
ATOM   3260  C   ASN   402      34.021 -12.243  21.820  1.00  0.00           C
ATOM   3261  O   ASN   402      34.545 -11.268  22.369  1.00  0.00           O
ATOM   3262  N   PHE   403      32.925 -12.831  22.300  1.00  0.00           N
ATOM   3263  CA  PHE   403      32.344 -12.396  23.563  1.00  0.00           C
ATOM   3264  CB  PHE   403      30.934 -12.970  23.711  1.00  0.00           C
ATOM   3265  CG  PHE   403      30.370 -12.860  25.096  1.00  0.00           C
ATOM   3266  CD1 PHE   403      29.940 -11.640  25.587  1.00  0.00           C
ATOM   3267  CE1 PHE   403      29.413 -11.535  26.856  1.00  0.00           C
ATOM   3268  CZ  PHE   403      29.310 -12.656  27.652  1.00  0.00           C
ATOM   3269  CE2 PHE   403      29.730 -13.881  27.176  1.00  0.00           C
ATOM   3270  CD2 PHE   403      30.253 -13.980  25.904  1.00  0.00           C
ATOM   3271  C   PHE   403      33.225 -12.807  24.735  1.00  0.00           C
ATOM   3272  O   PHE   403      33.308 -12.088  25.736  1.00  0.00           O
ATOM   3273  N   ALA   404      33.897 -13.953  24.625  1.00  0.00           N
ATOM   3274  CA  ALA   404      34.710 -14.440  25.734  1.00  0.00           C
ATOM   3275  CB  ALA   404      35.023 -15.920  25.540  1.00  0.00           C
ATOM   3276  C   ALA   404      36.000 -13.647  25.891  1.00  0.00           C
ATOM   3277  O   ALA   404      36.514 -13.525  27.007  1.00  0.00           O
ATOM   3278  N   THR   405      36.537 -13.101  24.805  1.00  0.00           N
ATOM   3279  CA  THR   405      37.764 -12.322  24.883  1.00  0.00           C
ATOM   3280  CB  THR   405      38.591 -12.482  23.607  1.00  0.00           C
ATOM   3281  CG2 THR   405      37.799 -12.015  22.407  1.00  0.00           C
ATOM   3282  OG1 THR   405      39.775 -11.683  23.705  1.00  0.00           O
ATOM   3283  C   THR   405      37.507 -10.844  25.127  1.00  0.00           C
ATOM   3284  O   THR   405      38.464 -10.076  25.252  1.00  0.00           O
ATOM   3285  N   LEU   406      36.246 -10.428  25.192  1.00  0.00           N
ATOM   3286  CA  LEU   406      35.910  -9.044  25.493  1.00  0.00           C
ATOM   3287  CB  LEU   406      34.749  -8.578  24.613  1.00  0.00           C
ATOM   3288  CG  LEU   406      35.097  -8.016  23.236  1.00  0.00           C
ATOM   3289  CD1 LEU   406      33.871  -7.393  22.598  1.00  0.00           C
ATOM   3290  CD2 LEU   406      36.213  -6.994  23.340  1.00  0.00           C
ATOM   3291  C   LEU   406      35.555  -8.822  26.953  1.00  0.00           C
ATOM   3292  O   LEU   406      35.798  -7.733  27.478  1.00  0.00           O
ATOM   3293  N   VAL   407      34.980  -9.824  27.620  1.00  0.00           N
ATOM   3294  CA  VAL   407      34.728  -9.713  29.053  1.00  0.00           C
ATOM   3295  CB  VAL   407      33.700 -10.777  29.484  1.00  0.00           C
ATOM   3296  CG1 VAL   407      33.296 -10.602  30.937  1.00  0.00           C
ATOM   3297  CG2 VAL   407      32.477 -10.698  28.610  1.00  0.00           C
ATOM   3298  C   VAL   407      36.034  -9.831  29.831  1.00  0.00           C
ATOM   3299  O   VAL   407      36.202  -9.194  30.878  1.00  0.00           O
ATOM   3300  N   SER   408      36.989 -10.605  29.312  1.00  0.00           N
ATOM   3301  CA  SER   408      38.224 -10.859  30.043  1.00  0.00           C
ATOM   3302  CB  SER   408      38.951 -12.051  29.430  1.00  0.00           C
ATOM   3303  OG  SER   408      39.205 -11.830  28.054  1.00  0.00           O
ATOM   3304  C   SER   408      39.133  -9.635  30.065  1.00  0.00           C
ATOM   3305  O   SER   408      39.743  -9.328  31.093  1.00  0.00           O
ATOM   3306  N   THR   409      39.237  -8.922  28.944  1.00  0.00           N
ATOM   3307  CA  THR   409      40.171  -7.808  28.831  1.00  0.00           C
ATOM   3308  CB  THR   409      40.841  -7.819  27.455  1.00  0.00           C
ATOM   3309  CG2 THR   409      41.278  -9.220  27.089  1.00  0.00           C
ATOM   3310  OG1 THR   409      39.912  -7.348  26.472  1.00  0.00           O
ATOM   3311  C   THR   409      39.532  -6.447  29.060  1.00  0.00           C
ATOM   3312  O   THR   409      40.022  -5.671  29.886  1.00  0.00           O
ATOM   3313  N   TYR   410      38.450  -6.134  28.354  1.00  0.00           N
ATOM   3314  CA  TYR   410      37.850  -4.801  28.383  1.00  0.00           C
ATOM   3315  CB  TYR   410      37.274  -4.437  27.021  1.00  0.00           C
ATOM   3316  CG  TYR   410      38.290  -3.980  26.003  1.00  0.00           C
ATOM   3317  CD1 TYR   410      38.828  -2.703  26.057  1.00  0.00           C
ATOM   3318  CE1 TYR   410      39.753  -2.277  25.122  1.00  0.00           C
ATOM   3319  CZ  TYR   410      40.138  -3.134  24.110  1.00  0.00           C
ATOM   3320  OH  TYR   410      41.055  -2.718  23.174  1.00  0.00           O
ATOM   3321  CE2 TYR   410      39.610  -4.405  24.029  1.00  0.00           C
ATOM   3322  CD2 TYR   410      38.686  -4.817  24.971  1.00  0.00           C
ATOM   3323  C   TYR   410      36.766  -4.766  29.452  1.00  0.00           C
ATOM   3324  O   TYR   410      35.611  -5.105  29.194  1.00  0.00           O
ATOM   3325  N   ALA   411      37.135  -4.357  30.671  1.00  0.00           N
ATOM   3326  CA  ALA   411      36.128  -4.023  31.681  1.00  0.00           C
ATOM   3327  CB  ALA   411      35.860  -5.207  32.606  1.00  0.00           C
ATOM   3328  C   ALA   411      36.593  -2.793  32.463  1.00  0.00           C
ATOM   3329  O   ALA   411      37.188  -2.898  33.538  1.00  0.00           O
ATOM   3330  N   LYS   412      36.314  -1.610  31.917  1.00  0.00           N
ATOM   3331  CA  LYS   412      36.355  -0.381  32.695  1.00  0.00           C
ATOM   3332  CB  LYS   412      37.503   0.523  32.236  1.00  0.00           C
ATOM   3333  CG  LYS   412      37.446   1.943  32.797  1.00  0.00           C
ATOM   3334  CD  LYS   412      37.572   1.971  34.317  1.00  0.00           C
ATOM   3335  CE  LYS   412      37.138   3.317  34.875  1.00  0.00           C
ATOM   3336  NZ  LYS   412      37.099   3.315  36.363  1.00  0.00           N
ATOM   3337  C   LYS   412      35.023   0.347  32.574  1.00  0.00           C
ATOM   3338  O   LYS   412      34.420   0.743  33.576  1.00  0.00           O
ATOM   3339  N   GLY   413      34.566   0.514  31.338  1.00  0.00           N
ATOM   3340  CA  GLY   413      33.355   1.246  31.039  1.00  0.00           C
ATOM   3341  C   GLY   413      32.366   0.421  30.248  1.00  0.00           C
ATOM   3342  O   GLY   413      31.746   0.921  29.310  1.00  0.00           O
ATOM   3343  N   PHE   414      32.234  -0.852  30.591  1.00  0.00           N
ATOM   3344  CA  PHE   414      31.353  -1.768  29.885  1.00  0.00           C
ATOM   3345  CB  PHE   414      32.131  -2.988  29.387  1.00  0.00           C
ATOM   3346  CG  PHE   414      32.942  -2.730  28.154  1.00  0.00           C
ATOM   3347  CD1 PHE   414      34.113  -1.993  28.216  1.00  0.00           C
ATOM   3348  CE1 PHE   414      34.857  -1.756  27.080  1.00  0.00           C
ATOM   3349  CZ  PHE   414      34.441  -2.264  25.869  1.00  0.00           C
ATOM   3350  CE2 PHE   414      33.280  -3.004  25.796  1.00  0.00           C
ATOM   3351  CD2 PHE   414      32.535  -3.227  26.932  1.00  0.00           C
ATOM   3352  C   PHE   414      30.216  -2.197  30.799  1.00  0.00           C
ATOM   3353  O   PHE   414      30.133  -1.784  31.958  1.00  0.00           O
ATOM   3354  N   THR   415      29.324  -3.023  30.255  1.00  0.00           N
ATOM   3355  CA  THR   415      28.222  -3.590  31.021  1.00  0.00           C
ATOM   3356  CB  THR   415      27.064  -2.601  31.192  1.00  0.00           C
ATOM   3357  CG2 THR   415      26.456  -2.237  29.854  1.00  0.00           C
ATOM   3358  OG1 THR   415      26.060  -3.181  32.034  1.00  0.00           O
ATOM   3359  C   THR   415      27.720  -4.847  30.336  1.00  0.00           C
ATOM   3360  O   THR   415      27.950  -5.071  29.144  1.00  0.00           O
ATOM   3361  N   ILE   416      27.047  -5.686  31.117  1.00  0.00           N
ATOM   3362  CA  ILE   416      26.354  -6.864  30.613  1.00  0.00           C
ATOM   3363  CB  ILE   416      26.999  -8.169  31.091  1.00  0.00           C
ATOM   3364  CG2 ILE   416      26.189  -9.358  30.612  1.00  0.00           C
ATOM   3365  CG1 ILE   416      28.436  -8.261  30.586  1.00  0.00           C
ATOM   3366  CD1 ILE   416      29.097  -9.589  30.816  1.00  0.00           C
ATOM   3367  C   ILE   416      24.917  -6.754  31.089  1.00  0.00           C
ATOM   3368  O   ILE   416      24.637  -6.912  32.283  1.00  0.00           O
ATOM   3369  N   ILE   417      24.007  -6.486  30.165  1.00  0.00           N
ATOM   3370  CA  ILE   417      22.614  -6.211  30.484  1.00  0.00           C
ATOM   3371  CB  ILE   417      22.140  -4.905  29.838  1.00  0.00           C
ATOM   3372  CG2 ILE   417      20.680  -4.672  30.119  1.00  0.00           C
ATOM   3373  CG1 ILE   417      22.972  -3.740  30.365  1.00  0.00           C
ATOM   3374  CD1 ILE   417      22.696  -2.446  29.673  1.00  0.00           C
ATOM   3375  C   ILE   417      21.791  -7.396  30.011  1.00  0.00           C
ATOM   3376  O   ILE   417      21.590  -7.584  28.806  1.00  0.00           O
ATOM   3377  N   ILE   418      21.306  -8.189  30.958  1.00  0.00           N
ATOM   3378  CA  ILE   418      20.567  -9.412  30.674  1.00  0.00           C
ATOM   3379  CB  ILE   418      21.022 -10.559  31.581  1.00  0.00           C
ATOM   3380  CG2 ILE   418      20.379 -11.856  31.143  1.00  0.00           C
ATOM   3381  CG1 ILE   418      22.543 -10.678  31.533  1.00  0.00           C
ATOM   3382  CD1 ILE   418      23.135 -11.311  32.751  1.00  0.00           C
ATOM   3383  C   ILE   418      19.092  -9.105  30.867  1.00  0.00           C
ATOM   3384  O   ILE   418      18.656  -8.776  31.974  1.00  0.00           O
ATOM   3385  N   GLU   419      18.316  -9.210  29.789  1.00  0.00           N
ATOM   3386  CA  GLU   419      16.924  -8.763  29.769  1.00  0.00           C
ATOM   3387  CB  GLU   419      16.745  -7.638  28.753  1.00  0.00           C
ATOM   3388  CG  GLU   419      15.634  -6.668  29.080  1.00  0.00           C
ATOM   3389  CD  GLU   419      15.839  -5.322  28.420  1.00  0.00           C
ATOM   3390  OE1 GLU   419      15.289  -4.320  28.918  1.00  0.00           O
ATOM   3391  OE2 GLU   419      16.560  -5.266  27.401  1.00  0.00           O
ATOM   3392  C   GLU   419      16.011  -9.940  29.451  1.00  0.00           C
ATOM   3393  O   GLU   419      15.758 -10.239  28.274  1.00  0.00           O
ATOM   3394  N   PRO   420      15.498 -10.639  30.466  1.00  0.00           N
ATOM   3395  CD  PRO   420      15.839 -10.552  31.892  1.00  0.00           C
ATOM   3396  CG  PRO   420      15.597 -11.943  32.362  1.00  0.00           C
ATOM   3397  CB  PRO   420      14.453 -12.463  31.541  1.00  0.00           C
ATOM   3398  CA  PRO   420      14.522 -11.705  30.207  1.00  0.00           C
ATOM   3399  C   PRO   420      13.174 -11.126  29.823  1.00  0.00           C
ATOM   3400  O   PRO   420      12.414 -11.727  29.059  1.00  0.00           O
ATOM   3401  N   PHE   421      12.871  -9.958  30.387  1.00  0.00           N
ATOM   3402  CA  PHE   421      11.693  -9.177  30.035  1.00  0.00           C
ATOM   3403  CB  PHE   421      11.592  -7.953  30.955  1.00  0.00           C
ATOM   3404  CG  PHE   421      10.639  -6.888  30.475  1.00  0.00           C
ATOM   3405  CD1 PHE   421       9.273  -7.027  30.661  1.00  0.00           C
ATOM   3406  CE1 PHE   421       8.396  -6.041  30.240  1.00  0.00           C
ATOM   3407  CZ  PHE   421       8.883  -4.896  29.637  1.00  0.00           C
ATOM   3408  CE2 PHE   421      10.242  -4.737  29.456  1.00  0.00           C
ATOM   3409  CD2 PHE   421      11.114  -5.721  29.885  1.00  0.00           C
ATOM   3410  C   PHE   421      11.753  -8.770  28.570  1.00  0.00           C
ATOM   3411  O   PHE   421      12.632  -7.999  28.171  1.00  0.00           O
ATOM   3412  N   ASP   422      10.844  -9.301  27.757  1.00  0.00           N
ATOM   3413  CA  ASP   422      10.729  -8.843  26.382  1.00  0.00           C
ATOM   3414  CB  ASP   422       9.841  -9.789  25.578  1.00  0.00           C
ATOM   3415  CG  ASP   422      10.033  -9.636  24.080  1.00  0.00           C
ATOM   3416  OD1 ASP   422      11.082 -10.068  23.563  1.00  0.00           O
ATOM   3417  OD2 ASP   422       9.138  -9.063  23.424  1.00  0.00           O
ATOM   3418  C   ASP   422      10.168  -7.427  26.356  1.00  0.00           C
ATOM   3419  O   ASP   422       9.438  -7.008  27.257  1.00  0.00           O
ATOM   3420  N   ASP   423      10.545  -6.677  25.321  1.00  0.00           N
ATOM   3421  CA  ASP   423      10.112  -5.294  25.194  1.00  0.00           C
ATOM   3422  CB  ASP   423      10.890  -4.600  24.076  1.00  0.00           C
ATOM   3423  CG  ASP   423      10.991  -5.448  22.824  1.00  0.00           C
ATOM   3424  OD1 ASP   423      10.623  -6.639  22.878  1.00  0.00           O
ATOM   3425  OD2 ASP   423      11.439  -4.926  21.782  1.00  0.00           O
ATOM   3426  C   ASP   423       8.616  -5.213  24.921  1.00  0.00           C
ATOM   3427  O   ASP   423       8.071  -5.991  24.131  1.00  0.00           O
ATOM   3428  N   ARG   424       7.947  -4.310  25.653  1.00  0.00           N
ATOM   3429  CA  ARG   424       6.542  -3.910  25.510  1.00  0.00           C
ATOM   3430  CB  ARG   424       6.251  -3.398  24.090  1.00  0.00           C
ATOM   3431  CG  ARG   424       7.188  -2.303  23.618  1.00  0.00           C
ATOM   3432  CD  ARG   424       6.466  -1.269  22.779  1.00  0.00           C
ATOM   3433  NE  ARG   424       6.241  -1.734  21.415  1.00  0.00           N
ATOM   3434  CZ  ARG   424       7.029  -1.442  20.387  1.00  0.00           C
ATOM   3435  NH1 ARG   424       6.746  -1.907  19.180  1.00  0.00           N
ATOM   3436  NH2 ARG   424       8.103  -0.686  20.565  1.00  0.00           N
ATOM   3437  C   ARG   424       5.535  -5.003  25.875  1.00  0.00           C
ATOM   3438  O   ARG   424       4.325  -4.766  25.809  1.00  0.00           O
ATOM   3439  N   THR   425       6.003  -6.191  26.263  1.00  0.00           N
ATOM   3440  CA  THR   425       5.125  -7.301  26.598  1.00  0.00           C
ATOM   3441  CB  THR   425       5.270  -8.455  25.592  1.00  0.00           C
ATOM   3442  CG2 THR   425       4.909  -8.000  24.178  1.00  0.00           C
ATOM   3443  OG1 THR   425       6.617  -8.941  25.606  1.00  0.00           O
ATOM   3444  C   THR   425       5.446  -7.805  27.998  1.00  0.00           C
ATOM   3445  O   THR   425       6.624  -7.896  28.366  1.00  0.00           O
ATOM   3446  N   PRO   426       4.421  -8.137  28.806  1.00  0.00           N
ATOM   3447  CD  PRO   426       2.983  -8.037  28.499  1.00  0.00           C
ATOM   3448  CG  PRO   426       2.343  -8.776  29.627  1.00  0.00           C
ATOM   3449  CB  PRO   426       3.255  -8.618  30.797  1.00  0.00           C
ATOM   3450  CA  PRO   426       4.667  -8.538  30.202  1.00  0.00           C
ATOM   3451  C   PRO   426       5.406  -9.860  30.377  1.00  0.00           C
ATOM   3452  O   PRO   426       6.429  -9.904  31.066  1.00  0.00           O
ATOM   3453  N   THR   427       4.909 -10.942  29.772  1.00  0.00           N
ATOM   3454  CA  THR   427       5.524 -12.266  29.925  1.00  0.00           C
ATOM   3455  CB  THR   427       4.839 -13.050  31.051  1.00  0.00           C
ATOM   3456  CG2 THR   427       3.292 -12.959  31.019  1.00  0.00           C
ATOM   3457  OG1 THR   427       5.308 -14.405  31.071  1.00  0.00           O
ATOM   3458  C   THR   427       5.533 -13.014  28.586  1.00  0.00           C
ATOM   3459  O   THR   427       4.596 -13.730  28.224  1.00  0.00           O
ATOM   3460  N   ILE   428       6.622 -12.835  27.841  1.00  0.00           N
ATOM   3461  CA  ILE   428       6.895 -13.601  26.629  1.00  0.00           C
ATOM   3462  CB  ILE   428       6.662 -12.777  25.345  1.00  0.00           C
ATOM   3463  CG2 ILE   428       7.242 -13.480  24.121  1.00  0.00           C
ATOM   3464  CG1 ILE   428       5.170 -12.502  25.148  1.00  0.00           C
ATOM   3465  CD1 ILE   428       4.849 -11.745  23.883  1.00  0.00           C
ATOM   3466  C   ILE   428       8.337 -14.086  26.712  1.00  0.00           C
ATOM   3467  O   ILE   428       9.252 -13.285  26.924  1.00  0.00           O
ATOM   3468  N   ALA   429       8.534 -15.394  26.557  1.00  0.00           N
ATOM   3469  CA  ALA   429       9.849 -16.008  26.737  1.00  0.00           C
ATOM   3470  CB  ALA   429       9.713 -17.522  26.851  1.00  0.00           C
ATOM   3471  C   ALA   429      10.754 -15.626  25.576  1.00  0.00           C
ATOM   3472  O   ALA   429      10.773 -16.288  24.537  1.00  0.00           O
ATOM   3473  N   ASN   430      11.514 -14.544  25.752  1.00  0.00           N
ATOM   3474  CA  ASN   430      12.511 -14.126  24.769  1.00  0.00           C
ATOM   3475  CB  ASN   430      11.892 -13.262  23.670  1.00  0.00           C
ATOM   3476  CG  ASN   430      12.881 -12.907  22.580  1.00  0.00           C
ATOM   3477  OD1 ASN   430      13.852 -13.625  22.345  1.00  0.00           O
ATOM   3478  ND2 ASN   430      12.639 -11.787  21.909  1.00  0.00           N
ATOM   3479  C   ASN   430      13.618 -13.372  25.489  1.00  0.00           C
ATOM   3480  O   ASN   430      13.591 -12.137  25.584  1.00  0.00           O
ATOM   3481  N   PRO   431      14.610 -14.082  26.020  1.00  0.00           N
ATOM   3482  CD  PRO   431      14.665 -15.535  26.221  1.00  0.00           C
ATOM   3483  CG  PRO   431      15.208 -15.631  27.600  1.00  0.00           C
ATOM   3484  CB  PRO   431      16.167 -14.463  27.743  1.00  0.00           C
ATOM   3485  CA  PRO   431      15.718 -13.417  26.709  1.00  0.00           C
ATOM   3486  C   PRO   431      16.862 -13.076  25.765  1.00  0.00           C
ATOM   3487  O   PRO   431      17.054 -13.696  24.715  1.00  0.00           O
ATOM   3488  N   ILE   432      17.638 -12.079  26.180  1.00  0.00           N
ATOM   3489  CA  ILE   432      18.776 -11.581  25.413  1.00  0.00           C
ATOM   3490  CB  ILE   432      18.301 -10.697  24.229  1.00  0.00           C
ATOM   3491  CG2 ILE   432      17.290  -9.642  24.680  1.00  0.00           C
ATOM   3492  CG1 ILE   432      19.476 -10.081  23.465  1.00  0.00           C
ATOM   3493  CD1 ILE   432      19.081  -9.491  22.133  1.00  0.00           C
ATOM   3494  C   ILE   432      19.691 -10.835  26.374  1.00  0.00           C
ATOM   3495  O   ILE   432      19.226 -10.087  27.240  1.00  0.00           O
ATOM   3496  N   LEU   433      20.997 -11.070  26.252  1.00  0.00           N
ATOM   3497  CA  LEU   433      21.981 -10.308  27.006  1.00  0.00           C
ATOM   3498  CB  LEU   433      22.893 -11.207  27.853  1.00  0.00           C
ATOM   3499  CG  LEU   433      23.857 -12.291  27.367  1.00  0.00           C
ATOM   3500  CD1 LEU   433      25.176 -11.725  26.859  1.00  0.00           C
ATOM   3501  CD2 LEU   433      24.124 -13.231  28.514  1.00  0.00           C
ATOM   3502  C   LEU   433      22.800  -9.462  26.045  1.00  0.00           C
ATOM   3503  O   LEU   433      23.290  -9.963  25.028  1.00  0.00           O
ATOM   3504  N   HIE   434      22.926  -8.180  26.358  1.00  0.00           N
ATOM   3505  CA  HIE   434      23.730  -7.258  25.576  1.00  0.00           C
ATOM   3506  CB  HIE   434      22.989  -5.945  25.336  1.00  0.00           C
ATOM   3507  CG  HIE   434      21.542  -6.113  24.999  1.00  0.00           C
ATOM   3508  ND1 HIE   434      21.080  -6.136  23.701  1.00  0.00           N
ATOM   3509  CE1 HIE   434      19.768  -6.284  23.707  1.00  0.00           C
ATOM   3510  NE2 HIE   434      19.361  -6.349  24.962  1.00  0.00           N
ATOM   3511  CD2 HIE   434      20.451  -6.239  25.790  1.00  0.00           C
ATOM   3512  C   HIE   434      25.032  -6.993  26.308  1.00  0.00           C
ATOM   3513  O   HIE   434      25.025  -6.669  27.499  1.00  0.00           O
ATOM   3514  N   PHE   435      26.144  -7.132  25.601  1.00  0.00           N
ATOM   3515  CA  PHE   435      27.446  -6.717  26.109  1.00  0.00           C
ATOM   3516  CB  PHE   435      28.526  -7.725  25.745  1.00  0.00           C
ATOM   3517  CG  PHE   435      29.886  -7.361  26.246  1.00  0.00           C
ATOM   3518  CD1 PHE   435      30.209  -7.525  27.577  1.00  0.00           C
ATOM   3519  CE1 PHE   435      31.456  -7.195  28.045  1.00  0.00           C
ATOM   3520  CZ  PHE   435      32.401  -6.701  27.178  1.00  0.00           C
ATOM   3521  CE2 PHE   435      32.093  -6.530  25.846  1.00  0.00           C
ATOM   3522  CD2 PHE   435      30.844  -6.866  25.385  1.00  0.00           C
ATOM   3523  C   PHE   435      27.698  -5.349  25.495  1.00  0.00           C
ATOM   3524  O   PHE   435      28.275  -5.226  24.418  1.00  0.00           O
ATOM   3525  N   SER   436      27.241  -4.312  26.185  1.00  0.00           N
ATOM   3526  CA  SER   436      27.168  -2.975  25.616  1.00  0.00           C
ATOM   3527  CB  SER   436      25.852  -2.299  25.992  1.00  0.00           C
ATOM   3528  OG  SER   436      25.961  -0.893  25.881  1.00  0.00           O
ATOM   3529  C   SER   436      28.339  -2.132  26.095  1.00  0.00           C
ATOM   3530  O   SER   436      28.614  -2.063  27.294  1.00  0.00           O
ATOM   3531  N   CYS   437      29.023  -1.499  25.150  1.00  0.00           N
ATOM   3532  CA  CYS   437      30.083  -0.565  25.483  1.00  0.00           C
ATOM   3533  CB  CYS   437      31.123  -0.525  24.367  1.00  0.00           C
ATOM   3534  SG  CYS   437      32.266   0.852  24.472  1.00  0.00           S
ATOM   3535  C   CYS   437      29.495   0.822  25.703  1.00  0.00           C
ATOM   3536  O   CYS   437      28.622   1.267  24.957  1.00  0.00           O
ATOM   3537  N   MET   438      29.977   1.501  26.738  1.00  0.00           N
ATOM   3538  CA  MET   438      29.520   2.843  27.073  1.00  0.00           C
ATOM   3539  CB  MET   438      29.345   2.976  28.587  1.00  0.00           C
ATOM   3540  CG  MET   438      28.368   2.015  29.215  1.00  0.00           C
ATOM   3541  SD  MET   438      28.722   1.886  30.973  1.00  0.00           S
ATOM   3542  CE  MET   438      27.256   1.065  31.561  1.00  0.00           C
ATOM   3543  C   MET   438      30.473   3.927  26.611  1.00  0.00           C
ATOM   3544  O   MET   438      30.031   5.006  26.216  1.00  0.00           O
ATOM   3545  N   ASP   439      34.233   3.600  26.109  1.00  0.00           N
ATOM   3546  CA  ASP   439      35.197   4.368  25.337  1.00  0.00           C
ATOM   3547  CB  ASP   439      36.568   3.697  25.410  1.00  0.00           C
ATOM   3548  CG  ASP   439      37.707   4.608  24.972  1.00  0.00           C
ATOM   3549  OD1 ASP   439      37.582   5.337  23.970  1.00  0.00           O
ATOM   3550  OD2 ASP   439      38.759   4.585  25.647  1.00  0.00           O
ATOM   3551  C   ASP   439      34.687   4.462  23.906  1.00  0.00           C
ATOM   3552  O   ASP   439      34.676   3.467  23.175  1.00  0.00           O
ATOM   3553  N   ALA   440      34.291   5.665  23.495  1.00  0.00           N
ATOM   3554  CA  ALA   440      33.754   5.868  22.155  1.00  0.00           C
ATOM   3555  CB  ALA   440      32.958   7.170  22.106  1.00  0.00           C
ATOM   3556  C   ALA   440      34.822   5.888  21.072  1.00  0.00           C
ATOM   3557  O   ALA   440      34.476   6.013  19.893  1.00  0.00           O
ATOM   3558  N   SER   441      36.099   5.775  21.428  1.00  0.00           N
ATOM   3559  CA  SER   441      37.186   5.799  20.463  1.00  0.00           C
ATOM   3560  CB  SER   441      38.366   6.587  21.026  1.00  0.00           C
ATOM   3561  OG  SER   441      39.158   5.769  21.869  1.00  0.00           O
ATOM   3562  C   SER   441      37.649   4.408  20.050  1.00  0.00           C
ATOM   3563  O   SER   441      38.652   4.289  19.343  1.00  0.00           O
ATOM   3564  N   LEU   442      36.955   3.360  20.479  1.00  0.00           N
ATOM   3565  CA  LEU   442      37.332   1.996  20.129  1.00  0.00           C
ATOM   3566  CB  LEU   442      36.984   1.029  21.266  1.00  0.00           C
ATOM   3567  CG  LEU   442      38.092   0.674  22.262  1.00  0.00           C
ATOM   3568  CD1 LEU   442      39.198  -0.077  21.546  1.00  0.00           C
ATOM   3569  CD2 LEU   442      38.664   1.886  22.955  1.00  0.00           C
ATOM   3570  C   LEU   442      36.690   1.507  18.841  1.00  0.00           C
ATOM   3571  O   LEU   442      36.971   0.382  18.418  1.00  0.00           O
ATOM   3572  N   ALA   443      35.836   2.309  18.213  1.00  0.00           N
ATOM   3573  CA  ALA   443      35.270   1.952  16.923  1.00  0.00           C
ATOM   3574  CB  ALA   443      33.738   1.973  16.985  1.00  0.00           C
ATOM   3575  C   ALA   443      35.739   2.855  15.795  1.00  0.00           C
ATOM   3576  O   ALA   443      35.370   2.614  14.642  1.00  0.00           O
ATOM   3577  N   ILE   444      36.533   3.883  16.089  1.00  0.00           N
ATOM   3578  CA  ILE   444      37.098   4.746  15.060  1.00  0.00           C
ATOM   3579  CB  ILE   444      36.807   6.232  15.349  1.00  0.00           C
ATOM   3580  CG2 ILE   444      36.687   7.014  14.042  1.00  0.00           C
ATOM   3581  CG1 ILE   444      35.456   6.362  16.036  1.00  0.00           C
ATOM   3582  CD1 ILE   444      34.990   7.774  16.202  1.00  0.00           C
ATOM   3583  C   ILE   444      38.597   4.525  14.895  1.00  0.00           C
ATOM   3584  O   ILE   444      39.182   5.037  13.926  1.00  0.00           O
ATOM   3585  N   LYS   445      39.232   3.793  15.807  1.00  0.00           N
ATOM   3586  CA  LYS   445      40.636   3.432  15.639  1.00  0.00           C
ATOM   3587  CB  LYS   445      41.108   2.635  16.865  1.00  0.00           C
ATOM   3588  CG  LYS   445      41.740   3.485  17.949  1.00  0.00           C
ATOM   3589  CD  LYS   445      42.454   2.623  18.981  1.00  0.00           C
ATOM   3590  CE  LYS   445      43.510   1.739  18.340  1.00  0.00           C
ATOM   3591  NZ  LYS   445      44.131   0.821  19.334  1.00  0.00           N
ATOM   3592  C   LYS   445      40.958   2.670  14.352  1.00  0.00           C
ATOM   3593  O   LYS   445      42.102   2.796  13.882  1.00  0.00           O
ATOM   3594  N   PRO   446      40.061   1.884  13.740  1.00  0.00           N
ATOM   3595  CD  PRO   446      39.122   0.918  14.349  1.00  0.00           C
ATOM   3596  CG  PRO   446      39.110  -0.213  13.377  1.00  0.00           C
ATOM   3597  CB  PRO   446      39.289   0.421  12.066  1.00  0.00           C
ATOM   3598  CA  PRO   446      40.305   1.538  12.332  1.00  0.00           C
ATOM   3599  C   PRO   446      40.116   2.711  11.384  1.00  0.00           C
ATOM   3600  O   PRO   446      40.887   2.851  10.429  1.00  0.00           O
ATOM   3601  N   VAL   447      39.128   3.571  11.629  1.00  0.00           N
ATOM   3602  CA  VAL   447      38.769   4.593  10.650  1.00  0.00           C
ATOM   3603  CB  VAL   447      37.304   5.015  10.878  1.00  0.00           C
ATOM   3604  CG1 VAL   447      36.956   6.300  10.155  1.00  0.00           C
ATOM   3605  CG2 VAL   447      36.410   3.912  10.407  1.00  0.00           C
ATOM   3606  C   VAL   447      39.736   5.771  10.702  1.00  0.00           C
ATOM   3607  O   VAL   447      40.131   6.308   9.661  1.00  0.00           O
ATOM   3608  N   PHE   448      40.189   6.152  11.899  1.00  0.00           N
ATOM   3609  CA  PHE   448      41.191   7.205  12.016  1.00  0.00           C
ATOM   3610  CB  PHE   448      41.309   7.664  13.469  1.00  0.00           C
ATOM   3611  CG  PHE   448      40.199   8.567  13.918  1.00  0.00           C
ATOM   3612  CD1 PHE   448      39.557   9.394  13.023  1.00  0.00           C
ATOM   3613  CE1 PHE   448      38.538  10.230  13.428  1.00  0.00           C
ATOM   3614  CZ  PHE   448      38.157  10.252  14.746  1.00  0.00           C
ATOM   3615  CE2 PHE   448      38.791   9.437  15.660  1.00  0.00           C
ATOM   3616  CD2 PHE   448      39.809   8.600  15.245  1.00  0.00           C
ATOM   3617  C   PHE   448      42.566   6.780  11.517  1.00  0.00           C
ATOM   3618  O   PHE   448      43.433   7.641  11.337  1.00  0.00           O
ATOM   3619  N   GLU   449      42.786   5.488  11.287  1.00  0.00           N
ATOM   3620  CA  GLU   449      44.070   4.949  10.861  1.00  0.00           C
ATOM   3621  CB  GLU   449      44.436   3.745  11.734  1.00  0.00           C
ATOM   3622  CG  GLU   449      45.803   3.150  11.473  1.00  0.00           C
ATOM   3623  CD  GLU   449      45.949   1.769  12.074  1.00  0.00           C
ATOM   3624  OE1 GLU   449      46.327   0.835  11.337  1.00  0.00           O
ATOM   3625  OE2 GLU   449      45.677   1.616  13.282  1.00  0.00           O
ATOM   3626  C   GLU   449      44.104   4.537   9.399  1.00  0.00           C
ATOM   3627  O   GLU   449      45.095   4.804   8.718  1.00  0.00           O
ATOM   3628  N   ARG   450      43.042   3.896   8.899  1.00  0.00           N
ATOM   3629  CA  ARG   450      43.069   3.340   7.548  1.00  0.00           C
ATOM   3630  CB  ARG   450      41.901   2.379   7.346  1.00  0.00           C
ATOM   3631  CG  ARG   450      42.099   1.001   7.938  1.00  0.00           C
ATOM   3632  CD  ARG   450      40.920   0.104   7.603  1.00  0.00           C
ATOM   3633  NE  ARG   450      41.003  -1.191   8.271  1.00  0.00           N
ATOM   3634  CZ  ARG   450      40.053  -2.119   8.216  1.00  0.00           C
ATOM   3635  NH1 ARG   450      38.946  -1.895   7.523  1.00  0.00           N
ATOM   3636  NH2 ARG   450      40.210  -3.271   8.855  1.00  0.00           N
ATOM   3637  C   ARG   450      43.024   4.430   6.486  1.00  0.00           C
ATOM   3638  O   ARG   450      43.746   4.358   5.486  1.00  0.00           O
ATOM   3639  N   PHE   451      42.182   5.437   6.674  1.00  0.00           N
ATOM   3640  CA  PHE   451      41.974   6.430   5.636  1.00  0.00           C
ATOM   3641  CB  PHE   451      40.541   6.943   5.681  1.00  0.00           C
ATOM   3642  CG  PHE   451      39.526   5.878   5.426  1.00  0.00           C
ATOM   3643  CD1 PHE   451      39.315   5.407   4.142  1.00  0.00           C
ATOM   3644  CE1 PHE   451      38.393   4.415   3.900  1.00  0.00           C
ATOM   3645  CZ  PHE   451      37.670   3.880   4.945  1.00  0.00           C
ATOM   3646  CE2 PHE   451      37.874   4.336   6.228  1.00  0.00           C
ATOM   3647  CD2 PHE   451      38.801   5.329   6.465  1.00  0.00           C
ATOM   3648  C   PHE   451      42.972   7.575   5.769  1.00  0.00           C
ATOM   3649  O   PHE   451      43.695   7.702   6.756  1.00  0.00           O
ATOM   3650  N   GLN   452      43.003   8.416   4.737  1.00  0.00           N
ATOM   3651  CA  GLN   452      43.977   9.496   4.683  1.00  0.00           C
ATOM   3652  CB  GLN   452      44.182   9.940   3.235  1.00  0.00           C
ATOM   3653  CG  GLN   452      45.257  10.982   3.060  1.00  0.00           C
ATOM   3654  CD  GLN   452      45.835  10.977   1.664  1.00  0.00           C
ATOM   3655  OE1 GLN   452      46.397   9.980   1.217  1.00  0.00           O
ATOM   3656  NE2 GLN   452      45.700  12.097   0.966  1.00  0.00           N
ATOM   3657  C   GLN   452      43.541  10.673   5.543  1.00  0.00           C
ATOM   3658  O   GLN   452      44.262  11.091   6.454  1.00  0.00           O
ATOM   3659  N   SER   453      42.361  11.214   5.267  1.00  0.00           N
ATOM   3660  CA  SER   453      41.846  12.362   5.994  1.00  0.00           C
ATOM   3661  CB  SER   453      42.087  13.658   5.218  1.00  0.00           C
ATOM   3662  OG  SER   453      41.319  13.683   4.032  1.00  0.00           O
ATOM   3663  C   SER   453      40.364  12.160   6.226  1.00  0.00           C
ATOM   3664  O   SER   453      39.622  11.870   5.285  1.00  0.00           O
ATOM   3665  N   VAL   454      39.931  12.315   7.471  1.00  0.00           N
ATOM   3666  CA  VAL   454      38.540  12.118   7.852  1.00  0.00           C
ATOM   3667  CB  VAL   454      38.367  10.842   8.701  1.00  0.00           C
ATOM   3668  CG1 VAL   454      39.396  10.767   9.775  1.00  0.00           C
ATOM   3669  CG2 VAL   454      36.992  10.795   9.322  1.00  0.00           C
ATOM   3670  C   VAL   454      38.035  13.372   8.559  1.00  0.00           C
ATOM   3671  O   VAL   454      38.671  13.877   9.490  1.00  0.00           O
ATOM   3672  N   ILE   455      36.918  13.901   8.073  1.00  0.00           N
ATOM   3673  CA  ILE   455      36.386  15.187   8.500  1.00  0.00           C
ATOM   3674  CB  ILE   455      36.183  16.115   7.293  1.00  0.00           C
ATOM   3675  CG2 ILE   455      35.702  17.471   7.738  1.00  0.00           C
ATOM   3676  CG1 ILE   455      37.491  16.244   6.519  1.00  0.00           C
ATOM   3677  CD1 ILE   455      37.367  17.046   5.258  1.00  0.00           C
ATOM   3678  C   ILE   455      35.075  14.943   9.232  1.00  0.00           C
ATOM   3679  O   ILE   455      34.193  14.249   8.718  1.00  0.00           O
ATOM   3680  N   ILE   456      34.947  15.508  10.427  1.00  0.00           N
ATOM   3681  CA  ILE   456      33.748  15.365  11.247  1.00  0.00           C
ATOM   3682  CB  ILE   456      34.084  14.924  12.674  1.00  0.00           C
ATOM   3683  CG2 ILE   456      32.832  14.850  13.516  1.00  0.00           C
ATOM   3684  CG1 ILE   456      34.768  13.562  12.654  1.00  0.00           C
ATOM   3685  CD1 ILE   456      35.136  13.050  14.018  1.00  0.00           C
ATOM   3686  C   ILE   456      33.017  16.700  11.232  1.00  0.00           C
ATOM   3687  O   ILE   456      33.438  17.656  11.893  1.00  0.00           O
ATOM   3688  N   THR   457      31.931  16.777  10.470  1.00  0.00           N
ATOM   3689  CA  THR   457      31.199  18.016  10.263  1.00  0.00           C
ATOM   3690  CB  THR   457      31.239  18.423   8.792  1.00  0.00           C
ATOM   3691  CG2 THR   457      30.647  19.800   8.604  1.00  0.00           C
ATOM   3692  OG1 THR   457      32.594  18.437   8.340  1.00  0.00           O
ATOM   3693  C   THR   457      29.752  17.877  10.708  1.00  0.00           C
ATOM   3694  O   THR   457      29.071  16.912  10.345  1.00  0.00           O
ATOM   3695  N   SER   458      29.276  18.842  11.485  1.00  0.00           N
ATOM   3696  CA  SER   458      27.849  18.979  11.735  1.00  0.00           C
ATOM   3697  CB  SER   458      27.404  18.193  12.968  1.00  0.00           C
ATOM   3698  OG  SER   458      27.807  18.846  14.148  1.00  0.00           O
ATOM   3699  C   SER   458      27.540  20.459  11.889  1.00  0.00           C
ATOM   3700  O   SER   458      28.346  21.320  11.526  1.00  0.00           O
ATOM   3701  N   GLY   459      26.366  20.757  12.428  1.00  0.00           N
ATOM   3702  CA  GLY   459      25.967  22.135  12.600  1.00  0.00           C
ATOM   3703  C   GLY   459      26.088  22.631  14.022  1.00  0.00           C
ATOM   3704  O   GLY   459      26.168  23.840  14.253  1.00  0.00           O
ATOM   3705  N   THR   460      26.096  21.710  14.994  1.00  0.00           N
ATOM   3706  CA  THR   460      26.053  22.071  16.409  1.00  0.00           C
ATOM   3707  CB  THR   460      24.637  21.920  16.977  1.00  0.00           C
ATOM   3708  CG2 THR   460      23.781  23.110  16.602  1.00  0.00           C
ATOM   3709  OG1 THR   460      24.018  20.745  16.457  1.00  0.00           O
ATOM   3710  C   THR   460      27.067  21.259  17.230  1.00  0.00           C
ATOM   3711  O   THR   460      26.738  20.672  18.258  1.00  0.00           O
ATOM   3712  N   LEU   461      28.316  21.203  16.770  1.00  0.00           N
ATOM   3713  CA  LEU   461      29.395  20.738  17.637  1.00  0.00           C
ATOM   3714  CB  LEU   461      30.671  20.489  16.843  1.00  0.00           C
ATOM   3715  CG  LEU   461      30.586  19.549  15.649  1.00  0.00           C
ATOM   3716  CD1 LEU   461      31.792  19.697  14.776  1.00  0.00           C
ATOM   3717  CD2 LEU   461      30.444  18.118  16.105  1.00  0.00           C
ATOM   3718  C   LEU   461      29.650  21.784  18.714  1.00  0.00           C
ATOM   3719  O   LEU   461      30.223  22.839  18.440  1.00  0.00           O
ATOM   3720  N   SER   462      29.207  21.495  19.929  1.00  0.00           N
ATOM   3721  CA  SER   462      29.042  22.583  20.882  1.00  0.00           C
ATOM   3722  CB  SER   462      27.880  22.196  21.823  1.00  0.00           C
ATOM   3723  OG  SER   462      28.004  20.921  22.421  1.00  0.00           O
ATOM   3724  C   SER   462      30.343  23.082  21.547  1.00  0.00           C
ATOM   3725  O   SER   462      30.653  24.261  21.345  1.00  0.00           O
ATOM   3726  N   PRO   463      31.175  22.299  22.324  1.00  0.00           N
ATOM   3727  CD  PRO   463      30.905  21.421  23.474  1.00  0.00           C
ATOM   3728  CG  PRO   463      31.799  21.959  24.511  1.00  0.00           C
ATOM   3729  CB  PRO   463      33.018  22.352  23.809  1.00  0.00           C
ATOM   3730  CA  PRO   463      32.598  22.656  22.364  1.00  0.00           C
ATOM   3731  C   PRO   463      33.409  21.853  21.366  1.00  0.00           C
ATOM   3732  O   PRO   463      33.285  20.626  21.313  1.00  0.00           O
ATOM   3733  N   LEU   464      34.250  22.517  20.577  1.00  0.00           N
ATOM   3734  CA  LEU   464      35.036  21.794  19.589  1.00  0.00           C
ATOM   3735  CB  LEU   464      35.542  22.759  18.525  1.00  0.00           C
ATOM   3736  CG  LEU   464      34.492  23.163  17.507  1.00  0.00           C
ATOM   3737  CD1 LEU   464      35.028  24.280  16.655  1.00  0.00           C
ATOM   3738  CD2 LEU   464      34.133  21.971  16.660  1.00  0.00           C
ATOM   3739  C   LEU   464      36.216  21.042  20.186  1.00  0.00           C
ATOM   3740  O   LEU   464      36.845  20.261  19.468  1.00  0.00           O
ATOM   3741  N   ASP   465      36.542  21.252  21.459  1.00  0.00           N
ATOM   3742  CA  ASP   465      37.675  20.582  22.078  1.00  0.00           C
ATOM   3743  CB  ASP   465      38.443  21.558  22.977  1.00  0.00           C
ATOM   3744  CG  ASP   465      37.595  22.104  24.113  1.00  0.00           C
ATOM   3745  OD1 ASP   465      37.492  21.432  25.160  1.00  0.00           O
ATOM   3746  OD2 ASP   465      37.038  23.210  23.959  1.00  0.00           O
ATOM   3747  C   ASP   465      37.272  19.346  22.869  1.00  0.00           C
ATOM   3748  O   ASP   465      38.117  18.759  23.552  1.00  0.00           O
ATOM   3749  N   ILE   466      36.005  18.946  22.801  1.00  0.00           N
ATOM   3750  CA  ILE   466      35.569  17.722  23.464  1.00  0.00           C
ATOM   3751  CB  ILE   466      34.123  17.894  23.973  1.00  0.00           C
ATOM   3752  CG2 ILE   466      33.421  16.562  24.161  1.00  0.00           C
ATOM   3753  CG1 ILE   466      34.113  18.665  25.294  1.00  0.00           C
ATOM   3754  CD1 ILE   466      34.726  17.908  26.451  1.00  0.00           C
ATOM   3755  C   ILE   466      35.718  16.529  22.528  1.00  0.00           C
ATOM   3756  O   ILE   466      36.191  15.459  22.927  1.00  0.00           O
ATOM   3757  N   TYR   467      35.355  16.715  21.259  1.00  0.00           N
ATOM   3758  CA  TYR   467      35.410  15.622  20.291  1.00  0.00           C
ATOM   3759  CB  TYR   467      34.706  16.054  18.993  1.00  0.00           C
ATOM   3760  CG  TYR   467      33.218  16.252  19.137  1.00  0.00           C
ATOM   3761  CD1 TYR   467      32.696  17.483  19.505  1.00  0.00           C
ATOM   3762  CE1 TYR   467      31.338  17.669  19.638  1.00  0.00           C
ATOM   3763  CZ  TYR   467      30.481  16.624  19.400  1.00  0.00           C
ATOM   3764  OH  TYR   467      29.130  16.818  19.535  1.00  0.00           O
ATOM   3765  CE2 TYR   467      30.973  15.386  19.032  1.00  0.00           C
ATOM   3766  CD2 TYR   467      32.334  15.206  18.902  1.00  0.00           C
ATOM   3767  C   TYR   467      36.809  15.074  19.978  1.00  0.00           C
ATOM   3768  O   TYR   467      36.887  13.876  19.656  1.00  0.00           O
ATOM   3769  N   PRO   468      37.912  15.825  20.026  1.00  0.00           N
ATOM   3770  CD  PRO   468      38.080  17.241  19.645  1.00  0.00           C
ATOM   3771  CG  PRO   468      39.512  17.495  19.939  1.00  0.00           C
ATOM   3772  CB  PRO   468      40.163  16.268  19.532  1.00  0.00           C
ATOM   3773  CA  PRO   468      39.221  15.159  20.024  1.00  0.00           C
ATOM   3774  C   PRO   468      39.682  14.640  21.375  1.00  0.00           C
ATOM   3775  O   PRO   468      40.746  14.019  21.440  1.00  0.00           O
ATOM   3776  N   LYS   469      38.931  14.879  22.448  1.00  0.00           N
ATOM   3777  CA  LYS   469      39.280  14.308  23.740  1.00  0.00           C
ATOM   3778  CB  LYS   469      38.859  15.250  24.871  1.00  0.00           C
ATOM   3779  CG  LYS   469      39.982  16.120  25.398  1.00  0.00           C
ATOM   3780  CD  LYS   469      39.588  16.791  26.703  1.00  0.00           C
ATOM   3781  CE  LYS   469      40.783  17.461  27.361  1.00  0.00           C
ATOM   3782  NZ  LYS   469      40.408  18.160  28.620  1.00  0.00           N
ATOM   3783  C   LYS   469      38.640  12.938  23.930  1.00  0.00           C
ATOM   3784  O   LYS   469      39.296  12.008  24.408  1.00  0.00           O
ATOM   3785  N   ILE   470      37.361  12.809  23.573  1.00  0.00           N
ATOM   3786  CA  ILE   470      36.690  11.513  23.627  1.00  0.00           C
ATOM   3787  CB  ILE   470      35.175  11.687  23.444  1.00  0.00           C
ATOM   3788  CG2 ILE   470      34.493  10.340  23.492  1.00  0.00           C
ATOM   3789  CG1 ILE   470      34.606  12.610  24.512  1.00  0.00           C
ATOM   3790  CD1 ILE   470      33.127  12.831  24.364  1.00  0.00           C
ATOM   3791  C   ILE   470      37.258  10.582  22.567  1.00  0.00           C
ATOM   3792  O   ILE   470      37.734   9.482  22.867  1.00  0.00           O
ATOM   3793  N   LEU   471      37.204  11.007  21.311  1.00  0.00           N
ATOM   3794  CA  LEU   471      37.778  10.241  20.218  1.00  0.00           C
ATOM   3795  CB  LEU   471      37.096  10.613  18.902  1.00  0.00           C
ATOM   3796  CG  LEU   471      35.583  10.860  18.958  1.00  0.00           C
ATOM   3797  CD1 LEU   471      35.064  11.320  17.610  1.00  0.00           C
ATOM   3798  CD2 LEU   471      34.827   9.628  19.414  1.00  0.00           C
ATOM   3799  C   LEU   471      39.272  10.526  20.158  1.00  0.00           C
ATOM   3800  O   LEU   471      39.688  11.683  20.066  1.00  0.00           O
ATOM   3801  N   ASP   472      40.080   9.472  20.223  1.00  0.00           N
ATOM   3802  CA  ASP   472      41.524   9.615  20.410  1.00  0.00           C
ATOM   3803  CB  ASP   472      42.106   8.337  21.010  1.00  0.00           C
ATOM   3804  CG  ASP   472      43.577   8.466  21.422  1.00  0.00           C
ATOM   3805  OD1 ASP   472      44.239   9.489  21.147  1.00  0.00           O
ATOM   3806  OD2 ASP   472      44.085   7.508  22.043  1.00  0.00           O
ATOM   3807  C   ASP   472      42.138   9.946  19.056  1.00  0.00           C
ATOM   3808  O   ASP   472      42.613   9.071  18.333  1.00  0.00           O
ATOM   3809  N   PHE   473      42.147  11.235  18.719  1.00  0.00           N
ATOM   3810  CA  PHE   473      42.796  11.707  17.503  1.00  0.00           C
ATOM   3811  CB  PHE   473      41.909  11.518  16.268  1.00  0.00           C
ATOM   3812  CG  PHE   473      40.828  12.548  16.117  1.00  0.00           C
ATOM   3813  CD1 PHE   473      39.736  12.561  16.962  1.00  0.00           C
ATOM   3814  CE1 PHE   473      38.738  13.500  16.812  1.00  0.00           C
ATOM   3815  CZ  PHE   473      38.822  14.432  15.806  1.00  0.00           C
ATOM   3816  CE2 PHE   473      39.898  14.429  14.952  1.00  0.00           C
ATOM   3817  CD2 PHE   473      40.891  13.489  15.105  1.00  0.00           C
ATOM   3818  C   PHE   473      43.172  13.167  17.693  1.00  0.00           C
ATOM   3819  O   PHE   473      42.763  13.817  18.656  1.00  0.00           O
ATOM   3820  N   HIE   474      43.968  13.676  16.756  1.00  0.00           N
ATOM   3821  CA  HIE   474      44.472  15.046  16.808  1.00  0.00           C
ATOM   3822  CB  HIE   474      45.966  15.074  17.101  1.00  0.00           C
ATOM   3823  CG  HIE   474      46.348  14.338  18.347  1.00  0.00           C
ATOM   3824  ND1 HIE   474      46.200  14.879  19.606  1.00  0.00           N
ATOM   3825  CE1 HIE   474      46.615  14.008  20.509  1.00  0.00           C
ATOM   3826  NE2 HIE   474      47.028  12.922  19.881  1.00  0.00           N
ATOM   3827  CD2 HIE   474      46.872  13.103  18.527  1.00  0.00           C
ATOM   3828  C   HIE   474      44.166  15.736  15.487  1.00  0.00           C
ATOM   3829  O   HIE   474      44.831  15.460  14.471  1.00  0.00           O
ATOM   3830  N   PRO   475      43.181  16.628  15.452  1.00  0.00           N
ATOM   3831  CD  PRO   475      42.334  17.077  16.568  1.00  0.00           C
ATOM   3832  CG  PRO   475      41.561  18.222  15.972  1.00  0.00           C
ATOM   3833  CB  PRO   475      41.508  17.974  14.513  1.00  0.00           C
ATOM   3834  CA  PRO   475      42.860  17.330  14.208  1.00  0.00           C
ATOM   3835  C   PRO   475      43.911  18.378  13.886  1.00  0.00           C
ATOM   3836  O   PRO   475      44.779  18.703  14.697  1.00  0.00           O
ATOM   3837  N   VAL   476      43.821  18.918  12.675  1.00  0.00           N
ATOM   3838  CA  VAL   476      44.767  19.934  12.239  1.00  0.00           C
ATOM   3839  CB  VAL   476      45.452  19.541  10.913  1.00  0.00           C
ATOM   3840  CG1 VAL   476      46.152  18.201  11.054  1.00  0.00           C
ATOM   3841  CG2 VAL   476      44.467  19.518   9.772  1.00  0.00           C
ATOM   3842  C   VAL   476      44.144  21.319  12.121  1.00  0.00           C
ATOM   3843  O   VAL   476      44.886  22.312  12.148  1.00  0.00           O
ATOM   3844  N   THR   477      42.819  21.430  11.993  1.00  0.00           N
ATOM   3845  CA  THR   477      42.173  22.737  11.922  1.00  0.00           C
ATOM   3846  CB  THR   477      41.382  22.877  10.618  1.00  0.00           C
ATOM   3847  CG2 THR   477      42.244  22.538   9.425  1.00  0.00           C
ATOM   3848  OG1 THR   477      40.235  22.022  10.659  1.00  0.00           O
ATOM   3849  C   THR   477      41.266  23.013  13.113  1.00  0.00           C
ATOM   3850  O   THR   477      41.511  23.985  13.838  1.00  0.00           O
ATOM   3851  N   MET   478      40.254  22.168  13.338  1.00  0.00           N
ATOM   3852  CA  MET   478      39.273  22.290  14.426  1.00  0.00           C
ATOM   3853  CB  MET   478      39.923  21.982  15.779  1.00  0.00           C
ATOM   3854  CG  MET   478      38.975  21.478  16.846  1.00  0.00           C
ATOM   3855  SD  MET   478      39.865  20.711  18.208  1.00  0.00           S
ATOM   3856  CE  MET   478      40.925  22.060  18.723  1.00  0.00           C
ATOM   3857  C   MET   478      38.602  23.668  14.432  1.00  0.00           C
ATOM   3858  O   MET   478      38.675  24.423  15.400  1.00  0.00           O
ATOM   3859  N   ALA   479      37.950  23.992  13.323  1.00  0.00           N
ATOM   3860  CA  ALA   479      37.445  25.337  13.093  1.00  0.00           C
ATOM   3861  CB  ALA   479      37.801  25.820  11.685  1.00  0.00           C
ATOM   3862  C   ALA   479      35.939  25.406  13.292  1.00  0.00           C
ATOM   3863  O   ALA   479      35.234  24.393  13.276  1.00  0.00           O
ATOM   3864  N   THR   480      35.451  26.628  13.480  1.00  0.00           N
ATOM   3865  CA  THR   480      34.031  26.916  13.585  1.00  0.00           C
ATOM   3866  CB  THR   480      33.619  27.303  15.008  1.00  0.00           C
ATOM   3867  CG2 THR   480      34.476  28.445  15.521  1.00  0.00           C
ATOM   3868  OG1 THR   480      32.244  27.702  15.013  1.00  0.00           O
ATOM   3869  C   THR   480      33.681  28.050  12.634  1.00  0.00           C
ATOM   3870  O   THR   480      34.544  28.819  12.208  1.00  0.00           O
ATOM   3871  N   PHE   481      29.104  33.363  15.537  1.00  0.00           N
ATOM   3872  CA  PHE   481      28.735  34.417  14.605  1.00  0.00           C
ATOM   3873  CB  PHE   481      29.451  34.262  13.258  1.00  0.00           C
ATOM   3874  CG  PHE   481      30.945  34.316  13.355  1.00  0.00           C
ATOM   3875  CD1 PHE   481      31.607  35.527  13.377  1.00  0.00           C
ATOM   3876  CE1 PHE   481      32.985  35.576  13.466  1.00  0.00           C
ATOM   3877  CZ  PHE   481      33.710  34.407  13.534  1.00  0.00           C
ATOM   3878  CE2 PHE   481      33.061  33.193  13.512  1.00  0.00           C
ATOM   3879  CD2 PHE   481      31.687  33.151  13.422  1.00  0.00           C
ATOM   3880  C   PHE   481      27.229  34.399  14.404  1.00  0.00           C
ATOM   3881  O   PHE   481      26.539  33.445  14.773  1.00  0.00           O
ATOM   3882  N   THR   482      26.724  35.473  13.808  1.00  0.00           N
ATOM   3883  CA  THR   482      25.322  35.586  13.442  1.00  0.00           C
ATOM   3884  CB  THR   482      24.528  36.416  14.474  1.00  0.00           C
ATOM   3885  CG2 THR   482      25.135  37.800  14.693  1.00  0.00           C
ATOM   3886  OG1 THR   482      23.164  36.531  14.052  1.00  0.00           O
ATOM   3887  C   THR   482      25.217  36.189  12.051  1.00  0.00           C
ATOM   3888  O   THR   482      26.012  37.059  11.677  1.00  0.00           O
ATOM   3889  N   MET   483      24.266  35.691  11.269  1.00  0.00           N
ATOM   3890  CA  MET   483      24.125  36.157   9.898  1.00  0.00           C
ATOM   3891  CB  MET   483      23.305  35.164   9.076  1.00  0.00           C
ATOM   3892  CG  MET   483      21.964  34.789   9.691  1.00  0.00           C
ATOM   3893  SD  MET   483      21.278  33.266   9.014  1.00  0.00           S
ATOM   3894  CE  MET   483      21.258  33.650   7.267  1.00  0.00           C
ATOM   3895  C   MET   483      23.471  37.534   9.867  1.00  0.00           C
ATOM   3896  O   MET   483      22.603  37.854  10.680  1.00  0.00           O
ATOM   3897  N   THR   484      23.921  38.358   8.931  1.00  0.00           N
ATOM   3898  CA  THR   484      23.284  39.644   8.696  1.00  0.00           C
ATOM   3899  CB  THR   484      24.277  40.664   8.135  1.00  0.00           C
ATOM   3900  CG2 THR   484      24.982  40.115   6.909  1.00  0.00           C
ATOM   3901  OG1 THR   484      23.582  41.867   7.786  1.00  0.00           O
ATOM   3902  C   THR   484      22.110  39.465   7.745  1.00  0.00           C
ATOM   3903  O   THR   484      22.096  38.564   6.901  1.00  0.00           O
ATOM   3904  N   LEU   485      21.106  40.322   7.901  1.00  0.00           N
ATOM   3905  CA  LEU   485      19.862  40.201   7.160  1.00  0.00           C
ATOM   3906  CB  LEU   485      18.765  39.527   7.997  1.00  0.00           C
ATOM   3907  CG  LEU   485      19.027  38.380   8.977  1.00  0.00           C
ATOM   3908  CD1 LEU   485      17.801  38.137   9.838  1.00  0.00           C
ATOM   3909  CD2 LEU   485      19.402  37.116   8.233  1.00  0.00           C
ATOM   3910  C   LEU   485      19.385  41.581   6.736  1.00  0.00           C
ATOM   3911  O   LEU   485      19.643  42.573   7.424  1.00  0.00           O
ATOM   3912  N   ALA   486      18.687  41.639   5.603  1.00  0.00           N
ATOM   3913  CA  ALA   486      18.023  42.861   5.173  1.00  0.00           C
ATOM   3914  CB  ALA   486      17.974  42.930   3.644  1.00  0.00           C
ATOM   3915  C   ALA   486      16.614  42.989   5.732  1.00  0.00           C
ATOM   3916  O   ALA   486      16.003  44.054   5.603  1.00  0.00           O
ATOM   3917  N   ARG   487      16.096  41.934   6.347  1.00  0.00           N
ATOM   3918  CA  ARG   487      14.776  41.919   6.961  1.00  0.00           C
ATOM   3919  CB  ARG   487      13.729  41.308   6.018  1.00  0.00           C
ATOM   3920  CG  ARG   487      13.265  42.208   4.889  1.00  0.00           C
ATOM   3921  CD  ARG   487      12.039  41.618   4.214  1.00  0.00           C
ATOM   3922  NE  ARG   487      12.262  40.232   3.815  1.00  0.00           N
ATOM   3923  CZ  ARG   487      12.266  39.804   2.557  1.00  0.00           C
ATOM   3924  NH1 ARG   487      12.041  40.659   1.570  1.00  0.00           N
ATOM   3925  NH2 ARG   487      12.480  38.525   2.288  1.00  0.00           N
ATOM   3926  C   ARG   487      14.908  41.141   8.263  1.00  0.00           C
ATOM   3927  O   ARG   487      16.003  40.974   8.806  1.00  0.00           O
ATOM   3928  N   VAL   488      13.790  40.689   8.808  1.00  0.00           N
ATOM   3929  CA  VAL   488      13.791  39.621   9.800  1.00  0.00           C
ATOM   3930  CB  VAL   488      12.839  39.911  10.965  1.00  0.00           C
ATOM   3931  CG1 VAL   488      13.552  40.753  11.997  1.00  0.00           C
ATOM   3932  CG2 VAL   488      11.608  40.680  10.490  1.00  0.00           C
ATOM   3933  C   VAL   488      13.448  38.339   9.046  1.00  0.00           C
ATOM   3934  O   VAL   488      12.280  38.004   8.845  1.00  0.00           O
ATOM   3935  N   CYS   489      14.481  37.615   8.606  1.00  0.00           N
ATOM   3936  CA  CYS   489      14.261  36.445   7.763  1.00  0.00           C
ATOM   3937  CB  CYS   489      15.569  36.027   7.093  1.00  0.00           C
ATOM   3938  SG  CYS   489      15.918  36.880   5.541  1.00  0.00           S
ATOM   3939  C   CYS   489      13.679  35.265   8.527  1.00  0.00           C
ATOM   3940  O   CYS   489      13.207  34.315   7.902  1.00  0.00           O
ATOM   3941  N   LEU   490      13.695  35.303   9.853  1.00  0.00           N
ATOM   3942  CA  LEU   490      13.125  34.248  10.671  1.00  0.00           C
ATOM   3943  CB  LEU   490      14.201  33.339  11.280  1.00  0.00           C
ATOM   3944  CG  LEU   490      15.262  33.868  12.238  1.00  0.00           C
ATOM   3945  CD1 LEU   490      15.725  32.747  13.115  1.00  0.00           C
ATOM   3946  CD2 LEU   490      16.454  34.387  11.461  1.00  0.00           C
ATOM   3947  C   LEU   490      12.282  34.856  11.779  1.00  0.00           C
ATOM   3948  O   LEU   490      12.595  35.924  12.308  1.00  0.00           O
ATOM   3949  N   CYS   491      11.200  34.163  12.118  1.00  0.00           N
ATOM   3950  CA  CYS   491      10.319  34.561  13.212  1.00  0.00           C
ATOM   3951  CB  CYS   491       8.966  35.045  12.684  1.00  0.00           C
ATOM   3952  SG  CYS   491       7.684  35.346  13.929  1.00  0.00           S
ATOM   3953  C   CYS   491      10.174  33.357  14.130  1.00  0.00           C
ATOM   3954  O   CYS   491       9.233  32.566  13.992  1.00  0.00           O
ATOM   3955  N   PRO   492      11.108  33.160  15.056  1.00  0.00           N
ATOM   3956  CD  PRO   492      12.434  33.792  15.170  1.00  0.00           C
ATOM   3957  CG  PRO   492      13.001  33.186  16.407  1.00  0.00           C
ATOM   3958  CB  PRO   492      12.337  31.903  16.619  1.00  0.00           C
ATOM   3959  CA  PRO   492      10.935  32.084  16.031  1.00  0.00           C
ATOM   3960  C   PRO   492       9.934  32.485  17.092  1.00  0.00           C
ATOM   3961  O   PRO   492       9.909  33.632  17.544  1.00  0.00           O
ATOM   3962  N   MET   493       9.089  31.539  17.471  1.00  0.00           N
ATOM   3963  CA  MET   493       8.169  31.737  18.575  1.00  0.00           C
ATOM   3964  CB  MET   493       6.782  32.171  18.103  1.00  0.00           C
ATOM   3965  CG  MET   493       6.026  31.104  17.360  1.00  0.00           C
ATOM   3966  SD  MET   493       4.531  31.722  16.586  1.00  0.00           S
ATOM   3967  CE  MET   493       5.245  32.843  15.401  1.00  0.00           C
ATOM   3968  C   MET   493       8.077  30.442  19.359  1.00  0.00           C
ATOM   3969  O   MET   493       8.381  29.362  18.852  1.00  0.00           O
ATOM   3970  N   ILE   494       7.672  30.560  20.610  1.00  0.00           N
ATOM   3971  CA  ILE   494       7.492  29.411  21.484  1.00  0.00           C
ATOM   3972  CB  ILE   494       8.405  29.454  22.711  1.00  0.00           C
ATOM   3973  CG2 ILE   494       8.154  28.253  23.598  1.00  0.00           C
ATOM   3974  CG1 ILE   494       9.865  29.485  22.265  1.00  0.00           C
ATOM   3975  CD1 ILE   494      10.860  29.419  23.389  1.00  0.00           C
ATOM   3976  C   ILE   494       6.021  29.409  21.869  1.00  0.00           C
ATOM   3977  O   ILE   494       5.594  30.092  22.804  1.00  0.00           O
ATOM   3978  N   ILE   495       5.226  28.658  21.121  1.00  0.00           N
ATOM   3979  CA  ILE   495       3.802  28.562  21.389  1.00  0.00           C
ATOM   3980  CB  ILE   495       3.036  28.065  20.154  1.00  0.00           C
ATOM   3981  CG2 ILE   495       1.570  27.888  20.470  1.00  0.00           C
ATOM   3982  CG1 ILE   495       3.211  29.073  19.023  1.00  0.00           C
ATOM   3983  CD1 ILE   495       2.476  28.733  17.771  1.00  0.00           C
ATOM   3984  C   ILE   495       3.619  27.652  22.588  1.00  0.00           C
ATOM   3985  O   ILE   495       3.723  26.426  22.479  1.00  0.00           O
ATOM   3986  N   GLY   496       3.355  28.246  23.740  1.00  0.00           N
ATOM   3987  CA  GLY   496       3.270  27.494  24.969  1.00  0.00           C
ATOM   3988  C   GLY   496       1.855  27.024  25.186  1.00  0.00           C
ATOM   3989  O   GLY   496       1.365  26.217  24.398  1.00  0.00           O
ATOM   3990  N   ARG   497       1.190  27.560  26.210  1.00  0.00           N
ATOM   3991  CA  ARG   497      -0.110  27.095  26.682  1.00  0.00           C
ATOM   3992  CB  ARG   497      -0.566  27.947  27.860  1.00  0.00           C
ATOM   3993  CG  ARG   497      -0.663  29.420  27.525  1.00  0.00           C
ATOM   3994  CD  ARG   497      -0.680  30.270  28.770  1.00  0.00           C
ATOM   3995  NE  ARG   497      -1.055  31.643  28.466  1.00  0.00           N
ATOM   3996  CZ  ARG   497      -0.191  32.584  28.108  1.00  0.00           C
ATOM   3997  NH1 ARG   497      -0.614  33.812  27.845  1.00  0.00           N
ATOM   3998  NH2 ARG   497       1.095  32.296  28.011  1.00  0.00           N
ATOM   3999  C   ARG   497      -1.176  27.130  25.587  1.00  0.00           C
ATOM   4000  O   ARG   497      -1.082  27.872  24.613  1.00  0.00           O
ATOM   4001  N   GLY   498      -2.193  26.293  25.755  1.00  0.00           N
ATOM   4002  CA  GLY   498      -3.205  26.124  24.736  1.00  0.00           C
ATOM   4003  C   GLY   498      -4.161  27.303  24.674  1.00  0.00           C
ATOM   4004  O   GLY   498      -3.986  28.338  25.320  1.00  0.00           O
ATOM   4005  N   ASN   499      -5.204  27.131  23.865  1.00  0.00           N
ATOM   4006  CA  ASN   499      -6.151  28.215  23.659  1.00  0.00           C
ATOM   4007  CB  ASN   499      -6.969  27.974  22.393  1.00  0.00           C
ATOM   4008  CG  ASN   499      -7.206  29.245  21.609  1.00  0.00           C
ATOM   4009  OD1 ASN   499      -6.731  30.315  21.987  1.00  0.00           O
ATOM   4010  ND2 ASN   499      -7.938  29.137  20.508  1.00  0.00           N
ATOM   4011  C   ASN   499      -7.083  28.410  24.846  1.00  0.00           C
ATOM   4012  O   ASN   499      -7.626  29.505  25.017  1.00  0.00           O
ATOM   4013  N   ASP   500      -7.280  27.376  25.664  1.00  0.00           N
ATOM   4014  CA  ASP   500      -8.028  27.488  26.908  1.00  0.00           C
ATOM   4015  CB  ASP   500      -9.091  26.393  26.984  1.00  0.00           C
ATOM   4016  CG  ASP   500      -8.541  25.031  26.639  1.00  0.00           C
ATOM   4017  OD1 ASP   500      -7.611  24.959  25.813  1.00  0.00           O
ATOM   4018  OD2 ASP   500      -9.039  24.029  27.193  1.00  0.00           O
ATOM   4019  C   ASP   500      -7.120  27.441  28.131  1.00  0.00           C
ATOM   4020  O   ASP   500      -7.519  26.907  29.172  1.00  0.00           O
ATOM   4021  N   GLN   501      -5.907  27.997  28.006  1.00  0.00           N
ATOM   4022  CA  GLN   501      -4.910  28.124  29.080  1.00  0.00           C
ATOM   4023  CB  GLN   501      -5.375  29.105  30.160  1.00  0.00           C
ATOM   4024  CG  GLN   501      -5.981  30.390  29.625  1.00  0.00           C
ATOM   4025  CD  GLN   501      -4.970  31.258  28.917  1.00  0.00           C
ATOM   4026  OE1 GLN   501      -3.800  31.301  29.292  1.00  0.00           O
ATOM   4027  NE2 GLN   501      -5.417  31.964  27.885  1.00  0.00           N
ATOM   4028  C   GLN   501      -4.540  26.771  29.690  1.00  0.00           C
ATOM   4029  O   GLN   501      -4.483  26.602  30.909  1.00  0.00           O
ATOM   4030  N   VAL   502      -4.293  25.795  28.820  1.00  0.00           N
ATOM   4031  CA  VAL   502      -3.848  24.466  29.216  1.00  0.00           C
ATOM   4032  CB  VAL   502      -4.792  23.376  28.669  1.00  0.00           C
ATOM   4033  CG1 VAL   502      -4.431  22.012  29.226  1.00  0.00           C
ATOM   4034  CG2 VAL   502      -6.227  23.710  29.006  1.00  0.00           C
ATOM   4035  C   VAL   502      -2.431  24.274  28.700  1.00  0.00           C
ATOM   4036  O   VAL   502      -2.127  24.646  27.566  1.00  0.00           O
ATOM   4037  N   ALA   503      -1.566  23.705  29.540  1.00  0.00           N
ATOM   4038  CA  ALA   503      -0.181  23.466  29.159  1.00  0.00           C
ATOM   4039  CB  ALA   503       0.634  22.999  30.359  1.00  0.00           C
ATOM   4040  C   ALA   503      -0.094  22.436  28.041  1.00  0.00           C
ATOM   4041  O   ALA   503      -0.916  21.523  27.937  1.00  0.00           O
ATOM   4042  N   ILE   504       0.927  22.588  27.203  1.00  0.00           N
ATOM   4043  CA  ILE   504       0.990  21.911  25.915  1.00  0.00           C
ATOM   4044  CB  ILE   504       1.103  22.938  24.767  1.00  0.00           C
ATOM   4045  CG2 ILE   504       2.561  23.239  24.419  1.00  0.00           C
ATOM   4046  CG1 ILE   504       0.323  22.496  23.537  1.00  0.00           C
ATOM   4047  CD1 ILE   504       0.248  23.561  22.472  1.00  0.00           C
ATOM   4048  C   ILE   504       2.119  20.892  25.834  1.00  0.00           C
ATOM   4049  O   ILE   504       2.153  20.103  24.871  1.00  0.00           O
ATOM   4050  N   SER   505       2.999  20.843  26.837  1.00  0.00           N
ATOM   4051  CA  SER   505       4.273  20.141  26.770  1.00  0.00           C
ATOM   4052  CB  SER   505       5.071  20.394  28.046  1.00  0.00           C
ATOM   4053  OG  SER   505       4.670  19.507  29.075  1.00  0.00           O
ATOM   4054  C   SER   505       4.102  18.636  26.582  1.00  0.00           C
ATOM   4055  O   SER   505       3.107  18.036  26.993  1.00  0.00           O
ATOM   4056  N   SER   506       5.093  18.032  25.934  1.00  0.00           N
ATOM   4057  CA  SER   506       5.114  16.589  25.723  1.00  0.00           C
ATOM   4058  CB  SER   506       5.561  16.267  24.306  1.00  0.00           C
ATOM   4059  OG  SER   506       6.887  16.709  24.105  1.00  0.00           O
ATOM   4060  C   SER   506       6.030  15.931  26.755  1.00  0.00           C
ATOM   4061  O   SER   506       7.150  15.517  26.468  1.00  0.00           O
ATOM   4062  N   LYS   507       5.518  15.831  27.976  1.00  0.00           N
ATOM   4063  CA  LYS   507       6.167  15.054  29.023  1.00  0.00           C
ATOM   4064  CB  LYS   507       5.772  15.575  30.400  1.00  0.00           C
ATOM   4065  CG  LYS   507       6.363  16.922  30.754  1.00  0.00           C
ATOM   4066  CD  LYS   507       5.933  17.345  32.145  1.00  0.00           C
ATOM   4067  CE  LYS   507       6.579  18.655  32.555  1.00  0.00           C
ATOM   4068  NZ  LYS   507       6.182  19.051  33.934  1.00  0.00           N
ATOM   4069  C   LYS   507       5.794  13.587  28.843  1.00  0.00           C
ATOM   4070  O   LYS   507       5.240  13.182  27.816  1.00  0.00           O
ATOM   4071  N   PHE   508       6.089  12.753  29.835  1.00  0.00           N
ATOM   4072  CA  PHE   508       5.662  11.366  29.756  1.00  0.00           C
ATOM   4073  CB  PHE   508       6.713  10.437  30.366  1.00  0.00           C
ATOM   4074  CG  PHE   508       6.498   8.996  30.028  1.00  0.00           C
ATOM   4075  CD1 PHE   508       6.325   8.604  28.713  1.00  0.00           C
ATOM   4076  CE1 PHE   508       6.117   7.279  28.390  1.00  0.00           C
ATOM   4077  CZ  PHE   508       6.076   6.328  29.392  1.00  0.00           C
ATOM   4078  CE2 PHE   508       6.240   6.705  30.710  1.00  0.00           C
ATOM   4079  CD2 PHE   508       6.446   8.035  31.023  1.00  0.00           C
ATOM   4080  C   PHE   508       4.323  11.118  30.432  1.00  0.00           C
ATOM   4081  O   PHE   508       3.636  10.154  30.077  1.00  0.00           O
ATOM   4082  N   GLU   509       3.928  11.961  31.382  1.00  0.00           N
ATOM   4083  CA  GLU   509       2.610  11.856  31.984  1.00  0.00           C
ATOM   4084  CB  GLU   509       2.667  12.272  33.456  1.00  0.00           C
ATOM   4085  CG  GLU   509       3.234  13.664  33.685  1.00  0.00           C
ATOM   4086  CD  GLU   509       4.703  13.645  34.060  1.00  0.00           C
ATOM   4087  OE1 GLU   509       5.163  14.605  34.714  1.00  0.00           O
ATOM   4088  OE2 GLU   509       5.395  12.671  33.702  1.00  0.00           O
ATOM   4089  C   GLU   509       1.562  12.692  31.266  1.00  0.00           C
ATOM   4090  O   GLU   509       0.368  12.416  31.404  1.00  0.00           O
ATOM   4091  N   THR   510       1.982  13.693  30.496  1.00  0.00           N
ATOM   4092  CA  THR   510       1.080  14.638  29.841  1.00  0.00           C
ATOM   4093  CB  THR   510       1.613  16.059  30.021  1.00  0.00           C
ATOM   4094  CG2 THR   510       0.487  17.089  29.953  1.00  0.00           C
ATOM   4095  OG1 THR   510       2.155  16.178  31.339  1.00  0.00           O
ATOM   4096  C   THR   510       0.895  14.272  28.365  1.00  0.00           C
ATOM   4097  O   THR   510       0.822  15.126  27.477  1.00  0.00           O
ATOM   4098  N   ARG   511       0.860  12.975  28.069  1.00  0.00           N
ATOM   4099  CA  ARG   511       0.680  12.492  26.707  1.00  0.00           C
ATOM   4100  CB  ARG   511       1.816  11.541  26.323  1.00  0.00           C
ATOM   4101  CG  ARG   511       2.982  12.208  25.637  1.00  0.00           C
ATOM   4102  CD  ARG   511       4.088  11.209  25.360  1.00  0.00           C
ATOM   4103  NE  ARG   511       5.318  11.865  24.940  1.00  0.00           N
ATOM   4104  CZ  ARG   511       6.373  11.224  24.455  1.00  0.00           C
ATOM   4105  NH1 ARG   511       6.348   9.907  24.327  1.00  0.00           N
ATOM   4106  NH2 ARG   511       7.451  11.901  24.096  1.00  0.00           N
ATOM   4107  C   ARG   511      -0.638  11.775  26.480  1.00  0.00           C
ATOM   4108  O   ARG   511      -1.146  11.789  25.359  1.00  0.00           O
ATOM   4109  N   GLU   512      -1.197  11.144  27.510  1.00  0.00           N
ATOM   4110  CA  GLU   512      -2.423  10.378  27.326  1.00  0.00           C
ATOM   4111  CB  GLU   512      -2.548   9.327  28.432  1.00  0.00           C
ATOM   4112  CG  GLU   512      -3.729   8.378  28.273  1.00  0.00           C
ATOM   4113  CD  GLU   512      -3.804   7.346  29.374  1.00  0.00           C
ATOM   4114  OE1 GLU   512      -2.950   7.379  30.281  1.00  0.00           O
ATOM   4115  OE2 GLU   512      -4.723   6.502  29.333  1.00  0.00           O
ATOM   4116  C   GLU   512      -3.652  11.281  27.305  1.00  0.00           C
ATOM   4117  O   GLU   512      -4.614  11.001  26.579  1.00  0.00           O
ATOM   4118  N   ASP   513      -3.629  12.370  28.068  1.00  0.00           N
ATOM   4119  CA  ASP   513      -4.817  13.188  28.262  1.00  0.00           C
ATOM   4120  CB  ASP   513      -4.637  14.118  29.460  1.00  0.00           C
ATOM   4121  CG  ASP   513      -3.393  14.962  29.355  1.00  0.00           C
ATOM   4122  OD1 ASP   513      -2.459  14.550  28.638  1.00  0.00           O
ATOM   4123  OD2 ASP   513      -3.344  16.034  29.992  1.00  0.00           O
ATOM   4124  C   ASP   513      -5.137  13.997  27.013  1.00  0.00           C
ATOM   4125  O   ASP   513      -4.242  14.492  26.323  1.00  0.00           O
ATOM   4126  N   ILE   514      -6.432  14.136  26.734  1.00  0.00           N
ATOM   4127  CA  ILE   514      -6.914  14.679  25.471  1.00  0.00           C
ATOM   4128  CB  ILE   514      -8.255  14.037  25.087  1.00  0.00           C
ATOM   4129  CG2 ILE   514      -8.089  12.544  24.885  1.00  0.00           C
ATOM   4130  CG1 ILE   514      -9.296  14.317  26.168  1.00  0.00           C
ATOM   4131  CD1 ILE   514     -10.701  13.912  25.786  1.00  0.00           C
ATOM   4132  C   ILE   514      -7.038  16.194  25.536  1.00  0.00           C
ATOM   4133  O   ILE   514      -7.562  16.820  24.612  1.00  0.00           O
ATOM   4134  N   ALA   515      -6.568  16.793  26.622  1.00  0.00           N
ATOM   4135  CA  ALA   515      -6.475  18.242  26.701  1.00  0.00           C
ATOM   4136  CB  ALA   515      -6.550  18.700  28.159  1.00  0.00           C
ATOM   4137  C   ALA   515      -5.201  18.770  26.061  1.00  0.00           C
ATOM   4138  O   ALA   515      -5.059  19.986  25.901  1.00  0.00           O
ATOM   4139  N   VAL   516      -4.280  17.886  25.691  1.00  0.00           N
ATOM   4140  CA  VAL   516      -3.043  18.258  25.025  1.00  0.00           C
ATOM   4141  CB  VAL   516      -1.830  17.700  25.799  1.00  0.00           C
ATOM   4142  CG1 VAL   516      -0.534  18.209  25.222  1.00  0.00           C
ATOM   4143  CG2 VAL   516      -1.927  18.074  27.257  1.00  0.00           C
ATOM   4144  C   VAL   516      -3.031  17.792  23.575  1.00  0.00           C
ATOM   4145  O   VAL   516      -2.543  18.504  22.695  1.00  0.00           O
ATOM   4146  N   ILE   517      -3.585  16.606  23.310  1.00  0.00           N
ATOM   4147  CA  ILE   517      -3.701  16.096  21.948  1.00  0.00           C
ATOM   4148  CB  ILE   517      -4.138  14.619  22.001  1.00  0.00           C
ATOM   4149  CG2 ILE   517      -4.359  14.041  20.618  1.00  0.00           C
ATOM   4150  CG1 ILE   517      -3.078  13.795  22.725  1.00  0.00           C
ATOM   4151  CD1 ILE   517      -3.415  12.329  22.850  1.00  0.00           C
ATOM   4152  C   ILE   517      -4.652  16.961  21.131  1.00  0.00           C
ATOM   4153  O   ILE   517      -4.433  17.183  19.932  1.00  0.00           O
ATOM   4154  N   ARG   518      -5.687  17.510  21.768  1.00  0.00           N
ATOM   4155  CA  ARG   518      -6.543  18.471  21.082  1.00  0.00           C
ATOM   4156  CB  ARG   518      -7.814  18.728  21.888  1.00  0.00           C
ATOM   4157  CG  ARG   518      -8.935  17.754  21.601  1.00  0.00           C
ATOM   4158  CD  ARG   518     -10.068  17.916  22.595  1.00  0.00           C
ATOM   4159  NE  ARG   518     -11.044  16.839  22.477  1.00  0.00           N
ATOM   4160  CZ  ARG   518     -11.915  16.516  23.426  1.00  0.00           C
ATOM   4161  NH1 ARG   518     -11.931  17.186  24.569  1.00  0.00           N
ATOM   4162  NH2 ARG   518     -12.768  15.520  23.235  1.00  0.00           N
ATOM   4163  C   ARG   518      -5.811  19.779  20.830  1.00  0.00           C
ATOM   4164  O   ARG   518      -5.997  20.406  19.783  1.00  0.00           O
ATOM   4165  N   ASN   519      -4.963  20.203  21.766  1.00  0.00           N
ATOM   4166  CA  ASN   519      -4.244  21.459  21.606  1.00  0.00           C
ATOM   4167  CB  ASN   519      -3.747  21.951  22.960  1.00  0.00           C
ATOM   4168  CG  ASN   519      -4.721  22.883  23.617  1.00  0.00           C
ATOM   4169  OD1 ASN   519      -5.104  23.899  23.045  1.00  0.00           O
ATOM   4170  ND2 ASN   519      -5.146  22.539  24.824  1.00  0.00           N
ATOM   4171  C   ASN   519      -3.076  21.364  20.636  1.00  0.00           C
ATOM   4172  O   ASN   519      -2.566  22.403  20.212  1.00  0.00           O
ATOM   4173  N   TYR   520      -2.639  20.156  20.284  1.00  0.00           N
ATOM   4174  CA  TYR   520      -1.740  20.002  19.150  1.00  0.00           C
ATOM   4175  CB  TYR   520      -0.936  18.712  19.278  1.00  0.00           C
ATOM   4176  CG  TYR   520       0.236  18.790  20.218  1.00  0.00           C
ATOM   4177  CD1 TYR   520       0.796  20.010  20.556  1.00  0.00           C
ATOM   4178  CE1 TYR   520       1.872  20.080  21.404  1.00  0.00           C
ATOM   4179  CZ  TYR   520       2.390  18.927  21.937  1.00  0.00           C
ATOM   4180  OH  TYR   520       3.460  18.999  22.792  1.00  0.00           O
ATOM   4181  CE2 TYR   520       1.848  17.704  21.622  1.00  0.00           C
ATOM   4182  CD2 TYR   520       0.780  17.642  20.768  1.00  0.00           C
ATOM   4183  C   TYR   520      -2.512  20.007  17.843  1.00  0.00           C
ATOM   4184  O   TYR   520      -2.059  20.581  16.849  1.00  0.00           O
ATOM   4185  N   GLY   521      -3.682  19.369  17.829  1.00  0.00           N
ATOM   4186  CA  GLY   521      -4.513  19.384  16.640  1.00  0.00           C
ATOM   4187  C   GLY   521      -5.125  20.737  16.352  1.00  0.00           C
ATOM   4188  O   GLY   521      -5.301  21.103  15.190  1.00  0.00           O
ATOM   4189  N   ASN   522      -5.453  21.497  17.394  1.00  0.00           N
ATOM   4190  CA  ASN   522      -5.954  22.851  17.214  1.00  0.00           C
ATOM   4191  CB  ASN   522      -6.626  23.334  18.500  1.00  0.00           C
ATOM   4192  CG  ASN   522      -7.578  24.478  18.267  1.00  0.00           C
ATOM   4193  OD1 ASN   522      -8.080  24.665  17.161  1.00  0.00           O
ATOM   4194  ND2 ASN   522      -7.836  25.255  19.311  1.00  0.00           N
ATOM   4195  C   ASN   522      -4.862  23.828  16.807  1.00  0.00           C
ATOM   4196  O   ASN   522      -5.176  24.940  16.373  1.00  0.00           O
ATOM   4197  N   LEU   523      -3.594  23.447  16.934  1.00  0.00           N
ATOM   4198  CA  LEU   523      -2.499  24.296  16.491  1.00  0.00           C
ATOM   4199  CB  LEU   523      -1.261  24.060  17.353  1.00  0.00           C
ATOM   4200  CG  LEU   523       0.008  24.703  16.812  1.00  0.00           C
ATOM   4201  CD1 LEU   523      -0.098  26.205  16.892  1.00  0.00           C
ATOM   4202  CD2 LEU   523       1.180  24.225  17.590  1.00  0.00           C
ATOM   4203  C   LEU   523      -2.164  24.056  15.027  1.00  0.00           C
ATOM   4204  O   LEU   523      -2.047  25.010  14.255  1.00  0.00           O
ATOM   4205  N   LEU   524      -2.015  22.786  14.635  1.00  0.00           N
ATOM   4206  CA  LEU   524      -1.711  22.457  13.250  1.00  0.00           C
ATOM   4207  CB  LEU   524      -1.363  20.976  13.135  1.00  0.00           C
ATOM   4208  CG  LEU   524      -0.788  20.466  11.820  1.00  0.00           C
ATOM   4209  CD1 LEU   524       0.483  21.204  11.486  1.00  0.00           C
ATOM   4210  CD2 LEU   524      -0.530  18.981  11.905  1.00  0.00           C
ATOM   4211  C   LEU   524      -2.862  22.814  12.321  1.00  0.00           C
ATOM   4212  O   LEU   524      -2.636  23.110  11.146  1.00  0.00           O
ATOM   4213  N   LEU   525      -4.093  22.815  12.833  1.00  0.00           N
ATOM   4214  CA  LEU   525      -5.224  23.306  12.054  1.00  0.00           C
ATOM   4215  CB  LEU   525      -6.530  22.968  12.763  1.00  0.00           C
ATOM   4216  CG  LEU   525      -7.798  23.528  12.134  1.00  0.00           C
ATOM   4217  CD1 LEU   525      -7.970  22.980  10.744  1.00  0.00           C
ATOM   4218  CD2 LEU   525      -8.993  23.188  12.997  1.00  0.00           C
ATOM   4219  C   LEU   525      -5.132  24.805  11.818  1.00  0.00           C
ATOM   4220  O   LEU   525      -5.341  25.275  10.694  1.00  0.00           O
ATOM   4221  N   GLU   526      -4.806  25.572  12.850  1.00  0.00           N
ATOM   4222  CA  GLU   526      -4.817  27.021  12.738  1.00  0.00           C
ATOM   4223  CB  GLU   526      -5.149  27.647  14.092  1.00  0.00           C
ATOM   4224  CG  GLU   526      -6.595  27.426  14.502  1.00  0.00           C
ATOM   4225  CD  GLU   526      -6.905  27.945  15.887  1.00  0.00           C
ATOM   4226  OE1 GLU   526      -8.090  27.913  16.283  1.00  0.00           O
ATOM   4227  OE2 GLU   526      -5.967  28.383  16.581  1.00  0.00           O
ATOM   4228  C   GLU   526      -3.515  27.593  12.205  1.00  0.00           C
ATOM   4229  O   GLU   526      -3.439  28.802  11.977  1.00  0.00           O
ATOM   4230  N   MET   527      -2.492  26.765  12.001  1.00  0.00           N
ATOM   4231  CA  MET   527      -1.321  27.196  11.252  1.00  0.00           C
ATOM   4232  CB  MET   527      -0.035  26.638  11.868  1.00  0.00           C
ATOM   4233  CG  MET   527       0.232  27.104  13.278  1.00  0.00           C
ATOM   4234  SD  MET   527       0.285  28.887  13.455  1.00  0.00           S
ATOM   4235  CE  MET   527       2.021  29.172  13.195  1.00  0.00           C
ATOM   4236  C   MET   527      -1.383  26.784   9.792  1.00  0.00           C
ATOM   4237  O   MET   527      -0.697  27.389   8.966  1.00  0.00           O
ATOM   4238  N   SER   528      -2.185  25.777   9.454  1.00  0.00           N
ATOM   4239  CA  SER   528      -2.311  25.355   8.067  1.00  0.00           C
ATOM   4240  CB  SER   528      -2.816  23.917   7.993  1.00  0.00           C
ATOM   4241  OG  SER   528      -4.222  23.880   8.110  1.00  0.00           O
ATOM   4242  C   SER   528      -3.235  26.250   7.258  1.00  0.00           C
ATOM   4243  O   SER   528      -3.356  26.051   6.046  1.00  0.00           O
ATOM   4244  N   ALA   529      -3.897  27.214   7.888  1.00  0.00           N
ATOM   4245  CA  ALA   529      -4.746  28.150   7.176  1.00  0.00           C
ATOM   4246  CB  ALA   529      -6.057  28.359   7.939  1.00  0.00           C
ATOM   4247  C   ALA   529      -4.082  29.495   6.936  1.00  0.00           C
ATOM   4248  O   ALA   529      -4.629  30.310   6.190  1.00  0.00           O
ATOM   4249  N   VAL   530      -2.928  29.754   7.551  1.00  0.00           N
ATOM   4250  CA  VAL   530      -2.252  31.038   7.427  1.00  0.00           C
ATOM   4251  CB  VAL   530      -2.230  31.801   8.767  1.00  0.00           C
ATOM   4252  CG1 VAL   530      -3.641  32.087   9.250  1.00  0.00           C
ATOM   4253  CG2 VAL   530      -1.452  31.021   9.800  1.00  0.00           C
ATOM   4254  C   VAL   530      -0.837  30.910   6.891  1.00  0.00           C
ATOM   4255  O   VAL   530      -0.179  31.933   6.683  1.00  0.00           O
ATOM   4256  N   VAL   531      -0.343  29.703   6.663  1.00  0.00           N
ATOM   4257  CA  VAL   531       1.005  29.481   6.154  1.00  0.00           C
ATOM   4258  CB  VAL   531       1.788  28.490   7.028  1.00  0.00           C
ATOM   4259  CG1 VAL   531       3.071  28.095   6.345  1.00  0.00           C
ATOM   4260  CG2 VAL   531       2.086  29.105   8.370  1.00  0.00           C
ATOM   4261  C   VAL   531       0.891  28.968   4.725  1.00  0.00           C
ATOM   4262  O   VAL   531       0.232  27.950   4.491  1.00  0.00           O
ATOM   4263  N   PRO   532       1.491  29.632   3.744  1.00  0.00           N
ATOM   4264  CD  PRO   532       2.117  30.962   3.808  1.00  0.00           C
ATOM   4265  CG  PRO   532       2.588  31.197   2.403  1.00  0.00           C
ATOM   4266  CB  PRO   532       1.758  30.343   1.525  1.00  0.00           C
ATOM   4267  CA  PRO   532       1.458  29.106   2.377  1.00  0.00           C
ATOM   4268  C   PRO   532       2.506  28.032   2.154  1.00  0.00           C
ATOM   4269  O   PRO   532       3.637  28.137   2.634  1.00  0.00           O
ATOM   4270  N   ASP   533       2.102  26.975   1.448  1.00  0.00           N
ATOM   4271  CA  ASP   533       2.998  26.105   0.679  1.00  0.00           C
ATOM   4272  CB  ASP   533       3.694  26.915  -0.414  1.00  0.00           C
ATOM   4273  CG  ASP   533       2.718  27.637  -1.300  1.00  0.00           C
ATOM   4274  OD1 ASP   533       1.500  27.460  -1.104  1.00  0.00           O
ATOM   4275  OD2 ASP   533       3.166  28.380  -2.193  1.00  0.00           O
ATOM   4276  C   ASP   533       4.031  25.371   1.537  1.00  0.00           C
ATOM   4277  O   ASP   533       5.238  25.567   1.401  1.00  0.00           O
ATOM   4278  N   GLY   534       3.549  24.515   2.424  1.00  0.00           N
ATOM   4279  CA  GLY   534       4.479  23.608   3.067  1.00  0.00           C
ATOM   4280  C   GLY   534       4.755  23.854   4.531  1.00  0.00           C
ATOM   4281  O   GLY   534       5.262  24.910   4.915  1.00  0.00           O
ATOM   4282  N   ILE   535       4.422  22.868   5.355  1.00  0.00           N
ATOM   4283  CA  ILE   535       4.639  22.898   6.793  1.00  0.00           C
ATOM   4284  CB  ILE   535       3.313  23.073   7.557  1.00  0.00           C
ATOM   4285  CG2 ILE   535       3.475  22.754   9.024  1.00  0.00           C
ATOM   4286  CG1 ILE   535       2.770  24.485   7.381  1.00  0.00           C
ATOM   4287  CD1 ILE   535       1.447  24.695   8.050  1.00  0.00           C
ATOM   4288  C   ILE   535       5.303  21.586   7.175  1.00  0.00           C
ATOM   4289  O   ILE   535       4.798  20.515   6.829  1.00  0.00           O
ATOM   4290  N   VAL   536       6.429  21.656   7.874  1.00  0.00           N
ATOM   4291  CA  VAL   536       7.128  20.463   8.333  1.00  0.00           C
ATOM   4292  CB  VAL   536       8.620  20.514   7.990  1.00  0.00           C
ATOM   4293  CG1 VAL   536       9.225  19.149   8.159  1.00  0.00           C
ATOM   4294  CG2 VAL   536       8.810  21.005   6.581  1.00  0.00           C
ATOM   4295  C   VAL   536       6.914  20.347   9.833  1.00  0.00           C
ATOM   4296  O   VAL   536       7.283  21.249  10.590  1.00  0.00           O
ATOM   4297  N   ALA   537       6.327  19.242  10.265  1.00  0.00           N
ATOM   4298  CA  ALA   537       5.958  19.053  11.663  1.00  0.00           C
ATOM   4299  CB  ALA   537       4.460  18.809  11.795  1.00  0.00           C
ATOM   4300  C   ALA   537       6.755  17.887  12.228  1.00  0.00           C
ATOM   4301  O   ALA   537       6.407  16.727  12.009  1.00  0.00           O
ATOM   4302  N   PHE   538       7.815  18.187  12.969  1.00  0.00           N
ATOM   4303  CA  PHE   538       8.641  17.154  13.575  1.00  0.00           C
ATOM   4304  CB  PHE   538      10.063  17.656  13.801  1.00  0.00           C
ATOM   4305  CG  PHE   538      10.801  17.955  12.542  1.00  0.00           C
ATOM   4306  CD1 PHE   538      11.417  16.944  11.834  1.00  0.00           C
ATOM   4307  CE1 PHE   538      12.099  17.215  10.669  1.00  0.00           C
ATOM   4308  CZ  PHE   538      12.174  18.506  10.209  1.00  0.00           C
ATOM   4309  CE2 PHE   538      11.569  19.523  10.910  1.00  0.00           C
ATOM   4310  CD2 PHE   538      10.886  19.245  12.071  1.00  0.00           C
ATOM   4311  C   PHE   538       8.022  16.721  14.893  1.00  0.00           C
ATOM   4312  O   PHE   538       7.830  17.542  15.793  1.00  0.00           O
ATOM   4313  N   PHE   539       7.714  15.437  15.007  1.00  0.00           N
ATOM   4314  CA  PHE   539       7.279  14.870  16.269  1.00  0.00           C
ATOM   4315  CB  PHE   539       6.235  13.781  16.038  1.00  0.00           C
ATOM   4316  CG  PHE   539       4.860  14.308  15.764  1.00  0.00           C
ATOM   4317  CD1 PHE   539       4.533  14.823  14.525  1.00  0.00           C
ATOM   4318  CE1 PHE   539       3.271  15.308  14.273  1.00  0.00           C
ATOM   4319  CZ  PHE   539       2.319  15.279  15.262  1.00  0.00           C
ATOM   4320  CE2 PHE   539       2.626  14.767  16.501  1.00  0.00           C
ATOM   4321  CD2 PHE   539       3.892  14.285  16.749  1.00  0.00           C
ATOM   4322  C   PHE   539       8.482  14.313  17.024  1.00  0.00           C
ATOM   4323  O   PHE   539       9.601  14.283  16.517  1.00  0.00           O
ATOM   4324  N   THR   540       8.244  13.874  18.257  1.00  0.00           N
ATOM   4325  CA  THR   540       9.337  13.372  19.077  1.00  0.00           C
ATOM   4326  CB  THR   540       9.010  13.543  20.559  1.00  0.00           C
ATOM   4327  CG2 THR   540       8.890  15.006  20.907  1.00  0.00           C
ATOM   4328  OG1 THR   540       7.773  12.887  20.851  1.00  0.00           O
ATOM   4329  C   THR   540       9.666  11.913  18.805  1.00  0.00           C
ATOM   4330  O   THR   540      10.798  11.497  19.068  1.00  0.00           O
ATOM   4331  N   SER   541       8.723  11.132  18.287  1.00  0.00           N
ATOM   4332  CA  SER   541       8.947   9.713  18.048  1.00  0.00           C
ATOM   4333  CB  SER   541       8.801   8.899  19.333  1.00  0.00           C
ATOM   4334  OG  SER   541       9.807   9.245  20.263  1.00  0.00           O
ATOM   4335  C   SER   541       7.953   9.226  17.007  1.00  0.00           C
ATOM   4336  O   SER   541       7.161   9.998  16.467  1.00  0.00           O
ATOM   4337  N   TYR   542       7.991   7.919  16.745  1.00  0.00           N
ATOM   4338  CA  TYR   542       7.057   7.291  15.823  1.00  0.00           C
ATOM   4339  CB  TYR   542       7.736   6.149  15.068  1.00  0.00           C
ATOM   4340  CG  TYR   542       8.564   6.604  13.898  1.00  0.00           C
ATOM   4341  CD1 TYR   542       7.971   6.904  12.681  1.00  0.00           C
ATOM   4342  CE1 TYR   542       8.729   7.318  11.603  1.00  0.00           C
ATOM   4343  CZ  TYR   542      10.095   7.444  11.743  1.00  0.00           C
ATOM   4344  OH  TYR   542      10.858   7.859  10.681  1.00  0.00           O
ATOM   4345  CE2 TYR   542      10.703   7.152  12.939  1.00  0.00           C
ATOM   4346  CD2 TYR   542       9.938   6.737  14.006  1.00  0.00           C
ATOM   4347  C   TYR   542       5.817   6.759  16.520  1.00  0.00           C
ATOM   4348  O   TYR   542       4.730   6.787  15.936  1.00  0.00           O
ATOM   4349  N   GLN   543       5.947   6.274  17.755  1.00  0.00           N
ATOM   4350  CA  GLN   543       4.777   5.849  18.508  1.00  0.00           C
ATOM   4351  CB  GLN   543       5.186   4.908  19.641  1.00  0.00           C
ATOM   4352  CG  GLN   543       5.322   3.464  19.212  1.00  0.00           C
ATOM   4353  CD  GLN   543       5.719   2.556  20.355  1.00  0.00           C
ATOM   4354  OE1 GLN   543       6.459   2.959  21.253  1.00  0.00           O
ATOM   4355  NE2 GLN   543       5.231   1.322  20.327  1.00  0.00           N
ATOM   4356  C   GLN   543       3.987   7.012  19.081  1.00  0.00           C
ATOM   4357  O   GLN   543       2.872   6.802  19.565  1.00  0.00           O
ATOM   4358  N   TYR   544       4.533   8.224  19.055  1.00  0.00           N
ATOM   4359  CA  TYR   544       3.754   9.403  19.388  1.00  0.00           C
ATOM   4360  CB  TYR   544       4.619  10.428  20.126  1.00  0.00           C
ATOM   4361  CG  TYR   544       3.841  11.550  20.760  1.00  0.00           C
ATOM   4362  CD1 TYR   544       2.708  11.289  21.516  1.00  0.00           C
ATOM   4363  CE1 TYR   544       1.996  12.310  22.100  1.00  0.00           C
ATOM   4364  CZ  TYR   544       2.418  13.609  21.939  1.00  0.00           C
ATOM   4365  OH  TYR   544       1.709  14.629  22.524  1.00  0.00           O
ATOM   4366  CE2 TYR   544       3.543  13.896  21.198  1.00  0.00           C
ATOM   4367  CD2 TYR   544       4.247  12.869  20.615  1.00  0.00           C
ATOM   4368  C   TYR   544       3.142  10.046  18.158  1.00  0.00           C
ATOM   4369  O   TYR   544       2.140  10.756  18.280  1.00  0.00           O
ATOM   4370  N   MET   545       3.714   9.807  16.983  1.00  0.00           N
ATOM   4371  CA  MET   545       3.083  10.264  15.754  1.00  0.00           C
ATOM   4372  CB  MET   545       4.098  10.250  14.615  1.00  0.00           C
ATOM   4373  CG  MET   545       3.691  11.051  13.408  1.00  0.00           C
ATOM   4374  SD  MET   545       5.069  11.251  12.275  1.00  0.00           S
ATOM   4375  CE  MET   545       5.354   9.550  11.806  1.00  0.00           C
ATOM   4376  C   MET   545       1.877   9.404  15.408  1.00  0.00           C
ATOM   4377  O   MET   545       0.875   9.917  14.899  1.00  0.00           O
ATOM   4378  N   GLU   546       1.955   8.099  15.676  1.00  0.00           N
ATOM   4379  CA  GLU   546       0.810   7.221  15.453  1.00  0.00           C
ATOM   4380  CB  GLU   546       1.237   5.757  15.555  1.00  0.00           C
ATOM   4381  CG  GLU   546       0.177   4.748  15.102  1.00  0.00           C
ATOM   4382  CD  GLU   546      -0.682   4.208  16.242  1.00  0.00           C
ATOM   4383  OE1 GLU   546      -1.653   3.466  15.965  1.00  0.00           O
ATOM   4384  OE2 GLU   546      -0.388   4.527  17.412  1.00  0.00           O
ATOM   4385  C   GLU   546      -0.306   7.516  16.441  1.00  0.00           C
ATOM   4386  O   GLU   546      -1.476   7.607  16.059  1.00  0.00           O
ATOM   4387  N   SER   547       0.029   7.673  17.716  1.00  0.00           N
ATOM   4388  CA  SER   547      -0.984   7.820  18.751  1.00  0.00           C
ATOM   4389  CB  SER   547      -0.406   7.432  20.110  1.00  0.00           C
ATOM   4390  OG  SER   547      -1.156   8.018  21.157  1.00  0.00           O
ATOM   4391  C   SER   547      -1.568   9.222  18.834  1.00  0.00           C
ATOM   4392  O   SER   547      -2.398   9.472  19.714  1.00  0.00           O
ATOM   4393  N   THR   548      -1.161  10.141  17.964  1.00  0.00           N
ATOM   4394  CA  THR   548      -1.749  11.470  17.895  1.00  0.00           C
ATOM   4395  CB  THR   548      -0.658  12.537  18.031  1.00  0.00           C
ATOM   4396  CG2 THR   548      -1.266  13.887  18.301  1.00  0.00           C
ATOM   4397  OG1 THR   548       0.192  12.205  19.129  1.00  0.00           O
ATOM   4398  C   THR   548      -2.531  11.684  16.609  1.00  0.00           C
ATOM   4399  O   THR   548      -3.632  12.242  16.641  1.00  0.00           O
ATOM   4400  N   VAL   549      -1.976  11.261  15.470  1.00  0.00           N
ATOM   4401  CA  VAL   549      -2.682  11.360  14.196  1.00  0.00           C
ATOM   4402  CB  VAL   549      -1.709  11.041  13.043  1.00  0.00           C
ATOM   4403  CG1 VAL   549      -2.445  10.808  11.744  1.00  0.00           C
ATOM   4404  CG2 VAL   549      -0.714  12.165  12.882  1.00  0.00           C
ATOM   4405  C   VAL   549      -3.907  10.454  14.188  1.00  0.00           C
ATOM   4406  O   VAL   549      -4.987  10.863  13.748  1.00  0.00           O
ATOM   4407  N   ALA   550      -3.789   9.247  14.736  1.00  0.00           N
ATOM   4408  CA  ALA   550      -4.946   8.372  14.865  1.00  0.00           C
ATOM   4409  CB  ALA   550      -4.503   6.917  15.002  1.00  0.00           C
ATOM   4410  C   ALA   550      -5.843   8.741  16.039  1.00  0.00           C
ATOM   4411  O   ALA   550      -6.863   8.077  16.245  1.00  0.00           O
ATOM   4412  N   SER   551      -5.492   9.762  16.816  1.00  0.00           N
ATOM   4413  CA  SER   551      -6.389  10.328  17.809  1.00  0.00           C
ATOM   4414  CB  SER   551      -5.718  10.362  19.185  1.00  0.00           C
ATOM   4415  OG  SER   551      -6.631  10.789  20.177  1.00  0.00           O
ATOM   4416  C   SER   551      -6.857  11.721  17.427  1.00  0.00           C
ATOM   4417  O   SER   551      -7.704  12.290  18.120  1.00  0.00           O
ATOM   4418  N   TRP   552      -6.309  12.291  16.354  1.00  0.00           N
ATOM   4419  CA  TRP   552      -6.942  13.433  15.709  1.00  0.00           C
ATOM   4420  CB  TRP   552      -5.917  14.233  14.912  1.00  0.00           C
ATOM   4421  CG  TRP   552      -4.947  14.991  15.722  1.00  0.00           C
ATOM   4422  CD1 TRP   552      -5.040  15.291  17.039  1.00  0.00           C
ATOM   4423  NE1 TRP   552      -3.944  16.014  17.436  1.00  0.00           N
ATOM   4424  CE2 TRP   552      -3.120  16.194  16.359  1.00  0.00           C
ATOM   4425  CZ2 TRP   552      -1.903  16.855  16.259  1.00  0.00           C
ATOM   4426  CH2 TRP   552      -1.295  16.873  15.041  1.00  0.00           C
ATOM   4427  CZ3 TRP   552      -1.870  16.257  13.931  1.00  0.00           C
ATOM   4428  CE3 TRP   552      -3.076  15.601  14.025  1.00  0.00           C
ATOM   4429  CD2 TRP   552      -3.723  15.563  15.261  1.00  0.00           C
ATOM   4430  C   TRP   552      -8.055  12.976  14.782  1.00  0.00           C
ATOM   4431  O   TRP   552      -9.041  13.691  14.590  1.00  0.00           O
ATOM   4432  N   TYR   553      -7.902  11.789  14.194  1.00  0.00           N
ATOM   4433  CA  TYR   553      -8.869  11.297  13.221  1.00  0.00           C
ATOM   4434  CB  TYR   553      -8.251  10.158  12.408  1.00  0.00           C
ATOM   4435  CG  TYR   553      -9.247   9.247  11.729  1.00  0.00           C
ATOM   4436  CD1 TYR   553      -9.898   9.646  10.571  1.00  0.00           C
ATOM   4437  CE1 TYR   553     -10.806   8.818   9.942  1.00  0.00           C
ATOM   4438  CZ  TYR   553     -11.062   7.568  10.466  1.00  0.00           C
ATOM   4439  OH  TYR   553     -11.964   6.736   9.845  1.00  0.00           O
ATOM   4440  CE2 TYR   553     -10.425   7.146  11.611  1.00  0.00           C
ATOM   4441  CD2 TYR   553      -9.520   7.980  12.230  1.00  0.00           C
ATOM   4442  C   TYR   553     -10.160  10.851  13.888  1.00  0.00           C
ATOM   4443  O   TYR   553     -11.239  11.007  13.305  1.00  0.00           O
ATOM   4444  N   GLU   554     -10.078  10.291  15.095  1.00  0.00           N
ATOM   4445  CA  GLU   554     -11.294   9.863  15.777  1.00  0.00           C
ATOM   4446  CB  GLU   554     -10.951   8.873  16.897  1.00  0.00           C
ATOM   4447  CG  GLU   554     -10.238   9.414  18.140  1.00  0.00           C
ATOM   4448  CD  GLU   554     -11.185   9.920  19.214  1.00  0.00           C
ATOM   4449  OE1 GLU   554     -12.382   9.577  19.158  1.00  0.00           O
ATOM   4450  OE2 GLU   554     -10.725  10.643  20.123  1.00  0.00           O
ATOM   4451  C   GLU   554     -12.084  11.063  16.284  1.00  0.00           C
ATOM   4452  O   GLU   554     -13.307  10.986  16.435  1.00  0.00           O
ATOM   4453  N   GLN   555     -11.405  12.173  16.549  1.00  0.00           N
ATOM   4454  CA  GLN   555     -12.077  13.444  16.772  1.00  0.00           C
ATOM   4455  CB  GLN   555     -11.273  14.309  17.732  1.00  0.00           C
ATOM   4456  CG  GLN   555     -11.224  13.765  19.140  1.00  0.00           C
ATOM   4457  CD  GLN   555     -10.147  14.419  19.971  1.00  0.00           C
ATOM   4458  OE1 GLN   555      -9.366  15.226  19.470  1.00  0.00           O
ATOM   4459  NE2 GLN   555     -10.098  14.076  21.251  1.00  0.00           N
ATOM   4460  C   GLN   555     -12.297  14.128  15.424  1.00  0.00           C
ATOM   4461  O   GLN   555     -12.000  13.574  14.363  1.00  0.00           O
ATOM   4462  N   GLY   556     -12.810  15.347  15.447  1.00  0.00           N
ATOM   4463  CA  GLY   556     -13.094  16.036  14.207  1.00  0.00           C
ATOM   4464  C   GLY   556     -12.029  17.040  13.831  1.00  0.00           C
ATOM   4465  O   GLY   556     -12.344  18.149  13.395  1.00  0.00           O
ATOM   4466  N   ILE   557     -10.763  16.667  13.998  1.00  0.00           N
ATOM   4467  CA  ILE   557      -9.654  17.579  13.791  1.00  0.00           C
ATOM   4468  CB  ILE   557      -8.714  17.579  15.015  1.00  0.00           C
ATOM   4469  CG2 ILE   557      -7.647  18.625  14.852  1.00  0.00           C
ATOM   4470  CG1 ILE   557      -9.518  17.861  16.282  1.00  0.00           C
ATOM   4471  CD1 ILE   557      -8.693  17.902  17.536  1.00  0.00           C
ATOM   4472  C   ILE   557      -8.887  17.265  12.515  1.00  0.00           C
ATOM   4473  O   ILE   557      -8.560  18.174  11.750  1.00  0.00           O
ATOM   4474  N   LEU   558      -8.620  15.987  12.243  1.00  0.00           N
ATOM   4475  CA  LEU   558      -7.899  15.632  11.022  1.00  0.00           C
ATOM   4476  CB  LEU   558      -7.360  14.206  11.115  1.00  0.00           C
ATOM   4477  CG  LEU   558      -6.084  13.942  10.317  1.00  0.00           C
ATOM   4478  CD1 LEU   558      -4.947  14.779  10.852  1.00  0.00           C
ATOM   4479  CD2 LEU   558      -5.727  12.474  10.348  1.00  0.00           C
ATOM   4480  C   LEU   558      -8.765  15.776   9.780  1.00  0.00           C
ATOM   4481  O   LEU   558      -8.228  15.834   8.670  1.00  0.00           O
ATOM   4482  N   GLU   559     -10.086  15.837   9.941  1.00  0.00           N
ATOM   4483  CA  GLU   559     -10.960  16.138   8.814  1.00  0.00           C
ATOM   4484  CB  GLU   559     -12.411  15.870   9.208  1.00  0.00           C
ATOM   4485  CG  GLU   559     -13.436  16.182   8.136  1.00  0.00           C
ATOM   4486  CD  GLU   559     -14.839  15.791   8.552  1.00  0.00           C
ATOM   4487  OE1 GLU   559     -15.573  15.223   7.716  1.00  0.00           O
ATOM   4488  OE2 GLU   559     -15.206  16.049   9.717  1.00  0.00           O
ATOM   4489  C   GLU   559     -10.777  17.576   8.351  1.00  0.00           C
ATOM   4490  O   GLU   559     -10.794  17.853   7.148  1.00  0.00           O
ATOM   4491  N   ASN   560     -10.579  18.503   9.289  1.00  0.00           N
ATOM   4492  CA  ASN   560     -10.447  19.913   8.949  1.00  0.00           C
ATOM   4493  CB  ASN   560     -10.877  20.781  10.130  1.00  0.00           C
ATOM   4494  CG  ASN   560     -12.267  20.455  10.613  1.00  0.00           C
ATOM   4495  OD1 ASN   560     -13.036  19.788   9.920  1.00  0.00           O
ATOM   4496  ND2 ASN   560     -12.603  20.921  11.808  1.00  0.00           N
ATOM   4497  C   ASN   560      -9.039  20.308   8.528  1.00  0.00           C
ATOM   4498  O   ASN   560      -8.869  21.386   7.954  1.00  0.00           O
ATOM   4499  N   ILE   561      -8.028  19.477   8.786  1.00  0.00           N
ATOM   4500  CA  ILE   561      -6.692  19.802   8.301  1.00  0.00           C
ATOM   4501  CB  ILE   561      -5.616  19.136   9.178  1.00  0.00           C
ATOM   4502  CG2 ILE   561      -4.228  19.564   8.766  1.00  0.00           C
ATOM   4503  CG1 ILE   561      -5.801  19.524  10.638  1.00  0.00           C
ATOM   4504  CD1 ILE   561      -4.871  18.802  11.573  1.00  0.00           C
ATOM   4505  C   ILE   561      -6.554  19.405   6.837  1.00  0.00           C
ATOM   4506  O   ILE   561      -5.906  20.110   6.057  1.00  0.00           O
ATOM   4507  N   GLN   562      -7.200  18.311   6.426  1.00  0.00           N
ATOM   4508  CA  GLN   562      -7.121  17.871   5.039  1.00  0.00           C
ATOM   4509  CB  GLN   562      -7.630  16.443   4.913  1.00  0.00           C
ATOM   4510  CG  GLN   562      -6.818  15.447   5.688  1.00  0.00           C
ATOM   4511  CD  GLN   562      -6.868  14.068   5.087  1.00  0.00           C
ATOM   4512  OE1 GLN   562      -7.532  13.173   5.609  1.00  0.00           O
ATOM   4513  NE2 GLN   562      -6.172  13.883   3.973  1.00  0.00           N
ATOM   4514  C   GLN   562      -7.897  18.771   4.090  1.00  0.00           C
ATOM   4515  O   GLN   562      -7.696  18.681   2.874  1.00  0.00           O
ATOM   4516  N   ARG   563      -8.794  19.614   4.606  1.00  0.00           N
ATOM   4517  CA  ARG   563      -9.402  20.638   3.767  1.00  0.00           C
ATOM   4518  CB  ARG   563     -10.544  21.332   4.506  1.00  0.00           C
ATOM   4519  CG  ARG   563     -11.846  20.565   4.538  1.00  0.00           C
ATOM   4520  CD  ARG   563     -12.920  21.390   5.224  1.00  0.00           C
ATOM   4521  NE  ARG   563     -14.028  20.573   5.707  1.00  0.00           N
ATOM   4522  CZ  ARG   563     -14.901  20.974   6.624  1.00  0.00           C
ATOM   4523  NH1 ARG   563     -14.796  22.183   7.158  1.00  0.00           N
ATOM   4524  NH2 ARG   563     -15.882  20.169   7.009  1.00  0.00           N
ATOM   4525  C   ARG   563      -8.372  21.662   3.327  1.00  0.00           C
ATOM   4526  O   ARG   563      -8.368  22.086   2.166  1.00  0.00           O
ATOM   4527  N   ASN   564      -7.489  22.077   4.233  1.00  0.00           N
ATOM   4528  CA  ASN   564      -6.484  23.068   3.861  1.00  0.00           C
ATOM   4529  CB  ASN   564      -5.948  23.764   5.114  1.00  0.00           C
ATOM   4530  CG  ASN   564      -7.048  24.325   5.980  1.00  0.00           C
ATOM   4531  OD1 ASN   564      -8.151  24.584   5.506  1.00  0.00           O
ATOM   4532  ND2 ASN   564      -6.754  24.522   7.256  1.00  0.00           N
ATOM   4533  C   ASN   564      -5.352  22.419   3.074  1.00  0.00           C
ATOM   4534  O   ASN   564      -5.212  22.638   1.871  1.00  0.00           O
ATOM   4535  N   LYS   565      -4.586  21.549   3.711  1.00  0.00           N
ATOM   4536  CA  LYS   565      -3.403  20.993   3.078  1.00  0.00           C
ATOM   4537  CB  LYS   565      -2.130  21.463   3.768  1.00  0.00           C
ATOM   4538  CG  LYS   565      -1.941  22.958   3.773  1.00  0.00           C
ATOM   4539  CD  LYS   565      -0.872  23.348   4.758  1.00  0.00           C
ATOM   4540  CE  LYS   565      -0.583  24.817   4.682  1.00  0.00           C
ATOM   4541  NZ  LYS   565       0.040  25.189   3.390  1.00  0.00           N
ATOM   4542  C   LYS   565      -3.457  19.479   3.101  1.00  0.00           C
ATOM   4543  O   LYS   565      -4.044  18.877   4.000  1.00  0.00           O
ATOM   4544  N   LEU   566      -2.839  18.871   2.097  1.00  0.00           N
ATOM   4545  CA  LEU   566      -2.578  17.443   2.143  1.00  0.00           C
ATOM   4546  CB  LEU   566      -2.030  16.959   0.805  1.00  0.00           C
ATOM   4547  CG  LEU   566      -3.003  16.990  -0.364  1.00  0.00           C
ATOM   4548  CD1 LEU   566      -2.254  16.739  -1.653  1.00  0.00           C
ATOM   4549  CD2 LEU   566      -4.084  15.955  -0.154  1.00  0.00           C
ATOM   4550  C   LEU   566      -1.577  17.147   3.245  1.00  0.00           C
ATOM   4551  O   LEU   566      -0.794  18.007   3.645  1.00  0.00           O
ATOM   4552  N   LEU   567      -1.595  15.922   3.747  1.00  0.00           N
ATOM   4553  CA  LEU   567      -0.634  15.555   4.773  1.00  0.00           C
ATOM   4554  CB  LEU   567      -1.289  15.456   6.159  1.00  0.00           C
ATOM   4555  CG  LEU   567      -2.094  14.272   6.678  1.00  0.00           C
ATOM   4556  CD1 LEU   567      -2.335  14.439   8.162  1.00  0.00           C
ATOM   4557  CD2 LEU   567      -3.391  14.125   5.942  1.00  0.00           C
ATOM   4558  C   LEU   567       0.046  14.261   4.366  1.00  0.00           C
ATOM   4559  O   LEU   567      -0.614  13.304   3.951  1.00  0.00           O
ATOM   4560  N   PHE   568       1.373  14.257   4.443  1.00  0.00           N
ATOM   4561  CA  PHE   568       2.196  13.159   3.948  1.00  0.00           C
ATOM   4562  CB  PHE   568       3.078  13.613   2.799  1.00  0.00           C
ATOM   4563  CG  PHE   568       2.324  13.948   1.557  1.00  0.00           C
ATOM   4564  CD1 PHE   568       1.638  12.966   0.866  1.00  0.00           C
ATOM   4565  CE1 PHE   568       0.946  13.268  -0.282  1.00  0.00           C
ATOM   4566  CZ  PHE   568       0.936  14.562  -0.755  1.00  0.00           C
ATOM   4567  CE2 PHE   568       1.621  15.549  -0.078  1.00  0.00           C
ATOM   4568  CD2 PHE   568       2.310  15.240   1.069  1.00  0.00           C
ATOM   4569  C   PHE   568       3.034  12.647   5.109  1.00  0.00           C
ATOM   4570  O   PHE   568       4.019  13.283   5.493  1.00  0.00           O
ATOM   4571  N   ILE   569       2.644  11.503   5.665  1.00  0.00           N
ATOM   4572  CA  ILE   569       3.374  10.933   6.784  1.00  0.00           C
ATOM   4573  CB  ILE   569       2.505   9.888   7.500  1.00  0.00           C
ATOM   4574  CG2 ILE   569       3.241   9.299   8.686  1.00  0.00           C
ATOM   4575  CG1 ILE   569       1.186  10.524   7.938  1.00  0.00           C
ATOM   4576  CD1 ILE   569       0.340   9.654   8.839  1.00  0.00           C
ATOM   4577  C   ILE   569       4.679  10.328   6.285  1.00  0.00           C
ATOM   4578  O   ILE   569       4.702   9.581   5.299  1.00  0.00           O
ATOM   4579  N   GLU   570       5.775  10.659   6.958  1.00  0.00           N
ATOM   4580  CA  GLU   570       7.086  10.107   6.641  1.00  0.00           C
ATOM   4581  CB  GLU   570       8.184  11.130   6.906  1.00  0.00           C
ATOM   4582  CG  GLU   570       9.586  10.604   6.689  1.00  0.00           C
ATOM   4583  CD  GLU   570      10.303  10.317   7.988  1.00  0.00           C
ATOM   4584  OE1 GLU   570       9.758  10.663   9.054  1.00  0.00           O
ATOM   4585  OE2 GLU   570      11.411   9.745   7.946  1.00  0.00           O
ATOM   4586  C   GLU   570       7.277   8.851   7.481  1.00  0.00           C
ATOM   4587  O   GLU   570       7.424   8.932   8.704  1.00  0.00           O
ATOM   4588  N   THR   571       7.273   7.696   6.826  1.00  0.00           N
ATOM   4589  CA  THR   571       7.293   6.406   7.492  1.00  0.00           C
ATOM   4590  CB  THR   571       6.361   5.445   6.739  1.00  0.00           C
ATOM   4591  CG2 THR   571       5.811   4.342   7.653  1.00  0.00           C
ATOM   4592  OG1 THR   571       5.212   6.174   6.300  1.00  0.00           O
ATOM   4593  C   THR   571       8.751   5.930   7.559  1.00  0.00           C
ATOM   4594  O   THR   571       9.663   6.595   7.066  1.00  0.00           O
ATOM   4595  N   GLN   572       8.977   4.769   8.178  1.00  0.00           N
ATOM   4596  CA  GLN   572      10.338   4.318   8.449  1.00  0.00           C
ATOM   4597  CB  GLN   572      10.324   3.272   9.563  1.00  0.00           C
ATOM   4598  CG  GLN   572       9.266   3.529  10.626  1.00  0.00           C
ATOM   4599  CD  GLN   572       9.381   2.592  11.812  1.00  0.00           C
ATOM   4600  OE1 GLN   572      10.413   1.955  12.020  1.00  0.00           O
ATOM   4601  NE2 GLN   572       8.314   2.501  12.596  1.00  0.00           N
ATOM   4602  C   GLN   572      11.010   3.759   7.199  1.00  0.00           C
ATOM   4603  O   GLN   572      12.207   3.981   6.982  1.00  0.00           O
ATOM   4604  N   ASP   573      10.265   3.033   6.367  1.00  0.00           N
ATOM   4605  CA  ASP   573      10.850   2.399   5.194  1.00  0.00           C
ATOM   4606  CB  ASP   573       9.964   1.249   4.708  1.00  0.00           C
ATOM   4607  CG  ASP   573       8.584   1.706   4.281  1.00  0.00           C
ATOM   4608  OD1 ASP   573       8.429   2.154   3.126  1.00  0.00           O
ATOM   4609  OD2 ASP   573       7.650   1.620   5.105  1.00  0.00           O
ATOM   4610  C   ASP   573      11.077   3.420   4.083  1.00  0.00           C
ATOM   4611  O   ASP   573      10.265   4.325   3.874  1.00  0.00           O
ATOM   4612  N   GLY   574      12.198   3.271   3.379  1.00  0.00           N
ATOM   4613  CA  GLY   574      12.619   4.250   2.397  1.00  0.00           C
ATOM   4614  C   GLY   574      11.839   4.271   1.101  1.00  0.00           C
ATOM   4615  O   GLY   574      11.996   5.213   0.322  1.00  0.00           O
ATOM   4616  N   ALA   575      11.008   3.261   0.845  1.00  0.00           N
ATOM   4617  CA  ALA   575      10.245   3.242  -0.399  1.00  0.00           C
ATOM   4618  CB  ALA   575       9.811   1.814  -0.730  1.00  0.00           C
ATOM   4619  C   ALA   575       9.036   4.162  -0.317  1.00  0.00           C
ATOM   4620  O   ALA   575       8.778   4.945  -1.237  1.00  0.00           O
ATOM   4621  N   GLU   576       8.279   4.073   0.778  1.00  0.00           N
ATOM   4622  CA  GLU   576       7.112   4.930   0.957  1.00  0.00           C
ATOM   4623  CB  GLU   576       6.242   4.381   2.086  1.00  0.00           C
ATOM   4624  CG  GLU   576       4.939   5.113   2.324  1.00  0.00           C
ATOM   4625  CD  GLU   576       4.171   4.543   3.496  1.00  0.00           C
ATOM   4626  OE1 GLU   576       4.202   3.311   3.681  1.00  0.00           O
ATOM   4627  OE2 GLU   576       3.546   5.329   4.237  1.00  0.00           O
ATOM   4628  C   GLU   576       7.525   6.369   1.234  1.00  0.00           C
ATOM   4629  O   GLU   576       6.820   7.308   0.844  1.00  0.00           O
ATOM   4630  N   THR   577       8.673   6.555   1.893  1.00  0.00           N
ATOM   4631  CA  THR   577       9.125   7.890   2.276  1.00  0.00           C
ATOM   4632  CB  THR   577      10.306   7.772   3.239  1.00  0.00           C
ATOM   4633  CG2 THR   577      10.964   9.117   3.486  1.00  0.00           C
ATOM   4634  OG1 THR   577       9.844   7.246   4.488  1.00  0.00           O
ATOM   4635  C   THR   577       9.493   8.728   1.054  1.00  0.00           C
ATOM   4636  O   THR   577       9.085   9.891   0.952  1.00  0.00           O
ATOM   4637  N   SER   578      10.215   8.142   0.097  1.00  0.00           N
ATOM   4638  CA  SER   578      10.582   8.882  -1.106  1.00  0.00           C
ATOM   4639  CB  SER   578      11.681   8.140  -1.864  1.00  0.00           C
ATOM   4640  OG  SER   578      12.953   8.408  -1.300  1.00  0.00           O
ATOM   4641  C   SER   578       9.382   9.118  -2.015  1.00  0.00           C
ATOM   4642  O   SER   578       9.379  10.073  -2.798  1.00  0.00           O
ATOM   4643  N   VAL   579       8.367   8.257  -1.935  1.00  0.00           N
ATOM   4644  CA  VAL   579       7.102   8.530  -2.612  1.00  0.00           C
ATOM   4645  CB  VAL   579       6.212   7.272  -2.607  1.00  0.00           C
ATOM   4646  CG1 VAL   579       4.745   7.627  -2.838  1.00  0.00           C
ATOM   4647  CG2 VAL   579       6.695   6.283  -3.657  1.00  0.00           C
ATOM   4648  C   VAL   579       6.406   9.713  -1.953  1.00  0.00           C
ATOM   4649  O   VAL   579       5.982  10.663  -2.625  1.00  0.00           O
ATOM   4650  N   ALA   580       6.312   9.693  -0.621  1.00  0.00           N
ATOM   4651  CA  ALA   580       5.633  10.752   0.111  1.00  0.00           C
ATOM   4652  CB  ALA   580       5.335  10.296   1.540  1.00  0.00           C
ATOM   4653  C   ALA   580       6.427  12.049   0.143  1.00  0.00           C
ATOM   4654  O   ALA   580       5.866  13.093   0.483  1.00  0.00           O
ATOM   4655  N   LEU   581       7.710  12.010  -0.198  1.00  0.00           N
ATOM   4656  CA  LEU   581       8.506  13.226  -0.268  1.00  0.00           C
ATOM   4657  CB  LEU   581       9.956  12.922   0.104  1.00  0.00           C
ATOM   4658  CG  LEU   581      10.938  14.080   0.195  1.00  0.00           C
ATOM   4659  CD1 LEU   581      10.556  15.002   1.324  1.00  0.00           C
ATOM   4660  CD2 LEU   581      12.327  13.533   0.384  1.00  0.00           C
ATOM   4661  C   LEU   581       8.455  13.869  -1.645  1.00  0.00           C
ATOM   4662  O   LEU   581       8.474  15.100  -1.746  1.00  0.00           O
ATOM   4663  N   GLU   582       8.374  13.066  -2.706  1.00  0.00           N
ATOM   4664  CA  GLU   582       8.264  13.626  -4.047  1.00  0.00           C
ATOM   4665  CB  GLU   582       8.600  12.561  -5.092  1.00  0.00           C
ATOM   4666  CG  GLU   582      10.089  12.321  -5.270  1.00  0.00           C
ATOM   4667  CD  GLU   582      10.393  11.366  -6.411  1.00  0.00           C
ATOM   4668  OE1 GLU   582       9.550  10.489  -6.695  1.00  0.00           O
ATOM   4669  OE2 GLU   582      11.472  11.496  -7.024  1.00  0.00           O
ATOM   4670  C   GLU   582       6.879  14.194  -4.309  1.00  0.00           C
ATOM   4671  O   GLU   582       6.740  15.132  -5.099  1.00  0.00           O
ATOM   4672  N   LYS   583       5.851  13.645  -3.662  1.00  0.00           N
ATOM   4673  CA  LYS   583       4.525  14.242  -3.760  1.00  0.00           C
ATOM   4674  CB  LYS   583       3.453  13.213  -3.402  1.00  0.00           C
ATOM   4675  CG  LYS   583       3.448  11.997  -4.302  1.00  0.00           C
ATOM   4676  CD  LYS   583       2.108  11.815  -4.982  1.00  0.00           C
ATOM   4677  CE  LYS   583       2.132  10.612  -5.904  1.00  0.00           C
ATOM   4678  NZ  LYS   583       0.836  10.426  -6.611  1.00  0.00           N
ATOM   4679  C   LYS   583       4.399  15.465  -2.867  1.00  0.00           C
ATOM   4680  O   LYS   583       3.557  16.331  -3.125  1.00  0.00           O
ATOM   4681  N   TYR   584       5.213  15.548  -1.810  1.00  0.00           N
ATOM   4682  CA  TYR   584       5.210  16.736  -0.965  1.00  0.00           C
ATOM   4683  CB  TYR   584       6.001  16.474   0.317  1.00  0.00           C
ATOM   4684  CG  TYR   584       6.363  17.721   1.092  1.00  0.00           C
ATOM   4685  CD1 TYR   584       5.422  18.373   1.867  1.00  0.00           C
ATOM   4686  CE1 TYR   584       5.746  19.508   2.577  1.00  0.00           C
ATOM   4687  CZ  TYR   584       7.023  19.999   2.523  1.00  0.00           C
ATOM   4688  OH  TYR   584       7.354  21.126   3.228  1.00  0.00           O
ATOM   4689  CE2 TYR   584       7.982  19.368   1.769  1.00  0.00           C
ATOM   4690  CD2 TYR   584       7.652  18.231   1.065  1.00  0.00           C
ATOM   4691  C   TYR   584       5.776  17.934  -1.710  1.00  0.00           C
ATOM   4692  O   TYR   584       5.184  19.017  -1.693  1.00  0.00           O
ATOM   4693  N   GLN   585       6.918  17.760  -2.378  1.00  0.00           N
ATOM   4694  CA  GLN   585       7.507  18.845  -3.152  1.00  0.00           C
ATOM   4695  CB  GLN   585       8.949  18.499  -3.524  1.00  0.00           C
ATOM   4696  CG  GLN   585       9.855  18.295  -2.324  1.00  0.00           C
ATOM   4697  CD  GLN   585      11.298  18.071  -2.718  1.00  0.00           C
ATOM   4698  OE1 GLN   585      11.610  17.893  -3.894  1.00  0.00           O
ATOM   4699  NE2 GLN   585      12.189  18.080  -1.732  1.00  0.00           N
ATOM   4700  C   GLN   585       6.714  19.165  -4.407  1.00  0.00           C
ATOM   4701  O   GLN   585       6.885  20.252  -4.967  1.00  0.00           O
ATOM   4702  N   GLU   586       5.857  18.252  -4.859  1.00  0.00           N
ATOM   4703  CA  GLU   586       4.933  18.560  -5.941  1.00  0.00           C
ATOM   4704  CB  GLU   586       4.467  17.268  -6.609  1.00  0.00           C
ATOM   4705  CG  GLU   586       3.514  17.458  -7.770  1.00  0.00           C
ATOM   4706  CD  GLU   586       2.778  16.182  -8.129  1.00  0.00           C
ATOM   4707  OE1 GLU   586       3.447  15.187  -8.476  1.00  0.00           O
ATOM   4708  OE2 GLU   586       1.531  16.173  -8.060  1.00  0.00           O
ATOM   4709  C   GLU   586       3.743  19.354  -5.424  1.00  0.00           C
ATOM   4710  O   GLU   586       3.262  20.265  -6.103  1.00  0.00           O
ATOM   4711  N   ALA   587       3.270  19.032  -4.218  1.00  0.00           N
ATOM   4712  CA  ALA   587       2.111  19.724  -3.673  1.00  0.00           C
ATOM   4713  CB  ALA   587       1.512  18.929  -2.518  1.00  0.00           C
ATOM   4714  C   ALA   587       2.440  21.136  -3.217  1.00  0.00           C
ATOM   4715  O   ALA   587       1.554  21.993  -3.216  1.00  0.00           O
ATOM   4716  N   CYS   588       3.688  21.405  -2.844  1.00  0.00           N
ATOM   4717  CA  CYS   588       4.086  22.763  -2.505  1.00  0.00           C
ATOM   4718  CB  CYS   588       5.394  22.749  -1.718  1.00  0.00           C
ATOM   4719  SG  CYS   588       5.298  21.922  -0.133  1.00  0.00           S
ATOM   4720  C   CYS   588       4.243  23.643  -3.731  1.00  0.00           C
ATOM   4721  O   CYS   588       4.172  24.869  -3.608  1.00  0.00           O
ATOM   4722  N   GLU   589       4.454  23.053  -4.904  1.00  0.00           N
ATOM   4723  CA  GLU   589       4.650  23.825  -6.123  1.00  0.00           C
ATOM   4724  CB  GLU   589       5.620  23.104  -7.057  1.00  0.00           C
ATOM   4725  CG  GLU   589       7.071  23.263  -6.653  1.00  0.00           C
ATOM   4726  CD  GLU   589       8.013  22.452  -7.517  1.00  0.00           C
ATOM   4727  OE1 GLU   589       7.589  21.397  -8.030  1.00  0.00           O
ATOM   4728  OE2 GLU   589       9.178  22.870  -7.680  1.00  0.00           O
ATOM   4729  C   GLU   589       3.349  24.117  -6.851  1.00  0.00           C
ATOM   4730  O   GLU   589       3.202  25.207  -7.409  1.00  0.00           O
ATOM   4731  N   ASN   590       2.396  23.181  -6.869  1.00  0.00           N
ATOM   4732  CA  ASN   590       1.071  23.556  -7.344  1.00  0.00           C
ATOM   4733  CB  ASN   590       0.362  22.401  -8.076  1.00  0.00           C
ATOM   4734  CG  ASN   590       0.137  21.165  -7.222  1.00  0.00           C
ATOM   4735  OD1 ASN   590       0.402  21.137  -6.033  1.00  0.00           O
ATOM   4736  ND2 ASN   590      -0.371  20.118  -7.858  1.00  0.00           N
ATOM   4737  C   ASN   590       0.253  24.108  -6.181  1.00  0.00           C
ATOM   4738  O   ASN   590       0.810  24.446  -5.135  1.00  0.00           O
ATOM   4739  N   GLY   591      -1.060  24.227  -6.366  1.00  0.00           N
ATOM   4740  CA  GLY   591      -1.827  25.170  -5.569  1.00  0.00           C
ATOM   4741  C   GLY   591      -2.049  24.781  -4.123  1.00  0.00           C
ATOM   4742  O   GLY   591      -2.191  25.657  -3.266  1.00  0.00           O
ATOM   4743  N   ARG   592      -2.068  23.483  -3.825  1.00  0.00           N
ATOM   4744  CA  ARG   592      -2.691  23.053  -2.581  1.00  0.00           C
ATOM   4745  CB  ARG   592      -3.117  21.591  -2.685  1.00  0.00           C
ATOM   4746  CG  ARG   592      -4.063  21.202  -1.582  1.00  0.00           C
ATOM   4747  CD  ARG   592      -4.963  20.062  -1.973  1.00  0.00           C
ATOM   4748  NE  ARG   592      -5.968  19.828  -0.943  1.00  0.00           N
ATOM   4749  CZ  ARG   592      -6.707  18.730  -0.854  1.00  0.00           C
ATOM   4750  NH1 ARG   592      -7.599  18.609   0.119  1.00  0.00           N
ATOM   4751  NH2 ARG   592      -6.561  17.754  -1.738  1.00  0.00           N
ATOM   4752  C   ARG   592      -1.794  23.258  -1.365  1.00  0.00           C
ATOM   4753  O   ARG   592      -2.258  23.760  -0.336  1.00  0.00           O
ATOM   4754  N   GLY   593      -0.525  22.892  -1.451  1.00  0.00           N
ATOM   4755  CA  GLY   593       0.328  22.900  -0.282  1.00  0.00           C
ATOM   4756  C   GLY   593       0.153  21.639   0.549  1.00  0.00           C
ATOM   4757  O   GLY   593      -0.878  20.973   0.518  1.00  0.00           O
ATOM   4758  N   ALA   594       1.186  21.308   1.313  1.00  0.00           N
ATOM   4759  CA  ALA   594       1.181  20.029   1.996  1.00  0.00           C
ATOM   4760  CB  ALA   594       1.937  18.974   1.192  1.00  0.00           C
ATOM   4761  C   ALA   594       1.777  20.166   3.386  1.00  0.00           C
ATOM   4762  O   ALA   594       2.332  21.202   3.749  1.00  0.00           O
ATOM   4763  N   ILE   595       1.640  19.100   4.166  1.00  0.00           N
ATOM   4764  CA  ILE   595       2.179  19.009   5.517  1.00  0.00           C
ATOM   4765  CB  ILE   595       1.078  19.027   6.583  1.00  0.00           C
ATOM   4766  CG2 ILE   595       1.644  18.698   7.941  1.00  0.00           C
ATOM   4767  CG1 ILE   595       0.408  20.390   6.644  1.00  0.00           C
ATOM   4768  CD1 ILE   595      -0.801  20.416   7.521  1.00  0.00           C
ATOM   4769  C   ILE   595       2.979  17.720   5.589  1.00  0.00           C
ATOM   4770  O   ILE   595       2.413  16.626   5.491  1.00  0.00           O
ATOM   4771  N   LEU   596       4.293  17.839   5.744  1.00  0.00           N
ATOM   4772  CA  LEU   596       5.149  16.665   5.909  1.00  0.00           C
ATOM   4773  CB  LEU   596       6.453  16.828   5.139  1.00  0.00           C
ATOM   4774  CG  LEU   596       7.479  15.703   5.271  1.00  0.00           C
ATOM   4775  CD1 LEU   596       7.034  14.476   4.511  1.00  0.00           C
ATOM   4776  CD2 LEU   596       8.836  16.165   4.790  1.00  0.00           C
ATOM   4777  C   LEU   596       5.397  16.495   7.397  1.00  0.00           C
ATOM   4778  O   LEU   596       6.290  17.122   7.966  1.00  0.00           O
ATOM   4779  N   LEU   597       4.591  15.661   8.042  1.00  0.00           N
ATOM   4780  CA  LEU   597       4.730  15.417   9.469  1.00  0.00           C
ATOM   4781  CB  LEU   597       3.364  15.269  10.139  1.00  0.00           C
ATOM   4782  CG  LEU   597       2.275  14.279   9.748  1.00  0.00           C
ATOM   4783  CD1 LEU   597       2.386  12.995  10.509  1.00  0.00           C
ATOM   4784  CD2 LEU   597       0.929  14.912  10.001  1.00  0.00           C
ATOM   4785  C   LEU   597       5.618  14.199   9.664  1.00  0.00           C
ATOM   4786  O   LEU   597       5.359  13.134   9.099  1.00  0.00           O
ATOM   4787  N   SER   598       6.688  14.375  10.428  1.00  0.00           N
ATOM   4788  CA  SER   598       7.794  13.426  10.450  1.00  0.00           C
ATOM   4789  CB  SER   598       8.883  13.871   9.472  1.00  0.00           C
ATOM   4790  OG  SER   598       9.651  14.921  10.021  1.00  0.00           O
ATOM   4791  C   SER   598       8.305  13.302  11.882  1.00  0.00           C
ATOM   4792  O   SER   598       7.639  13.699  12.844  1.00  0.00           O
ATOM   4793  N   VAL   599       9.496  12.732  12.027  1.00  0.00           N
ATOM   4794  CA  VAL   599      10.097  12.425  13.315  1.00  0.00           C
ATOM   4795  CB  VAL   599      10.236  10.892  13.484  1.00  0.00           C
ATOM   4796  CG1 VAL   599      11.127  10.500  14.651  1.00  0.00           C
ATOM   4797  CG2 VAL   599       8.873  10.283  13.654  1.00  0.00           C
ATOM   4798  C   VAL   599      11.439  13.142  13.384  1.00  0.00           C
ATOM   4799  O   VAL   599      12.166  13.219  12.393  1.00  0.00           O
ATOM   4800  N   ALA   600      11.750  13.700  14.559  1.00  0.00           N
ATOM   4801  CA  ALA   600      12.911  14.575  14.686  1.00  0.00           C
ATOM   4802  CB  ALA   600      12.823  15.369  15.985  1.00  0.00           C
ATOM   4803  C   ALA   600      14.224  13.805  14.619  1.00  0.00           C
ATOM   4804  O   ALA   600      15.234  14.337  14.148  1.00  0.00           O
ATOM   4805  N   ARG   601      14.257  12.583  15.132  1.00  0.00           N
ATOM   4806  CA  ARG   601      15.442  11.736  14.989  1.00  0.00           C
ATOM   4807  CB  ARG   601      15.685  10.953  16.273  1.00  0.00           C
ATOM   4808  CG  ARG   601      15.727  11.824  17.508  1.00  0.00           C
ATOM   4809  CD  ARG   601      17.151  12.063  17.953  1.00  0.00           C
ATOM   4810  NE  ARG   601      17.212  13.052  19.021  1.00  0.00           N
ATOM   4811  CZ  ARG   601      18.289  13.283  19.758  1.00  0.00           C
ATOM   4812  NH1 ARG   601      19.397  12.592  19.547  1.00  0.00           N
ATOM   4813  NH2 ARG   601      18.257  14.203  20.710  1.00  0.00           N
ATOM   4814  C   ARG   601      15.296  10.806  13.785  1.00  0.00           C
ATOM   4815  O   ARG   601      15.425   9.590  13.887  1.00  0.00           O
ATOM   4816  N   GLY   602      15.024  11.399  12.624  1.00  0.00           N
ATOM   4817  CA  GLY   602      14.695  10.648  11.432  1.00  0.00           C
ATOM   4818  C   GLY   602      15.636  10.921  10.273  1.00  0.00           C
ATOM   4819  O   GLY   602      16.627  11.647  10.390  1.00  0.00           O
ATOM   4820  N   LYS   603      15.294  10.314   9.135  1.00  0.00           N
ATOM   4821  CA  LYS   603      16.098  10.474   7.927  1.00  0.00           C
ATOM   4822  CB  LYS   603      15.760   9.361   6.934  1.00  0.00           C
ATOM   4823  CG  LYS   603      16.632   9.300   5.675  1.00  0.00           C
ATOM   4824  CD  LYS   603      18.116   9.486   5.949  1.00  0.00           C
ATOM   4825  CE  LYS   603      18.730   8.251   6.583  1.00  0.00           C
ATOM   4826  NZ  LYS   603      20.216   8.296   6.553  1.00  0.00           N
ATOM   4827  C   LYS   603      15.883  11.841   7.291  1.00  0.00           C
ATOM   4828  O   LYS   603      16.837  12.468   6.815  1.00  0.00           O
ATOM   4829  N   VAL   604      14.638  12.319   7.270  1.00  0.00           N
ATOM   4830  CA  VAL   604      14.326  13.591   6.630  1.00  0.00           C
ATOM   4831  CB  VAL   604      12.803  13.639   6.373  1.00  0.00           C
ATOM   4832  CG1 VAL   604      12.044  13.497   7.667  1.00  0.00           C
ATOM   4833  CG2 VAL   604      12.369  14.887   5.601  1.00  0.00           C
ATOM   4834  C   VAL   604      14.836  14.769   7.457  1.00  0.00           C
ATOM   4835  O   VAL   604      15.117  15.842   6.909  1.00  0.00           O
ATOM   4836  N   SER   605      15.039  14.572   8.759  1.00  0.00           N
ATOM   4837  CA  SER   605      15.459  15.670   9.618  1.00  0.00           C
ATOM   4838  CB  SER   605      15.206  15.303  11.074  1.00  0.00           C
ATOM   4839  OG  SER   605      15.694  16.303  11.947  1.00  0.00           O
ATOM   4840  C   SER   605      16.922  16.036   9.418  1.00  0.00           C
ATOM   4841  O   SER   605      17.321  17.163   9.730  1.00  0.00           O
ATOM   4842  N   GLU   606      17.733  15.114   8.906  1.00  0.00           N
ATOM   4843  CA  GLU   606      19.158  15.365   8.728  1.00  0.00           C
ATOM   4844  CB  GLU   606      19.978  14.255   9.412  1.00  0.00           C
ATOM   4845  CG  GLU   606      19.789  12.824   8.896  1.00  0.00           C
ATOM   4846  CD  GLU   606      20.724  12.462   7.749  1.00  0.00           C
ATOM   4847  OE1 GLU   606      20.518  11.409   7.118  1.00  0.00           O
ATOM   4848  OE2 GLU   606      21.680  13.223   7.492  1.00  0.00           O
ATOM   4849  C   GLU   606      19.576  15.508   7.274  1.00  0.00           C
ATOM   4850  O   GLU   606      20.518  16.248   6.982  1.00  0.00           O
ATOM   4851  N   GLY   607      18.906  14.824   6.350  1.00  0.00           N
ATOM   4852  CA  GLY   607      19.351  14.816   4.972  1.00  0.00           C
ATOM   4853  C   GLY   607      18.715  15.865   4.085  1.00  0.00           C
ATOM   4854  O   GLY   607      19.416  16.626   3.412  1.00  0.00           O
ATOM   4855  N   ILE   608      17.389  15.916   4.076  1.00  0.00           N
ATOM   4856  CA  ILE   608      16.660  16.758   3.137  1.00  0.00           C
ATOM   4857  CB  ILE   608      15.223  16.245   2.945  1.00  0.00           C
ATOM   4858  CG2 ILE   608      14.348  17.276   2.247  1.00  0.00           C
ATOM   4859  CG1 ILE   608      15.223  14.933   2.153  1.00  0.00           C
ATOM   4860  CD1 ILE   608      15.204  13.664   2.980  1.00  0.00           C
ATOM   4861  C   ILE   608      16.683  18.198   3.624  1.00  0.00           C
ATOM   4862  O   ILE   608      16.342  18.485   4.778  1.00  0.00           O
ATOM   4863  N   ASP   609      17.097  19.106   2.746  1.00  0.00           N
ATOM   4864  CA  ASP   609      17.177  20.528   3.046  1.00  0.00           C
ATOM   4865  CB  ASP   609      18.426  21.136   2.405  1.00  0.00           C
ATOM   4866  CG  ASP   609      18.790  22.494   2.980  1.00  0.00           C
ATOM   4867  OD1 ASP   609      17.969  23.428   2.908  1.00  0.00           O
ATOM   4868  OD2 ASP   609      19.923  22.633   3.486  1.00  0.00           O
ATOM   4869  C   ASP   609      15.909  21.197   2.526  1.00  0.00           C
ATOM   4870  O   ASP   609      15.571  21.060   1.345  1.00  0.00           O
ATOM   4871  N   PHE   610      15.212  21.914   3.407  1.00  0.00           N
ATOM   4872  CA  PHE   610      13.964  22.585   3.056  1.00  0.00           C
ATOM   4873  CB  PHE   610      12.973  22.509   4.206  1.00  0.00           C
ATOM   4874  CG  PHE   610      12.529  21.121   4.524  1.00  0.00           C
ATOM   4875  CD1 PHE   610      11.883  20.355   3.568  1.00  0.00           C
ATOM   4876  CE1 PHE   610      11.471  19.071   3.855  1.00  0.00           C
ATOM   4877  CZ  PHE   610      11.704  18.542   5.102  1.00  0.00           C
ATOM   4878  CE2 PHE   610      12.348  19.293   6.064  1.00  0.00           C
ATOM   4879  CD2 PHE   610      12.758  20.576   5.773  1.00  0.00           C
ATOM   4880  C   PHE   610      14.273  24.027   2.667  1.00  0.00           C
ATOM   4881  O   PHE   610      14.258  24.943   3.483  1.00  0.00           O
ATOM   4882  N   VAL   611      14.529  24.220   1.375  1.00  0.00           N
ATOM   4883  CA  VAL   611      14.768  25.534   0.788  1.00  0.00           C
ATOM   4884  CB  VAL   611      15.479  25.391  -0.578  1.00  0.00           C
ATOM   4885  CG1 VAL   611      14.533  24.843  -1.637  1.00  0.00           C
ATOM   4886  CG2 VAL   611      16.231  26.665  -1.014  1.00  0.00           C
ATOM   4887  C   VAL   611      13.410  26.229   0.688  1.00  0.00           C
ATOM   4888  O   VAL   611      12.377  25.594   0.932  1.00  0.00           O
ATOM   4889  N   HIE   612      13.412  27.532   0.363  1.00  0.00           N
ATOM   4890  CA  HIE   612      12.233  28.398   0.402  1.00  0.00           C
ATOM   4891  CB  HIE   612      12.592  29.789  -0.123  1.00  0.00           C
ATOM   4892  CG  HIE   612      13.084  29.798  -1.535  1.00  0.00           C
ATOM   4893  ND1 HIE   612      14.386  29.500  -1.868  1.00  0.00           N
ATOM   4894  CE1 HIE   612      14.536  29.597  -3.176  1.00  0.00           C
ATOM   4895  NE2 HIE   612      13.377  29.949  -3.703  1.00  0.00           N
ATOM   4896  CD2 HIE   612      12.452  30.084  -2.696  1.00  0.00           C
ATOM   4897  C   HIE   612      11.058  27.843  -0.396  1.00  0.00           C
ATOM   4898  O   HIE   612      11.231  27.138  -1.390  1.00  0.00           O
ATOM   4899  N   HIE   613       9.860  28.126   0.117  1.00  0.00           N
ATOM   4900  CA  HIE   613       8.535  27.627  -0.263  1.00  0.00           C
ATOM   4901  CB  HIE   613       8.076  28.153  -1.648  1.00  0.00           C
ATOM   4902  CG  HIE   613       8.504  27.341  -2.834  1.00  0.00           C
ATOM   4903  ND1 HIE   613       7.887  26.164  -3.203  1.00  0.00           N
ATOM   4904  CE1 HIE   613       8.453  25.695  -4.299  1.00  0.00           C
ATOM   4905  NE2 HIE   613       9.390  26.542  -4.677  1.00  0.00           N
ATOM   4906  CD2 HIE   613       9.426  27.592  -3.795  1.00  0.00           C
ATOM   4907  C   HIE   613       8.391  26.109  -0.149  1.00  0.00           C
ATOM   4908  O   HIE   613       7.378  25.558  -0.585  1.00  0.00           O
ATOM   4909  N   TYR   614       9.357  25.417   0.454  1.00  0.00           N
ATOM   4910  CA  TYR   614       9.155  24.086   1.018  1.00  0.00           C
ATOM   4911  CB  TYR   614      10.093  23.040   0.418  1.00  0.00           C
ATOM   4912  CG  TYR   614      10.119  22.982  -1.082  1.00  0.00           C
ATOM   4913  CD1 TYR   614       9.043  22.486  -1.795  1.00  0.00           C
ATOM   4914  CE1 TYR   614       9.069  22.427  -3.171  1.00  0.00           C
ATOM   4915  CZ  TYR   614      10.186  22.858  -3.845  1.00  0.00           C
ATOM   4916  OH  TYR   614      10.220  22.803  -5.217  1.00  0.00           O
ATOM   4917  CE2 TYR   614      11.273  23.348  -3.160  1.00  0.00           C
ATOM   4918  CD2 TYR   614      11.234  23.402  -1.786  1.00  0.00           C
ATOM   4919  C   TYR   614       9.405  24.219   2.511  1.00  0.00           C
ATOM   4920  O   TYR   614      10.548  24.395   2.938  1.00  0.00           O
ATOM   4921  N   GLY   615       8.349  24.132   3.303  1.00  0.00           N
ATOM   4922  CA  GLY   615       8.523  24.358   4.718  1.00  0.00           C
ATOM   4923  C   GLY   615       8.717  25.819   5.056  1.00  0.00           C
ATOM   4924  O   GLY   615       9.805  26.231   5.469  1.00  0.00           O
ATOM   4925  N   ARG   616       7.678  26.625   4.842  1.00  0.00           N
ATOM   4926  CA  ARG   616       7.693  27.984   5.367  1.00  0.00           C
ATOM   4927  CB  ARG   616       6.534  28.787   4.792  1.00  0.00           C
ATOM   4928  CG  ARG   616       6.654  29.081   3.317  1.00  0.00           C
ATOM   4929  CD  ARG   616       7.887  29.872   2.986  1.00  0.00           C
ATOM   4930  NE  ARG   616       7.763  30.507   1.679  1.00  0.00           N
ATOM   4931  CZ  ARG   616       8.769  31.084   1.035  1.00  0.00           C
ATOM   4932  NH1 ARG   616       9.972  31.105   1.582  1.00  0.00           N
ATOM   4933  NH2 ARG   616       8.574  31.640  -0.148  1.00  0.00           N
ATOM   4934  C   ARG   616       7.633  27.971   6.886  1.00  0.00           C
ATOM   4935  O   ARG   616       8.289  28.782   7.542  1.00  0.00           O
ATOM   4936  N   ALA   617       6.863  27.060   7.460  1.00  0.00           N
ATOM   4937  CA  ALA   617       6.834  26.851   8.896  1.00  0.00           C
ATOM   4938  CB  ALA   617       5.405  26.873   9.433  1.00  0.00           C
ATOM   4939  C   ALA   617       7.485  25.519   9.229  1.00  0.00           C
ATOM   4940  O   ALA   617       7.420  24.568   8.451  1.00  0.00           O
ATOM   4941  N   VAL   618       8.131  25.466  10.388  1.00  0.00           N
ATOM   4942  CA  VAL   618       8.671  24.232  10.937  1.00  0.00           C
ATOM   4943  CB  VAL   618      10.207  24.190  10.896  1.00  0.00           C
ATOM   4944  CG1 VAL   618      10.709  23.004  11.678  1.00  0.00           C
ATOM   4945  CG2 VAL   618      10.693  24.103   9.472  1.00  0.00           C
ATOM   4946  C   VAL   618       8.171  24.128  12.365  1.00  0.00           C
ATOM   4947  O   VAL   618       8.493  24.978  13.201  1.00  0.00           O
ATOM   4948  N   ILE   619       7.378  23.103  12.644  1.00  0.00           N
ATOM   4949  CA  ILE   619       6.678  22.978  13.914  1.00  0.00           C
ATOM   4950  CB  ILE   619       5.180  22.716  13.704  1.00  0.00           C
ATOM   4951  CG2 ILE   619       4.475  22.577  15.033  1.00  0.00           C
ATOM   4952  CG1 ILE   619       4.557  23.840  12.880  1.00  0.00           C
ATOM   4953  CD1 ILE   619       3.086  23.684  12.654  1.00  0.00           C
ATOM   4954  C   ILE   619       7.322  21.851  14.699  1.00  0.00           C
ATOM   4955  O   ILE   619       7.327  20.699  14.255  1.00  0.00           O
ATOM   4956  N   MET   620       7.876  22.179  15.860  1.00  0.00           N
ATOM   4957  CA  MET   620       8.432  21.179  16.758  1.00  0.00           C
ATOM   4958  CB  MET   620       9.658  21.720  17.486  1.00  0.00           C
ATOM   4959  CG  MET   620      10.838  21.985  16.595  1.00  0.00           C
ATOM   4960  SD  MET   620      11.415  20.466  15.841  1.00  0.00           S
ATOM   4961  CE  MET   620      11.712  19.448  17.280  1.00  0.00           C
ATOM   4962  C   MET   620       7.360  20.776  17.758  1.00  0.00           C
ATOM   4963  O   MET   620       6.962  21.583  18.600  1.00  0.00           O
ATOM   4964  N   PHE   621       6.905  19.534  17.679  1.00  0.00           N
ATOM   4965  CA  PHE   621       5.846  19.053  18.561  1.00  0.00           C
ATOM   4966  CB  PHE   621       4.940  18.082  17.819  1.00  0.00           C
ATOM   4967  CG  PHE   621       3.852  18.754  17.052  1.00  0.00           C
ATOM   4968  CD1 PHE   621       2.862  19.455  17.710  1.00  0.00           C
ATOM   4969  CE1 PHE   621       1.862  20.084  17.009  1.00  0.00           C
ATOM   4970  CZ  PHE   621       1.844  20.017  15.639  1.00  0.00           C
ATOM   4971  CE2 PHE   621       2.823  19.327  14.971  1.00  0.00           C
ATOM   4972  CD2 PHE   621       3.822  18.703  15.674  1.00  0.00           C
ATOM   4973  C   PHE   621       6.439  18.418  19.816  1.00  0.00           C
ATOM   4974  O   PHE   621       6.243  17.243  20.111  1.00  0.00           O
ATOM   4975  N   GLY   622       7.166  19.232  20.558  1.00  0.00           N
ATOM   4976  CA  GLY   622       7.824  18.793  21.767  1.00  0.00           C
ATOM   4977  C   GLY   622       9.337  18.851  21.640  1.00  0.00           C
ATOM   4978  O   GLY   622       9.901  18.968  20.550  1.00  0.00           O
ATOM   4979  N   VAL   623       9.999  18.774  22.789  1.00  0.00           N
ATOM   4980  CA  VAL   623      11.455  18.777  22.827  1.00  0.00           C
ATOM   4981  CB  VAL   623      11.984  19.179  24.209  1.00  0.00           C
ATOM   4982  CG1 VAL   623      13.467  19.383  24.144  1.00  0.00           C
ATOM   4983  CG2 VAL   623      11.297  20.426  24.701  1.00  0.00           C
ATOM   4984  C   VAL   623      11.930  17.384  22.439  1.00  0.00           C
ATOM   4985  O   VAL   623      11.576  16.406  23.109  1.00  0.00           O
ATOM   4986  N   PRO   624      12.720  17.240  21.385  1.00  0.00           N
ATOM   4987  CD  PRO   624      13.262  18.312  20.539  1.00  0.00           C
ATOM   4988  CG  PRO   624      14.146  17.578  19.583  1.00  0.00           C
ATOM   4989  CB  PRO   624      13.617  16.206  19.484  1.00  0.00           C
ATOM   4990  CA  PRO   624      13.091  15.902  20.887  1.00  0.00           C
ATOM   4991  C   PRO   624      14.142  15.194  21.733  1.00  0.00           C
ATOM   4992  O   PRO   624      15.298  15.022  21.357  1.00  0.00           O
ATOM   4993  N   TYR   625      13.732  14.759  22.918  1.00  0.00           N
ATOM   4994  CA  TYR   625      14.636  14.042  23.799  1.00  0.00           C
ATOM   4995  CB  TYR   625      14.084  13.991  25.219  1.00  0.00           C
ATOM   4996  CG  TYR   625      14.317  15.247  26.013  1.00  0.00           C
ATOM   4997  CD1 TYR   625      15.573  15.561  26.493  1.00  0.00           C
ATOM   4998  CE1 TYR   625      15.785  16.704  27.223  1.00  0.00           C
ATOM   4999  CZ  TYR   625      14.734  17.544  27.483  1.00  0.00           C
ATOM   5000  OH  TYR   625      14.938  18.685  28.212  1.00  0.00           O
ATOM   5001  CE2 TYR   625      13.479  17.252  27.028  1.00  0.00           C
ATOM   5002  CD2 TYR   625      13.275  16.110  26.295  1.00  0.00           C
ATOM   5003  C   TYR   625      14.858  12.623  23.298  1.00  0.00           C
ATOM   5004  O   TYR   625      14.015  12.041  22.613  1.00  0.00           O
ATOM   5005  N   VAL   626      16.010  12.066  23.656  1.00  0.00           N
ATOM   5006  CA  VAL   626      16.271  10.645  23.478  1.00  0.00           C
ATOM   5007  CB  VAL   626      17.777  10.345  23.493  1.00  0.00           C
ATOM   5008  CG1 VAL   626      18.370  10.629  22.142  1.00  0.00           C
ATOM   5009  CG2 VAL   626      18.461  11.205  24.528  1.00  0.00           C
ATOM   5010  C   VAL   626      15.544   9.888  24.578  1.00  0.00           C
ATOM   5011  O   VAL   626      14.990  10.498  25.495  1.00  0.00           O
ATOM   5012  N   TYR   627      15.490   8.565  24.467  1.00  0.00           N
ATOM   5013  CA  TYR   627      14.917   7.752  25.532  1.00  0.00           C
ATOM   5014  CB  TYR   627      14.752   6.307  25.078  1.00  0.00           C
ATOM   5015  CG  TYR   627      14.199   5.395  26.145  1.00  0.00           C
ATOM   5016  CD1 TYR   627      13.090   5.761  26.892  1.00  0.00           C
ATOM   5017  CE1 TYR   627      12.580   4.929  27.869  1.00  0.00           C
ATOM   5018  CZ  TYR   627      13.182   3.712  28.106  1.00  0.00           C
ATOM   5019  OH  TYR   627      12.679   2.879  29.077  1.00  0.00           O
ATOM   5020  CE2 TYR   627      14.282   3.324  27.377  1.00  0.00           C
ATOM   5021  CD2 TYR   627      14.785   4.164  26.401  1.00  0.00           C
ATOM   5022  C   TYR   627      15.819   7.840  26.754  1.00  0.00           C
ATOM   5023  O   TYR   627      16.905   7.255  26.779  1.00  0.00           O
ATOM   5024  N   THR   628      15.374   8.574  27.770  1.00  0.00           N
ATOM   5025  CA  THR   628      16.207   8.898  28.917  1.00  0.00           C
ATOM   5026  CB  THR   628      15.753  10.213  29.545  1.00  0.00           C
ATOM   5027  CG2 THR   628      15.803  11.334  28.541  1.00  0.00           C
ATOM   5028  OG1 THR   628      14.416  10.070  30.033  1.00  0.00           O
ATOM   5029  C   THR   628      16.210   7.825  29.989  1.00  0.00           C
ATOM   5030  O   THR   628      16.576   8.121  31.129  1.00  0.00           O
ATOM   5031  N   GLN   629      15.812   6.594  29.674  1.00  0.00           N
ATOM   5032  CA  GLN   629      15.903   5.504  30.636  1.00  0.00           C
ATOM   5033  CB  GLN   629      14.535   5.197  31.239  1.00  0.00           C
ATOM   5034  CG  GLN   629      14.010   6.318  32.106  1.00  0.00           C
ATOM   5035  CD  GLN   629      12.630   6.040  32.640  1.00  0.00           C
ATOM   5036  OE1 GLN   629      11.866   5.276  32.053  1.00  0.00           O
ATOM   5037  NE2 GLN   629      12.295   6.656  33.767  1.00  0.00           N
ATOM   5038  C   GLN   629      16.507   4.255  30.015  1.00  0.00           C
ATOM   5039  O   GLN   629      16.332   3.157  30.550  1.00  0.00           O
ATOM   5040  N   SER   630      17.215   4.398  28.900  1.00  0.00           N
ATOM   5041  CA  SER   630      17.964   3.289  28.335  1.00  0.00           C
ATOM   5042  CB  SER   630      18.321   3.560  26.877  1.00  0.00           C
ATOM   5043  OG  SER   630      19.560   4.234  26.787  1.00  0.00           O
ATOM   5044  C   SER   630      19.229   3.071  29.146  1.00  0.00           C
ATOM   5045  O   SER   630      19.870   4.029  29.587  1.00  0.00           O
ATOM   5046  N   ARG   631      19.593   1.803  29.332  1.00  0.00           N
ATOM   5047  CA  ARG   631      20.723   1.449  30.183  1.00  0.00           C
ATOM   5048  CB  ARG   631      20.703  -0.050  30.465  1.00  0.00           C
ATOM   5049  CG  ARG   631      19.478  -0.501  31.232  1.00  0.00           C
ATOM   5050  CD  ARG   631      19.439   0.147  32.595  1.00  0.00           C
ATOM   5051  NE  ARG   631      20.673  -0.084  33.335  1.00  0.00           N
ATOM   5052  CZ  ARG   631      20.806  -0.990  34.296  1.00  0.00           C
ATOM   5053  NH1 ARG   631      19.775  -1.744  34.643  1.00  0.00           N
ATOM   5054  NH2 ARG   631      21.970  -1.137  34.917  1.00  0.00           N
ATOM   5055  C   ARG   631      22.067   1.849  29.593  1.00  0.00           C
ATOM   5056  O   ARG   631      23.052   1.898  30.333  1.00  0.00           O
ATOM   5057  N   ILE   632      22.137   2.133  28.296  1.00  0.00           N
ATOM   5058  CA  ILE   632      23.366   2.664  27.720  1.00  0.00           C
ATOM   5059  CB  ILE   632      23.392   2.417  26.200  1.00  0.00           C
ATOM   5060  CG2 ILE   632      24.567   3.128  25.559  1.00  0.00           C
ATOM   5061  CG1 ILE   632      23.471   0.923  25.911  1.00  0.00           C
ATOM   5062  CD1 ILE   632      23.432   0.602  24.440  1.00  0.00           C
ATOM   5063  C   ILE   632      23.509   4.141  28.047  1.00  0.00           C
[truncated: 105,892 more chars]
