# Supplementary material for: Translocation mechanism of xeroderma pigmentosum group D protein on single-stranded DNA and genetic disease etiology
Source: Nat Commun. 2025 Nov 28;16:11703. doi: 10.1038/s41467-025-66834-1 (PMC12753804; doi:10.1038/s41467-025-66834-1)
Supplement: Supplementary file 3 — Supplementary Data 1 [file 41467_2025_66834_MOESM3_ESM.zip › Initial_and_final_structures/DinG_APO_final.pdb.txt]

ATOM      1  N   MET X   1      34.669  26.059 -13.415  0.00  0.00           N
ATOM      2  CA  MET X   1      34.224  24.860 -12.818  0.00  0.00           C
ATOM      3  CB  MET X   1      35.375  24.156 -12.076  0.00  0.00           C
ATOM      4  CG  MET X   1      34.876  22.892 -11.302  0.00  0.00           C
ATOM      5  SD  MET X   1      34.316  23.089  -9.619  0.00  0.00           S
ATOM      6  CE  MET X   1      33.969  21.384  -9.114  0.00  0.00           C
ATOM      7  C   MET X   1      33.131  25.270 -11.805  0.00  0.00           C
ATOM      8  O   MET X   1      33.474  26.141 -11.013  0.00  0.00           O
ATOM      9  N   ALA X   2      31.982  24.660 -11.765  0.00  0.00           N
ATOM     10  CA  ALA X   2      30.905  24.911 -10.828  0.00  0.00           C
ATOM     11  CB  ALA X   2      30.307  23.466 -10.477  0.00  0.00           C
ATOM     12  C   ALA X   2      29.921  25.943 -11.300  0.00  0.00           C
ATOM     13  O   ALA X   2      29.885  26.150 -12.479  0.00  0.00           O
ATOM     14  N   LEU X   3      29.192  26.534 -10.345  0.00  0.00           N
ATOM     15  CA  LEU X   3      28.066  27.447 -10.494  0.00  0.00           C
ATOM     16  CB  LEU X   3      27.276  27.478  -9.124  0.00  0.00           C
ATOM     17  CG  LEU X   3      25.938  28.085  -9.203  0.00  0.00           C
ATOM     18  CD1 LEU X   3      25.028  27.324 -10.131  0.00  0.00           C
ATOM     19  CD2 LEU X   3      25.254  28.097  -7.771  0.00  0.00           C
ATOM     20  C   LEU X   3      28.517  28.909 -10.877  0.00  0.00           C
ATOM     21  O   LEU X   3      28.282  29.866 -10.105  0.00  0.00           O
ATOM     22  N   THR X   4      29.016  29.027 -12.106  0.00  0.00           N
ATOM     23  CA  THR X   4      29.551  30.305 -12.617  0.00  0.00           C
ATOM     24  CB  THR X   4      30.473  30.073 -13.817  0.00  0.00           C
ATOM     25  CG2 THR X   4      31.538  29.074 -13.576  0.00  0.00           C
ATOM     26  OG1 THR X   4      29.727  29.571 -14.849  0.00  0.00           O
ATOM     27  C   THR X   4      28.394  31.344 -13.045  0.00  0.00           C
ATOM     28  O   THR X   4      27.207  30.950 -13.223  0.00  0.00           O
ATOM     29  N   ALA X   5      28.673  32.578 -13.220  0.00  0.00           N
ATOM     30  CA  ALA X   5      27.808  33.613 -13.746  0.00  0.00           C
ATOM     31  CB  ALA X   5      28.493  34.969 -13.615  0.00  0.00           C
ATOM     32  C   ALA X   5      27.287  33.279 -15.134  0.00  0.00           C
ATOM     33  O   ALA X   5      26.108  33.462 -15.365  0.00  0.00           O
ATOM     34  N   ALA X   6      28.071  32.671 -16.081  0.00  0.00           N
ATOM     35  CA  ALA X   6      27.536  32.199 -17.358  0.00  0.00           C
ATOM     36  CB  ALA X   6      28.716  31.912 -18.289  0.00  0.00           C
ATOM     37  C   ALA X   6      26.516  31.030 -17.261  0.00  0.00           C
ATOM     38  O   ALA X   6      25.717  30.796 -18.161  0.00  0.00           O
ATOM     39  N   LEU X   7      26.540  30.301 -16.188  0.00  0.00           N
ATOM     40  CA  LEU X   7      25.635  29.185 -15.957  0.00  0.00           C
ATOM     41  CB  LEU X   7      26.352  28.011 -15.199  0.00  0.00           C
ATOM     42  CG  LEU X   7      25.645  26.653 -15.135  0.00  0.00           C
ATOM     43  CD1 LEU X   7      25.614  26.026 -16.507  0.00  0.00           C
ATOM     44  CD2 LEU X   7      26.288  25.624 -14.152  0.00  0.00           C
ATOM     45  C   LEU X   7      24.268  29.730 -15.265  0.00  0.00           C
ATOM     46  O   LEU X   7      23.147  29.600 -15.786  0.00  0.00           O
ATOM     47  N   LYS X   8      24.404  30.654 -14.258  0.00  0.00           N
ATOM     48  CA  LYS X   8      23.306  31.358 -13.674  0.00  0.00           C
ATOM     49  CB  LYS X   8      23.869  32.191 -12.444  0.00  0.00           C
ATOM     50  CG  LYS X   8      24.151  31.128 -11.369  0.00  0.00           C
ATOM     51  CD  LYS X   8      24.772  31.805 -10.134  0.00  0.00           C
ATOM     52  CE  LYS X   8      26.189  32.350 -10.405  0.00  0.00           C
ATOM     53  NZ  LYS X   8      26.697  32.972  -9.169  0.00  0.00           N
ATOM     54  C   LYS X   8      22.525  32.311 -14.577  0.00  0.00           C
ATOM     55  O   LYS X   8      21.270  32.308 -14.518  0.00  0.00           O
ATOM     56  N   ALA X   9      23.203  32.953 -15.487  0.00  0.00           N
ATOM     57  CA  ALA X   9      22.613  33.750 -16.622  0.00  0.00           C
ATOM     58  CB  ALA X   9      23.808  34.271 -17.409  0.00  0.00           C
ATOM     59  C   ALA X   9      21.648  32.873 -17.464  0.00  0.00           C
ATOM     60  O   ALA X   9      20.529  33.296 -17.736  0.00  0.00           O
ATOM     61  N   GLN X  10      22.061  31.649 -17.896  0.00  0.00           N
ATOM     62  CA  GLN X  10      21.182  30.725 -18.654  0.00  0.00           C
ATOM     63  CB  GLN X  10      22.060  29.624 -19.248  0.00  0.00           C
ATOM     64  CG  GLN X  10      21.489  28.369 -19.825  0.00  0.00           C
ATOM     65  CD  GLN X  10      20.623  28.731 -21.028  0.00  0.00           C
ATOM     66  OE1 GLN X  10      20.969  28.551 -22.228  0.00  0.00           O
ATOM     67  NE2 GLN X  10      19.449  29.238 -20.930  0.00  0.00           N
ATOM     68  C   GLN X  10      19.996  30.222 -17.754  0.00  0.00           C
ATOM     69  O   GLN X  10      18.931  30.193 -18.211  0.00  0.00           O
ATOM     70  N   ILE X  11      20.272  29.874 -16.505  0.00  0.00           N
ATOM     71  CA  ILE X  11      19.239  29.468 -15.573  0.00  0.00           C
ATOM     72  CB  ILE X  11      19.781  29.135 -14.184  0.00  0.00           C
ATOM     73  CG2 ILE X  11      18.691  28.760 -13.106  0.00  0.00           C
ATOM     74  CG1 ILE X  11      20.794  27.937 -14.187  0.00  0.00           C
ATOM     75  CD1 ILE X  11      21.606  27.700 -12.891  0.00  0.00           C
ATOM     76  C   ILE X  11      18.155  30.537 -15.496  0.00  0.00           C
ATOM     77  O   ILE X  11      16.952  30.204 -15.677  0.00  0.00           O
ATOM     78  N   ALA X  12      18.419  31.783 -15.432  0.00  0.00           N
ATOM     79  CA  ALA X  12      17.464  32.877 -15.410  0.00  0.00           C
ATOM     80  CB  ALA X  12      18.244  34.179 -15.115  0.00  0.00           C
ATOM     81  C   ALA X  12      16.690  32.898 -16.668  0.00  0.00           C
ATOM     82  O   ALA X  12      15.442  32.903 -16.685  0.00  0.00           O
ATOM     83  N   ALA X  13      17.348  32.908 -17.834  0.00  0.00           N
ATOM     84  CA  ALA X  13      16.853  32.880 -19.185  0.00  0.00           C
ATOM     85  CB  ALA X  13      18.014  33.111 -20.117  0.00  0.00           C
ATOM     86  C   ALA X  13      15.944  31.708 -19.648  0.00  0.00           C
ATOM     87  O   ALA X  13      15.024  31.968 -20.483  0.00  0.00           O
ATOM     88  N   TRP X  14      16.073  30.553 -18.994  0.00  0.00           N
ATOM     89  CA  TRP X  14      15.054  29.455 -19.104  0.00  0.00           C
ATOM     90  CB  TRP X  14      15.606  27.993 -18.891  0.00  0.00           C
ATOM     91  CG  TRP X  14      16.584  27.420 -19.855  0.00  0.00           C
ATOM     92  CD1 TRP X  14      16.559  27.621 -21.189  0.00  0.00           C
ATOM     93  NE1 TRP X  14      17.464  26.720 -21.767  0.00  0.00           N
ATOM     94  CE2 TRP X  14      18.080  25.956 -20.818  0.00  0.00           C
ATOM     95  CZ2 TRP X  14      19.026  24.910 -20.893  0.00  0.00           C
ATOM     96  CH2 TRP X  14      19.563  24.302 -19.741  0.00  0.00           C
ATOM     97  CZ3 TRP X  14      19.022  24.740 -18.502  0.00  0.00           C
ATOM     98  CE3 TRP X  14      18.155  25.831 -18.473  0.00  0.00           C
ATOM     99  CD2 TRP X  14      17.590  26.384 -19.595  0.00  0.00           C
ATOM    100  C   TRP X  14      13.880  29.720 -18.084  0.00  0.00           C
ATOM    101  O   TRP X  14      12.760  29.543 -18.452  0.00  0.00           O
ATOM    102  N   TYR X  15      14.191  30.202 -16.848  0.00  0.00           N
ATOM    103  CA  TYR X  15      13.154  30.548 -15.902  0.00  0.00           C
ATOM    104  CB  TYR X  15      13.795  31.006 -14.568  0.00  0.00           C
ATOM    105  CG  TYR X  15      12.940  31.693 -13.575  0.00  0.00           C
ATOM    106  CD1 TYR X  15      11.728  31.041 -13.143  0.00  0.00           C
ATOM    107  CE1 TYR X  15      10.747  31.717 -12.324  0.00  0.00           C
ATOM    108  CZ  TYR X  15      11.048  33.019 -11.859  0.00  0.00           C
ATOM    109  OH  TYR X  15      10.206  33.786 -11.045  0.00  0.00           O
ATOM    110  CE2 TYR X  15      12.197  33.620 -12.296  0.00  0.00           C
ATOM    111  CD2 TYR X  15      13.125  33.019 -13.171  0.00  0.00           C
ATOM    112  C   TYR X  15      12.209  31.632 -16.504  0.00  0.00           C
ATOM    113  O   TYR X  15      10.986  31.596 -16.325  0.00  0.00           O
ATOM    114  N   LYS X  16      12.793  32.595 -17.219  0.00  0.00           N
ATOM    115  CA  LYS X  16      12.164  33.694 -17.954  0.00  0.00           C
ATOM    116  CB  LYS X  16      13.190  34.667 -18.402  0.00  0.00           C
ATOM    117  CG  LYS X  16      13.648  35.576 -17.274  0.00  0.00           C
ATOM    118  CD  LYS X  16      12.661  36.755 -17.000  0.00  0.00           C
ATOM    119  CE  LYS X  16      13.208  37.806 -15.991  0.00  0.00           C
ATOM    120  NZ  LYS X  16      12.369  39.010 -15.854  0.00  0.00           N
ATOM    121  C   LYS X  16      11.191  33.230 -19.107  0.00  0.00           C
ATOM    122  O   LYS X  16      10.380  34.065 -19.609  0.00  0.00           O
ATOM    123  N   ALA X  17      11.400  32.006 -19.605  0.00  0.00           N
ATOM    124  CA  ALA X  17      10.744  31.400 -20.740  0.00  0.00           C
ATOM    125  CB  ALA X  17      11.657  30.388 -21.395  0.00  0.00           C
ATOM    126  C   ALA X  17       9.397  30.754 -20.483  0.00  0.00           C
ATOM    127  O   ALA X  17       8.642  30.431 -21.427  0.00  0.00           O
ATOM    128  N   LEU X  18       9.040  30.583 -19.198  0.00  0.00           N
ATOM    129  CA  LEU X  18       7.757  29.936 -18.724  0.00  0.00           C
ATOM    130  CB  LEU X  18       7.926  29.553 -17.201  0.00  0.00           C
ATOM    131  CG  LEU X  18       9.183  28.563 -17.042  0.00  0.00           C
ATOM    132  CD1 LEU X  18       9.363  28.267 -15.554  0.00  0.00           C
ATOM    133  CD2 LEU X  18       9.077  27.235 -17.760  0.00  0.00           C
ATOM    134  C   LEU X  18       6.552  30.764 -18.963  0.00  0.00           C
ATOM    135  O   LEU X  18       5.589  30.324 -19.574  0.00  0.00           O
ATOM    136  N   GLN X  19       6.697  32.015 -18.616  0.00  0.00           N
ATOM    137  CA  GLN X  19       5.664  32.972 -18.985  0.00  0.00           C
ATOM    138  CB  GLN X  19       5.875  34.344 -18.342  0.00  0.00           C
ATOM    139  CG  GLN X  19       7.066  35.108 -18.878  0.00  0.00           C
ATOM    140  CD  GLN X  19       7.456  36.205 -17.973  0.00  0.00           C
ATOM    141  OE1 GLN X  19       8.609  36.248 -17.557  0.00  0.00           O
ATOM    142  NE2 GLN X  19       6.548  37.070 -17.582  0.00  0.00           N
ATOM    143  C   GLN X  19       5.413  33.069 -20.494  0.00  0.00           C
ATOM    144  O   GLN X  19       4.359  33.415 -20.939  0.00  0.00           O
ATOM    145  N   GLU X  20       6.380  32.697 -21.381  0.00  0.00           N
ATOM    146  CA  GLU X  20       6.218  32.714 -22.809  0.00  0.00           C
ATOM    147  CB  GLU X  20       7.577  32.989 -23.575  0.00  0.00           C
ATOM    148  CG  GLU X  20       8.319  34.191 -23.013  0.00  0.00           C
ATOM    149  CD  GLU X  20       7.583  35.528 -23.067  0.00  0.00           C
ATOM    150  OE1 GLU X  20       7.961  36.255 -22.141  0.00  0.00           O
ATOM    151  OE2 GLU X  20       6.801  35.816 -23.940  0.00  0.00           O
ATOM    152  C   GLU X  20       5.466  31.442 -23.342  0.00  0.00           C
ATOM    153  O   GLU X  20       4.876  31.478 -24.442  0.00  0.00           O
ATOM    154  N   GLN X  21       5.602  30.273 -22.616  0.00  0.00           N
ATOM    155  CA  GLN X  21       5.307  28.897 -23.166  0.00  0.00           C
ATOM    156  CB  GLN X  21       6.638  28.167 -23.271  0.00  0.00           C
ATOM    157  CG  GLN X  21       6.743  26.810 -24.008  0.00  0.00           C
ATOM    158  CD  GLN X  21       6.732  26.939 -25.535  0.00  0.00           C
ATOM    159  OE1 GLN X  21       5.675  26.809 -26.203  0.00  0.00           O
ATOM    160  NE2 GLN X  21       7.833  27.362 -26.226  0.00  0.00           N
ATOM    161  C   GLN X  21       4.358  28.048 -22.289  0.00  0.00           C
ATOM    162  O   GLN X  21       3.658  27.213 -22.787  0.00  0.00           O
ATOM    163  N   ILE X  22       4.202  28.349 -20.986  0.00  0.00           N
ATOM    164  CA  ILE X  22       3.531  27.430 -20.031  0.00  0.00           C
ATOM    165  CB  ILE X  22       4.479  27.240 -18.864  0.00  0.00           C
ATOM    166  CG2 ILE X  22       3.719  26.328 -17.883  0.00  0.00           C
ATOM    167  CG1 ILE X  22       5.806  26.512 -19.434  0.00  0.00           C
ATOM    168  CD1 ILE X  22       5.734  25.232 -20.323  0.00  0.00           C
ATOM    169  C   ILE X  22       2.151  28.100 -19.735  0.00  0.00           C
ATOM    170  O   ILE X  22       2.160  29.173 -19.171  0.00  0.00           O
ATOM    171  N   PRO X  23       1.017  27.477 -20.030  0.00  0.00           N
ATOM    172  CD  PRO X  23       0.875  26.378 -20.968  0.00  0.00           C
ATOM    173  CG  PRO X  23      -0.594  26.444 -21.459  0.00  0.00           C
ATOM    174  CB  PRO X  23      -1.262  27.263 -20.318  0.00  0.00           C
ATOM    175  CA  PRO X  23      -0.245  28.093 -19.618  0.00  0.00           C
ATOM    176  C   PRO X  23      -0.424  28.500 -18.205  0.00  0.00           C
ATOM    177  O   PRO X  23      -0.047  27.835 -17.250  0.00  0.00           O
ATOM    178  N   ASP X  24      -0.927  29.743 -18.097  0.00  0.00           N
ATOM    179  CA  ASP X  24      -1.258  30.451 -16.867  0.00  0.00           C
ATOM    180  CB  ASP X  24      -2.462  29.803 -16.214  0.00  0.00           C
ATOM    181  CG  ASP X  24      -3.043  30.741 -15.145  0.00  0.00           C
ATOM    182  OD1 ASP X  24      -3.224  31.946 -15.505  0.00  0.00           O
ATOM    183  OD2 ASP X  24      -3.296  30.371 -13.984  0.00  0.00           O
ATOM    184  C   ASP X  24      -0.093  30.665 -15.816  0.00  0.00           C
ATOM    185  O   ASP X  24      -0.255  30.990 -14.623  0.00  0.00           O
ATOM    186  N   PHE X  25       1.156  30.322 -16.269  0.00  0.00           N
ATOM    187  CA  PHE X  25       2.311  30.572 -15.431  0.00  0.00           C
ATOM    188  CB  PHE X  25       3.502  29.837 -16.001  0.00  0.00           C
ATOM    189  CG  PHE X  25       4.685  30.027 -15.096  0.00  0.00           C
ATOM    190  CD1 PHE X  25       4.784  29.054 -14.155  0.00  0.00           C
ATOM    191  CE1 PHE X  25       5.770  29.134 -13.151  0.00  0.00           C
ATOM    192  CZ  PHE X  25       6.732  30.164 -13.181  0.00  0.00           C
ATOM    193  CE2 PHE X  25       6.523  31.154 -14.187  0.00  0.00           C
ATOM    194  CD2 PHE X  25       5.587  31.076 -15.204  0.00  0.00           C
ATOM    195  C   PHE X  25       2.542  32.068 -15.276  0.00  0.00           C
ATOM    196  O   PHE X  25       2.596  32.916 -16.168  0.00  0.00           O
ATOM    197  N   ILE X  26       2.864  32.468 -14.013  0.00  0.00           N
ATOM    198  CA  ILE X  26       3.229  33.843 -13.562  0.00  0.00           C
ATOM    199  CB  ILE X  26       2.073  34.408 -12.709  0.00  0.00           C
ATOM    200  CG2 ILE X  26       1.606  33.590 -11.521  0.00  0.00           C
ATOM    201  CG1 ILE X  26       2.495  35.800 -12.170  0.00  0.00           C
ATOM    202  CD1 ILE X  26       1.407  36.737 -11.775  0.00  0.00           C
ATOM    203  C   ILE X  26       4.648  33.847 -12.949  0.00  0.00           C
ATOM    204  O   ILE X  26       4.877  32.995 -12.082  0.00  0.00           O
ATOM    205  N   PRO X  27       5.500  34.808 -13.209  0.00  0.00           N
ATOM    206  CD  PRO X  27       5.466  35.727 -14.292  0.00  0.00           C
ATOM    207  CG  PRO X  27       6.529  36.800 -14.084  0.00  0.00           C
ATOM    208  CB  PRO X  27       7.398  36.150 -12.982  0.00  0.00           C
ATOM    209  CA  PRO X  27       6.586  35.103 -12.267  0.00  0.00           C
ATOM    210  C   PRO X  27       6.124  35.528 -10.897  0.00  0.00           C
ATOM    211  O   PRO X  27       5.492  36.552 -10.670  0.00  0.00           O
ATOM    212  N   ARG X  28       6.707  34.825  -9.838  0.00  0.00           N
ATOM    213  CA  ARG X  28       6.553  35.148  -8.409  0.00  0.00           C
ATOM    214  CB  ARG X  28       5.543  34.273  -7.759  0.00  0.00           C
ATOM    215  CG  ARG X  28       4.138  34.389  -8.401  0.00  0.00           C
ATOM    216  CD  ARG X  28       3.390  35.622  -7.954  0.00  0.00           C
ATOM    217  NE  ARG X  28       1.925  35.380  -8.217  0.00  0.00           N
ATOM    218  CZ  ARG X  28       1.032  36.235  -7.880  0.00  0.00           C
ATOM    219  NH1 ARG X  28      -0.172  35.899  -7.721  0.00  0.00           N
ATOM    220  NH2 ARG X  28       1.219  37.470  -7.527  0.00  0.00           N
ATOM    221  C   ARG X  28       7.915  35.043  -7.706  0.00  0.00           C
ATOM    222  O   ARG X  28       8.671  34.100  -8.004  0.00  0.00           O
ATOM    223  N   ALA X  29       8.234  35.862  -6.711  0.00  0.00           N
ATOM    224  CA  ALA X  29       9.507  35.825  -5.967  0.00  0.00           C
ATOM    225  CB  ALA X  29       9.448  36.962  -4.963  0.00  0.00           C
ATOM    226  C   ALA X  29       9.951  34.499  -5.268  0.00  0.00           C
ATOM    227  O   ALA X  29      11.191  34.251  -5.160  0.00  0.00           O
ATOM    228  N   PRO X  30       9.079  33.655  -4.670  0.00  0.00           N
ATOM    229  CD  PRO X  30       7.700  33.860  -4.368  0.00  0.00           C
ATOM    230  CG  PRO X  30       7.260  32.803  -3.360  0.00  0.00           C
ATOM    231  CB  PRO X  30       8.278  31.725  -3.404  0.00  0.00           C
ATOM    232  CA  PRO X  30       9.483  32.317  -4.142  0.00  0.00           C
ATOM    233  C   PRO X  30      10.158  31.393  -5.197  0.00  0.00           C
ATOM    234  O   PRO X  30      11.063  30.604  -4.913  0.00  0.00           O
ATOM    235  N   GLN X  31       9.742  31.544  -6.449  0.00  0.00           N
ATOM    236  CA  GLN X  31      10.371  30.781  -7.536  0.00  0.00           C
ATOM    237  CB  GLN X  31       9.632  31.204  -8.860  0.00  0.00           C
ATOM    238  CG  GLN X  31       8.163  30.920  -8.839  0.00  0.00           C
ATOM    239  CD  GLN X  31       7.485  31.487 -10.055  0.00  0.00           C
ATOM    240  OE1 GLN X  31       7.964  32.334 -10.789  0.00  0.00           O
ATOM    241  NE2 GLN X  31       6.205  31.239 -10.193  0.00  0.00           N
ATOM    242  C   GLN X  31      11.826  31.064  -7.756  0.00  0.00           C
ATOM    243  O   GLN X  31      12.639  30.139  -7.725  0.00  0.00           O
ATOM    244  N   ARG X  32      12.323  32.273  -7.903  0.00  0.00           N
ATOM    245  CA  ARG X  32      13.797  32.696  -7.882  0.00  0.00           C
ATOM    246  CB  ARG X  32      13.857  34.250  -7.979  0.00  0.00           C
ATOM    247  CG  ARG X  32      15.276  34.877  -8.165  0.00  0.00           C
ATOM    248  CD  ARG X  32      15.956  34.968  -6.745  0.00  0.00           C
ATOM    249  NE  ARG X  32      15.229  35.706  -5.768  0.00  0.00           N
ATOM    250  CZ  ARG X  32      15.641  36.234  -4.634  0.00  0.00           C
ATOM    251  NH1 ARG X  32      16.830  36.100  -4.164  0.00  0.00           N
ATOM    252  NH2 ARG X  32      14.820  36.954  -3.922  0.00  0.00           N
ATOM    253  C   ARG X  32      14.525  32.199  -6.719  0.00  0.00           C
ATOM    254  O   ARG X  32      15.689  31.861  -6.824  0.00  0.00           O
ATOM    255  N   GLN X  33      13.828  32.275  -5.554  0.00  0.00           N
ATOM    256  CA  GLN X  33      14.443  31.805  -4.252  0.00  0.00           C
ATOM    257  CB  GLN X  33      13.662  32.399  -3.068  0.00  0.00           C
ATOM    258  CG  GLN X  33      14.397  32.597  -1.833  0.00  0.00           C
ATOM    259  CD  GLN X  33      13.366  32.915  -0.724  0.00  0.00           C
ATOM    260  OE1 GLN X  33      12.515  33.770  -0.869  0.00  0.00           O
ATOM    261  NE2 GLN X  33      13.412  32.214   0.371  0.00  0.00           N
ATOM    262  C   GLN X  33      14.585  30.232  -4.176  0.00  0.00           C
ATOM    263  O   GLN X  33      15.669  29.770  -3.728  0.00  0.00           O
ATOM    264  N   MET X  34      13.659  29.454  -4.674  0.00  0.00           N
ATOM    265  CA  MET X  34      13.782  27.984  -4.850  0.00  0.00           C
ATOM    266  CB  MET X  34      12.486  27.382  -5.371  0.00  0.00           C
ATOM    267  CG  MET X  34      12.609  25.828  -5.591  0.00  0.00           C
ATOM    268  SD  MET X  34      11.039  24.913  -5.650  0.00  0.00           S
ATOM    269  CE  MET X  34      11.728  23.230  -5.386  0.00  0.00           C
ATOM    270  C   MET X  34      14.926  27.672  -5.788  0.00  0.00           C
ATOM    271  O   MET X  34      15.865  26.947  -5.364  0.00  0.00           O
ATOM    272  N   ILE X  35      14.916  28.305  -6.921  0.00  0.00           N
ATOM    273  CA  ILE X  35      15.794  28.047  -8.062  0.00  0.00           C
ATOM    274  CB  ILE X  35      15.388  28.930  -9.223  0.00  0.00           C
ATOM    275  CG2 ILE X  35      16.530  28.860 -10.264  0.00  0.00           C
ATOM    276  CG1 ILE X  35      14.101  28.460  -9.901  0.00  0.00           C
ATOM    277  CD1 ILE X  35      13.600  29.277 -11.107  0.00  0.00           C
ATOM    278  C   ILE X  35      17.219  28.277  -7.553  0.00  0.00           C
ATOM    279  O   ILE X  35      18.121  27.481  -7.793  0.00  0.00           O
ATOM    280  N   ALA X  36      17.410  29.365  -6.778  0.00  0.00           N
ATOM    281  CA  ALA X  36      18.626  29.839  -6.169  0.00  0.00           C
ATOM    282  CB  ALA X  36      18.305  31.255  -5.575  0.00  0.00           C
ATOM    283  C   ALA X  36      19.212  28.866  -5.146  0.00  0.00           C
ATOM    284  O   ALA X  36      20.464  28.731  -5.024  0.00  0.00           O
ATOM    285  N   ASP X  37      18.367  28.187  -4.393  0.00  0.00           N
ATOM    286  CA  ASP X  37      18.787  27.122  -3.422  0.00  0.00           C
ATOM    287  CB  ASP X  37      17.825  27.070  -2.221  0.00  0.00           C
ATOM    288  CG  ASP X  37      17.906  28.193  -1.224  0.00  0.00           C
ATOM    289  OD1 ASP X  37      16.848  28.285  -0.505  0.00  0.00           O
ATOM    290  OD2 ASP X  37      18.828  28.971  -1.087  0.00  0.00           O
ATOM    291  C   ASP X  37      18.932  25.731  -3.975  0.00  0.00           C
ATOM    292  O   ASP X  37      19.909  25.053  -3.665  0.00  0.00           O
ATOM    293  N   VAL X  38      17.988  25.285  -4.847  0.00  0.00           N
ATOM    294  CA  VAL X  38      18.208  24.031  -5.620  0.00  0.00           C
ATOM    295  CB  VAL X  38      17.030  23.726  -6.645  0.00  0.00           C
ATOM    296  CG1 VAL X  38      17.357  22.441  -7.447  0.00  0.00           C
ATOM    297  CG2 VAL X  38      15.665  23.640  -5.930  0.00  0.00           C
ATOM    298  C   VAL X  38      19.539  24.083  -6.364  0.00  0.00           C
ATOM    299  O   VAL X  38      20.364  23.218  -6.151  0.00  0.00           O
ATOM    300  N   ALA X  39      19.834  25.173  -7.121  0.00  0.00           N
ATOM    301  CA  ALA X  39      21.065  25.342  -7.884  0.00  0.00           C
ATOM    302  CB  ALA X  39      21.158  26.749  -8.529  0.00  0.00           C
ATOM    303  C   ALA X  39      22.274  25.093  -6.905  0.00  0.00           C
ATOM    304  O   ALA X  39      23.132  24.207  -7.168  0.00  0.00           O
ATOM    305  N   LYS X  40      22.249  25.808  -5.773  0.00  0.00           N
ATOM    306  CA  LYS X  40      23.338  25.844  -4.844  0.00  0.00           C
ATOM    307  CB  LYS X  40      22.947  26.889  -3.760  0.00  0.00           C
ATOM    308  CG  LYS X  40      24.157  27.192  -2.874  0.00  0.00           C
ATOM    309  CD  LYS X  40      23.673  28.082  -1.726  0.00  0.00           C
ATOM    310  CE  LYS X  40      24.773  28.230  -0.770  0.00  0.00           C
ATOM    311  NZ  LYS X  40      24.256  28.413   0.586  0.00  0.00           N
ATOM    312  C   LYS X  40      23.688  24.437  -4.237  0.00  0.00           C
ATOM    313  O   LYS X  40      24.825  23.993  -4.086  0.00  0.00           O
ATOM    314  N   THR X  41      22.613  23.710  -3.969  0.00  0.00           N
ATOM    315  CA  THR X  41      22.785  22.382  -3.408  0.00  0.00           C
ATOM    316  CB  THR X  41      21.522  21.902  -2.575  0.00  0.00           C
ATOM    317  CG2 THR X  41      21.861  20.680  -1.644  0.00  0.00           C
ATOM    318  OG1 THR X  41      21.220  23.082  -1.841  0.00  0.00           O
ATOM    319  C   THR X  41      23.173  21.398  -4.441  0.00  0.00           C
ATOM    320  O   THR X  41      24.130  20.652  -4.235  0.00  0.00           O
ATOM    321  N   LEU X  42      22.596  21.432  -5.676  0.00  0.00           N
ATOM    322  CA  LEU X  42      23.045  20.526  -6.765  0.00  0.00           C
ATOM    323  CB  LEU X  42      22.031  20.755  -7.859  0.00  0.00           C
ATOM    324  CG  LEU X  42      22.080  19.720  -9.062  0.00  0.00           C
ATOM    325  CD1 LEU X  42      21.924  18.331  -8.600  0.00  0.00           C
ATOM    326  CD2 LEU X  42      20.959  19.864 -10.071  0.00  0.00           C
ATOM    327  C   LEU X  42      24.489  20.821  -7.269  0.00  0.00           C
ATOM    328  O   LEU X  42      25.137  19.976  -7.831  0.00  0.00           O
ATOM    329  N   ALA X  43      24.988  22.088  -7.082  0.00  0.00           N
ATOM    330  CA  ALA X  43      26.431  22.360  -7.272  0.00  0.00           C
ATOM    331  CB  ALA X  43      26.650  23.933  -7.549  0.00  0.00           C
ATOM    332  C   ALA X  43      27.374  21.907  -6.128  0.00  0.00           C
ATOM    333  O   ALA X  43      28.543  22.240  -6.263  0.00  0.00           O
ATOM    334  N   GLY X  44      26.923  21.416  -4.968  0.00  0.00           N
ATOM    335  CA  GLY X  44      27.780  21.115  -3.809  0.00  0.00           C
ATOM    336  C   GLY X  44      28.378  22.466  -3.224  0.00  0.00           C
ATOM    337  O   GLY X  44      29.330  22.483  -2.514  0.00  0.00           O
ATOM    338  N   GLU X  45      27.780  23.556  -3.622  0.00  0.00           N
ATOM    339  CA  GLU X  45      28.071  24.875  -2.955  0.00  0.00           C
ATOM    340  CB  GLU X  45      27.446  25.929  -3.899  0.00  0.00           C
ATOM    341  CG  GLU X  45      27.741  27.475  -3.628  0.00  0.00           C
ATOM    342  CD  GLU X  45      29.155  27.967  -3.964  0.00  0.00           C
ATOM    343  OE1 GLU X  45      29.963  27.176  -4.494  0.00  0.00           O
ATOM    344  OE2 GLU X  45      29.464  29.148  -3.596  0.00  0.00           O
ATOM    345  C   GLU X  45      27.357  25.041  -1.603  0.00  0.00           C
ATOM    346  O   GLU X  45      27.826  25.792  -0.759  0.00  0.00           O
ATOM    347  N   GLU X  46      26.312  24.268  -1.275  0.00  0.00           N
ATOM    348  CA  GLU X  46      25.641  24.204   0.061  0.00  0.00           C
ATOM    349  CB  GLU X  46      24.249  23.551  -0.074  0.00  0.00           C
ATOM    350  CG  GLU X  46      23.305  23.572   1.158  0.00  0.00           C
ATOM    351  CD  GLU X  46      23.335  24.965   1.805  0.00  0.00           C
ATOM    352  OE1 GLU X  46      23.789  25.116   2.958  0.00  0.00           O
ATOM    353  OE2 GLU X  46      22.955  25.963   1.159  0.00  0.00           O
ATOM    354  C   GLU X  46      26.506  23.381   1.107  0.00  0.00           C
ATOM    355  O   GLU X  46      27.379  22.601   0.775  0.00  0.00           O
ATOM    356  N   GLY X  47      26.247  23.703   2.371  0.00  0.00           N
ATOM    357  CA  GLY X  47      26.710  22.917   3.558  0.00  0.00           C
ATOM    358  C   GLY X  47      26.700  21.358   3.548  0.00  0.00           C
ATOM    359  O   GLY X  47      27.708  20.660   3.722  0.00  0.00           O
ATOM    360  N   ARG X  48      25.566  20.742   3.218  0.00  0.00           N
ATOM    361  CA  ARG X  48      25.435  19.300   2.809  0.00  0.00           C
ATOM    362  CB  ARG X  48      25.535  18.396   4.035  0.00  0.00           C
ATOM    363  CG  ARG X  48      25.702  16.882   3.647  0.00  0.00           C
ATOM    364  CD  ARG X  48      25.797  15.891   4.820  0.00  0.00           C
ATOM    365  NE  ARG X  48      24.573  15.792   5.661  0.00  0.00           N
ATOM    366  CZ  ARG X  48      24.347  14.839   6.569  0.00  0.00           C
ATOM    367  NH1 ARG X  48      25.169  13.867   6.910  0.00  0.00           N
ATOM    368  NH2 ARG X  48      23.241  14.914   7.218  0.00  0.00           N
ATOM    369  C   ARG X  48      24.147  19.054   1.989  0.00  0.00           C
ATOM    370  O   ARG X  48      24.177  19.516   0.825  0.00  0.00           O
ATOM    371  N   HIE X  49      23.110  18.454   2.534  0.00  0.00           N
ATOM    372  CA  HIE X  49      21.744  18.405   1.846  0.00  0.00           C
ATOM    373  CB  HIE X  49      21.046  17.053   2.220  0.00  0.00           C
ATOM    374  CG  HIE X  49      22.067  15.899   2.329  0.00  0.00           C
ATOM    375  ND1 HIE X  49      22.861  15.501   1.239  0.00  0.00           N
ATOM    376  CE1 HIE X  49      23.717  14.582   1.714  0.00  0.00           C
ATOM    377  NE2 HIE X  49      23.491  14.322   2.953  0.00  0.00           N
ATOM    378  CD2 HIE X  49      22.482  15.122   3.338  0.00  0.00           C
ATOM    379  C   HIE X  49      20.841  19.630   2.107  0.00  0.00           C
ATOM    380  O   HIE X  49      20.965  20.336   3.104  0.00  0.00           O
ATOM    381  N   LEU X  50      19.844  19.811   1.235  0.00  0.00           N
ATOM    382  CA  LEU X  50      18.740  20.767   1.336  0.00  0.00           C
ATOM    383  CB  LEU X  50      18.775  21.676   0.106  0.00  0.00           C
ATOM    384  CG  LEU X  50      17.674  22.638  -0.255  0.00  0.00           C
ATOM    385  CD1 LEU X  50      17.334  23.631   0.888  0.00  0.00           C
ATOM    386  CD2 LEU X  50      18.032  23.403  -1.572  0.00  0.00           C
ATOM    387  C   LEU X  50      17.393  19.996   1.478  0.00  0.00           C
ATOM    388  O   LEU X  50      17.063  19.048   0.736  0.00  0.00           O
ATOM    389  N   ALA X  51      16.581  20.419   2.484  0.00  0.00           N
ATOM    390  CA  ALA X  51      15.139  20.207   2.610  0.00  0.00           C
ATOM    391  CB  ALA X  51      14.900  19.622   4.010  0.00  0.00           C
ATOM    392  C   ALA X  51      14.321  21.495   2.465  0.00  0.00           C
ATOM    393  O   ALA X  51      14.240  22.312   3.429  0.00  0.00           O
ATOM    394  N   ILE X  52      13.662  21.644   1.322  0.00  0.00           N
ATOM    395  CA  ILE X  52      12.935  22.871   0.891  0.00  0.00           C
ATOM    396  CB  ILE X  52      13.761  23.559  -0.183  0.00  0.00           C
ATOM    397  CG2 ILE X  52      13.995  22.648  -1.412  0.00  0.00           C
ATOM    398  CG1 ILE X  52      13.080  24.834  -0.612  0.00  0.00           C
ATOM    399  CD1 ILE X  52      14.011  25.899  -1.240  0.00  0.00           C
ATOM    400  C   ILE X  52      11.448  22.669   0.717  0.00  0.00           C
ATOM    401  O   ILE X  52      11.005  21.852  -0.114  0.00  0.00           O
ATOM    402  N   GLU X  53      10.571  23.302   1.518  0.00  0.00           N
ATOM    403  CA  GLU X  53       9.135  23.287   1.327  0.00  0.00           C
ATOM    404  CB  GLU X  53       8.368  23.625   2.575  0.00  0.00           C
ATOM    405  CG  GLU X  53       6.830  23.797   2.536  0.00  0.00           C
ATOM    406  CD  GLU X  53       6.161  23.764   3.967  0.00  0.00           C
ATOM    407  OE1 GLU X  53       5.959  24.813   4.558  0.00  0.00           O
ATOM    408  OE2 GLU X  53       5.881  22.669   4.475  0.00  0.00           O
ATOM    409  C   GLU X  53       8.824  24.316   0.223  0.00  0.00           C
ATOM    410  O   GLU X  53       9.100  25.488   0.506  0.00  0.00           O
ATOM    411  N   ALA X  54       8.228  23.913  -0.878  0.00  0.00           N
ATOM    412  CA  ALA X  54       7.853  24.801  -1.945  0.00  0.00           C
ATOM    413  CB  ALA X  54       8.711  24.497  -3.181  0.00  0.00           C
ATOM    414  C   ALA X  54       6.298  24.561  -2.223  0.00  0.00           C
ATOM    415  O   ALA X  54       5.982  23.822  -3.115  0.00  0.00           O
ATOM    416  N   PRO X  55       5.359  25.308  -1.513  0.00  0.00           N
ATOM    417  CD  PRO X  55       5.724  26.257  -0.465  0.00  0.00           C
ATOM    418  CG  PRO X  55       4.422  26.604   0.220  0.00  0.00           C
ATOM    419  CB  PRO X  55       3.349  26.468  -0.851  0.00  0.00           C
ATOM    420  CA  PRO X  55       3.885  25.281  -1.729  0.00  0.00           C
ATOM    421  C   PRO X  55       3.381  25.319  -3.115  0.00  0.00           C
ATOM    422  O   PRO X  55       4.024  25.914  -4.000  0.00  0.00           O
ATOM    423  N   THR X  56       2.181  24.749  -3.363  0.00  0.00           N
ATOM    424  CA  THR X  56       1.423  25.105  -4.571  0.00  0.00           C
ATOM    425  CB  THR X  56       0.041  24.449  -4.686  0.00  0.00           C
ATOM    426  CG2 THR X  56      -0.967  24.959  -3.679  0.00  0.00           C
ATOM    427  OG1 THR X  56      -0.479  24.792  -5.910  0.00  0.00           O
ATOM    428  C   THR X  56       1.367  26.677  -4.851  0.00  0.00           C
ATOM    429  O   THR X  56       1.263  27.550  -3.949  0.00  0.00           O
ATOM    430  N   GLY X  57       1.643  26.977  -6.086  0.00  0.00           N
ATOM    431  CA  GLY X  57       1.959  28.287  -6.775  0.00  0.00           C
ATOM    432  C   GLY X  57       3.467  28.592  -6.975  0.00  0.00           C
ATOM    433  O   GLY X  57       3.751  29.459  -7.787  0.00  0.00           O
ATOM    434  N   VAL X  58       4.339  27.922  -6.305  0.00  0.00           N
ATOM    435  CA  VAL X  58       5.821  28.003  -6.326  0.00  0.00           C
ATOM    436  CB  VAL X  58       6.440  27.998  -4.910  0.00  0.00           C
ATOM    437  CG1 VAL X  58       7.951  28.091  -4.829  0.00  0.00           C
ATOM    438  CG2 VAL X  58       5.808  28.943  -3.913  0.00  0.00           C
ATOM    439  C   VAL X  58       6.465  27.011  -7.334  0.00  0.00           C
ATOM    440  O   VAL X  58       7.594  27.265  -7.813  0.00  0.00           O
ATOM    441  N   GLY X  59       5.660  26.151  -7.938  0.00  0.00           N
ATOM    442  CA  GLY X  59       5.996  25.448  -9.214  0.00  0.00           C
ATOM    443  C   GLY X  59       7.141  24.431  -9.047  0.00  0.00           C
ATOM    444  O   GLY X  59       7.935  24.455  -9.957  0.00  0.00           O
ATOM    445  N   LYS X  60       7.177  23.699  -7.918  0.00  0.00           N
ATOM    446  CA  LYS X  60       8.331  22.918  -7.465  0.00  0.00           C
ATOM    447  CB  LYS X  60       8.016  22.242  -6.118  0.00  0.00           C
ATOM    448  CG  LYS X  60       7.216  20.943  -6.240  0.00  0.00           C
ATOM    449  CD  LYS X  60       7.072  20.316  -4.861  0.00  0.00           C
ATOM    450  CE  LYS X  60       5.991  19.199  -4.899  0.00  0.00           C
ATOM    451  NZ  LYS X  60       6.261  18.299  -6.038  0.00  0.00           N
ATOM    452  C   LYS X  60       8.951  22.089  -8.589  0.00  0.00           C
ATOM    453  O   LYS X  60      10.156  22.108  -8.665  0.00  0.00           O
ATOM    454  N   THR X  61       8.194  21.525  -9.525  0.00  0.00           N
ATOM    455  CA  THR X  61       8.752  20.777 -10.675  0.00  0.00           C
ATOM    456  CB  THR X  61       7.614  20.143 -11.435  0.00  0.00           C
ATOM    457  CG2 THR X  61       8.034  19.012 -12.356  0.00  0.00           C
ATOM    458  OG1 THR X  61       6.670  19.604 -10.603  0.00  0.00           O
ATOM    459  C   THR X  61       9.609  21.637 -11.600  0.00  0.00           C
ATOM    460  O   THR X  61      10.807  21.316 -11.777  0.00  0.00           O
ATOM    461  N   LEU X  62       9.095  22.722 -12.199  0.00  0.00           N
ATOM    462  CA  LEU X  62       9.903  23.548 -13.083  0.00  0.00           C
ATOM    463  CB  LEU X  62       8.854  24.526 -13.743  0.00  0.00           C
ATOM    464  CG  LEU X  62       8.030  23.785 -14.832  0.00  0.00           C
ATOM    465  CD1 LEU X  62       6.837  24.622 -15.471  0.00  0.00           C
ATOM    466  CD2 LEU X  62       8.993  23.412 -15.971  0.00  0.00           C
ATOM    467  C   LEU X  62      10.956  24.290 -12.264  0.00  0.00           C
ATOM    468  O   LEU X  62      12.082  24.337 -12.781  0.00  0.00           O
ATOM    469  N   SER X  63      10.627  24.627 -11.037  0.00  0.00           N
ATOM    470  CA  SER X  63      11.503  25.106  -9.973  0.00  0.00           C
ATOM    471  CB  SER X  63      10.654  25.715  -8.840  0.00  0.00           C
ATOM    472  OG  SER X  63       9.745  26.680  -9.379  0.00  0.00           O
ATOM    473  C   SER X  63      12.568  24.186  -9.438  0.00  0.00           C
ATOM    474  O   SER X  63      13.469  24.629  -8.775  0.00  0.00           O
ATOM    475  N   TYR X  64      12.686  22.898  -9.886  0.00  0.00           N
ATOM    476  CA  TYR X  64      13.912  22.071  -9.694  0.00  0.00           C
ATOM    477  CB  TYR X  64      13.713  20.891  -8.716  0.00  0.00           C
ATOM    478  CG  TYR X  64      12.650  19.829  -8.948  0.00  0.00           C
ATOM    479  CD1 TYR X  64      12.918  18.857  -9.920  0.00  0.00           C
ATOM    480  CE1 TYR X  64      11.873  17.933 -10.216  0.00  0.00           C
ATOM    481  CZ  TYR X  64      10.759  17.845  -9.377  0.00  0.00           C
ATOM    482  OH  TYR X  64       9.840  16.855  -9.568  0.00  0.00           O
ATOM    483  CE2 TYR X  64      10.569  18.757  -8.381  0.00  0.00           C
ATOM    484  CD2 TYR X  64      11.503  19.774  -8.111  0.00  0.00           C
ATOM    485  C   TYR X  64      14.573  21.684 -11.055  0.00  0.00           C
ATOM    486  O   TYR X  64      15.813  21.592 -11.112  0.00  0.00           O
ATOM    487  N   LEU X  65      13.793  21.481 -12.115  0.00  0.00           N
ATOM    488  CA  LEU X  65      14.239  21.261 -13.499  0.00  0.00           C
ATOM    489  CB  LEU X  65      13.067  20.787 -14.428  0.00  0.00           C
ATOM    490  CG  LEU X  65      12.465  19.401 -14.072  0.00  0.00           C
ATOM    491  CD1 LEU X  65      11.146  19.315 -14.841  0.00  0.00           C
ATOM    492  CD2 LEU X  65      13.331  18.130 -14.550  0.00  0.00           C
ATOM    493  C   LEU X  65      15.103  22.368 -14.080  0.00  0.00           C
ATOM    494  O   LEU X  65      16.190  22.108 -14.596  0.00  0.00           O
ATOM    495  N   ILE X  66      14.520  23.596 -14.005  0.00  0.00           N
ATOM    496  CA  ILE X  66      15.207  24.768 -14.568  0.00  0.00           C
ATOM    497  CB  ILE X  66      14.277  26.062 -14.633  0.00  0.00           C
ATOM    498  CG2 ILE X  66      15.166  27.323 -14.654  0.00  0.00           C
ATOM    499  CG1 ILE X  66      13.442  26.113 -15.918  0.00  0.00           C
ATOM    500  CD1 ILE X  66      12.464  24.989 -16.098  0.00  0.00           C
ATOM    501  C   ILE X  66      16.631  24.928 -14.067  0.00  0.00           C
ATOM    502  O   ILE X  66      17.512  24.878 -14.981  0.00  0.00           O
ATOM    503  N   PRO X  67      17.042  24.995 -12.824  0.00  0.00           N
ATOM    504  CD  PRO X  67      16.168  25.154 -11.640  0.00  0.00           C
ATOM    505  CG  PRO X  67      17.122  25.095 -10.416  0.00  0.00           C
ATOM    506  CB  PRO X  67      18.494  25.390 -10.999  0.00  0.00           C
ATOM    507  CA  PRO X  67      18.411  24.897 -12.441  0.00  0.00           C
ATOM    508  C   PRO X  67      19.010  23.492 -12.579  0.00  0.00           C
ATOM    509  O   PRO X  67      20.170  23.376 -12.878  0.00  0.00           O
ATOM    510  N   GLY X  68      18.211  22.413 -12.425  0.00  0.00           N
ATOM    511  CA  GLY X  68      18.731  21.044 -12.532  0.00  0.00           C
ATOM    512  C   GLY X  68      19.555  20.833 -13.828  0.00  0.00           C
ATOM    513  O   GLY X  68      20.700  20.354 -13.715  0.00  0.00           O
ATOM    514  N   ILE X  69      18.899  21.047 -15.008  0.00  0.00           N
ATOM    515  CA  ILE X  69      19.396  20.606 -16.326  0.00  0.00           C
ATOM    516  CB  ILE X  69      18.440  20.919 -17.510  0.00  0.00           C
ATOM    517  CG2 ILE X  69      19.072  20.358 -18.865  0.00  0.00           C
ATOM    518  CG1 ILE X  69      17.029  20.385 -17.399  0.00  0.00           C
ATOM    519  CD1 ILE X  69      15.978  21.068 -18.274  0.00  0.00           C
ATOM    520  C   ILE X  69      20.759  21.256 -16.606  0.00  0.00           C
ATOM    521  O   ILE X  69      21.671  20.487 -16.883  0.00  0.00           O
ATOM    522  N   ALA X  70      20.950  22.542 -16.287  0.00  0.00           N
ATOM    523  CA  ALA X  70      22.155  23.340 -16.470  0.00  0.00           C
ATOM    524  CB  ALA X  70      21.859  24.790 -15.984  0.00  0.00           C
ATOM    525  C   ALA X  70      23.443  22.739 -15.793  0.00  0.00           C
ATOM    526  O   ALA X  70      24.465  22.570 -16.463  0.00  0.00           O
ATOM    527  N   ILE X  71      23.296  22.475 -14.481  0.00  0.00           N
ATOM    528  CA  ILE X  71      24.355  21.865 -13.726  0.00  0.00           C
ATOM    529  CB  ILE X  71      24.089  22.078 -12.155  0.00  0.00           C
ATOM    530  CG2 ILE X  71      25.228  21.582 -11.207  0.00  0.00           C
ATOM    531  CG1 ILE X  71      24.013  23.581 -11.777  0.00  0.00           C
ATOM    532  CD1 ILE X  71      23.027  24.051 -10.723  0.00  0.00           C
ATOM    533  C   ILE X  71      24.586  20.356 -14.043  0.00  0.00           C
ATOM    534  O   ILE X  71      25.700  19.842 -14.035  0.00  0.00           O
ATOM    535  N   ALA X  72      23.564  19.629 -14.549  0.00  0.00           N
ATOM    536  CA  ALA X  72      23.660  18.215 -14.964  0.00  0.00           C
ATOM    537  CB  ALA X  72      22.237  17.633 -15.061  0.00  0.00           C
ATOM    538  C   ALA X  72      24.469  18.102 -16.282  0.00  0.00           C
ATOM    539  O   ALA X  72      25.207  17.116 -16.412  0.00  0.00           O
ATOM    540  N   ARG X  73      24.341  19.079 -17.162  0.00  0.00           N
ATOM    541  CA  ARG X  73      25.201  19.339 -18.269  0.00  0.00           C
ATOM    542  CB  ARG X  73      24.606  20.410 -19.170  0.00  0.00           C
ATOM    543  CG  ARG X  73      23.464  19.622 -19.908  0.00  0.00           C
ATOM    544  CD  ARG X  73      23.067  20.422 -21.156  0.00  0.00           C
ATOM    545  NE  ARG X  73      21.867  19.899 -21.763  0.00  0.00           N
ATOM    546  CZ  ARG X  73      21.083  20.492 -22.615  0.00  0.00           C
ATOM    547  NH1 ARG X  73      21.280  21.640 -23.173  0.00  0.00           N
ATOM    548  NH2 ARG X  73      20.023  19.968 -22.939  0.00  0.00           N
ATOM    549  C   ARG X  73      26.616  19.789 -17.897  0.00  0.00           C
ATOM    550  O   ARG X  73      27.519  19.266 -18.463  0.00  0.00           O
ATOM    551  N   GLU X  74      26.834  20.502 -16.833  0.00  0.00           N
ATOM    552  CA  GLU X  74      28.156  20.907 -16.310  0.00  0.00           C
ATOM    553  CB  GLU X  74      28.029  22.094 -15.381  0.00  0.00           C
ATOM    554  CG  GLU X  74      29.413  22.667 -15.054  0.00  0.00           C
ATOM    555  CD  GLU X  74      30.297  23.161 -16.256  0.00  0.00           C
ATOM    556  OE1 GLU X  74      29.729  23.778 -17.229  0.00  0.00           O
ATOM    557  OE2 GLU X  74      31.569  22.839 -16.221  0.00  0.00           O
ATOM    558  C   GLU X  74      28.845  19.777 -15.515  0.00  0.00           C
ATOM    559  O   GLU X  74      30.040  19.633 -15.696  0.00  0.00           O
ATOM    560  N   GLU X  75      28.164  18.848 -14.892  0.00  0.00           N
ATOM    561  CA  GLU X  75      28.665  17.600 -14.347  0.00  0.00           C
ATOM    562  CB  GLU X  75      27.903  17.249 -13.034  0.00  0.00           C
ATOM    563  CG  GLU X  75      28.394  18.174 -11.900  0.00  0.00           C
ATOM    564  CD  GLU X  75      29.785  18.044 -11.374  0.00  0.00           C
ATOM    565  OE1 GLU X  75      30.419  19.147 -11.106  0.00  0.00           O
ATOM    566  OE2 GLU X  75      30.303  16.916 -11.213  0.00  0.00           O
ATOM    567  C   GLU X  75      28.631  16.463 -15.388  0.00  0.00           C
ATOM    568  O   GLU X  75      29.010  15.351 -15.001  0.00  0.00           O
ATOM    569  N   GLN X  76      28.100  16.702 -16.546  0.00  0.00           N
ATOM    570  CA  GLN X  76      27.993  15.717 -17.629  0.00  0.00           C
ATOM    571  CB  GLN X  76      29.293  15.519 -18.371  0.00  0.00           C
ATOM    572  CG  GLN X  76      29.950  16.787 -18.904  0.00  0.00           C
ATOM    573  CD  GLN X  76      31.185  16.563 -19.752  0.00  0.00           C
ATOM    574  OE1 GLN X  76      31.934  15.616 -19.578  0.00  0.00           O
ATOM    575  NE2 GLN X  76      31.487  17.427 -20.672  0.00  0.00           N
ATOM    576  C   GLN X  76      27.276  14.367 -17.345  0.00  0.00           C
ATOM    577  O   GLN X  76      27.463  13.336 -17.990  0.00  0.00           O
ATOM    578  N   LYS X  77      26.357  14.394 -16.323  0.00  0.00           N
ATOM    579  CA  LYS X  77      25.649  13.166 -15.749  0.00  0.00           C
ATOM    580  CB  LYS X  77      26.443  12.683 -14.523  0.00  0.00           C
ATOM    581  CG  LYS X  77      26.317  13.545 -13.300  0.00  0.00           C
ATOM    582  CD  LYS X  77      27.494  13.370 -12.361  0.00  0.00           C
ATOM    583  CE  LYS X  77      27.188  13.896 -10.919  0.00  0.00           C
ATOM    584  NZ  LYS X  77      27.824  13.088  -9.875  0.00  0.00           N
ATOM    585  C   LYS X  77      24.176  13.354 -15.344  0.00  0.00           C
ATOM    586  O   LYS X  77      23.776  14.485 -14.969  0.00  0.00           O
ATOM    587  N   THR X  78      23.379  12.254 -15.385  0.00  0.00           N
ATOM    588  CA  THR X  78      21.895  12.247 -15.402  0.00  0.00           C
ATOM    589  CB  THR X  78      21.344  10.840 -15.651  0.00  0.00           C
ATOM    590  CG2 THR X  78      19.867  10.776 -15.972  0.00  0.00           C
ATOM    591  OG1 THR X  78      21.838  10.407 -16.937  0.00  0.00           O
ATOM    592  C   THR X  78      21.365  12.818 -14.062  0.00  0.00           C
ATOM    593  O   THR X  78      21.968  12.442 -13.029  0.00  0.00           O
ATOM    594  N   LEU X  79      20.225  13.453 -14.072  0.00  0.00           N
ATOM    595  CA  LEU X  79      19.471  13.802 -12.854  0.00  0.00           C
ATOM    596  CB  LEU X  79      19.326  15.336 -13.074  0.00  0.00           C
ATOM    597  CG  LEU X  79      18.303  16.015 -12.150  0.00  0.00           C
ATOM    598  CD1 LEU X  79      18.550  15.730 -10.668  0.00  0.00           C
ATOM    599  CD2 LEU X  79      18.253  17.535 -12.362  0.00  0.00           C
ATOM    600  C   LEU X  79      18.197  12.975 -12.817  0.00  0.00           C
ATOM    601  O   LEU X  79      17.385  13.050 -13.698  0.00  0.00           O
ATOM    602  N   VAL X  80      18.212  12.042 -11.854  0.00  0.00           N
ATOM    603  CA  VAL X  80      17.155  11.255 -11.473  0.00  0.00           C
ATOM    604  CB  VAL X  80      17.679  10.111 -10.638  0.00  0.00           C
ATOM    605  CG1 VAL X  80      16.482   9.267 -10.210  0.00  0.00           C
ATOM    606  CG2 VAL X  80      18.659   9.300 -11.519  0.00  0.00           C
ATOM    607  C   VAL X  80      16.287  12.153 -10.597  0.00  0.00           C
ATOM    608  O   VAL X  80      16.690  12.805  -9.664  0.00  0.00           O
ATOM    609  N   VAL X  81      15.067  12.245 -11.031  0.00  0.00           N
ATOM    610  CA  VAL X  81      13.985  12.855 -10.285  0.00  0.00           C
ATOM    611  CB  VAL X  81      12.978  13.563 -11.169  0.00  0.00           C
ATOM    612  CG1 VAL X  81      11.615  13.998 -10.613  0.00  0.00           C
ATOM    613  CG2 VAL X  81      13.695  14.844 -11.739  0.00  0.00           C
ATOM    614  C   VAL X  81      13.273  11.719  -9.570  0.00  0.00           C
ATOM    615  O   VAL X  81      12.552  10.907 -10.205  0.00  0.00           O
ATOM    616  N   SER X  82      13.414  11.612  -8.214  0.00  0.00           N
ATOM    617  CA  SER X  82      12.633  10.637  -7.359  0.00  0.00           C
ATOM    618  CB  SER X  82      13.466  10.331  -6.093  0.00  0.00           C
ATOM    619  OG  SER X  82      13.035   9.094  -5.553  0.00  0.00           O
ATOM    620  C   SER X  82      11.250  11.240  -6.978  0.00  0.00           C
ATOM    621  O   SER X  82      11.246  12.381  -6.509  0.00  0.00           O
ATOM    622  N   THR X  83      10.116  10.509  -7.194  0.00  0.00           N
ATOM    623  CA  THR X  83       8.727  11.003  -6.923  0.00  0.00           C
ATOM    624  CB  THR X  83       8.055  11.780  -8.112  0.00  0.00           C
ATOM    625  CG2 THR X  83       7.288  10.897  -9.106  0.00  0.00           C
ATOM    626  OG1 THR X  83       7.184  12.689  -7.565  0.00  0.00           O
ATOM    627  C   THR X  83       7.946   9.835  -6.314  0.00  0.00           C
ATOM    628  O   THR X  83       8.130   8.695  -6.631  0.00  0.00           O
ATOM    629  N   ALA X  84       7.044  10.076  -5.341  0.00  0.00           N
ATOM    630  CA  ALA X  84       6.337   8.934  -4.601  0.00  0.00           C
ATOM    631  CB  ALA X  84       5.278   9.652  -3.740  0.00  0.00           C
ATOM    632  C   ALA X  84       5.645   7.757  -5.326  0.00  0.00           C
ATOM    633  O   ALA X  84       5.648   6.623  -4.796  0.00  0.00           O
ATOM    634  N   ASN X  85       5.059   7.943  -6.554  0.00  0.00           N
ATOM    635  CA  ASN X  85       4.202   6.879  -7.108  0.00  0.00           C
ATOM    636  CB  ASN X  85       2.785   6.999  -6.548  0.00  0.00           C
ATOM    637  CG  ASN X  85       2.050   8.190  -6.895  0.00  0.00           C
ATOM    638  OD1 ASN X  85       1.664   8.361  -8.046  0.00  0.00           O
ATOM    639  ND2 ASN X  85       1.870   9.168  -6.078  0.00  0.00           N
ATOM    640  C   ASN X  85       4.261   6.876  -8.640  0.00  0.00           C
ATOM    641  O   ASN X  85       4.649   7.855  -9.269  0.00  0.00           O
ATOM    642  N   VAL X  86       3.884   5.797  -9.285  0.00  0.00           N
ATOM    643  CA  VAL X  86       3.924   5.669 -10.737  0.00  0.00           C
ATOM    644  CB  VAL X  86       3.480   4.286 -11.203  0.00  0.00           C
ATOM    645  CG1 VAL X  86       3.445   4.116 -12.766  0.00  0.00           C
ATOM    646  CG2 VAL X  86       4.507   3.192 -10.741  0.00  0.00           C
ATOM    647  C   VAL X  86       3.012   6.726 -11.379  0.00  0.00           C
ATOM    648  O   VAL X  86       3.417   7.330 -12.334  0.00  0.00           O
ATOM    649  N   ALA X  87       1.862   7.050 -10.818  0.00  0.00           N
ATOM    650  CA  ALA X  87       0.965   7.970 -11.478  0.00  0.00           C
ATOM    651  CB  ALA X  87      -0.471   7.923 -10.835  0.00  0.00           C
ATOM    652  C   ALA X  87       1.551   9.428 -11.494  0.00  0.00           C
ATOM    653  O   ALA X  87       1.568  10.077 -12.579  0.00  0.00           O
ATOM    654  N   LEU X  88       2.358   9.780 -10.465  0.00  0.00           N
ATOM    655  CA  LEU X  88       3.062  11.075 -10.471  0.00  0.00           C
ATOM    656  CB  LEU X  88       3.262  11.397  -8.985  0.00  0.00           C
ATOM    657  CG  LEU X  88       2.159  11.887  -8.135  0.00  0.00           C
ATOM    658  CD1 LEU X  88       2.773  12.231  -6.764  0.00  0.00           C
ATOM    659  CD2 LEU X  88       1.651  13.180  -8.780  0.00  0.00           C
ATOM    660  C   LEU X  88       4.382  11.115 -11.277  0.00  0.00           C
ATOM    661  O   LEU X  88       4.841  12.197 -11.637  0.00  0.00           O
ATOM    662  N   GLN X  89       4.945   9.927 -11.594  0.00  0.00           N
ATOM    663  CA  GLN X  89       6.040   9.701 -12.570  0.00  0.00           C
ATOM    664  CB  GLN X  89       6.533   8.179 -12.634  0.00  0.00           C
ATOM    665  CG  GLN X  89       7.410   7.835 -11.413  0.00  0.00           C
ATOM    666  CD  GLN X  89       8.272   6.546 -11.515  0.00  0.00           C
ATOM    667  OE1 GLN X  89       8.087   5.537 -10.829  0.00  0.00           O
ATOM    668  NE2 GLN X  89       9.312   6.576 -12.381  0.00  0.00           N
ATOM    669  C   GLN X  89       5.584  10.008 -14.026  0.00  0.00           C
ATOM    670  O   GLN X  89       6.302  10.785 -14.688  0.00  0.00           O
ATOM    671  N   ASP X  90       4.456   9.475 -14.399  0.00  0.00           N
ATOM    672  CA  ASP X  90       3.878   9.595 -15.752  0.00  0.00           C
ATOM    673  CB  ASP X  90       2.770   8.493 -15.886  0.00  0.00           C
ATOM    674  CG  ASP X  90       2.249   8.417 -17.334  0.00  0.00           C
ATOM    675  OD1 ASP X  90       2.792   7.579 -18.074  0.00  0.00           O
ATOM    676  OD2 ASP X  90       1.309   9.207 -17.675  0.00  0.00           O
ATOM    677  C   ASP X  90       3.282  10.971 -15.978  0.00  0.00           C
ATOM    678  O   ASP X  90       3.280  11.438 -17.057  0.00  0.00           O
ATOM    679  N   GLN X  91       2.865  11.648 -14.928  0.00  0.00           N
ATOM    680  CA  GLN X  91       2.528  13.053 -14.966  0.00  0.00           C
ATOM    681  CB  GLN X  91       2.004  13.412 -13.578  0.00  0.00           C
ATOM    682  CG  GLN X  91       1.522  14.874 -13.548  0.00  0.00           C
ATOM    683  CD  GLN X  91       0.296  15.257 -14.386  0.00  0.00           C
ATOM    684  OE1 GLN X  91      -0.540  14.452 -14.564  0.00  0.00           O
ATOM    685  NE2 GLN X  91       0.238  16.423 -14.838  0.00  0.00           N
ATOM    686  C   GLN X  91       3.719  13.962 -15.293  0.00  0.00           C
ATOM    687  O   GLN X  91       3.701  14.598 -16.372  0.00  0.00           O
ATOM    688  N   ILE X  92       4.852  13.790 -14.628  0.00  0.00           N
ATOM    689  CA  ILE X  92       6.079  14.520 -14.921  0.00  0.00           C
ATOM    690  CB  ILE X  92       7.066  14.298 -13.836  0.00  0.00           C
ATOM    691  CG2 ILE X  92       8.512  14.940 -14.089  0.00  0.00           C
ATOM    692  CG1 ILE X  92       6.592  14.830 -12.462  0.00  0.00           C
ATOM    693  CD1 ILE X  92       7.298  14.115 -11.328  0.00  0.00           C
ATOM    694  C   ILE X  92       6.661  14.116 -16.248  0.00  0.00           C
ATOM    695  O   ILE X  92       7.339  14.885 -16.943  0.00  0.00           O
ATOM    696  N   TYR X  93       6.451  12.905 -16.681  0.00  0.00           N
ATOM    697  CA  TYR X  93       6.975  12.246 -17.942  0.00  0.00           C
ATOM    698  CB  TYR X  93       7.192  10.759 -17.580  0.00  0.00           C
ATOM    699  CG  TYR X  93       7.554   9.798 -18.751  0.00  0.00           C
ATOM    700  CD1 TYR X  93       6.563   8.810 -19.106  0.00  0.00           C
ATOM    701  CE1 TYR X  93       6.938   7.888 -20.031  0.00  0.00           C
ATOM    702  CZ  TYR X  93       8.118   7.977 -20.790  0.00  0.00           C
ATOM    703  OH  TYR X  93       8.326   7.145 -21.759  0.00  0.00           O
ATOM    704  CE2 TYR X  93       8.966   8.998 -20.547  0.00  0.00           C
ATOM    705  CD2 TYR X  93       8.759   9.879 -19.499  0.00  0.00           C
ATOM    706  C   TYR X  93       6.149  12.472 -19.261  0.00  0.00           C
ATOM    707  O   TYR X  93       6.643  12.179 -20.330  0.00  0.00           O
ATOM    708  N   SER X  94       4.884  12.865 -19.078  0.00  0.00           N
ATOM    709  CA  SER X  94       3.994  13.036 -20.200  0.00  0.00           C
ATOM    710  CB  SER X  94       2.935  11.948 -20.110  0.00  0.00           C
ATOM    711  OG  SER X  94       2.021  12.304 -19.119  0.00  0.00           O
ATOM    712  C   SER X  94       3.411  14.416 -20.331  0.00  0.00           C
ATOM    713  O   SER X  94       3.016  14.771 -21.456  0.00  0.00           O
ATOM    714  N   LYS X  95       3.472  15.214 -19.280  0.00  0.00           N
ATOM    715  CA  LYS X  95       2.797  16.536 -19.178  0.00  0.00           C
ATOM    716  CB  LYS X  95       1.724  16.535 -18.121  0.00  0.00           C
ATOM    717  CG  LYS X  95       0.783  15.330 -18.169  0.00  0.00           C
ATOM    718  CD  LYS X  95      -0.133  15.118 -19.454  0.00  0.00           C
ATOM    719  CE  LYS X  95      -1.489  15.616 -19.300  0.00  0.00           C
ATOM    720  NZ  LYS X  95      -2.288  15.084 -20.433  0.00  0.00           N
ATOM    721  C   LYS X  95       3.772  17.679 -18.971  0.00  0.00           C
ATOM    722  O   LYS X  95       3.628  18.752 -19.596  0.00  0.00           O
ATOM    723  N   ASP X  96       4.799  17.507 -18.160  0.00  0.00           N
ATOM    724  CA  ASP X  96       5.765  18.459 -17.899  0.00  0.00           C
ATOM    725  CB  ASP X  96       6.018  18.460 -16.363  0.00  0.00           C
ATOM    726  CG  ASP X  96       4.814  18.867 -15.519  0.00  0.00           C
ATOM    727  OD1 ASP X  96       4.204  19.841 -15.912  0.00  0.00           O
ATOM    728  OD2 ASP X  96       4.559  18.269 -14.475  0.00  0.00           O
ATOM    729  C   ASP X  96       7.025  18.355 -18.805  0.00  0.00           C
ATOM    730  O   ASP X  96       7.335  19.366 -19.397  0.00  0.00           O
ATOM    731  N   LEU X  97       7.684  17.205 -18.936  0.00  0.00           N
ATOM    732  CA  LEU X  97       8.856  17.046 -19.771  0.00  0.00           C
ATOM    733  CB  LEU X  97       9.420  15.654 -19.473  0.00  0.00           C
ATOM    734  CG  LEU X  97      10.250  15.620 -18.099  0.00  0.00           C
ATOM    735  CD1 LEU X  97      10.465  14.178 -17.492  0.00  0.00           C
ATOM    736  CD2 LEU X  97      11.526  16.410 -18.078  0.00  0.00           C
ATOM    737  C   LEU X  97       8.684  17.314 -21.236  0.00  0.00           C
ATOM    738  O   LEU X  97       9.465  18.127 -21.726  0.00  0.00           O
ATOM    739  N   PRO X  98       7.538  16.896 -21.879  0.00  0.00           N
ATOM    740  CD  PRO X  98       6.654  15.859 -21.455  0.00  0.00           C
ATOM    741  CG  PRO X  98       5.764  15.492 -22.632  0.00  0.00           C
ATOM    742  CB  PRO X  98       6.503  15.989 -23.874  0.00  0.00           C
ATOM    743  CA  PRO X  98       7.383  17.104 -23.329  0.00  0.00           C
ATOM    744  C   PRO X  98       7.033  18.521 -23.694  0.00  0.00           C
ATOM    745  O   PRO X  98       7.478  19.044 -24.736  0.00  0.00           O
ATOM    746  N   LEU X  99       6.305  19.219 -22.802  0.00  0.00           N
ATOM    747  CA  LEU X  99       6.089  20.651 -22.736  0.00  0.00           C
ATOM    748  CB  LEU X  99       4.932  20.818 -21.707  0.00  0.00           C
ATOM    749  CG  LEU X  99       4.491  22.228 -21.611  0.00  0.00           C
ATOM    750  CD1 LEU X  99       3.839  22.832 -22.922  0.00  0.00           C
ATOM    751  CD2 LEU X  99       3.411  22.456 -20.555  0.00  0.00           C
ATOM    752  C   LEU X  99       7.404  21.496 -22.510  0.00  0.00           C
ATOM    753  O   LEU X  99       7.656  22.508 -23.204  0.00  0.00           O
ATOM    754  N   LEU X 100       8.268  21.073 -21.572  0.00  0.00           N
ATOM    755  CA  LEU X 100       9.505  21.861 -21.385  0.00  0.00           C
ATOM    756  CB  LEU X 100      10.253  21.344 -20.112  0.00  0.00           C
ATOM    757  CG  LEU X 100      11.449  22.194 -19.738  0.00  0.00           C
ATOM    758  CD1 LEU X 100      11.148  23.684 -19.552  0.00  0.00           C
ATOM    759  CD2 LEU X 100      12.153  21.610 -18.524  0.00  0.00           C
ATOM    760  C   LEU X 100      10.521  21.613 -22.489  0.00  0.00           C
ATOM    761  O   LEU X 100      11.260  22.526 -22.762  0.00  0.00           O
ATOM    762  N   LYS X 101      10.512  20.551 -23.214  0.00  0.00           N
ATOM    763  CA  LYS X 101      11.183  20.465 -24.604  0.00  0.00           C
ATOM    764  CB  LYS X 101      11.196  18.995 -24.975  0.00  0.00           C
ATOM    765  CG  LYS X 101      12.461  18.737 -25.837  0.00  0.00           C
ATOM    766  CD  LYS X 101      12.512  17.309 -26.374  0.00  0.00           C
ATOM    767  CE  LYS X 101      13.921  16.956 -26.986  0.00  0.00           C
ATOM    768  NZ  LYS X 101      14.142  15.478 -27.120  0.00  0.00           N
ATOM    769  C   LYS X 101      10.694  21.377 -25.746  0.00  0.00           C
ATOM    770  O   LYS X 101      11.381  21.540 -26.737  0.00  0.00           O
ATOM    771  N   LYS X 102       9.599  22.166 -25.545  0.00  0.00           N
ATOM    772  CA  LYS X 102       9.360  23.395 -26.307  0.00  0.00           C
ATOM    773  CB  LYS X 102       7.914  23.856 -26.137  0.00  0.00           C
ATOM    774  CG  LYS X 102       6.916  22.897 -26.800  0.00  0.00           C
ATOM    775  CD  LYS X 102       5.414  23.302 -26.744  0.00  0.00           C
ATOM    776  CE  LYS X 102       4.567  22.076 -27.030  0.00  0.00           C
ATOM    777  NZ  LYS X 102       4.703  21.423 -28.394  0.00  0.00           N
ATOM    778  C   LYS X 102      10.408  24.539 -25.994  0.00  0.00           C
ATOM    779  O   LYS X 102      10.679  25.329 -26.878  0.00  0.00           O
ATOM    780  N   ILE X 103      10.896  24.579 -24.783  0.00  0.00           N
ATOM    781  CA  ILE X 103      11.925  25.519 -24.396  0.00  0.00           C
ATOM    782  CB  ILE X 103      11.740  26.077 -22.977  0.00  0.00           C
ATOM    783  CG2 ILE X 103      12.694  27.259 -22.787  0.00  0.00           C
ATOM    784  CG1 ILE X 103      10.309  26.538 -22.589  0.00  0.00           C
ATOM    785  CD1 ILE X 103      10.051  26.927 -21.104  0.00  0.00           C
ATOM    786  C   ILE X 103      13.331  24.928 -24.605  0.00  0.00           C
ATOM    787  O   ILE X 103      14.233  25.603 -25.133  0.00  0.00           O
ATOM    788  N   ILE X 104      13.563  23.655 -24.286  0.00  0.00           N
ATOM    789  CA  ILE X 104      14.963  23.215 -24.262  0.00  0.00           C
ATOM    790  CB  ILE X 104      15.334  22.789 -22.775  0.00  0.00           C
ATOM    791  CG2 ILE X 104      16.815  22.413 -22.538  0.00  0.00           C
ATOM    792  CG1 ILE X 104      14.890  23.950 -21.735  0.00  0.00           C
ATOM    793  CD1 ILE X 104      15.165  23.646 -20.253  0.00  0.00           C
ATOM    794  C   ILE X 104      15.223  22.008 -25.220  0.00  0.00           C
ATOM    795  O   ILE X 104      15.153  20.842 -24.917  0.00  0.00           O
ATOM    796  N   PRO X 105      15.386  22.239 -26.523  0.00  0.00           N
ATOM    797  CD  PRO X 105      15.623  23.586 -27.109  0.00  0.00           C
ATOM    798  CG  PRO X 105      16.306  23.350 -28.444  0.00  0.00           C
ATOM    799  CB  PRO X 105      15.682  22.041 -28.933  0.00  0.00           C
ATOM    800  CA  PRO X 105      15.346  21.323 -27.654  0.00  0.00           C
ATOM    801  C   PRO X 105      16.235  20.087 -27.562  0.00  0.00           C
ATOM    802  O   PRO X 105      15.944  19.048 -28.181  0.00  0.00           O
ATOM    803  N   ASP X 106      17.451  20.148 -26.984  0.00  0.00           N
ATOM    804  CA  ASP X 106      18.440  19.042 -26.857  0.00  0.00           C
ATOM    805  CB  ASP X 106      19.818  19.656 -27.116  0.00  0.00           C
ATOM    806  CG  ASP X 106      20.117  20.864 -26.255  0.00  0.00           C
ATOM    807  OD1 ASP X 106      21.076  21.479 -26.654  0.00  0.00           O
ATOM    808  OD2 ASP X 106      19.374  21.200 -25.320  0.00  0.00           O
ATOM    809  C   ASP X 106      18.296  18.226 -25.581  0.00  0.00           C
ATOM    810  O   ASP X 106      19.073  17.391 -25.263  0.00  0.00           O
ATOM    811  N   LEU X 107      17.241  18.468 -24.744  0.00  0.00           N
ATOM    812  CA  LEU X 107      16.915  17.722 -23.591  0.00  0.00           C
ATOM    813  CB  LEU X 107      15.556  18.276 -22.980  0.00  0.00           C
ATOM    814  CG  LEU X 107      15.079  17.537 -21.720  0.00  0.00           C
ATOM    815  CD1 LEU X 107      15.885  17.990 -20.517  0.00  0.00           C
ATOM    816  CD2 LEU X 107      13.651  17.836 -21.475  0.00  0.00           C
ATOM    817  C   LEU X 107      16.687  16.188 -23.993  0.00  0.00           C
ATOM    818  O   LEU X 107      15.847  15.987 -24.825  0.00  0.00           O
ATOM    819  N   LYS X 108      17.362  15.259 -23.280  0.00  0.00           N
ATOM    820  CA  LYS X 108      17.110  13.798 -23.450  0.00  0.00           C
ATOM    821  CB  LYS X 108      18.392  13.042 -23.724  0.00  0.00           C
ATOM    822  CG  LYS X 108      19.003  13.422 -25.085  0.00  0.00           C
ATOM    823  CD  LYS X 108      20.494  12.912 -25.187  0.00  0.00           C
ATOM    824  CE  LYS X 108      21.314  13.394 -26.385  0.00  0.00           C
ATOM    825  NZ  LYS X 108      22.750  12.940 -26.355  0.00  0.00           N
ATOM    826  C   LYS X 108      16.536  13.236 -22.201  0.00  0.00           C
ATOM    827  O   LYS X 108      17.141  13.403 -21.101  0.00  0.00           O
ATOM    828  N   PHE X 109      15.272  12.807 -22.199  0.00  0.00           N
ATOM    829  CA  PHE X 109      14.515  12.393 -20.957  0.00  0.00           C
ATOM    830  CB  PHE X 109      13.571  13.439 -20.471  0.00  0.00           C
ATOM    831  CG  PHE X 109      12.338  13.549 -21.269  0.00  0.00           C
ATOM    832  CD1 PHE X 109      11.166  12.808 -20.921  0.00  0.00           C
ATOM    833  CE1 PHE X 109      10.001  13.091 -21.732  0.00  0.00           C
ATOM    834  CZ  PHE X 109      10.074  14.005 -22.779  0.00  0.00           C
ATOM    835  CE2 PHE X 109      11.281  14.599 -23.197  0.00  0.00           C
ATOM    836  CD2 PHE X 109      12.445  14.313 -22.466  0.00  0.00           C
ATOM    837  C   PHE X 109      13.884  10.965 -21.147  0.00  0.00           C
ATOM    838  O   PHE X 109      13.412  10.685 -22.236  0.00  0.00           O
ATOM    839  N   THR X 110      13.831  10.135 -20.070  0.00  0.00           N
ATOM    840  CA  THR X 110      13.024   8.958 -20.057  0.00  0.00           C
ATOM    841  CB  THR X 110      13.766   7.770 -20.704  0.00  0.00           C
ATOM    842  CG2 THR X 110      15.099   7.402 -19.956  0.00  0.00           C
ATOM    843  OG1 THR X 110      12.889   6.720 -20.882  0.00  0.00           O
ATOM    844  C   THR X 110      12.473   8.650 -18.655  0.00  0.00           C
ATOM    845  O   THR X 110      12.605   9.527 -17.791  0.00  0.00           O
ATOM    846  N   ALA X 111      12.014   7.427 -18.318  0.00  0.00           N
ATOM    847  CA  ALA X 111      11.711   6.945 -16.947  0.00  0.00           C
ATOM    848  CB  ALA X 111      10.193   6.928 -16.782  0.00  0.00           C
ATOM    849  C   ALA X 111      12.282   5.569 -16.632  0.00  0.00           C
ATOM    850  O   ALA X 111      12.485   4.693 -17.455  0.00  0.00           O
ATOM    851  N   ALA X 112      12.336   5.326 -15.361  0.00  0.00           N
ATOM    852  CA  ALA X 112      12.809   4.117 -14.737  0.00  0.00           C
ATOM    853  CB  ALA X 112      14.074   4.309 -13.818  0.00  0.00           C
ATOM    854  C   ALA X 112      11.620   3.544 -13.917  0.00  0.00           C
ATOM    855  O   ALA X 112      10.897   4.304 -13.315  0.00  0.00           O
ATOM    856  N   PHE X 113      11.551   2.182 -13.859  0.00  0.00           N
ATOM    857  CA  PHE X 113      10.446   1.483 -13.267  0.00  0.00           C
ATOM    858  CB  PHE X 113       9.380   1.337 -14.392  0.00  0.00           C
ATOM    859  CG  PHE X 113       8.545   2.600 -14.632  0.00  0.00           C
ATOM    860  CD1 PHE X 113       7.850   3.207 -13.581  0.00  0.00           C
ATOM    861  CE1 PHE X 113       7.071   4.397 -13.744  0.00  0.00           C
ATOM    862  CZ  PHE X 113       6.929   4.960 -15.031  0.00  0.00           C
ATOM    863  CE2 PHE X 113       7.627   4.342 -16.096  0.00  0.00           C
ATOM    864  CD2 PHE X 113       8.359   3.110 -15.924  0.00  0.00           C
ATOM    865  C   PHE X 113      10.903   0.121 -12.817  0.00  0.00           C
ATOM    866  O   PHE X 113      11.926  -0.420 -13.169  0.00  0.00           O
ATOM    867  N   GLY X 114      10.019  -0.582 -12.081  0.00  0.00           N
ATOM    868  CA  GLY X 114      10.134  -1.982 -11.619  0.00  0.00           C
ATOM    869  C   GLY X 114      10.147  -2.949 -12.793  0.00  0.00           C
ATOM    870  O   GLY X 114       9.199  -3.068 -13.586  0.00  0.00           O
ATOM    871  N   ARG X 115      11.169  -3.765 -12.841  0.00  0.00           N
ATOM    872  CA  ARG X 115      11.437  -4.689 -13.928  0.00  0.00           C
ATOM    873  CB  ARG X 115      12.659  -5.594 -13.612  0.00  0.00           C
ATOM    874  CG  ARG X 115      13.123  -6.614 -14.689  0.00  0.00           C
ATOM    875  CD  ARG X 115      14.522  -7.064 -14.232  0.00  0.00           C
ATOM    876  NE  ARG X 115      15.150  -7.932 -15.278  0.00  0.00           N
ATOM    877  CZ  ARG X 115      16.468  -8.133 -15.344  0.00  0.00           C
ATOM    878  NH1 ARG X 115      17.311  -7.540 -14.526  0.00  0.00           N
ATOM    879  NH2 ARG X 115      16.945  -8.805 -16.340  0.00  0.00           N
ATOM    880  C   ARG X 115      10.272  -5.610 -14.309  0.00  0.00           C
ATOM    881  O   ARG X 115      10.000  -5.852 -15.436  0.00  0.00           O
ATOM    882  N   GLY X 116       9.479  -6.070 -13.290  0.00  0.00           N
ATOM    883  CA  GLY X 116       8.209  -6.792 -13.520  0.00  0.00           C
ATOM    884  C   GLY X 116       7.087  -6.151 -14.337  0.00  0.00           C
ATOM    885  O   GLY X 116       6.059  -6.771 -14.584  0.00  0.00           O
ATOM    886  N   ARG X 117       7.274  -4.830 -14.555  0.00  0.00           N
ATOM    887  CA  ARG X 117       6.332  -4.096 -15.424  0.00  0.00           C
ATOM    888  CB  ARG X 117       6.356  -2.625 -15.017  0.00  0.00           C
ATOM    889  CG  ARG X 117       6.022  -2.374 -13.485  0.00  0.00           C
ATOM    890  CD  ARG X 117       5.945  -0.900 -13.171  0.00  0.00           C
ATOM    891  NE  ARG X 117       5.547  -0.712 -11.781  0.00  0.00           N
ATOM    892  CZ  ARG X 117       4.358  -0.699 -11.283  0.00  0.00           C
ATOM    893  NH1 ARG X 117       3.308  -0.935 -11.985  0.00  0.00           N
ATOM    894  NH2 ARG X 117       4.175  -0.553  -9.995  0.00  0.00           N
ATOM    895  C   ARG X 117       6.570  -4.288 -16.937  0.00  0.00           C
ATOM    896  O   ARG X 117       5.643  -4.049 -17.727  0.00  0.00           O
ATOM    897  N   TYR X 118       7.796  -4.733 -17.289  0.00  0.00           N
ATOM    898  CA  TYR X 118       8.132  -4.891 -18.698  0.00  0.00           C
ATOM    899  CB  TYR X 118       9.602  -4.582 -19.072  0.00  0.00           C
ATOM    900  CG  TYR X 118      10.176  -3.183 -18.710  0.00  0.00           C
ATOM    901  CD1 TYR X 118      10.170  -2.149 -19.634  0.00  0.00           C
ATOM    902  CE1 TYR X 118      10.714  -0.929 -19.261  0.00  0.00           C
ATOM    903  CZ  TYR X 118      11.160  -0.675 -17.952  0.00  0.00           C
ATOM    904  OH  TYR X 118      11.643   0.600 -17.615  0.00  0.00           O
ATOM    905  CE2 TYR X 118      11.037  -1.706 -16.952  0.00  0.00           C
ATOM    906  CD2 TYR X 118      10.582  -2.968 -17.358  0.00  0.00           C
ATOM    907  C   TYR X 118       7.772  -6.323 -19.137  0.00  0.00           C
ATOM    908  O   TYR X 118       7.966  -7.243 -18.388  0.00  0.00           O
ATOM    909  N   VAL X 119       7.471  -6.553 -20.431  0.00  0.00           N
ATOM    910  CA  VAL X 119       7.188  -7.942 -20.991  0.00  0.00           C
ATOM    911  CB  VAL X 119       6.106  -7.900 -22.149  0.00  0.00           C
ATOM    912  CG1 VAL X 119       6.773  -7.382 -23.462  0.00  0.00           C
ATOM    913  CG2 VAL X 119       5.458  -9.283 -22.353  0.00  0.00           C
ATOM    914  C   VAL X 119       8.563  -8.537 -21.455  0.00  0.00           C
ATOM    915  O   VAL X 119       9.458  -7.815 -22.003  0.00  0.00           O
HETATM  916  N   CYF X 120       8.770  -9.845 -21.258  0.00  0.00           N
HETATM  917  CA  CYF X 120       9.839 -10.614 -21.890  0.00  0.00           C
HETATM  918  CB  CYF X 120      10.052 -11.835 -20.978  0.00  0.00           C
HETATM  919  SG  CYF X 120      11.103 -13.097 -21.853  0.00  0.00           S
HETATM  920  C   CYF X 120       9.473 -10.930 -23.378  0.00  0.00           C
HETATM  921  O   CYF X 120       8.533 -11.707 -23.582  0.00  0.00           O
ATOM    922  N   PRO X 121      10.189 -10.511 -24.377  0.00  0.00           N
ATOM    923  CD  PRO X 121      11.042  -9.323 -24.344  0.00  0.00           C
ATOM    924  CG  PRO X 121      11.189  -8.801 -25.772  0.00  0.00           C
ATOM    925  CB  PRO X 121      10.995 -10.013 -26.634  0.00  0.00           C
ATOM    926  CA  PRO X 121      10.000 -10.931 -25.806  0.00  0.00           C
ATOM    927  C   PRO X 121      10.102 -12.409 -26.137  0.00  0.00           C
ATOM    928  O   PRO X 121       9.418 -12.902 -27.031  0.00  0.00           O
ATOM    929  N   ARG X 122      10.980 -13.178 -25.443  0.00  0.00           N
ATOM    930  CA  ARG X 122      10.951 -14.645 -25.601  0.00  0.00           C
ATOM    931  CB  ARG X 122      12.195 -15.195 -24.807  0.00  0.00           C
ATOM    932  CG  ARG X 122      12.376 -16.697 -25.188  0.00  0.00           C
ATOM    933  CD  ARG X 122      13.685 -17.416 -24.789  0.00  0.00           C
ATOM    934  NE  ARG X 122      13.706 -17.434 -23.328  0.00  0.00           N
ATOM    935  CZ  ARG X 122      14.742 -17.483 -22.641  0.00  0.00           C
ATOM    936  NH1 ARG X 122      14.648 -17.241 -21.401  0.00  0.00           N
ATOM    937  NH2 ARG X 122      15.865 -17.895 -23.150  0.00  0.00           N
ATOM    938  C   ARG X 122       9.637 -15.211 -25.072  0.00  0.00           C
ATOM    939  O   ARG X 122       9.006 -15.986 -25.827  0.00  0.00           O
ATOM    940  N   ASN X 123       9.162 -14.773 -23.891  0.00  0.00           N
ATOM    941  CA  ASN X 123       7.955 -15.451 -23.405  0.00  0.00           C
ATOM    942  CB  ASN X 123       7.705 -15.307 -21.910  0.00  0.00           C
ATOM    943  CG  ASN X 123       8.611 -16.048 -20.990  0.00  0.00           C
ATOM    944  OD1 ASN X 123       9.501 -16.731 -21.385  0.00  0.00           O
ATOM    945  ND2 ASN X 123       8.341 -16.009 -19.730  0.00  0.00           N
ATOM    946  C   ASN X 123       6.810 -14.993 -24.309  0.00  0.00           C
ATOM    947  O   ASN X 123       5.898 -15.784 -24.478  0.00  0.00           O
ATOM    948  N   LEU X 124       6.830 -13.736 -24.824  0.00  0.00           N
ATOM    949  CA  LEU X 124       5.803 -13.294 -25.758  0.00  0.00           C
ATOM    950  CB  LEU X 124       5.934 -11.756 -25.850  0.00  0.00           C
ATOM    951  CG  LEU X 124       4.929 -10.965 -26.674  0.00  0.00           C
ATOM    952  CD1 LEU X 124       3.435 -11.144 -26.384  0.00  0.00           C
ATOM    953  CD2 LEU X 124       5.343  -9.501 -26.517  0.00  0.00           C
ATOM    954  C   LEU X 124       5.979 -13.952 -27.126  0.00  0.00           C
ATOM    955  O   LEU X 124       4.933 -14.110 -27.792  0.00  0.00           O
ATOM    956  N   THR X 125       7.121 -14.481 -27.594  0.00  0.00           N
ATOM    957  CA  THR X 125       7.183 -15.311 -28.736  0.00  0.00           C
ATOM    958  CB  THR X 125       8.567 -15.306 -29.352  0.00  0.00           C
ATOM    959  CG2 THR X 125       8.615 -16.134 -30.665  0.00  0.00           C
ATOM    960  OG1 THR X 125       8.875 -13.978 -29.686  0.00  0.00           O
ATOM    961  C   THR X 125       6.622 -16.704 -28.459  0.00  0.00           C
ATOM    962  O   THR X 125       5.757 -17.116 -29.221  0.00  0.00           O
ATOM    963  N   ALA X 126       6.955 -17.237 -27.284  0.00  0.00           N
ATOM    964  CA  ALA X 126       6.558 -18.631 -26.969  0.00  0.00           C
ATOM    965  CB  ALA X 126       7.288 -19.108 -25.735  0.00  0.00           C
ATOM    966  C   ALA X 126       5.072 -18.758 -26.915  0.00  0.00           C
ATOM    967  O   ALA X 126       4.551 -19.840 -27.346  0.00  0.00           O
ATOM    968  N   LEU X 127       4.375 -17.869 -26.400  0.00  0.00           N
ATOM    969  CA  LEU X 127       2.901 -17.873 -26.314  0.00  0.00           C
ATOM    970  CB  LEU X 127       2.528 -16.869 -25.208  0.00  0.00           C
ATOM    971  CG  LEU X 127       2.958 -17.419 -23.826  0.00  0.00           C
ATOM    972  CD1 LEU X 127       3.186 -16.302 -22.791  0.00  0.00           C
ATOM    973  CD2 LEU X 127       1.859 -18.355 -23.262  0.00  0.00           C
ATOM    974  C   LEU X 127       2.291 -17.376 -27.669  0.00  0.00           C
ATOM    975  O   LEU X 127       1.187 -17.797 -28.014  0.00  0.00           O
ATOM    976  N   ALA X 128       2.959 -16.600 -28.505  0.00  0.00           N
ATOM    977  CA  ALA X 128       2.496 -16.228 -29.843  0.00  0.00           C
ATOM    978  CB  ALA X 128       3.316 -15.050 -30.411  0.00  0.00           C
ATOM    979  C   ALA X 128       2.638 -17.339 -30.829  0.00  0.00           C
ATOM    980  O   ALA X 128       1.969 -17.282 -31.867  0.00  0.00           O
ATOM    981  N   SER X 129       3.442 -18.380 -30.631  0.00  0.00           N
ATOM    982  CA  SER X 129       3.840 -19.299 -31.759  0.00  0.00           C
ATOM    983  CB  SER X 129       5.157 -18.820 -32.367  0.00  0.00           C
ATOM    984  OG  SER X 129       6.346 -18.992 -31.516  0.00  0.00           O
ATOM    985  C   SER X 129       3.846 -20.818 -31.441  0.00  0.00           C
ATOM    986  O   SER X 129       3.605 -21.644 -32.343  0.00  0.00           O
ATOM    987  N   THR X 130       4.099 -21.250 -30.152  0.00  0.00           N
ATOM    988  CA  THR X 130       4.026 -22.643 -29.705  0.00  0.00           C
ATOM    989  CB  THR X 130       4.290 -22.825 -28.163  0.00  0.00           C
ATOM    990  CG2 THR X 130       4.313 -24.297 -27.720  0.00  0.00           C
ATOM    991  OG1 THR X 130       5.511 -22.223 -27.838  0.00  0.00           O
ATOM    992  C   THR X 130       2.523 -23.056 -29.886  0.00  0.00           C
ATOM    993  O   THR X 130       1.663 -22.324 -29.429  0.00  0.00           O
ATOM    994  N   GLU X 131       2.208 -24.183 -30.505  0.00  0.00           N
ATOM    995  CA  GLU X 131       0.831 -24.570 -30.780  0.00  0.00           C
ATOM    996  CB  GLU X 131       0.713 -25.506 -32.002  0.00  0.00           C
ATOM    997  CG  GLU X 131       1.320 -24.890 -33.306  0.00  0.00           C
ATOM    998  CD  GLU X 131       0.657 -25.372 -34.595  0.00  0.00           C
ATOM    999  OE1 GLU X 131       0.237 -26.573 -34.633  0.00  0.00           O
ATOM   1000  OE2 GLU X 131       0.777 -24.811 -35.713  0.00  0.00           O
ATOM   1001  C   GLU X 131       0.166 -25.319 -29.619  0.00  0.00           C
ATOM   1002  O   GLU X 131       0.872 -26.044 -28.832  0.00  0.00           O
ATOM   1003  N   PRO X 132      -1.155 -25.254 -29.395  0.00  0.00           N
ATOM   1004  CD  PRO X 132      -2.198 -24.804 -30.338  0.00  0.00           C
ATOM   1005  CG  PRO X 132      -3.282 -24.122 -29.571  0.00  0.00           C
ATOM   1006  CB  PRO X 132      -3.232 -24.996 -28.306  0.00  0.00           C
ATOM   1007  CA  PRO X 132      -1.754 -25.297 -28.088  0.00  0.00           C
ATOM   1008  C   PRO X 132      -1.710 -26.635 -27.350  0.00  0.00           C
ATOM   1009  O   PRO X 132      -1.854 -27.737 -27.934  0.00  0.00           O
ATOM   1010  N   THR X 133      -1.883 -26.580 -25.996  0.00  0.00           N
ATOM   1011  CA  THR X 133      -2.477 -27.600 -25.150  0.00  0.00           C
ATOM   1012  CB  THR X 133      -2.967 -26.816 -23.859  0.00  0.00           C
ATOM   1013  CG2 THR X 133      -3.581 -27.692 -22.812  0.00  0.00           C
ATOM   1014  OG1 THR X 133      -1.920 -26.093 -23.201  0.00  0.00           O
ATOM   1015  C   THR X 133      -3.703 -28.323 -25.773  0.00  0.00           C
ATOM   1016  O   THR X 133      -4.517 -27.653 -26.406  0.00  0.00           O
ATOM   1017  N   GLN X 134      -3.802 -29.595 -25.506  0.00  0.00           N
ATOM   1018  CA  GLN X 134      -4.988 -30.422 -25.865  0.00  0.00           C
ATOM   1019  CB  GLN X 134      -4.699 -31.085 -27.233  0.00  0.00           C
ATOM   1020  CG  GLN X 134      -4.552 -30.189 -28.472  0.00  0.00           C
ATOM   1021  CD  GLN X 134      -5.714 -29.237 -28.805  0.00  0.00           C
ATOM   1022  OE1 GLN X 134      -6.839 -29.494 -28.359  0.00  0.00           O
ATOM   1023  NE2 GLN X 134      -5.530 -28.174 -29.546  0.00  0.00           N
ATOM   1024  C   GLN X 134      -5.414 -31.451 -24.821  0.00  0.00           C
ATOM   1025  O   GLN X 134      -4.659 -31.789 -23.955  0.00  0.00           O
ATOM   1026  N   GLN X 135      -6.633 -32.049 -24.969  0.00  0.00           N
ATOM   1027  CA  GLN X 135      -7.266 -32.884 -23.948  0.00  0.00           C
ATOM   1028  CB  GLN X 135      -6.666 -34.316 -23.764  0.00  0.00           C
ATOM   1029  CG  GLN X 135      -6.847 -35.263 -24.976  0.00  0.00           C
ATOM   1030  CD  GLN X 135      -5.862 -34.937 -26.076  0.00  0.00           C
ATOM   1031  OE1 GLN X 135      -4.618 -34.900 -25.881  0.00  0.00           O
ATOM   1032  NE2 GLN X 135      -6.287 -34.307 -27.159  0.00  0.00           N
ATOM   1033  C   GLN X 135      -7.460 -32.153 -22.605  0.00  0.00           C
ATOM   1034  O   GLN X 135      -8.420 -31.426 -22.304  0.00  0.00           O
ATOM   1035  N   ASP X 136      -6.557 -32.373 -21.603  0.00  0.00           N
ATOM   1036  CA  ASP X 136      -6.621 -31.749 -20.284  0.00  0.00           C
ATOM   1037  CB  ASP X 136      -5.699 -32.542 -19.329  0.00  0.00           C
ATOM   1038  CG  ASP X 136      -6.004 -33.996 -19.136  0.00  0.00           C
ATOM   1039  OD1 ASP X 136      -5.023 -34.832 -19.373  0.00  0.00           O
ATOM   1040  OD2 ASP X 136      -7.142 -34.439 -18.826  0.00  0.00           O
ATOM   1041  C   ASP X 136      -6.160 -30.314 -20.472  0.00  0.00           C
ATOM   1042  O   ASP X 136      -4.988 -30.033 -20.332  0.00  0.00           O
ATOM   1043  N   LEU X 137      -7.121 -29.423 -20.716  0.00  0.00           N
ATOM   1044  CA  LEU X 137      -6.970 -27.937 -20.672  0.00  0.00           C
ATOM   1045  CB  LEU X 137      -8.279 -27.266 -21.014  0.00  0.00           C
ATOM   1046  CG  LEU X 137      -8.157 -25.820 -21.533  0.00  0.00           C
ATOM   1047  CD1 LEU X 137      -7.310 -25.674 -22.791  0.00  0.00           C
ATOM   1048  CD2 LEU X 137      -9.582 -25.267 -21.888  0.00  0.00           C
ATOM   1049  C   LEU X 137      -6.366 -27.282 -19.452  0.00  0.00           C
ATOM   1050  O   LEU X 137      -5.762 -26.202 -19.522  0.00  0.00           O
ATOM   1051  N   LEU X 138      -6.336 -28.047 -18.358  0.00  0.00           N
ATOM   1052  CA  LEU X 138      -5.776 -27.691 -17.115  0.00  0.00           C
ATOM   1053  CB  LEU X 138      -5.785 -28.943 -16.244  0.00  0.00           C
ATOM   1054  CG  LEU X 138      -7.195 -29.504 -15.976  0.00  0.00           C
ATOM   1055  CD1 LEU X 138      -7.209 -30.961 -15.521  0.00  0.00           C
ATOM   1056  CD2 LEU X 138      -8.006 -28.730 -15.024  0.00  0.00           C
ATOM   1057  C   LEU X 138      -4.376 -27.048 -16.998  0.00  0.00           C
ATOM   1058  O   LEU X 138      -3.893 -26.624 -15.895  0.00  0.00           O
ATOM   1059  N   ALA X 139      -3.642 -27.101 -18.082  0.00  0.00           N
ATOM   1060  CA  ALA X 139      -2.304 -26.508 -18.191  0.00  0.00           C
ATOM   1061  CB  ALA X 139      -1.805 -26.640 -19.662  0.00  0.00           C
ATOM   1062  C   ALA X 139      -2.025 -25.081 -17.620  0.00  0.00           C
ATOM   1063  O   ALA X 139      -0.972 -24.825 -17.028  0.00  0.00           O
ATOM   1064  N   PHE X 140      -2.947 -24.138 -17.796  0.00  0.00           N
ATOM   1065  CA  PHE X 140      -2.848 -22.767 -17.325  0.00  0.00           C
ATOM   1066  CB  PHE X 140      -4.042 -21.982 -17.836  0.00  0.00           C
ATOM   1067  CG  PHE X 140      -5.373 -22.420 -17.224  0.00  0.00           C
ATOM   1068  CD1 PHE X 140      -6.003 -21.658 -16.217  0.00  0.00           C
ATOM   1069  CE1 PHE X 140      -7.218 -22.082 -15.618  0.00  0.00           C
ATOM   1070  CZ  PHE X 140      -7.928 -23.191 -16.129  0.00  0.00           C
ATOM   1071  CE2 PHE X 140      -7.322 -24.045 -17.099  0.00  0.00           C
ATOM   1072  CD2 PHE X 140      -6.040 -23.671 -17.554  0.00  0.00           C
ATOM   1073  C   PHE X 140      -2.715 -22.714 -15.778  0.00  0.00           C
ATOM   1074  O   PHE X 140      -2.135 -21.782 -15.226  0.00  0.00           O
ATOM   1075  N   LEU X 141      -3.278 -23.749 -15.132  0.00  0.00           N
ATOM   1076  CA  LEU X 141      -3.233 -23.813 -13.730  0.00  0.00           C
ATOM   1077  CB  LEU X 141      -4.238 -24.794 -13.204  0.00  0.00           C
ATOM   1078  CG  LEU X 141      -5.671 -24.376 -13.355  0.00  0.00           C
ATOM   1079  CD1 LEU X 141      -6.540 -25.647 -13.172  0.00  0.00           C
ATOM   1080  CD2 LEU X 141      -6.169 -23.296 -12.412  0.00  0.00           C
ATOM   1081  C   LEU X 141      -1.840 -24.085 -13.214  0.00  0.00           C
ATOM   1082  O   LEU X 141      -1.543 -23.820 -12.027  0.00  0.00           O
ATOM   1083  N   ASP X 142      -0.975 -24.656 -14.085  0.00  0.00           N
ATOM   1084  CA  ASP X 142       0.438 -25.036 -13.811  0.00  0.00           C
ATOM   1085  CB  ASP X 142       0.842 -26.419 -14.377  0.00  0.00           C
ATOM   1086  CG  ASP X 142       0.026 -27.634 -13.992  0.00  0.00           C
ATOM   1087  OD1 ASP X 142      -0.301 -27.708 -12.772  0.00  0.00           O
ATOM   1088  OD2 ASP X 142      -0.165 -28.483 -14.914  0.00  0.00           O
ATOM   1089  C   ASP X 142       1.431 -23.900 -14.370  0.00  0.00           C
ATOM   1090  O   ASP X 142       2.656 -24.129 -14.298  0.00  0.00           O
ATOM   1091  N   ASP X 143       0.861 -22.719 -14.810  0.00  0.00           N
ATOM   1092  CA  ASP X 143       1.505 -21.655 -15.558  0.00  0.00           C
ATOM   1093  CB  ASP X 143       2.136 -20.563 -14.671  0.00  0.00           C
ATOM   1094  CG  ASP X 143       1.139 -20.248 -13.522  0.00  0.00           C
ATOM   1095  OD1 ASP X 143       1.370 -20.756 -12.410  0.00  0.00           O
ATOM   1096  OD2 ASP X 143       0.258 -19.393 -13.746  0.00  0.00           O
ATOM   1097  C   ASP X 143       2.474 -22.150 -16.749  0.00  0.00           C
ATOM   1098  O   ASP X 143       3.629 -21.706 -16.915  0.00  0.00           O
ATOM   1099  N   GLU X 144       2.084 -23.234 -17.472  0.00  0.00           N
ATOM   1100  CA  GLU X 144       2.607 -23.794 -18.689  0.00  0.00           C
ATOM   1101  CB  GLU X 144       1.659 -24.819 -19.338  0.00  0.00           C
ATOM   1102  CG  GLU X 144       1.927 -25.758 -20.497  0.00  0.00           C
ATOM   1103  CD  GLU X 144       3.357 -26.111 -20.784  0.00  0.00           C
ATOM   1104  OE1 GLU X 144       4.165 -26.435 -19.882  0.00  0.00           O
ATOM   1105  OE2 GLU X 144       3.658 -26.270 -22.027  0.00  0.00           O
ATOM   1106  C   GLU X 144       2.991 -22.643 -19.669  0.00  0.00           C
ATOM   1107  O   GLU X 144       2.139 -21.808 -20.018  0.00  0.00           O
ATOM   1108  N   LEU X 145       4.093 -22.697 -20.404  0.00  0.00           N
ATOM   1109  CA  LEU X 145       4.463 -21.626 -21.344  0.00  0.00           C
ATOM   1110  CB  LEU X 145       5.972 -21.384 -21.453  0.00  0.00           C
ATOM   1111  CG  LEU X 145       6.324 -19.984 -21.881  0.00  0.00           C
ATOM   1112  CD1 LEU X 145       6.279 -19.042 -20.727  0.00  0.00           C
ATOM   1113  CD2 LEU X 145       7.805 -19.921 -22.391  0.00  0.00           C
ATOM   1114  C   LEU X 145       3.738 -21.821 -22.685  0.00  0.00           C
ATOM   1115  O   LEU X 145       3.683 -20.889 -23.469  0.00  0.00           O
ATOM   1116  N   THR X 146       3.264 -23.010 -23.010  0.00  0.00           N
ATOM   1117  CA  THR X 146       2.439 -23.247 -24.209  0.00  0.00           C
ATOM   1118  CB  THR X 146       2.203 -24.710 -24.458  0.00  0.00           C
ATOM   1119  CG2 THR X 146       1.380 -24.983 -25.709  0.00  0.00           C
ATOM   1120  OG1 THR X 146       3.394 -25.414 -24.639  0.00  0.00           O
ATOM   1121  C   THR X 146       1.112 -22.540 -24.058  0.00  0.00           C
ATOM   1122  O   THR X 146       0.356 -22.716 -23.041  0.00  0.00           O
ATOM   1123  N   PRO X 147       0.568 -21.813 -25.125  0.00  0.00           N
ATOM   1124  CD  PRO X 147       1.208 -21.467 -26.418  0.00  0.00           C
ATOM   1125  CG  PRO X 147       0.076 -20.900 -27.294  0.00  0.00           C
ATOM   1126  CB  PRO X 147      -0.981 -20.393 -26.342  0.00  0.00           C
ATOM   1127  CA  PRO X 147      -0.711 -21.167 -25.043  0.00  0.00           C
ATOM   1128  C   PRO X 147      -1.754 -22.216 -24.893  0.00  0.00           C
ATOM   1129  O   PRO X 147      -1.826 -23.216 -25.582  0.00  0.00           O
ATOM   1130  N   ASN X 148      -2.606 -22.015 -23.878  0.00  0.00           N
ATOM   1131  CA  ASN X 148      -3.692 -22.863 -23.508  0.00  0.00           C
ATOM   1132  CB  ASN X 148      -4.330 -22.128 -22.340  0.00  0.00           C
ATOM   1133  CG  ASN X 148      -5.239 -23.031 -21.443  0.00  0.00           C
ATOM   1134  OD1 ASN X 148      -6.403 -22.763 -21.157  0.00  0.00           O
ATOM   1135  ND2 ASN X 148      -4.644 -24.122 -20.981  0.00  0.00           N
ATOM   1136  C   ASN X 148      -4.633 -23.127 -24.676  0.00  0.00           C
ATOM   1137  O   ASN X 148      -5.233 -24.202 -24.610  0.00  0.00           O
ATOM   1138  N   ASN X 149      -4.802 -22.175 -25.572  0.00  0.00           N
ATOM   1139  CA  ASN X 149      -5.847 -22.184 -26.618  0.00  0.00           C
ATOM   1140  CB  ASN X 149      -7.037 -21.504 -26.052  0.00  0.00           C
ATOM   1141  CG  ASN X 149      -8.327 -21.861 -26.833  0.00  0.00           C
ATOM   1142  OD1 ASN X 149      -8.439 -21.440 -27.983  0.00  0.00           O
ATOM   1143  ND2 ASN X 149      -9.350 -22.369 -26.144  0.00  0.00           N
ATOM   1144  C   ASN X 149      -5.332 -21.405 -27.863  0.00  0.00           C
ATOM   1145  O   ASN X 149      -4.561 -20.491 -27.716  0.00  0.00           O
ATOM   1146  N   GLN X 150      -5.753 -21.647 -29.116  0.00  0.00           N
ATOM   1147  CA  GLN X 150      -5.376 -20.821 -30.228  0.00  0.00           C
ATOM   1148  CB  GLN X 150      -5.898 -21.697 -31.469  0.00  0.00           C
ATOM   1149  CG  GLN X 150      -7.447 -21.645 -31.610  0.00  0.00           C
ATOM   1150  CD  GLN X 150      -8.018 -22.594 -32.675  0.00  0.00           C
ATOM   1151  OE1 GLN X 150      -7.928 -22.315 -33.880  0.00  0.00           O
ATOM   1152  NE2 GLN X 150      -8.566 -23.772 -32.330  0.00  0.00           N
ATOM   1153  C   GLN X 150      -5.972 -19.372 -30.157  0.00  0.00           C
ATOM   1154  O   GLN X 150      -5.464 -18.499 -30.806  0.00  0.00           O
ATOM   1155  N   GLU X 151      -7.099 -19.154 -29.475  0.00  0.00           N
ATOM   1156  CA  GLU X 151      -7.442 -17.780 -29.192  0.00  0.00           C
ATOM   1157  CB  GLU X 151      -8.843 -17.600 -28.605  0.00  0.00           C
ATOM   1158  CG  GLU X 151     -10.022 -18.035 -29.511  0.00  0.00           C
ATOM   1159  CD  GLU X 151     -10.144 -17.191 -30.714  0.00  0.00           C
ATOM   1160  OE1 GLU X 151     -10.105 -15.937 -30.604  0.00  0.00           O
ATOM   1161  OE2 GLU X 151     -10.438 -17.674 -31.800  0.00  0.00           O
ATOM   1162  C   GLU X 151      -6.457 -17.060 -28.212  0.00  0.00           C
ATOM   1163  O   GLU X 151      -6.253 -15.898 -28.225  0.00  0.00           O
ATOM   1164  N   GLU X 152      -5.693 -17.845 -27.409  0.00  0.00           N
ATOM   1165  CA  GLU X 152      -4.606 -17.359 -26.508  0.00  0.00           C
ATOM   1166  CB  GLU X 152      -4.391 -18.322 -25.341  0.00  0.00           C
ATOM   1167  CG  GLU X 152      -3.388 -17.734 -24.351  0.00  0.00           C
ATOM   1168  CD  GLU X 152      -3.134 -18.501 -22.990  0.00  0.00           C
ATOM   1169  OE1 GLU X 152      -3.635 -18.146 -21.905  0.00  0.00           O
ATOM   1170  OE2 GLU X 152      -2.270 -19.409 -23.048  0.00  0.00           O
ATOM   1171  C   GLU X 152      -3.357 -17.226 -27.406  0.00  0.00           C
ATOM   1172  O   GLU X 152      -2.631 -16.259 -27.283  0.00  0.00           O
ATOM   1173  N   GLN X 153      -3.043 -18.228 -28.243  0.00  0.00           N
ATOM   1174  CA  GLN X 153      -1.872 -18.150 -29.154  0.00  0.00           C
ATOM   1175  CB  GLN X 153      -1.799 -19.376 -30.136  0.00  0.00           C
ATOM   1176  CG  GLN X 153      -0.562 -19.561 -31.079  0.00  0.00           C
ATOM   1177  CD  GLN X 153      -0.699 -20.934 -31.799  0.00  0.00           C
ATOM   1178  OE1 GLN X 153      -1.732 -21.563 -31.944  0.00  0.00           O
ATOM   1179  NE2 GLN X 153       0.414 -21.466 -32.385  0.00  0.00           N
ATOM   1180  C   GLN X 153      -2.008 -16.864 -30.013  0.00  0.00           C
ATOM   1181  O   GLN X 153      -1.056 -16.068 -30.157  0.00  0.00           O
ATOM   1182  N   LYS X 154      -3.247 -16.670 -30.571  0.00  0.00           N
ATOM   1183  CA  LYS X 154      -3.626 -15.490 -31.421  0.00  0.00           C
ATOM   1184  CB  LYS X 154      -4.930 -15.755 -32.188  0.00  0.00           C
ATOM   1185  CG  LYS X 154      -4.824 -16.684 -33.371  0.00  0.00           C
ATOM   1186  CD  LYS X 154      -6.190 -16.795 -34.053  0.00  0.00           C
ATOM   1187  CE  LYS X 154      -7.330 -17.190 -33.051  0.00  0.00           C
ATOM   1188  NZ  LYS X 154      -8.591 -17.398 -33.771  0.00  0.00           N
ATOM   1189  C   LYS X 154      -3.644 -14.216 -30.704  0.00  0.00           C
ATOM   1190  O   LYS X 154      -3.298 -13.128 -31.233  0.00  0.00           O
ATOM   1191  N   ARG X 155      -4.169 -14.056 -29.509  0.00  0.00           N
ATOM   1192  CA  ARG X 155      -3.987 -12.886 -28.579  0.00  0.00           C
ATOM   1193  CB  ARG X 155      -4.710 -13.152 -27.237  0.00  0.00           C
ATOM   1194  CG  ARG X 155      -5.140 -11.844 -26.523  0.00  0.00           C
ATOM   1195  CD  ARG X 155      -5.943 -12.149 -25.240  0.00  0.00           C
ATOM   1196  NE  ARG X 155      -7.388 -12.349 -25.493  0.00  0.00           N
ATOM   1197  CZ  ARG X 155      -8.394 -12.167 -24.661  0.00  0.00           C
ATOM   1198  NH1 ARG X 155      -8.306 -11.775 -23.386  0.00  0.00           N
ATOM   1199  NH2 ARG X 155      -9.572 -12.307 -25.019  0.00  0.00           N
ATOM   1200  C   ARG X 155      -2.487 -12.539 -28.337  0.00  0.00           C
ATOM   1201  O   ARG X 155      -2.144 -11.365 -28.457  0.00  0.00           O
ATOM   1202  N   CYS X 156      -1.622 -13.517 -28.102  0.00  0.00           N
ATOM   1203  CA  CYS X 156      -0.208 -13.165 -27.878  0.00  0.00           C
ATOM   1204  CB  CYS X 156       0.492 -14.184 -27.063  0.00  0.00           C
ATOM   1205  SG  CYS X 156      -0.415 -14.498 -25.516  0.00  0.00           S
ATOM   1206  C   CYS X 156       0.512 -12.959 -29.262  0.00  0.00           C
ATOM   1207  O   CYS X 156       1.387 -12.120 -29.252  0.00  0.00           O
ATOM   1208  N   ALA X 157       0.040 -13.375 -30.410  0.00  0.00           N
ATOM   1209  CA  ALA X 157       0.541 -12.951 -31.709  0.00  0.00           C
ATOM   1210  CB  ALA X 157       0.040 -13.855 -32.820  0.00  0.00           C
ATOM   1211  C   ALA X 157       0.172 -11.471 -32.052  0.00  0.00           C
ATOM   1212  O   ALA X 157       0.966 -10.765 -32.672  0.00  0.00           O
ATOM   1213  N   LYS X 158      -0.993 -11.094 -31.566  0.00  0.00           N
ATOM   1214  CA  LYS X 158      -1.488  -9.656 -31.577  0.00  0.00           C
ATOM   1215  CB  LYS X 158      -2.935  -9.622 -31.158  0.00  0.00           C
ATOM   1216  CG  LYS X 158      -3.693  -8.558 -31.927  0.00  0.00           C
ATOM   1217  CD  LYS X 158      -3.316  -7.076 -31.682  0.00  0.00           C
ATOM   1218  CE  LYS X 158      -4.085  -6.131 -32.609  0.00  0.00           C
ATOM   1219  NZ  LYS X 158      -3.744  -4.761 -32.284  0.00  0.00           N
ATOM   1220  C   LYS X 158      -0.611  -8.708 -30.729  0.00  0.00           C
ATOM   1221  O   LYS X 158      -0.111  -7.734 -31.184  0.00  0.00           O
ATOM   1222  N   LEU X 159      -0.413  -9.072 -29.429  0.00  0.00           N
ATOM   1223  CA  LEU X 159       0.464  -8.370 -28.550  0.00  0.00           C
ATOM   1224  CB  LEU X 159       0.523  -9.078 -27.177  0.00  0.00           C
ATOM   1225  CG  LEU X 159      -0.740  -8.941 -26.288  0.00  0.00           C
ATOM   1226  CD1 LEU X 159      -0.530  -9.730 -24.999  0.00  0.00           C
ATOM   1227  CD2 LEU X 159      -0.787  -7.454 -25.828  0.00  0.00           C
ATOM   1228  C   LEU X 159       1.896  -8.384 -29.202  0.00  0.00           C
ATOM   1229  O   LEU X 159       2.488  -7.307 -29.187  0.00  0.00           O
ATOM   1230  N   LYS X 160       2.420  -9.534 -29.693  0.00  0.00           N
ATOM   1231  CA  LYS X 160       3.690  -9.588 -30.489  0.00  0.00           C
ATOM   1232  CB  LYS X 160       3.923 -11.094 -30.983  0.00  0.00           C
ATOM   1233  CG  LYS X 160       5.305 -11.390 -31.629  0.00  0.00           C
ATOM   1234  CD  LYS X 160       6.434 -11.131 -30.685  0.00  0.00           C
ATOM   1235  CE  LYS X 160       7.775 -11.562 -31.202  0.00  0.00           C
ATOM   1236  NZ  LYS X 160       8.340 -10.560 -32.195  0.00  0.00           N
ATOM   1237  C   LYS X 160       3.793  -8.511 -31.601  0.00  0.00           C
ATOM   1238  O   LYS X 160       4.786  -7.807 -31.684  0.00  0.00           O
ATOM   1239  N   GLY X 161       2.738  -8.476 -32.365  0.00  0.00           N
ATOM   1240  CA  GLY X 161       2.635  -7.634 -33.526  0.00  0.00           C
ATOM   1241  C   GLY X 161       2.486  -6.115 -33.129  0.00  0.00           C
ATOM   1242  O   GLY X 161       3.080  -5.336 -33.818  0.00  0.00           O
ATOM   1243  N   ASP X 162       1.772  -5.777 -32.024  0.00  0.00           N
ATOM   1244  CA  ASP X 162       1.779  -4.411 -31.567  0.00  0.00           C
ATOM   1245  CB  ASP X 162       0.746  -4.224 -30.488  0.00  0.00           C
ATOM   1246  CG  ASP X 162      -0.648  -4.237 -31.071  0.00  0.00           C
ATOM   1247  OD1 ASP X 162      -0.835  -4.476 -32.281  0.00  0.00           O
ATOM   1248  OD2 ASP X 162      -1.644  -3.935 -30.308  0.00  0.00           O
ATOM   1249  C   ASP X 162       3.128  -3.965 -31.031  0.00  0.00           C
ATOM   1250  O   ASP X 162       3.579  -2.853 -31.401  0.00  0.00           O
ATOM   1251  N   LEU X 163       3.777  -4.786 -30.212  0.00  0.00           N
ATOM   1252  CA  LEU X 163       5.198  -4.568 -29.824  0.00  0.00           C
ATOM   1253  CB  LEU X 163       5.700  -5.774 -28.887  0.00  0.00           C
ATOM   1254  CG  LEU X 163       7.147  -5.643 -28.372  0.00  0.00           C
ATOM   1255  CD1 LEU X 163       7.309  -4.568 -27.267  0.00  0.00           C
ATOM   1256  CD2 LEU X 163       7.668  -6.979 -27.844  0.00  0.00           C
ATOM   1257  C   LEU X 163       6.066  -4.427 -31.001  0.00  0.00           C
ATOM   1258  O   LEU X 163       6.712  -3.410 -31.072  0.00  0.00           O
ATOM   1259  N   ASP X 164       5.960  -5.283 -31.958  0.00  0.00           N
ATOM   1260  CA  ASP X 164       6.855  -5.178 -33.160  0.00  0.00           C
ATOM   1261  CB  ASP X 164       6.832  -6.514 -33.944  0.00  0.00           C
ATOM   1262  CG  ASP X 164       7.206  -7.759 -33.229  0.00  0.00           C
ATOM   1263  OD1 ASP X 164       8.207  -7.760 -32.394  0.00  0.00           O
ATOM   1264  OD2 ASP X 164       6.728  -8.867 -33.576  0.00  0.00           O
ATOM   1265  C   ASP X 164       6.472  -4.005 -34.151  0.00  0.00           C
ATOM   1266  O   ASP X 164       7.185  -3.806 -35.165  0.00  0.00           O
ATOM   1267  N   THR X 165       5.367  -3.223 -33.925  0.00  0.00           N
ATOM   1268  CA  THR X 165       4.976  -2.113 -34.867  0.00  0.00           C
ATOM   1269  CB  THR X 165       3.836  -2.639 -35.879  0.00  0.00           C
ATOM   1270  CG2 THR X 165       4.310  -3.733 -36.759  0.00  0.00           C
ATOM   1271  OG1 THR X 165       2.717  -3.071 -35.159  0.00  0.00           O
ATOM   1272  C   THR X 165       4.650  -0.828 -34.102  0.00  0.00           C
ATOM   1273  O   THR X 165       3.865  -0.051 -34.598  0.00  0.00           O
ATOM   1274  N   TYR X 166       5.298  -0.655 -32.925  0.00  0.00           N
ATOM   1275  CA  TYR X 166       5.207   0.522 -32.067  0.00  0.00           C
ATOM   1276  CB  TYR X 166       5.864   1.765 -32.590  0.00  0.00           C
ATOM   1277  CG  TYR X 166       7.185   1.470 -33.317  0.00  0.00           C
ATOM   1278  CD1 TYR X 166       7.266   1.434 -34.721  0.00  0.00           C
ATOM   1279  CE1 TYR X 166       8.586   1.370 -35.369  0.00  0.00           C
ATOM   1280  CZ  TYR X 166       9.753   1.173 -34.575  0.00  0.00           C
ATOM   1281  OH  TYR X 166      11.049   1.022 -35.034  0.00  0.00           O
ATOM   1282  CE2 TYR X 166       9.570   1.082 -33.153  0.00  0.00           C
ATOM   1283  CD2 TYR X 166       8.342   1.296 -32.532  0.00  0.00           C
ATOM   1284  C   TYR X 166       3.835   0.709 -31.423  0.00  0.00           C
ATOM   1285  O   TYR X 166       3.682   1.554 -30.545  0.00  0.00           O
ATOM   1286  N   LYS X 167       2.832  -0.097 -31.853  0.00  0.00           N
ATOM   1287  CA  LYS X 167       1.425  -0.049 -31.338  0.00  0.00           C
ATOM   1288  CB  LYS X 167       0.429  -0.833 -32.167  0.00  0.00           C
ATOM   1289  CG  LYS X 167       0.627  -0.371 -33.666  0.00  0.00           C
ATOM   1290  CD  LYS X 167       0.180   1.079 -34.049  0.00  0.00           C
ATOM   1291  CE  LYS X 167       0.766   1.626 -35.343  0.00  0.00           C
ATOM   1292  NZ  LYS X 167       2.194   2.100 -35.231  0.00  0.00           N
ATOM   1293  C   LYS X 167       1.231  -0.333 -29.831  0.00  0.00           C
ATOM   1294  O   LYS X 167       0.145  -0.163 -29.230  0.00  0.00           O
ATOM   1295  N   TRP X 168       2.341  -0.709 -29.206  0.00  0.00           N
ATOM   1296  CA  TRP X 168       2.592  -0.924 -27.781  0.00  0.00           C
ATOM   1297  CB  TRP X 168       2.126  -2.298 -27.483  0.00  0.00           C
ATOM   1298  CG  TRP X 168       2.357  -2.815 -26.109  0.00  0.00           C
ATOM   1299  CD1 TRP X 168       2.101  -2.078 -24.994  0.00  0.00           C
ATOM   1300  NE1 TRP X 168       2.353  -2.900 -23.914  0.00  0.00           N
ATOM   1301  CE2 TRP X 168       2.554  -4.232 -24.279  0.00  0.00           C
ATOM   1302  CZ2 TRP X 168       2.723  -5.429 -23.568  0.00  0.00           C
ATOM   1303  CH2 TRP X 168       3.008  -6.572 -24.285  0.00  0.00           C
ATOM   1304  CZ3 TRP X 168       3.072  -6.592 -25.682  0.00  0.00           C
ATOM   1305  CE3 TRP X 168       2.895  -5.375 -26.419  0.00  0.00           C
ATOM   1306  CD2 TRP X 168       2.635  -4.189 -25.720  0.00  0.00           C
ATOM   1307  C   TRP X 168       4.122  -0.840 -27.333  0.00  0.00           C
ATOM   1308  O   TRP X 168       5.006  -1.279 -28.080  0.00  0.00           O
ATOM   1309  N   ASP X 169       4.325  -0.256 -26.206  0.00  0.00           N
ATOM   1310  CA  ASP X 169       5.546  -0.045 -25.488  0.00  0.00           C
ATOM   1311  CB  ASP X 169       5.239   1.152 -24.504  0.00  0.00           C
ATOM   1312  CG  ASP X 169       5.207   2.544 -25.111  0.00  0.00           C
ATOM   1313  OD1 ASP X 169       5.391   2.659 -26.354  0.00  0.00           O
ATOM   1314  OD2 ASP X 169       5.007   3.472 -24.287  0.00  0.00           O
ATOM   1315  C   ASP X 169       6.170  -1.259 -24.757  0.00  0.00           C
ATOM   1316  O   ASP X 169       7.334  -1.041 -24.332  0.00  0.00           O
ATOM   1317  N   GLY X 170       5.574  -2.454 -24.639  0.00  0.00           N
ATOM   1318  CA  GLY X 170       6.249  -3.564 -23.928  0.00  0.00           C
ATOM   1319  C   GLY X 170       6.015  -3.446 -22.389  0.00  0.00           C
ATOM   1320  O   GLY X 170       6.391  -4.446 -21.692  0.00  0.00           O
ATOM   1321  N   LEU X 171       5.375  -2.380 -21.910  0.00  0.00           N
ATOM   1322  CA  LEU X 171       5.001  -2.262 -20.463  0.00  0.00           C
ATOM   1323  CB  LEU X 171       5.112  -0.803 -19.992  0.00  0.00           C
ATOM   1324  CG  LEU X 171       6.527  -0.250 -19.863  0.00  0.00           C
ATOM   1325  CD1 LEU X 171       6.603   1.266 -19.783  0.00  0.00           C
ATOM   1326  CD2 LEU X 171       7.082  -0.808 -18.541  0.00  0.00           C
ATOM   1327  C   LEU X 171       3.595  -2.801 -20.199  0.00  0.00           C
ATOM   1328  O   LEU X 171       2.784  -2.608 -21.053  0.00  0.00           O
ATOM   1329  N   ARG X 172       3.390  -3.486 -19.077  0.00  0.00           N
ATOM   1330  CA  ARG X 172       2.209  -4.237 -18.435  0.00  0.00           C
ATOM   1331  CB  ARG X 172       2.433  -4.524 -16.977  0.00  0.00           C
ATOM   1332  CG  ARG X 172       1.452  -5.504 -16.402  0.00  0.00           C
ATOM   1333  CD  ARG X 172       1.602  -5.749 -14.879  0.00  0.00           C
ATOM   1334  NE  ARG X 172       0.479  -6.629 -14.397  0.00  0.00           N
ATOM   1335  CZ  ARG X 172       0.518  -7.561 -13.434  0.00  0.00           C
ATOM   1336  NH1 ARG X 172       1.515  -7.735 -12.665  0.00  0.00           N
ATOM   1337  NH2 ARG X 172      -0.493  -8.358 -13.270  0.00  0.00           N
ATOM   1338  C   ARG X 172       0.790  -3.631 -18.613  0.00  0.00           C
ATOM   1339  O   ARG X 172      -0.123  -4.305 -19.024  0.00  0.00           O
ATOM   1340  N   ASP X 173       0.506  -2.362 -18.365  0.00  0.00           N
ATOM   1341  CA  ASP X 173      -0.791  -1.777 -18.591  0.00  0.00           C
ATOM   1342  CB  ASP X 173      -1.200  -0.989 -17.344  0.00  0.00           C
ATOM   1343  CG  ASP X 173      -0.859  -1.507 -15.897  0.00  0.00           C
ATOM   1344  OD1 ASP X 173      -1.850  -1.424 -15.132  0.00  0.00           O
ATOM   1345  OD2 ASP X 173       0.224  -1.990 -15.606  0.00  0.00           O
ATOM   1346  C   ASP X 173      -0.943  -0.860 -19.842  0.00  0.00           C
ATOM   1347  O   ASP X 173      -1.986  -0.197 -19.955  0.00  0.00           O
ATOM   1348  N   HIE X 174       0.014  -0.895 -20.782  0.00  0.00           N
ATOM   1349  CA  HIE X 174       0.081   0.023 -21.926  0.00  0.00           C
ATOM   1350  CB  HIE X 174       1.525   0.757 -21.985  0.00  0.00           C
ATOM   1351  CG  HIE X 174       1.725   1.642 -20.807  0.00  0.00           C
ATOM   1352  ND1 HIE X 174       3.020   2.050 -20.386  0.00  0.00           N
ATOM   1353  CE1 HIE X 174       2.873   2.947 -19.416  0.00  0.00           C
ATOM   1354  NE2 HIE X 174       1.569   2.997 -19.118  0.00  0.00           N
ATOM   1355  CD2 HIE X 174       0.840   2.129 -19.917  0.00  0.00           C
ATOM   1356  C   HIE X 174      -0.400  -0.525 -23.207  0.00  0.00           C
ATOM   1357  O   HIE X 174      -0.423   0.183 -24.196  0.00  0.00           O
ATOM   1358  N   THR X 175      -0.745  -1.784 -23.267  0.00  0.00           N
ATOM   1359  CA  THR X 175      -1.498  -2.416 -24.371  0.00  0.00           C
ATOM   1360  CB  THR X 175      -1.114  -3.927 -24.536  0.00  0.00           C
ATOM   1361  CG2 THR X 175      -1.318  -4.698 -23.233  0.00  0.00           C
ATOM   1362  OG1 THR X 175      -1.962  -4.512 -25.531  0.00  0.00           O
ATOM   1363  C   THR X 175      -2.978  -2.143 -24.261  0.00  0.00           C
ATOM   1364  O   THR X 175      -3.558  -2.123 -23.169  0.00  0.00           O
ATOM   1365  N   ASP X 176      -3.619  -2.031 -25.431  0.00  0.00           N
ATOM   1366  CA  ASP X 176      -5.085  -2.057 -25.573  0.00  0.00           C
ATOM   1367  CB  ASP X 176      -5.454  -1.965 -27.045  0.00  0.00           C
ATOM   1368  CG  ASP X 176      -4.851  -0.714 -27.666  0.00  0.00           C
ATOM   1369  OD1 ASP X 176      -5.329   0.419 -27.365  0.00  0.00           O
ATOM   1370  OD2 ASP X 176      -3.907  -0.821 -28.514  0.00  0.00           O
ATOM   1371  C   ASP X 176      -5.761  -3.358 -25.002  0.00  0.00           C
ATOM   1372  O   ASP X 176      -6.920  -3.267 -24.627  0.00  0.00           O
ATOM   1373  N   ILE X 177      -5.076  -4.557 -24.942  0.00  0.00           N
ATOM   1374  CA  ILE X 177      -5.643  -5.856 -24.487  0.00  0.00           C
ATOM   1375  CB  ILE X 177      -4.938  -7.074 -25.202  0.00  0.00           C
ATOM   1376  CG2 ILE X 177      -5.049  -8.428 -24.481  0.00  0.00           C
ATOM   1377  CG1 ILE X 177      -5.549  -7.171 -26.660  0.00  0.00           C
ATOM   1378  CD1 ILE X 177      -4.693  -7.919 -27.748  0.00  0.00           C
ATOM   1379  C   ILE X 177      -5.528  -5.964 -22.973  0.00  0.00           C
ATOM   1380  O   ILE X 177      -4.478  -5.654 -22.410  0.00  0.00           O
ATOM   1381  N   ALA X 178      -6.570  -6.583 -22.386  0.00  0.00           N
ATOM   1382  CA  ALA X 178      -6.705  -6.850 -20.938  0.00  0.00           C
ATOM   1383  CB  ALA X 178      -8.168  -6.869 -20.582  0.00  0.00           C
ATOM   1384  C   ALA X 178      -5.994  -8.180 -20.531  0.00  0.00           C
ATOM   1385  O   ALA X 178      -6.654  -9.252 -20.409  0.00  0.00           O
ATOM   1386  N   ILE X 179      -4.679  -8.075 -20.341  0.00  0.00           N
ATOM   1387  CA  ILE X 179      -3.762  -9.201 -19.846  0.00  0.00           C
ATOM   1388  CB  ILE X 179      -2.314  -8.800 -20.130  0.00  0.00           C
ATOM   1389  CG2 ILE X 179      -1.460  -9.892 -19.507  0.00  0.00           C
ATOM   1390  CG1 ILE X 179      -2.031  -8.477 -21.621  0.00  0.00           C
ATOM   1391  CD1 ILE X 179      -0.667  -7.855 -21.731  0.00  0.00           C
ATOM   1392  C   ILE X 179      -4.071  -9.381 -18.385  0.00  0.00           C
ATOM   1393  O   ILE X 179      -3.801  -8.441 -17.608  0.00  0.00           O
ATOM   1394  N   ASP X 180      -4.579 -10.506 -17.906  0.00  0.00           N
ATOM   1395  CA  ASP X 180      -4.732 -10.835 -16.467  0.00  0.00           C
ATOM   1396  CB  ASP X 180      -5.815 -11.897 -16.299  0.00  0.00           C
ATOM   1397  CG  ASP X 180      -6.550 -11.999 -14.921  0.00  0.00           C
ATOM   1398  OD1 ASP X 180      -7.296 -12.924 -14.617  0.00  0.00           O
ATOM   1399  OD2 ASP X 180      -6.321 -11.161 -14.017  0.00  0.00           O
ATOM   1400  C   ASP X 180      -3.434 -11.227 -15.840  0.00  0.00           C
ATOM   1401  O   ASP X 180      -2.460 -11.516 -16.531  0.00  0.00           O
ATOM   1402  N   ASP X 181      -3.434 -11.361 -14.505  0.00  0.00           N
ATOM   1403  CA  ASP X 181      -2.194 -11.505 -13.713  0.00  0.00           C
ATOM   1404  CB  ASP X 181      -2.607 -11.337 -12.215  0.00  0.00           C
ATOM   1405  CG  ASP X 181      -1.430 -11.302 -11.176  0.00  0.00           C
ATOM   1406  OD1 ASP X 181      -1.324 -12.175 -10.254  0.00  0.00           O
ATOM   1407  OD2 ASP X 181      -0.512 -10.466 -11.398  0.00  0.00           O
ATOM   1408  C   ASP X 181      -1.602 -12.951 -13.889  0.00  0.00           C
ATOM   1409  O   ASP X 181      -0.359 -13.085 -13.728  0.00  0.00           O
ATOM   1410  N   ASP X 182      -2.380 -13.972 -14.173  0.00  0.00           N
ATOM   1411  CA  ASP X 182      -1.839 -15.314 -14.401  0.00  0.00           C
ATOM   1412  CB  ASP X 182      -2.866 -16.430 -14.183  0.00  0.00           C
ATOM   1413  CG  ASP X 182      -4.173 -16.407 -14.965  0.00  0.00           C
ATOM   1414  OD1 ASP X 182      -4.705 -15.317 -15.216  0.00  0.00           O
ATOM   1415  OD2 ASP X 182      -4.664 -17.502 -15.428  0.00  0.00           O
ATOM   1416  C   ASP X 182      -1.171 -15.468 -15.813  0.00  0.00           C
ATOM   1417  O   ASP X 182      -0.123 -16.164 -15.963  0.00  0.00           O
ATOM   1418  N   LEU X 183      -1.644 -14.825 -16.853  0.00  0.00           N
ATOM   1419  CA  LEU X 183      -0.998 -14.667 -18.148  0.00  0.00           C
ATOM   1420  CB  LEU X 183      -2.114 -14.200 -19.171  0.00  0.00           C
ATOM   1421  CG  LEU X 183      -1.644 -13.861 -20.631  0.00  0.00           C
ATOM   1422  CD1 LEU X 183      -1.107 -14.996 -21.462  0.00  0.00           C
ATOM   1423  CD2 LEU X 183      -2.763 -13.163 -21.396  0.00  0.00           C
ATOM   1424  C   LEU X 183       0.184 -13.740 -18.074  0.00  0.00           C
ATOM   1425  O   LEU X 183       1.158 -13.824 -18.867  0.00  0.00           O
ATOM   1426  N   TRP X 184       0.242 -12.861 -17.097  0.00  0.00           N
ATOM   1427  CA  TRP X 184       1.339 -11.964 -16.855  0.00  0.00           C
ATOM   1428  CB  TRP X 184       0.930 -10.670 -16.230  0.00  0.00           C
ATOM   1429  CG  TRP X 184       2.049  -9.643 -16.220  0.00  0.00           C
ATOM   1430  CD1 TRP X 184       2.935  -9.390 -15.196  0.00  0.00           C
ATOM   1431  NE1 TRP X 184       3.802  -8.372 -15.583  0.00  0.00           N
ATOM   1432  CE2 TRP X 184       3.732  -8.101 -16.895  0.00  0.00           C
ATOM   1433  CZ2 TRP X 184       4.491  -7.203 -17.680  0.00  0.00           C
ATOM   1434  CH2 TRP X 184       4.144  -7.039 -19.019  0.00  0.00           C
ATOM   1435  CZ3 TRP X 184       3.068  -7.843 -19.545  0.00  0.00           C
ATOM   1436  CE3 TRP X 184       2.329  -8.803 -18.724  0.00  0.00           C
ATOM   1437  CD2 TRP X 184       2.598  -8.856 -17.339  0.00  0.00           C
ATOM   1438  C   TRP X 184       2.567 -12.485 -16.132  0.00  0.00           C
ATOM   1439  O   TRP X 184       3.695 -12.244 -16.643  0.00  0.00           O
ATOM   1440  N   ARG X 185       2.348 -13.418 -15.188  0.00  0.00           N
ATOM   1441  CA  ARG X 185       3.441 -14.266 -14.664  0.00  0.00           C
ATOM   1442  CB  ARG X 185       3.028 -14.898 -13.308  0.00  0.00           C
ATOM   1443  CG  ARG X 185       1.987 -16.004 -13.298  0.00  0.00           C
ATOM   1444  CD  ARG X 185       1.802 -16.426 -11.823  0.00  0.00           C
ATOM   1445  NE  ARG X 185       1.017 -17.697 -11.616  0.00  0.00           N
ATOM   1446  CZ  ARG X 185       0.587 -18.260 -10.563  0.00  0.00           C
ATOM   1447  NH1 ARG X 185       0.710 -17.705  -9.402  0.00  0.00           N
ATOM   1448  NH2 ARG X 185      -0.194 -19.314 -10.590  0.00  0.00           N
ATOM   1449  C   ARG X 185       3.925 -15.292 -15.762  0.00  0.00           C
ATOM   1450  O   ARG X 185       5.055 -15.768 -15.718  0.00  0.00           O
ATOM   1451  N   ARG X 186       3.098 -15.523 -16.764  0.00  0.00           N
ATOM   1452  CA  ARG X 186       3.573 -16.315 -17.937  0.00  0.00           C
ATOM   1453  CB  ARG X 186       2.507 -17.132 -18.549  0.00  0.00           C
ATOM   1454  CG  ARG X 186       2.071 -18.387 -17.733  0.00  0.00           C
ATOM   1455  CD  ARG X 186       0.695 -18.863 -18.157  0.00  0.00           C
ATOM   1456  NE  ARG X 186       0.709 -19.477 -19.446  0.00  0.00           N
ATOM   1457  CZ  ARG X 186      -0.231 -19.473 -20.360  0.00  0.00           C
ATOM   1458  NH1 ARG X 186      -1.380 -18.739 -20.290  0.00  0.00           N
ATOM   1459  NH2 ARG X 186      -0.053 -20.130 -21.526  0.00  0.00           N
ATOM   1460  C   ARG X 186       4.376 -15.506 -18.907  0.00  0.00           C
ATOM   1461  O   ARG X 186       5.448 -15.855 -19.288  0.00  0.00           O
ATOM   1462  N   LEU X 187       3.862 -14.322 -19.308  0.00  0.00           N
ATOM   1463  CA  LEU X 187       4.489 -13.358 -20.249  0.00  0.00           C
ATOM   1464  CB  LEU X 187       3.554 -12.211 -20.625  0.00  0.00           C
ATOM   1465  CG  LEU X 187       2.367 -12.620 -21.598  0.00  0.00           C
ATOM   1466  CD1 LEU X 187       1.292 -11.492 -21.659  0.00  0.00           C
ATOM   1467  CD2 LEU X 187       2.876 -12.752 -23.046  0.00  0.00           C
ATOM   1468  C   LEU X 187       5.763 -12.711 -19.738  0.00  0.00           C
ATOM   1469  O   LEU X 187       6.692 -12.506 -20.490  0.00  0.00           O
ATOM   1470  N   SER X 188       5.979 -12.443 -18.440  0.00  0.00           N
ATOM   1471  CA  SER X 188       7.150 -11.831 -17.711  0.00  0.00           C
ATOM   1472  CB  SER X 188       6.719 -11.200 -16.369  0.00  0.00           C
ATOM   1473  OG  SER X 188       6.414 -12.252 -15.414  0.00  0.00           O
ATOM   1474  C   SER X 188       8.311 -12.887 -17.536  0.00  0.00           C
ATOM   1475  O   SER X 188       8.214 -14.093 -17.745  0.00  0.00           O
ATOM   1476  N   THR X 189       9.519 -12.410 -17.218  0.00  0.00           N
ATOM   1477  CA  THR X 189      10.762 -13.128 -16.748  0.00  0.00           C
ATOM   1478  CB  THR X 189      11.674 -13.398 -17.935  0.00  0.00           C
ATOM   1479  CG2 THR X 189      12.948 -14.082 -17.620  0.00  0.00           C
ATOM   1480  OG1 THR X 189      11.017 -14.352 -18.724  0.00  0.00           O
ATOM   1481  C   THR X 189      11.428 -12.233 -15.751  0.00  0.00           C
ATOM   1482  O   THR X 189      11.443 -10.974 -15.944  0.00  0.00           O
ATOM   1483  N   ASP X 190      11.886 -12.876 -14.681  0.00  0.00           N
ATOM   1484  CA  ASP X 190      12.520 -12.141 -13.571  0.00  0.00           C
ATOM   1485  CB  ASP X 190      12.042 -12.680 -12.188  0.00  0.00           C
ATOM   1486  CG  ASP X 190      12.210 -11.773 -10.919  0.00  0.00           C
ATOM   1487  OD1 ASP X 190      11.987 -12.276  -9.805  0.00  0.00           O
ATOM   1488  OD2 ASP X 190      12.603 -10.575 -10.951  0.00  0.00           O
ATOM   1489  C   ASP X 190      14.052 -11.993 -13.650  0.00  0.00           C
ATOM   1490  O   ASP X 190      14.731 -12.626 -14.510  0.00  0.00           O
ATOM   1491  N   LYS X 191      14.588 -11.162 -12.779  0.00  0.00           N
ATOM   1492  CA  LYS X 191      15.997 -10.668 -12.669  0.00  0.00           C
ATOM   1493  CB  LYS X 191      16.082  -9.996 -11.299  0.00  0.00           C
ATOM   1494  CG  LYS X 191      17.457  -9.449 -10.861  0.00  0.00           C
ATOM   1495  CD  LYS X 191      17.381  -8.823  -9.453  0.00  0.00           C
ATOM   1496  CE  LYS X 191      18.828  -8.325  -9.214  0.00  0.00           C
ATOM   1497  NZ  LYS X 191      19.243  -8.383  -7.852  0.00  0.00           N
ATOM   1498  C   LYS X 191      17.153 -11.655 -12.858  0.00  0.00           C
ATOM   1499  O   LYS X 191      18.085 -11.322 -13.663  0.00  0.00           O
ATOM   1500  N   ALA X 192      17.202 -12.778 -12.109  0.00  0.00           N
ATOM   1501  CA  ALA X 192      18.077 -13.949 -12.248  0.00  0.00           C
ATOM   1502  CB  ALA X 192      18.142 -14.701 -10.947  0.00  0.00           C
ATOM   1503  C   ALA X 192      17.563 -14.869 -13.333  0.00  0.00           C
ATOM   1504  O   ALA X 192      18.288 -15.670 -13.957  0.00  0.00           O
ATOM   1505  N   SER X 193      16.240 -14.861 -13.535  0.00  0.00           N
ATOM   1506  CA  SER X 193      15.528 -15.760 -14.472  0.00  0.00           C
ATOM   1507  CB  SER X 193      14.069 -15.791 -14.085  0.00  0.00           C
ATOM   1508  OG  SER X 193      13.831 -15.891 -12.743  0.00  0.00           O
ATOM   1509  C   SER X 193      15.608 -15.451 -15.989  0.00  0.00           C
ATOM   1510  O   SER X 193      15.315 -16.322 -16.783  0.00  0.00           O
HETATM 1511  N   CYF X 194      16.132 -14.279 -16.313  0.00  0.00           N
HETATM 1512  CA  CYF X 194      16.410 -13.642 -17.549  0.00  0.00           C
HETATM 1513  CB  CYF X 194      16.050 -12.151 -17.400  0.00  0.00           C
HETATM 1514  SG  CYF X 194      16.852 -11.046 -18.645  0.00  0.00           S
HETATM 1515  C   CYF X 194      17.804 -14.004 -18.154  0.00  0.00           C
HETATM 1516  O   CYF X 194      18.843 -13.879 -17.461  0.00  0.00           O
ATOM   1517  N   LEU X 195      17.792 -14.475 -19.367  0.00  0.00           N
ATOM   1518  CA  LEU X 195      19.029 -14.876 -20.098  0.00  0.00           C
ATOM   1519  CB  LEU X 195      18.686 -15.655 -21.427  0.00  0.00           C
ATOM   1520  CG  LEU X 195      19.800 -16.295 -22.255  0.00  0.00           C
ATOM   1521  CD1 LEU X 195      20.604 -17.389 -21.448  0.00  0.00           C
ATOM   1522  CD2 LEU X 195      19.329 -16.983 -23.513  0.00  0.00           C
ATOM   1523  C   LEU X 195      19.949 -13.655 -20.427  0.00  0.00           C
ATOM   1524  O   LEU X 195      21.068 -13.924 -20.780  0.00  0.00           O
ATOM   1525  N   ASN X 196      19.595 -12.398 -20.267  0.00  0.00           N
ATOM   1526  CA  ASN X 196      20.438 -11.174 -20.466  0.00  0.00           C
ATOM   1527  CB  ASN X 196      21.194 -11.150 -19.092  0.00  0.00           C
ATOM   1528  CG  ASN X 196      21.696  -9.833 -18.591  0.00  0.00           C
ATOM   1529  OD1 ASN X 196      22.239  -9.039 -19.327  0.00  0.00           O
ATOM   1530  ND2 ASN X 196      21.634  -9.639 -17.266  0.00  0.00           N
ATOM   1531  C   ASN X 196      21.271 -11.147 -21.737  0.00  0.00           C
ATOM   1532  O   ASN X 196      20.828 -11.541 -22.785  0.00  0.00           O
ATOM   1533  N   ARG X 197      22.566 -10.817 -21.551  0.00  0.00           N
ATOM   1534  CA  ARG X 197      23.566 -10.583 -22.543  0.00  0.00           C
ATOM   1535  CB  ARG X 197      24.884 -10.306 -21.787  0.00  0.00           C
ATOM   1536  CG  ARG X 197      26.123  -9.834 -22.528  0.00  0.00           C
ATOM   1537  CD  ARG X 197      27.121  -9.075 -21.602  0.00  0.00           C
ATOM   1538  NE  ARG X 197      27.334  -9.763 -20.287  0.00  0.00           N
ATOM   1539  CZ  ARG X 197      27.976 -10.868 -19.907  0.00  0.00           C
ATOM   1540  NH1 ARG X 197      28.797 -11.520 -20.648  0.00  0.00           N
ATOM   1541  NH2 ARG X 197      27.774 -11.289 -18.684  0.00  0.00           N
ATOM   1542  C   ARG X 197      23.698 -11.655 -23.584  0.00  0.00           C
ATOM   1543  O   ARG X 197      24.224 -11.413 -24.619  0.00  0.00           O
ATOM   1544  N   ASN X 198      23.383 -12.923 -23.212  0.00  0.00           N
ATOM   1545  CA  ASN X 198      23.475 -14.079 -24.111  0.00  0.00           C
ATOM   1546  CB  ASN X 198      24.056 -15.335 -23.382  0.00  0.00           C
ATOM   1547  CG  ASN X 198      25.442 -15.038 -22.900  0.00  0.00           C
ATOM   1548  OD1 ASN X 198      26.278 -14.354 -23.491  0.00  0.00           O
ATOM   1549  ND2 ASN X 198      25.787 -15.550 -21.754  0.00  0.00           N
ATOM   1550  C   ASN X 198      22.144 -14.256 -24.904  0.00  0.00           C
ATOM   1551  O   ASN X 198      22.257 -15.094 -25.778  0.00  0.00           O
HETATM 1552  N   CYF X 199      21.107 -13.464 -24.767  0.00  0.00           N
HETATM 1553  CA  CYF X 199      19.869 -13.621 -25.392  0.00  0.00           C
HETATM 1554  CB  CYF X 199      18.864 -12.881 -24.482  0.00  0.00           C
HETATM 1555  SG  CYF X 199      17.265 -13.276 -25.118  0.00  0.00           S
HETATM 1556  C   CYF X 199      19.751 -13.029 -26.809  0.00  0.00           C
HETATM 1557  O   CYF X 199      20.308 -11.902 -27.082  0.00  0.00           O
ATOM   1558  N   TYR X 200      19.067 -13.729 -27.669  0.00  0.00           N
ATOM   1559  CA  TYR X 200      18.825 -13.319 -29.041  0.00  0.00           C
ATOM   1560  CB  TYR X 200      17.923 -14.370 -29.764  0.00  0.00           C
ATOM   1561  CG  TYR X 200      17.371 -13.904 -31.128  0.00  0.00           C
ATOM   1562  CD1 TYR X 200      18.030 -14.430 -32.243  0.00  0.00           C
ATOM   1563  CE1 TYR X 200      17.529 -14.091 -33.507  0.00  0.00           C
ATOM   1564  CZ  TYR X 200      16.425 -13.234 -33.639  0.00  0.00           C
ATOM   1565  OH  TYR X 200      16.028 -13.056 -34.857  0.00  0.00           O
ATOM   1566  CE2 TYR X 200      15.860 -12.604 -32.509  0.00  0.00           C
ATOM   1567  CD2 TYR X 200      16.365 -12.953 -31.216  0.00  0.00           C
ATOM   1568  C   TYR X 200      18.207 -11.872 -29.073  0.00  0.00           C
ATOM   1569  O   TYR X 200      18.325 -11.099 -30.040  0.00  0.00           O
ATOM   1570  N   TYR X 201      17.339 -11.535 -28.103  0.00  0.00           N
ATOM   1571  CA  TYR X 201      16.507 -10.369 -27.979  0.00  0.00           C
ATOM   1572  CB  TYR X 201      15.232 -10.796 -27.342  0.00  0.00           C
ATOM   1573  CG  TYR X 201      14.288 -11.728 -28.050  0.00  0.00           C
ATOM   1574  CD1 TYR X 201      14.119 -13.036 -27.588  0.00  0.00           C
ATOM   1575  CE1 TYR X 201      13.425 -13.908 -28.421  0.00  0.00           C
ATOM   1576  CZ  TYR X 201      12.739 -13.469 -29.604  0.00  0.00           C
ATOM   1577  OH  TYR X 201      12.035 -14.350 -30.387  0.00  0.00           O
ATOM   1578  CE2 TYR X 201      12.863 -12.122 -29.919  0.00  0.00           C
ATOM   1579  CD2 TYR X 201      13.665 -11.248 -29.186  0.00  0.00           C
ATOM   1580  C   TYR X 201      17.218  -9.150 -27.249  0.00  0.00           C
ATOM   1581  O   TYR X 201      16.770  -7.996 -27.294  0.00  0.00           O
ATOM   1582  N   TYR X 202      18.421  -9.461 -26.717  0.00  0.00           N
ATOM   1583  CA  TYR X 202      19.089  -8.595 -25.749  0.00  0.00           C
ATOM   1584  CB  TYR X 202      20.475  -9.199 -25.593  0.00  0.00           C
ATOM   1585  CG  TYR X 202      21.561  -8.504 -24.768  0.00  0.00           C
ATOM   1586  CD1 TYR X 202      21.296  -7.886 -23.535  0.00  0.00           C
ATOM   1587  CE1 TYR X 202      22.344  -7.142 -22.878  0.00  0.00           C
ATOM   1588  CZ  TYR X 202      23.558  -6.963 -23.500  0.00  0.00           C
ATOM   1589  OH  TYR X 202      24.637  -6.415 -22.823  0.00  0.00           O
ATOM   1590  CE2 TYR X 202      23.880  -7.676 -24.710  0.00  0.00           C
ATOM   1591  CD2 TYR X 202      22.867  -8.445 -25.349  0.00  0.00           C
ATOM   1592  C   TYR X 202      19.186  -7.149 -26.184  0.00  0.00           C
ATOM   1593  O   TYR X 202      19.135  -6.277 -25.310  0.00  0.00           O
ATOM   1594  N   ARG X 203      19.260  -6.789 -27.520  0.00  0.00           N
ATOM   1595  CA  ARG X 203      19.366  -5.402 -28.008  0.00  0.00           C
ATOM   1596  CB  ARG X 203      20.256  -5.330 -29.313  0.00  0.00           C
ATOM   1597  CG  ARG X 203      21.797  -5.300 -29.062  0.00  0.00           C
ATOM   1598  CD  ARG X 203      22.299  -6.502 -28.153  0.00  0.00           C
ATOM   1599  NE  ARG X 203      23.717  -6.583 -28.045  0.00  0.00           N
ATOM   1600  CZ  ARG X 203      24.384  -5.801 -27.212  0.00  0.00           C
ATOM   1601  NH1 ARG X 203      25.668  -6.023 -27.155  0.00  0.00           N
ATOM   1602  NH2 ARG X 203      23.881  -4.878 -26.511  0.00  0.00           N
ATOM   1603  C   ARG X 203      18.032  -4.635 -28.321  0.00  0.00           C
ATOM   1604  O   ARG X 203      18.068  -3.409 -28.619  0.00  0.00           O
ATOM   1605  N   GLU X 204      16.875  -5.264 -28.243  0.00  0.00           N
ATOM   1606  CA  GLU X 204      15.643  -4.538 -28.568  0.00  0.00           C
ATOM   1607  CB  GLU X 204      15.233  -5.064 -30.012  0.00  0.00           C
ATOM   1608  CG  GLU X 204      13.945  -4.627 -30.773  0.00  0.00           C
ATOM   1609  CD  GLU X 204      13.831  -3.087 -31.018  0.00  0.00           C
ATOM   1610  OE1 GLU X 204      12.758  -2.653 -31.486  0.00  0.00           O
ATOM   1611  OE2 GLU X 204      14.805  -2.348 -30.920  0.00  0.00           O
ATOM   1612  C   GLU X 204      14.574  -4.930 -27.498  0.00  0.00           C
ATOM   1613  O   GLU X 204      13.391  -4.648 -27.677  0.00  0.00           O
HETATM 1614  N   CYF X 205      15.073  -5.482 -26.393  0.00  0.00           N
HETATM 1615  CA  CYF X 205      14.241  -6.012 -25.378  0.00  0.00           C
HETATM 1616  CB  CYF X 205      15.027  -7.142 -24.589  0.00  0.00           C
HETATM 1617  SG  CYF X 205      13.892  -7.713 -23.215  0.00  0.00           S
HETATM 1618  C   CYF X 205      13.773  -4.927 -24.469  0.00  0.00           C
HETATM 1619  O   CYF X 205      14.645  -4.144 -24.017  0.00  0.00           O
ATOM   1620  N   PRO X 206      12.452  -4.696 -24.233  0.00  0.00           N
ATOM   1621  CD  PRO X 206      11.355  -5.449 -24.706  0.00  0.00           C
ATOM   1622  CG  PRO X 206      10.070  -4.685 -24.396  0.00  0.00           C
ATOM   1623  CB  PRO X 206      10.551  -3.627 -23.394  0.00  0.00           C
ATOM   1624  CA  PRO X 206      12.015  -3.417 -23.686  0.00  0.00           C
ATOM   1625  C   PRO X 206      12.771  -3.047 -22.440  0.00  0.00           C
ATOM   1626  O   PRO X 206      13.129  -1.920 -22.335  0.00  0.00           O
ATOM   1627  N   PHE X 207      13.070  -3.930 -21.486  0.00  0.00           N
ATOM   1628  CA  PHE X 207      13.846  -3.614 -20.255  0.00  0.00           C
ATOM   1629  CB  PHE X 207      13.921  -4.880 -19.406  0.00  0.00           C
ATOM   1630  CG  PHE X 207      14.792  -4.838 -18.192  0.00  0.00           C
ATOM   1631  CD1 PHE X 207      14.428  -4.195 -17.010  0.00  0.00           C
ATOM   1632  CE1 PHE X 207      15.360  -3.950 -15.979  0.00  0.00           C
ATOM   1633  CZ  PHE X 207      16.761  -4.182 -16.195  0.00  0.00           C
ATOM   1634  CE2 PHE X 207      17.163  -4.908 -17.350  0.00  0.00           C
ATOM   1635  CD2 PHE X 207      16.163  -5.230 -18.315  0.00  0.00           C
ATOM   1636  C   PHE X 207      15.291  -3.156 -20.655  0.00  0.00           C
ATOM   1637  O   PHE X 207      15.844  -2.257 -20.032  0.00  0.00           O
ATOM   1638  N   PHE X 208      15.899  -3.859 -21.669  0.00  0.00           N
ATOM   1639  CA  PHE X 208      17.238  -3.498 -22.144  0.00  0.00           C
ATOM   1640  CB  PHE X 208      17.880  -4.709 -22.710  0.00  0.00           C
ATOM   1641  CG  PHE X 208      18.146  -5.756 -21.662  0.00  0.00           C
ATOM   1642  CD1 PHE X 208      19.224  -5.663 -20.775  0.00  0.00           C
ATOM   1643  CE1 PHE X 208      19.482  -6.681 -19.847  0.00  0.00           C
ATOM   1644  CZ  PHE X 208      18.692  -7.823 -19.729  0.00  0.00           C
ATOM   1645  CE2 PHE X 208      17.558  -7.874 -20.542  0.00  0.00           C
ATOM   1646  CD2 PHE X 208      17.363  -6.930 -21.599  0.00  0.00           C
ATOM   1647  C   PHE X 208      17.235  -2.259 -22.993  0.00  0.00           C
ATOM   1648  O   PHE X 208      18.135  -1.418 -22.728  0.00  0.00           O
ATOM   1649  N   VAL X 209      16.184  -1.963 -23.711  0.00  0.00           N
ATOM   1650  CA  VAL X 209      15.963  -0.640 -24.306  0.00  0.00           C
ATOM   1651  CB  VAL X 209      14.790  -0.779 -25.366  0.00  0.00           C
ATOM   1652  CG1 VAL X 209      14.465   0.640 -25.924  0.00  0.00           C
ATOM   1653  CG2 VAL X 209      15.225  -1.521 -26.641  0.00  0.00           C
ATOM   1654  C   VAL X 209      15.645   0.443 -23.248  0.00  0.00           C
ATOM   1655  O   VAL X 209      16.103   1.501 -23.464  0.00  0.00           O
ATOM   1656  N   ALA X 210      14.867   0.140 -22.244  0.00  0.00           N
ATOM   1657  CA  ALA X 210      14.649   1.102 -21.127  0.00  0.00           C
ATOM   1658  CB  ALA X 210      13.796   0.515 -20.124  0.00  0.00           C
ATOM   1659  C   ALA X 210      16.014   1.447 -20.564  0.00  0.00           C
ATOM   1660  O   ALA X 210      16.336   2.600 -20.192  0.00  0.00           O
ATOM   1661  N   ARG X 211      16.974   0.532 -20.488  0.00  0.00           N
ATOM   1662  CA  ARG X 211      18.364   0.759 -20.010  0.00  0.00           C
ATOM   1663  CB  ARG X 211      18.956  -0.580 -19.733  0.00  0.00           C
ATOM   1664  CG  ARG X 211      20.192  -0.618 -18.822  0.00  0.00           C
ATOM   1665  CD  ARG X 211      20.825  -1.958 -18.423  0.00  0.00           C
ATOM   1666  NE  ARG X 211      21.414  -2.619 -19.569  0.00  0.00           N
ATOM   1667  CZ  ARG X 211      22.095  -3.778 -19.528  0.00  0.00           C
ATOM   1668  NH1 ARG X 211      22.346  -4.375 -18.430  0.00  0.00           N
ATOM   1669  NH2 ARG X 211      22.650  -4.340 -20.588  0.00  0.00           N
ATOM   1670  C   ARG X 211      19.211   1.574 -21.002  0.00  0.00           C
ATOM   1671  O   ARG X 211      19.932   2.427 -20.511  0.00  0.00           O
ATOM   1672  N   ARG X 212      18.953   1.382 -22.361  0.00  0.00           N
ATOM   1673  CA  ARG X 212      19.585   2.183 -23.385  0.00  0.00           C
ATOM   1674  CB  ARG X 212      19.269   1.655 -24.797  0.00  0.00           C
ATOM   1675  CG  ARG X 212      20.063   2.352 -25.902  0.00  0.00           C
ATOM   1676  CD  ARG X 212      19.490   2.165 -27.233  0.00  0.00           C
ATOM   1677  NE  ARG X 212      18.143   2.750 -27.348  0.00  0.00           N
ATOM   1678  CZ  ARG X 212      17.095   2.331 -28.016  0.00  0.00           C
ATOM   1679  NH1 ARG X 212      17.110   1.237 -28.715  0.00  0.00           N
ATOM   1680  NH2 ARG X 212      16.091   3.137 -28.037  0.00  0.00           N
ATOM   1681  C   ARG X 212      19.168   3.613 -23.261  0.00  0.00           C
ATOM   1682  O   ARG X 212      20.090   4.420 -23.173  0.00  0.00           O
ATOM   1683  N   GLU X 213      17.880   3.977 -23.263  0.00  0.00           N
ATOM   1684  CA  GLU X 213      17.310   5.318 -23.088  0.00  0.00           C
ATOM   1685  CB  GLU X 213      15.783   5.301 -23.137  0.00  0.00           C
ATOM   1686  CG  GLU X 213      15.212   4.941 -24.533  0.00  0.00           C
ATOM   1687  CD  GLU X 213      15.904   5.789 -25.565  0.00  0.00           C
ATOM   1688  OE1 GLU X 213      16.684   5.222 -26.369  0.00  0.00           O
ATOM   1689  OE2 GLU X 213      15.766   7.070 -25.666  0.00  0.00           O
ATOM   1690  C   GLU X 213      17.972   5.829 -21.797  0.00  0.00           C
ATOM   1691  O   GLU X 213      18.509   6.941 -21.891  0.00  0.00           O
ATOM   1692  N   ILE X 214      17.865   5.202 -20.679  0.00  0.00           N
ATOM   1693  CA  ILE X 214      18.432   5.733 -19.371  0.00  0.00           C
ATOM   1694  CB  ILE X 214      18.097   4.613 -18.232  0.00  0.00           C
ATOM   1695  CG2 ILE X 214      19.090   4.721 -16.962  0.00  0.00           C
ATOM   1696  CG1 ILE X 214      16.631   4.762 -17.724  0.00  0.00           C
ATOM   1697  CD1 ILE X 214      15.920   3.761 -16.790  0.00  0.00           C
ATOM   1698  C   ILE X 214      19.947   5.948 -19.348  0.00  0.00           C
ATOM   1699  O   ILE X 214      20.386   6.918 -18.747  0.00  0.00           O
ATOM   1700  N   GLN X 215      20.772   5.116 -19.975  0.00  0.00           N
ATOM   1701  CA  GLN X 215      22.173   5.374 -20.228  0.00  0.00           C
ATOM   1702  CB  GLN X 215      22.865   4.136 -20.817  0.00  0.00           C
ATOM   1703  CG  GLN X 215      23.168   3.180 -19.722  0.00  0.00           C
ATOM   1704  CD  GLN X 215      23.459   1.741 -20.195  0.00  0.00           C
ATOM   1705  OE1 GLN X 215      23.765   1.601 -21.331  0.00  0.00           O
ATOM   1706  NE2 GLN X 215      23.350   0.735 -19.338  0.00  0.00           N
ATOM   1707  C   GLN X 215      22.591   6.687 -20.960  0.00  0.00           C
ATOM   1708  O   GLN X 215      23.719   7.157 -20.917  0.00  0.00           O
ATOM   1709  N   GLU X 216      21.667   7.180 -21.794  0.00  0.00           N
ATOM   1710  CA  GLU X 216      21.757   8.219 -22.832  0.00  0.00           C
ATOM   1711  CB  GLU X 216      21.350   7.530 -24.211  0.00  0.00           C
ATOM   1712  CG  GLU X 216      21.103   8.395 -25.434  0.00  0.00           C
ATOM   1713  CD  GLU X 216      22.256   9.115 -25.940  0.00  0.00           C
ATOM   1714  OE1 GLU X 216      23.455   8.744 -25.726  0.00  0.00           O
ATOM   1715  OE2 GLU X 216      22.087  10.130 -26.667  0.00  0.00           O
ATOM   1716  C   GLU X 216      21.092   9.587 -22.456  0.00  0.00           C
ATOM   1717  O   GLU X 216      21.389  10.647 -22.952  0.00  0.00           O
ATOM   1718  N   ALA X 217      20.183   9.499 -21.451  0.00  0.00           N
ATOM   1719  CA  ALA X 217      19.246  10.503 -20.990  0.00  0.00           C
ATOM   1720  CB  ALA X 217      18.010   9.916 -20.349  0.00  0.00           C
ATOM   1721  C   ALA X 217      19.975  11.501 -20.077  0.00  0.00           C
ATOM   1722  O   ALA X 217      20.840  11.166 -19.291  0.00  0.00           O
ATOM   1723  N   GLU X 218      19.680  12.810 -20.218  0.00  0.00           N
ATOM   1724  CA  GLU X 218      20.069  13.930 -19.454  0.00  0.00           C
ATOM   1725  CB  GLU X 218      20.018  15.180 -20.313  0.00  0.00           C
ATOM   1726  CG  GLU X 218      21.172  15.310 -21.384  0.00  0.00           C
ATOM   1727  CD  GLU X 218      21.466  16.707 -21.871  0.00  0.00           C
ATOM   1728  OE1 GLU X 218      22.661  17.086 -21.920  0.00  0.00           O
ATOM   1729  OE2 GLU X 218      20.513  17.492 -22.155  0.00  0.00           O
ATOM   1730  C   GLU X 218      19.298  14.030 -18.133  0.00  0.00           C
ATOM   1731  O   GLU X 218      19.791  14.527 -17.075  0.00  0.00           O
ATOM   1732  N   VAL X 219      18.100  13.550 -18.131  0.00  0.00           N
ATOM   1733  CA  VAL X 219      17.109  13.515 -16.998  0.00  0.00           C
ATOM   1734  CB  VAL X 219      16.156  14.750 -17.105  0.00  0.00           C
ATOM   1735  CG1 VAL X 219      14.983  14.711 -16.132  0.00  0.00           C
ATOM   1736  CG2 VAL X 219      16.849  16.024 -16.564  0.00  0.00           C
ATOM   1737  C   VAL X 219      16.232  12.215 -16.992  0.00  0.00           C
ATOM   1738  O   VAL X 219      15.945  11.735 -18.011  0.00  0.00           O
ATOM   1739  N   VAL X 220      16.044  11.625 -15.785  0.00  0.00           N
ATOM   1740  CA  VAL X 220      15.211  10.429 -15.577  0.00  0.00           C
ATOM   1741  CB  VAL X 220      16.156   9.235 -15.351  0.00  0.00           C
ATOM   1742  CG1 VAL X 220      15.565   7.965 -14.898  0.00  0.00           C
ATOM   1743  CG2 VAL X 220      16.841   8.893 -16.696  0.00  0.00           C
ATOM   1744  C   VAL X 220      14.248  10.515 -14.454  0.00  0.00           C
ATOM   1745  O   VAL X 220      14.607  10.700 -13.313  0.00  0.00           O
ATOM   1746  N   VAL X 221      12.965  10.282 -14.747  0.00  0.00           N
ATOM   1747  CA  VAL X 221      11.865  10.124 -13.706  0.00  0.00           C
ATOM   1748  CB  VAL X 221      10.427  10.518 -14.140  0.00  0.00           C
ATOM   1749  CG1 VAL X 221       9.662  11.199 -13.046  0.00  0.00           C
ATOM   1750  CG2 VAL X 221      10.387  11.501 -15.329  0.00  0.00           C
ATOM   1751  C   VAL X 221      11.872   8.693 -13.160  0.00  0.00           C
ATOM   1752  O   VAL X 221      11.609   7.769 -13.932  0.00  0.00           O
ATOM   1753  N   ALA X 222      12.159   8.503 -11.891  0.00  0.00           N
ATOM   1754  CA  ALA X 222      12.172   7.253 -11.108  0.00  0.00           C
ATOM   1755  CB  ALA X 222      13.602   6.881 -10.687  0.00  0.00           C
ATOM   1756  C   ALA X 222      11.206   7.503  -9.874  0.00  0.00           C
ATOM   1757  O   ALA X 222      10.535   8.534  -9.680  0.00  0.00           O
ATOM   1758  N   ASN X 223      11.255   6.542  -8.896  0.00  0.00           N
ATOM   1759  CA  ASN X 223      10.478   6.637  -7.612  0.00  0.00           C
ATOM   1760  CB  ASN X 223       9.165   5.826  -7.774  0.00  0.00           C
ATOM   1761  CG  ASN X 223       9.285   4.327  -7.723  0.00  0.00           C
ATOM   1762  OD1 ASN X 223       9.783   3.698  -6.808  0.00  0.00           O
ATOM   1763  ND2 ASN X 223       8.891   3.716  -8.822  0.00  0.00           N
ATOM   1764  C   ASN X 223      11.342   6.221  -6.428  0.00  0.00           C
ATOM   1765  O   ASN X 223      12.505   5.839  -6.517  0.00  0.00           O
ATOM   1766  N   HIE X 224      10.720   6.468  -5.285  0.00  0.00           N
ATOM   1767  CA  HIE X 224      11.461   6.475  -4.047  0.00  0.00           C
ATOM   1768  CB  HIE X 224      10.575   6.909  -2.896  0.00  0.00           C
ATOM   1769  CG  HIE X 224      10.236   8.445  -2.974  0.00  0.00           C
ATOM   1770  ND1 HIE X 224      11.181   9.470  -3.360  0.00  0.00           N
ATOM   1771  CE1 HIE X 224      10.534  10.614  -3.019  0.00  0.00           C
ATOM   1772  NE2 HIE X 224       9.358  10.371  -2.430  0.00  0.00           N
ATOM   1773  CD2 HIE X 224       9.161   8.951  -2.278  0.00  0.00           C
ATOM   1774  C   HIE X 224      11.996   5.050  -3.720  0.00  0.00           C
ATOM   1775  O   HIE X 224      13.163   4.977  -3.507  0.00  0.00           O
ATOM   1776  N   ALA X 225      11.145   4.039  -3.780  0.00  0.00           N
ATOM   1777  CA  ALA X 225      11.441   2.593  -3.664  0.00  0.00           C
ATOM   1778  CB  ALA X 225      10.188   1.839  -3.914  0.00  0.00           C
ATOM   1779  C   ALA X 225      12.509   2.124  -4.679  0.00  0.00           C
ATOM   1780  O   ALA X 225      13.505   1.455  -4.358  0.00  0.00           O
ATOM   1781  N   LEU X 226      12.465   2.532  -5.967  0.00  0.00           N
ATOM   1782  CA  LEU X 226      13.427   2.104  -7.046  0.00  0.00           C
ATOM   1783  CB  LEU X 226      12.799   2.477  -8.459  0.00  0.00           C
ATOM   1784  CG  LEU X 226      13.700   2.203  -9.667  0.00  0.00           C
ATOM   1785  CD1 LEU X 226      13.817   0.716  -9.779  0.00  0.00           C
ATOM   1786  CD2 LEU X 226      13.006   2.715 -10.970  0.00  0.00           C
ATOM   1787  C   LEU X 226      14.860   2.735  -6.820  0.00  0.00           C
ATOM   1788  O   LEU X 226      15.804   2.026  -6.950  0.00  0.00           O
ATOM   1789  N   VAL X 227      14.905   4.003  -6.433  0.00  0.00           N
ATOM   1790  CA  VAL X 227      16.082   4.756  -5.963  0.00  0.00           C
ATOM   1791  CB  VAL X 227      15.545   6.238  -5.719  0.00  0.00           C
ATOM   1792  CG1 VAL X 227      16.557   7.039  -4.911  0.00  0.00           C
ATOM   1793  CG2 VAL X 227      15.368   6.993  -7.058  0.00  0.00           C
ATOM   1794  C   VAL X 227      16.726   4.094  -4.735  0.00  0.00           C
ATOM   1795  O   VAL X 227      17.946   3.870  -4.760  0.00  0.00           O
ATOM   1796  N   MET X 228      15.900   3.694  -3.707  0.00  0.00           N
ATOM   1797  CA  MET X 228      16.512   2.974  -2.574  0.00  0.00           C
ATOM   1798  CB  MET X 228      15.570   3.049  -1.358  0.00  0.00           C
ATOM   1799  CG  MET X 228      15.421   4.451  -0.934  0.00  0.00           C
ATOM   1800  SD  MET X 228      14.735   4.644   0.703  0.00  0.00           S
ATOM   1801  CE  MET X 228      13.107   3.991   0.196  0.00  0.00           C
ATOM   1802  C   MET X 228      16.945   1.557  -2.847  0.00  0.00           C
ATOM   1803  O   MET X 228      17.852   1.117  -2.193  0.00  0.00           O
ATOM   1804  N   ALA X 229      16.333   0.912  -3.873  0.00  0.00           N
ATOM   1805  CA  ALA X 229      16.707  -0.462  -4.208  0.00  0.00           C
ATOM   1806  CB  ALA X 229      15.551  -1.258  -4.727  0.00  0.00           C
ATOM   1807  C   ALA X 229      17.927  -0.555  -5.171  0.00  0.00           C
ATOM   1808  O   ALA X 229      18.829  -1.321  -4.908  0.00  0.00           O
ATOM   1809  N   ALA X 230      18.040   0.367  -6.126  0.00  0.00           N
ATOM   1810  CA  ALA X 230      19.216   0.364  -7.042  0.00  0.00           C
ATOM   1811  CB  ALA X 230      18.933   1.475  -8.078  0.00  0.00           C
ATOM   1812  C   ALA X 230      20.541   0.651  -6.375  0.00  0.00           C
ATOM   1813  O   ALA X 230      21.637   0.470  -6.926  0.00  0.00           O
ATOM   1814  N   MET X 231      20.529   1.213  -5.161  0.00  0.00           N
ATOM   1815  CA  MET X 231      21.732   1.583  -4.400  0.00  0.00           C
ATOM   1816  CB  MET X 231      21.290   2.623  -3.372  0.00  0.00           C
ATOM   1817  CG  MET X 231      20.884   3.945  -4.046  0.00  0.00           C
ATOM   1818  SD  MET X 231      19.950   5.043  -2.858  0.00  0.00           S
ATOM   1819  CE  MET X 231      20.180   6.644  -3.687  0.00  0.00           C
ATOM   1820  C   MET X 231      22.347   0.249  -3.717  0.00  0.00           C
ATOM   1821  O   MET X 231      23.382   0.184  -3.118  0.00  0.00           O
ATOM   1822  N   GLU X 232      21.565  -0.796  -3.731  0.00  0.00           N
ATOM   1823  CA  GLU X 232      21.753  -2.041  -2.995  0.00  0.00           C
ATOM   1824  CB  GLU X 232      20.552  -2.217  -2.038  0.00  0.00           C
ATOM   1825  CG  GLU X 232      20.576  -1.180  -0.892  0.00  0.00           C
ATOM   1826  CD  GLU X 232      21.791  -1.617   0.010  0.00  0.00           C
ATOM   1827  OE1 GLU X 232      22.871  -0.963   0.072  0.00  0.00           O
ATOM   1828  OE2 GLU X 232      21.584  -2.547   0.810  0.00  0.00           O
ATOM   1829  C   GLU X 232      21.798  -3.287  -3.955  0.00  0.00           C
ATOM   1830  O   GLU X 232      22.709  -4.054  -3.802  0.00  0.00           O
ATOM   1831  N   SER X 233      20.968  -3.272  -5.018  0.00  0.00           N
ATOM   1832  CA  SER X 233      20.884  -4.435  -5.949  0.00  0.00           C
ATOM   1833  CB  SER X 233      19.897  -5.416  -5.334  0.00  0.00           C
ATOM   1834  OG  SER X 233      20.003  -6.793  -5.715  0.00  0.00           O
ATOM   1835  C   SER X 233      20.482  -4.125  -7.388  0.00  0.00           C
ATOM   1836  O   SER X 233      19.760  -3.243  -7.690  0.00  0.00           O
ATOM   1837  N   GLU X 234      21.091  -4.835  -8.349  0.00  0.00           N
ATOM   1838  CA  GLU X 234      20.995  -4.464  -9.718  0.00  0.00           C
ATOM   1839  CB  GLU X 234      21.580  -5.565 -10.613  0.00  0.00           C
ATOM   1840  CG  GLU X 234      21.550  -5.099 -12.038  0.00  0.00           C
ATOM   1841  CD  GLU X 234      21.782  -6.224 -12.984  0.00  0.00           C
ATOM   1842  OE1 GLU X 234      22.105  -7.403 -12.702  0.00  0.00           O
ATOM   1843  OE2 GLU X 234      21.807  -5.936 -14.238  0.00  0.00           O
ATOM   1844  C   GLU X 234      19.591  -4.130 -10.284  0.00  0.00           C
ATOM   1845  O   GLU X 234      18.722  -5.031 -10.306  0.00  0.00           O
ATOM   1846  N   ALA X 235      19.373  -2.853 -10.735  0.00  0.00           N
ATOM   1847  CA  ALA X 235      18.052  -2.338 -11.207  0.00  0.00           C
ATOM   1848  CB  ALA X 235      17.774  -1.174 -10.254  0.00  0.00           C
ATOM   1849  C   ALA X 235      18.139  -1.786 -12.620  0.00  0.00           C
ATOM   1850  O   ALA X 235      19.158  -1.949 -13.329  0.00  0.00           O
ATOM   1851  N   VAL X 236      17.086  -1.275 -13.206  0.00  0.00           N
ATOM   1852  CA  VAL X 236      17.192  -0.508 -14.485  0.00  0.00           C
ATOM   1853  CB  VAL X 236      15.823  -0.352 -15.195  0.00  0.00           C
ATOM   1854  CG1 VAL X 236      14.958   0.808 -14.645  0.00  0.00           C
ATOM   1855  CG2 VAL X 236      16.039  -0.359 -16.741  0.00  0.00           C
ATOM   1856  C   VAL X 236      17.836   0.843 -14.259  0.00  0.00           C
ATOM   1857  O   VAL X 236      18.491   1.376 -15.172  0.00  0.00           O
ATOM   1858  N   LEU X 237      17.697   1.453 -13.119  0.00  0.00           N
ATOM   1859  CA  LEU X 237      18.299   2.656 -12.686  0.00  0.00           C
ATOM   1860  CB  LEU X 237      17.393   3.258 -11.639  0.00  0.00           C
ATOM   1861  CG  LEU X 237      17.724   4.650 -11.132  0.00  0.00           C
ATOM   1862  CD1 LEU X 237      17.341   5.695 -12.143  0.00  0.00           C
ATOM   1863  CD2 LEU X 237      17.006   4.994  -9.814  0.00  0.00           C
ATOM   1864  C   LEU X 237      19.803   2.442 -12.192  0.00  0.00           C
ATOM   1865  O   LEU X 237      19.956   1.634 -11.264  0.00  0.00           O
ATOM   1866  N   PRO X 238      20.876   3.097 -12.772  0.00  0.00           N
ATOM   1867  CD  PRO X 238      20.842   4.088 -13.799  0.00  0.00           C
ATOM   1868  CG  PRO X 238      22.264   4.016 -14.400  0.00  0.00           C
ATOM   1869  CB  PRO X 238      23.123   3.746 -13.150  0.00  0.00           C
ATOM   1870  CA  PRO X 238      22.176   3.088 -12.104  0.00  0.00           C
ATOM   1871  C   PRO X 238      22.258   3.709 -10.734  0.00  0.00           C
ATOM   1872  O   PRO X 238      21.532   4.673 -10.495  0.00  0.00           O
ATOM   1873  N   ASP X 239      23.232   3.284  -9.959  0.00  0.00           N
ATOM   1874  CA  ASP X 239      23.379   3.629  -8.543  0.00  0.00           C
ATOM   1875  CB  ASP X 239      24.643   2.874  -7.944  0.00  0.00           C
ATOM   1876  CG  ASP X 239      24.604   2.735  -6.442  0.00  0.00           C
ATOM   1877  OD1 ASP X 239      24.223   3.731  -5.686  0.00  0.00           O
ATOM   1878  OD2 ASP X 239      24.979   1.621  -5.961  0.00  0.00           O
ATOM   1879  C   ASP X 239      23.527   5.184  -8.330  0.00  0.00           C
ATOM   1880  O   ASP X 239      24.489   5.755  -8.850  0.00  0.00           O
ATOM   1881  N   PRO X 240      22.575   5.908  -7.602  0.00  0.00           N
ATOM   1882  CD  PRO X 240      21.135   5.559  -7.258  0.00  0.00           C
ATOM   1883  CG  PRO X 240      20.413   6.833  -7.508  0.00  0.00           C
ATOM   1884  CB  PRO X 240      21.393   7.876  -7.003  0.00  0.00           C
ATOM   1885  CA  PRO X 240      22.726   7.330  -7.468  0.00  0.00           C
ATOM   1886  C   PRO X 240      23.795   7.776  -6.509  0.00  0.00           C
ATOM   1887  O   PRO X 240      23.836   8.972  -6.236  0.00  0.00           O
ATOM   1888  N   LYS X 241      24.708   6.911  -6.061  0.00  0.00           N
ATOM   1889  CA  LYS X 241      25.996   7.366  -5.586  0.00  0.00           C
ATOM   1890  CB  LYS X 241      26.774   6.202  -4.920  0.00  0.00           C
ATOM   1891  CG  LYS X 241      26.158   5.909  -3.554  0.00  0.00           C
ATOM   1892  CD  LYS X 241      26.840   4.753  -2.786  0.00  0.00           C
ATOM   1893  CE  LYS X 241      26.673   3.301  -3.257  0.00  0.00           C
ATOM   1894  NZ  LYS X 241      25.273   2.878  -3.166  0.00  0.00           N
ATOM   1895  C   LYS X 241      26.816   8.074  -6.655  0.00  0.00           C
ATOM   1896  O   LYS X 241      27.578   8.929  -6.273  0.00  0.00           O
ATOM   1897  N   ASN X 242      26.600   7.698  -7.900  0.00  0.00           N
ATOM   1898  CA  ASN X 242      27.233   8.472  -9.025  0.00  0.00           C
ATOM   1899  CB  ASN X 242      27.609   7.493 -10.078  0.00  0.00           C
ATOM   1900  CG  ASN X 242      28.703   6.502  -9.649  0.00  0.00           C
ATOM   1901  OD1 ASN X 242      29.829   6.777  -9.250  0.00  0.00           O
ATOM   1902  ND2 ASN X 242      28.281   5.264  -9.651  0.00  0.00           N
ATOM   1903  C   ASN X 242      26.328   9.583  -9.599  0.00  0.00           C
ATOM   1904  O   ASN X 242      26.811  10.551 -10.115  0.00  0.00           O
ATOM   1905  N   LEU X 243      25.033   9.385  -9.697  0.00  0.00           N
ATOM   1906  CA  LEU X 243      24.085  10.240 -10.443  0.00  0.00           C
ATOM   1907  CB  LEU X 243      22.848   9.469 -10.898  0.00  0.00           C
ATOM   1908  CG  LEU X 243      23.250   8.204 -11.662  0.00  0.00           C
ATOM   1909  CD1 LEU X 243      21.914   7.621 -12.240  0.00  0.00           C
ATOM   1910  CD2 LEU X 243      24.250   8.549 -12.760  0.00  0.00           C
ATOM   1911  C   LEU X 243      23.684  11.418  -9.587  0.00  0.00           C
ATOM   1912  O   LEU X 243      23.983  11.504  -8.388  0.00  0.00           O
ATOM   1913  N   LEU X 244      23.032  12.429 -10.176  0.00  0.00           N
ATOM   1914  CA  LEU X 244      22.444  13.555  -9.443  0.00  0.00           C
ATOM   1915  CB  LEU X 244      22.487  14.775 -10.348  0.00  0.00           C
ATOM   1916  CG  LEU X 244      23.853  15.248 -10.743  0.00  0.00           C
ATOM   1917  CD1 LEU X 244      23.598  16.313 -11.800  0.00  0.00           C
ATOM   1918  CD2 LEU X 244      24.665  15.917  -9.515  0.00  0.00           C
ATOM   1919  C   LEU X 244      21.016  13.151  -8.999  0.00  0.00           C
ATOM   1920  O   LEU X 244      20.381  12.351  -9.690  0.00  0.00           O
ATOM   1921  N   LEU X 245      20.492  13.683  -7.879  0.00  0.00           N
ATOM   1922  CA  LEU X 245      19.228  13.249  -7.223  0.00  0.00           C
ATOM   1923  CB  LEU X 245      19.620  12.003  -6.339  0.00  0.00           C
ATOM   1924  CG  LEU X 245      18.557  11.150  -5.663  0.00  0.00           C
ATOM   1925  CD1 LEU X 245      17.708  10.551  -6.763  0.00  0.00           C
ATOM   1926  CD2 LEU X 245      19.117  10.066  -4.851  0.00  0.00           C
ATOM   1927  C   LEU X 245      18.564  14.384  -6.512  0.00  0.00           C
ATOM   1928  O   LEU X 245      19.158  15.171  -5.784  0.00  0.00           O
ATOM   1929  N   VAL X 246      17.289  14.549  -6.846  0.00  0.00           N
ATOM   1930  CA  VAL X 246      16.226  15.169  -6.026  0.00  0.00           C
ATOM   1931  CB  VAL X 246      15.465  16.328  -6.777  0.00  0.00           C
ATOM   1932  CG1 VAL X 246      14.800  15.867  -8.112  0.00  0.00           C
ATOM   1933  CG2 VAL X 246      14.472  17.118  -5.902  0.00  0.00           C
ATOM   1934  C   VAL X 246      15.262  14.107  -5.438  0.00  0.00           C
ATOM   1935  O   VAL X 246      14.786  13.289  -6.185  0.00  0.00           O
ATOM   1936  N   LEU X 247      14.884  14.270  -4.166  0.00  0.00           N
ATOM   1937  CA  LEU X 247      13.783  13.537  -3.508  0.00  0.00           C
ATOM   1938  CB  LEU X 247      14.249  13.006  -2.126  0.00  0.00           C
ATOM   1939  CG  LEU X 247      15.279  11.884  -2.085  0.00  0.00           C
ATOM   1940  CD1 LEU X 247      15.382  11.556  -0.609  0.00  0.00           C
ATOM   1941  CD2 LEU X 247      14.980  10.634  -2.924  0.00  0.00           C
ATOM   1942  C   LEU X 247      12.524  14.439  -3.407  0.00  0.00           C
ATOM   1943  O   LEU X 247      12.294  15.215  -2.459  0.00  0.00           O
ATOM   1944  N   ASP X 248      11.667  14.377  -4.388  0.00  0.00           N
ATOM   1945  CA  ASP X 248      10.457  15.189  -4.465  0.00  0.00           C
ATOM   1946  CB  ASP X 248      10.192  15.728  -5.922  0.00  0.00           C
ATOM   1947  CG  ASP X 248       8.885  16.506  -6.055  0.00  0.00           C
ATOM   1948  OD1 ASP X 248       8.381  16.727  -7.145  0.00  0.00           O
ATOM   1949  OD2 ASP X 248       8.554  17.201  -5.102  0.00  0.00           O
ATOM   1950  C   ASP X 248       9.244  14.370  -3.932  0.00  0.00           C
ATOM   1951  O   ASP X 248       9.027  13.192  -4.123  0.00  0.00           O
ATOM   1952  N   GLU X 249       8.291  14.912  -3.202  0.00  0.00           N
ATOM   1953  CA  GLU X 249       7.347  14.190  -2.328  0.00  0.00           C
ATOM   1954  CB  GLU X 249       6.356  13.340  -3.061  0.00  0.00           C
ATOM   1955  CG  GLU X 249       5.656  13.913  -4.321  0.00  0.00           C
ATOM   1956  CD  GLU X 249       5.328  15.321  -4.475  0.00  0.00           C
ATOM   1957  OE1 GLU X 249       5.065  15.791  -5.628  0.00  0.00           O
ATOM   1958  OE2 GLU X 249       5.305  16.094  -3.486  0.00  0.00           O
ATOM   1959  C   GLU X 249       8.153  13.424  -1.259  0.00  0.00           C
ATOM   1960  O   GLU X 249       7.886  12.287  -0.899  0.00  0.00           O
ATOM   1961  N   GLY X 250       9.246  14.076  -0.814  0.00  0.00           N
ATOM   1962  CA  GLY X 250      10.278  13.526   0.091  0.00  0.00           C
ATOM   1963  C   GLY X 250       9.841  13.049   1.440  0.00  0.00           C
ATOM   1964  O   GLY X 250      10.526  12.208   1.971  0.00  0.00           O
ATOM   1965  N   HIE X 251       8.731  13.557   2.025  0.00  0.00           N
ATOM   1966  CA  HIE X 251       8.057  13.141   3.260  0.00  0.00           C
ATOM   1967  CB  HIE X 251       6.889  14.027   3.562  0.00  0.00           C
ATOM   1968  CG  HIE X 251       5.853  14.060   2.493  0.00  0.00           C
ATOM   1969  ND1 HIE X 251       6.013  14.527   1.147  0.00  0.00           N
ATOM   1970  CE1 HIE X 251       4.800  14.320   0.550  0.00  0.00           C
ATOM   1971  NE2 HIE X 251       3.981  13.675   1.406  0.00  0.00           N
ATOM   1972  CD2 HIE X 251       4.632  13.339   2.585  0.00  0.00           C
ATOM   1973  C   HIE X 251       7.585  11.667   3.192  0.00  0.00           C
ATOM   1974  O   HIE X 251       7.417  11.055   4.256  0.00  0.00           O
ATOM   1975  N   HIE X 252       7.390  11.078   2.007  0.00  0.00           N
ATOM   1976  CA  HIE X 252       7.084   9.662   1.702  0.00  0.00           C
ATOM   1977  CB  HIE X 252       6.364   9.499   0.402  0.00  0.00           C
ATOM   1978  CG  HIE X 252       4.958   9.916   0.424  0.00  0.00           C
ATOM   1979  ND1 HIE X 252       3.988   9.516   1.372  0.00  0.00           N
ATOM   1980  CE1 HIE X 252       2.839  10.069   0.929  0.00  0.00           C
ATOM   1981  NE2 HIE X 252       3.077  10.820  -0.152  0.00  0.00           N
ATOM   1982  CD2 HIE X 252       4.430  10.806  -0.423  0.00  0.00           C
ATOM   1983  C   HIE X 252       8.223   8.709   1.758  0.00  0.00           C
ATOM   1984  O   HIE X 252       7.991   7.568   1.929  0.00  0.00           O
ATOM   1985  N   LEU X 253       9.469   9.170   1.621  0.00  0.00           N
ATOM   1986  CA  LEU X 253      10.579   8.201   1.623  0.00  0.00           C
ATOM   1987  CB  LEU X 253      11.857   8.833   1.004  0.00  0.00           C
ATOM   1988  CG  LEU X 253      13.036   7.816   0.909  0.00  0.00           C
ATOM   1989  CD1 LEU X 253      13.807   7.884  -0.369  0.00  0.00           C
ATOM   1990  CD2 LEU X 253      14.033   8.068   2.067  0.00  0.00           C
ATOM   1991  C   LEU X 253      10.789   7.426   2.959  0.00  0.00           C
ATOM   1992  O   LEU X 253      10.871   6.208   2.912  0.00  0.00           O
ATOM   1993  N   PRO X 254      10.729   8.020   4.128  0.00  0.00           N
ATOM   1994  CD  PRO X 254      10.780   9.464   4.436  0.00  0.00           C
ATOM   1995  CG  PRO X 254      11.068   9.619   5.925  0.00  0.00           C
ATOM   1996  CB  PRO X 254      10.512   8.370   6.520  0.00  0.00           C
ATOM   1997  CA  PRO X 254      10.665   7.316   5.403  0.00  0.00           C
ATOM   1998  C   PRO X 254       9.498   6.303   5.446  0.00  0.00           C
ATOM   1999  O   PRO X 254       9.746   5.219   5.957  0.00  0.00           O
ATOM   2000  N   ASP X 255       8.283   6.636   4.943  0.00  0.00           N
ATOM   2001  CA  ASP X 255       7.116   5.738   4.897  0.00  0.00           C
ATOM   2002  CB  ASP X 255       5.714   6.436   4.614  0.00  0.00           C
ATOM   2003  CG  ASP X 255       5.442   7.576   5.596  0.00  0.00           C
ATOM   2004  OD1 ASP X 255       6.123   7.656   6.647  0.00  0.00           O
ATOM   2005  OD2 ASP X 255       4.648   8.446   5.343  0.00  0.00           O
ATOM   2006  C   ASP X 255       7.220   4.610   3.858  0.00  0.00           C
ATOM   2007  O   ASP X 255       6.566   3.571   3.932  0.00  0.00           O
ATOM   2008  N   VAL X 256       8.065   4.801   2.890  0.00  0.00           N
ATOM   2009  CA  VAL X 256       8.368   3.736   1.881  0.00  0.00           C
ATOM   2010  CB  VAL X 256       8.738   4.290   0.544  0.00  0.00           C
ATOM   2011  CG1 VAL X 256       9.420   3.289  -0.423  0.00  0.00           C
ATOM   2012  CG2 VAL X 256       7.524   4.902  -0.197  0.00  0.00           C
ATOM   2013  C   VAL X 256       9.495   2.854   2.420  0.00  0.00           C
ATOM   2014  O   VAL X 256       9.435   1.666   2.234  0.00  0.00           O
ATOM   2015  N   ALA X 257      10.448   3.440   3.117  0.00  0.00           N
ATOM   2016  CA  ALA X 257      11.482   2.670   3.822  0.00  0.00           C
ATOM   2017  CB  ALA X 257      12.688   3.565   4.283  0.00  0.00           C
ATOM   2018  C   ALA X 257      10.871   1.913   5.043  0.00  0.00           C
ATOM   2019  O   ALA X 257      11.312   0.802   5.332  0.00  0.00           O
ATOM   2020  N   ARG X 258       9.820   2.356   5.753  0.00  0.00           N
ATOM   2021  CA  ARG X 258       9.031   1.510   6.722  0.00  0.00           C
ATOM   2022  CB  ARG X 258       8.190   2.317   7.620  0.00  0.00           C
ATOM   2023  CG  ARG X 258       9.091   2.932   8.688  0.00  0.00           C
ATOM   2024  CD  ARG X 258       8.312   3.680   9.829  0.00  0.00           C
ATOM   2025  NE  ARG X 258       7.219   4.509   9.367  0.00  0.00           N
ATOM   2026  CZ  ARG X 258       5.921   4.234   9.498  0.00  0.00           C
ATOM   2027  NH1 ARG X 258       5.488   3.091   9.934  0.00  0.00           N
ATOM   2028  NH2 ARG X 258       5.003   5.084   9.131  0.00  0.00           N
ATOM   2029  C   ARG X 258       8.273   0.309   6.083  0.00  0.00           C
ATOM   2030  O   ARG X 258       8.263  -0.765   6.680  0.00  0.00           O
ATOM   2031  N   ASP X 259       7.847   0.422   4.827  0.00  0.00           N
ATOM   2032  CA  ASP X 259       7.226  -0.642   4.061  0.00  0.00           C
ATOM   2033  CB  ASP X 259       6.647  -0.041   2.727  0.00  0.00           C
ATOM   2034  CG  ASP X 259       5.931  -1.015   1.878  0.00  0.00           C
ATOM   2035  OD1 ASP X 259       6.604  -1.795   1.169  0.00  0.00           O
ATOM   2036  OD2 ASP X 259       4.682  -1.078   1.921  0.00  0.00           O
ATOM   2037  C   ASP X 259       8.234  -1.732   3.744  0.00  0.00           C
ATOM   2038  O   ASP X 259       7.821  -2.901   3.679  0.00  0.00           O
ATOM   2039  N   ALA X 260       9.504  -1.326   3.638  0.00  0.00           N
ATOM   2040  CA  ALA X 260      10.606  -2.279   3.488  0.00  0.00           C
ATOM   2041  CB  ALA X 260      11.798  -1.369   2.998  0.00  0.00           C
ATOM   2042  C   ALA X 260      10.892  -3.056   4.784  0.00  0.00           C
ATOM   2043  O   ALA X 260      11.477  -4.101   4.741  0.00  0.00           O
ATOM   2044  N   LEU X 261      10.506  -2.496   5.941  0.00  0.00           N
ATOM   2045  CA  LEU X 261      10.949  -2.984   7.325  0.00  0.00           C
ATOM   2046  CB  LEU X 261      11.327  -1.685   8.061  0.00  0.00           C
ATOM   2047  CG  LEU X 261      12.252  -1.786   9.285  0.00  0.00           C
ATOM   2048  CD1 LEU X 261      13.712  -2.416   8.971  0.00  0.00           C
ATOM   2049  CD2 LEU X 261      12.469  -0.506   9.969  0.00  0.00           C
ATOM   2050  C   LEU X 261       9.849  -3.832   7.916  0.00  0.00           C
ATOM   2051  O   LEU X 261       9.749  -3.999   9.125  0.00  0.00           O
ATOM   2052  N   GLU X 262       8.970  -4.484   7.140  0.00  0.00           N
ATOM   2053  CA  GLU X 262       7.734  -5.177   7.501  0.00  0.00           C
ATOM   2054  CB  GLU X 262       6.664  -4.131   7.140  0.00  0.00           C
ATOM   2055  CG  GLU X 262       5.233  -4.550   7.604  0.00  0.00           C
ATOM   2056  CD  GLU X 262       4.412  -5.378   6.547  0.00  0.00           C
ATOM   2057  OE1 GLU X 262       4.204  -4.906   5.462  0.00  0.00           O
ATOM   2058  OE2 GLU X 262       3.954  -6.532   6.866  0.00  0.00           O
ATOM   2059  C   GLU X 262       7.512  -6.512   6.778  0.00  0.00           C
ATOM   2060  O   GLU X 262       7.669  -6.538   5.538  0.00  0.00           O
ATOM   2061  N   MET X 263       7.170  -7.697   7.424  0.00  0.00           N
ATOM   2062  CA  MET X 263       6.963  -8.982   6.691  0.00  0.00           C
ATOM   2063  CB  MET X 263       8.370  -9.449   6.342  0.00  0.00           C
ATOM   2064  CG  MET X 263       8.413 -10.763   5.688  0.00  0.00           C
ATOM   2065  SD  MET X 263       7.363 -10.933   4.249  0.00  0.00           S
ATOM   2066  CE  MET X 263       8.420 -10.087   3.014  0.00  0.00           C
ATOM   2067  C   MET X 263       6.235 -10.003   7.629  0.00  0.00           C
ATOM   2068  O   MET X 263       6.344  -9.808   8.850  0.00  0.00           O
ATOM   2069  N   SER X 264       5.528 -10.971   7.025  0.00  0.00           N
ATOM   2070  CA  SER X 264       4.695 -11.935   7.659  0.00  0.00           C
ATOM   2071  CB  SER X 264       3.326 -11.313   7.843  0.00  0.00           C
ATOM   2072  OG  SER X 264       2.746 -10.921   6.651  0.00  0.00           O
ATOM   2073  C   SER X 264       4.656 -13.196   6.666  0.00  0.00           C
ATOM   2074  O   SER X 264       4.965 -13.154   5.425  0.00  0.00           O
ATOM   2075  N   ALA X 265       4.075 -14.284   7.205  0.00  0.00           N
ATOM   2076  CA  ALA X 265       3.823 -15.555   6.516  0.00  0.00           C
ATOM   2077  CB  ALA X 265       5.162 -16.276   6.155  0.00  0.00           C
ATOM   2078  C   ALA X 265       2.928 -16.561   7.303  0.00  0.00           C
ATOM   2079  O   ALA X 265       2.705 -16.369   8.474  0.00  0.00           O
ATOM   2080  N   GLU X 266       2.534 -17.675   6.649  0.00  0.00           N
ATOM   2081  CA  GLU X 266       2.041 -18.886   7.225  0.00  0.00           C
ATOM   2082  CB  GLU X 266       1.077 -19.572   6.240  0.00  0.00           C
ATOM   2083  CG  GLU X 266       1.747 -20.057   5.007  0.00  0.00           C
ATOM   2084  CD  GLU X 266       1.636 -19.105   3.847  0.00  0.00           C
ATOM   2085  OE1 GLU X 266       2.661 -18.438   3.535  0.00  0.00           O
ATOM   2086  OE2 GLU X 266       0.548 -18.899   3.328  0.00  0.00           O
ATOM   2087  C   GLU X 266       3.194 -19.772   7.810  0.00  0.00           C
ATOM   2088  O   GLU X 266       4.199 -19.867   7.159  0.00  0.00           O
ATOM   2089  N   ILE X 267       2.957 -20.362   9.010  0.00  0.00           N
ATOM   2090  CA  ILE X 267       4.023 -20.982   9.819  0.00  0.00           C
ATOM   2091  CB  ILE X 267       4.757 -19.999  10.761  0.00  0.00           C
ATOM   2092  CG2 ILE X 267       5.456 -18.713  10.049  0.00  0.00           C
ATOM   2093  CG1 ILE X 267       3.719 -19.527  11.888  0.00  0.00           C
ATOM   2094  CD1 ILE X 267       4.413 -19.473  13.265  0.00  0.00           C
ATOM   2095  C   ILE X 267       3.600 -22.312  10.506  0.00  0.00           C
ATOM   2096  O   ILE X 267       4.189 -22.822  11.410  0.00  0.00           O
ATOM   2097  N   THR X 268       2.448 -22.814  10.112  0.00  0.00           N
ATOM   2098  CA  THR X 268       1.968 -24.132  10.704  0.00  0.00           C
ATOM   2099  CB  THR X 268       0.485 -24.400  10.288  0.00  0.00           C
ATOM   2100  CG2 THR X 268      -0.440 -25.280  11.126  0.00  0.00           C
ATOM   2101  OG1 THR X 268      -0.264 -23.252   9.974  0.00  0.00           O
ATOM   2102  C   THR X 268       2.843 -25.333  10.437  0.00  0.00           C
ATOM   2103  O   THR X 268       3.225 -25.635   9.306  0.00  0.00           O
ATOM   2104  N   ALA X 269       3.102 -26.159  11.499  0.00  0.00           N
ATOM   2105  CA  ALA X 269       4.161 -27.133  11.408  0.00  0.00           C
ATOM   2106  CB  ALA X 269       4.600 -27.640  12.697  0.00  0.00           C
ATOM   2107  C   ALA X 269       4.004 -28.190  10.303  0.00  0.00           C
ATOM   2108  O   ALA X 269       4.920 -28.396   9.462  0.00  0.00           O
ATOM   2109  N   PRO X 270       2.888 -28.928  10.180  0.00  0.00           N
ATOM   2110  CD  PRO X 270       1.671 -28.658  10.948  0.00  0.00           C
ATOM   2111  CG  PRO X 270       0.748 -29.857  10.646  0.00  0.00           C
ATOM   2112  CB  PRO X 270       1.296 -30.552   9.402  0.00  0.00           C
ATOM   2113  CA  PRO X 270       2.680 -29.901   9.120  0.00  0.00           C
ATOM   2114  C   PRO X 270       2.683 -29.164   7.701  0.00  0.00           C
ATOM   2115  O   PRO X 270       3.316 -29.702   6.804  0.00  0.00           O
ATOM   2116  N   TRP X 271       2.035 -28.003   7.508  0.00  0.00           N
ATOM   2117  CA  TRP X 271       2.009 -27.360   6.200  0.00  0.00           C
ATOM   2118  CB  TRP X 271       1.267 -26.033   6.318  0.00  0.00           C
ATOM   2119  CG  TRP X 271       1.446 -25.169   5.067  0.00  0.00           C
ATOM   2120  CD1 TRP X 271       0.805 -25.330   3.903  0.00  0.00           C
ATOM   2121  NE1 TRP X 271       1.192 -24.446   2.913  0.00  0.00           N
ATOM   2122  CE2 TRP X 271       2.264 -23.739   3.348  0.00  0.00           C
ATOM   2123  CZ2 TRP X 271       3.102 -22.778   2.760  0.00  0.00           C
ATOM   2124  CH2 TRP X 271       4.108 -22.123   3.506  0.00  0.00           C
ATOM   2125  CZ3 TRP X 271       4.211 -22.498   4.882  0.00  0.00           C
ATOM   2126  CE3 TRP X 271       3.427 -23.501   5.500  0.00  0.00           C
ATOM   2127  CD2 TRP X 271       2.425 -24.106   4.739  0.00  0.00           C
ATOM   2128  C   TRP X 271       3.400 -27.033   5.678  0.00  0.00           C
ATOM   2129  O   TRP X 271       3.754 -27.260   4.490  0.00  0.00           O
ATOM   2130  N   TYR X 272       4.255 -26.462   6.541  0.00  0.00           N
ATOM   2131  CA  TYR X 272       5.648 -26.152   6.317  0.00  0.00           C
ATOM   2132  CB  TYR X 272       6.102 -25.322   7.515  0.00  0.00           C
ATOM   2133  CG  TYR X 272       7.552 -24.857   7.519  0.00  0.00           C
ATOM   2134  CD1 TYR X 272       8.516 -25.789   7.932  0.00  0.00           C
ATOM   2135  CE1 TYR X 272       9.889 -25.410   7.965  0.00  0.00           C
ATOM   2136  CZ  TYR X 272      10.268 -24.113   7.589  0.00  0.00           C
ATOM   2137  OH  TYR X 272      11.537 -23.653   7.630  0.00  0.00           O
ATOM   2138  CE2 TYR X 272       9.273 -23.223   7.118  0.00  0.00           C
ATOM   2139  CD2 TYR X 272       7.910 -23.555   7.174  0.00  0.00           C
ATOM   2140  C   TYR X 272       6.532 -27.359   5.883  0.00  0.00           C
ATOM   2141  O   TYR X 272       7.348 -27.216   4.966  0.00  0.00           O
ATOM   2142  N   ARG X 273       6.500 -28.459   6.607  0.00  0.00           N
ATOM   2143  CA  ARG X 273       7.163 -29.667   6.150  0.00  0.00           C
ATOM   2144  CB  ARG X 273       7.070 -30.777   7.198  0.00  0.00           C
ATOM   2145  CG  ARG X 273       8.225 -31.838   7.268  0.00  0.00           C
ATOM   2146  CD  ARG X 273       7.923 -32.920   8.239  0.00  0.00           C
ATOM   2147  NE  ARG X 273       8.987 -33.799   8.682  0.00  0.00           N
ATOM   2148  CZ  ARG X 273       8.791 -35.084   8.959  0.00  0.00           C
ATOM   2149  NH1 ARG X 273       7.576 -35.598   9.156  0.00  0.00           N
ATOM   2150  NH2 ARG X 273       9.787 -35.913   9.033  0.00  0.00           N
ATOM   2151  C   ARG X 273       6.724 -30.248   4.703  0.00  0.00           C
ATOM   2152  O   ARG X 273       7.519 -30.823   3.998  0.00  0.00           O
ATOM   2153  N   LEU X 274       5.436 -30.146   4.376  0.00  0.00           N
ATOM   2154  CA  LEU X 274       4.848 -30.393   3.033  0.00  0.00           C
ATOM   2155  CB  LEU X 274       3.292 -30.386   3.105  0.00  0.00           C
ATOM   2156  CG  LEU X 274       2.632 -31.533   3.896  0.00  0.00           C
ATOM   2157  CD1 LEU X 274       1.286 -31.031   4.433  0.00  0.00           C
ATOM   2158  CD2 LEU X 274       2.494 -32.841   3.103  0.00  0.00           C
ATOM   2159  C   LEU X 274       5.339 -29.408   1.931  0.00  0.00           C
ATOM   2160  O   LEU X 274       5.761 -29.769   0.861  0.00  0.00           O
ATOM   2161  N   GLN X 275       5.509 -28.141   2.286  0.00  0.00           N
ATOM   2162  CA  GLN X 275       6.081 -27.097   1.391  0.00  0.00           C
ATOM   2163  CB  GLN X 275       5.950 -25.766   2.015  0.00  0.00           C
ATOM   2164  CG  GLN X 275       5.867 -24.570   1.017  0.00  0.00           C
ATOM   2165  CD  GLN X 275       4.577 -24.678   0.180  0.00  0.00           C
ATOM   2166  OE1 GLN X 275       3.621 -25.403   0.432  0.00  0.00           O
ATOM   2167  NE2 GLN X 275       4.473 -23.975  -0.976  0.00  0.00           N
ATOM   2168  C   GLN X 275       7.525 -27.315   0.990  0.00  0.00           C
ATOM   2169  O   GLN X 275       7.884 -27.332  -0.243  0.00  0.00           O
ATOM   2170  N   LEU X 276       8.374 -27.647   1.922  0.00  0.00           N
ATOM   2171  CA  LEU X 276       9.736 -28.087   1.650  0.00  0.00           C
ATOM   2172  CB  LEU X 276      10.642 -28.152   2.976  0.00  0.00           C
ATOM   2173  CG  LEU X 276      10.698 -26.868   3.812  0.00  0.00           C
ATOM   2174  CD1 LEU X 276      11.549 -26.986   5.005  0.00  0.00           C
ATOM   2175  CD2 LEU X 276      11.187 -25.666   2.973  0.00  0.00           C
ATOM   2176  C   LEU X 276       9.777 -29.482   0.927  0.00  0.00           C
ATOM   2177  O   LEU X 276      10.730 -29.568   0.192  0.00  0.00           O
ATOM   2178  N   ASP X 277       8.910 -30.456   1.150  0.00  0.00           N
ATOM   2179  CA  ASP X 277       8.829 -31.797   0.441  0.00  0.00           C
ATOM   2180  CB  ASP X 277       7.779 -32.766   1.004  0.00  0.00           C
ATOM   2181  CG  ASP X 277       7.710 -33.992   0.187  0.00  0.00           C
ATOM   2182  OD1 ASP X 277       6.545 -34.395  -0.031  0.00  0.00           O
ATOM   2183  OD2 ASP X 277       8.793 -34.583  -0.146  0.00  0.00           O
ATOM   2184  C   ASP X 277       8.566 -31.529  -1.062  0.00  0.00           C
ATOM   2185  O   ASP X 277       9.108 -32.229  -1.911  0.00  0.00           O
ATOM   2186  N   LEU X 278       7.754 -30.502  -1.363  0.00  0.00           N
ATOM   2187  CA  LEU X 278       7.352 -30.214  -2.734  0.00  0.00           C
ATOM   2188  CB  LEU X 278       6.011 -29.504  -2.730  0.00  0.00           C
ATOM   2189  CG  LEU X 278       5.400 -29.081  -4.117  0.00  0.00           C
ATOM   2190  CD1 LEU X 278       5.199 -30.287  -5.010  0.00  0.00           C
ATOM   2191  CD2 LEU X 278       4.083 -28.280  -4.038  0.00  0.00           C
ATOM   2192  C   LEU X 278       8.491 -29.476  -3.450  0.00  0.00           C
ATOM   2193  O   LEU X 278       8.786 -29.789  -4.611  0.00  0.00           O
ATOM   2194  N   PHE X 279       9.184 -28.540  -2.721  0.00  0.00           N
ATOM   2195  CA  PHE X 279      10.484 -27.959  -3.273  0.00  0.00           C
ATOM   2196  CB  PHE X 279      11.035 -26.937  -2.187  0.00  0.00           C
ATOM   2197  CG  PHE X 279      12.538 -26.521  -2.422  0.00  0.00           C
ATOM   2198  CD1 PHE X 279      12.849 -25.493  -3.351  0.00  0.00           C
ATOM   2199  CE1 PHE X 279      14.223 -25.086  -3.542  0.00  0.00           C
ATOM   2200  CZ  PHE X 279      15.231 -25.563  -2.691  0.00  0.00           C
ATOM   2201  CE2 PHE X 279      14.888 -26.575  -1.763  0.00  0.00           C
ATOM   2202  CD2 PHE X 279      13.544 -27.023  -1.599  0.00  0.00           C
ATOM   2203  C   PHE X 279      11.553 -29.081  -3.419  0.00  0.00           C
ATOM   2204  O   PHE X 279      12.348 -29.083  -4.373  0.00  0.00           O
ATOM   2205  N   THR X 280      11.614 -30.104  -2.517  0.00  0.00           N
ATOM   2206  CA  THR X 280      12.653 -31.212  -2.587  0.00  0.00           C
ATOM   2207  CB  THR X 280      12.523 -32.116  -1.336  0.00  0.00           C
ATOM   2208  CG2 THR X 280      13.547 -33.209  -1.447  0.00  0.00           C
ATOM   2209  OG1 THR X 280      12.705 -31.358  -0.159  0.00  0.00           O
ATOM   2210  C   THR X 280      12.329 -31.979  -3.917  0.00  0.00           C
ATOM   2211  O   THR X 280      13.289 -32.324  -4.554  0.00  0.00           O
ATOM   2212  N   LYS X 281      11.097 -32.203  -4.370  0.00  0.00           N
ATOM   2213  CA  LYS X 281      10.776 -32.746  -5.676  0.00  0.00           C
ATOM   2214  CB  LYS X 281       9.298 -32.937  -5.835  0.00  0.00           C
ATOM   2215  CG  LYS X 281       8.995 -33.928  -7.023  0.00  0.00           C
ATOM   2216  CD  LYS X 281       7.513 -34.317  -7.089  0.00  0.00           C
ATOM   2217  CE  LYS X 281       6.668 -33.269  -7.769  0.00  0.00           C
ATOM   2218  NZ  LYS X 281       6.897 -33.172  -9.208  0.00  0.00           N
ATOM   2219  C   LYS X 281      11.263 -31.882  -6.800  0.00  0.00           C
ATOM   2220  O   LYS X 281      12.069 -32.333  -7.642  0.00  0.00           O
ATOM   2221  N   LEU X 282      10.949 -30.581  -6.758  0.00  0.00           N
ATOM   2222  CA  LEU X 282      11.606 -29.541  -7.661  0.00  0.00           C
ATOM   2223  CB  LEU X 282      11.063 -28.118  -7.285  0.00  0.00           C
ATOM   2224  CG  LEU X 282      11.567 -26.928  -8.163  0.00  0.00           C
ATOM   2225  CD1 LEU X 282      11.001 -26.842  -9.590  0.00  0.00           C
ATOM   2226  CD2 LEU X 282      11.215 -25.649  -7.365  0.00  0.00           C
ATOM   2227  C   LEU X 282      13.150 -29.596  -7.690  0.00  0.00           C
ATOM   2228  O   LEU X 282      13.676 -29.548  -8.799  0.00  0.00           O
ATOM   2229  N   VAL X 283      13.880 -29.806  -6.614  0.00  0.00           N
ATOM   2230  CA  VAL X 283      15.313 -30.091  -6.479  0.00  0.00           C
ATOM   2231  CB  VAL X 283      15.945 -29.889  -5.096  0.00  0.00           C
ATOM   2232  CG1 VAL X 283      17.469 -30.148  -4.983  0.00  0.00           C
ATOM   2233  CG2 VAL X 283      15.893 -28.409  -4.680  0.00  0.00           C
ATOM   2234  C   VAL X 283      15.643 -31.413  -7.142  0.00  0.00           C
ATOM   2235  O   VAL X 283      16.392 -31.480  -8.123  0.00  0.00           O
ATOM   2236  N   ALA X 284      15.019 -32.484  -6.663  0.00  0.00           N
ATOM   2237  CA  ALA X 284      15.359 -33.846  -7.113  0.00  0.00           C
ATOM   2238  CB  ALA X 284      14.416 -34.837  -6.425  0.00  0.00           C
ATOM   2239  C   ALA X 284      15.199 -33.960  -8.599  0.00  0.00           C
ATOM   2240  O   ALA X 284      15.898 -34.742  -9.229  0.00  0.00           O
ATOM   2241  N   THR X 285      14.332 -33.215  -9.302  0.00  0.00           N
ATOM   2242  CA  THR X 285      14.152 -33.205 -10.767  0.00  0.00           C
ATOM   2243  CB  THR X 285      12.756 -32.573 -11.215  0.00  0.00           C
ATOM   2244  CG2 THR X 285      12.614 -32.694 -12.741  0.00  0.00           C
ATOM   2245  OG1 THR X 285      11.889 -33.445 -10.637  0.00  0.00           O
ATOM   2246  C   THR X 285      15.303 -32.406 -11.387  0.00  0.00           C
ATOM   2247  O   THR X 285      15.958 -32.782 -12.311  0.00  0.00           O
ATOM   2248  N   CYS X 286      15.600 -31.244 -10.753  0.00  0.00           N
ATOM   2249  CA  CYS X 286      16.747 -30.406 -11.179  0.00  0.00           C
ATOM   2250  CB  CYS X 286      16.901 -29.091 -10.247  0.00  0.00           C
ATOM   2251  SG  CYS X 286      15.655 -27.894 -10.708  0.00  0.00           S
ATOM   2252  C   CYS X 286      18.015 -31.180 -11.158  0.00  0.00           C
ATOM   2253  O   CYS X 286      18.839 -31.120 -12.113  0.00  0.00           O
ATOM   2254  N   MET X 287      18.235 -32.003 -10.108  0.00  0.00           N
ATOM   2255  CA  MET X 287      19.405 -32.864  -9.959  0.00  0.00           C
ATOM   2256  CB  MET X 287      19.467 -33.400  -8.474  0.00  0.00           C
ATOM   2257  CG  MET X 287      19.897 -32.329  -7.350  0.00  0.00           C
ATOM   2258  SD  MET X 287      21.675 -31.994  -7.503  0.00  0.00           S
ATOM   2259  CE  MET X 287      22.515 -33.346  -6.719  0.00  0.00           C
ATOM   2260  C   MET X 287      19.438 -34.016 -10.995  0.00  0.00           C
ATOM   2261  O   MET X 287      20.421 -34.393 -11.532  0.00  0.00           O
ATOM   2262  N   GLU X 288      18.303 -34.630 -11.198  0.00  0.00           N
ATOM   2263  CA  GLU X 288      18.126 -35.707 -12.179  0.00  0.00           C
ATOM   2264  CB  GLU X 288      16.683 -36.203 -12.068  0.00  0.00           C
ATOM   2265  CG  GLU X 288      16.242 -37.144 -13.171  0.00  0.00           C
ATOM   2266  CD  GLU X 288      14.756 -37.430 -12.877  0.00  0.00           C
ATOM   2267  OE1 GLU X 288      14.392 -38.391 -12.100  0.00  0.00           O
ATOM   2268  OE2 GLU X 288      13.872 -36.829 -13.464  0.00  0.00           O
ATOM   2269  C   GLU X 288      18.563 -35.244 -13.593  0.00  0.00           C
ATOM   2270  O   GLU X 288      19.613 -35.708 -14.163  0.00  0.00           O
ATOM   2271  N   GLN X 289      17.723 -34.258 -14.108  0.00  0.00           N
ATOM   2272  CA  GLN X 289      17.695 -33.891 -15.520  0.00  0.00           C
ATOM   2273  CB  GLN X 289      16.237 -33.483 -15.919  0.00  0.00           C
ATOM   2274  CG  GLN X 289      15.148 -34.455 -15.478  0.00  0.00           C
ATOM   2275  CD  GLN X 289      13.743 -34.029 -15.848  0.00  0.00           C
ATOM   2276  OE1 GLN X 289      13.429 -33.020 -16.456  0.00  0.00           O
ATOM   2277  NE2 GLN X 289      12.793 -34.861 -15.529  0.00  0.00           N
ATOM   2278  C   GLN X 289      18.783 -32.824 -15.898  0.00  0.00           C
ATOM   2279  O   GLN X 289      19.169 -32.781 -17.101  0.00  0.00           O
ATOM   2280  N   PHE X 290      19.297 -31.974 -15.012  0.00  0.00           N
ATOM   2281  CA  PHE X 290      20.044 -30.770 -15.277  0.00  0.00           C
ATOM   2282  CB  PHE X 290      19.059 -29.621 -15.663  0.00  0.00           C
ATOM   2283  CG  PHE X 290      18.427 -29.637 -17.038  0.00  0.00           C
ATOM   2284  CD1 PHE X 290      19.237 -29.659 -18.196  0.00  0.00           C
ATOM   2285  CE1 PHE X 290      18.772 -29.072 -19.393  0.00  0.00           C
ATOM   2286  CZ  PHE X 290      17.443 -28.615 -19.464  0.00  0.00           C
ATOM   2287  CE2 PHE X 290      16.560 -28.786 -18.391  0.00  0.00           C
ATOM   2288  CD2 PHE X 290      17.104 -29.231 -17.177  0.00  0.00           C
ATOM   2289  C   PHE X 290      21.037 -30.341 -14.248  0.00  0.00           C
ATOM   2290  O   PHE X 290      21.241 -29.163 -14.071  0.00  0.00           O
ATOM   2291  N   ARG X 291      21.589 -31.286 -13.503  0.00  0.00           N
ATOM   2292  CA  ARG X 291      22.615 -31.086 -12.453  0.00  0.00           C
ATOM   2293  CB  ARG X 291      23.163 -32.494 -12.075  0.00  0.00           C
ATOM   2294  CG  ARG X 291      23.855 -32.577 -10.662  0.00  0.00           C
ATOM   2295  CD  ARG X 291      24.101 -34.037 -10.355  0.00  0.00           C
ATOM   2296  NE  ARG X 291      24.965 -34.075  -9.120  0.00  0.00           N
ATOM   2297  CZ  ARG X 291      24.916 -35.055  -8.148  0.00  0.00           C
ATOM   2298  NH1 ARG X 291      24.168 -36.121  -8.190  0.00  0.00           N
ATOM   2299  NH2 ARG X 291      25.722 -35.066  -7.178  0.00  0.00           N
ATOM   2300  C   ARG X 291      23.733 -30.027 -12.720  0.00  0.00           C
ATOM   2301  O   ARG X 291      24.404 -30.189 -13.767  0.00  0.00           O
ATOM   2302  N   PRO X 292      23.934 -29.042 -11.897  0.00  0.00           N
ATOM   2303  CD  PRO X 292      23.089 -28.619 -10.847  0.00  0.00           C
ATOM   2304  CG  PRO X 292      23.415 -27.088 -10.480  0.00  0.00           C
ATOM   2305  CB  PRO X 292      24.989 -27.078 -10.831  0.00  0.00           C
ATOM   2306  CA  PRO X 292      24.955 -28.027 -12.066  0.00  0.00           C
ATOM   2307  C   PRO X 292      26.337 -28.645 -12.145  0.00  0.00           C
ATOM   2308  O   PRO X 292      26.602 -29.751 -11.633  0.00  0.00           O
ATOM   2309  N   LYS X 293      27.260 -27.838 -12.683  0.00  0.00           N
ATOM   2310  CA  LYS X 293      28.687 -28.159 -12.867  0.00  0.00           C
ATOM   2311  CB  LYS X 293      29.244 -27.153 -13.832  0.00  0.00           C
ATOM   2312  CG  LYS X 293      29.268 -25.724 -13.266  0.00  0.00           C
ATOM   2313  CD  LYS X 293      29.494 -24.634 -14.260  0.00  0.00           C
ATOM   2314  CE  LYS X 293      28.978 -23.321 -13.687  0.00  0.00           C
ATOM   2315  NZ  LYS X 293      28.787 -22.291 -14.719  0.00  0.00           N
ATOM   2316  C   LYS X 293      29.598 -28.196 -11.687  0.00  0.00           C
ATOM   2317  O   LYS X 293      30.536 -29.031 -11.645  0.00  0.00           O
ATOM   2318  N   THR X 294      29.277 -27.363 -10.667  0.00  0.00           N
ATOM   2319  CA  THR X 294      29.725 -27.636  -9.298  0.00  0.00           C
ATOM   2320  CB  THR X 294      31.203 -27.147  -9.070  0.00  0.00           C
ATOM   2321  CG2 THR X 294      31.331 -25.663  -9.196  0.00  0.00           C
ATOM   2322  OG1 THR X 294      31.681 -27.601  -7.860  0.00  0.00           O
ATOM   2323  C   THR X 294      28.765 -27.136  -8.213  0.00  0.00           C
ATOM   2324  O   THR X 294      28.204 -26.040  -8.377  0.00  0.00           O
ATOM   2325  N   ILE X 295      28.511 -28.030  -7.238  0.00  0.00           N
ATOM   2326  CA  ILE X 295      27.442 -27.821  -6.165  0.00  0.00           C
ATOM   2327  CB  ILE X 295      26.170 -28.638  -6.465  0.00  0.00           C
ATOM   2328  CG2 ILE X 295      25.116 -27.596  -6.790  0.00  0.00           C
ATOM   2329  CG1 ILE X 295      26.253 -29.704  -7.565  0.00  0.00           C
ATOM   2330  CD1 ILE X 295      25.085 -30.603  -7.704  0.00  0.00           C
ATOM   2331  C   ILE X 295      27.974 -28.261  -4.783  0.00  0.00           C
ATOM   2332  O   ILE X 295      28.839 -29.112  -4.711  0.00  0.00           O
ATOM   2333  N   PRO X 296      27.429 -27.635  -3.720  0.00  0.00           N
ATOM   2334  CD  PRO X 296      26.586 -26.432  -3.608  0.00  0.00           C
ATOM   2335  CG  PRO X 296      26.754 -25.818  -2.224  0.00  0.00           C
ATOM   2336  CB  PRO X 296      26.818 -27.140  -1.418  0.00  0.00           C
ATOM   2337  CA  PRO X 296      27.510 -28.171  -2.373  0.00  0.00           C
ATOM   2338  C   PRO X 296      26.767 -29.521  -2.309  0.00  0.00           C
ATOM   2339  O   PRO X 296      25.803 -29.719  -3.085  0.00  0.00           O
ATOM   2340  N   PRO X 297      27.079 -30.420  -1.396  0.00  0.00           N
ATOM   2341  CD  PRO X 297      28.243 -30.262  -0.472  0.00  0.00           C
ATOM   2342  CG  PRO X 297      28.189 -31.442   0.520  0.00  0.00           C
ATOM   2343  CB  PRO X 297      27.200 -32.407  -0.126  0.00  0.00           C
ATOM   2344  CA  PRO X 297      26.284 -31.563  -1.103  0.00  0.00           C
ATOM   2345  C   PRO X 297      24.805 -31.404  -0.448  0.00  0.00           C
ATOM   2346  O   PRO X 297      23.923 -32.204  -0.542  0.00  0.00           O
ATOM   2347  N   LEU X 298      24.506 -30.165  -0.003  0.00  0.00           N
ATOM   2348  CA  LEU X 298      23.165 -29.724   0.252  0.00  0.00           C
ATOM   2349  CB  LEU X 298      23.352 -28.258   0.890  0.00  0.00           C
ATOM   2350  CG  LEU X 298      22.115 -27.543   1.407  0.00  0.00           C
ATOM   2351  CD1 LEU X 298      21.177 -28.387   2.293  0.00  0.00           C
ATOM   2352  CD2 LEU X 298      22.545 -26.420   2.400  0.00  0.00           C
ATOM   2353  C   LEU X 298      22.250 -29.677  -1.009  0.00  0.00           C
ATOM   2354  O   LEU X 298      21.036 -29.631  -0.852  0.00  0.00           O
ATOM   2355  N   ALA X 299      22.737 -29.894  -2.271  0.00  0.00           N
ATOM   2356  CA  ALA X 299      21.906 -30.151  -3.479  0.00  0.00           C
ATOM   2357  CB  ALA X 299      22.725 -29.814  -4.759  0.00  0.00           C
ATOM   2358  C   ALA X 299      21.226 -31.546  -3.503  0.00  0.00           C
ATOM   2359  O   ALA X 299      20.278 -31.717  -4.187  0.00  0.00           O
ATOM   2360  N   ILE X 300      21.809 -32.516  -2.847  0.00  0.00           N
ATOM   2361  CA  ILE X 300      21.405 -33.918  -2.688  0.00  0.00           C
ATOM   2362  CB  ILE X 300      22.496 -34.843  -1.978  0.00  0.00           C
ATOM   2363  CG2 ILE X 300      21.918 -36.235  -1.592  0.00  0.00           C
ATOM   2364  CG1 ILE X 300      23.679 -34.995  -2.951  0.00  0.00           C
ATOM   2365  CD1 ILE X 300      24.897 -35.779  -2.367  0.00  0.00           C
ATOM   2366  C   ILE X 300      20.062 -34.081  -1.972  0.00  0.00           C
ATOM   2367  O   ILE X 300      20.059 -33.757  -0.793  0.00  0.00           O
ATOM   2368  N   PRO X 301      18.950 -34.637  -2.513  0.00  0.00           N
ATOM   2369  CD  PRO X 301      18.835 -35.144  -3.861  0.00  0.00           C
ATOM   2370  CG  PRO X 301      17.316 -34.978  -4.253  0.00  0.00           C
ATOM   2371  CB  PRO X 301      16.605 -34.967  -2.862  0.00  0.00           C
ATOM   2372  CA  PRO X 301      17.702 -34.631  -1.813  0.00  0.00           C
ATOM   2373  C   PRO X 301      17.583 -35.381  -0.485  0.00  0.00           C
ATOM   2374  O   PRO X 301      16.714 -34.968   0.298  0.00  0.00           O
ATOM   2375  N   GLU X 302      18.544 -36.260  -0.211  0.00  0.00           N
ATOM   2376  CA  GLU X 302      18.714 -36.809   1.162  0.00  0.00           C
ATOM   2377  CB  GLU X 302      19.476 -38.148   0.965  0.00  0.00           C
ATOM   2378  CG  GLU X 302      19.331 -39.064   2.198  0.00  0.00           C
ATOM   2379  CD  GLU X 302      20.397 -38.822   3.247  0.00  0.00           C
ATOM   2380  OE1 GLU X 302      21.526 -38.396   2.907  0.00  0.00           O
ATOM   2381  OE2 GLU X 302      20.106 -38.986   4.447  0.00  0.00           O
ATOM   2382  C   GLU X 302      19.403 -35.928   2.263  0.00  0.00           C
ATOM   2383  O   GLU X 302      18.893 -35.839   3.410  0.00  0.00           O
ATOM   2384  N   ARG X 303      20.421 -35.176   1.856  0.00  0.00           N
ATOM   2385  CA  ARG X 303      21.088 -34.057   2.551  0.00  0.00           C
ATOM   2386  CB  ARG X 303      22.544 -33.733   1.969  0.00  0.00           C
ATOM   2387  CG  ARG X 303      23.689 -34.845   1.934  0.00  0.00           C
ATOM   2388  CD  ARG X 303      24.133 -35.417   3.263  0.00  0.00           C
ATOM   2389  NE  ARG X 303      23.115 -36.266   3.949  0.00  0.00           N
ATOM   2390  CZ  ARG X 303      23.001 -36.609   5.182  0.00  0.00           C
ATOM   2391  NH1 ARG X 303      21.928 -37.189   5.669  0.00  0.00           N
ATOM   2392  NH2 ARG X 303      23.775 -36.144   6.076  0.00  0.00           N
ATOM   2393  C   ARG X 303      20.201 -32.810   2.664  0.00  0.00           C
ATOM   2394  O   ARG X 303      20.125 -32.190   3.656  0.00  0.00           O
ATOM   2395  N   LEU X 304      19.361 -32.497   1.667  0.00  0.00           N
ATOM   2396  CA  LEU X 304      18.330 -31.498   1.673  0.00  0.00           C
ATOM   2397  CB  LEU X 304      17.790 -31.344   0.315  0.00  0.00           C
ATOM   2398  CG  LEU X 304      16.523 -30.456   0.209  0.00  0.00           C
ATOM   2399  CD1 LEU X 304      16.721 -29.072   0.789  0.00  0.00           C
ATOM   2400  CD2 LEU X 304      16.175 -30.225  -1.279  0.00  0.00           C
ATOM   2401  C   LEU X 304      17.242 -31.863   2.682  0.00  0.00           C
ATOM   2402  O   LEU X 304      17.028 -30.994   3.547  0.00  0.00           O
ATOM   2403  N   ASN X 305      16.821 -33.068   2.704  0.00  0.00           N
ATOM   2404  CA  ASN X 305      15.884 -33.465   3.755  0.00  0.00           C
ATOM   2405  CB  ASN X 305      15.466 -34.905   3.360  0.00  0.00           C
ATOM   2406  CG  ASN X 305      14.354 -35.519   4.162  0.00  0.00           C
ATOM   2407  OD1 ASN X 305      14.526 -36.520   4.818  0.00  0.00           O
ATOM   2408  ND2 ASN X 305      13.210 -34.929   4.108  0.00  0.00           N
ATOM   2409  C   ASN X 305      16.440 -33.342   5.153  0.00  0.00           C
ATOM   2410  O   ASN X 305      15.700 -32.855   6.018  0.00  0.00           O
ATOM   2411  N   ALA X 306      17.739 -33.604   5.362  0.00  0.00           N
ATOM   2412  CA  ALA X 306      18.534 -33.373   6.656  0.00  0.00           C
ATOM   2413  CB  ALA X 306      19.909 -33.951   6.486  0.00  0.00           C
ATOM   2414  C   ALA X 306      18.428 -31.895   7.014  0.00  0.00           C
ATOM   2415  O   ALA X 306      18.176 -31.569   8.171  0.00  0.00           O
ATOM   2416  N   HIE X 307      18.478 -30.978   6.076  0.00  0.00           N
ATOM   2417  CA  HIE X 307      18.348 -29.504   6.287  0.00  0.00           C
ATOM   2418  CB  HIE X 307      18.926 -28.869   5.103  0.00  0.00           C
ATOM   2419  CG  HIE X 307      19.412 -27.445   5.335  0.00  0.00           C
ATOM   2420  ND1 HIE X 307      20.649 -26.980   5.642  0.00  0.00           N
ATOM   2421  CE1 HIE X 307      20.525 -25.678   5.942  0.00  0.00           C
ATOM   2422  NE2 HIE X 307      19.286 -25.241   5.694  0.00  0.00           N
ATOM   2423  CD2 HIE X 307      18.566 -26.371   5.294  0.00  0.00           C
ATOM   2424  C   HIE X 307      16.880 -28.971   6.557  0.00  0.00           C
ATOM   2425  O   HIE X 307      16.627 -28.035   7.276  0.00  0.00           O
ATOM   2426  N   CYS X 308      15.873 -29.754   6.006  0.00  0.00           N
ATOM   2427  CA  CYS X 308      14.463 -29.458   6.185  0.00  0.00           C
ATOM   2428  CB  CYS X 308      13.846 -30.044   4.877  0.00  0.00           C
ATOM   2429  SG  CYS X 308      14.444 -29.100   3.489  0.00  0.00           S
ATOM   2430  C   CYS X 308      13.866 -30.005   7.511  0.00  0.00           C
ATOM   2431  O   CYS X 308      12.878 -29.404   8.101  0.00  0.00           O
ATOM   2432  N   GLU X 309      14.367 -31.149   8.037  0.00  0.00           N
ATOM   2433  CA  GLU X 309      14.144 -31.752   9.393  0.00  0.00           C
ATOM   2434  CB  GLU X 309      14.830 -33.111   9.462  0.00  0.00           C
ATOM   2435  CG  GLU X 309      14.160 -34.267   8.704  0.00  0.00           C
ATOM   2436  CD  GLU X 309      12.645 -34.464   9.028  0.00  0.00           C
ATOM   2437  OE1 GLU X 309      12.253 -35.076  10.040  0.00  0.00           O
ATOM   2438  OE2 GLU X 309      11.780 -34.027   8.218  0.00  0.00           O
ATOM   2439  C   GLU X 309      14.658 -30.788  10.481  0.00  0.00           C
ATOM   2440  O   GLU X 309      13.912 -30.515  11.435  0.00  0.00           O
ATOM   2441  N   GLU X 310      15.840 -30.172  10.268  0.00  0.00           N
ATOM   2442  CA  GLU X 310      16.474 -29.210  11.117  0.00  0.00           C
ATOM   2443  CB  GLU X 310      17.950 -29.011  10.639  0.00  0.00           C
ATOM   2444  CG  GLU X 310      18.843 -28.087  11.512  0.00  0.00           C
ATOM   2445  CD  GLU X 310      18.915 -28.484  13.041  0.00  0.00           C
ATOM   2446  OE1 GLU X 310      18.222 -29.413  13.522  0.00  0.00           O
ATOM   2447  OE2 GLU X 310      19.520 -27.716  13.870  0.00  0.00           O
ATOM   2448  C   GLU X 310      15.630 -27.952  11.337  0.00  0.00           C
ATOM   2449  O   GLU X 310      15.256 -27.723  12.471  0.00  0.00           O
ATOM   2450  N   LEU X 311      15.092 -27.356  10.292  0.00  0.00           N
ATOM   2451  CA  LEU X 311      14.165 -26.259  10.207  0.00  0.00           C
ATOM   2452  CB  LEU X 311      14.134 -25.641   8.787  0.00  0.00           C
ATOM   2453  CG  LEU X 311      15.375 -24.746   8.431  0.00  0.00           C
ATOM   2454  CD1 LEU X 311      15.420 -24.499   6.921  0.00  0.00           C
ATOM   2455  CD2 LEU X 311      15.478 -23.380   9.030  0.00  0.00           C
ATOM   2456  C   LEU X 311      12.745 -26.549  10.605  0.00  0.00           C
ATOM   2457  O   LEU X 311      12.169 -25.812  11.388  0.00  0.00           O
ATOM   2458  N   TYR X 312      12.089 -27.598  10.031  0.00  0.00           N
ATOM   2459  CA  TYR X 312      10.770 -28.097  10.517  0.00  0.00           C
ATOM   2460  CB  TYR X 312      10.386 -29.417   9.876  0.00  0.00           C
ATOM   2461  CG  TYR X 312       9.364 -30.319  10.647  0.00  0.00           C
ATOM   2462  CD1 TYR X 312       8.020 -29.881  10.822  0.00  0.00           C
ATOM   2463  CE1 TYR X 312       7.086 -30.702  11.570  0.00  0.00           C
ATOM   2464  CZ  TYR X 312       7.500 -31.917  12.063  0.00  0.00           C
ATOM   2465  OH  TYR X 312       6.668 -32.807  12.611  0.00  0.00           O
ATOM   2466  CE2 TYR X 312       8.858 -32.387  11.872  0.00  0.00           C
ATOM   2467  CD2 TYR X 312       9.779 -31.578  11.107  0.00  0.00           C
ATOM   2468  C   TYR X 312      10.787 -28.230  12.070  0.00  0.00           C
ATOM   2469  O   TYR X 312       9.840 -27.780  12.657  0.00  0.00           O
ATOM   2470  N   GLU X 313      11.803 -28.807  12.741  0.00  0.00           N
ATOM   2471  CA  GLU X 313      11.963 -28.869  14.208  0.00  0.00           C
ATOM   2472  CB  GLU X 313      13.209 -29.649  14.519  0.00  0.00           C
ATOM   2473  CG  GLU X 313      13.867 -29.516  15.851  0.00  0.00           C
ATOM   2474  CD  GLU X 313      13.060 -30.098  17.039  0.00  0.00           C
ATOM   2475  OE1 GLU X 313      12.010 -30.762  16.827  0.00  0.00           O
ATOM   2476  OE2 GLU X 313      13.607 -30.034  18.153  0.00  0.00           O
ATOM   2477  C   GLU X 313      11.859 -27.517  14.934  0.00  0.00           C
ATOM   2478  O   GLU X 313      11.391 -27.455  16.072  0.00  0.00           O
ATOM   2479  N   LEU X 314      12.460 -26.455  14.228  0.00  0.00           N
ATOM   2480  CA  LEU X 314      12.545 -25.103  14.789  0.00  0.00           C
ATOM   2481  CB  LEU X 314      13.727 -24.390  14.092  0.00  0.00           C
ATOM   2482  CG  LEU X 314      15.112 -24.917  14.612  0.00  0.00           C
ATOM   2483  CD1 LEU X 314      16.279 -24.633  13.660  0.00  0.00           C
ATOM   2484  CD2 LEU X 314      15.384 -24.290  15.963  0.00  0.00           C
ATOM   2485  C   LEU X 314      11.141 -24.463  14.734  0.00  0.00           C
ATOM   2486  O   LEU X 314      10.663 -23.981  15.771  0.00  0.00           O
ATOM   2487  N   ILE X 315      10.425 -24.644  13.648  0.00  0.00           N
ATOM   2488  CA  ILE X 315       9.066 -24.283  13.402  0.00  0.00           C
ATOM   2489  CB  ILE X 315       8.796 -24.396  11.853  0.00  0.00           C
ATOM   2490  CG2 ILE X 315       7.287 -24.570  11.481  0.00  0.00           C
ATOM   2491  CG1 ILE X 315       9.445 -23.103  11.243  0.00  0.00           C
ATOM   2492  CD1 ILE X 315       8.675 -21.770  11.494  0.00  0.00           C
ATOM   2493  C   ILE X 315       8.054 -25.084  14.292  0.00  0.00           C
ATOM   2494  O   ILE X 315       7.135 -24.487  14.868  0.00  0.00           O
ATOM   2495  N   ALA X 316       8.186 -26.363  14.414  0.00  0.00           N
ATOM   2496  CA  ALA X 316       7.394 -27.151  15.361  0.00  0.00           C
ATOM   2497  CB  ALA X 316       7.427 -28.635  15.144  0.00  0.00           C
ATOM   2498  C   ALA X 316       7.645 -26.895  16.840  0.00  0.00           C
ATOM   2499  O   ALA X 316       6.704 -26.963  17.630  0.00  0.00           O
ATOM   2500  N   SER X 317       8.847 -26.538  17.204  0.00  0.00           N
ATOM   2501  CA  SER X 317       9.097 -25.917  18.507  0.00  0.00           C
ATOM   2502  CB  SER X 317      10.645 -25.708  18.788  0.00  0.00           C
ATOM   2503  OG  SER X 317      11.436 -26.915  18.742  0.00  0.00           O
ATOM   2504  C   SER X 317       8.296 -24.623  18.554  0.00  0.00           C
ATOM   2505  O   SER X 317       7.622 -24.255  19.523  0.00  0.00           O
ATOM   2506  N   LEU X 318       8.352 -23.802  17.498  0.00  0.00           N
ATOM   2507  CA  LEU X 318       7.703 -22.446  17.528  0.00  0.00           C
ATOM   2508  CB  LEU X 318       8.047 -21.673  16.227  0.00  0.00           C
ATOM   2509  CG  LEU X 318       7.611 -20.163  16.173  0.00  0.00           C
ATOM   2510  CD1 LEU X 318       7.964 -19.236  17.399  0.00  0.00           C
ATOM   2511  CD2 LEU X 318       8.302 -19.617  14.879  0.00  0.00           C
ATOM   2512  C   LEU X 318       6.180 -22.594  17.709  0.00  0.00           C
ATOM   2513  O   LEU X 318       5.653 -21.839  18.565  0.00  0.00           O
ATOM   2514  N   ASN X 319       5.516 -23.522  17.033  0.00  0.00           N
ATOM   2515  CA  ASN X 319       4.112 -23.789  17.074  0.00  0.00           C
ATOM   2516  CB  ASN X 319       3.819 -24.998  16.109  0.00  0.00           C
ATOM   2517  CG  ASN X 319       3.515 -24.554  14.697  0.00  0.00           C
ATOM   2518  OD1 ASN X 319       2.396 -24.708  14.198  0.00  0.00           O
ATOM   2519  ND2 ASN X 319       4.513 -24.086  13.964  0.00  0.00           N
ATOM   2520  C   ASN X 319       3.787 -24.234  18.560  0.00  0.00           C
ATOM   2521  O   ASN X 319       2.957 -23.682  19.270  0.00  0.00           O
ATOM   2522  N   ASN X 320       4.603 -25.236  19.076  0.00  0.00           N
ATOM   2523  CA  ASN X 320       4.456 -25.823  20.421  0.00  0.00           C
ATOM   2524  CB  ASN X 320       5.622 -26.811  20.755  0.00  0.00           C
ATOM   2525  CG  ASN X 320       5.366 -28.157  20.022  0.00  0.00           C
ATOM   2526  OD1 ASN X 320       4.389 -28.418  19.320  0.00  0.00           O
ATOM   2527  ND2 ASN X 320       6.211 -29.125  20.233  0.00  0.00           N
ATOM   2528  C   ASN X 320       4.451 -24.710  21.496  0.00  0.00           C
ATOM   2529  O   ASN X 320       3.588 -24.734  22.408  0.00  0.00           O
ATOM   2530  N   ILE X 321       5.425 -23.798  21.465  0.00  0.00           N
ATOM   2531  CA  ILE X 321       5.412 -22.575  22.321  0.00  0.00           C
ATOM   2532  CB  ILE X 321       6.787 -21.734  22.317  0.00  0.00           C
ATOM   2533  CG2 ILE X 321       6.923 -20.736  23.420  0.00  0.00           C
ATOM   2534  CG1 ILE X 321       8.087 -22.606  22.415  0.00  0.00           C
ATOM   2535  CD1 ILE X 321       9.079 -22.144  21.415  0.00  0.00           C
ATOM   2536  C   ILE X 321       4.205 -21.599  22.076  0.00  0.00           C
ATOM   2537  O   ILE X 321       3.475 -21.183  22.969  0.00  0.00           O
ATOM   2538  N   LEU X 322       3.894 -21.187  20.825  0.00  0.00           N
ATOM   2539  CA  LEU X 322       2.837 -20.200  20.599  0.00  0.00           C
ATOM   2540  CB  LEU X 322       2.966 -19.729  19.127  0.00  0.00           C
ATOM   2541  CG  LEU X 322       4.266 -18.893  18.747  0.00  0.00           C
ATOM   2542  CD1 LEU X 322       4.399 -18.911  17.206  0.00  0.00           C
ATOM   2543  CD2 LEU X 322       4.214 -17.483  19.309  0.00  0.00           C
ATOM   2544  C   LEU X 322       1.461 -20.808  20.911  0.00  0.00           C
ATOM   2545  O   LEU X 322       0.651 -20.107  21.565  0.00  0.00           O
ATOM   2546  N   ASN X 323       1.148 -21.992  20.457  0.00  0.00           N
ATOM   2547  CA  ASN X 323      -0.075 -22.681  20.830  0.00  0.00           C
ATOM   2548  CB  ASN X 323      -0.218 -24.000  20.031  0.00  0.00           C
ATOM   2549  CG  ASN X 323      -0.453 -23.797  18.546  0.00  0.00           C
ATOM   2550  OD1 ASN X 323      -1.058 -22.823  18.168  0.00  0.00           O
ATOM   2551  ND2 ASN X 323       0.008 -24.558  17.582  0.00  0.00           N
ATOM   2552  C   ASN X 323      -0.150 -22.922  22.330  0.00  0.00           C
ATOM   2553  O   ASN X 323      -1.214 -23.415  22.728  0.00  0.00           O
ATOM   2554  N   LEU X 324       0.862 -22.728  23.155  0.00  0.00           N
ATOM   2555  CA  LEU X 324       0.665 -22.626  24.600  0.00  0.00           C
ATOM   2556  CB  LEU X 324       1.947 -23.255  25.242  0.00  0.00           C
ATOM   2557  CG  LEU X 324       1.750 -23.635  26.753  0.00  0.00           C
ATOM   2558  CD1 LEU X 324       1.024 -24.925  26.812  0.00  0.00           C
ATOM   2559  CD2 LEU X 324       3.154 -23.739  27.420  0.00  0.00           C
ATOM   2560  C   LEU X 324       0.357 -21.259  25.290  0.00  0.00           C
ATOM   2561  O   LEU X 324      -0.535 -21.148  26.173  0.00  0.00           O
ATOM   2562  N   TYR X 325       0.962 -20.214  24.697  0.00  0.00           N
ATOM   2563  CA  TYR X 325       0.865 -18.854  25.117  0.00  0.00           C
ATOM   2564  CB  TYR X 325       2.183 -18.092  24.896  0.00  0.00           C
ATOM   2565  CG  TYR X 325       3.221 -18.555  25.944  0.00  0.00           C
ATOM   2566  CD1 TYR X 325       3.591 -17.685  27.023  0.00  0.00           C
ATOM   2567  CE1 TYR X 325       4.650 -18.055  27.894  0.00  0.00           C
ATOM   2568  CZ  TYR X 325       5.272 -19.334  27.833  0.00  0.00           C
ATOM   2569  OH  TYR X 325       6.184 -19.680  28.804  0.00  0.00           O
ATOM   2570  CE2 TYR X 325       4.864 -20.161  26.748  0.00  0.00           C
ATOM   2571  CD2 TYR X 325       3.912 -19.770  25.777  0.00  0.00           C
ATOM   2572  C   TYR X 325      -0.262 -18.185  24.416  0.00  0.00           C
ATOM   2573  O   TYR X 325      -0.689 -17.157  24.945  0.00  0.00           O
ATOM   2574  N   MET X 326      -0.799 -18.686  23.329  0.00  0.00           N
ATOM   2575  CA  MET X 326      -1.801 -18.027  22.478  0.00  0.00           C
ATOM   2576  CB  MET X 326      -1.266 -17.864  21.073  0.00  0.00           C
ATOM   2577  CG  MET X 326      -2.284 -17.087  20.189  0.00  0.00           C
ATOM   2578  SD  MET X 326      -1.632 -16.591  18.603  0.00  0.00           S
ATOM   2579  CE  MET X 326      -1.438 -18.252  17.915  0.00  0.00           C
ATOM   2580  C   MET X 326      -3.273 -18.618  22.717  0.00  0.00           C
ATOM   2581  O   MET X 326      -3.470 -19.812  22.924  0.00  0.00           O
ATOM   2582  N   PRO X 327      -4.284 -17.791  22.648  0.00  0.00           N
ATOM   2583  CD  PRO X 327      -4.306 -16.341  22.593  0.00  0.00           C
ATOM   2584  CG  PRO X 327      -5.516 -15.886  23.241  0.00  0.00           C
ATOM   2585  CB  PRO X 327      -6.548 -16.913  22.775  0.00  0.00           C
ATOM   2586  CA  PRO X 327      -5.677 -18.248  22.810  0.00  0.00           C
ATOM   2587  C   PRO X 327      -6.085 -19.250  21.789  0.00  0.00           C
ATOM   2588  O   PRO X 327      -5.441 -19.398  20.736  0.00  0.00           O
ATOM   2589  N   ALA X 328      -7.256 -19.856  22.035  0.00  0.00           N
ATOM   2590  CA  ALA X 328      -7.723 -20.837  21.135  0.00  0.00           C
ATOM   2591  CB  ALA X 328      -8.429 -21.871  21.987  0.00  0.00           C
ATOM   2592  C   ALA X 328      -8.548 -20.246  19.966  0.00  0.00           C
ATOM   2593  O   ALA X 328      -8.968 -19.099  20.050  0.00  0.00           O
ATOM   2594  N   GLY X 329      -8.676 -20.988  18.891  0.00  0.00           N
ATOM   2595  CA  GLY X 329      -9.639 -20.653  17.836  0.00  0.00           C
ATOM   2596  C   GLY X 329      -9.169 -19.540  16.884  0.00  0.00           C
ATOM   2597  O   GLY X 329      -7.929 -19.433  16.670  0.00  0.00           O
ATOM   2598  N   GLN X 330     -10.118 -18.781  16.321  0.00  0.00           N
ATOM   2599  CA  GLN X 330      -9.980 -17.817  15.214  0.00  0.00           C
ATOM   2600  CB  GLN X 330     -11.120 -18.232  14.164  0.00  0.00           C
ATOM   2601  CG  GLN X 330     -10.887 -17.507  12.823  0.00  0.00           C
ATOM   2602  CD  GLN X 330     -11.636 -18.171  11.640  0.00  0.00           C
ATOM   2603  OE1 GLN X 330     -12.613 -18.858  11.823  0.00  0.00           O
ATOM   2604  NE2 GLN X 330     -11.223 -18.013  10.389  0.00  0.00           N
ATOM   2605  C   GLN X 330     -10.068 -16.295  15.476  0.00  0.00           C
ATOM   2606  O   GLN X 330      -9.818 -15.387  14.663  0.00  0.00           O
ATOM   2607  N   GLU X 331     -10.374 -16.051  16.741  0.00  0.00           N
ATOM   2608  CA  GLU X 331     -10.183 -14.735  17.387  0.00  0.00           C
ATOM   2609  CB  GLU X 331     -11.322 -14.567  18.374  0.00  0.00           C
ATOM   2610  CG  GLU X 331     -12.684 -14.692  17.721  0.00  0.00           C
ATOM   2611  CD  GLU X 331     -13.153 -13.588  16.763  0.00  0.00           C
ATOM   2612  OE1 GLU X 331     -12.353 -12.725  16.320  0.00  0.00           O
ATOM   2613  OE2 GLU X 331     -14.365 -13.498  16.495  0.00  0.00           O
ATOM   2614  C   GLU X 331      -8.834 -14.531  18.086  0.00  0.00           C
ATOM   2615  O   GLU X 331      -8.603 -13.622  18.845  0.00  0.00           O
ATOM   2616  N   ALA X 332      -7.824 -15.375  17.823  0.00  0.00           N
ATOM   2617  CA  ALA X 332      -6.624 -15.609  18.608  0.00  0.00           C
ATOM   2618  CB  ALA X 332      -6.170 -17.126  18.548  0.00  0.00           C
ATOM   2619  C   ALA X 332      -5.428 -14.701  18.106  0.00  0.00           C
ATOM   2620  O   ALA X 332      -5.108 -14.601  16.965  0.00  0.00           O
ATOM   2621  N   GLU X 333      -4.781 -13.956  19.088  0.00  0.00           N
ATOM   2622  CA  GLU X 333      -3.498 -13.209  18.929  0.00  0.00           C
ATOM   2623  CB  GLU X 333      -3.793 -11.772  18.400  0.00  0.00           C
ATOM   2624  CG  GLU X 333      -4.353 -10.801  19.397  0.00  0.00           C
ATOM   2625  CD  GLU X 333      -4.512  -9.424  18.777  0.00  0.00           C
ATOM   2626  OE1 GLU X 333      -4.886  -9.275  17.593  0.00  0.00           O
ATOM   2627  OE2 GLU X 333      -4.179  -8.484  19.504  0.00  0.00           O
ATOM   2628  C   GLU X 333      -2.527 -13.277  20.120  0.00  0.00           C
ATOM   2629  O   GLU X 333      -2.935 -13.362  21.288  0.00  0.00           O
ATOM   2630  N   HIE X 334      -1.213 -13.093  19.899  0.00  0.00           N
ATOM   2631  CA  HIE X 334      -0.128 -13.009  20.997  0.00  0.00           C
ATOM   2632  CB  HIE X 334       0.391 -14.367  21.523  0.00  0.00           C
ATOM   2633  CG  HIE X 334       1.659 -14.133  22.273  0.00  0.00           C
ATOM   2634  ND1 HIE X 334       1.746 -13.590  23.541  0.00  0.00           N
ATOM   2635  CE1 HIE X 334       3.029 -13.652  23.929  0.00  0.00           C
ATOM   2636  NE2 HIE X 334       3.825 -13.958  22.889  0.00  0.00           N
ATOM   2637  CD2 HIE X 334       2.979 -14.329  21.845  0.00  0.00           C
ATOM   2638  C   HIE X 334       1.027 -12.156  20.435  0.00  0.00           C
ATOM   2639  O   HIE X 334       1.781 -12.619  19.496  0.00  0.00           O
ATOM   2640  N   ARG X 335       1.165 -10.931  20.955  0.00  0.00           N
ATOM   2641  CA  ARG X 335       2.080  -9.929  20.637  0.00  0.00           C
ATOM   2642  CB  ARG X 335       1.393  -8.527  20.534  0.00  0.00           C
ATOM   2643  CG  ARG X 335       0.230  -8.559  19.559  0.00  0.00           C
ATOM   2644  CD  ARG X 335      -0.693  -7.304  19.590  0.00  0.00           C
ATOM   2645  NE  ARG X 335      -1.788  -7.389  18.647  0.00  0.00           N
ATOM   2646  CZ  ARG X 335      -1.815  -7.279  17.283  0.00  0.00           C
ATOM   2647  NH1 ARG X 335      -0.837  -6.786  16.570  0.00  0.00           N
ATOM   2648  NH2 ARG X 335      -2.859  -7.752  16.625  0.00  0.00           N
ATOM   2649  C   ARG X 335       3.100  -9.953  21.755  0.00  0.00           C
ATOM   2650  O   ARG X 335       2.673  -9.877  22.887  0.00  0.00           O
ATOM   2651  N   PHE X 336       4.323 -10.070  21.357  0.00  0.00           N
ATOM   2652  CA  PHE X 336       5.366 -10.055  22.317  0.00  0.00           C
ATOM   2653  CB  PHE X 336       6.627 -10.716  21.783  0.00  0.00           C
ATOM   2654  CG  PHE X 336       6.785 -12.256  21.648  0.00  0.00           C
ATOM   2655  CD1 PHE X 336       7.147 -13.009  22.767  0.00  0.00           C
ATOM   2656  CE1 PHE X 336       7.094 -14.396  22.801  0.00  0.00           C
ATOM   2657  CZ  PHE X 336       6.835 -15.072  21.581  0.00  0.00           C
ATOM   2658  CE2 PHE X 336       6.453 -14.287  20.447  0.00  0.00           C
ATOM   2659  CD2 PHE X 336       6.411 -12.885  20.459  0.00  0.00           C
ATOM   2660  C   PHE X 336       5.582  -8.662  22.926  0.00  0.00           C
ATOM   2661  O   PHE X 336       5.271  -7.635  22.302  0.00  0.00           O
ATOM   2662  N   ALA X 337       6.038  -8.709  24.146  0.00  0.00           N
ATOM   2663  CA  ALA X 337       6.378  -7.469  24.829  0.00  0.00           C
ATOM   2664  CB  ALA X 337       6.679  -7.725  26.281  0.00  0.00           C
ATOM   2665  C   ALA X 337       7.543  -6.682  24.158  0.00  0.00           C
ATOM   2666  O   ALA X 337       8.416  -7.222  23.492  0.00  0.00           O
ATOM   2667  N   MET X 338       7.591  -5.364  24.349  0.00  0.00           N
ATOM   2668  CA  MET X 338       8.528  -4.396  23.723  0.00  0.00           C
ATOM   2669  CB  MET X 338       8.190  -2.862  23.992  0.00  0.00           C
ATOM   2670  CG  MET X 338       8.891  -1.882  23.094  0.00  0.00           C
ATOM   2671  SD  MET X 338      10.536  -1.361  23.697  0.00  0.00           S
ATOM   2672  CE  MET X 338      10.108   0.006  24.817  0.00  0.00           C
ATOM   2673  C   MET X 338      10.087  -4.722  23.950  0.00  0.00           C
ATOM   2674  O   MET X 338      10.547  -5.038  25.033  0.00  0.00           O
ATOM   2675  N   GLY X 339      10.799  -4.677  22.755  0.00  0.00           N
ATOM   2676  CA  GLY X 339      12.208  -4.944  22.439  0.00  0.00           C
ATOM   2677  C   GLY X 339      12.469  -6.464  22.288  0.00  0.00           C
ATOM   2678  O   GLY X 339      11.887  -7.034  21.316  0.00  0.00           O
ATOM   2679  N   GLU X 340      13.289  -6.978  23.172  0.00  0.00           N
ATOM   2680  CA  GLU X 340      13.841  -8.378  23.063  0.00  0.00           C
ATOM   2681  CB  GLU X 340      14.943  -8.659  24.073  0.00  0.00           C
ATOM   2682  CG  GLU X 340      16.180  -7.824  23.812  0.00  0.00           C
ATOM   2683  CD  GLU X 340      17.208  -8.450  22.875  0.00  0.00           C
ATOM   2684  OE1 GLU X 340      18.281  -7.828  22.833  0.00  0.00           O
ATOM   2685  OE2 GLU X 340      16.917  -9.475  22.140  0.00  0.00           O
ATOM   2686  C   GLU X 340      12.824  -9.449  23.088  0.00  0.00           C
ATOM   2687  O   GLU X 340      12.175  -9.641  24.104  0.00  0.00           O
ATOM   2688  N   LEU X 341      12.812 -10.452  22.194  0.00  0.00           N
ATOM   2689  CA  LEU X 341      12.045 -11.727  22.389  0.00  0.00           C
ATOM   2690  CB  LEU X 341      12.098 -12.598  21.045  0.00  0.00           C
ATOM   2691  CG  LEU X 341      11.368 -12.108  19.824  0.00  0.00           C
ATOM   2692  CD1 LEU X 341      11.786 -12.954  18.555  0.00  0.00           C
ATOM   2693  CD2 LEU X 341       9.837 -12.281  19.932  0.00  0.00           C
ATOM   2694  C   LEU X 341      12.510 -12.573  23.601  0.00  0.00           C
ATOM   2695  O   LEU X 341      13.755 -12.580  23.888  0.00  0.00           O
ATOM   2696  N   PRO X 342      11.732 -13.483  24.152  0.00  0.00           N
ATOM   2697  CD  PRO X 342      10.239 -13.552  24.162  0.00  0.00           C
ATOM   2698  CG  PRO X 342       9.830 -14.421  25.340  0.00  0.00           C
ATOM   2699  CB  PRO X 342      11.066 -15.335  25.486  0.00  0.00           C
ATOM   2700  CA  PRO X 342      12.325 -14.518  25.033  0.00  0.00           C
ATOM   2701  C   PRO X 342      13.451 -15.320  24.389  0.00  0.00           C
ATOM   2702  O   PRO X 342      13.325 -15.605  23.193  0.00  0.00           O
ATOM   2703  N   ASP X 343      14.382 -15.803  25.203  0.00  0.00           N
ATOM   2704  CA  ASP X 343      15.580 -16.515  24.750  0.00  0.00           C
ATOM   2705  CB  ASP X 343      16.432 -16.884  25.954  0.00  0.00           C
ATOM   2706  CG  ASP X 343      17.255 -15.754  26.661  0.00  0.00           C
ATOM   2707  OD1 ASP X 343      17.175 -14.540  26.361  0.00  0.00           O
ATOM   2708  OD2 ASP X 343      17.982 -16.125  27.669  0.00  0.00           O
ATOM   2709  C   ASP X 343      15.367 -17.778  23.892  0.00  0.00           C
ATOM   2710  O   ASP X 343      16.186 -18.204  23.079  0.00  0.00           O
ATOM   2711  N   GLU X 344      14.210 -18.418  24.093  0.00  0.00           N
ATOM   2712  CA  GLU X 344      13.672 -19.603  23.439  0.00  0.00           C
ATOM   2713  CB  GLU X 344      12.579 -20.238  24.335  0.00  0.00           C
ATOM   2714  CG  GLU X 344      11.809 -21.432  23.758  0.00  0.00           C
ATOM   2715  CD  GLU X 344      12.543 -22.734  23.997  0.00  0.00           C
ATOM   2716  OE1 GLU X 344      13.759 -22.632  24.225  0.00  0.00           O
ATOM   2717  OE2 GLU X 344      11.931 -23.793  24.018  0.00  0.00           O
ATOM   2718  C   GLU X 344      13.295 -19.368  22.031  0.00  0.00           C
ATOM   2719  O   GLU X 344      13.821 -20.000  21.065  0.00  0.00           O
ATOM   2720  N   VAL X 345      12.462 -18.302  21.902  0.00  0.00           N
ATOM   2721  CA  VAL X 345      11.981 -17.896  20.608  0.00  0.00           C
ATOM   2722  CB  VAL X 345      10.564 -17.287  20.660  0.00  0.00           C
ATOM   2723  CG1 VAL X 345       9.911 -16.946  19.268  0.00  0.00           C
ATOM   2724  CG2 VAL X 345       9.610 -18.202  21.343  0.00  0.00           C
ATOM   2725  C   VAL X 345      12.965 -17.048  19.836  0.00  0.00           C
ATOM   2726  O   VAL X 345      13.137 -17.280  18.653  0.00  0.00           O
ATOM   2727  N   LEU X 346      13.769 -16.203  20.506  0.00  0.00           N
ATOM   2728  CA  LEU X 346      14.955 -15.550  20.007  0.00  0.00           C
ATOM   2729  CB  LEU X 346      15.598 -14.798  21.178  0.00  0.00           C
ATOM   2730  CG  LEU X 346      16.867 -13.944  20.868  0.00  0.00           C
ATOM   2731  CD1 LEU X 346      16.758 -13.099  19.528  0.00  0.00           C
ATOM   2732  CD2 LEU X 346      17.031 -13.006  22.117  0.00  0.00           C
ATOM   2733  C   LEU X 346      15.952 -16.528  19.367  0.00  0.00           C
ATOM   2734  O   LEU X 346      16.360 -16.269  18.232  0.00  0.00           O
ATOM   2735  N   GLU X 347      16.334 -17.631  20.026  0.00  0.00           N
ATOM   2736  CA  GLU X 347      17.240 -18.621  19.412  0.00  0.00           C
ATOM   2737  CB  GLU X 347      17.609 -19.618  20.475  0.00  0.00           C
ATOM   2738  CG  GLU X 347      18.672 -20.733  20.090  0.00  0.00           C
ATOM   2739  CD  GLU X 347      20.131 -20.383  20.132  0.00  0.00           C
ATOM   2740  OE1 GLU X 347      20.979 -21.100  19.509  0.00  0.00           O
ATOM   2741  OE2 GLU X 347      20.445 -19.377  20.826  0.00  0.00           O
ATOM   2742  C   GLU X 347      16.578 -19.414  18.262  0.00  0.00           C
ATOM   2743  O   GLU X 347      17.278 -19.646  17.245  0.00  0.00           O
ATOM   2744  N   ILE X 348      15.291 -19.638  18.285  0.00  0.00           N
ATOM   2745  CA  ILE X 348      14.523 -20.209  17.155  0.00  0.00           C
ATOM   2746  CB  ILE X 348      13.089 -20.538  17.545  0.00  0.00           C
ATOM   2747  CG2 ILE X 348      12.292 -20.868  16.307  0.00  0.00           C
ATOM   2748  CG1 ILE X 348      13.093 -21.733  18.469  0.00  0.00           C
ATOM   2749  CD1 ILE X 348      11.736 -22.034  19.100  0.00  0.00           C
ATOM   2750  C   ILE X 348      14.611 -19.329  15.931  0.00  0.00           C
ATOM   2751  O   ILE X 348      14.962 -19.830  14.794  0.00  0.00           O
ATOM   2752  N   CYS X 349      14.387 -18.007  16.141  0.00  0.00           N
ATOM   2753  CA  CYS X 349      14.520 -17.036  15.102  0.00  0.00           C
ATOM   2754  CB  CYS X 349      13.864 -15.782  15.696  0.00  0.00           C
ATOM   2755  SG  CYS X 349      12.124 -16.042  15.702  0.00  0.00           S
ATOM   2756  C   CYS X 349      15.994 -16.867  14.624  0.00  0.00           C
ATOM   2757  O   CYS X 349      16.198 -16.992  13.383  0.00  0.00           O
ATOM   2758  N   GLN X 350      17.011 -16.882  15.479  0.00  0.00           N
ATOM   2759  CA  GLN X 350      18.437 -16.784  14.971  0.00  0.00           C
ATOM   2760  CB  GLN X 350      19.406 -16.655  16.151  0.00  0.00           C
ATOM   2761  CG  GLN X 350      20.804 -16.328  15.726  0.00  0.00           C
ATOM   2762  CD  GLN X 350      21.026 -15.092  14.826  0.00  0.00           C
ATOM   2763  OE1 GLN X 350      21.608 -15.130  13.775  0.00  0.00           O
ATOM   2764  NE2 GLN X 350      20.460 -13.943  15.162  0.00  0.00           N
ATOM   2765  C   GLN X 350      18.809 -18.064  14.079  0.00  0.00           C
ATOM   2766  O   GLN X 350      19.325 -17.974  12.982  0.00  0.00           O
ATOM   2767  N   ARG X 351      18.433 -19.254  14.499  0.00  0.00           N
ATOM   2768  CA  ARG X 351      18.717 -20.499  13.728  0.00  0.00           C
ATOM   2769  CB  ARG X 351      18.238 -21.723  14.584  0.00  0.00           C
ATOM   2770  CG  ARG X 351      19.259 -21.785  15.766  0.00  0.00           C
ATOM   2771  CD  ARG X 351      18.905 -23.065  16.553  0.00  0.00           C
ATOM   2772  NE  ARG X 351      19.582 -23.001  17.854  0.00  0.00           N
ATOM   2773  CZ  ARG X 351      19.873 -24.065  18.577  0.00  0.00           C
ATOM   2774  NH1 ARG X 351      19.726 -25.298  18.255  0.00  0.00           N
ATOM   2775  NH2 ARG X 351      20.359 -23.851  19.711  0.00  0.00           N
ATOM   2776  C   ARG X 351      17.935 -20.481  12.432  0.00  0.00           C
ATOM   2777  O   ARG X 351      18.472 -20.850  11.404  0.00  0.00           O
ATOM   2778  N   LEU X 352      16.646 -20.113  12.392  0.00  0.00           N
ATOM   2779  CA  LEU X 352      15.859 -19.929  11.185  0.00  0.00           C
ATOM   2780  CB  LEU X 352      14.418 -19.463  11.487  0.00  0.00           C
ATOM   2781  CG  LEU X 352      13.591 -20.466  12.252  0.00  0.00           C
ATOM   2782  CD1 LEU X 352      12.327 -19.850  12.771  0.00  0.00           C
ATOM   2783  CD2 LEU X 352      13.120 -21.654  11.350  0.00  0.00           C
ATOM   2784  C   LEU X 352      16.521 -18.959  10.228  0.00  0.00           C
ATOM   2785  O   LEU X 352      16.667 -19.455   9.108  0.00  0.00           O
ATOM   2786  N   ALA X 353      17.039 -17.823  10.737  0.00  0.00           N
ATOM   2787  CA  ALA X 353      17.737 -16.968   9.797  0.00  0.00           C
ATOM   2788  CB  ALA X 353      18.170 -15.680  10.428  0.00  0.00           C
ATOM   2789  C   ALA X 353      18.918 -17.701   9.125  0.00  0.00           C
ATOM   2790  O   ALA X 353      18.912 -17.964   7.900  0.00  0.00           O
ATOM   2791  N   LYS X 354      19.859 -18.174   9.951  0.00  0.00           N
ATOM   2792  CA  LYS X 354      21.090 -18.768   9.433  0.00  0.00           C
ATOM   2793  CB  LYS X 354      22.011 -19.199  10.562  0.00  0.00           C
ATOM   2794  CG  LYS X 354      22.593 -18.022  11.297  0.00  0.00           C
ATOM   2795  CD  LYS X 354      23.837 -17.435  10.568  0.00  0.00           C
ATOM   2796  CE  LYS X 354      24.230 -16.047  11.145  0.00  0.00           C
ATOM   2797  NZ  LYS X 354      24.228 -15.915  12.617  0.00  0.00           N
ATOM   2798  C   LYS X 354      20.912 -20.013   8.574  0.00  0.00           C
ATOM   2799  O   LYS X 354      21.692 -20.281   7.652  0.00  0.00           O
ATOM   2800  N   LEU X 355      19.971 -20.906   8.949  0.00  0.00           N
ATOM   2801  CA  LEU X 355      19.625 -22.042   8.126  0.00  0.00           C
ATOM   2802  CB  LEU X 355      18.922 -22.985   9.111  0.00  0.00           C
ATOM   2803  CG  LEU X 355      19.740 -23.555  10.278  0.00  0.00           C
ATOM   2804  CD1 LEU X 355      18.790 -24.474  11.056  0.00  0.00           C
ATOM   2805  CD2 LEU X 355      20.849 -24.477   9.789  0.00  0.00           C
ATOM   2806  C   LEU X 355      18.780 -21.692   6.877  0.00  0.00           C
ATOM   2807  O   LEU X 355      18.845 -22.459   5.886  0.00  0.00           O
ATOM   2808  N   THR X 356      17.941 -20.651   6.780  0.00  0.00           N
ATOM   2809  CA  THR X 356      17.237 -20.210   5.595  0.00  0.00           C
ATOM   2810  CB  THR X 356      16.087 -19.264   5.921  0.00  0.00           C
ATOM   2811  CG2 THR X 356      15.329 -18.620   4.738  0.00  0.00           C
ATOM   2812  OG1 THR X 356      15.236 -19.812   6.815  0.00  0.00           O
ATOM   2813  C   THR X 356      18.208 -19.477   4.601  0.00  0.00           C
ATOM   2814  O   THR X 356      18.041 -19.575   3.360  0.00  0.00           O
ATOM   2815  N   GLU X 357      19.267 -18.863   5.092  0.00  0.00           N
ATOM   2816  CA  GLU X 357      20.389 -18.289   4.219  0.00  0.00           C
ATOM   2817  CB  GLU X 357      21.413 -17.570   5.063  0.00  0.00           C
ATOM   2818  CG  GLU X 357      22.581 -16.911   4.323  0.00  0.00           C
ATOM   2819  CD  GLU X 357      21.828 -15.728   3.616  0.00  0.00           C
ATOM   2820  OE1 GLU X 357      21.294 -16.000   2.478  0.00  0.00           O
ATOM   2821  OE2 GLU X 357      21.848 -14.533   4.058  0.00  0.00           O
ATOM   2822  C   GLU X 357      21.095 -19.321   3.366  0.00  0.00           C
ATOM   2823  O   GLU X 357      21.475 -19.071   2.211  0.00  0.00           O
ATOM   2824  N   MET X 358      21.259 -20.533   3.919  0.00  0.00           N
ATOM   2825  CA  MET X 358      21.865 -21.675   3.099  0.00  0.00           C
ATOM   2826  CB  MET X 358      22.107 -22.899   4.038  0.00  0.00           C
ATOM   2827  CG  MET X 358      23.088 -22.540   5.250  0.00  0.00           C
ATOM   2828  SD  MET X 358      23.729 -23.650   6.537  0.00  0.00           S
ATOM   2829  CE  MET X 358      24.240 -25.155   5.565  0.00  0.00           C
ATOM   2830  C   MET X 358      20.907 -21.959   1.896  0.00  0.00           C
ATOM   2831  O   MET X 358      21.362 -21.916   0.755  0.00  0.00           O
ATOM   2832  N   LEU X 359      19.676 -22.315   2.219  0.00  0.00           N
ATOM   2833  CA  LEU X 359      18.703 -22.620   1.161  0.00  0.00           C
ATOM   2834  CB  LEU X 359      17.445 -23.210   1.812  0.00  0.00           C
ATOM   2835  CG  LEU X 359      17.612 -24.569   2.600  0.00  0.00           C
ATOM   2836  CD1 LEU X 359      16.196 -25.149   2.967  0.00  0.00           C
ATOM   2837  CD2 LEU X 359      18.372 -25.622   1.790  0.00  0.00           C
ATOM   2838  C   LEU X 359      18.240 -21.499   0.219  0.00  0.00           C
ATOM   2839  O   LEU X 359      18.158 -21.785  -0.972  0.00  0.00           O
ATOM   2840  N   ARG X 360      18.169 -20.216   0.620  0.00  0.00           N
ATOM   2841  CA  ARG X 360      18.064 -19.041  -0.229  0.00  0.00           C
ATOM   2842  CB  ARG X 360      18.128 -17.735   0.639  0.00  0.00           C
ATOM   2843  CG  ARG X 360      17.642 -16.514  -0.136  0.00  0.00           C
ATOM   2844  CD  ARG X 360      17.736 -15.178   0.529  0.00  0.00           C
ATOM   2845  NE  ARG X 360      19.117 -14.863   1.050  0.00  0.00           N
ATOM   2846  CZ  ARG X 360      19.509 -13.612   1.206  0.00  0.00           C
ATOM   2847  NH1 ARG X 360      18.633 -12.578   1.119  0.00  0.00           N
ATOM   2848  NH2 ARG X 360      20.688 -13.300   1.736  0.00  0.00           N
ATOM   2849  C   ARG X 360      19.126 -18.976  -1.349  0.00  0.00           C
ATOM   2850  O   ARG X 360      18.828 -18.750  -2.529  0.00  0.00           O
ATOM   2851  N   GLY X 361      20.380 -19.159  -0.972  0.00  0.00           N
ATOM   2852  CA  GLY X 361      21.546 -19.224  -1.820  0.00  0.00           C
ATOM   2853  C   GLY X 361      21.656 -20.412  -2.765  0.00  0.00           C
ATOM   2854  O   GLY X 361      22.104 -20.300  -3.927  0.00  0.00           O
ATOM   2855  N   LEU X 362      21.135 -21.581  -2.221  0.00  0.00           N
ATOM   2856  CA  LEU X 362      20.952 -22.798  -3.062  0.00  0.00           C
ATOM   2857  CB  LEU X 362      20.575 -24.012  -2.179  0.00  0.00           C
ATOM   2858  CG  LEU X 362      20.974 -25.412  -2.867  0.00  0.00           C
ATOM   2859  CD1 LEU X 362      22.426 -25.807  -2.713  0.00  0.00           C
ATOM   2860  CD2 LEU X 362      20.121 -26.578  -2.277  0.00  0.00           C
ATOM   2861  C   LEU X 362      19.909 -22.522  -4.150  0.00  0.00           C
ATOM   2862  O   LEU X 362      20.058 -22.851  -5.346  0.00  0.00           O
ATOM   2863  N   ALA X 363      18.841 -21.885  -3.724  0.00  0.00           N
ATOM   2864  CA  ALA X 363      17.753 -21.543  -4.662  0.00  0.00           C
ATOM   2865  CB  ALA X 363      16.481 -21.088  -3.934  0.00  0.00           C
ATOM   2866  C   ALA X 363      18.210 -20.577  -5.734  0.00  0.00           C
ATOM   2867  O   ALA X 363      17.839 -20.562  -6.917  0.00  0.00           O
ATOM   2868  N   GLU X 364      19.157 -19.729  -5.412  0.00  0.00           N
ATOM   2869  CA  GLU X 364      19.813 -18.807  -6.342  0.00  0.00           C
ATOM   2870  CB  GLU X 364      20.538 -17.710  -5.524  0.00  0.00           C
ATOM   2871  CG  GLU X 364      20.757 -16.450  -6.401  0.00  0.00           C
ATOM   2872  CD  GLU X 364      20.979 -15.194  -5.595  0.00  0.00           C
ATOM   2873  OE1 GLU X 364      21.298 -15.240  -4.361  0.00  0.00           O
ATOM   2874  OE2 GLU X 364      20.577 -14.101  -6.046  0.00  0.00           O
ATOM   2875  C   GLU X 364      20.748 -19.490  -7.364  0.00  0.00           C
ATOM   2876  O   GLU X 364      20.827 -19.126  -8.579  0.00  0.00           O
ATOM   2877  N   LEU X 365      21.373 -20.631  -7.002  0.00  0.00           N
ATOM   2878  CA  LEU X 365      22.309 -21.402  -7.757  0.00  0.00           C
ATOM   2879  CB  LEU X 365      23.049 -22.350  -6.848  0.00  0.00           C
ATOM   2880  CG  LEU X 365      24.444 -22.953  -7.286  0.00  0.00           C
ATOM   2881  CD1 LEU X 365      25.288 -23.285  -6.021  0.00  0.00           C
ATOM   2882  CD2 LEU X 365      24.285 -24.211  -8.137  0.00  0.00           C
ATOM   2883  C   LEU X 365      21.567 -22.145  -8.933  0.00  0.00           C
ATOM   2884  O   LEU X 365      22.041 -22.112 -10.123  0.00  0.00           O
ATOM   2885  N   PHE X 366      20.451 -22.777  -8.515  0.00  0.00           N
ATOM   2886  CA  PHE X 366      19.637 -23.567  -9.406  0.00  0.00           C
ATOM   2887  CB  PHE X 366      18.619 -24.302  -8.549  0.00  0.00           C
ATOM   2888  CG  PHE X 366      19.022 -25.597  -7.924  0.00  0.00           C
ATOM   2889  CD1 PHE X 366      19.641 -26.559  -8.716  0.00  0.00           C
ATOM   2890  CE1 PHE X 366      20.072 -27.737  -8.177  0.00  0.00           C
ATOM   2891  CZ  PHE X 366      19.781 -28.124  -6.854  0.00  0.00           C
ATOM   2892  CE2 PHE X 366      19.225 -27.122  -5.975  0.00  0.00           C
ATOM   2893  CD2 PHE X 366      18.917 -25.863  -6.517  0.00  0.00           C
ATOM   2894  C   PHE X 366      18.934 -22.628 -10.403  0.00  0.00           C
ATOM   2895  O   PHE X 366      18.662 -22.916 -11.505  0.00  0.00           O
ATOM   2896  N   LEU X 367      18.537 -21.393  -9.987  0.00  0.00           N
ATOM   2897  CA  LEU X 367      17.821 -20.474 -10.885  0.00  0.00           C
ATOM   2898  CB  LEU X 367      17.177 -19.462  -9.945  0.00  0.00           C
ATOM   2899  CG  LEU X 367      16.214 -18.453 -10.525  0.00  0.00           C
ATOM   2900  CD1 LEU X 367      15.067 -19.225 -11.228  0.00  0.00           C
ATOM   2901  CD2 LEU X 367      15.613 -17.499  -9.526  0.00  0.00           C
ATOM   2902  C   LEU X 367      18.762 -19.948 -11.927  0.00  0.00           C
ATOM   2903  O   LEU X 367      18.464 -19.947 -13.109  0.00  0.00           O
ATOM   2904  N   ASN X 368      19.958 -19.478 -11.540  0.00  0.00           N
ATOM   2905  CA  ASN X 368      20.964 -18.875 -12.428  0.00  0.00           C
ATOM   2906  CB  ASN X 368      21.988 -18.189 -11.471  0.00  0.00           C
ATOM   2907  CG  ASN X 368      21.556 -16.842 -11.008  0.00  0.00           C
ATOM   2908  OD1 ASN X 368      21.529 -15.836 -11.761  0.00  0.00           O
ATOM   2909  ND2 ASN X 368      21.147 -16.742  -9.716  0.00  0.00           N
ATOM   2910  C   ASN X 368      21.554 -19.943 -13.417  0.00  0.00           C
ATOM   2911  O   ASN X 368      21.844 -19.681 -14.607  0.00  0.00           O
ATOM   2912  N   ASP X 369      21.575 -21.193 -13.023  0.00  0.00           N
ATOM   2913  CA  ASP X 369      21.878 -22.351 -13.831  0.00  0.00           C
ATOM   2914  CB  ASP X 369      22.071 -23.545 -12.914  0.00  0.00           C
ATOM   2915  CG  ASP X 369      22.284 -24.739 -13.792  0.00  0.00           C
ATOM   2916  OD1 ASP X 369      21.513 -25.783 -13.901  0.00  0.00           O
ATOM   2917  OD2 ASP X 369      23.271 -24.701 -14.563  0.00  0.00           O
ATOM   2918  C   ASP X 369      20.844 -22.624 -14.857  0.00  0.00           C
ATOM   2919  O   ASP X 369      21.164 -22.495 -15.999  0.00  0.00           O
ATOM   2920  N   LEU X 370      19.644 -23.003 -14.489  0.00  0.00           N
ATOM   2921  CA  LEU X 370      18.505 -23.198 -15.377  0.00  0.00           C
ATOM   2922  CB  LEU X 370      17.236 -23.452 -14.592  0.00  0.00           C
ATOM   2923  CG  LEU X 370      17.176 -24.793 -13.769  0.00  0.00           C
ATOM   2924  CD1 LEU X 370      15.922 -24.753 -12.973  0.00  0.00           C
ATOM   2925  CD2 LEU X 370      17.266 -26.054 -14.765  0.00  0.00           C
ATOM   2926  C   LEU X 370      18.423 -21.964 -16.375  0.00  0.00           C
ATOM   2927  O   LEU X 370      18.310 -22.137 -17.576  0.00  0.00           O
ATOM   2928  N   SER X 371      18.493 -20.716 -15.896  0.00  0.00           N
ATOM   2929  CA  SER X 371      18.423 -19.509 -16.708  0.00  0.00           C
ATOM   2930  CB  SER X 371      18.615 -18.390 -15.780  0.00  0.00           C
ATOM   2931  OG  SER X 371      18.433 -17.122 -16.371  0.00  0.00           O
ATOM   2932  C   SER X 371      19.466 -19.389 -17.786  0.00  0.00           C
ATOM   2933  O   SER X 371      19.125 -19.138 -18.908  0.00  0.00           O
ATOM   2934  N   GLU X 372      20.715 -19.658 -17.512  0.00  0.00           N
ATOM   2935  CA  GLU X 372      21.747 -19.669 -18.524  0.00  0.00           C
ATOM   2936  CB  GLU X 372      23.107 -19.682 -17.843  0.00  0.00           C
ATOM   2937  CG  GLU X 372      24.239 -19.450 -18.786  0.00  0.00           C
ATOM   2938  CD  GLU X 372      24.292 -18.103 -19.454  0.00  0.00           C
ATOM   2939  OE1 GLU X 372      25.080 -18.019 -20.429  0.00  0.00           O
ATOM   2940  OE2 GLU X 372      23.575 -17.120 -19.028  0.00  0.00           O
ATOM   2941  C   GLU X 372      21.616 -20.849 -19.479  0.00  0.00           C
ATOM   2942  O   GLU X 372      21.754 -20.737 -20.734  0.00  0.00           O
ATOM   2943  N   LYS X 373      21.203 -22.019 -18.976  0.00  0.00           N
ATOM   2944  CA  LYS X 373      20.835 -23.279 -19.710  0.00  0.00           C
ATOM   2945  CB  LYS X 373      20.423 -24.402 -18.723  0.00  0.00           C
ATOM   2946  CG  LYS X 373      21.657 -25.289 -18.521  0.00  0.00           C
ATOM   2947  CD  LYS X 373      21.578 -26.378 -17.370  0.00  0.00           C
ATOM   2948  CE  LYS X 373      22.917 -26.808 -16.842  0.00  0.00           C
ATOM   2949  NZ  LYS X 373      22.912 -27.439 -15.522  0.00  0.00           N
ATOM   2950  C   LYS X 373      19.760 -22.907 -20.816  0.00  0.00           C
ATOM   2951  O   LYS X 373      19.905 -23.437 -21.896  0.00  0.00           O
ATOM   2952  N   THR X 374      18.849 -21.916 -20.600  0.00  0.00           N
ATOM   2953  CA  THR X 374      17.887 -21.481 -21.665  0.00  0.00           C
ATOM   2954  CB  THR X 374      16.896 -20.441 -21.246  0.00  0.00           C
ATOM   2955  CG2 THR X 374      16.003 -20.698 -19.998  0.00  0.00           C
ATOM   2956  OG1 THR X 374      17.483 -19.195 -21.013  0.00  0.00           O
ATOM   2957  C   THR X 374      18.499 -20.803 -22.955  0.00  0.00           C
ATOM   2958  O   THR X 374      17.760 -20.525 -23.937  0.00  0.00           O
ATOM   2959  N   GLY X 375      19.835 -20.593 -23.127  0.00  0.00           N
ATOM   2960  CA  GLY X 375      20.501 -20.264 -24.430  0.00  0.00           C
ATOM   2961  C   GLY X 375      20.846 -21.577 -25.186  0.00  0.00           C
ATOM   2962  O   GLY X 375      21.196 -21.478 -26.341  0.00  0.00           O
ATOM   2963  N   SER X 376      20.694 -22.781 -24.593  0.00  0.00           N
ATOM   2964  CA  SER X 376      21.025 -23.999 -25.151  0.00  0.00           C
ATOM   2965  CB  SER X 376      22.230 -24.489 -24.481  0.00  0.00           C
ATOM   2966  OG  SER X 376      23.342 -23.588 -24.611  0.00  0.00           O
ATOM   2967  C   SER X 376      19.926 -25.080 -25.123  0.00  0.00           C
ATOM   2968  O   SER X 376      20.048 -26.044 -25.906  0.00  0.00           O
ATOM   2969  N   HIE X 377      18.901 -24.985 -24.311  0.00  0.00           N
ATOM   2970  CA  HIE X 377      17.784 -25.992 -24.426  0.00  0.00           C
ATOM   2971  CB  HIE X 377      17.744 -27.003 -23.209  0.00  0.00           C
ATOM   2972  CG  HIE X 377      18.992 -27.811 -23.086  0.00  0.00           C
ATOM   2973  ND1 HIE X 377      19.273 -28.937 -23.847  0.00  0.00           N
ATOM   2974  CE1 HIE X 377      20.513 -29.254 -23.433  0.00  0.00           C
ATOM   2975  NE2 HIE X 377      20.958 -28.411 -22.487  0.00  0.00           N
ATOM   2976  CD2 HIE X 377      19.977 -27.488 -22.229  0.00  0.00           C
ATOM   2977  C   HIE X 377      16.457 -25.128 -24.261  0.00  0.00           C
ATOM   2978  O   HIE X 377      16.485 -23.937 -24.012  0.00  0.00           O
ATOM   2979  N   ASP X 378      15.344 -25.778 -24.589  0.00  0.00           N
ATOM   2980  CA  ASP X 378      14.059 -25.197 -24.773  0.00  0.00           C
ATOM   2981  CB  ASP X 378      13.104 -26.286 -25.350  0.00  0.00           C
ATOM   2982  CG  ASP X 378      11.717 -25.874 -25.784  0.00  0.00           C
ATOM   2983  OD1 ASP X 378      11.485 -24.667 -26.038  0.00  0.00           O
ATOM   2984  OD2 ASP X 378      10.885 -26.792 -25.899  0.00  0.00           O
ATOM   2985  C   ASP X 378      13.449 -24.446 -23.559  0.00  0.00           C
ATOM   2986  O   ASP X 378      13.121 -25.108 -22.587  0.00  0.00           O
ATOM   2987  N   ILE X 379      13.050 -23.191 -23.719  0.00  0.00           N
ATOM   2988  CA  ILE X 379      12.294 -22.456 -22.712  0.00  0.00           C
ATOM   2989  CB  ILE X 379      12.066 -20.987 -23.208  0.00  0.00           C
ATOM   2990  CG2 ILE X 379      11.047 -20.966 -24.322  0.00  0.00           C
ATOM   2991  CG1 ILE X 379      11.674 -20.068 -22.097  0.00  0.00           C
ATOM   2992  CD1 ILE X 379      12.704 -20.035 -20.969  0.00  0.00           C
ATOM   2993  C   ILE X 379      11.003 -23.176 -22.300  0.00  0.00           C
ATOM   2994  O   ILE X 379      10.601 -23.184 -21.118  0.00  0.00           O
ATOM   2995  N   VAL X 380      10.336 -23.898 -23.232  0.00  0.00           N
ATOM   2996  CA  VAL X 380       9.058 -24.493 -22.975  0.00  0.00           C
ATOM   2997  CB  VAL X 380       8.299 -24.825 -24.200  0.00  0.00           C
ATOM   2998  CG1 VAL X 380       6.892 -25.373 -23.951  0.00  0.00           C
ATOM   2999  CG2 VAL X 380       7.972 -23.547 -25.069  0.00  0.00           C
ATOM   3000  C   VAL X 380       9.176 -25.660 -21.927  0.00  0.00           C
ATOM   3001  O   VAL X 380       8.451 -25.832 -20.966  0.00  0.00           O
ATOM   3002  N   ARG X 381      10.331 -26.394 -21.970  0.00  0.00           N
ATOM   3003  CA  ARG X 381      10.743 -27.339 -20.941  0.00  0.00           C
ATOM   3004  CB  ARG X 381      11.705 -28.368 -21.508  0.00  0.00           C
ATOM   3005  CG  ARG X 381      11.050 -29.070 -22.638  0.00  0.00           C
ATOM   3006  CD  ARG X 381      11.925 -30.284 -23.085  0.00  0.00           C
ATOM   3007  NE  ARG X 381      11.418 -30.825 -24.334  0.00  0.00           N
ATOM   3008  CZ  ARG X 381      11.661 -32.076 -24.833  0.00  0.00           C
ATOM   3009  NH1 ARG X 381      12.496 -32.831 -24.234  0.00  0.00           N
ATOM   3010  NH2 ARG X 381      11.035 -32.478 -25.875  0.00  0.00           N
ATOM   3011  C   ARG X 381      11.332 -26.619 -19.707  0.00  0.00           C
ATOM   3012  O   ARG X 381      10.808 -26.929 -18.646  0.00  0.00           O
ATOM   3013  N   LEU X 382      12.327 -25.752 -19.822  0.00  0.00           N
ATOM   3014  CA  LEU X 382      12.942 -25.144 -18.664  0.00  0.00           C
ATOM   3015  CB  LEU X 382      14.208 -24.397 -19.147  0.00  0.00           C
ATOM   3016  CG  LEU X 382      15.457 -25.327 -19.323  0.00  0.00           C
ATOM   3017  CD1 LEU X 382      16.489 -24.680 -20.179  0.00  0.00           C
ATOM   3018  CD2 LEU X 382      16.096 -25.659 -17.959  0.00  0.00           C
ATOM   3019  C   LEU X 382      12.048 -24.223 -17.689  0.00  0.00           C
ATOM   3020  O   LEU X 382      12.061 -24.447 -16.462  0.00  0.00           O
ATOM   3021  N   HIE X 383      11.175 -23.382 -18.238  0.00  0.00           N
ATOM   3022  CA  HIE X 383      10.341 -22.447 -17.514  0.00  0.00           C
ATOM   3023  CB  HIE X 383       9.379 -21.873 -18.536  0.00  0.00           C
ATOM   3024  CG  HIE X 383       8.480 -20.779 -18.024  0.00  0.00           C
ATOM   3025  ND1 HIE X 383       7.110 -20.814 -18.023  0.00  0.00           N
ATOM   3026  CE1 HIE X 383       6.688 -19.624 -17.490  0.00  0.00           C
ATOM   3027  NE2 HIE X 383       7.739 -18.905 -17.160  0.00  0.00           N
ATOM   3028  CD2 HIE X 383       8.898 -19.651 -17.427  0.00  0.00           C
ATOM   3029  C   HIE X 383       9.501 -23.221 -16.484  0.00  0.00           C
ATOM   3030  O   HIE X 383       9.248 -22.574 -15.491  0.00  0.00           O
ATOM   3031  N   ARG X 384       9.165 -24.481 -16.634  0.00  0.00           N
ATOM   3032  CA  ARG X 384       8.513 -25.311 -15.606  0.00  0.00           C
ATOM   3033  CB  ARG X 384       8.218 -26.742 -16.200  0.00  0.00           C
ATOM   3034  CG  ARG X 384       7.678 -26.784 -17.629  0.00  0.00           C
ATOM   3035  CD  ARG X 384       7.277 -28.133 -18.140  0.00  0.00           C
ATOM   3036  NE  ARG X 384       6.524 -27.973 -19.442  0.00  0.00           N
ATOM   3037  CZ  ARG X 384       6.744 -28.479 -20.665  0.00  0.00           C
ATOM   3038  NH1 ARG X 384       5.940 -28.177 -21.585  0.00  0.00           N
ATOM   3039  NH2 ARG X 384       7.633 -29.360 -20.943  0.00  0.00           N
ATOM   3040  C   ARG X 384       9.263 -25.439 -14.312  0.00  0.00           C
ATOM   3041  O   ARG X 384       8.567 -25.617 -13.310  0.00  0.00           O
ATOM   3042  N   LEU X 385      10.586 -25.442 -14.334  0.00  0.00           N
ATOM   3043  CA  LEU X 385      11.529 -25.337 -13.186  0.00  0.00           C
ATOM   3044  CB  LEU X 385      12.858 -26.083 -13.396  0.00  0.00           C
ATOM   3045  CG  LEU X 385      12.772 -27.498 -14.021  0.00  0.00           C
ATOM   3046  CD1 LEU X 385      14.050 -27.867 -14.718  0.00  0.00           C
ATOM   3047  CD2 LEU X 385      12.495 -28.476 -12.861  0.00  0.00           C
ATOM   3048  C   LEU X 385      11.743 -23.895 -12.852  0.00  0.00           C
ATOM   3049  O   LEU X 385      11.653 -23.597 -11.690  0.00  0.00           O
ATOM   3050  N   ILE X 386      11.908 -22.980 -13.802  0.00  0.00           N
ATOM   3051  CA  ILE X 386      12.300 -21.631 -13.526  0.00  0.00           C
ATOM   3052  CB  ILE X 386      12.630 -20.905 -14.833  0.00  0.00           C
ATOM   3053  CG2 ILE X 386      12.674 -19.327 -14.752  0.00  0.00           C
ATOM   3054  CG1 ILE X 386      13.904 -21.497 -15.417  0.00  0.00           C
ATOM   3055  CD1 ILE X 386      14.415 -20.918 -16.758  0.00  0.00           C
ATOM   3056  C   ILE X 386      11.327 -20.776 -12.645  0.00  0.00           C
ATOM   3057  O   ILE X 386      11.754 -20.121 -11.697  0.00  0.00           O
ATOM   3058  N   LEU X 387      10.023 -20.692 -13.077  0.00  0.00           N
ATOM   3059  CA  LEU X 387       8.941 -19.965 -12.373  0.00  0.00           C
ATOM   3060  CB  LEU X 387       7.581 -19.977 -13.144  0.00  0.00           C
ATOM   3061  CG  LEU X 387       6.491 -19.185 -12.504  0.00  0.00           C
ATOM   3062  CD1 LEU X 387       6.795 -17.704 -12.305  0.00  0.00           C
ATOM   3063  CD2 LEU X 387       5.251 -19.207 -13.431  0.00  0.00           C
ATOM   3064  C   LEU X 387       8.736 -20.446 -10.994  0.00  0.00           C
ATOM   3065  O   LEU X 387       8.450 -19.719 -10.030  0.00  0.00           O
ATOM   3066  N   GLN X 388       9.081 -21.761 -10.778  0.00  0.00           N
ATOM   3067  CA  GLN X 388       8.846 -22.469  -9.513  0.00  0.00           C
ATOM   3068  CB  GLN X 388       8.562 -23.950  -9.782  0.00  0.00           C
ATOM   3069  CG  GLN X 388       7.271 -24.088 -10.496  0.00  0.00           C
ATOM   3070  CD  GLN X 388       6.861 -25.559 -10.741  0.00  0.00           C
ATOM   3071  OE1 GLN X 388       7.655 -26.528 -10.686  0.00  0.00           O
ATOM   3072  NE2 GLN X 388       5.575 -25.831 -10.855  0.00  0.00           N
ATOM   3073  C   GLN X 388       9.937 -22.252  -8.539  0.00  0.00           C
ATOM   3074  O   GLN X 388       9.710 -21.952  -7.349  0.00  0.00           O
ATOM   3075  N   MET X 389      11.177 -22.241  -9.093  0.00  0.00           N
ATOM   3076  CA  MET X 389      12.399 -21.962  -8.375  0.00  0.00           C
ATOM   3077  CB  MET X 389      13.689 -22.407  -9.044  0.00  0.00           C
ATOM   3078  CG  MET X 389      15.022 -22.454  -8.275  0.00  0.00           C
ATOM   3079  SD  MET X 389      15.113 -23.369  -6.708  0.00  0.00           S
ATOM   3080  CE  MET X 389      14.838 -25.084  -7.247  0.00  0.00           C
ATOM   3081  C   MET X 389      12.562 -20.475  -7.906  0.00  0.00           C
ATOM   3082  O   MET X 389      13.061 -20.281  -6.777  0.00  0.00           O
ATOM   3083  N   ASN X 390      12.084 -19.523  -8.724  0.00  0.00           N
ATOM   3084  CA  ASN X 390      11.983 -18.032  -8.498  0.00  0.00           C
ATOM   3085  CB  ASN X 390      11.571 -17.320  -9.822  0.00  0.00           C
ATOM   3086  CG  ASN X 390      11.867 -15.876  -9.702  0.00  0.00           C
ATOM   3087  OD1 ASN X 390      12.996 -15.531  -9.411  0.00  0.00           O
ATOM   3088  ND2 ASN X 390      10.969 -15.034 -10.045  0.00  0.00           N
ATOM   3089  C   ASN X 390      11.032 -17.694  -7.338  0.00  0.00           C
ATOM   3090  O   ASN X 390      11.331 -16.965  -6.385  0.00  0.00           O
ATOM   3091  N   ARG X 391       9.883 -18.382  -7.388  0.00  0.00           N
ATOM   3092  CA  ARG X 391       8.881 -18.428  -6.328  0.00  0.00           C
ATOM   3093  CB  ARG X 391       7.617 -19.072  -6.858  0.00  0.00           C
ATOM   3094  CG  ARG X 391       6.461 -19.137  -5.881  0.00  0.00           C
ATOM   3095  CD  ARG X 391       5.197 -19.832  -6.406  0.00  0.00           C
ATOM   3096  NE  ARG X 391       4.808 -19.321  -7.716  0.00  0.00           N
ATOM   3097  CZ  ARG X 391       4.120 -19.995  -8.624  0.00  0.00           C
ATOM   3098  NH1 ARG X 391       3.723 -19.297  -9.614  0.00  0.00           N
ATOM   3099  NH2 ARG X 391       3.806 -21.236  -8.616  0.00  0.00           N
ATOM   3100  C   ARG X 391       9.454 -19.198  -5.080  0.00  0.00           C
ATOM   3101  O   ARG X 391       9.119 -18.898  -3.972  0.00  0.00           O
ATOM   3102  N   ALA X 392      10.337 -20.211  -5.180  0.00  0.00           N
ATOM   3103  CA  ALA X 392      11.057 -20.857  -4.107  0.00  0.00           C
ATOM   3104  CB  ALA X 392      11.664 -22.203  -4.608  0.00  0.00           C
ATOM   3105  C   ALA X 392      12.135 -19.896  -3.487  0.00  0.00           C
ATOM   3106  O   ALA X 392      12.098 -19.609  -2.301  0.00  0.00           O
ATOM   3107  N   LEU X 393      13.056 -19.313  -4.313  0.00  0.00           N
ATOM   3108  CA  LEU X 393      13.884 -18.148  -3.918  0.00  0.00           C
ATOM   3109  CB  LEU X 393      14.767 -17.554  -5.080  0.00  0.00           C
ATOM   3110  CG  LEU X 393      15.518 -16.206  -4.758  0.00  0.00           C
ATOM   3111  CD1 LEU X 393      16.442 -16.316  -3.537  0.00  0.00           C
ATOM   3112  CD2 LEU X 393      16.495 -15.876  -5.898  0.00  0.00           C
ATOM   3113  C   LEU X 393      13.070 -17.172  -3.162  0.00  0.00           C
ATOM   3114  O   LEU X 393      13.464 -16.794  -2.043  0.00  0.00           O
ATOM   3115  N   GLY X 394      11.946 -16.783  -3.693  0.00  0.00           N
ATOM   3116  CA  GLY X 394      10.941 -15.893  -3.086  0.00  0.00           C
ATOM   3117  C   GLY X 394      10.391 -16.230  -1.745  0.00  0.00           C
ATOM   3118  O   GLY X 394      10.199 -15.353  -0.947  0.00  0.00           O
ATOM   3119  N   MET X 395      10.162 -17.500  -1.446  0.00  0.00           N
ATOM   3120  CA  MET X 395       9.942 -18.028  -0.116  0.00  0.00           C
ATOM   3121  CB  MET X 395       9.583 -19.556  -0.162  0.00  0.00           C
ATOM   3122  CG  MET X 395       9.258 -20.052   1.260  0.00  0.00           C
ATOM   3123  SD  MET X 395       8.687 -21.783   1.342  0.00  0.00           S
ATOM   3124  CE  MET X 395      10.294 -22.619   1.146  0.00  0.00           C
ATOM   3125  C   MET X 395      11.192 -17.787   0.806  0.00  0.00           C
ATOM   3126  O   MET X 395      11.099 -17.020   1.790  0.00  0.00           O
ATOM   3127  N   PHE X 396      12.356 -18.323   0.459  0.00  0.00           N
ATOM   3128  CA  PHE X 396      13.507 -18.209   1.411  0.00  0.00           C
ATOM   3129  CB  PHE X 396      14.786 -19.038   0.860  0.00  0.00           C
ATOM   3130  CG  PHE X 396      14.431 -20.506   0.551  0.00  0.00           C
ATOM   3131  CD1 PHE X 396      14.150 -21.418   1.601  0.00  0.00           C
ATOM   3132  CE1 PHE X 396      13.898 -22.831   1.318  0.00  0.00           C
ATOM   3133  CZ  PHE X 396      13.959 -23.286  -0.001  0.00  0.00           C
ATOM   3134  CE2 PHE X 396      14.092 -22.339  -0.999  0.00  0.00           C
ATOM   3135  CD2 PHE X 396      14.584 -21.041  -0.767  0.00  0.00           C
ATOM   3136  C   PHE X 396      13.866 -16.762   1.599  0.00  0.00           C
ATOM   3137  O   PHE X 396      14.288 -16.363   2.705  0.00  0.00           O
ATOM   3138  N   GLU X 397      13.626 -15.920   0.629  0.00  0.00           N
ATOM   3139  CA  GLU X 397      13.776 -14.484   0.703  0.00  0.00           C
ATOM   3140  CB  GLU X 397      13.600 -13.929  -0.733  0.00  0.00           C
ATOM   3141  CG  GLU X 397      13.871 -12.428  -0.904  0.00  0.00           C
ATOM   3142  CD  GLU X 397      15.346 -11.989  -0.868  0.00  0.00           C
ATOM   3143  OE1 GLU X 397      16.209 -12.541  -0.152  0.00  0.00           O
ATOM   3144  OE2 GLU X 397      15.691 -11.163  -1.758  0.00  0.00           O
ATOM   3145  C   GLU X 397      12.784 -13.755   1.632  0.00  0.00           C
ATOM   3146  O   GLU X 397      13.287 -12.937   2.457  0.00  0.00           O
ATOM   3147  N   ALA X 398      11.545 -14.164   1.649  0.00  0.00           N
ATOM   3148  CA  ALA X 398      10.532 -13.504   2.406  0.00  0.00           C
ATOM   3149  CB  ALA X 398       9.188 -13.940   1.727  0.00  0.00           C
ATOM   3150  C   ALA X 398      10.674 -13.927   3.857  0.00  0.00           C
ATOM   3151  O   ALA X 398      10.719 -13.071   4.746  0.00  0.00           O
ATOM   3152  N   GLN X 399      10.986 -15.187   4.089  0.00  0.00           N
ATOM   3153  CA  GLN X 399      11.272 -15.725   5.355  0.00  0.00           C
ATOM   3154  CB  GLN X 399      11.459 -17.326   5.201  0.00  0.00           C
ATOM   3155  CG  GLN X 399      10.190 -18.109   4.907  0.00  0.00           C
ATOM   3156  CD  GLN X 399      10.459 -19.609   4.635  0.00  0.00           C
ATOM   3157  OE1 GLN X 399      11.561 -20.116   4.299  0.00  0.00           O
ATOM   3158  NE2 GLN X 399       9.398 -20.403   4.706  0.00  0.00           N
ATOM   3159  C   GLN X 399      12.555 -15.212   5.916  0.00  0.00           C
ATOM   3160  O   GLN X 399      12.716 -15.149   7.135  0.00  0.00           O
ATOM   3161  N   SER X 400      13.571 -14.846   5.061  0.00  0.00           N
ATOM   3162  CA  SER X 400      14.870 -14.417   5.535  0.00  0.00           C
ATOM   3163  CB  SER X 400      15.853 -14.253   4.314  0.00  0.00           C
ATOM   3164  OG  SER X 400      16.470 -15.444   4.135  0.00  0.00           O
ATOM   3165  C   SER X 400      14.646 -13.069   6.240  0.00  0.00           C
ATOM   3166  O   SER X 400      15.094 -12.933   7.368  0.00  0.00           O
ATOM   3167  N   LYS X 401      13.949 -12.090   5.534  0.00  0.00           N
ATOM   3168  CA  LYS X 401      13.489 -10.791   6.106  0.00  0.00           C
ATOM   3169  CB  LYS X 401      12.655 -10.057   5.046  0.00  0.00           C
ATOM   3170  CG  LYS X 401      13.539  -9.665   3.824  0.00  0.00           C
ATOM   3171  CD  LYS X 401      12.607  -8.935   2.847  0.00  0.00           C
ATOM   3172  CE  LYS X 401      13.329  -8.505   1.585  0.00  0.00           C
ATOM   3173  NZ  LYS X 401      14.260  -7.486   1.968  0.00  0.00           N
ATOM   3174  C   LYS X 401      12.753 -10.940   7.436  0.00  0.00           C
ATOM   3175  O   LYS X 401      13.084 -10.250   8.334  0.00  0.00           O
ATOM   3176  N   LEU X 402      11.746 -11.859   7.456  0.00  0.00           N
ATOM   3177  CA  LEU X 402      11.030 -12.172   8.715  0.00  0.00           C
ATOM   3178  CB  LEU X 402       9.892 -13.200   8.284  0.00  0.00           C
ATOM   3179  CG  LEU X 402       8.882 -13.760   9.270  0.00  0.00           C
ATOM   3180  CD1 LEU X 402       8.082 -12.639   9.986  0.00  0.00           C
ATOM   3181  CD2 LEU X 402       7.944 -14.782   8.696  0.00  0.00           C
ATOM   3182  C   LEU X 402      11.887 -12.560   9.909  0.00  0.00           C
ATOM   3183  O   LEU X 402      11.769 -11.865  10.910  0.00  0.00           O
ATOM   3184  N   TRP X 403      12.824 -13.581   9.786  0.00  0.00           N
ATOM   3185  CA  TRP X 403      13.514 -14.101  10.911  0.00  0.00           C
ATOM   3186  CB  TRP X 403      14.185 -15.450  10.667  0.00  0.00           C
ATOM   3187  CG  TRP X 403      13.390 -16.575  10.068  0.00  0.00           C
ATOM   3188  CD1 TRP X 403      13.811 -17.269   9.004  0.00  0.00           C
ATOM   3189  NE1 TRP X 403      12.943 -18.292   8.607  0.00  0.00           N
ATOM   3190  CE2 TRP X 403      11.696 -18.025   9.188  0.00  0.00           C
ATOM   3191  CZ2 TRP X 403      10.441 -18.729   9.110  0.00  0.00           C
ATOM   3192  CH2 TRP X 403       9.515 -18.422  10.074  0.00  0.00           C
ATOM   3193  CZ3 TRP X 403       9.764 -17.601  11.140  0.00  0.00           C
ATOM   3194  CE3 TRP X 403      10.971 -16.868  11.201  0.00  0.00           C
ATOM   3195  CD2 TRP X 403      11.942 -17.077  10.230  0.00  0.00           C
ATOM   3196  C   TRP X 403      14.620 -13.192  11.376  0.00  0.00           C
ATOM   3197  O   TRP X 403      14.890 -13.189  12.552  0.00  0.00           O
ATOM   3198  N   ARG X 404      15.188 -12.424  10.399  0.00  0.00           N
ATOM   3199  CA  ARG X 404      16.132 -11.354  10.606  0.00  0.00           C
ATOM   3200  CB  ARG X 404      16.841 -10.954   9.276  0.00  0.00           C
ATOM   3201  CG  ARG X 404      17.745 -12.058   8.871  0.00  0.00           C
ATOM   3202  CD  ARG X 404      18.634 -11.722   7.687  0.00  0.00           C
ATOM   3203  NE  ARG X 404      19.784 -12.672   7.601  0.00  0.00           N
ATOM   3204  CZ  ARG X 404      20.418 -13.133   6.524  0.00  0.00           C
ATOM   3205  NH1 ARG X 404      19.917 -12.890   5.305  0.00  0.00           N
ATOM   3206  NH2 ARG X 404      21.467 -13.863   6.615  0.00  0.00           N
ATOM   3207  C   ARG X 404      15.461 -10.113  11.279  0.00  0.00           C
ATOM   3208  O   ARG X 404      15.935  -9.660  12.326  0.00  0.00           O
ATOM   3209  N   LEU X 405      14.271  -9.707  10.835  0.00  0.00           N
ATOM   3210  CA  LEU X 405      13.433  -8.822  11.636  0.00  0.00           C
ATOM   3211  CB  LEU X 405      12.167  -8.328  10.808  0.00  0.00           C
ATOM   3212  CG  LEU X 405      12.512  -7.435   9.652  0.00  0.00           C
ATOM   3213  CD1 LEU X 405      11.302  -7.418   8.707  0.00  0.00           C
ATOM   3214  CD2 LEU X 405      12.938  -5.991   9.932  0.00  0.00           C
ATOM   3215  C   LEU X 405      13.088  -9.316  13.101  0.00  0.00           C
ATOM   3216  O   LEU X 405      13.340  -8.595  14.074  0.00  0.00           O
ATOM   3217  N   ALA X 406      12.664 -10.554  13.212  0.00  0.00           N
ATOM   3218  CA  ALA X 406      12.277 -11.156  14.485  0.00  0.00           C
ATOM   3219  CB  ALA X 406      11.809 -12.604  14.272  0.00  0.00           C
ATOM   3220  C   ALA X 406      13.477 -11.211  15.442  0.00  0.00           C
ATOM   3221  O   ALA X 406      13.355 -10.863  16.656  0.00  0.00           O
ATOM   3222  N   SER X 407      14.679 -11.672  14.987  0.00  0.00           N
ATOM   3223  CA  SER X 407      15.856 -11.841  15.867  0.00  0.00           C
ATOM   3224  CB  SER X 407      16.796 -12.840  15.260  0.00  0.00           C
ATOM   3225  OG  SER X 407      17.121 -12.471  13.902  0.00  0.00           O
ATOM   3226  C   SER X 407      16.554 -10.526  16.132  0.00  0.00           C
ATOM   3227  O   SER X 407      17.661 -10.550  16.663  0.00  0.00           O
ATOM   3228  N   LEU X 408      15.960  -9.328  15.937  0.00  0.00           N
ATOM   3229  CA  LEU X 408      16.332  -7.986  16.328  0.00  0.00           C
ATOM   3230  CB  LEU X 408      16.566  -7.111  15.140  0.00  0.00           C
ATOM   3231  CG  LEU X 408      17.855  -7.281  14.390  0.00  0.00           C
ATOM   3232  CD1 LEU X 408      17.668  -6.475  13.064  0.00  0.00           C
ATOM   3233  CD2 LEU X 408      19.069  -6.654  15.125  0.00  0.00           C
ATOM   3234  C   LEU X 408      15.417  -7.415  17.405  0.00  0.00           C
ATOM   3235  O   LEU X 408      14.171  -7.516  17.257  0.00  0.00           O
ATOM   3236  N   ALA X 409      15.928  -6.759  18.421  0.00  0.00           N
ATOM   3237  CA  ALA X 409      15.128  -6.029  19.312  0.00  0.00           C
ATOM   3238  CB  ALA X 409      15.856  -5.946  20.687  0.00  0.00           C
ATOM   3239  C   ALA X 409      14.852  -4.628  18.898  0.00  0.00           C
ATOM   3240  O   ALA X 409      13.672  -4.156  19.061  0.00  0.00           O
ATOM   3241  N   GLN X 410      15.831  -3.952  18.266  0.00  0.00           N
ATOM   3242  CA  GLN X 410      15.699  -2.634  17.584  0.00  0.00           C
ATOM   3243  CB  GLN X 410      16.472  -1.594  18.496  0.00  0.00           C
ATOM   3244  CG  GLN X 410      16.049  -1.501  19.948  0.00  0.00           C
ATOM   3245  CD  GLN X 410      16.686  -0.267  20.643  0.00  0.00           C
ATOM   3246  OE1 GLN X 410      17.826   0.144  20.307  0.00  0.00           O
ATOM   3247  NE2 GLN X 410      15.986   0.371  21.553  0.00  0.00           N
ATOM   3248  C   GLN X 410      16.140  -2.549  16.137  0.00  0.00           C
ATOM   3249  O   GLN X 410      16.842  -3.424  15.562  0.00  0.00           O
ATOM   3250  N   SER X 411      15.816  -1.443  15.521  0.00  0.00           N
ATOM   3251  CA  SER X 411      16.267  -1.070  14.196  0.00  0.00           C
ATOM   3252  CB  SER X 411      15.504  -1.805  13.069  0.00  0.00           C
ATOM   3253  OG  SER X 411      16.069  -1.486  11.837  0.00  0.00           O
ATOM   3254  C   SER X 411      16.249   0.438  13.970  0.00  0.00           C
ATOM   3255  O   SER X 411      15.267   1.141  14.178  0.00  0.00           O
ATOM   3256  N   SER X 412      17.426   0.953  13.574  0.00  0.00           N
ATOM   3257  CA  SER X 412      17.816   2.429  13.809  0.00  0.00           C
ATOM   3258  CB  SER X 412      17.131   3.440  12.812  0.00  0.00           C
ATOM   3259  OG  SER X 412      17.414   3.175  11.407  0.00  0.00           O
ATOM   3260  C   SER X 412      17.603   2.891  15.269  0.00  0.00           C
ATOM   3261  O   SER X 412      16.962   3.951  15.489  0.00  0.00           O
ATOM   3262  N   GLY X 413      17.868   2.146  16.389  0.00  0.00           N
ATOM   3263  CA  GLY X 413      17.870   2.573  17.797  0.00  0.00           C
ATOM   3264  C   GLY X 413      16.491   2.560  18.454  0.00  0.00           C
ATOM   3265  O   GLY X 413      16.334   2.964  19.613  0.00  0.00           O
ATOM   3266  N   ALA X 414      15.500   2.060  17.719  0.00  0.00           N
ATOM   3267  CA  ALA X 414      14.058   1.972  18.085  0.00  0.00           C
ATOM   3268  CB  ALA X 414      13.172   3.024  17.385  0.00  0.00           C
ATOM   3269  C   ALA X 414      13.426   0.571  17.870  0.00  0.00           C
ATOM   3270  O   ALA X 414      13.832  -0.051  16.953  0.00  0.00           O
ATOM   3271  N   PRO X 415      12.578  -0.026  18.723  0.00  0.00           N
ATOM   3272  CD  PRO X 415      12.127   0.595  19.928  0.00  0.00           C
ATOM   3273  CG  PRO X 415      10.703   0.041  20.116  0.00  0.00           C
ATOM   3274  CB  PRO X 415      10.924  -1.404  19.755  0.00  0.00           C
ATOM   3275  CA  PRO X 415      11.995  -1.368  18.610  0.00  0.00           C
ATOM   3276  C   PRO X 415      11.420  -1.876  17.245  0.00  0.00           C
ATOM   3277  O   PRO X 415      11.139  -1.160  16.332  0.00  0.00           O
ATOM   3278  N   VAL X 416      11.371  -3.181  17.153  0.00  0.00           N
ATOM   3279  CA  VAL X 416      10.751  -4.090  16.090  0.00  0.00           C
ATOM   3280  CB  VAL X 416      11.836  -5.019  15.469  0.00  0.00           C
ATOM   3281  CG1 VAL X 416      11.138  -5.917  14.435  0.00  0.00           C
ATOM   3282  CG2 VAL X 416      12.889  -4.183  14.829  0.00  0.00           C
ATOM   3283  C   VAL X 416       9.604  -4.878  16.738  0.00  0.00           C
ATOM   3284  O   VAL X 416       9.839  -5.535  17.754  0.00  0.00           O
ATOM   3285  N   THR X 417       8.368  -4.711  16.361  0.00  0.00           N
ATOM   3286  CA  THR X 417       7.266  -5.390  16.954  0.00  0.00           C
ATOM   3287  CB  THR X 417       5.946  -4.548  17.062  0.00  0.00           C
ATOM   3288  CG2 THR X 417       5.523  -3.854  15.759  0.00  0.00           C
ATOM   3289  OG1 THR X 417       4.894  -5.475  17.401  0.00  0.00           O
ATOM   3290  C   THR X 417       7.037  -6.804  16.304  0.00  0.00           C
ATOM   3291  O   THR X 417       7.066  -6.860  15.102  0.00  0.00           O
ATOM   3292  N   LYS X 418       6.852  -7.844  17.156  0.00  0.00           N
ATOM   3293  CA  LYS X 418       6.727  -9.307  16.798  0.00  0.00           C
ATOM   3294  CB  LYS X 418       7.769 -10.265  17.423  0.00  0.00           C
ATOM   3295  CG  LYS X 418       9.198  -9.881  17.006  0.00  0.00           C
ATOM   3296  CD  LYS X 418       9.724  -8.901  18.075  0.00  0.00           C
ATOM   3297  CE  LYS X 418      11.174  -8.622  17.622  0.00  0.00           C
ATOM   3298  NZ  LYS X 418      11.700  -7.410  18.344  0.00  0.00           N
ATOM   3299  C   LYS X 418       5.380  -9.829  17.293  0.00  0.00           C
ATOM   3300  O   LYS X 418       5.124  -9.741  18.482  0.00  0.00           O
ATOM   3301  N   TRP X 419       4.605 -10.441  16.370  0.00  0.00           N
ATOM   3302  CA  TRP X 419       3.404 -11.016  16.821  0.00  0.00           C
ATOM   3303  CB  TRP X 419       2.279 -10.023  16.896  0.00  0.00           C
ATOM   3304  CG  TRP X 419       1.605  -9.333  15.773  0.00  0.00           C
ATOM   3305  CD1 TRP X 419       0.303  -9.623  15.371  0.00  0.00           C
ATOM   3306  NE1 TRP X 419      -0.099  -8.937  14.228  0.00  0.00           N
ATOM   3307  CE2 TRP X 419       0.882  -8.138  13.812  0.00  0.00           C
ATOM   3308  CZ2 TRP X 419       1.058  -7.335  12.789  0.00  0.00           C
ATOM   3309  CH2 TRP X 419       2.309  -6.634  12.572  0.00  0.00           C
ATOM   3310  CZ3 TRP X 419       3.413  -6.910  13.403  0.00  0.00           C
ATOM   3311  CE3 TRP X 419       3.251  -7.778  14.451  0.00  0.00           C
ATOM   3312  CD2 TRP X 419       1.977  -8.381  14.713  0.00  0.00           C
ATOM   3313  C   TRP X 419       3.041 -12.317  16.025  0.00  0.00           C
ATOM   3314  O   TRP X 419       3.554 -12.581  14.960  0.00  0.00           O
ATOM   3315  N   ALA X 420       2.137 -13.112  16.603  0.00  0.00           N
ATOM   3316  CA  ALA X 420       1.416 -14.238  16.038  0.00  0.00           C
ATOM   3317  CB  ALA X 420       1.951 -15.582  16.653  0.00  0.00           C
ATOM   3318  C   ALA X 420      -0.108 -14.208  16.161  0.00  0.00           C
ATOM   3319  O   ALA X 420      -0.654 -13.643  17.098  0.00  0.00           O
ATOM   3320  N   THR X 421      -0.786 -14.858  15.211  0.00  0.00           N
ATOM   3321  CA  THR X 421      -2.255 -14.974  15.009  0.00  0.00           C
ATOM   3322  CB  THR X 421      -2.843 -13.755  14.239  0.00  0.00           C
ATOM   3323  CG2 THR X 421      -2.434 -12.486  14.959  0.00  0.00           C
ATOM   3324  OG1 THR X 421      -2.210 -13.764  12.956  0.00  0.00           O
ATOM   3325  C   THR X 421      -2.635 -16.227  14.290  0.00  0.00           C
ATOM   3326  O   THR X 421      -1.779 -16.991  13.829  0.00  0.00           O
ATOM   3327  N   ARG X 422      -3.922 -16.493  14.248  0.00  0.00           N
ATOM   3328  CA  ARG X 422      -4.541 -17.666  13.625  0.00  0.00           C
ATOM   3329  CB  ARG X 422      -4.822 -18.760  14.662  0.00  0.00           C
ATOM   3330  CG  ARG X 422      -5.021 -20.212  14.179  0.00  0.00           C
ATOM   3331  CD  ARG X 422      -5.343 -21.277  15.314  0.00  0.00           C
ATOM   3332  NE  ARG X 422      -4.276 -21.410  16.361  0.00  0.00           N
ATOM   3333  CZ  ARG X 422      -4.263 -20.966  17.546  0.00  0.00           C
ATOM   3334  NH1 ARG X 422      -5.238 -20.248  17.977  0.00  0.00           N
ATOM   3335  NH2 ARG X 422      -3.315 -21.157  18.374  0.00  0.00           N
ATOM   3336  C   ARG X 422      -5.757 -17.445  12.703  0.00  0.00           C
ATOM   3337  O   ARG X 422      -6.859 -16.992  13.019  0.00  0.00           O
ATOM   3338  N   GLU X 423      -5.685 -17.932  11.437  0.00  0.00           N
ATOM   3339  CA  GLU X 423      -6.663 -17.548  10.395  0.00  0.00           C
ATOM   3340  CB  GLU X 423      -6.440 -16.039  10.024  0.00  0.00           C
ATOM   3341  CG  GLU X 423      -7.267 -15.257   8.888  0.00  0.00           C
ATOM   3342  CD  GLU X 423      -8.764 -15.272   8.981  0.00  0.00           C
ATOM   3343  OE1 GLU X 423      -9.429 -14.205   8.894  0.00  0.00           O
ATOM   3344  OE2 GLU X 423      -9.364 -16.316   9.320  0.00  0.00           O
ATOM   3345  C   GLU X 423      -6.543 -18.496   9.125  0.00  0.00           C
ATOM   3346  O   GLU X 423      -5.511 -19.153   8.852  0.00  0.00           O
ATOM   3347  N   GLU X 424      -7.702 -18.634   8.426  0.00  0.00           N
ATOM   3348  CA  GLU X 424      -7.806 -19.406   7.204  0.00  0.00           C
ATOM   3349  CB  GLU X 424      -9.321 -19.764   7.006  0.00  0.00           C
ATOM   3350  CG  GLU X 424     -10.110 -18.448   6.607  0.00  0.00           C
ATOM   3351  CD  GLU X 424     -11.533 -18.361   7.140  0.00  0.00           C
ATOM   3352  OE1 GLU X 424     -12.004 -17.179   7.014  0.00  0.00           O
ATOM   3353  OE2 GLU X 424     -12.182 -19.261   7.747  0.00  0.00           O
ATOM   3354  C   GLU X 424      -7.264 -18.606   6.019  0.00  0.00           C
ATOM   3355  O   GLU X 424      -7.156 -17.415   6.023  0.00  0.00           O
ATOM   3356  N   ARG X 425      -7.096 -19.241   4.844  0.00  0.00           N
ATOM   3357  CA  ARG X 425      -6.968 -18.587   3.490  0.00  0.00           C
ATOM   3358  CB  ARG X 425      -5.592 -18.909   2.855  0.00  0.00           C
ATOM   3359  CG  ARG X 425      -5.283 -18.486   1.444  0.00  0.00           C
ATOM   3360  CD  ARG X 425      -3.981 -18.907   0.825  0.00  0.00           C
ATOM   3361  NE  ARG X 425      -2.812 -18.461   1.659  0.00  0.00           N
ATOM   3362  CZ  ARG X 425      -2.137 -17.347   1.398  0.00  0.00           C
ATOM   3363  NH1 ARG X 425      -2.447 -16.456   0.521  0.00  0.00           N
ATOM   3364  NH2 ARG X 425      -1.068 -17.171   2.033  0.00  0.00           N
ATOM   3365  C   ARG X 425      -8.128 -19.131   2.606  0.00  0.00           C
ATOM   3366  O   ARG X 425      -8.556 -18.626   1.574  0.00  0.00           O
ATOM   3367  N   GLU X 426      -8.679 -20.319   3.009  0.00  0.00           N
ATOM   3368  CA  GLU X 426      -9.970 -20.729   2.367  0.00  0.00           C
ATOM   3369  CB  GLU X 426      -9.573 -21.443   1.075  0.00  0.00           C
ATOM   3370  CG  GLU X 426     -10.858 -21.881   0.292  0.00  0.00           C
ATOM   3371  CD  GLU X 426     -10.387 -22.707  -0.851  0.00  0.00           C
ATOM   3372  OE1 GLU X 426      -9.247 -22.613  -1.322  0.00  0.00           O
ATOM   3373  OE2 GLU X 426     -11.118 -23.642  -1.221  0.00  0.00           O
ATOM   3374  C   GLU X 426     -10.842 -21.523   3.272  0.00  0.00           C
ATOM   3375  O   GLU X 426     -12.098 -21.425   3.152  0.00  0.00           O
ATOM   3376  N   GLY X 427     -10.311 -22.278   4.270  0.00  0.00           N
ATOM   3377  CA  GLY X 427     -11.026 -23.018   5.298  0.00  0.00           C
ATOM   3378  C   GLY X 427     -10.157 -23.399   6.450  0.00  0.00           C
ATOM   3379  O   GLY X 427     -10.266 -22.772   7.512  0.00  0.00           O
ATOM   3380  N   GLN X 428      -9.237 -24.387   6.366  0.00  0.00           N
ATOM   3381  CA  GLN X 428      -8.455 -24.823   7.557  0.00  0.00           C
ATOM   3382  CB  GLN X 428      -7.635 -25.967   7.048  0.00  0.00           C
ATOM   3383  CG  GLN X 428      -6.863 -26.718   8.150  0.00  0.00           C
ATOM   3384  CD  GLN X 428      -6.716 -28.232   7.980  0.00  0.00           C
ATOM   3385  OE1 GLN X 428      -5.798 -28.718   7.388  0.00  0.00           O
ATOM   3386  NE2 GLN X 428      -7.661 -29.002   8.422  0.00  0.00           N
ATOM   3387  C   GLN X 428      -7.588 -23.642   8.058  0.00  0.00           C
ATOM   3388  O   GLN X 428      -6.920 -22.954   7.297  0.00  0.00           O
ATOM   3389  N   LEU X 429      -7.593 -23.492   9.401  0.00  0.00           N
ATOM   3390  CA  LEU X 429      -6.703 -22.458  10.025  0.00  0.00           C
ATOM   3391  CB  LEU X 429      -6.981 -22.251  11.514  0.00  0.00           C
ATOM   3392  CG  LEU X 429      -8.391 -22.411  12.145  0.00  0.00           C
ATOM   3393  CD1 LEU X 429      -8.368 -22.427  13.696  0.00  0.00           C
ATOM   3394  CD2 LEU X 429      -9.117 -21.123  11.742  0.00  0.00           C
ATOM   3395  C   LEU X 429      -5.233 -22.787   9.899  0.00  0.00           C
ATOM   3396  O   LEU X 429      -4.831 -23.896  10.140  0.00  0.00           O
ATOM   3397  N   HIE X 430      -4.545 -21.798   9.430  0.00  0.00           N
ATOM   3398  CA  HIE X 430      -3.057 -21.662   9.570  0.00  0.00           C
ATOM   3399  CB  HIE X 430      -2.391 -21.000   8.327  0.00  0.00           C
ATOM   3400  CG  HIE X 430      -2.684 -21.608   6.981  0.00  0.00           C
ATOM   3401  ND1 HIE X 430      -2.018 -22.747   6.409  0.00  0.00           N
ATOM   3402  CE1 HIE X 430      -2.691 -23.002   5.279  0.00  0.00           C
ATOM   3403  NE2 HIE X 430      -3.671 -22.071   5.153  0.00  0.00           N
ATOM   3404  CD2 HIE X 430      -3.740 -21.258   6.225  0.00  0.00           C
ATOM   3405  C   HIE X 430      -2.673 -20.847  10.850  0.00  0.00           C
ATOM   3406  O   HIE X 430      -3.386 -19.938  11.310  0.00  0.00           O
ATOM   3407  N   LEU X 431      -1.471 -21.116  11.334  0.00  0.00           N
ATOM   3408  CA  LEU X 431      -0.764 -20.225  12.329  0.00  0.00           C
ATOM   3409  CB  LEU X 431       0.094 -21.125  13.293  0.00  0.00           C
ATOM   3410  CG  LEU X 431       0.857 -20.396  14.366  0.00  0.00           C
ATOM   3411  CD1 LEU X 431      -0.122 -20.058  15.503  0.00  0.00           C
ATOM   3412  CD2 LEU X 431       1.950 -21.246  15.043  0.00  0.00           C
ATOM   3413  C   LEU X 431       0.099 -19.142  11.612  0.00  0.00           C
ATOM   3414  O   LEU X 431       0.763 -19.485  10.634  0.00  0.00           O
ATOM   3415  N   TRP X 432       0.064 -17.893  12.045  0.00  0.00           N
ATOM   3416  CA  TRP X 432       0.667 -16.791  11.311  0.00  0.00           C
ATOM   3417  CB  TRP X 432      -0.253 -15.827  10.531  0.00  0.00           C
ATOM   3418  CG  TRP X 432      -1.358 -16.480   9.697  0.00  0.00           C
ATOM   3419  CD1 TRP X 432      -2.435 -17.093  10.158  0.00  0.00           C
ATOM   3420  NE1 TRP X 432      -3.225 -17.514   9.059  0.00  0.00           N
ATOM   3421  CE2 TRP X 432      -2.650 -17.238   7.852  0.00  0.00           C
ATOM   3422  CZ2 TRP X 432      -3.150 -17.542   6.563  0.00  0.00           C
ATOM   3423  CH2 TRP X 432      -2.362 -17.170   5.457  0.00  0.00           C
ATOM   3424  CZ3 TRP X 432      -1.224 -16.432   5.778  0.00  0.00           C
ATOM   3425  CE3 TRP X 432      -0.755 -16.175   7.094  0.00  0.00           C
ATOM   3426  CD2 TRP X 432      -1.415 -16.592   8.235  0.00  0.00           C
ATOM   3427  C   TRP X 432       1.671 -15.978  12.207  0.00  0.00           C
ATOM   3428  O   TRP X 432       1.356 -15.743  13.367  0.00  0.00           O
ATOM   3429  N   PHE X 433       2.811 -15.596  11.629  0.00  0.00           N
ATOM   3430  CA  PHE X 433       3.823 -14.897  12.335  0.00  0.00           C
ATOM   3431  CB  PHE X 433       5.058 -15.843  12.538  0.00  0.00           C
ATOM   3432  CG  PHE X 433       6.218 -15.221  13.373  0.00  0.00           C
ATOM   3433  CD1 PHE X 433       5.876 -14.597  14.633  0.00  0.00           C
ATOM   3434  CE1 PHE X 433       6.855 -13.986  15.428  0.00  0.00           C
ATOM   3435  CZ  PHE X 433       8.153 -13.873  14.854  0.00  0.00           C
ATOM   3436  CE2 PHE X 433       8.468 -14.400  13.567  0.00  0.00           C
ATOM   3437  CD2 PHE X 433       7.447 -14.991  12.793  0.00  0.00           C
ATOM   3438  C   PHE X 433       4.216 -13.617  11.628  0.00  0.00           C
ATOM   3439  O   PHE X 433       3.941 -13.517  10.393  0.00  0.00           O
ATOM   3440  N   HIE X 434       4.465 -12.535  12.389  0.00  0.00           N
ATOM   3441  CA  HIE X 434       4.473 -11.158  11.951  0.00  0.00           C
ATOM   3442  CB  HIE X 434       3.130 -10.520  12.322  0.00  0.00           C
ATOM   3443  CG  HIE X 434       1.869 -11.316  11.984  0.00  0.00           C
ATOM   3444  ND1 HIE X 434       1.272 -11.396  10.686  0.00  0.00           N
ATOM   3445  CE1 HIE X 434       0.172 -12.159  10.836  0.00  0.00           C
ATOM   3446  NE2 HIE X 434       0.093 -12.523  12.123  0.00  0.00           N
ATOM   3447  CD2 HIE X 434       1.139 -12.005  12.832  0.00  0.00           C
ATOM   3448  C   HIE X 434       5.644 -10.326  12.553  0.00  0.00           C
ATOM   3449  O   HIE X 434       5.760 -10.225  13.733  0.00  0.00           O
ATOM   3450  N   CYS X 435       6.361  -9.546  11.794  0.00  0.00           N
ATOM   3451  CA  CYS X 435       7.532  -8.631  12.245  0.00  0.00           C
ATOM   3452  CB  CYS X 435       8.824  -9.363  11.958  0.00  0.00           C
ATOM   3453  SG  CYS X 435       8.974 -10.431  13.398  0.00  0.00           S
ATOM   3454  C   CYS X 435       7.528  -7.310  11.469  0.00  0.00           C
ATOM   3455  O   CYS X 435       7.433  -7.278  10.218  0.00  0.00           O
ATOM   3456  N   VAL X 436       7.669  -6.191  12.245  0.00  0.00           N
ATOM   3457  CA  VAL X 436       7.897  -4.834  11.678  0.00  0.00           C
ATOM   3458  CB  VAL X 436       6.625  -4.168  11.139  0.00  0.00           C
ATOM   3459  CG1 VAL X 436       5.481  -4.008  12.108  0.00  0.00           C
ATOM   3460  CG2 VAL X 436       6.838  -2.791  10.572  0.00  0.00           C
ATOM   3461  C   VAL X 436       8.636  -3.778  12.613  0.00  0.00           C
ATOM   3462  O   VAL X 436       8.320  -3.516  13.777  0.00  0.00           O
ATOM   3463  N   GLY X 437       9.643  -3.102  12.067  0.00  0.00           N
ATOM   3464  CA  GLY X 437      10.365  -1.991  12.719  0.00  0.00           C
ATOM   3465  C   GLY X 437       9.662  -0.737  12.519  0.00  0.00           C
ATOM   3466  O   GLY X 437       8.827  -0.493  11.640  0.00  0.00           O
ATOM   3467  N   ILE X 438       9.926   0.226  13.416  0.00  0.00           N
ATOM   3468  CA  ILE X 438       9.216   1.525  13.625  0.00  0.00           C
ATOM   3469  CB  ILE X 438       8.527   1.657  15.068  0.00  0.00           C
ATOM   3470  CG2 ILE X 438       7.452   0.569  15.278  0.00  0.00           C
ATOM   3471  CG1 ILE X 438       9.538   1.894  16.197  0.00  0.00           C
ATOM   3472  CD1 ILE X 438       8.938   2.663  17.351  0.00  0.00           C
ATOM   3473  C   ILE X 438      10.008   2.693  13.250  0.00  0.00           C
ATOM   3474  O   ILE X 438       9.459   3.709  12.928  0.00  0.00           O
ATOM   3475  N   ARG X 439      11.336   2.564  13.062  0.00  0.00           N
ATOM   3476  CA  ARG X 439      12.239   3.728  12.737  0.00  0.00           C
ATOM   3477  CB  ARG X 439      12.919   4.422  13.951  0.00  0.00           C
ATOM   3478  CG  ARG X 439      11.950   5.074  14.943  0.00  0.00           C
ATOM   3479  CD  ARG X 439      11.116   6.168  14.311  0.00  0.00           C
ATOM   3480  NE  ARG X 439      10.308   6.928  15.293  0.00  0.00           N
ATOM   3481  CZ  ARG X 439      10.651   7.963  16.058  0.00  0.00           C
ATOM   3482  NH1 ARG X 439      11.854   8.398  16.044  0.00  0.00           N
ATOM   3483  NH2 ARG X 439       9.817   8.555  16.791  0.00  0.00           N
ATOM   3484  C   ARG X 439      13.160   3.284  11.605  0.00  0.00           C
ATOM   3485  O   ARG X 439      13.562   2.115  11.607  0.00  0.00           O
ATOM   3486  N   VAL X 440      13.597   4.180  10.721  0.00  0.00           N
ATOM   3487  CA  VAL X 440      14.451   3.945   9.596  0.00  0.00           C
ATOM   3488  CB  VAL X 440      13.735   4.198   8.213  0.00  0.00           C
ATOM   3489  CG1 VAL X 440      12.624   3.128   8.024  0.00  0.00           C
ATOM   3490  CG2 VAL X 440      13.123   5.638   8.063  0.00  0.00           C
ATOM   3491  C   VAL X 440      15.694   4.805   9.554  0.00  0.00           C
ATOM   3492  O   VAL X 440      16.510   4.725   8.713  0.00  0.00           O
ATOM   3493  N   SER X 441      15.871   5.677  10.523  0.00  0.00           N
ATOM   3494  CA  SER X 441      16.644   6.909  10.315  0.00  0.00           C
ATOM   3495  CB  SER X 441      16.282   7.979  11.354  0.00  0.00           C
ATOM   3496  OG  SER X 441      16.078   7.449  12.628  0.00  0.00           O
ATOM   3497  C   SER X 441      18.207   6.834  10.258  0.00  0.00           C
ATOM   3498  O   SER X 441      18.831   7.564   9.478  0.00  0.00           O
ATOM   3499  N   ASP X 442      18.750   5.841  10.980  0.00  0.00           N
ATOM   3500  CA  ASP X 442      20.099   5.324  10.780  0.00  0.00           C
ATOM   3501  CB  ASP X 442      20.465   4.431  11.886  0.00  0.00           C
ATOM   3502  CG  ASP X 442      21.986   4.122  11.855  0.00  0.00           C
ATOM   3503  OD1 ASP X 442      22.898   4.893  11.555  0.00  0.00           O
ATOM   3504  OD2 ASP X 442      22.294   2.936  11.980  0.00  0.00           O
ATOM   3505  C   ASP X 442      20.203   4.631   9.413  0.00  0.00           C
ATOM   3506  O   ASP X 442      21.198   4.843   8.769  0.00  0.00           O
ATOM   3507  N   GLN X 443      19.269   3.878   8.899  0.00  0.00           N
ATOM   3508  CA  GLN X 443      19.415   3.206   7.613  0.00  0.00           C
ATOM   3509  CB  GLN X 443      18.489   2.003   7.560  0.00  0.00           C
ATOM   3510  CG  GLN X 443      18.566   1.154   6.258  0.00  0.00           C
ATOM   3511  CD  GLN X 443      19.941   0.800   5.752  0.00  0.00           C
ATOM   3512  OE1 GLN X 443      20.918   0.677   6.495  0.00  0.00           O
ATOM   3513  NE2 GLN X 443      20.065   0.632   4.476  0.00  0.00           N
ATOM   3514  C   GLN X 443      19.372   4.200   6.436  0.00  0.00           C
ATOM   3515  O   GLN X 443      20.233   4.121   5.591  0.00  0.00           O
ATOM   3516  N   LEU X 444      18.488   5.201   6.484  0.00  0.00           N
ATOM   3517  CA  LEU X 444      18.527   6.328   5.595  0.00  0.00           C
ATOM   3518  CB  LEU X 444      17.250   7.249   5.742  0.00  0.00           C
ATOM   3519  CG  LEU X 444      15.863   6.714   5.799  0.00  0.00           C
ATOM   3520  CD1 LEU X 444      14.836   7.835   5.555  0.00  0.00           C
ATOM   3521  CD2 LEU X 444      15.476   5.662   4.790  0.00  0.00           C
ATOM   3522  C   LEU X 444      19.810   7.151   5.635  0.00  0.00           C
ATOM   3523  O   LEU X 444      20.189   7.693   4.643  0.00  0.00           O
ATOM   3524  N   GLU X 445      20.545   7.210   6.784  0.00  0.00           N
ATOM   3525  CA  GLU X 445      21.913   7.799   6.707  0.00  0.00           C
ATOM   3526  CB  GLU X 445      22.266   8.244   8.137  0.00  0.00           C
ATOM   3527  CG  GLU X 445      23.606   8.929   8.172  0.00  0.00           C
ATOM   3528  CD  GLU X 445      23.845   9.543   9.469  0.00  0.00           C
ATOM   3529  OE1 GLU X 445      23.782  10.777   9.540  0.00  0.00           O
ATOM   3530  OE2 GLU X 445      23.991   8.811  10.500  0.00  0.00           O
ATOM   3531  C   GLU X 445      22.917   6.906   5.929  0.00  0.00           C
ATOM   3532  O   GLU X 445      23.744   7.440   5.156  0.00  0.00           O
ATOM   3533  N   ARG X 446      22.683   5.626   5.931  0.00  0.00           N
ATOM   3534  CA  ARG X 446      23.541   4.645   5.256  0.00  0.00           C
ATOM   3535  CB  ARG X 446      23.428   3.312   6.102  0.00  0.00           C
ATOM   3536  CG  ARG X 446      24.667   2.317   5.824  0.00  0.00           C
ATOM   3537  CD  ARG X 446      24.785   1.091   6.848  0.00  0.00           C
ATOM   3538  NE  ARG X 446      24.841   1.439   8.252  0.00  0.00           N
ATOM   3539  CZ  ARG X 446      23.843   1.429   9.135  0.00  0.00           C
ATOM   3540  NH1 ARG X 446      22.587   1.284   8.866  0.00  0.00           N
ATOM   3541  NH2 ARG X 446      24.140   1.657  10.341  0.00  0.00           N
ATOM   3542  C   ARG X 446      23.162   4.418   3.831  0.00  0.00           C
ATOM   3543  O   ARG X 446      24.076   4.152   3.079  0.00  0.00           O
ATOM   3544  N   LEU X 447      21.890   4.546   3.477  0.00  0.00           N
ATOM   3545  CA  LEU X 447      21.531   4.670   2.082  0.00  0.00           C
ATOM   3546  CB  LEU X 447      20.029   4.612   1.963  0.00  0.00           C
ATOM   3547  CG  LEU X 447      19.394   3.234   2.281  0.00  0.00           C
ATOM   3548  CD1 LEU X 447      17.927   3.291   1.976  0.00  0.00           C
ATOM   3549  CD2 LEU X 447      19.948   2.087   1.460  0.00  0.00           C
ATOM   3550  C   LEU X 447      22.013   5.970   1.404  0.00  0.00           C
ATOM   3551  O   LEU X 447      22.592   5.953   0.330  0.00  0.00           O
ATOM   3552  N   LEU X 448      21.890   7.151   2.065  0.00  0.00           N
ATOM   3553  CA  LEU X 448      21.946   8.417   1.407  0.00  0.00           C
ATOM   3554  CB  LEU X 448      20.504   8.987   1.452  0.00  0.00           C
ATOM   3555  CG  LEU X 448      19.286   8.314   0.668  0.00  0.00           C
ATOM   3556  CD1 LEU X 448      18.125   7.881   1.704  0.00  0.00           C
ATOM   3557  CD2 LEU X 448      18.517   9.319  -0.238  0.00  0.00           C
ATOM   3558  C   LEU X 448      23.006   9.326   2.104  0.00  0.00           C
ATOM   3559  O   LEU X 448      24.082   9.649   1.529  0.00  0.00           O
ATOM   3560  N   TRP X 449      22.626   9.938   3.255  0.00  0.00           N
ATOM   3561  CA  TRP X 449      23.127  11.207   3.791  0.00  0.00           C
ATOM   3562  CB  TRP X 449      22.362  11.563   5.075  0.00  0.00           C
ATOM   3563  CG  TRP X 449      20.871  11.411   5.051  0.00  0.00           C
ATOM   3564  CD1 TRP X 449      20.167  10.947   6.093  0.00  0.00           C
ATOM   3565  NE1 TRP X 449      18.797  10.776   5.916  0.00  0.00           N
ATOM   3566  CE2 TRP X 449      18.511  11.299   4.655  0.00  0.00           C
ATOM   3567  CZ2 TRP X 449      17.281  11.379   4.098  0.00  0.00           C
ATOM   3568  CH2 TRP X 449      17.158  11.964   2.855  0.00  0.00           C
ATOM   3569  CZ3 TRP X 449      18.327  12.508   2.256  0.00  0.00           C
ATOM   3570  CE3 TRP X 449      19.582  12.512   2.922  0.00  0.00           C
ATOM   3571  CD2 TRP X 449      19.754  11.808   4.127  0.00  0.00           C
ATOM   3572  C   TRP X 449      24.613  11.367   4.020  0.00  0.00           C
ATOM   3573  O   TRP X 449      25.090  12.521   4.049  0.00  0.00           O
ATOM   3574  N   ARG X 450      25.403  10.248   4.101  0.00  0.00           N
ATOM   3575  CA  ARG X 450      26.893  10.170   4.106  0.00  0.00           C
ATOM   3576  CB  ARG X 450      27.476   9.683   5.407  0.00  0.00           C
ATOM   3577  CG  ARG X 450      26.849  10.231   6.704  0.00  0.00           C
ATOM   3578  CD  ARG X 450      27.382   9.478   7.956  0.00  0.00           C
ATOM   3579  NE  ARG X 450      28.833   9.697   8.189  0.00  0.00           N
ATOM   3580  CZ  ARG X 450      29.432  10.746   8.720  0.00  0.00           C
ATOM   3581  NH1 ARG X 450      30.738  10.701   8.773  0.00  0.00           N
ATOM   3582  NH2 ARG X 450      28.799  11.775   9.233  0.00  0.00           N
ATOM   3583  C   ARG X 450      27.553   9.456   2.949  0.00  0.00           C
ATOM   3584  O   ARG X 450      28.759   9.617   2.656  0.00  0.00           O
ATOM   3585  N   SER X 451      26.812   8.680   2.235  0.00  0.00           N
ATOM   3586  CA  SER X 451      27.118   8.006   0.994  0.00  0.00           C
ATOM   3587  CB  SER X 451      26.108   6.795   0.907  0.00  0.00           C
ATOM   3588  OG  SER X 451      26.293   5.957   1.980  0.00  0.00           O
ATOM   3589  C   SER X 451      27.052   8.938  -0.253  0.00  0.00           C
ATOM   3590  O   SER X 451      27.829   8.611  -1.230  0.00  0.00           O
ATOM   3591  N   ILE X 452      26.142   9.933  -0.287  0.00  0.00           N
ATOM   3592  CA  ILE X 452      25.975  10.875  -1.388  0.00  0.00           C
ATOM   3593  CB  ILE X 452      24.563  10.879  -1.947  0.00  0.00           C
ATOM   3594  CG2 ILE X 452      24.497  11.889  -3.084  0.00  0.00           C
ATOM   3595  CG1 ILE X 452      24.017   9.507  -2.434  0.00  0.00           C
ATOM   3596  CD1 ILE X 452      22.609   9.564  -2.967  0.00  0.00           C
ATOM   3597  C   ILE X 452      26.498  12.240  -0.770  0.00  0.00           C
ATOM   3598  O   ILE X 452      26.056  12.584   0.339  0.00  0.00           O
ATOM   3599  N   PRO X 453      27.181  13.053  -1.528  0.00  0.00           N
ATOM   3600  CD  PRO X 453      27.829  12.705  -2.743  0.00  0.00           C
ATOM   3601  CG  PRO X 453      29.181  13.526  -2.848  0.00  0.00           C
ATOM   3602  CB  PRO X 453      28.727  14.739  -2.104  0.00  0.00           C
ATOM   3603  CA  PRO X 453      27.666  14.350  -1.083  0.00  0.00           C
ATOM   3604  C   PRO X 453      26.635  15.466  -0.886  0.00  0.00           C
ATOM   3605  O   PRO X 453      26.826  16.244   0.103  0.00  0.00           O
ATOM   3606  N   HIE X 454      25.670  15.628  -1.797  0.00  0.00           N
ATOM   3607  CA  HIE X 454      24.573  16.574  -1.668  0.00  0.00           C
ATOM   3608  CB  HIE X 454      25.151  17.917  -2.107  0.00  0.00           C
ATOM   3609  CG  HIE X 454      25.854  17.814  -3.437  0.00  0.00           C
ATOM   3610  ND1 HIE X 454      27.273  17.701  -3.672  0.00  0.00           N
ATOM   3611  CE1 HIE X 454      27.418  17.826  -4.984  0.00  0.00           C
ATOM   3612  NE2 HIE X 454      26.237  17.982  -5.615  0.00  0.00           N
ATOM   3613  CD2 HIE X 454      25.208  17.967  -4.665  0.00  0.00           C
ATOM   3614  C   HIE X 454      23.304  16.120  -2.398  0.00  0.00           C
ATOM   3615  O   HIE X 454      23.439  15.581  -3.528  0.00  0.00           O
ATOM   3616  N   ILE X 455      22.149  16.465  -1.836  0.00  0.00           N
ATOM   3617  CA  ILE X 455      20.788  16.106  -2.260  0.00  0.00           C
ATOM   3618  CB  ILE X 455      20.243  14.784  -1.512  0.00  0.00           C
ATOM   3619  CG2 ILE X 455      18.839  14.388  -2.120  0.00  0.00           C
ATOM   3620  CG1 ILE X 455      21.357  13.594  -1.598  0.00  0.00           C
ATOM   3621  CD1 ILE X 455      20.983  12.351  -0.726  0.00  0.00           C
ATOM   3622  C   ILE X 455      19.766  17.211  -2.043  0.00  0.00           C
ATOM   3623  O   ILE X 455      19.801  17.852  -0.971  0.00  0.00           O
ATOM   3624  N   ILE X 456      18.803  17.444  -2.934  0.00  0.00           N
ATOM   3625  CA  ILE X 456      17.660  18.319  -2.658  0.00  0.00           C
ATOM   3626  CB  ILE X 456      17.267  19.209  -3.909  0.00  0.00           C
ATOM   3627  CG2 ILE X 456      15.960  20.028  -3.722  0.00  0.00           C
ATOM   3628  CG1 ILE X 456      18.408  20.218  -4.210  0.00  0.00           C
ATOM   3629  CD1 ILE X 456      19.338  19.592  -5.189  0.00  0.00           C
ATOM   3630  C   ILE X 456      16.510  17.485  -2.186  0.00  0.00           C
ATOM   3631  O   ILE X 456      16.214  16.489  -2.875  0.00  0.00           O
ATOM   3632  N   VAL X 457      15.605  17.855  -1.272  0.00  0.00           N
ATOM   3633  CA  VAL X 457      14.383  17.196  -0.774  0.00  0.00           C
ATOM   3634  CB  VAL X 457      14.627  16.589   0.588  0.00  0.00           C
ATOM   3635  CG1 VAL X 457      13.568  15.622   1.109  0.00  0.00           C
ATOM   3636  CG2 VAL X 457      15.934  15.721   0.526  0.00  0.00           C
ATOM   3637  C   VAL X 457      13.303  18.165  -0.745  0.00  0.00           C
ATOM   3638  O   VAL X 457      13.426  19.223  -0.164  0.00  0.00           O
ATOM   3639  N   THR X 458      12.153  17.908  -1.414  0.00  0.00           N
ATOM   3640  CA  THR X 458      11.060  18.884  -1.495  0.00  0.00           C
ATOM   3641  CB  THR X 458      11.235  19.803  -2.748  0.00  0.00           C
ATOM   3642  CG2 THR X 458      11.089  19.185  -4.123  0.00  0.00           C
ATOM   3643  OG1 THR X 458      10.411  20.941  -2.591  0.00  0.00           O
ATOM   3644  C   THR X 458       9.682  18.254  -1.515  0.00  0.00           C
ATOM   3645  O   THR X 458       9.624  17.004  -1.770  0.00  0.00           O
ATOM   3646  N   SER X 459       8.652  18.969  -1.085  0.00  0.00           N
ATOM   3647  CA  SER X 459       7.238  18.718  -1.447  0.00  0.00           C
ATOM   3648  CB  SER X 459       6.698  17.488  -0.744  0.00  0.00           C
ATOM   3649  OG  SER X 459       5.439  17.314  -1.199  0.00  0.00           O
ATOM   3650  C   SER X 459       6.472  20.047  -1.267  0.00  0.00           C
ATOM   3651  O   SER X 459       7.004  21.024  -0.673  0.00  0.00           O
ATOM   3652  N   ALA X 460       5.222  20.056  -1.769  0.00  0.00           N
ATOM   3653  CA  ALA X 460       4.272  21.175  -1.518  0.00  0.00           C
ATOM   3654  CB  ALA X 460       3.036  20.878  -2.282  0.00  0.00           C
ATOM   3655  C   ALA X 460       3.969  21.465   0.002  0.00  0.00           C
ATOM   3656  O   ALA X 460       3.698  22.577   0.365  0.00  0.00           O
ATOM   3657  N   THR X 461       4.355  20.460   0.834  0.00  0.00           N
ATOM   3658  CA  THR X 461       4.407  20.462   2.325  0.00  0.00           C
ATOM   3659  CB  THR X 461       3.124  19.877   2.948  0.00  0.00           C
ATOM   3660  CG2 THR X 461       3.216  20.160   4.425  0.00  0.00           C
ATOM   3661  OG1 THR X 461       1.998  20.575   2.456  0.00  0.00           O
ATOM   3662  C   THR X 461       5.555  19.530   2.735  0.00  0.00           C
ATOM   3663  O   THR X 461       5.584  18.371   2.235  0.00  0.00           O
ATOM   3664  N   LEU X 462       6.469  19.960   3.633  0.00  0.00           N
ATOM   3665  CA  LEU X 462       7.376  19.070   4.403  0.00  0.00           C
ATOM   3666  CB  LEU X 462       8.872  19.260   3.986  0.00  0.00           C
ATOM   3667  CG  LEU X 462       9.148  18.806   2.568  0.00  0.00           C
ATOM   3668  CD1 LEU X 462      10.580  19.091   2.217  0.00  0.00           C
ATOM   3669  CD2 LEU X 462       8.981  17.287   2.292  0.00  0.00           C
ATOM   3670  C   LEU X 462       7.266  19.315   5.915  0.00  0.00           C
ATOM   3671  O   LEU X 462       7.601  18.384   6.690  0.00  0.00           O
ATOM   3672  N   ARG X 463       6.834  20.466   6.360  0.00  0.00           N
ATOM   3673  CA  ARG X 463       6.719  20.899   7.774  0.00  0.00           C
ATOM   3674  CB  ARG X 463       6.720  22.425   7.853  0.00  0.00           C
ATOM   3675  CG  ARG X 463       8.057  22.980   7.398  0.00  0.00           C
ATOM   3676  CD  ARG X 463       8.102  24.511   7.773  0.00  0.00           C
ATOM   3677  NE  ARG X 463       7.332  25.305   6.900  0.00  0.00           N
ATOM   3678  CZ  ARG X 463       6.856  26.529   7.142  0.00  0.00           C
ATOM   3679  NH1 ARG X 463       7.202  27.257   8.177  0.00  0.00           N
ATOM   3680  NH2 ARG X 463       6.107  27.080   6.269  0.00  0.00           N
ATOM   3681  C   ARG X 463       5.364  20.653   8.324  0.00  0.00           C
ATOM   3682  O   ARG X 463       4.402  20.423   7.601  0.00  0.00           O
ATOM   3683  N   SER X 464       5.291  20.756   9.642  0.00  0.00           N
ATOM   3684  CA  SER X 464       4.127  20.639  10.534  0.00  0.00           C
ATOM   3685  CB  SER X 464       3.824  19.141  10.853  0.00  0.00           C
ATOM   3686  OG  SER X 464       4.985  18.551  11.432  0.00  0.00           O
ATOM   3687  C   SER X 464       4.358  21.489  11.737  0.00  0.00           C
ATOM   3688  O   SER X 464       5.442  21.553  12.301  0.00  0.00           O
ATOM   3689  N   LEU X 465       3.314  22.128  12.178  0.00  0.00           N
ATOM   3690  CA  LEU X 465       3.377  22.978  13.355  0.00  0.00           C
ATOM   3691  CB  LEU X 465       3.532  22.225  14.662  0.00  0.00           C
ATOM   3692  CG  LEU X 465       2.574  21.011  14.864  0.00  0.00           C
ATOM   3693  CD1 LEU X 465       3.067  20.205  16.076  0.00  0.00           C
ATOM   3694  CD2 LEU X 465       1.100  21.248  15.225  0.00  0.00           C
ATOM   3695  C   LEU X 465       4.337  24.167  13.234  0.00  0.00           C
ATOM   3696  O   LEU X 465       5.083  24.431  14.171  0.00  0.00           O
ATOM   3697  N   ASN X 466       4.455  24.800  12.071  0.00  0.00           N
ATOM   3698  CA  ASN X 466       5.557  25.744  11.663  0.00  0.00           C
ATOM   3699  CB  ASN X 466       5.572  27.045  12.519  0.00  0.00           C
ATOM   3700  CG  ASN X 466       4.172  27.786  12.552  0.00  0.00           C
ATOM   3701  OD1 ASN X 466       3.439  27.771  13.496  0.00  0.00           O
ATOM   3702  ND2 ASN X 466       3.729  28.200  11.419  0.00  0.00           N
ATOM   3703  C   ASN X 466       7.015  25.225  11.616  0.00  0.00           C
ATOM   3704  O   ASN X 466       7.969  26.037  11.466  0.00  0.00           O
ATOM   3705  N   SER X 467       7.257  23.915  11.644  0.00  0.00           N
ATOM   3706  CA  SER X 467       8.590  23.361  11.932  0.00  0.00           C
ATOM   3707  CB  SER X 467       8.665  23.157  13.464  0.00  0.00           C
ATOM   3708  OG  SER X 467       7.862  21.996  13.662  0.00  0.00           O
ATOM   3709  C   SER X 467       8.951  22.102  11.096  0.00  0.00           C
ATOM   3710  O   SER X 467       8.052  21.338  10.719  0.00  0.00           O
ATOM   3711  N   PHE X 468      10.254  21.815  10.971  0.00  0.00           N
ATOM   3712  CA  PHE X 468      10.775  20.636  10.229  0.00  0.00           C
ATOM   3713  CB  PHE X 468      11.966  21.033   9.411  0.00  0.00           C
ATOM   3714  CG  PHE X 468      11.761  21.754   8.120  0.00  0.00           C
ATOM   3715  CD1 PHE X 468      11.175  21.077   7.055  0.00  0.00           C
ATOM   3716  CE1 PHE X 468      11.006  21.840   5.856  0.00  0.00           C
ATOM   3717  CZ  PHE X 468      11.187  23.180   5.835  0.00  0.00           C
ATOM   3718  CE2 PHE X 468      11.776  23.832   6.956  0.00  0.00           C
ATOM   3719  CD2 PHE X 468      12.009  23.142   8.087  0.00  0.00           C
ATOM   3720  C   PHE X 468      11.016  19.380  11.154  0.00  0.00           C
ATOM   3721  O   PHE X 468      11.454  18.379  10.660  0.00  0.00           O
ATOM   3722  N   SER X 469      10.651  19.408  12.407  0.00  0.00           N
ATOM   3723  CA  SER X 469      11.212  18.532  13.428  0.00  0.00           C
ATOM   3724  CB  SER X 469      10.722  18.948  14.821  0.00  0.00           C
ATOM   3725  OG  SER X 469      10.752  20.311  14.914  0.00  0.00           O
ATOM   3726  C   SER X 469      10.775  17.066  13.349  0.00  0.00           C
ATOM   3727  O   SER X 469      11.598  16.225  13.558  0.00  0.00           O
ATOM   3728  N   ARG X 470       9.532  16.707  13.021  0.00  0.00           N
ATOM   3729  CA  ARG X 470       9.070  15.307  12.998  0.00  0.00           C
ATOM   3730  CB  ARG X 470       7.507  15.207  13.007  0.00  0.00           C
ATOM   3731  CG  ARG X 470       6.923  13.825  12.882  0.00  0.00           C
ATOM   3732  CD  ARG X 470       7.417  12.791  13.798  0.00  0.00           C
ATOM   3733  NE  ARG X 470       7.047  11.381  13.778  0.00  0.00           N
ATOM   3734  CZ  ARG X 470       7.166  10.475  14.741  0.00  0.00           C
ATOM   3735  NH1 ARG X 470       7.708  10.786  15.916  0.00  0.00           N
ATOM   3736  NH2 ARG X 470       6.757   9.263  14.639  0.00  0.00           N
ATOM   3737  C   ARG X 470       9.688  14.677  11.707  0.00  0.00           C
ATOM   3738  O   ARG X 470      10.299  13.607  11.795  0.00  0.00           O
ATOM   3739  N   LEU X 471       9.706  15.343  10.547  0.00  0.00           N
ATOM   3740  CA  LEU X 471      10.431  14.831   9.346  0.00  0.00           C
ATOM   3741  CB  LEU X 471      10.011  15.584   8.045  0.00  0.00           C
ATOM   3742  CG  LEU X 471      10.888  15.377   6.774  0.00  0.00           C
ATOM   3743  CD1 LEU X 471      10.801  13.943   6.288  0.00  0.00           C
ATOM   3744  CD2 LEU X 471      10.625  16.356   5.647  0.00  0.00           C
ATOM   3745  C   LEU X 471      11.988  14.893   9.567  0.00  0.00           C
ATOM   3746  O   LEU X 471      12.653  13.989   9.095  0.00  0.00           O
ATOM   3747  N   GLN X 472      12.540  15.771  10.358  0.00  0.00           N
ATOM   3748  CA  GLN X 472      13.920  15.731  10.692  0.00  0.00           C
ATOM   3749  CB  GLN X 472      14.464  16.997  11.455  0.00  0.00           C
ATOM   3750  CG  GLN X 472      14.581  18.231  10.453  0.00  0.00           C
ATOM   3751  CD  GLN X 472      14.699  19.637  11.154  0.00  0.00           C
ATOM   3752  OE1 GLN X 472      14.170  19.835  12.262  0.00  0.00           O
ATOM   3753  NE2 GLN X 472      15.383  20.575  10.599  0.00  0.00           N
ATOM   3754  C   GLN X 472      14.236  14.541  11.612  0.00  0.00           C
ATOM   3755  O   GLN X 472      15.266  13.910  11.379  0.00  0.00           O
ATOM   3756  N   GLU X 473      13.417  14.188  12.611  0.00  0.00           N
ATOM   3757  CA  GLU X 473      13.578  12.938  13.379  0.00  0.00           C
ATOM   3758  CB  GLU X 473      12.635  12.845  14.600  0.00  0.00           C
ATOM   3759  CG  GLU X 473      13.024  11.704  15.556  0.00  0.00           C
ATOM   3760  CD  GLU X 473      12.101  11.896  16.792  0.00  0.00           C
ATOM   3761  OE1 GLU X 473      11.583  10.843  17.219  0.00  0.00           O
ATOM   3762  OE2 GLU X 473      11.894  13.006  17.378  0.00  0.00           O
ATOM   3763  C   GLU X 473      13.473  11.657  12.543  0.00  0.00           C
ATOM   3764  O   GLU X 473      14.357  10.822  12.454  0.00  0.00           O
ATOM   3765  N   MET X 474      12.385  11.476  11.842  0.00  0.00           N
ATOM   3766  CA  MET X 474      12.051  10.324  11.039  0.00  0.00           C
ATOM   3767  CB  MET X 474      10.556  10.470  10.583  0.00  0.00           C
ATOM   3768  CG  MET X 474       9.485  10.277  11.710  0.00  0.00           C
ATOM   3769  SD  MET X 474       9.683   8.757  12.675  0.00  0.00           S
ATOM   3770  CE  MET X 474       9.407   7.486  11.392  0.00  0.00           C
ATOM   3771  C   MET X 474      12.990  10.075   9.869  0.00  0.00           C
ATOM   3772  O   MET X 474      13.150   8.859   9.463  0.00  0.00           O
ATOM   3773  N   SER X 475      13.575  11.142   9.305  0.00  0.00           N
ATOM   3774  CA  SER X 475      14.298  10.972   8.032  0.00  0.00           C
ATOM   3775  CB  SER X 475      14.138  12.154   7.169  0.00  0.00           C
ATOM   3776  OG  SER X 475      14.801  13.349   7.719  0.00  0.00           O
ATOM   3777  C   SER X 475      15.818  10.781   8.257  0.00  0.00           C
ATOM   3778  O   SER X 475      16.485  10.020   7.510  0.00  0.00           O
ATOM   3779  N   GLY X 476      16.367  11.265   9.344  0.00  0.00           N
ATOM   3780  CA  GLY X 476      17.782  10.929   9.689  0.00  0.00           C
ATOM   3781  C   GLY X 476      18.710  12.128   9.336  0.00  0.00           C
ATOM   3782  O   GLY X 476      19.886  12.162   9.722  0.00  0.00           O
ATOM   3783  N   LEU X 477      18.179  13.112   8.576  0.00  0.00           N
ATOM   3784  CA  LEU X 477      18.837  14.433   8.397  0.00  0.00           C
ATOM   3785  CB  LEU X 477      17.885  15.260   7.558  0.00  0.00           C
ATOM   3786  CG  LEU X 477      17.689  14.814   6.112  0.00  0.00           C
ATOM   3787  CD1 LEU X 477      16.520  15.633   5.462  0.00  0.00           C
ATOM   3788  CD2 LEU X 477      18.939  15.087   5.303  0.00  0.00           C
ATOM   3789  C   LEU X 477      19.365  15.081   9.717  0.00  0.00           C
ATOM   3790  O   LEU X 477      18.718  14.880  10.692  0.00  0.00           O
ATOM   3791  N   LYS X 478      20.497  15.855   9.652  0.00  0.00           N
ATOM   3792  CA  LYS X 478      21.275  16.454  10.673  0.00  0.00           C
ATOM   3793  CB  LYS X 478      22.403  15.480  10.946  0.00  0.00           C
ATOM   3794  CG  LYS X 478      21.926  14.185  11.649  0.00  0.00           C
ATOM   3795  CD  LYS X 478      23.013  13.138  11.859  0.00  0.00           C
ATOM   3796  CE  LYS X 478      22.426  11.892  12.640  0.00  0.00           C
ATOM   3797  NZ  LYS X 478      23.199  10.710  12.466  0.00  0.00           N
ATOM   3798  C   LYS X 478      21.753  17.850  10.203  0.00  0.00           C
ATOM   3799  O   LYS X 478      22.707  18.005   9.450  0.00  0.00           O
ATOM   3800  N   GLU X 479      21.143  18.848  10.833  0.00  0.00           N
ATOM   3801  CA  GLU X 479      21.501  20.209  10.681  0.00  0.00           C
ATOM   3802  CB  GLU X 479      20.427  21.097  11.418  0.00  0.00           C
ATOM   3803  CG  GLU X 479      20.683  22.590  11.437  0.00  0.00           C
ATOM   3804  CD  GLU X 479      19.550  23.504  11.959  0.00  0.00           C
ATOM   3805  OE1 GLU X 479      19.389  24.593  11.355  0.00  0.00           O
ATOM   3806  OE2 GLU X 479      18.869  23.138  12.945  0.00  0.00           O
ATOM   3807  C   GLU X 479      22.899  20.520  11.244  0.00  0.00           C
ATOM   3808  O   GLU X 479      23.542  21.409  10.695  0.00  0.00           O
ATOM   3809  N   LYS X 480      23.285  19.825  12.328  0.00  0.00           N
ATOM   3810  CA  LYS X 480      24.684  19.819  12.849  0.00  0.00           C
ATOM   3811  CB  LYS X 480      24.686  19.368  14.298  0.00  0.00           C
ATOM   3812  CG  LYS X 480      26.017  19.529  15.005  0.00  0.00           C
ATOM   3813  CD  LYS X 480      25.878  19.373  16.534  0.00  0.00           C
ATOM   3814  CE  LYS X 480      27.151  19.421  17.355  0.00  0.00           C
ATOM   3815  NZ  LYS X 480      27.968  18.200  17.131  0.00  0.00           N
ATOM   3816  C   LYS X 480      25.699  19.201  11.932  0.00  0.00           C
ATOM   3817  O   LYS X 480      26.907  19.250  12.110  0.00  0.00           O
ATOM   3818  N   ALA X 481      25.261  18.372  11.001  0.00  0.00           N
ATOM   3819  CA  ALA X 481      26.117  17.646  10.059  0.00  0.00           C
ATOM   3820  CB  ALA X 481      25.507  16.281   9.754  0.00  0.00           C
ATOM   3821  C   ALA X 481      26.330  18.451   8.722  0.00  0.00           C
ATOM   3822  O   ALA X 481      27.405  18.279   8.120  0.00  0.00           O
ATOM   3823  N   GLY X 482      25.364  19.259   8.371  0.00  0.00           N
ATOM   3824  CA  GLY X 482      25.422  20.396   7.477  0.00  0.00           C
ATOM   3825  C   GLY X 482      24.208  20.659   6.600  0.00  0.00           C
ATOM   3826  O   GLY X 482      24.257  21.336   5.564  0.00  0.00           O
ATOM   3827  N   ASP X 483      23.071  20.069   7.039  0.00  0.00           N
ATOM   3828  CA  ASP X 483      21.874  20.247   6.208  0.00  0.00           C
ATOM   3829  CB  ASP X 483      20.894  19.006   6.527  0.00  0.00           C
ATOM   3830  CG  ASP X 483      21.496  17.681   6.269  0.00  0.00           C
ATOM   3831  OD1 ASP X 483      22.478  17.597   5.520  0.00  0.00           O
ATOM   3832  OD2 ASP X 483      21.136  16.749   6.951  0.00  0.00           O
ATOM   3833  C   ASP X 483      21.180  21.576   6.311  0.00  0.00           C
ATOM   3834  O   ASP X 483      21.135  22.147   7.384  0.00  0.00           O
ATOM   3835  N   ARG X 484      20.548  22.010   5.257  0.00  0.00           N
ATOM   3836  CA  ARG X 484      19.740  23.206   5.199  0.00  0.00           C
ATOM   3837  CB  ARG X 484      20.247  24.244   4.190  0.00  0.00           C
ATOM   3838  CG  ARG X 484      19.918  25.728   4.632  0.00  0.00           C
ATOM   3839  CD  ARG X 484      20.597  26.726   3.755  0.00  0.00           C
ATOM   3840  NE  ARG X 484      19.742  27.848   3.290  0.00  0.00           N
ATOM   3841  CZ  ARG X 484      19.606  28.290   2.058  0.00  0.00           C
ATOM   3842  NH1 ARG X 484      20.193  27.822   1.069  0.00  0.00           N
ATOM   3843  NH2 ARG X 484      18.806  29.296   1.796  0.00  0.00           N
ATOM   3844  C   ARG X 484      18.244  22.881   5.065  0.00  0.00           C
ATOM   3845  O   ARG X 484      17.828  21.911   4.430  0.00  0.00           O
ATOM   3846  N   PHE X 485      17.487  23.683   5.834  0.00  0.00           N
ATOM   3847  CA  PHE X 485      16.032  23.484   5.986  0.00  0.00           C
ATOM   3848  CB  PHE X 485      15.673  22.987   7.370  0.00  0.00           C
ATOM   3849  CG  PHE X 485      16.103  21.582   7.656  0.00  0.00           C
ATOM   3850  CD1 PHE X 485      15.171  20.505   7.467  0.00  0.00           C
ATOM   3851  CE1 PHE X 485      15.658  19.231   7.650  0.00  0.00           C
ATOM   3852  CZ  PHE X 485      16.943  18.962   8.137  0.00  0.00           C
ATOM   3853  CE2 PHE X 485      17.829  20.036   8.470  0.00  0.00           C
ATOM   3854  CD2 PHE X 485      17.350  21.341   8.097  0.00  0.00           C
ATOM   3855  C   PHE X 485      15.318  24.766   5.681  0.00  0.00           C
ATOM   3856  O   PHE X 485      15.502  25.728   6.414  0.00  0.00           O
ATOM   3857  N   VAL X 486      14.534  24.857   4.624  0.00  0.00           N
ATOM   3858  CA  VAL X 486      14.017  26.126   4.100  0.00  0.00           C
ATOM   3859  CB  VAL X 486      14.797  26.359   2.775  0.00  0.00           C
ATOM   3860  CG1 VAL X 486      14.236  27.663   2.181  0.00  0.00           C
ATOM   3861  CG2 VAL X 486      16.271  26.457   2.869  0.00  0.00           C
ATOM   3862  C   VAL X 486      12.434  25.991   3.830  0.00  0.00           C
ATOM   3863  O   VAL X 486      12.008  24.967   3.394  0.00  0.00           O
ATOM   3864  N   ALA X 487      11.656  27.067   4.048  0.00  0.00           N
ATOM   3865  CA  ALA X 487      10.245  27.137   3.778  0.00  0.00           C
ATOM   3866  CB  ALA X 487       9.542  26.999   5.141  0.00  0.00           C
ATOM   3867  C   ALA X 487       9.951  28.503   3.048  0.00  0.00           C
ATOM   3868  O   ALA X 487      10.382  29.531   3.478  0.00  0.00           O
ATOM   3869  N   LEU X 488       9.157  28.331   2.003  0.00  0.00           N
ATOM   3870  CA  LEU X 488       8.604  29.380   1.193  0.00  0.00           C
ATOM   3871  CB  LEU X 488       8.919  29.056  -0.231  0.00  0.00           C
ATOM   3872  CG  LEU X 488      10.450  28.936  -0.505  0.00  0.00           C
ATOM   3873  CD1 LEU X 488      10.502  28.147  -1.840  0.00  0.00           C
ATOM   3874  CD2 LEU X 488      11.267  30.219  -0.426  0.00  0.00           C
ATOM   3875  C   LEU X 488       7.117  29.414   1.513  0.00  0.00           C
ATOM   3876  O   LEU X 488       6.475  28.358   1.527  0.00  0.00           O
ATOM   3877  N   ASP X 489       6.485  30.567   1.440  0.00  0.00           N
ATOM   3878  CA  ASP X 489       5.069  30.740   1.524  0.00  0.00           C
ATOM   3879  CB  ASP X 489       4.677  31.992   2.322  0.00  0.00           C
ATOM   3880  CG  ASP X 489       5.236  31.750   3.777  0.00  0.00           C
ATOM   3881  OD1 ASP X 489       5.673  32.793   4.280  0.00  0.00           O
ATOM   3882  OD2 ASP X 489       5.179  30.592   4.348  0.00  0.00           O
ATOM   3883  C   ASP X 489       4.390  30.862   0.105  0.00  0.00           C
ATOM   3884  O   ASP X 489       4.827  31.667  -0.721  0.00  0.00           O
ATOM   3885  N   SER X 490       3.249  30.176  -0.139  0.00  0.00           N
ATOM   3886  CA  SER X 490       2.450  30.299  -1.355  0.00  0.00           C
ATOM   3887  CB  SER X 490       1.121  29.640  -1.165  0.00  0.00           C
ATOM   3888  OG  SER X 490       0.401  29.676  -2.352  0.00  0.00           O
ATOM   3889  C   SER X 490       2.263  31.779  -1.800  0.00  0.00           C
ATOM   3890  O   SER X 490       1.861  32.674  -0.988  0.00  0.00           O
ATOM   3891  N   PRO X 491       2.376  32.117  -3.104  0.00  0.00           N
ATOM   3892  CD  PRO X 491       2.712  31.075  -4.134  0.00  0.00           C
ATOM   3893  CG  PRO X 491       2.605  31.838  -5.475  0.00  0.00           C
ATOM   3894  CB  PRO X 491       2.704  33.325  -5.136  0.00  0.00           C
ATOM   3895  CA  PRO X 491       2.113  33.444  -3.688  0.00  0.00           C
ATOM   3896  C   PRO X 491       0.629  33.805  -3.717  0.00  0.00           C
ATOM   3897  O   PRO X 491       0.328  34.902  -4.118  0.00  0.00           O
ATOM   3898  N   PHE X 492      -0.288  32.909  -3.229  0.00  0.00           N
ATOM   3899  CA  PHE X 492      -1.734  33.142  -3.363  0.00  0.00           C
ATOM   3900  CB  PHE X 492      -2.405  31.710  -3.618  0.00  0.00           C
ATOM   3901  CG  PHE X 492      -1.933  30.809  -4.842  0.00  0.00           C
ATOM   3902  CD1 PHE X 492      -1.426  31.313  -6.027  0.00  0.00           C
ATOM   3903  CE1 PHE X 492      -1.067  30.434  -7.091  0.00  0.00           C
ATOM   3904  CZ  PHE X 492      -1.115  29.073  -6.897  0.00  0.00           C
ATOM   3905  CE2 PHE X 492      -1.475  28.532  -5.689  0.00  0.00           C
ATOM   3906  CD2 PHE X 492      -1.859  29.422  -4.655  0.00  0.00           C
ATOM   3907  C   PHE X 492      -2.345  33.970  -2.190  0.00  0.00           C
ATOM   3908  O   PHE X 492      -1.869  33.902  -1.020  0.00  0.00           O
ATOM   3909  N   ASN X 493      -3.470  34.597  -2.521  0.00  0.00           N
ATOM   3910  CA  ASN X 493      -4.152  35.520  -1.660  0.00  0.00           C
ATOM   3911  CB  ASN X 493      -4.803  36.669  -2.568  0.00  0.00           C
ATOM   3912  CG  ASN X 493      -5.329  37.841  -1.681  0.00  0.00           C
ATOM   3913  OD1 ASN X 493      -4.861  38.123  -0.637  0.00  0.00           O
ATOM   3914  ND2 ASN X 493      -6.191  38.689  -2.213  0.00  0.00           N
ATOM   3915  C   ASN X 493      -5.115  34.748  -0.744  0.00  0.00           C
ATOM   3916  O   ASN X 493      -6.363  34.927  -0.836  0.00  0.00           O
ATOM   3917  N   HIE X 494      -4.561  33.759   0.055  0.00  0.00           N
ATOM   3918  CA  HIE X 494      -5.451  32.817   0.772  0.00  0.00           C
ATOM   3919  CB  HIE X 494      -4.787  31.644   1.491  0.00  0.00           C
ATOM   3920  CG  HIE X 494      -4.009  30.565   0.801  0.00  0.00           C
ATOM   3921  ND1 HIE X 494      -2.877  30.737   0.114  0.00  0.00           N
ATOM   3922  CE1 HIE X 494      -2.421  29.519  -0.134  0.00  0.00           C
ATOM   3923  NE2 HIE X 494      -3.178  28.606   0.479  0.00  0.00           N
ATOM   3924  CD2 HIE X 494      -4.223  29.260   1.086  0.00  0.00           C
ATOM   3925  C   HIE X 494      -6.519  33.439   1.708  0.00  0.00           C
ATOM   3926  O   HIE X 494      -7.599  32.906   1.840  0.00  0.00           O
ATOM   3927  N   CYS X 495      -6.234  34.594   2.348  0.00  0.00           N
ATOM   3928  CA  CYS X 495      -7.121  35.330   3.160  0.00  0.00           C
ATOM   3929  CB  CYS X 495      -6.375  36.382   4.039  0.00  0.00           C
ATOM   3930  SG  CYS X 495      -5.549  37.535   3.005  0.00  0.00           S
ATOM   3931  C   CYS X 495      -8.312  35.965   2.419  0.00  0.00           C
ATOM   3932  O   CYS X 495      -9.345  36.115   3.059  0.00  0.00           O
ATOM   3933  N   GLU X 496      -8.303  36.232   1.105  0.00  0.00           N
ATOM   3934  CA  GLU X 496      -9.501  36.765   0.434  0.00  0.00           C
ATOM   3935  CB  GLU X 496      -9.172  37.980  -0.414  0.00  0.00           C
ATOM   3936  CG  GLU X 496      -8.359  39.046   0.384  0.00  0.00           C
ATOM   3937  CD  GLU X 496      -8.853  39.318   1.842  0.00  0.00           C
ATOM   3938  OE1 GLU X 496      -7.925  39.434   2.716  0.00  0.00           O
ATOM   3939  OE2 GLU X 496     -10.095  39.456   2.054  0.00  0.00           O
ATOM   3940  C   GLU X 496     -10.126  35.725  -0.543  0.00  0.00           C
ATOM   3941  O   GLU X 496     -11.357  35.590  -0.714  0.00  0.00           O
ATOM   3942  N   GLN X 497      -9.278  34.852  -1.074  0.00  0.00           N
ATOM   3943  CA  GLN X 497      -9.732  33.823  -1.954  0.00  0.00           C
ATOM   3944  CB  GLN X 497      -8.433  33.160  -2.501  0.00  0.00           C
ATOM   3945  CG  GLN X 497      -7.842  34.038  -3.553  0.00  0.00           C
ATOM   3946  CD  GLN X 497      -6.836  33.215  -4.369  0.00  0.00           C
ATOM   3947  OE1 GLN X 497      -5.605  33.390  -4.223  0.00  0.00           O
ATOM   3948  NE2 GLN X 497      -7.174  32.312  -5.298  0.00  0.00           N
ATOM   3949  C   GLN X 497     -10.654  32.767  -1.263  0.00  0.00           C
ATOM   3950  O   GLN X 497     -11.341  32.043  -1.880  0.00  0.00           O
ATOM   3951  N   GLY X 498     -10.554  32.673   0.058  0.00  0.00           N
ATOM   3952  CA  GLY X 498     -11.285  31.690   0.866  0.00  0.00           C
ATOM   3953  C   GLY X 498     -11.363  31.942   2.367  0.00  0.00           C
ATOM   3954  O   GLY X 498     -10.774  32.937   2.818  0.00  0.00           O
ATOM   3955  N   LYS X 499     -11.956  30.989   3.138  0.00  0.00           N
ATOM   3956  CA  LYS X 499     -12.003  31.052   4.619  0.00  0.00           C
ATOM   3957  CB  LYS X 499     -13.195  31.953   5.013  0.00  0.00           C
ATOM   3958  CG  LYS X 499     -14.452  31.617   4.155  0.00  0.00           C
ATOM   3959  CD  LYS X 499     -15.712  32.250   4.848  0.00  0.00           C
ATOM   3960  CE  LYS X 499     -16.996  31.934   4.086  0.00  0.00           C
ATOM   3961  NZ  LYS X 499     -16.932  32.577   2.692  0.00  0.00           N
ATOM   3962  C   LYS X 499     -12.147  29.683   5.161  0.00  0.00           C
ATOM   3963  O   LYS X 499     -12.817  28.823   4.586  0.00  0.00           O
ATOM   3964  N   ILE X 500     -11.704  29.516   6.424  0.00  0.00           N
ATOM   3965  CA  ILE X 500     -12.064  28.380   7.194  0.00  0.00           C
ATOM   3966  CB  ILE X 500     -10.930  28.004   8.173  0.00  0.00           C
ATOM   3967  CG2 ILE X 500     -11.328  26.877   9.123  0.00  0.00           C
ATOM   3968  CG1 ILE X 500      -9.584  27.679   7.525  0.00  0.00           C
ATOM   3969  CD1 ILE X 500      -8.398  27.954   8.447  0.00  0.00           C
ATOM   3970  C   ILE X 500     -13.432  28.591   7.881  0.00  0.00           C
ATOM   3971  O   ILE X 500     -13.906  29.714   8.219  0.00  0.00           O
ATOM   3972  N   VAL X 501     -14.247  27.481   7.945  0.00  0.00           N
ATOM   3973  CA  VAL X 501     -15.624  27.579   8.363  0.00  0.00           C
ATOM   3974  CB  VAL X 501     -16.483  27.369   7.065  0.00  0.00           C
ATOM   3975  CG1 VAL X 501     -17.961  27.463   7.384  0.00  0.00           C
ATOM   3976  CG2 VAL X 501     -16.169  28.402   5.981  0.00  0.00           C
ATOM   3977  C   VAL X 501     -15.823  26.443   9.437  0.00  0.00           C
ATOM   3978  O   VAL X 501     -15.611  25.280   9.161  0.00  0.00           O
ATOM   3979  N   ILE X 502     -16.291  26.856  10.637  0.00  0.00           N
ATOM   3980  CA  ILE X 502     -16.505  25.944  11.745  0.00  0.00           C
ATOM   3981  CB  ILE X 502     -15.438  26.127  12.736  0.00  0.00           C
ATOM   3982  CG2 ILE X 502     -15.615  25.253  13.977  0.00  0.00           C
ATOM   3983  CG1 ILE X 502     -14.083  25.931  12.108  0.00  0.00           C
ATOM   3984  CD1 ILE X 502     -12.833  26.258  13.013  0.00  0.00           C
ATOM   3985  C   ILE X 502     -17.855  26.126  12.265  0.00  0.00           C
ATOM   3986  O   ILE X 502     -18.082  27.028  13.112  0.00  0.00           O
ATOM   3987  N   PRO X 503     -18.827  25.242  11.843  0.00  0.00           N
ATOM   3988  CD  PRO X 503     -18.811  24.354  10.779  0.00  0.00           C
ATOM   3989  CG  PRO X 503     -20.227  24.246  10.281  0.00  0.00           C
ATOM   3990  CB  PRO X 503     -21.024  24.330  11.583  0.00  0.00           C
ATOM   3991  CA  PRO X 503     -20.155  25.297  12.412  0.00  0.00           C
ATOM   3992  C   PRO X 503     -20.081  24.976  13.878  0.00  0.00           C
ATOM   3993  O   PRO X 503     -19.154  24.430  14.435  0.00  0.00           O
ATOM   3994  N   ARG X 504     -21.232  25.291  14.478  0.00  0.00           N
ATOM   3995  CA  ARG X 504     -21.460  25.301  15.986  0.00  0.00           C
ATOM   3996  CB  ARG X 504     -22.414  26.456  16.341  0.00  0.00           C
ATOM   3997  CG  ARG X 504     -21.636  27.782  16.321  0.00  0.00           C
ATOM   3998  CD  ARG X 504     -22.580  28.982  16.540  0.00  0.00           C
ATOM   3999  NE  ARG X 504     -21.795  30.173  16.458  0.00  0.00           N
ATOM   4000  CZ  ARG X 504     -22.164  31.359  16.022  0.00  0.00           C
ATOM   4001  NH1 ARG X 504     -23.338  31.587  15.546  0.00  0.00           N
ATOM   4002  NH2 ARG X 504     -21.384  32.396  16.164  0.00  0.00           N
ATOM   4003  C   ARG X 504     -21.875  23.944  16.506  0.00  0.00           C
ATOM   4004  O   ARG X 504     -22.863  23.763  17.295  0.00  0.00           O
ATOM   4005  N   MET X 505     -21.108  23.002  16.148  0.00  0.00           N
ATOM   4006  CA  MET X 505     -21.297  21.575  16.382  0.00  0.00           C
ATOM   4007  CB  MET X 505     -20.071  20.844  15.786  0.00  0.00           C
ATOM   4008  CG  MET X 505     -19.746  20.982  14.289  0.00  0.00           C
ATOM   4009  SD  MET X 505     -20.943  20.445  13.097  0.00  0.00           S
ATOM   4010  CE  MET X 505     -20.916  18.707  13.547  0.00  0.00           C
ATOM   4011  C   MET X 505     -21.415  21.350  17.912  0.00  0.00           C
ATOM   4012  O   MET X 505     -20.709  21.999  18.718  0.00  0.00           O
ATOM   4013  N   ARG X 506     -22.384  20.489  18.284  0.00  0.00           N
ATOM   4014  CA  ARG X 506     -22.684  20.209  19.673  0.00  0.00           C
ATOM   4015  CB  ARG X 506     -24.118  19.604  19.606  0.00  0.00           C
ATOM   4016  CG  ARG X 506     -25.124  20.605  19.163  0.00  0.00           C
ATOM   4017  CD  ARG X 506     -26.430  19.955  19.010  0.00  0.00           C
ATOM   4018  NE  ARG X 506     -27.413  20.973  18.491  0.00  0.00           N
ATOM   4019  CZ  ARG X 506     -27.745  21.203  17.262  0.00  0.00           C
ATOM   4020  NH1 ARG X 506     -27.132  20.622  16.340  0.00  0.00           N
ATOM   4021  NH2 ARG X 506     -28.507  22.178  17.076  0.00  0.00           N
ATOM   4022  C   ARG X 506     -21.620  19.280  20.377  0.00  0.00           C
ATOM   4023  O   ARG X 506     -21.386  19.476  21.611  0.00  0.00           O
ATOM   4024  N   VAL X 507     -20.957  18.363  19.675  0.00  0.00           N
ATOM   4025  CA  VAL X 507     -19.762  17.584  20.169  0.00  0.00           C
ATOM   4026  CB  VAL X 507     -20.127  16.204  20.650  0.00  0.00           C
ATOM   4027  CG1 VAL X 507     -21.318  16.171  21.603  0.00  0.00           C
ATOM   4028  CG2 VAL X 507     -20.550  15.304  19.523  0.00  0.00           C
ATOM   4029  C   VAL X 507     -18.510  17.539  19.190  0.00  0.00           C
ATOM   4030  O   VAL X 507     -18.543  17.783  17.969  0.00  0.00           O
ATOM   4031  N   GLU X 508     -17.342  17.203  19.778  0.00  0.00           N
ATOM   4032  CA  GLU X 508     -16.159  16.849  19.044  0.00  0.00           C
ATOM   4033  CB  GLU X 508     -14.908  17.007  19.939  0.00  0.00           C
ATOM   4034  CG  GLU X 508     -14.911  18.135  21.030  0.00  0.00           C
ATOM   4035  CD  GLU X 508     -15.643  17.771  22.331  0.00  0.00           C
ATOM   4036  OE1 GLU X 508     -16.319  16.727  22.431  0.00  0.00           O
ATOM   4037  OE2 GLU X 508     -15.478  18.468  23.383  0.00  0.00           O
ATOM   4038  C   GLU X 508     -16.131  15.393  18.385  0.00  0.00           C
ATOM   4039  O   GLU X 508     -16.672  14.450  18.941  0.00  0.00           O
ATOM   4040  N   PRO X 509     -15.469  15.193  17.193  0.00  0.00           N
ATOM   4041  CD  PRO X 509     -14.904  16.261  16.375  0.00  0.00           C
ATOM   4042  CG  PRO X 509     -14.487  15.592  15.112  0.00  0.00           C
ATOM   4043  CB  PRO X 509     -15.225  14.276  15.079  0.00  0.00           C
ATOM   4044  CA  PRO X 509     -15.461  13.885  16.558  0.00  0.00           C
ATOM   4045  C   PRO X 509     -14.429  12.902  17.194  0.00  0.00           C
ATOM   4046  O   PRO X 509     -13.736  12.142  16.424  0.00  0.00           O
ATOM   4047  N   SER X 510     -14.171  13.008  18.531  0.00  0.00           N
ATOM   4048  CA  SER X 510     -13.380  11.953  19.223  0.00  0.00           C
ATOM   4049  CB  SER X 510     -12.955  12.422  20.632  0.00  0.00           C
ATOM   4050  OG  SER X 510     -14.138  12.646  21.361  0.00  0.00           O
ATOM   4051  C   SER X 510     -14.136  10.635  19.227  0.00  0.00           C
ATOM   4052  O   SER X 510     -15.324  10.573  18.962  0.00  0.00           O
ATOM   4053  N   ILE X 511     -13.512   9.501  19.496  0.00  0.00           N
ATOM   4054  CA  ILE X 511     -14.064   8.152  19.115  0.00  0.00           C
ATOM   4055  CB  ILE X 511     -12.886   7.186  19.260  0.00  0.00           C
ATOM   4056  CG2 ILE X 511     -12.286   7.026  20.740  0.00  0.00           C
ATOM   4057  CG1 ILE X 511     -13.168   5.728  18.706  0.00  0.00           C
ATOM   4058  CD1 ILE X 511     -13.229   5.599  17.209  0.00  0.00           C
ATOM   4059  C   ILE X 511     -15.269   7.705  19.962  0.00  0.00           C
ATOM   4060  O   ILE X 511     -16.156   7.042  19.463  0.00  0.00           O
ATOM   4061  N   ASP X 512     -15.331   8.170  21.170  0.00  0.00           N
ATOM   4062  CA  ASP X 512     -16.508   8.195  22.064  0.00  0.00           C
ATOM   4063  CB  ASP X 512     -16.115   8.563  23.478  0.00  0.00           C
ATOM   4064  CG  ASP X 512     -15.472  10.011  23.615  0.00  0.00           C
ATOM   4065  OD1 ASP X 512     -15.053  10.626  22.622  0.00  0.00           O
ATOM   4066  OD2 ASP X 512     -15.225  10.441  24.791  0.00  0.00           O
ATOM   4067  C   ASP X 512     -17.769   8.971  21.468  0.00  0.00           C
ATOM   4068  O   ASP X 512     -18.934   8.780  21.798  0.00  0.00           O
ATOM   4069  N   ASN X 513     -17.589   9.867  20.543  0.00  0.00           N
ATOM   4070  CA  ASN X 513     -18.538  10.942  20.162  0.00  0.00           C
ATOM   4071  CB  ASN X 513     -18.055  12.257  20.693  0.00  0.00           C
ATOM   4072  CG  ASN X 513     -18.410  12.519  22.131  0.00  0.00           C
ATOM   4073  OD1 ASN X 513     -19.494  12.841  22.436  0.00  0.00           O
ATOM   4074  ND2 ASN X 513     -17.565  12.083  22.938  0.00  0.00           N
ATOM   4075  C   ASN X 513     -18.770  10.978  18.600  0.00  0.00           C
ATOM   4076  O   ASN X 513     -19.766  11.556  18.144  0.00  0.00           O
ATOM   4077  N   GLU X 514     -18.008  10.213  17.818  0.00  0.00           N
ATOM   4078  CA  GLU X 514     -18.021  10.254  16.365  0.00  0.00           C
ATOM   4079  CB  GLU X 514     -16.830   9.400  15.874  0.00  0.00           C
ATOM   4080  CG  GLU X 514     -16.571   9.564  14.398  0.00  0.00           C
ATOM   4081  CD  GLU X 514     -15.541   8.470  14.066  0.00  0.00           C
ATOM   4082  OE1 GLU X 514     -15.673   7.268  14.438  0.00  0.00           O
ATOM   4083  OE2 GLU X 514     -14.470   8.763  13.461  0.00  0.00           O
ATOM   4084  C   GLU X 514     -19.356   9.869  15.658  0.00  0.00           C
ATOM   4085  O   GLU X 514     -19.611  10.471  14.626  0.00  0.00           O
ATOM   4086  N   GLU X 515     -20.140   9.071  16.310  0.00  0.00           N
ATOM   4087  CA  GLU X 515     -21.491   8.692  15.836  0.00  0.00           C
ATOM   4088  CB  GLU X 515     -22.022   7.459  16.602  0.00  0.00           C
ATOM   4089  CG  GLU X 515     -23.340   6.886  15.984  0.00  0.00           C
ATOM   4090  CD  GLU X 515     -23.155   5.872  14.906  0.00  0.00           C
ATOM   4091  OE1 GLU X 515     -23.999   4.922  14.834  0.00  0.00           O
ATOM   4092  OE2 GLU X 515     -22.247   6.044  14.098  0.00  0.00           O
ATOM   4093  C   GLU X 515     -22.484   9.894  15.741  0.00  0.00           C
ATOM   4094  O   GLU X 515     -23.024  10.223  14.665  0.00  0.00           O
ATOM   4095  N   GLN X 516     -22.734  10.511  16.918  0.00  0.00           N
ATOM   4096  CA  GLN X 516     -23.563  11.703  17.025  0.00  0.00           C
ATOM   4097  CB  GLN X 516     -23.846  12.174  18.524  0.00  0.00           C
ATOM   4098  CG  GLN X 516     -24.503  11.179  19.470  0.00  0.00           C
ATOM   4099  CD  GLN X 516     -23.643  10.081  19.991  0.00  0.00           C
ATOM   4100  OE1 GLN X 516     -22.450  10.186  20.208  0.00  0.00           O
ATOM   4101  NE2 GLN X 516     -24.228   8.896  20.245  0.00  0.00           N
ATOM   4102  C   GLN X 516     -22.940  12.884  16.249  0.00  0.00           C
ATOM   4103  O   GLN X 516     -23.600  13.815  15.952  0.00  0.00           O
ATOM   4104  N   HIE X 517     -21.625  12.889  15.951  0.00  0.00           N
ATOM   4105  CA  HIE X 517     -21.011  13.958  15.090  0.00  0.00           C
ATOM   4106  CB  HIE X 517     -19.493  14.045  15.410  0.00  0.00           C
ATOM   4107  CG  HIE X 517     -18.776  14.932  14.508  0.00  0.00           C
ATOM   4108  ND1 HIE X 517     -18.350  14.772  13.191  0.00  0.00           N
ATOM   4109  CE1 HIE X 517     -17.648  15.786  12.820  0.00  0.00           C
ATOM   4110  NE2 HIE X 517     -17.609  16.637  13.840  0.00  0.00           N
ATOM   4111  CD2 HIE X 517     -18.307  16.138  14.891  0.00  0.00           C
ATOM   4112  C   HIE X 517     -21.345  13.774  13.618  0.00  0.00           C
ATOM   4113  O   HIE X 517     -21.751  14.715  12.982  0.00  0.00           O
ATOM   4114  N   ILE X 518     -21.304  12.540  13.106  0.00  0.00           N
ATOM   4115  CA  ILE X 518     -21.546  12.221  11.733  0.00  0.00           C
ATOM   4116  CB  ILE X 518     -21.012  10.819  11.362  0.00  0.00           C
ATOM   4117  CG2 ILE X 518     -21.479  10.253   9.988  0.00  0.00           C
ATOM   4118  CG1 ILE X 518     -19.511  10.875  11.447  0.00  0.00           C
ATOM   4119  CD1 ILE X 518     -18.802   9.519  11.282  0.00  0.00           C
ATOM   4120  C   ILE X 518     -22.978  12.597  11.367  0.00  0.00           C
ATOM   4121  O   ILE X 518     -23.242  13.254  10.363  0.00  0.00           O
ATOM   4122  N   ALA X 519     -23.958  12.208  12.233  0.00  0.00           N
ATOM   4123  CA  ALA X 519     -25.383  12.515  12.109  0.00  0.00           C
ATOM   4124  CB  ALA X 519     -26.225  12.020  13.271  0.00  0.00           C
ATOM   4125  C   ALA X 519     -25.671  14.018  12.000  0.00  0.00           C
ATOM   4126  O   ALA X 519     -26.692  14.366  11.475  0.00  0.00           O
ATOM   4127  N   GLU X 520     -24.755  14.934  12.417  0.00  0.00           N
ATOM   4128  CA  GLU X 520     -24.866  16.421  12.461  0.00  0.00           C
ATOM   4129  CB  GLU X 520     -24.397  16.936  13.824  0.00  0.00           C
ATOM   4130  CG  GLU X 520     -24.730  18.410  14.128  0.00  0.00           C
ATOM   4131  CD  GLU X 520     -24.566  18.738  15.577  0.00  0.00           C
ATOM   4132  OE1 GLU X 520     -23.517  19.233  15.946  0.00  0.00           O
ATOM   4133  OE2 GLU X 520     -25.493  18.443  16.373  0.00  0.00           O
ATOM   4134  C   GLU X 520     -24.214  17.050  11.219  0.00  0.00           C
ATOM   4135  O   GLU X 520     -24.804  17.835  10.462  0.00  0.00           O
ATOM   4136  N   MET X 521     -22.963  16.656  10.935  0.00  0.00           N
ATOM   4137  CA  MET X 521     -22.273  17.004   9.703  0.00  0.00           C
ATOM   4138  CB  MET X 521     -20.930  16.232   9.710  0.00  0.00           C
ATOM   4139  CG  MET X 521     -20.141  16.130   8.378  0.00  0.00           C
ATOM   4140  SD  MET X 521     -18.912  14.770   8.281  0.00  0.00           S
ATOM   4141  CE  MET X 521     -18.391  15.153   6.652  0.00  0.00           C
ATOM   4142  C   MET X 521     -23.099  16.559   8.454  0.00  0.00           C
ATOM   4143  O   MET X 521     -23.199  17.360   7.521  0.00  0.00           O
ATOM   4144  N   ALA X 522     -23.765  15.390   8.484  0.00  0.00           N
ATOM   4145  CA  ALA X 522     -24.552  14.942   7.365  0.00  0.00           C
ATOM   4146  CB  ALA X 522     -24.873  13.444   7.487  0.00  0.00           C
ATOM   4147  C   ALA X 522     -25.916  15.607   7.170  0.00  0.00           C
ATOM   4148  O   ALA X 522     -26.397  15.793   6.030  0.00  0.00           O
ATOM   4149  N   ALA X 523     -26.575  16.086   8.251  0.00  0.00           N
ATOM   4150  CA  ALA X 523     -27.754  16.935   8.144  0.00  0.00           C
ATOM   4151  CB  ALA X 523     -28.353  17.242   9.513  0.00  0.00           C
ATOM   4152  C   ALA X 523     -27.405  18.277   7.416  0.00  0.00           C
ATOM   4153  O   ALA X 523     -28.050  18.642   6.426  0.00  0.00           O
ATOM   4154  N   PHE X 524     -26.336  18.956   7.905  0.00  0.00           N
ATOM   4155  CA  PHE X 524     -25.736  20.231   7.529  0.00  0.00           C
ATOM   4156  CB  PHE X 524     -24.710  20.560   8.618  0.00  0.00           C
ATOM   4157  CG  PHE X 524     -24.132  21.971   8.382  0.00  0.00           C
ATOM   4158  CD1 PHE X 524     -24.684  23.119   9.008  0.00  0.00           C
ATOM   4159  CE1 PHE X 524     -24.132  24.377   8.746  0.00  0.00           C
ATOM   4160  CZ  PHE X 524     -23.183  24.573   7.797  0.00  0.00           C
ATOM   4161  CE2 PHE X 524     -22.592  23.415   7.209  0.00  0.00           C
ATOM   4162  CD2 PHE X 524     -23.037  22.147   7.451  0.00  0.00           C
ATOM   4163  C   PHE X 524     -25.213  20.344   6.075  0.00  0.00           C
ATOM   4164  O   PHE X 524     -25.474  21.265   5.333  0.00  0.00           O
ATOM   4165  N   PHE X 525     -24.402  19.347   5.728  0.00  0.00           N
ATOM   4166  CA  PHE X 525     -23.935  18.955   4.296  0.00  0.00           C
ATOM   4167  CB  PHE X 525     -23.229  17.608   4.430  0.00  0.00           C
ATOM   4168  CG  PHE X 525     -22.864  16.986   3.101  0.00  0.00           C
ATOM   4169  CD1 PHE X 525     -21.618  17.389   2.547  0.00  0.00           C
ATOM   4170  CE1 PHE X 525     -21.298  16.829   1.333  0.00  0.00           C
ATOM   4171  CZ  PHE X 525     -22.045  15.804   0.735  0.00  0.00           C
ATOM   4172  CE2 PHE X 525     -23.252  15.483   1.293  0.00  0.00           C
ATOM   4173  CD2 PHE X 525     -23.609  15.972   2.509  0.00  0.00           C
ATOM   4174  C   PHE X 525     -25.134  18.870   3.301  0.00  0.00           C
ATOM   4175  O   PHE X 525     -24.926  19.444   2.227  0.00  0.00           O
ATOM   4176  N   ARG X 526     -26.311  18.251   3.709  0.00  0.00           N
ATOM   4177  CA  ARG X 526     -27.615  18.155   2.965  0.00  0.00           C
ATOM   4178  CB  ARG X 526     -28.643  17.181   3.509  0.00  0.00           C
ATOM   4179  CG  ARG X 526     -29.814  16.903   2.530  0.00  0.00           C
ATOM   4180  CD  ARG X 526     -30.797  15.943   3.123  0.00  0.00           C
ATOM   4181  NE  ARG X 526     -30.300  14.575   3.155  0.00  0.00           N
ATOM   4182  CZ  ARG X 526     -30.515  13.559   2.295  0.00  0.00           C
ATOM   4183  NH1 ARG X 526     -31.270  13.625   1.259  0.00  0.00           N
ATOM   4184  NH2 ARG X 526     -29.843  12.462   2.438  0.00  0.00           N
ATOM   4185  C   ARG X 526     -28.173  19.517   2.545  0.00  0.00           C
ATOM   4186  O   ARG X 526     -28.433  19.780   1.383  0.00  0.00           O
ATOM   4187  N   GLU X 527     -28.314  20.325   3.535  0.00  0.00           N
ATOM   4188  CA  GLU X 527     -28.740  21.678   3.451  0.00  0.00           C
ATOM   4189  CB  GLU X 527     -28.815  22.327   4.840  0.00  0.00           C
ATOM   4190  CG  GLU X 527     -29.747  21.721   5.865  0.00  0.00           C
ATOM   4191  CD  GLU X 527     -31.229  22.094   5.591  0.00  0.00           C
ATOM   4192  OE1 GLU X 527     -31.710  22.127   4.433  0.00  0.00           O
ATOM   4193  OE2 GLU X 527     -31.881  22.619   6.514  0.00  0.00           O
ATOM   4194  C   GLU X 527     -27.882  22.500   2.550  0.00  0.00           C
ATOM   4195  O   GLU X 527     -28.469  23.267   1.730  0.00  0.00           O
ATOM   4196  N   GLN X 528     -26.535  22.277   2.552  0.00  0.00           N
ATOM   4197  CA  GLN X 528     -25.492  22.918   1.731  0.00  0.00           C
ATOM   4198  CB  GLN X 528     -24.145  22.763   2.564  0.00  0.00           C
ATOM   4199  CG  GLN X 528     -22.883  23.311   1.830  0.00  0.00           C
ATOM   4200  CD  GLN X 528     -22.899  24.824   1.662  0.00  0.00           C
ATOM   4201  OE1 GLN X 528     -22.233  25.578   2.299  0.00  0.00           O
ATOM   4202  NE2 GLN X 528     -23.806  25.441   0.890  0.00  0.00           N
ATOM   4203  C   GLN X 528     -25.417  22.360   0.263  0.00  0.00           C
ATOM   4204  O   GLN X 528     -24.895  23.072  -0.605  0.00  0.00           O
ATOM   4205  N   VAL X 529     -25.816  21.106  -0.022  0.00  0.00           N
ATOM   4206  CA  VAL X 529     -25.901  20.519  -1.399  0.00  0.00           C
ATOM   4207  CB  VAL X 529     -25.810  18.955  -1.323  0.00  0.00           C
ATOM   4208  CG1 VAL X 529     -26.222  18.198  -2.600  0.00  0.00           C
ATOM   4209  CG2 VAL X 529     -24.363  18.613  -1.062  0.00  0.00           C
ATOM   4210  C   VAL X 529     -27.230  20.849  -2.077  0.00  0.00           C
ATOM   4211  O   VAL X 529     -27.294  21.071  -3.351  0.00  0.00           O
ATOM   4212  N   GLU X 530     -28.357  21.087  -1.334  0.00  0.00           N
ATOM   4213  CA  GLU X 530     -29.665  21.487  -1.880  0.00  0.00           C
ATOM   4214  CB  GLU X 530     -30.802  21.073  -0.962  0.00  0.00           C
ATOM   4215  CG  GLU X 530     -32.137  20.719  -1.608  0.00  0.00           C
ATOM   4216  CD  GLU X 530     -32.033  19.568  -2.591  0.00  0.00           C
ATOM   4217  OE1 GLU X 530     -32.977  19.241  -3.393  0.00  0.00           O
ATOM   4218  OE2 GLU X 530     -31.024  18.979  -2.752  0.00  0.00           O
ATOM   4219  C   GLU X 530     -29.772  22.993  -2.334  0.00  0.00           C
ATOM   4220  O   GLU X 530     -30.693  23.344  -3.106  0.00  0.00           O
ATOM   4221  N   SER X 531     -28.949  23.777  -1.672  0.00  0.00           N
ATOM   4222  CA  SER X 531     -28.778  25.264  -1.893  0.00  0.00           C
ATOM   4223  CB  SER X 531     -28.066  26.050  -0.747  0.00  0.00           C
ATOM   4224  OG  SER X 531     -26.723  25.675  -0.588  0.00  0.00           O
ATOM   4225  C   SER X 531     -28.080  25.577  -3.201  0.00  0.00           C
ATOM   4226  O   SER X 531     -28.455  26.617  -3.820  0.00  0.00           O
ATOM   4227  N   LYS X 532     -27.207  24.725  -3.703  0.00  0.00           N
ATOM   4228  CA  LYS X 532     -26.542  24.953  -5.061  0.00  0.00           C
ATOM   4229  CB  LYS X 532     -27.563  24.929  -6.224  0.00  0.00           C
ATOM   4230  CG  LYS X 532     -28.121  23.553  -6.530  0.00  0.00           C
ATOM   4231  CD  LYS X 532     -29.324  23.552  -7.452  0.00  0.00           C
ATOM   4232  CE  LYS X 532     -29.779  22.159  -7.985  0.00  0.00           C
ATOM   4233  NZ  LYS X 532     -30.695  22.351  -9.128  0.00  0.00           N
ATOM   4234  C   LYS X 532     -25.662  26.249  -5.067  0.00  0.00           C
ATOM   4235  O   LYS X 532     -25.498  26.885  -6.149  0.00  0.00           O
ATOM   4236  N   LYS X 533     -25.102  26.623  -3.969  0.00  0.00           N
ATOM   4237  CA  LYS X 533     -24.089  27.675  -3.808  0.00  0.00           C
ATOM   4238  CB  LYS X 533     -23.870  27.821  -2.272  0.00  0.00           C
ATOM   4239  CG  LYS X 533     -22.768  28.699  -1.751  0.00  0.00           C
ATOM   4240  CD  LYS X 533     -22.733  28.770  -0.262  0.00  0.00           C
ATOM   4241  CE  LYS X 533     -21.771  29.810   0.312  0.00  0.00           C
ATOM   4242  NZ  LYS X 533     -21.632  29.566   1.795  0.00  0.00           N
ATOM   4243  C   LYS X 533     -22.743  27.213  -4.429  0.00  0.00           C
ATOM   4244  O   LYS X 533     -21.986  28.071  -4.811  0.00  0.00           O
ATOM   4245  N   HIE X 534     -22.518  25.929  -4.436  0.00  0.00           N
ATOM   4246  CA  HIE X 534     -21.204  25.313  -4.850  0.00  0.00           C
ATOM   4247  CB  HIE X 534     -20.469  24.963  -3.571  0.00  0.00           C
ATOM   4248  CG  HIE X 534     -20.015  26.085  -2.629  0.00  0.00           C
ATOM   4249  ND1 HIE X 534     -18.913  26.927  -2.896  0.00  0.00           N
ATOM   4250  CE1 HIE X 534     -18.714  27.582  -1.743  0.00  0.00           C
ATOM   4251  NE2 HIE X 534     -19.581  27.197  -0.813  0.00  0.00           N
ATOM   4252  CD2 HIE X 534     -20.472  26.291  -1.384  0.00  0.00           C
ATOM   4253  C   HIE X 534     -21.536  24.019  -5.655  0.00  0.00           C
ATOM   4254  O   HIE X 534     -21.995  23.009  -5.174  0.00  0.00           O
ATOM   4255  N   LEU X 535     -21.168  24.023  -6.909  0.00  0.00           N
ATOM   4256  CA  LEU X 535     -21.363  22.921  -7.787  0.00  0.00           C
ATOM   4257  CB  LEU X 535     -21.429  23.372  -9.254  0.00  0.00           C
ATOM   4258  CG  LEU X 535     -22.661  24.179  -9.728  0.00  0.00           C
ATOM   4259  CD1 LEU X 535     -22.502  24.462 -11.222  0.00  0.00           C
ATOM   4260  CD2 LEU X 535     -24.013  23.452  -9.532  0.00  0.00           C
ATOM   4261  C   LEU X 535     -20.339  21.777  -7.489  0.00  0.00           C
ATOM   4262  O   LEU X 535     -20.809  20.680  -7.171  0.00  0.00           O
ATOM   4263  N   GLY X 536     -18.997  21.895  -7.719  0.00  0.00           N
ATOM   4264  CA  GLY X 536     -17.905  20.947  -7.363  0.00  0.00           C
ATOM   4265  C   GLY X 536     -17.562  20.985  -5.888  0.00  0.00           C
ATOM   4266  O   GLY X 536     -16.978  21.972  -5.411  0.00  0.00           O
ATOM   4267  N   MET X 537     -17.823  19.987  -5.108  0.00  0.00           N
ATOM   4268  CA  MET X 537     -17.256  19.766  -3.784  0.00  0.00           C
ATOM   4269  CB  MET X 537     -18.314  19.904  -2.705  0.00  0.00           C
ATOM   4270  CG  MET X 537     -19.307  21.096  -2.729  0.00  0.00           C
ATOM   4271  SD  MET X 537     -20.526  20.599  -1.444  0.00  0.00           S
ATOM   4272  CE  MET X 537     -21.810  21.870  -1.677  0.00  0.00           C
ATOM   4273  C   MET X 537     -16.462  18.462  -3.520  0.00  0.00           C
ATOM   4274  O   MET X 537     -16.497  17.500  -4.259  0.00  0.00           O
ATOM   4275  N   LEU X 538     -15.788  18.500  -2.341  0.00  0.00           N
ATOM   4276  CA  LEU X 538     -14.903  17.499  -1.831  0.00  0.00           C
ATOM   4277  CB  LEU X 538     -13.482  17.727  -2.414  0.00  0.00           C
ATOM   4278  CG  LEU X 538     -12.365  16.891  -1.892  0.00  0.00           C
ATOM   4279  CD1 LEU X 538     -12.341  15.423  -2.403  0.00  0.00           C
ATOM   4280  CD2 LEU X 538     -11.103  17.683  -2.232  0.00  0.00           C
ATOM   4281  C   LEU X 538     -15.099  17.229  -0.297  0.00  0.00           C
ATOM   4282  O   LEU X 538     -15.025  18.186   0.422  0.00  0.00           O
ATOM   4283  N   VAL X 539     -15.208  15.921   0.061  0.00  0.00           N
ATOM   4284  CA  VAL X 539     -15.300  15.501   1.459  0.00  0.00           C
ATOM   4285  CB  VAL X 539     -16.685  14.953   1.877  0.00  0.00           C
ATOM   4286  CG1 VAL X 539     -16.737  14.882   3.404  0.00  0.00           C
ATOM   4287  CG2 VAL X 539     -17.741  15.913   1.355  0.00  0.00           C
ATOM   4288  C   VAL X 539     -14.093  14.577   1.805  0.00  0.00           C
ATOM   4289  O   VAL X 539     -13.657  13.760   1.099  0.00  0.00           O
ATOM   4290  N   LEU X 540     -13.583  14.695   3.043  0.00  0.00           N
ATOM   4291  CA  LEU X 540     -12.287  14.115   3.498  0.00  0.00           C
ATOM   4292  CB  LEU X 540     -11.205  15.236   3.503  0.00  0.00           C
ATOM   4293  CG  LEU X 540     -10.884  15.820   2.065  0.00  0.00           C
ATOM   4294  CD1 LEU X 540      -9.870  16.943   2.180  0.00  0.00           C
ATOM   4295  CD2 LEU X 540     -10.347  14.749   1.130  0.00  0.00           C
ATOM   4296  C   LEU X 540     -12.488  13.459   4.926  0.00  0.00           C
ATOM   4297  O   LEU X 540     -13.082  14.082   5.824  0.00  0.00           O
ATOM   4298  N   PHE X 541     -11.844  12.284   5.076  0.00  0.00           N
ATOM   4299  CA  PHE X 541     -11.890  11.517   6.323  0.00  0.00           C
ATOM   4300  CB  PHE X 541     -12.880  10.338   6.129  0.00  0.00           C
ATOM   4301  CG  PHE X 541     -14.259  10.800   6.024  0.00  0.00           C
ATOM   4302  CD1 PHE X 541     -15.096  10.676   7.165  0.00  0.00           C
ATOM   4303  CE1 PHE X 541     -16.446  11.081   7.132  0.00  0.00           C
ATOM   4304  CZ  PHE X 541     -16.919  11.679   5.919  0.00  0.00           C
ATOM   4305  CE2 PHE X 541     -16.124  11.688   4.726  0.00  0.00           C
ATOM   4306  CD2 PHE X 541     -14.775  11.229   4.816  0.00  0.00           C
ATOM   4307  C   PHE X 541     -10.501  10.939   6.686  0.00  0.00           C
ATOM   4308  O   PHE X 541      -9.728  10.718   5.751  0.00  0.00           O
ATOM   4309  N   ALA X 542     -10.123  10.717   7.953  0.00  0.00           N
ATOM   4310  CA  ALA X 542      -9.026   9.822   8.335  0.00  0.00           C
ATOM   4311  CB  ALA X 542      -8.513  10.140   9.707  0.00  0.00           C
ATOM   4312  C   ALA X 542      -9.377   8.329   8.256  0.00  0.00           C
ATOM   4313  O   ALA X 542      -8.440   7.508   8.275  0.00  0.00           O
ATOM   4314  N   SER X 543     -10.640   7.950   8.153  0.00  0.00           N
ATOM   4315  CA  SER X 543     -11.016   6.619   8.013  0.00  0.00           C
ATOM   4316  CB  SER X 543     -11.277   5.969   9.367  0.00  0.00           C
ATOM   4317  OG  SER X 543     -12.481   6.144  10.087  0.00  0.00           O
ATOM   4318  C   SER X 543     -12.163   6.301   7.069  0.00  0.00           C
ATOM   4319  O   SER X 543     -13.099   7.025   6.812  0.00  0.00           O
ATOM   4320  N   GLY X 544     -11.955   5.024   6.549  0.00  0.00           N
ATOM   4321  CA  GLY X 544     -13.006   4.474   5.726  0.00  0.00           C
ATOM   4322  C   GLY X 544     -14.292   4.192   6.491  0.00  0.00           C
ATOM   4323  O   GLY X 544     -15.359   4.430   5.986  0.00  0.00           O
ATOM   4324  N   ARG X 545     -14.158   3.760   7.811  0.00  0.00           N
ATOM   4325  CA  ARG X 545     -15.251   3.462   8.707  0.00  0.00           C
ATOM   4326  CB  ARG X 545     -14.669   3.146  10.120  0.00  0.00           C
ATOM   4327  CG  ARG X 545     -15.716   2.832  11.251  0.00  0.00           C
ATOM   4328  CD  ARG X 545     -14.840   2.851  12.552  0.00  0.00           C
ATOM   4329  NE  ARG X 545     -14.510   4.274  12.990  0.00  0.00           N
ATOM   4330  CZ  ARG X 545     -13.368   4.885  13.187  0.00  0.00           C
ATOM   4331  NH1 ARG X 545     -13.411   6.063  13.714  0.00  0.00           N
ATOM   4332  NH2 ARG X 545     -12.203   4.395  12.830  0.00  0.00           N
ATOM   4333  C   ARG X 545     -16.138   4.726   8.851  0.00  0.00           C
ATOM   4334  O   ARG X 545     -17.376   4.596   8.751  0.00  0.00           O
ATOM   4335  N   ALA X 546     -15.603   5.895   9.036  0.00  0.00           N
ATOM   4336  CA  ALA X 546     -16.343   7.080   9.293  0.00  0.00           C
ATOM   4337  CB  ALA X 546     -15.414   8.122  10.004  0.00  0.00           C
ATOM   4338  C   ALA X 546     -17.015   7.571   8.006  0.00  0.00           C
ATOM   4339  O   ALA X 546     -18.112   8.088   7.962  0.00  0.00           O
ATOM   4340  N   MET X 547     -16.206   7.547   6.913  0.00  0.00           N
ATOM   4341  CA  MET X 547     -16.672   7.783   5.488  0.00  0.00           C
ATOM   4342  CB  MET X 547     -15.372   7.585   4.571  0.00  0.00           C
ATOM   4343  CG  MET X 547     -15.610   7.621   3.036  0.00  0.00           C
ATOM   4344  SD  MET X 547     -14.241   7.719   1.900  0.00  0.00           S
ATOM   4345  CE  MET X 547     -14.095   5.952   1.606  0.00  0.00           C
ATOM   4346  C   MET X 547     -17.851   6.918   5.043  0.00  0.00           C
ATOM   4347  O   MET X 547     -18.963   7.418   4.683  0.00  0.00           O
ATOM   4348  N   GLN X 548     -17.746   5.573   5.018  0.00  0.00           N
ATOM   4349  CA  GLN X 548     -18.811   4.617   4.683  0.00  0.00           C
ATOM   4350  CB  GLN X 548     -18.316   3.165   4.792  0.00  0.00           C
ATOM   4351  CG  GLN X 548     -17.311   2.763   3.641  0.00  0.00           C
ATOM   4352  CD  GLN X 548     -17.894   2.884   2.211  0.00  0.00           C
ATOM   4353  OE1 GLN X 548     -19.130   2.753   1.949  0.00  0.00           O
ATOM   4354  NE2 GLN X 548     -17.085   3.209   1.241  0.00  0.00           N
ATOM   4355  C   GLN X 548     -20.090   4.756   5.646  0.00  0.00           C
ATOM   4356  O   GLN X 548     -21.215   4.709   5.191  0.00  0.00           O
ATOM   4357  N   ARG X 549     -19.891   5.099   6.896  0.00  0.00           N
ATOM   4358  CA  ARG X 549     -21.016   5.476   7.776  0.00  0.00           C
ATOM   4359  CB  ARG X 549     -20.506   5.607   9.229  0.00  0.00           C
ATOM   4360  CG  ARG X 549     -21.497   5.944  10.340  0.00  0.00           C
ATOM   4361  CD  ARG X 549     -22.529   4.832  10.386  0.00  0.00           C
ATOM   4362  NE  ARG X 549     -23.553   4.993  11.469  0.00  0.00           N
ATOM   4363  CZ  ARG X 549     -24.834   4.668  11.405  0.00  0.00           C
ATOM   4364  NH1 ARG X 549     -25.408   4.573  10.284  0.00  0.00           N
ATOM   4365  NH2 ARG X 549     -25.478   4.613  12.523  0.00  0.00           N
ATOM   4366  C   ARG X 549     -21.828   6.678   7.363  0.00  0.00           C
ATOM   4367  O   ARG X 549     -23.010   6.724   7.327  0.00  0.00           O
ATOM   4368  N   PHE X 550     -21.156   7.752   6.910  0.00  0.00           N
ATOM   4369  CA  PHE X 550     -21.772   9.003   6.419  0.00  0.00           C
ATOM   4370  CB  PHE X 550     -20.644   9.968   6.079  0.00  0.00           C
ATOM   4371  CG  PHE X 550     -21.078  11.286   5.486  0.00  0.00           C
ATOM   4372  CD1 PHE X 550     -21.175  12.403   6.332  0.00  0.00           C
ATOM   4373  CE1 PHE X 550     -21.465  13.642   5.770  0.00  0.00           C
ATOM   4374  CZ  PHE X 550     -21.619  13.790   4.360  0.00  0.00           C
ATOM   4375  CE2 PHE X 550     -21.456  12.683   3.512  0.00  0.00           C
ATOM   4376  CD2 PHE X 550     -21.138  11.437   4.075  0.00  0.00           C
ATOM   4377  C   PHE X 550     -22.685   8.718   5.186  0.00  0.00           C
ATOM   4378  O   PHE X 550     -23.845   9.059   5.110  0.00  0.00           O
ATOM   4379  N   LEU X 551     -22.282   7.740   4.385  0.00  0.00           N
ATOM   4380  CA  LEU X 551     -22.937   7.246   3.217  0.00  0.00           C
ATOM   4381  CB  LEU X 551     -21.906   6.587   2.292  0.00  0.00           C
ATOM   4382  CG  LEU X 551     -20.786   7.516   1.807  0.00  0.00           C
ATOM   4383  CD1 LEU X 551     -19.630   6.583   1.237  0.00  0.00           C
ATOM   4384  CD2 LEU X 551     -21.293   8.444   0.673  0.00  0.00           C
ATOM   4385  C   LEU X 551     -24.260   6.610   3.479  0.00  0.00           C
ATOM   4386  O   LEU X 551     -25.045   6.384   2.558  0.00  0.00           O
ATOM   4387  N   ASP X 552     -24.523   6.298   4.717  0.00  0.00           N
ATOM   4388  CA  ASP X 552     -25.875   5.978   5.208  0.00  0.00           C
ATOM   4389  CB  ASP X 552     -25.811   5.265   6.630  0.00  0.00           C
ATOM   4390  CG  ASP X 552     -24.975   4.003   6.578  0.00  0.00           C
ATOM   4391  OD1 ASP X 552     -25.011   3.177   5.667  0.00  0.00           O
ATOM   4392  OD2 ASP X 552     -24.269   3.748   7.609  0.00  0.00           O
ATOM   4393  C   ASP X 552     -26.915   7.185   5.226  0.00  0.00           C
ATOM   4394  O   ASP X 552     -28.139   6.966   4.947  0.00  0.00           O
ATOM   4395  N   TYR X 553     -26.479   8.349   5.638  0.00  0.00           N
ATOM   4396  CA  TYR X 553     -27.367   9.504   5.772  0.00  0.00           C
ATOM   4397  CB  TYR X 553     -26.804  10.545   6.760  0.00  0.00           C
ATOM   4398  CG  TYR X 553     -26.559  10.018   8.153  0.00  0.00           C
ATOM   4399  CD1 TYR X 553     -27.487  10.343   9.166  0.00  0.00           C
ATOM   4400  CE1 TYR X 553     -27.237   9.886  10.498  0.00  0.00           C
ATOM   4401  CZ  TYR X 553     -26.121   9.100  10.819  0.00  0.00           C
ATOM   4402  OH  TYR X 553     -25.982   8.654  12.042  0.00  0.00           O
ATOM   4403  CE2 TYR X 553     -25.135   8.799   9.855  0.00  0.00           C
ATOM   4404  CD2 TYR X 553     -25.371   9.294   8.564  0.00  0.00           C
ATOM   4405  C   TYR X 553     -27.619  10.148   4.424  0.00  0.00           C
ATOM   4406  O   TYR X 553     -28.475  11.000   4.327  0.00  0.00           O
ATOM   4407  N   VAL X 554     -26.808   9.745   3.428  0.00  0.00           N
ATOM   4408  CA  VAL X 554     -26.778  10.252   2.120  0.00  0.00           C
ATOM   4409  CB  VAL X 554     -25.638  11.268   1.987  0.00  0.00           C
ATOM   4410  CG1 VAL X 554     -25.870  12.459   2.891  0.00  0.00           C
ATOM   4411  CG2 VAL X 554     -24.276  10.719   2.161  0.00  0.00           C
ATOM   4412  C   VAL X 554     -26.764   9.062   1.147  0.00  0.00           C
ATOM   4413  O   VAL X 554     -26.222   9.259   0.067  0.00  0.00           O
ATOM   4414  N   THR X 555     -27.321   7.892   1.420  0.00  0.00           N
ATOM   4415  CA  THR X 555     -27.618   6.779   0.453  0.00  0.00           C
ATOM   4416  CB  THR X 555     -28.319   5.627   1.194  0.00  0.00           C
ATOM   4417  CG2 THR X 555     -28.627   4.431   0.255  0.00  0.00           C
ATOM   4418  OG1 THR X 555     -27.359   5.180   2.128  0.00  0.00           O
ATOM   4419  C   THR X 555     -28.497   7.238  -0.721  0.00  0.00           C
ATOM   4420  O   THR X 555     -28.147   7.036  -1.866  0.00  0.00           O
ATOM   4421  N   ASP X 556     -29.582   7.990  -0.441  0.00  0.00           N
ATOM   4422  CA  ASP X 556     -30.500   8.610  -1.413  0.00  0.00           C
ATOM   4423  CB  ASP X 556     -31.702   9.245  -0.753  0.00  0.00           C
ATOM   4424  CG  ASP X 556     -31.416  10.262   0.346  0.00  0.00           C
ATOM   4425  OD1 ASP X 556     -32.291  11.085   0.692  0.00  0.00           O
ATOM   4426  OD2 ASP X 556     -30.234  10.300   0.869  0.00  0.00           O
ATOM   4427  C   ASP X 556     -29.721   9.653  -2.307  0.00  0.00           C
ATOM   4428  O   ASP X 556     -30.213   9.803  -3.459  0.00  0.00           O
ATOM   4429  N   LEU X 557     -28.615  10.249  -1.853  0.00  0.00           N
ATOM   4430  CA  LEU X 557     -27.748  11.114  -2.679  0.00  0.00           C
ATOM   4431  CB  LEU X 557     -27.258  12.299  -1.778  0.00  0.00           C
ATOM   4432  CG  LEU X 557     -28.336  13.062  -0.985  0.00  0.00           C
ATOM   4433  CD1 LEU X 557     -27.718  14.213  -0.176  0.00  0.00           C
ATOM   4434  CD2 LEU X 557     -29.434  13.670  -1.856  0.00  0.00           C
ATOM   4435  C   LEU X 557     -26.583  10.354  -3.350  0.00  0.00           C
ATOM   4436  O   LEU X 557     -25.846  11.006  -4.154  0.00  0.00           O
ATOM   4437  N   ARG X 558     -26.255   9.059  -3.073  0.00  0.00           N
ATOM   4438  CA  ARG X 558     -24.995   8.408  -3.432  0.00  0.00           C
ATOM   4439  CB  ARG X 558     -25.146   6.910  -3.109  0.00  0.00           C
ATOM   4440  CG  ARG X 558     -23.855   6.050  -3.325  0.00  0.00           C
ATOM   4441  CD  ARG X 558     -22.697   6.372  -2.364  0.00  0.00           C
ATOM   4442  NE  ARG X 558     -21.612   5.293  -2.481  0.00  0.00           N
ATOM   4443  CZ  ARG X 558     -20.572   5.227  -3.273  0.00  0.00           C
ATOM   4444  NH1 ARG X 558     -20.456   6.089  -4.227  0.00  0.00           N
ATOM   4445  NH2 ARG X 558     -19.539   4.407  -3.168  0.00  0.00           N
ATOM   4446  C   ARG X 558     -24.482   8.538  -4.877  0.00  0.00           C
ATOM   4447  O   ARG X 558     -23.269   8.697  -5.116  0.00  0.00           O
ATOM   4448  N   LEU X 559     -25.451   8.580  -5.754  0.00  0.00           N
ATOM   4449  CA  LEU X 559     -25.126   8.727  -7.161  0.00  0.00           C
ATOM   4450  CB  LEU X 559     -26.383   8.329  -8.038  0.00  0.00           C
ATOM   4451  CG  LEU X 559     -26.086   8.106  -9.521  0.00  0.00           C
ATOM   4452  CD1 LEU X 559     -26.991   7.137 -10.220  0.00  0.00           C
ATOM   4453  CD2 LEU X 559     -26.216   9.403 -10.304  0.00  0.00           C
ATOM   4454  C   LEU X 559     -24.359  10.012  -7.529  0.00  0.00           C
ATOM   4455  O   LEU X 559     -23.546  10.018  -8.396  0.00  0.00           O
ATOM   4456  N   MET X 560     -24.596  11.132  -6.788  0.00  0.00           N
ATOM   4457  CA  MET X 560     -23.855  12.426  -6.920  0.00  0.00           C
ATOM   4458  CB  MET X 560     -24.724  13.543  -6.295  0.00  0.00           C
ATOM   4459  CG  MET X 560     -24.192  15.038  -6.512  0.00  0.00           C
ATOM   4460  SD  MET X 560     -24.905  16.303  -5.520  0.00  0.00           S
ATOM   4461  CE  MET X 560     -26.658  15.887  -5.588  0.00  0.00           C
ATOM   4462  C   MET X 560     -22.488  12.364  -6.174  0.00  0.00           C
ATOM   4463  O   MET X 560     -21.591  13.229  -6.475  0.00  0.00           O
ATOM   4464  N   LEU X 561     -22.334  11.486  -5.210  0.00  0.00           N
ATOM   4465  CA  LEU X 561     -21.119  11.295  -4.386  0.00  0.00           C
ATOM   4466  CB  LEU X 561     -21.361  10.923  -2.942  0.00  0.00           C
ATOM   4467  CG  LEU X 561     -21.674  12.175  -2.023  0.00  0.00           C
ATOM   4468  CD1 LEU X 561     -22.948  12.938  -2.578  0.00  0.00           C
ATOM   4469  CD2 LEU X 561     -22.010  11.691  -0.589  0.00  0.00           C
ATOM   4470  C   LEU X 561     -20.242  10.291  -5.137  0.00  0.00           C
ATOM   4471  O   LEU X 561     -20.456   9.094  -5.023  0.00  0.00           O
ATOM   4472  N   LEU X 562     -19.214  10.792  -5.868  0.00  0.00           N
ATOM   4473  CA  LEU X 562     -18.089  10.065  -6.389  0.00  0.00           C
ATOM   4474  CB  LEU X 562     -17.496  10.883  -7.547  0.00  0.00           C
ATOM   4475  CG  LEU X 562     -18.467  11.355  -8.688  0.00  0.00           C
ATOM   4476  CD1 LEU X 562     -17.768  11.950  -9.919  0.00  0.00           C
ATOM   4477  CD2 LEU X 562     -19.403  10.177  -9.060  0.00  0.00           C
ATOM   4478  C   LEU X 562     -17.087   9.766  -5.172  0.00  0.00           C
ATOM   4479  O   LEU X 562     -16.223  10.578  -4.864  0.00  0.00           O
ATOM   4480  N   VAL X 563     -17.205   8.556  -4.664  0.00  0.00           N
ATOM   4481  CA  VAL X 563     -16.548   8.051  -3.402  0.00  0.00           C
ATOM   4482  CB  VAL X 563     -17.502   7.237  -2.529  0.00  0.00           C
ATOM   4483  CG1 VAL X 563     -16.864   6.712  -1.224  0.00  0.00           C
ATOM   4484  CG2 VAL X 563     -18.787   8.048  -2.174  0.00  0.00           C
ATOM   4485  C   VAL X 563     -15.411   7.162  -3.891  0.00  0.00           C
ATOM   4486  O   VAL X 563     -15.467   6.436  -4.865  0.00  0.00           O
ATOM   4487  N   GLN X 564     -14.276   7.245  -3.168  0.00  0.00           N
ATOM   4488  CA  GLN X 564     -12.933   6.724  -3.457  0.00  0.00           C
ATOM   4489  CB  GLN X 564     -11.870   7.056  -2.362  0.00  0.00           C
ATOM   4490  CG  GLN X 564     -10.553   6.405  -2.560  0.00  0.00           C
ATOM   4491  CD  GLN X 564      -9.625   6.556  -1.387  0.00  0.00           C
ATOM   4492  OE1 GLN X 564      -9.961   7.186  -0.389  0.00  0.00           O
ATOM   4493  NE2 GLN X 564      -8.465   5.879  -1.407  0.00  0.00           N
ATOM   4494  C   GLN X 564     -12.960   5.196  -3.614  0.00  0.00           C
ATOM   4495  O   GLN X 564     -13.524   4.508  -2.761  0.00  0.00           O
ATOM   4496  N   GLY X 565     -12.367   4.665  -4.670  0.00  0.00           N
ATOM   4497  CA  GLY X 565     -12.371   3.222  -4.978  0.00  0.00           C
ATOM   4498  C   GLY X 565     -13.631   2.766  -5.723  0.00  0.00           C
ATOM   4499  O   GLY X 565     -13.722   1.604  -6.064  0.00  0.00           O
ATOM   4500  N   ASP X 566     -14.605   3.603  -6.126  0.00  0.00           N
ATOM   4501  CA  ASP X 566     -15.708   3.211  -6.968  0.00  0.00           C
ATOM   4502  CB  ASP X 566     -16.664   4.449  -7.107  0.00  0.00           C
ATOM   4503  CG  ASP X 566     -17.505   4.697  -5.869  0.00  0.00           C
ATOM   4504  OD1 ASP X 566     -18.339   5.674  -5.903  0.00  0.00           O
ATOM   4505  OD2 ASP X 566     -17.445   3.905  -4.888  0.00  0.00           O
ATOM   4506  C   ASP X 566     -14.988   2.887  -8.329  0.00  0.00           C
ATOM   4507  O   ASP X 566     -15.269   1.797  -8.884  0.00  0.00           O
ATOM   4508  N   GLN X 567     -14.140   3.834  -8.749  0.00  0.00           N
ATOM   4509  CA  GLN X 567     -13.304   3.732 -10.010  0.00  0.00           C
ATOM   4510  CB  GLN X 567     -13.967   4.596 -11.042  0.00  0.00           C
ATOM   4511  CG  GLN X 567     -15.314   4.121 -11.636  0.00  0.00           C
ATOM   4512  CD  GLN X 567     -15.097   2.765 -12.295  0.00  0.00           C
ATOM   4513  OE1 GLN X 567     -14.400   2.617 -13.297  0.00  0.00           O
ATOM   4514  NE2 GLN X 567     -15.698   1.696 -11.832  0.00  0.00           N
ATOM   4515  C   GLN X 567     -11.924   4.286  -9.591  0.00  0.00           C
ATOM   4516  O   GLN X 567     -11.755   5.004  -8.568  0.00  0.00           O
ATOM   4517  N   PRO X 568     -10.878   3.993 -10.431  0.00  0.00           N
ATOM   4518  CD  PRO X 568     -10.751   3.111 -11.551  0.00  0.00           C
ATOM   4519  CG  PRO X 568      -9.750   3.723 -12.502  0.00  0.00           C
ATOM   4520  CB  PRO X 568      -8.761   4.256 -11.437  0.00  0.00           C
ATOM   4521  CA  PRO X 568      -9.672   4.739 -10.319  0.00  0.00           C
ATOM   4522  C   PRO X 568      -9.855   6.280 -10.360  0.00  0.00           C
ATOM   4523  O   PRO X 568     -10.824   6.710 -11.028  0.00  0.00           O
ATOM   4524  N   ARG X 569      -8.995   7.058  -9.750  0.00  0.00           N
ATOM   4525  CA  ARG X 569      -9.237   8.468  -9.437  0.00  0.00           C
ATOM   4526  CB  ARG X 569      -8.127   9.059  -8.587  0.00  0.00           C
ATOM   4527  CG  ARG X 569      -8.206  10.501  -7.977  0.00  0.00           C
ATOM   4528  CD  ARG X 569      -7.117  10.651  -6.995  0.00  0.00           C
ATOM   4529  NE  ARG X 569      -5.732  10.579  -7.508  0.00  0.00           N
ATOM   4530  CZ  ARG X 569      -4.768   9.887  -6.915  0.00  0.00           C
ATOM   4531  NH1 ARG X 569      -4.942   8.852  -6.113  0.00  0.00           N
ATOM   4532  NH2 ARG X 569      -3.555  10.034  -7.306  0.00  0.00           N
ATOM   4533  C   ARG X 569      -9.513   9.360 -10.672  0.00  0.00           C
ATOM   4534  O   ARG X 569     -10.500  10.040 -10.660  0.00  0.00           O
ATOM   4535  N   TYR X 570      -8.777   9.099 -11.734  0.00  0.00           N
ATOM   4536  CA  TYR X 570      -8.979   9.880 -12.996  0.00  0.00           C
ATOM   4537  CB  TYR X 570      -7.840   9.542 -14.040  0.00  0.00           C
ATOM   4538  CG  TYR X 570      -7.834   8.155 -14.721  0.00  0.00           C
ATOM   4539  CD1 TYR X 570      -8.327   7.973 -16.053  0.00  0.00           C
ATOM   4540  CE1 TYR X 570      -8.547   6.740 -16.629  0.00  0.00           C
ATOM   4541  CZ  TYR X 570      -8.051   5.640 -15.961  0.00  0.00           C
ATOM   4542  OH  TYR X 570      -8.107   4.444 -16.600  0.00  0.00           O
ATOM   4543  CE2 TYR X 570      -7.421   5.758 -14.690  0.00  0.00           C
ATOM   4544  CD2 TYR X 570      -7.353   7.039 -14.076  0.00  0.00           C
ATOM   4545  C   TYR X 570     -10.352   9.774 -13.651  0.00  0.00           C
ATOM   4546  O   TYR X 570     -10.813  10.746 -14.279  0.00  0.00           O
ATOM   4547  N   ARG X 571     -10.980   8.609 -13.540  0.00  0.00           N
ATOM   4548  CA  ARG X 571     -12.359   8.466 -14.035  0.00  0.00           C
ATOM   4549  CB  ARG X 571     -12.805   7.072 -14.144  0.00  0.00           C
ATOM   4550  CG  ARG X 571     -12.109   6.107 -15.031  0.00  0.00           C
ATOM   4551  CD  ARG X 571     -12.721   4.704 -14.878  0.00  0.00           C
ATOM   4552  NE  ARG X 571     -12.140   3.869 -15.946  0.00  0.00           N
ATOM   4553  CZ  ARG X 571     -11.964   2.594 -15.834  0.00  0.00           C
ATOM   4554  NH1 ARG X 571     -12.090   1.913 -14.746  0.00  0.00           N
ATOM   4555  NH2 ARG X 571     -11.452   1.931 -16.825  0.00  0.00           N
ATOM   4556  C   ARG X 571     -13.294   9.255 -13.171  0.00  0.00           C
ATOM   4557  O   ARG X 571     -14.348   9.674 -13.631  0.00  0.00           O
ATOM   4558  N   LEU X 572     -13.068   9.332 -11.865  0.00  0.00           N
ATOM   4559  CA  LEU X 572     -13.954  10.125 -10.989  0.00  0.00           C
ATOM   4560  CB  LEU X 572     -13.748   9.648  -9.536  0.00  0.00           C
ATOM   4561  CG  LEU X 572     -14.249   8.246  -9.245  0.00  0.00           C
ATOM   4562  CD1 LEU X 572     -13.952   7.867  -7.784  0.00  0.00           C
ATOM   4563  CD2 LEU X 572     -15.716   7.993  -9.558  0.00  0.00           C
ATOM   4564  C   LEU X 572     -13.665  11.670 -11.181  0.00  0.00           C
ATOM   4565  O   LEU X 572     -14.619  12.443 -11.088  0.00  0.00           O
ATOM   4566  N   VAL X 573     -12.437  12.041 -11.547  0.00  0.00           N
ATOM   4567  CA  VAL X 573     -12.118  13.418 -12.040  0.00  0.00           C
ATOM   4568  CB  VAL X 573     -10.578  13.650 -12.110  0.00  0.00           C
ATOM   4569  CG1 VAL X 573     -10.097  15.004 -12.763  0.00  0.00           C
ATOM   4570  CG2 VAL X 573     -10.027  13.540 -10.650  0.00  0.00           C
ATOM   4571  C   VAL X 573     -12.877  13.788 -13.375  0.00  0.00           C
ATOM   4572  O   VAL X 573     -13.564  14.847 -13.350  0.00  0.00           O
ATOM   4573  N   GLU X 574     -12.813  12.852 -14.328  0.00  0.00           N
ATOM   4574  CA  GLU X 574     -13.650  12.948 -15.599  0.00  0.00           C
ATOM   4575  CB  GLU X 574     -13.251  11.741 -16.482  0.00  0.00           C
ATOM   4576  CG  GLU X 574     -13.726  11.834 -17.893  0.00  0.00           C
ATOM   4577  CD  GLU X 574     -13.267  13.027 -18.723  0.00  0.00           C
ATOM   4578  OE1 GLU X 574     -12.049  13.356 -18.684  0.00  0.00           O
ATOM   4579  OE2 GLU X 574     -14.131  13.663 -19.315  0.00  0.00           O
ATOM   4580  C   GLU X 574     -15.133  13.204 -15.478  0.00  0.00           C
ATOM   4581  O   GLU X 574     -15.653  14.068 -16.205  0.00  0.00           O
ATOM   4582  N   LEU X 575     -15.854  12.368 -14.727  0.00  0.00           N
ATOM   4583  CA  LEU X 575     -17.270  12.580 -14.488  0.00  0.00           C
ATOM   4584  CB  LEU X 575     -17.844  11.222 -14.058  0.00  0.00           C
ATOM   4585  CG  LEU X 575     -19.330  11.315 -13.611  0.00  0.00           C
ATOM   4586  CD1 LEU X 575     -20.257  11.915 -14.663  0.00  0.00           C
ATOM   4587  CD2 LEU X 575     -19.910   9.903 -13.415  0.00  0.00           C
ATOM   4588  C   LEU X 575     -17.599  13.861 -13.577  0.00  0.00           C
ATOM   4589  O   LEU X 575     -18.619  14.526 -13.861  0.00  0.00           O
ATOM   4590  N   HIE X 576     -16.730  14.111 -12.641  0.00  0.00           N
ATOM   4591  CA  HIE X 576     -16.826  15.369 -11.878  0.00  0.00           C
ATOM   4592  CB  HIE X 576     -15.715  15.405 -10.829  0.00  0.00           C
ATOM   4593  CG  HIE X 576     -15.836  16.520  -9.809  0.00  0.00           C
ATOM   4594  ND1 HIE X 576     -16.822  16.420  -8.787  0.00  0.00           N
ATOM   4595  CE1 HIE X 576     -16.608  17.494  -7.984  0.00  0.00           C
ATOM   4596  NE2 HIE X 576     -15.588  18.274  -8.491  0.00  0.00           N
ATOM   4597  CD2 HIE X 576     -15.157  17.679  -9.621  0.00  0.00           C
ATOM   4598  C   HIE X 576     -16.686  16.610 -12.806  0.00  0.00           C
ATOM   4599  O   HIE X 576     -17.435  17.588 -12.711  0.00  0.00           O
ATOM   4600  N   ARG X 577     -15.756  16.488 -13.797  0.00  0.00           N
ATOM   4601  CA  ARG X 577     -15.596  17.510 -14.819  0.00  0.00           C
ATOM   4602  CB  ARG X 577     -14.288  17.282 -15.544  0.00  0.00           C
ATOM   4603  CG  ARG X 577     -14.150  18.169 -16.810  0.00  0.00           C
ATOM   4604  CD  ARG X 577     -12.758  17.972 -17.396  0.00  0.00           C
ATOM   4605  NE  ARG X 577     -11.861  18.843 -16.616  0.00  0.00           N
ATOM   4606  CZ  ARG X 577     -10.535  18.568 -16.302  0.00  0.00           C
ATOM   4607  NH1 ARG X 577      -9.998  17.377 -16.248  0.00  0.00           N
ATOM   4608  NH2 ARG X 577      -9.720  19.549 -16.198  0.00  0.00           N
ATOM   4609  C   ARG X 577     -16.884  17.644 -15.698  0.00  0.00           C
ATOM   4610  O   ARG X 577     -17.456  18.748 -15.757  0.00  0.00           O
ATOM   4611  N   LYS X 578     -17.425  16.559 -16.286  0.00  0.00           N
ATOM   4612  CA  LYS X 578     -18.705  16.561 -17.085  0.00  0.00           C
ATOM   4613  CB  LYS X 578     -19.113  15.098 -17.406  0.00  0.00           C
ATOM   4614  CG  LYS X 578     -18.119  14.631 -18.577  0.00  0.00           C
ATOM   4615  CD  LYS X 578     -18.609  13.393 -19.393  0.00  0.00           C
ATOM   4616  CE  LYS X 578     -17.761  13.173 -20.684  0.00  0.00           C
ATOM   4617  NZ  LYS X 578     -16.454  12.549 -20.547  0.00  0.00           N
ATOM   4618  C   LYS X 578     -19.778  17.257 -16.330  0.00  0.00           C
ATOM   4619  O   LYS X 578     -20.322  18.223 -16.879  0.00  0.00           O
ATOM   4620  N   ARG X 579     -20.076  16.913 -15.100  0.00  0.00           N
ATOM   4621  CA  ARG X 579     -21.217  17.424 -14.319  0.00  0.00           C
ATOM   4622  CB  ARG X 579     -21.404  16.648 -13.020  0.00  0.00           C
ATOM   4623  CG  ARG X 579     -21.984  15.251 -13.278  0.00  0.00           C
ATOM   4624  CD  ARG X 579     -22.087  14.364 -12.039  0.00  0.00           C
ATOM   4625  NE  ARG X 579     -23.206  14.844 -11.297  0.00  0.00           N
ATOM   4626  CZ  ARG X 579     -24.509  14.498 -11.334  0.00  0.00           C
ATOM   4627  NH1 ARG X 579     -24.812  13.313 -11.782  0.00  0.00           N
ATOM   4628  NH2 ARG X 579     -25.312  15.125 -10.623  0.00  0.00           N
ATOM   4629  C   ARG X 579     -21.104  18.944 -14.084  0.00  0.00           C
ATOM   4630  O   ARG X 579     -21.977  19.752 -14.330  0.00  0.00           O
ATOM   4631  N   VAL X 580     -19.916  19.426 -13.627  0.00  0.00           N
ATOM   4632  CA  VAL X 580     -19.640  20.864 -13.317  0.00  0.00           C
ATOM   4633  CB  VAL X 580     -18.378  21.042 -12.524  0.00  0.00           C
ATOM   4634  CG1 VAL X 580     -17.822  22.497 -12.633  0.00  0.00           C
ATOM   4635  CG2 VAL X 580     -18.368  20.494 -11.095  0.00  0.00           C
ATOM   4636  C   VAL X 580     -19.540  21.719 -14.563  0.00  0.00           C
ATOM   4637  O   VAL X 580     -20.004  22.843 -14.618  0.00  0.00           O
ATOM   4638  N   ALA X 581     -19.127  21.105 -15.615  0.00  0.00           N
ATOM   4639  CA  ALA X 581     -19.283  21.690 -16.951  0.00  0.00           C
ATOM   4640  CB  ALA X 581     -18.292  21.051 -17.934  0.00  0.00           C
ATOM   4641  C   ALA X 581     -20.792  21.734 -17.492  0.00  0.00           C
ATOM   4642  O   ALA X 581     -21.037  22.583 -18.326  0.00  0.00           O
ATOM   4643  N   ASN X 582     -21.692  20.871 -17.031  0.00  0.00           N
ATOM   4644  CA  ASN X 582     -23.098  20.960 -17.419  0.00  0.00           C
ATOM   4645  CB  ASN X 582     -23.909  19.647 -17.384  0.00  0.00           C
ATOM   4646  CG  ASN X 582     -23.423  18.658 -18.463  0.00  0.00           C
ATOM   4647  OD1 ASN X 582     -22.716  18.986 -19.374  0.00  0.00           O
ATOM   4648  ND2 ASN X 582     -24.018  17.463 -18.455  0.00  0.00           N
ATOM   4649  C   ASN X 582     -23.811  22.118 -16.660  0.00  0.00           C
ATOM   4650  O   ASN X 582     -24.964  22.439 -16.988  0.00  0.00           O
ATOM   4651  N   GLY X 583     -23.218  22.546 -15.493  0.00  0.00           N
ATOM   4652  CA  GLY X 583     -23.753  23.480 -14.509  0.00  0.00           C
ATOM   4653  C   GLY X 583     -24.484  22.629 -13.435  0.00  0.00           C
ATOM   4654  O   GLY X 583     -25.462  23.164 -12.864  0.00  0.00           O
ATOM   4655  N   GLU X 584     -24.120  21.352 -13.268  0.00  0.00           N
ATOM   4656  CA  GLU X 584     -24.738  20.296 -12.444  0.00  0.00           C
ATOM   4657  CB  GLU X 584     -25.148  19.092 -13.268  0.00  0.00           C
ATOM   4658  CG  GLU X 584     -25.789  17.889 -12.591  0.00  0.00           C
ATOM   4659  CD  GLU X 584     -27.203  18.157 -12.028  0.00  0.00           C
ATOM   4660  OE1 GLU X 584     -27.218  18.581 -10.844  0.00  0.00           O
ATOM   4661  OE2 GLU X 584     -28.168  17.857 -12.770  0.00  0.00           O
ATOM   4662  C   GLU X 584     -23.949  19.985 -11.155  0.00  0.00           C
ATOM   4663  O   GLU X 584     -22.761  20.142 -11.117  0.00  0.00           O
ATOM   4664  N   ARG X 585     -24.659  19.480 -10.061  0.00  0.00           N
ATOM   4665  CA  ARG X 585     -23.965  19.318  -8.804  0.00  0.00           C
ATOM   4666  CB  ARG X 585     -25.022  19.076  -7.651  0.00  0.00           C
ATOM   4667  CG  ARG X 585     -25.723  20.391  -7.245  0.00  0.00           C
ATOM   4668  CD  ARG X 585     -26.810  20.155  -6.168  0.00  0.00           C
ATOM   4669  NE  ARG X 585     -27.949  19.423  -6.766  0.00  0.00           N
ATOM   4670  CZ  ARG X 585     -29.072  19.231  -6.155  0.00  0.00           C
ATOM   4671  NH1 ARG X 585     -29.243  19.659  -4.965  0.00  0.00           N
ATOM   4672  NH2 ARG X 585     -29.950  18.524  -6.774  0.00  0.00           N
ATOM   4673  C   ARG X 585     -23.099  18.015  -8.916  0.00  0.00           C
ATOM   4674  O   ARG X 585     -23.510  17.007  -9.441  0.00  0.00           O
ATOM   4675  N   SER X 586     -21.933  18.049  -8.245  0.00  0.00           N
ATOM   4676  CA  SER X 586     -21.150  16.856  -8.108  0.00  0.00           C
ATOM   4677  CB  SER X 586     -20.284  16.513  -9.377  0.00  0.00           C
ATOM   4678  OG  SER X 586     -19.324  15.464  -9.161  0.00  0.00           O
ATOM   4679  C   SER X 586     -20.272  16.945  -6.857  0.00  0.00           C
ATOM   4680  O   SER X 586     -19.825  18.023  -6.515  0.00  0.00           O
ATOM   4681  N   VAL X 587     -20.141  15.786  -6.149  0.00  0.00           N
ATOM   4682  CA  VAL X 587     -19.309  15.718  -4.903  0.00  0.00           C
ATOM   4683  CB  VAL X 587     -20.166  15.541  -3.656  0.00  0.00           C
ATOM   4684  CG1 VAL X 587     -19.387  15.233  -2.300  0.00  0.00           C
ATOM   4685  CG2 VAL X 587     -21.098  16.735  -3.450  0.00  0.00           C
ATOM   4686  C   VAL X 587     -18.260  14.486  -5.049  0.00  0.00           C
ATOM   4687  O   VAL X 587     -18.697  13.490  -5.490  0.00  0.00           O
ATOM   4688  N   LEU X 588     -17.015  14.727  -4.548  0.00  0.00           N
ATOM   4689  CA  LEU X 588     -15.917  13.725  -4.358  0.00  0.00           C
ATOM   4690  CB  LEU X 588     -14.595  14.307  -5.031  0.00  0.00           C
ATOM   4691  CG  LEU X 588     -14.602  14.016  -6.536  0.00  0.00           C
ATOM   4692  CD1 LEU X 588     -13.591  15.009  -7.133  0.00  0.00           C
ATOM   4693  CD2 LEU X 588     -13.998  12.636  -6.903  0.00  0.00           C
ATOM   4694  C   LEU X 588     -15.690  13.365  -2.835  0.00  0.00           C
ATOM   4695  O   LEU X 588     -15.754  14.284  -2.064  0.00  0.00           O
ATOM   4696  N   VAL X 589     -15.456  12.141  -2.473  0.00  0.00           N
ATOM   4697  CA  VAL X 589     -15.286  11.630  -1.076  0.00  0.00           C
ATOM   4698  CB  VAL X 589     -16.637  11.087  -0.422  0.00  0.00           C
ATOM   4699  CG1 VAL X 589     -16.365  10.916   1.133  0.00  0.00           C
ATOM   4700  CG2 VAL X 589     -17.789  12.008  -0.568  0.00  0.00           C
ATOM   4701  C   VAL X 589     -14.183  10.617  -1.001  0.00  0.00           C
ATOM   4702  O   VAL X 589     -14.354   9.523  -1.557  0.00  0.00           O
ATOM   4703  N   GLY X 590     -13.152  10.864  -0.126  0.00  0.00           N
ATOM   4704  CA  GLY X 590     -12.062   9.986  -0.009  0.00  0.00           C
ATOM   4705  C   GLY X 590     -11.290  10.064   1.339  0.00  0.00           C
ATOM   4706  O   GLY X 590     -11.518  10.873   2.259  0.00  0.00           O
ATOM   4707  N   LEU X 591     -10.238   9.261   1.263  0.00  0.00           N
ATOM   4708  CA  LEU X 591      -9.143   9.011   2.223  0.00  0.00           C
ATOM   4709  CB  LEU X 591      -9.127   7.563   2.630  0.00  0.00           C
ATOM   4710  CG  LEU X 591     -10.521   6.872   2.884  0.00  0.00           C
ATOM   4711  CD1 LEU X 591     -10.249   5.505   3.448  0.00  0.00           C
ATOM   4712  CD2 LEU X 591     -11.434   7.576   3.924  0.00  0.00           C
ATOM   4713  C   LEU X 591      -7.753   9.549   1.718  0.00  0.00           C
ATOM   4714  O   LEU X 591      -7.753  10.401   0.844  0.00  0.00           O
ATOM   4715  N   GLN X 592      -6.570   9.226   2.257  0.00  0.00           N
ATOM   4716  CA  GLN X 592      -5.459  10.162   2.230  0.00  0.00           C
ATOM   4717  CB  GLN X 592      -4.320   9.681   3.214  0.00  0.00           C
ATOM   4718  CG  GLN X 592      -2.999  10.489   3.335  0.00  0.00           C
ATOM   4719  CD  GLN X 592      -3.048  11.723   4.243  0.00  0.00           C
ATOM   4720  OE1 GLN X 592      -4.058  12.092   4.777  0.00  0.00           O
ATOM   4721  NE2 GLN X 592      -1.944  12.383   4.437  0.00  0.00           N
ATOM   4722  C   GLN X 592      -4.859  10.416   0.770  0.00  0.00           C
ATOM   4723  O   GLN X 592      -4.366  11.476   0.488  0.00  0.00           O
ATOM   4724  N   SER X 593      -5.103   9.495  -0.129  0.00  0.00           N
ATOM   4725  CA  SER X 593      -4.892   9.640  -1.554  0.00  0.00           C
ATOM   4726  CB  SER X 593      -5.223   8.327  -2.340  0.00  0.00           C
ATOM   4727  OG  SER X 593      -6.560   7.979  -2.030  0.00  0.00           O
ATOM   4728  C   SER X 593      -5.637  10.746  -2.226  0.00  0.00           C
ATOM   4729  O   SER X 593      -5.191  11.200  -3.311  0.00  0.00           O
ATOM   4730  N   PHE X 594      -6.752  11.226  -1.649  0.00  0.00           N
ATOM   4731  CA  PHE X 594      -7.562  12.327  -2.029  0.00  0.00           C
ATOM   4732  CB  PHE X 594      -9.055  12.121  -1.702  0.00  0.00           C
ATOM   4733  CG  PHE X 594      -9.831  11.387  -2.834  0.00  0.00           C
ATOM   4734  CD1 PHE X 594      -9.224  10.421  -3.699  0.00  0.00           C
ATOM   4735  CE1 PHE X 594      -9.946   9.651  -4.640  0.00  0.00           C
ATOM   4736  CZ  PHE X 594     -11.371   9.829  -4.707  0.00  0.00           C
ATOM   4737  CE2 PHE X 594     -11.948  10.856  -3.944  0.00  0.00           C
ATOM   4738  CD2 PHE X 594     -11.232  11.598  -3.038  0.00  0.00           C
ATOM   4739  C   PHE X 594      -6.968  13.622  -1.378  0.00  0.00           C
ATOM   4740  O   PHE X 594      -7.334  14.722  -1.787  0.00  0.00           O
ATOM   4741  N   ALA X 595      -6.312  13.447  -0.222  0.00  0.00           N
ATOM   4742  CA  ALA X 595      -5.700  14.487   0.529  0.00  0.00           C
ATOM   4743  CB  ALA X 595      -5.482  14.115   2.006  0.00  0.00           C
ATOM   4744  C   ALA X 595      -4.402  14.948  -0.169  0.00  0.00           C
ATOM   4745  O   ALA X 595      -4.025  16.108   0.030  0.00  0.00           O
ATOM   4746  N   GLU X 596      -3.737  14.093  -0.973  0.00  0.00           N
ATOM   4747  CA  GLU X 596      -2.581  14.573  -1.763  0.00  0.00           C
ATOM   4748  CB  GLU X 596      -1.367  13.625  -1.476  0.00  0.00           C
ATOM   4749  CG  GLU X 596      -0.730  13.905  -0.157  0.00  0.00           C
ATOM   4750  CD  GLU X 596       0.528  13.084   0.066  0.00  0.00           C
ATOM   4751  OE1 GLU X 596       0.878  12.304  -0.826  0.00  0.00           O
ATOM   4752  OE2 GLU X 596       1.221  13.440   1.053  0.00  0.00           O
ATOM   4753  C   GLU X 596      -2.871  14.538  -3.270  0.00  0.00           C
ATOM   4754  O   GLU X 596      -2.414  15.439  -4.031  0.00  0.00           O
ATOM   4755  N   GLY X 597      -3.601  13.526  -3.834  0.00  0.00           N
ATOM   4756  CA  GLY X 597      -3.672  13.327  -5.318  0.00  0.00           C
ATOM   4757  C   GLY X 597      -4.648  14.122  -6.151  0.00  0.00           C
ATOM   4758  O   GLY X 597      -4.838  13.781  -7.280  0.00  0.00           O
ATOM   4759  N   LEU X 598      -5.254  15.093  -5.523  0.00  0.00           N
ATOM   4760  CA  LEU X 598      -6.167  15.983  -6.164  0.00  0.00           C
ATOM   4761  CB  LEU X 598      -7.442  15.927  -5.363  0.00  0.00           C
ATOM   4762  CG  LEU X 598      -8.269  14.577  -5.695  0.00  0.00           C
ATOM   4763  CD1 LEU X 598      -9.404  14.545  -4.678  0.00  0.00           C
ATOM   4764  CD2 LEU X 598      -8.783  14.511  -7.117  0.00  0.00           C
ATOM   4765  C   LEU X 598      -5.484  17.400  -6.285  0.00  0.00           C
ATOM   4766  O   LEU X 598      -4.731  17.793  -5.387  0.00  0.00           O
ATOM   4767  N   ASP X 599      -5.665  18.120  -7.394  0.00  0.00           N
ATOM   4768  CA  ASP X 599      -5.000  19.398  -7.792  0.00  0.00           C
ATOM   4769  CB  ASP X 599      -3.553  19.233  -8.342  0.00  0.00           C
ATOM   4770  CG  ASP X 599      -2.902  20.517  -8.856  0.00  0.00           C
ATOM   4771  OD1 ASP X 599      -2.440  20.574 -10.053  0.00  0.00           O
ATOM   4772  OD2 ASP X 599      -2.744  21.424  -7.997  0.00  0.00           O
ATOM   4773  C   ASP X 599      -5.967  20.216  -8.712  0.00  0.00           C
ATOM   4774  O   ASP X 599      -5.630  20.502  -9.921  0.00  0.00           O
ATOM   4775  N   LEU X 600      -7.125  20.468  -8.231  0.00  0.00           N
ATOM   4776  CA  LEU X 600      -8.256  20.998  -8.903  0.00  0.00           C
ATOM   4777  CB  LEU X 600      -9.527  20.453  -8.242  0.00  0.00           C
ATOM   4778  CG  LEU X 600      -9.750  18.961  -8.445  0.00  0.00           C
ATOM   4779  CD1 LEU X 600     -10.973  18.475  -7.706  0.00  0.00           C
ATOM   4780  CD2 LEU X 600     -10.103  18.578  -9.869  0.00  0.00           C
ATOM   4781  C   LEU X 600      -8.195  22.508  -8.947  0.00  0.00           C
ATOM   4782  O   LEU X 600      -8.269  23.115  -7.877  0.00  0.00           O
ATOM   4783  N   LYS X 601      -8.267  23.092 -10.149  0.00  0.00           N
ATOM   4784  CA  LYS X 601      -8.403  24.575 -10.230  0.00  0.00           C
ATOM   4785  CB  LYS X 601      -7.509  25.318 -11.270  0.00  0.00           C
ATOM   4786  CG  LYS X 601      -6.052  25.409 -10.853  0.00  0.00           C
ATOM   4787  CD  LYS X 601      -5.257  24.163 -10.698  0.00  0.00           C
ATOM   4788  CE  LYS X 601      -5.211  23.436 -12.047  0.00  0.00           C
ATOM   4789  NZ  LYS X 601      -4.499  22.155 -11.850  0.00  0.00           N
ATOM   4790  C   LYS X 601      -9.837  24.946 -10.483  0.00  0.00           C
ATOM   4791  O   LYS X 601     -10.623  24.150 -11.000  0.00  0.00           O
ATOM   4792  N   GLY X 602     -10.163  26.228 -10.163  0.00  0.00           N
ATOM   4793  CA  GLY X 602     -11.447  26.915 -10.581  0.00  0.00           C
ATOM   4794  C   GLY X 602     -12.799  26.237 -10.085  0.00  0.00           C
ATOM   4795  O   GLY X 602     -12.879  25.735  -9.011  0.00  0.00           O
ATOM   4796  N   ASP X 603     -13.827  26.222 -10.866  0.00  0.00           N
ATOM   4797  CA  ASP X 603     -15.132  25.752 -10.476  0.00  0.00           C
ATOM   4798  CB  ASP X 603     -16.188  26.028 -11.617  0.00  0.00           C
ATOM   4799  CG  ASP X 603     -15.794  25.632 -13.099  0.00  0.00           C
ATOM   4800  OD1 ASP X 603     -16.497  25.904 -14.056  0.00  0.00           O
ATOM   4801  OD2 ASP X 603     -14.644  25.130 -13.303  0.00  0.00           O
ATOM   4802  C   ASP X 603     -15.280  24.265 -10.093  0.00  0.00           C
ATOM   4803  O   ASP X 603     -16.319  23.786  -9.548  0.00  0.00           O
ATOM   4804  N   LEU X 604     -14.299  23.413 -10.482  0.00  0.00           N
ATOM   4805  CA  LEU X 604     -14.248  22.018 -10.194  0.00  0.00           C
ATOM   4806  CB  LEU X 604     -12.960  21.369 -10.782  0.00  0.00           C
ATOM   4807  CG  LEU X 604     -12.821  21.624 -12.294  0.00  0.00           C
ATOM   4808  CD1 LEU X 604     -11.437  21.127 -12.683  0.00  0.00           C
ATOM   4809  CD2 LEU X 604     -13.871  20.739 -13.055  0.00  0.00           C
ATOM   4810  C   LEU X 604     -14.254  21.749  -8.660  0.00  0.00           C
ATOM   4811  O   LEU X 604     -14.561  20.644  -8.236  0.00  0.00           O
ATOM   4812  N   LEU X 605     -13.786  22.746  -7.838  0.00  0.00           N
ATOM   4813  CA  LEU X 605     -13.765  22.690  -6.385  0.00  0.00           C
ATOM   4814  CB  LEU X 605     -12.459  22.013  -6.059  0.00  0.00           C
ATOM   4815  CG  LEU X 605     -12.059  21.924  -4.562  0.00  0.00           C
ATOM   4816  CD1 LEU X 605     -13.136  21.212  -3.791  0.00  0.00           C
ATOM   4817  CD2 LEU X 605     -10.854  21.041  -4.313  0.00  0.00           C
ATOM   4818  C   LEU X 605     -13.980  24.047  -5.859  0.00  0.00           C
ATOM   4819  O   LEU X 605     -13.168  24.908  -5.988  0.00  0.00           O
ATOM   4820  N   SER X 606     -15.193  24.322  -5.367  0.00  0.00           N
ATOM   4821  CA  SER X 606     -15.524  25.536  -4.644  0.00  0.00           C
ATOM   4822  CB  SER X 606     -16.574  26.326  -5.338  0.00  0.00           C
ATOM   4823  OG  SER X 606     -17.875  25.745  -5.199  0.00  0.00           O
ATOM   4824  C   SER X 606     -15.868  25.246  -3.155  0.00  0.00           C
ATOM   4825  O   SER X 606     -15.918  26.214  -2.388  0.00  0.00           O
ATOM   4826  N   GLN X 607     -16.165  24.014  -2.700  0.00  0.00           N
ATOM   4827  CA  GLN X 607     -16.137  23.709  -1.225  0.00  0.00           C
ATOM   4828  CB  GLN X 607     -17.508  23.675  -0.544  0.00  0.00           C
ATOM   4829  CG  GLN X 607     -17.486  24.321   0.818  0.00  0.00           C
ATOM   4830  CD  GLN X 607     -18.852  24.348   1.420  0.00  0.00           C
ATOM   4831  OE1 GLN X 607     -19.623  23.522   1.051  0.00  0.00           O
ATOM   4832  NE2 GLN X 607     -19.152  25.245   2.340  0.00  0.00           N
ATOM   4833  C   GLN X 607     -15.353  22.437  -0.961  0.00  0.00           C
ATOM   4834  O   GLN X 607     -15.483  21.448  -1.720  0.00  0.00           O
ATOM   4835  N   VAL X 608     -14.523  22.404   0.087  0.00  0.00           N
ATOM   4836  CA  VAL X 608     -13.901  21.263   0.725  0.00  0.00           C
ATOM   4837  CB  VAL X 608     -12.386  21.502   0.970  0.00  0.00           C
ATOM   4838  CG1 VAL X 608     -11.874  20.396   1.876  0.00  0.00           C
ATOM   4839  CG2 VAL X 608     -11.458  21.432  -0.283  0.00  0.00           C
ATOM   4840  C   VAL X 608     -14.611  21.042   2.122  0.00  0.00           C
ATOM   4841  O   VAL X 608     -15.047  22.035   2.809  0.00  0.00           O
ATOM   4842  N   HIE X 609     -14.776  19.797   2.574  0.00  0.00           N
ATOM   4843  CA  HIE X 609     -15.275  19.428   3.908  0.00  0.00           C
ATOM   4844  CB  HIE X 609     -16.672  18.799   3.826  0.00  0.00           C
ATOM   4845  CG  HIE X 609     -17.742  19.627   3.169  0.00  0.00           C
ATOM   4846  ND1 HIE X 609     -18.741  20.365   3.846  0.00  0.00           N
ATOM   4847  CE1 HIE X 609     -19.420  21.039   2.905  0.00  0.00           C
ATOM   4848  NE2 HIE X 609     -18.888  20.774   1.691  0.00  0.00           N
ATOM   4849  CD2 HIE X 609     -17.848  19.872   1.836  0.00  0.00           C
ATOM   4850  C   HIE X 609     -14.304  18.407   4.499  0.00  0.00           C
ATOM   4851  O   HIE X 609     -14.178  17.327   3.951  0.00  0.00           O
ATOM   4852  N   ILE X 610     -13.743  18.769   5.643  0.00  0.00           N
ATOM   4853  CA  ILE X 610     -12.947  17.874   6.497  0.00  0.00           C
ATOM   4854  CB  ILE X 610     -11.686  18.567   7.023  0.00  0.00           C
ATOM   4855  CG2 ILE X 610     -11.000  17.734   8.107  0.00  0.00           C
ATOM   4856  CG1 ILE X 610     -10.765  18.842   5.736  0.00  0.00           C
ATOM   4857  CD1 ILE X 610      -9.624  19.906   5.885  0.00  0.00           C
ATOM   4858  C   ILE X 610     -13.811  17.421   7.629  0.00  0.00           C
ATOM   4859  O   ILE X 610     -14.394  18.170   8.350  0.00  0.00           O
ATOM   4860  N   HIE X 611     -13.907  16.132   7.883  0.00  0.00           N
ATOM   4861  CA  HIE X 611     -14.545  15.534   9.042  0.00  0.00           C
ATOM   4862  CB  HIE X 611     -14.328  14.054   8.832  0.00  0.00           C
ATOM   4863  CG  HIE X 611     -15.092  13.281   9.951  0.00  0.00           C
ATOM   4864  ND1 HIE X 611     -14.569  12.168  10.653  0.00  0.00           N
ATOM   4865  CE1 HIE X 611     -15.513  11.784  11.485  0.00  0.00           C
ATOM   4866  NE2 HIE X 611     -16.647  12.526  11.223  0.00  0.00           N
ATOM   4867  CD2 HIE X 611     -16.401  13.461  10.235  0.00  0.00           C
ATOM   4868  C   HIE X 611     -13.969  16.011  10.398  0.00  0.00           C
ATOM   4869  O   HIE X 611     -14.667  16.680  11.143  0.00  0.00           O
ATOM   4870  N   LYS X 612     -12.725  15.653  10.618  0.00  0.00           N
ATOM   4871  CA  LYS X 612     -11.983  15.763  11.937  0.00  0.00           C
ATOM   4872  CB  LYS X 612     -11.992  14.453  12.755  0.00  0.00           C
ATOM   4873  CG  LYS X 612     -11.354  13.164  12.114  0.00  0.00           C
ATOM   4874  CD  LYS X 612     -11.543  11.875  12.955  0.00  0.00           C
ATOM   4875  CE  LYS X 612     -10.872  12.088  14.307  0.00  0.00           C
ATOM   4876  NZ  LYS X 612     -11.414  11.209  15.326  0.00  0.00           N
ATOM   4877  C   LYS X 612     -10.561  16.126  11.604  0.00  0.00           C
ATOM   4878  O   LYS X 612      -9.907  15.645  10.626  0.00  0.00           O
ATOM   4879  N   ILE X 613      -9.912  16.692  12.641  0.00  0.00           N
ATOM   4880  CA  ILE X 613      -8.430  16.604  12.797  0.00  0.00           C
ATOM   4881  CB  ILE X 613      -8.058  17.370  14.165  0.00  0.00           C
ATOM   4882  CG2 ILE X 613      -6.568  17.226  14.282  0.00  0.00           C
ATOM   4883  CG1 ILE X 613      -8.441  18.831  14.222  0.00  0.00           C
ATOM   4884  CD1 ILE X 613      -8.605  19.286  15.667  0.00  0.00           C
ATOM   4885  C   ILE X 613      -8.002  15.168  12.789  0.00  0.00           C
ATOM   4886  O   ILE X 613      -8.496  14.314  13.524  0.00  0.00           O
ATOM   4887  N   ALA X 614      -7.120  14.843  11.870  0.00  0.00           N
ATOM   4888  CA  ALA X 614      -6.711  13.493  11.432  0.00  0.00           C
ATOM   4889  CB  ALA X 614      -6.475  13.499   9.931  0.00  0.00           C
ATOM   4890  C   ALA X 614      -5.539  12.862  12.217  0.00  0.00           C
ATOM   4891  O   ALA X 614      -4.426  12.807  11.710  0.00  0.00           O
ATOM   4892  N   PHE X 615      -5.762  12.312  13.392  0.00  0.00           N
ATOM   4893  CA  PHE X 615      -4.779  11.798  14.349  0.00  0.00           C
ATOM   4894  CB  PHE X 615      -4.893  12.076  15.883  0.00  0.00           C
ATOM   4895  CG  PHE X 615      -5.421  13.467  16.313  0.00  0.00           C
ATOM   4896  CD1 PHE X 615      -4.539  14.355  16.933  0.00  0.00           C
ATOM   4897  CE1 PHE X 615      -4.930  15.577  17.452  0.00  0.00           C
ATOM   4898  CZ  PHE X 615      -6.267  15.950  17.306  0.00  0.00           C
ATOM   4899  CE2 PHE X 615      -7.196  15.149  16.595  0.00  0.00           C
ATOM   4900  CD2 PHE X 615      -6.822  13.869  16.173  0.00  0.00           C
ATOM   4901  C   PHE X 615      -4.660  10.267  14.093  0.00  0.00           C
ATOM   4902  O   PHE X 615      -5.584   9.701  13.624  0.00  0.00           O
ATOM   4903  N   PRO X 616      -3.455   9.684  14.400  0.00  0.00           N
ATOM   4904  CD  PRO X 616      -2.182  10.340  14.722  0.00  0.00           C
ATOM   4905  CG  PRO X 616      -1.123   9.468  14.142  0.00  0.00           C
ATOM   4906  CB  PRO X 616      -1.688   8.050  14.319  0.00  0.00           C
ATOM   4907  CA  PRO X 616      -3.239   8.248  14.147  0.00  0.00           C
ATOM   4908  C   PRO X 616      -4.040   7.301  15.052  0.00  0.00           C
ATOM   4909  O   PRO X 616      -4.457   7.666  16.188  0.00  0.00           O
ATOM   4910  N   PRO X 617      -4.436   6.049  14.636  0.00  0.00           N
ATOM   4911  CD  PRO X 617      -4.242   5.433  13.349  0.00  0.00           C
ATOM   4912  CG  PRO X 617      -4.279   3.941  13.595  0.00  0.00           C
ATOM   4913  CB  PRO X 617      -5.237   3.828  14.850  0.00  0.00           C
ATOM   4914  CA  PRO X 617      -4.981   5.132  15.574  0.00  0.00           C
ATOM   4915  C   PRO X 617      -4.088   4.837  16.787  0.00  0.00           C
ATOM   4916  O   PRO X 617      -2.998   4.288  16.630  0.00  0.00           O
ATOM   4917  N   ILE X 618      -4.506   5.226  18.067  0.00  0.00           N
ATOM   4918  CA  ILE X 618      -3.557   5.007  19.189  0.00  0.00           C
ATOM   4919  CB  ILE X 618      -4.193   5.587  20.475  0.00  0.00           C
ATOM   4920  CG2 ILE X 618      -3.211   5.511  21.708  0.00  0.00           C
ATOM   4921  CG1 ILE X 618      -4.676   7.053  20.296  0.00  0.00           C
ATOM   4922  CD1 ILE X 618      -5.453   7.598  21.537  0.00  0.00           C
ATOM   4923  C   ILE X 618      -3.232   3.541  19.336  0.00  0.00           C
ATOM   4924  O   ILE X 618      -2.082   3.230  19.544  0.00  0.00           O
ATOM   4925  N   ASP X 619      -4.237   2.652  19.203  0.00  0.00           N
ATOM   4926  CA  ASP X 619      -4.148   1.231  19.453  0.00  0.00           C
ATOM   4927  CB  ASP X 619      -5.603   0.770  19.909  0.00  0.00           C
ATOM   4928  CG  ASP X 619      -6.223   1.528  21.060  0.00  0.00           C
ATOM   4929  OD1 ASP X 619      -5.515   2.049  21.943  0.00  0.00           O
ATOM   4930  OD2 ASP X 619      -7.467   1.790  21.033  0.00  0.00           O
ATOM   4931  C   ASP X 619      -3.583   0.428  18.231  0.00  0.00           C
ATOM   4932  O   ASP X 619      -3.823  -0.745  18.069  0.00  0.00           O
ATOM   4933  N   SER X 620      -2.858   1.086  17.375  0.00  0.00           N
ATOM   4934  CA  SER X 620      -1.996   0.417  16.350  0.00  0.00           C
ATOM   4935  CB  SER X 620      -1.823   1.339  15.193  0.00  0.00           C
ATOM   4936  OG  SER X 620      -1.469   0.678  14.011  0.00  0.00           O
ATOM   4937  C   SER X 620      -0.594  -0.033  16.832  0.00  0.00           C
ATOM   4938  O   SER X 620       0.051   0.758  17.524  0.00  0.00           O
ATOM   4939  N   PRO X 621      -0.118  -1.207  16.444  0.00  0.00           N
ATOM   4940  CD  PRO X 621      -0.998  -2.346  16.131  0.00  0.00           C
ATOM   4941  CG  PRO X 621      -0.092  -3.587  16.196  0.00  0.00           C
ATOM   4942  CB  PRO X 621       1.282  -3.073  16.055  0.00  0.00           C
ATOM   4943  CA  PRO X 621       1.243  -1.726  16.819  0.00  0.00           C
ATOM   4944  C   PRO X 621       2.405  -0.854  16.605  0.00  0.00           C
ATOM   4945  O   PRO X 621       3.283  -0.813  17.478  0.00  0.00           O
ATOM   4946  N   VAL X 622       2.365  -0.041  15.504  0.00  0.00           N
ATOM   4947  CA  VAL X 622       3.456   0.983  15.341  0.00  0.00           C
ATOM   4948  CB  VAL X 622       3.315   1.650  13.964  0.00  0.00           C
ATOM   4949  CG1 VAL X 622       4.004   3.013  13.812  0.00  0.00           C
ATOM   4950  CG2 VAL X 622       3.852   0.643  12.865  0.00  0.00           C
ATOM   4951  C   VAL X 622       3.489   1.977  16.498  0.00  0.00           C
ATOM   4952  O   VAL X 622       4.356   2.072  17.339  0.00  0.00           O
ATOM   4953  N   VAL X 623       2.319   2.671  16.631  0.00  0.00           N
ATOM   4954  CA  VAL X 623       2.048   3.686  17.732  0.00  0.00           C
ATOM   4955  CB  VAL X 623       0.781   4.495  17.465  0.00  0.00           C
ATOM   4956  CG1 VAL X 623       0.604   5.676  18.390  0.00  0.00           C
ATOM   4957  CG2 VAL X 623       0.756   4.993  15.948  0.00  0.00           C
ATOM   4958  C   VAL X 623       2.203   3.236  19.200  0.00  0.00           C
ATOM   4959  O   VAL X 623       2.896   3.949  19.926  0.00  0.00           O
ATOM   4960  N   ILE X 624       1.685   2.066  19.627  0.00  0.00           N
ATOM   4961  CA  ILE X 624       1.835   1.379  20.875  0.00  0.00           C
ATOM   4962  CB  ILE X 624       0.887   0.131  20.906  0.00  0.00           C
ATOM   4963  CG2 ILE X 624       1.174  -0.499  22.234  0.00  0.00           C
ATOM   4964  CG1 ILE X 624      -0.591   0.488  20.826  0.00  0.00           C
ATOM   4965  CD1 ILE X 624      -1.617  -0.629  21.110  0.00  0.00           C
ATOM   4966  C   ILE X 624       3.315   1.200  21.123  0.00  0.00           C
ATOM   4967  O   ILE X 624       3.804   1.498  22.223  0.00  0.00           O
ATOM   4968  N   THR X 625       4.069   0.629  20.122  0.00  0.00           N
ATOM   4969  CA  THR X 625       5.496   0.263  20.222  0.00  0.00           C
ATOM   4970  CB  THR X 625       5.914  -0.595  19.078  0.00  0.00           C
ATOM   4971  CG2 THR X 625       7.365  -0.934  18.939  0.00  0.00           C
ATOM   4972  OG1 THR X 625       5.270  -1.864  19.088  0.00  0.00           O
ATOM   4973  C   THR X 625       6.393   1.495  20.242  0.00  0.00           C
ATOM   4974  O   THR X 625       7.377   1.522  20.944  0.00  0.00           O
ATOM   4975  N   GLU X 626       6.099   2.468  19.433  0.00  0.00           N
ATOM   4976  CA  GLU X 626       6.749   3.820  19.582  0.00  0.00           C
ATOM   4977  CB  GLU X 626       6.353   4.738  18.387  0.00  0.00           C
ATOM   4978  CG  GLU X 626       7.259   5.971  18.432  0.00  0.00           C
ATOM   4979  CD  GLU X 626       7.356   6.767  17.166  0.00  0.00           C
ATOM   4980  OE1 GLU X 626       7.685   6.141  16.091  0.00  0.00           O
ATOM   4981  OE2 GLU X 626       7.235   8.036  17.063  0.00  0.00           O
ATOM   4982  C   GLU X 626       6.475   4.507  20.890  0.00  0.00           C
ATOM   4983  O   GLU X 626       7.404   4.970  21.562  0.00  0.00           O
ATOM   4984  N   GLY X 627       5.247   4.442  21.337  0.00  0.00           N
ATOM   4985  CA  GLY X 627       4.650   4.823  22.623  0.00  0.00           C
ATOM   4986  C   GLY X 627       5.552   4.371  23.846  0.00  0.00           C
ATOM   4987  O   GLY X 627       6.091   5.241  24.560  0.00  0.00           O
ATOM   4988  N   GLU X 628       5.682   3.058  24.146  0.00  0.00           N
ATOM   4989  CA  GLU X 628       6.561   2.485  25.150  0.00  0.00           C
ATOM   4990  CB  GLU X 628       6.465   0.870  25.042  0.00  0.00           C
ATOM   4991  CG  GLU X 628       5.064   0.324  25.460  0.00  0.00           C
ATOM   4992  CD  GLU X 628       4.558   0.879  26.788  0.00  0.00           C
ATOM   4993  OE1 GLU X 628       5.379   1.258  27.669  0.00  0.00           O
ATOM   4994  OE2 GLU X 628       3.343   0.914  26.961  0.00  0.00           O
ATOM   4995  C   GLU X 628       8.053   2.913  24.948  0.00  0.00           C
ATOM   4996  O   GLU X 628       8.756   3.022  25.950  0.00  0.00           O
ATOM   4997  N   TRP X 629       8.564   3.092  23.751  0.00  0.00           N
ATOM   4998  CA  TRP X 629       9.936   3.622  23.479  0.00  0.00           C
ATOM   4999  CB  TRP X 629      10.318   3.393  22.043  0.00  0.00           C
ATOM   5000  CG  TRP X 629      11.757   3.779  21.642  0.00  0.00           C
ATOM   5001  CD1 TRP X 629      12.855   3.112  22.035  0.00  0.00           C
ATOM   5002  NE1 TRP X 629      13.975   3.622  21.343  0.00  0.00           N
ATOM   5003  CE2 TRP X 629      13.681   4.740  20.607  0.00  0.00           C
ATOM   5004  CZ2 TRP X 629      14.408   5.570  19.764  0.00  0.00           C
ATOM   5005  CH2 TRP X 629      13.681   6.536  18.984  0.00  0.00           C
ATOM   5006  CZ3 TRP X 629      12.327   6.685  19.209  0.00  0.00           C
ATOM   5007  CE3 TRP X 629      11.614   5.904  20.156  0.00  0.00           C
ATOM   5008  CD2 TRP X 629      12.224   4.819  20.803  0.00  0.00           C
ATOM   5009  C   TRP X 629      10.211   5.072  23.913  0.00  0.00           C
ATOM   5010  O   TRP X 629      11.164   5.335  24.607  0.00  0.00           O
ATOM   5011  N   LEU X 630       9.202   5.869  23.576  0.00  0.00           N
ATOM   5012  CA  LEU X 630       9.167   7.267  23.923  0.00  0.00           C
ATOM   5013  CB  LEU X 630       7.899   7.931  23.201  0.00  0.00           C
ATOM   5014  CG  LEU X 630       8.074   8.119  21.665  0.00  0.00           C
ATOM   5015  CD1 LEU X 630       6.819   8.716  21.048  0.00  0.00           C
ATOM   5016  CD2 LEU X 630       9.301   8.912  21.225  0.00  0.00           C
ATOM   5017  C   LEU X 630       9.016   7.535  25.381  0.00  0.00           C
ATOM   5018  O   LEU X 630       9.835   8.206  25.963  0.00  0.00           O
ATOM   5019  N   LYS X 631       8.094   6.907  26.135  0.00  0.00           N
ATOM   5020  CA  LYS X 631       7.964   6.928  27.585  0.00  0.00           C
ATOM   5021  CB  LYS X 631       6.711   6.096  28.074  0.00  0.00           C
ATOM   5022  CG  LYS X 631       5.360   6.860  27.680  0.00  0.00           C
ATOM   5023  CD  LYS X 631       4.097   6.045  28.123  0.00  0.00           C
ATOM   5024  CE  LYS X 631       2.851   6.834  27.854  0.00  0.00           C
ATOM   5025  NZ  LYS X 631       1.723   5.851  27.854  0.00  0.00           N
ATOM   5026  C   LYS X 631       9.236   6.379  28.260  0.00  0.00           C
ATOM   5027  O   LYS X 631       9.707   7.016  29.155  0.00  0.00           O
ATOM   5028  N   SER X 632       9.915   5.376  27.759  0.00  0.00           N
ATOM   5029  CA  SER X 632      11.314   5.041  28.254  0.00  0.00           C
ATOM   5030  CB  SER X 632      11.793   3.681  27.662  0.00  0.00           C
ATOM   5031  OG  SER X 632      12.568   3.954  26.434  0.00  0.00           O
ATOM   5032  C   SER X 632      12.313   6.156  28.104  0.00  0.00           C
ATOM   5033  O   SER X 632      13.003   6.486  29.027  0.00  0.00           O
ATOM   5034  N   LEU X 633      12.256   6.878  26.983  0.00  0.00           N
ATOM   5035  CA  LEU X 633      13.122   8.023  26.805  0.00  0.00           C
ATOM   5036  CB  LEU X 633      13.673   8.118  25.410  0.00  0.00           C
ATOM   5037  CG  LEU X 633      14.707   6.998  24.942  0.00  0.00           C
ATOM   5038  CD1 LEU X 633      14.796   7.102  23.454  0.00  0.00           C
ATOM   5039  CD2 LEU X 633      16.072   7.122  25.605  0.00  0.00           C
ATOM   5040  C   LEU X 633      12.441   9.317  27.289  0.00  0.00           C
ATOM   5041  O   LEU X 633      12.888  10.413  26.990  0.00  0.00           O
ATOM   5042  N   ASN X 634      11.499   9.150  28.204  0.00  0.00           N
ATOM   5043  CA  ASN X 634      10.747  10.206  28.955  0.00  0.00           C
ATOM   5044  CB  ASN X 634      11.663  10.785  30.085  0.00  0.00           C
ATOM   5045  CG  ASN X 634      10.919  11.459  31.240  0.00  0.00           C
ATOM   5046  OD1 ASN X 634       9.733  11.493  31.367  0.00  0.00           O
ATOM   5047  ND2 ASN X 634      11.722  12.289  31.926  0.00  0.00           N
ATOM   5048  C   ASN X 634       9.965  11.240  28.075  0.00  0.00           C
ATOM   5049  O   ASN X 634       9.814  12.398  28.511  0.00  0.00           O
ATOM   5050  N   ARG X 635       9.724  10.923  26.851  0.00  0.00           N
ATOM   5051  CA  ARG X 635       9.155  11.807  25.806  0.00  0.00           C
ATOM   5052  CB  ARG X 635       9.737  11.486  24.438  0.00  0.00           C
ATOM   5053  CG  ARG X 635      11.143  12.142  24.270  0.00  0.00           C
ATOM   5054  CD  ARG X 635      11.814  11.463  23.057  0.00  0.00           C
ATOM   5055  NE  ARG X 635      11.925  12.517  22.051  0.00  0.00           N
ATOM   5056  CZ  ARG X 635      11.712  12.433  20.763  0.00  0.00           C
ATOM   5057  NH1 ARG X 635      11.814  11.291  20.064  0.00  0.00           N
ATOM   5058  NH2 ARG X 635      11.474  13.528  20.030  0.00  0.00           N
ATOM   5059  C   ARG X 635       7.630  11.709  25.817  0.00  0.00           C
ATOM   5060  O   ARG X 635       7.065  10.627  26.145  0.00  0.00           O
ATOM   5061  N   TYR X 636       6.960  12.732  25.389  0.00  0.00           N
ATOM   5062  CA  TYR X 636       5.493  12.771  25.207  0.00  0.00           C
ATOM   5063  CB  TYR X 636       5.069  14.229  25.432  0.00  0.00           C
[truncated: 60,099 more chars]
