# Supplementary material for: Translocation mechanism of xeroderma pigmentosum group D protein on single-stranded DNA and genetic disease etiology
Source: Nat Commun. 2025 Nov 28;16:11703. doi: 10.1038/s41467-025-66834-1 (PMC12753804; doi:10.1038/s41467-025-66834-1)
Supplement: Supplementary file 3 — Supplementary Data 1 [file 41467_2025_66834_MOESM3_ESM.zip › Initial_and_final_structures/DinG_ATP_bound_final.pdb.txt]

ATOM      1  N   MET X   1      82.202  74.920  39.720  0.00  0.00           N
ATOM      2  CA  MET X   1      81.460  75.473  38.547  0.00  0.00           C
ATOM      3  CB  MET X   1      80.184  74.623  38.187  0.00  0.00           C
ATOM      4  CG  MET X   1      79.653  74.901  36.745  0.00  0.00           C
ATOM      5  SD  MET X   1      77.880  74.894  36.659  0.00  0.00           S
ATOM      6  CE  MET X   1      77.519  76.668  36.690  0.00  0.00           C
ATOM      7  C   MET X   1      80.999  76.910  38.729  0.00  0.00           C
ATOM      8  O   MET X   1      80.226  77.247  39.629  0.00  0.00           O
ATOM      9  N   ALA X   2      81.453  77.784  37.820  0.00  0.00           N
ATOM     10  CA  ALA X   2      81.209  79.222  37.780  0.00  0.00           C
ATOM     11  CB  ALA X   2      82.400  79.989  37.167  0.00  0.00           C
ATOM     12  C   ALA X   2      79.833  79.617  37.201  0.00  0.00           C
ATOM     13  O   ALA X   2      79.461  79.264  36.071  0.00  0.00           O
ATOM     14  N   LEU X   3      79.069  80.408  37.950  0.00  0.00           N
ATOM     15  CA  LEU X   3      77.901  81.125  37.481  0.00  0.00           C
ATOM     16  CB  LEU X   3      76.796  81.072  38.565  0.00  0.00           C
ATOM     17  CG  LEU X   3      76.162  79.713  38.982  0.00  0.00           C
ATOM     18  CD1 LEU X   3      75.080  79.868  40.064  0.00  0.00           C
ATOM     19  CD2 LEU X   3      75.242  79.243  37.818  0.00  0.00           C
ATOM     20  C   LEU X   3      78.273  82.506  36.911  0.00  0.00           C
ATOM     21  O   LEU X   3      78.074  83.524  37.516  0.00  0.00           O
ATOM     22  N   THR X   4      78.793  82.555  35.686  0.00  0.00           N
ATOM     23  CA  THR X   4      79.219  83.765  34.982  0.00  0.00           C
ATOM     24  CB  THR X   4      79.953  83.341  33.688  0.00  0.00           C
ATOM     25  CG2 THR X   4      81.142  82.396  33.790  0.00  0.00           C
ATOM     26  OG1 THR X   4      79.018  82.778  32.748  0.00  0.00           O
ATOM     27  C   THR X   4      77.993  84.720  34.717  0.00  0.00           C
ATOM     28  O   THR X   4      76.916  84.235  34.485  0.00  0.00           O
ATOM     29  N   ALA X   5      78.105  86.051  34.806  0.00  0.00           N
ATOM     30  CA  ALA X   5      76.988  86.891  34.490  0.00  0.00           C
ATOM     31  CB  ALA X   5      77.486  88.285  34.812  0.00  0.00           C
ATOM     32  C   ALA X   5      76.397  86.640  33.076  0.00  0.00           C
ATOM     33  O   ALA X   5      75.105  86.655  32.953  0.00  0.00           O
ATOM     34  N   ALA X   6      77.189  86.206  32.065  0.00  0.00           N
ATOM     35  CA  ALA X   6      76.814  85.634  30.754  0.00  0.00           C
ATOM     36  CB  ALA X   6      78.129  85.248  30.081  0.00  0.00           C
ATOM     37  C   ALA X   6      75.937  84.383  30.906  0.00  0.00           C
ATOM     38  O   ALA X   6      74.864  84.251  30.333  0.00  0.00           O
ATOM     39  N   LEU X   7      76.319  83.468  31.787  0.00  0.00           N
ATOM     40  CA  LEU X   7      75.532  82.237  31.975  0.00  0.00           C
ATOM     41  CB  LEU X   7      76.404  81.150  32.579  0.00  0.00           C
ATOM     42  CG  LEU X   7      75.643  79.898  33.020  0.00  0.00           C
ATOM     43  CD1 LEU X   7      75.096  79.075  31.865  0.00  0.00           C
ATOM     44  CD2 LEU X   7      76.630  79.046  33.858  0.00  0.00           C
ATOM     45  C   LEU X   7      74.187  82.503  32.709  0.00  0.00           C
ATOM     46  O   LEU X   7      73.128  81.964  32.278  0.00  0.00           O
ATOM     47  N   LYS X   8      74.252  83.306  33.752  0.00  0.00           N
ATOM     48  CA  LYS X   8      73.111  83.809  34.491  0.00  0.00           C
ATOM     49  CB  LYS X   8      73.687  84.726  35.654  0.00  0.00           C
ATOM     50  CG  LYS X   8      74.425  83.849  36.736  0.00  0.00           C
ATOM     51  CD  LYS X   8      74.805  84.667  38.011  0.00  0.00           C
ATOM     52  CE  LYS X   8      75.760  85.784  37.707  0.00  0.00           C
ATOM     53  NZ  LYS X   8      75.965  86.604  38.925  0.00  0.00           N
ATOM     54  C   LYS X   8      72.075  84.645  33.679  0.00  0.00           C
ATOM     55  O   LYS X   8      70.854  84.526  33.892  0.00  0.00           O
ATOM     56  N   ALA X   9      72.582  85.350  32.646  0.00  0.00           N
ATOM     57  CA  ALA X   9      71.799  85.958  31.553  0.00  0.00           C
ATOM     58  CB  ALA X   9      72.546  87.009  30.764  0.00  0.00           C
ATOM     59  C   ALA X   9      71.084  84.941  30.628  0.00  0.00           C
ATOM     60  O   ALA X   9      69.873  85.100  30.401  0.00  0.00           O
ATOM     61  N   GLN X  10      71.775  83.880  30.148  0.00  0.00           N
ATOM     62  CA  GLN X  10      71.123  82.767  29.398  0.00  0.00           C
ATOM     63  CB  GLN X  10      72.277  81.743  29.031  0.00  0.00           C
ATOM     64  CG  GLN X  10      71.879  80.648  28.083  0.00  0.00           C
ATOM     65  CD  GLN X  10      71.373  81.203  26.780  0.00  0.00           C
ATOM     66  OE1 GLN X  10      72.151  81.820  26.080  0.00  0.00           O
ATOM     67  NE2 GLN X  10      70.133  81.097  26.379  0.00  0.00           N
ATOM     68  C   GLN X  10      69.949  82.116  30.145  0.00  0.00           C
ATOM     69  O   GLN X  10      68.925  81.914  29.500  0.00  0.00           O
ATOM     70  N   ILE X  11      70.070  81.867  31.477  0.00  0.00           N
ATOM     71  CA  ILE X  11      68.988  81.346  32.320  0.00  0.00           C
ATOM     72  CB  ILE X  11      69.605  81.055  33.669  0.00  0.00           C
ATOM     73  CG2 ILE X  11      68.645  80.978  34.906  0.00  0.00           C
ATOM     74  CG1 ILE X  11      70.615  79.844  33.626  0.00  0.00           C
ATOM     75  CD1 ILE X  11      71.643  79.673  34.784  0.00  0.00           C
ATOM     76  C   ILE X  11      67.774  82.242  32.414  0.00  0.00           C
ATOM     77  O   ILE X  11      66.716  81.818  32.211  0.00  0.00           O
ATOM     78  N   ALA X  12      68.009  83.549  32.711  0.00  0.00           N
ATOM     79  CA  ALA X  12      66.899  84.516  32.856  0.00  0.00           C
ATOM     80  CB  ALA X  12      67.547  85.780  33.402  0.00  0.00           C
ATOM     81  C   ALA X  12      66.255  84.852  31.551  0.00  0.00           C
ATOM     82  O   ALA X  12      65.069  85.133  31.449  0.00  0.00           O
ATOM     83  N   ALA X  13      66.985  84.841  30.376  0.00  0.00           N
ATOM     84  CA  ALA X  13      66.389  84.933  29.027  0.00  0.00           C
ATOM     85  CB  ALA X  13      67.408  85.159  27.886  0.00  0.00           C
ATOM     86  C   ALA X  13      65.484  83.643  28.639  0.00  0.00           C
ATOM     87  O   ALA X  13      64.356  83.818  28.162  0.00  0.00           O
ATOM     88  N   TRP X  14      65.957  82.433  28.940  0.00  0.00           N
ATOM     89  CA  TRP X  14      65.183  81.213  28.807  0.00  0.00           C
ATOM     90  CB  TRP X  14      65.933  79.930  29.161  0.00  0.00           C
ATOM     91  CG  TRP X  14      66.999  79.382  28.297  0.00  0.00           C
ATOM     92  CD1 TRP X  14      67.173  79.740  26.965  0.00  0.00           C
ATOM     93  NE1 TRP X  14      68.047  78.804  26.411  0.00  0.00           N
ATOM     94  CE2 TRP X  14      68.672  78.014  27.369  0.00  0.00           C
ATOM     95  CZ2 TRP X  14      69.580  76.968  27.224  0.00  0.00           C
ATOM     96  CH2 TRP X  14      69.818  76.162  28.332  0.00  0.00           C
ATOM     97  CZ3 TRP X  14      69.113  76.385  29.525  0.00  0.00           C
ATOM     98  CE3 TRP X  14      68.168  77.412  29.645  0.00  0.00           C
ATOM     99  CD2 TRP X  14      67.940  78.247  28.549  0.00  0.00           C
ATOM    100  C   TRP X  14      63.879  81.291  29.615  0.00  0.00           C
ATOM    101  O   TRP X  14      62.840  80.858  29.115  0.00  0.00           O
ATOM    102  N   TYR X  15      63.850  81.979  30.787  0.00  0.00           N
ATOM    103  CA  TYR X  15      62.595  82.310  31.485  0.00  0.00           C
ATOM    104  CB  TYR X  15      62.881  82.575  32.956  0.00  0.00           C
ATOM    105  CG  TYR X  15      61.832  82.860  33.914  0.00  0.00           C
ATOM    106  CD1 TYR X  15      61.045  81.815  34.375  0.00  0.00           C
ATOM    107  CE1 TYR X  15      59.947  82.088  35.178  0.00  0.00           C
ATOM    108  CZ  TYR X  15      59.659  83.449  35.527  0.00  0.00           C
ATOM    109  OH  TYR X  15      58.466  83.774  36.020  0.00  0.00           O
ATOM    110  CE2 TYR X  15      60.603  84.438  35.199  0.00  0.00           C
ATOM    111  CD2 TYR X  15      61.677  84.163  34.366  0.00  0.00           C
ATOM    112  C   TYR X  15      61.741  83.402  30.925  0.00  0.00           C
ATOM    113  O   TYR X  15      60.556  83.310  30.841  0.00  0.00           O
ATOM    114  N   LYS X  16      62.316  84.542  30.501  0.00  0.00           N
ATOM    115  CA  LYS X  16      61.536  85.652  29.851  0.00  0.00           C
ATOM    116  CB  LYS X  16      62.453  86.856  29.677  0.00  0.00           C
ATOM    117  CG  LYS X  16      61.711  88.130  29.199  0.00  0.00           C
ATOM    118  CD  LYS X  16      62.736  89.355  29.231  0.00  0.00           C
ATOM    119  CE  LYS X  16      63.967  89.291  28.349  0.00  0.00           C
ATOM    120  NZ  LYS X  16      63.762  89.756  26.938  0.00  0.00           N
ATOM    121  C   LYS X  16      60.910  85.211  28.521  0.00  0.00           C
ATOM    122  O   LYS X  16      59.871  85.824  28.154  0.00  0.00           O
ATOM    123  N   ALA X  17      61.312  84.047  27.928  0.00  0.00           N
ATOM    124  CA  ALA X  17      60.615  83.659  26.732  0.00  0.00           C
ATOM    125  CB  ALA X  17      61.482  82.543  26.157  0.00  0.00           C
ATOM    126  C   ALA X  17      59.201  83.104  26.985  0.00  0.00           C
ATOM    127  O   ALA X  17      58.376  83.032  26.055  0.00  0.00           O
ATOM    128  N   LEU X  18      58.853  82.769  28.222  0.00  0.00           N
ATOM    129  CA  LEU X  18      57.564  82.215  28.649  0.00  0.00           C
ATOM    130  CB  LEU X  18      57.591  81.857  30.179  0.00  0.00           C
ATOM    131  CG  LEU X  18      58.580  80.694  30.519  0.00  0.00           C
ATOM    132  CD1 LEU X  18      58.795  80.673  32.054  0.00  0.00           C
ATOM    133  CD2 LEU X  18      58.076  79.279  30.194  0.00  0.00           C
ATOM    134  C   LEU X  18      56.345  83.164  28.448  0.00  0.00           C
ATOM    135  O   LEU X  18      55.191  82.706  28.430  0.00  0.00           O
ATOM    136  N   GLN X  19      56.627  84.502  28.259  0.00  0.00           N
ATOM    137  CA  GLN X  19      55.597  85.530  27.876  0.00  0.00           C
ATOM    138  CB  GLN X  19      56.272  86.919  27.956  0.00  0.00           C
ATOM    139  CG  GLN X  19      55.322  88.077  27.751  0.00  0.00           C
ATOM    140  CD  GLN X  19      55.793  89.430  28.277  0.00  0.00           C
ATOM    141  OE1 GLN X  19      56.864  89.922  27.864  0.00  0.00           O
ATOM    142  NE2 GLN X  19      54.945  90.121  29.019  0.00  0.00           N
ATOM    143  C   GLN X  19      54.934  85.200  26.518  0.00  0.00           C
ATOM    144  O   GLN X  19      53.783  85.509  26.339  0.00  0.00           O
ATOM    145  N   GLU X  20      55.592  84.453  25.663  0.00  0.00           N
ATOM    146  CA  GLU X  20      55.036  83.847  24.411  0.00  0.00           C
ATOM    147  CB  GLU X  20      56.098  84.095  23.303  0.00  0.00           C
ATOM    148  CG  GLU X  20      55.787  83.361  21.952  0.00  0.00           C
ATOM    149  CD  GLU X  20      56.699  83.743  20.738  0.00  0.00           C
ATOM    150  OE1 GLU X  20      56.266  83.617  19.571  0.00  0.00           O
ATOM    151  OE2 GLU X  20      57.836  84.201  20.971  0.00  0.00           O
ATOM    152  C   GLU X  20      54.446  82.417  24.525  0.00  0.00           C
ATOM    153  O   GLU X  20      53.851  81.877  23.586  0.00  0.00           O
ATOM    154  N   GLN X  21      54.597  81.794  25.667  0.00  0.00           N
ATOM    155  CA  GLN X  21      54.152  80.461  25.957  0.00  0.00           C
ATOM    156  CB  GLN X  21      55.280  79.623  26.574  0.00  0.00           C
ATOM    157  CG  GLN X  21      56.478  79.359  25.646  0.00  0.00           C
ATOM    158  CD  GLN X  21      56.133  78.731  24.282  0.00  0.00           C
ATOM    159  OE1 GLN X  21      55.369  77.730  24.264  0.00  0.00           O
ATOM    160  NE2 GLN X  21      56.633  79.345  23.208  0.00  0.00           N
ATOM    161  C   GLN X  21      52.956  80.305  26.874  0.00  0.00           C
ATOM    162  O   GLN X  21      52.149  79.387  26.677  0.00  0.00           O
ATOM    163  N   ILE X  22      52.627  81.305  27.687  0.00  0.00           N
ATOM    164  CA  ILE X  22      51.654  81.123  28.808  0.00  0.00           C
ATOM    165  CB  ILE X  22      52.308  80.985  30.153  0.00  0.00           C
ATOM    166  CG2 ILE X  22      51.227  80.652  31.173  0.00  0.00           C
ATOM    167  CG1 ILE X  22      53.429  79.843  30.209  0.00  0.00           C
ATOM    168  CD1 ILE X  22      53.806  79.426  31.614  0.00  0.00           C
ATOM    169  C   ILE X  22      50.564  82.228  28.731  0.00  0.00           C
ATOM    170  O   ILE X  22      50.939  83.424  28.679  0.00  0.00           O
ATOM    171  N   PRO X  23      49.284  82.008  28.641  0.00  0.00           N
ATOM    172  CD  PRO X  23      48.622  80.688  28.674  0.00  0.00           C
ATOM    173  CG  PRO X  23      47.161  80.998  28.732  0.00  0.00           C
ATOM    174  CB  PRO X  23      47.080  82.267  27.944  0.00  0.00           C
ATOM    175  CA  PRO X  23      48.341  83.040  28.205  0.00  0.00           C
ATOM    176  C   PRO X  23      48.125  84.175  29.290  0.00  0.00           C
ATOM    177  O   PRO X  23      47.783  85.304  28.885  0.00  0.00           O
ATOM    178  N   ASP X  24      48.319  83.847  30.561  0.00  0.00           N
ATOM    179  CA  ASP X  24      48.206  84.691  31.697  0.00  0.00           C
ATOM    180  CB  ASP X  24      47.297  84.140  32.735  0.00  0.00           C
ATOM    181  CG  ASP X  24      47.788  82.797  33.260  0.00  0.00           C
ATOM    182  OD1 ASP X  24      47.068  82.141  34.006  0.00  0.00           O
ATOM    183  OD2 ASP X  24      48.856  82.269  32.867  0.00  0.00           O
ATOM    184  C   ASP X  24      49.585  85.055  32.289  0.00  0.00           C
ATOM    185  O   ASP X  24      49.619  85.427  33.454  0.00  0.00           O
ATOM    186  N   PHE X  25      50.671  84.972  31.488  0.00  0.00           N
ATOM    187  CA  PHE X  25      52.009  85.118  32.134  0.00  0.00           C
ATOM    188  CB  PHE X  25      53.159  84.893  31.080  0.00  0.00           C
ATOM    189  CG  PHE X  25      54.531  84.881  31.632  0.00  0.00           C
ATOM    190  CD1 PHE X  25      55.315  86.052  31.676  0.00  0.00           C
ATOM    191  CE1 PHE X  25      56.668  86.023  32.055  0.00  0.00           C
ATOM    192  CZ  PHE X  25      57.159  84.787  32.593  0.00  0.00           C
ATOM    193  CE2 PHE X  25      56.255  83.657  32.698  0.00  0.00           C
ATOM    194  CD2 PHE X  25      55.012  83.664  32.130  0.00  0.00           C
ATOM    195  C   PHE X  25      52.330  86.488  32.877  0.00  0.00           C
ATOM    196  O   PHE X  25      52.205  87.578  32.393  0.00  0.00           O
ATOM    197  N   ILE X  26      52.926  86.257  34.098  0.00  0.00           N
ATOM    198  CA  ILE X  26      53.676  87.291  34.862  0.00  0.00           C
ATOM    199  CB  ILE X  26      52.841  87.600  36.085  0.00  0.00           C
ATOM    200  CG2 ILE X  26      53.651  88.245  37.293  0.00  0.00           C
ATOM    201  CG1 ILE X  26      51.748  88.597  35.689  0.00  0.00           C
ATOM    202  CD1 ILE X  26      50.659  89.082  36.593  0.00  0.00           C
ATOM    203  C   ILE X  26      55.044  86.726  35.146  0.00  0.00           C
ATOM    204  O   ILE X  26      55.180  85.530  35.443  0.00  0.00           O
ATOM    205  N   PRO X  27      56.145  87.540  35.061  0.00  0.00           N
ATOM    206  CD  PRO X  27      56.135  88.871  34.524  0.00  0.00           C
ATOM    207  CG  PRO X  27      57.623  89.219  34.274  0.00  0.00           C
ATOM    208  CB  PRO X  27      58.503  88.023  34.684  0.00  0.00           C
ATOM    209  CA  PRO X  27      57.464  87.052  35.384  0.00  0.00           C
ATOM    210  C   PRO X  27      57.672  87.045  36.906  0.00  0.00           C
ATOM    211  O   PRO X  27      58.201  88.035  37.473  0.00  0.00           O
ATOM    212  N   ARG X  28      57.148  86.012  37.511  0.00  0.00           N
ATOM    213  CA  ARG X  28      56.823  85.919  38.945  0.00  0.00           C
ATOM    214  CB  ARG X  28      56.058  84.609  39.332  0.00  0.00           C
ATOM    215  CG  ARG X  28      54.519  84.716  38.935  0.00  0.00           C
ATOM    216  CD  ARG X  28      53.849  83.360  38.734  0.00  0.00           C
ATOM    217  NE  ARG X  28      52.402  83.486  38.422  0.00  0.00           N
ATOM    218  CZ  ARG X  28      51.603  82.431  38.319  0.00  0.00           C
ATOM    219  NH1 ARG X  28      50.385  82.573  38.029  0.00  0.00           N
ATOM    220  NH2 ARG X  28      51.929  81.196  38.453  0.00  0.00           N
ATOM    221  C   ARG X  28      58.026  86.101  39.873  0.00  0.00           C
ATOM    222  O   ARG X  28      59.018  85.337  39.731  0.00  0.00           O
ATOM    223  N   ALA X  29      57.859  86.856  40.923  0.00  0.00           N
ATOM    224  CA  ALA X  29      58.879  86.910  41.958  0.00  0.00           C
ATOM    225  CB  ALA X  29      58.650  87.989  42.899  0.00  0.00           C
ATOM    226  C   ALA X  29      59.173  85.547  42.595  0.00  0.00           C
ATOM    227  O   ALA X  29      60.346  85.254  42.688  0.00  0.00           O
ATOM    228  N   PRO X  30      58.173  84.653  42.934  0.00  0.00           N
ATOM    229  CD  PRO X  30      56.794  84.930  43.310  0.00  0.00           C
ATOM    230  CG  PRO X  30      56.169  83.561  43.809  0.00  0.00           C
ATOM    231  CB  PRO X  30      57.409  82.728  44.156  0.00  0.00           C
ATOM    232  CA  PRO X  30      58.655  83.368  43.491  0.00  0.00           C
ATOM    233  C   PRO X  30      59.282  82.397  42.511  0.00  0.00           C
ATOM    234  O   PRO X  30      59.974  81.486  43.013  0.00  0.00           O
ATOM    235  N   GLN X  31      59.133  82.594  41.205  0.00  0.00           N
ATOM    236  CA  GLN X  31      59.847  81.847  40.285  0.00  0.00           C
ATOM    237  CB  GLN X  31      59.045  81.907  38.935  0.00  0.00           C
ATOM    238  CG  GLN X  31      57.666  81.277  39.119  0.00  0.00           C
ATOM    239  CD  GLN X  31      57.117  81.079  37.755  0.00  0.00           C
ATOM    240  OE1 GLN X  31      56.938  82.005  37.057  0.00  0.00           O
ATOM    241  NE2 GLN X  31      56.984  79.917  37.205  0.00  0.00           N
ATOM    242  C   GLN X  31      61.275  82.373  40.170  0.00  0.00           C
ATOM    243  O   GLN X  31      62.187  81.616  40.351  0.00  0.00           O
ATOM    244  N   ARG X  32      61.470  83.656  39.862  0.00  0.00           N
ATOM    245  CA  ARG X  32      62.856  84.236  39.619  0.00  0.00           C
ATOM    246  CB  ARG X  32      62.622  85.748  39.496  0.00  0.00           C
ATOM    247  CG  ARG X  32      62.014  86.098  38.118  0.00  0.00           C
ATOM    248  CD  ARG X  32      62.012  87.605  37.857  0.00  0.00           C
ATOM    249  NE  ARG X  32      60.900  88.194  38.599  0.00  0.00           N
ATOM    250  CZ  ARG X  32      60.995  89.184  39.455  0.00  0.00           C
ATOM    251  NH1 ARG X  32      62.082  89.886  39.677  0.00  0.00           N
ATOM    252  NH2 ARG X  32      59.975  89.541  40.185  0.00  0.00           N
ATOM    253  C   ARG X  32      63.756  84.036  40.862  0.00  0.00           C
ATOM    254  O   ARG X  32      64.874  83.516  40.729  0.00  0.00           O
ATOM    255  N   GLN X  33      63.203  84.192  42.036  0.00  0.00           N
ATOM    256  CA  GLN X  33      63.924  83.891  43.277  0.00  0.00           C
ATOM    257  CB  GLN X  33      63.114  84.518  44.462  0.00  0.00           C
ATOM    258  CG  GLN X  33      63.941  84.600  45.767  0.00  0.00           C
ATOM    259  CD  GLN X  33      63.511  85.515  46.869  0.00  0.00           C
ATOM    260  OE1 GLN X  33      62.437  86.082  47.013  0.00  0.00           O
ATOM    261  NE2 GLN X  33      64.376  85.697  47.770  0.00  0.00           N
ATOM    262  C   GLN X  33      64.300  82.392  43.463  0.00  0.00           C
ATOM    263  O   GLN X  33      65.389  82.048  43.968  0.00  0.00           O
ATOM    264  N   MET X  34      63.307  81.556  43.206  0.00  0.00           N
ATOM    265  CA  MET X  34      63.509  80.083  43.213  0.00  0.00           C
ATOM    266  CB  MET X  34      62.186  79.245  43.060  0.00  0.00           C
ATOM    267  CG  MET X  34      62.375  77.681  43.063  0.00  0.00           C
ATOM    268  SD  MET X  34      60.890  76.696  43.312  0.00  0.00           S
ATOM    269  CE  MET X  34      61.433  75.124  42.714  0.00  0.00           C
ATOM    270  C   MET X  34      64.587  79.515  42.287  0.00  0.00           C
ATOM    271  O   MET X  34      65.426  78.700  42.679  0.00  0.00           O
ATOM    272  N   ILE X  35      64.506  80.064  41.051  0.00  0.00           N
ATOM    273  CA  ILE X  35      65.530  79.899  40.030  0.00  0.00           C
ATOM    274  CB  ILE X  35      65.114  80.687  38.702  0.00  0.00           C
ATOM    275  CG2 ILE X  35      66.271  80.903  37.716  0.00  0.00           C
ATOM    276  CG1 ILE X  35      64.083  79.828  37.980  0.00  0.00           C
ATOM    277  CD1 ILE X  35      63.226  80.618  36.950  0.00  0.00           C
ATOM    278  C   ILE X  35      66.943  80.312  40.522  0.00  0.00           C
ATOM    279  O   ILE X  35      67.906  79.502  40.352  0.00  0.00           O
ATOM    280  N   ALA X  36      67.163  81.439  41.221  0.00  0.00           N
ATOM    281  CA  ALA X  36      68.550  81.816  41.710  0.00  0.00           C
ATOM    282  CB  ALA X  36      68.756  83.263  42.086  0.00  0.00           C
ATOM    283  C   ALA X  36      69.058  80.814  42.749  0.00  0.00           C
ATOM    284  O   ALA X  36      70.256  80.523  42.753  0.00  0.00           O
ATOM    285  N   ASP X  37      68.197  80.337  43.679  0.00  0.00           N
ATOM    286  CA  ASP X  37      68.613  79.410  44.704  0.00  0.00           C
ATOM    287  CB  ASP X  37      67.640  79.428  45.848  0.00  0.00           C
ATOM    288  CG  ASP X  37      68.239  79.660  47.276  0.00  0.00           C
ATOM    289  OD1 ASP X  37      69.505  79.591  47.475  0.00  0.00           O
ATOM    290  OD2 ASP X  37      67.416  79.923  48.201  0.00  0.00           O
ATOM    291  C   ASP X  37      68.896  77.993  44.205  0.00  0.00           C
ATOM    292  O   ASP X  37      69.889  77.317  44.582  0.00  0.00           O
ATOM    293  N   VAL X  38      67.971  77.552  43.303  0.00  0.00           N
ATOM    294  CA  VAL X  38      68.096  76.234  42.666  0.00  0.00           C
ATOM    295  CB  VAL X  38      66.776  75.757  41.917  0.00  0.00           C
ATOM    296  CG1 VAL X  38      67.061  74.548  41.055  0.00  0.00           C
ATOM    297  CG2 VAL X  38      65.562  75.442  42.789  0.00  0.00           C
ATOM    298  C   VAL X  38      69.333  76.281  41.730  0.00  0.00           C
ATOM    299  O   VAL X  38      70.175  75.376  41.823  0.00  0.00           O
ATOM    300  N   ALA X  39      69.579  77.333  40.987  0.00  0.00           N
ATOM    301  CA  ALA X  39      70.823  77.542  40.246  0.00  0.00           C
ATOM    302  CB  ALA X  39      70.768  78.916  39.600  0.00  0.00           C
ATOM    303  C   ALA X  39      72.101  77.426  41.101  0.00  0.00           C
ATOM    304  O   ALA X  39      72.991  76.676  40.693  0.00  0.00           O
ATOM    305  N   LYS X  40      72.060  78.080  42.235  0.00  0.00           N
ATOM    306  CA  LYS X  40      73.231  78.173  43.179  0.00  0.00           C
ATOM    307  CB  LYS X  40      72.921  79.363  44.100  0.00  0.00           C
ATOM    308  CG  LYS X  40      74.093  79.918  44.928  0.00  0.00           C
ATOM    309  CD  LYS X  40      73.653  80.793  46.074  0.00  0.00           C
ATOM    310  CE  LYS X  40      74.724  81.520  46.884  0.00  0.00           C
ATOM    311  NZ  LYS X  40      74.202  82.819  47.324  0.00  0.00           N
ATOM    312  C   LYS X  40      73.407  76.798  43.860  0.00  0.00           C
ATOM    313  O   LYS X  40      74.554  76.424  44.025  0.00  0.00           O
ATOM    314  N   THR X  41      72.347  76.105  44.158  0.00  0.00           N
ATOM    315  CA  THR X  41      72.396  74.748  44.732  0.00  0.00           C
ATOM    316  CB  THR X  41      71.012  74.287  45.204  0.00  0.00           C
ATOM    317  CG2 THR X  41      71.000  72.920  45.902  0.00  0.00           C
ATOM    318  OG1 THR X  41      70.488  75.148  46.236  0.00  0.00           O
ATOM    319  C   THR X  41      73.022  73.755  43.772  0.00  0.00           C
ATOM    320  O   THR X  41      74.065  73.213  44.113  0.00  0.00           O
ATOM    321  N   LEU X  42      72.482  73.608  42.529  0.00  0.00           N
ATOM    322  CA  LEU X  42      72.985  72.684  41.461  0.00  0.00           C
ATOM    323  CB  LEU X  42      72.016  72.700  40.250  0.00  0.00           C
ATOM    324  CG  LEU X  42      70.624  72.165  40.586  0.00  0.00           C
ATOM    325  CD1 LEU X  42      70.044  71.967  39.215  0.00  0.00           C
ATOM    326  CD2 LEU X  42      70.706  70.832  41.349  0.00  0.00           C
ATOM    327  C   LEU X  42      74.410  72.987  40.953  0.00  0.00           C
ATOM    328  O   LEU X  42      75.254  72.041  40.804  0.00  0.00           O
ATOM    329  N   ALA X  43      74.781  74.237  40.790  0.00  0.00           N
ATOM    330  CA  ALA X  43      76.129  74.547  40.415  0.00  0.00           C
ATOM    331  CB  ALA X  43      76.136  75.941  39.842  0.00  0.00           C
ATOM    332  C   ALA X  43      77.221  74.459  41.549  0.00  0.00           C
ATOM    333  O   ALA X  43      78.394  74.541  41.313  0.00  0.00           O
ATOM    334  N   GLY X  44      76.731  74.227  42.797  0.00  0.00           N
ATOM    335  CA  GLY X  44      77.577  73.893  43.930  0.00  0.00           C
ATOM    336  C   GLY X  44      78.116  75.087  44.670  0.00  0.00           C
ATOM    337  O   GLY X  44      79.115  74.995  45.355  0.00  0.00           O
ATOM    338  N   GLU X  45      77.586  76.273  44.311  0.00  0.00           N
ATOM    339  CA  GLU X  45      77.994  77.546  44.929  0.00  0.00           C
ATOM    340  CB  GLU X  45      77.516  78.696  44.032  0.00  0.00           C
ATOM    341  CG  GLU X  45      78.287  78.822  42.687  0.00  0.00           C
ATOM    342  CD  GLU X  45      79.823  79.159  42.931  0.00  0.00           C
ATOM    343  OE1 GLU X  45      80.036  80.063  43.829  0.00  0.00           O
ATOM    344  OE2 GLU X  45      80.787  78.596  42.430  0.00  0.00           O
ATOM    345  C   GLU X  45      77.408  77.643  46.321  0.00  0.00           C
ATOM    346  O   GLU X  45      77.969  78.489  46.993  0.00  0.00           O
ATOM    347  N   GLU X  46      76.359  76.934  46.793  0.00  0.00           N
ATOM    348  CA  GLU X  46      75.879  77.037  48.184  0.00  0.00           C
ATOM    349  CB  GLU X  46      74.844  78.188  48.187  0.00  0.00           C
ATOM    350  CG  GLU X  46      74.362  78.819  49.522  0.00  0.00           C
ATOM    351  CD  GLU X  46      75.650  79.456  50.243  0.00  0.00           C
ATOM    352  OE1 GLU X  46      76.372  78.730  50.945  0.00  0.00           O
ATOM    353  OE2 GLU X  46      75.906  80.690  50.084  0.00  0.00           O
ATOM    354  C   GLU X  46      75.291  75.734  48.733  0.00  0.00           C
ATOM    355  O   GLU X  46      74.574  75.010  48.045  0.00  0.00           O
ATOM    356  N   GLY X  47      75.453  75.506  50.023  0.00  0.00           N
ATOM    357  CA  GLY X  47      74.990  74.366  50.767  0.00  0.00           C
ATOM    358  C   GLY X  47      75.295  72.970  50.236  0.00  0.00           C
ATOM    359  O   GLY X  47      76.312  72.803  49.587  0.00  0.00           O
ATOM    360  N   ARG X  48      74.434  72.023  50.595  0.00  0.00           N
ATOM    361  CA  ARG X  48      74.447  70.642  50.094  0.00  0.00           C
ATOM    362  CB  ARG X  48      74.779  69.636  51.205  0.00  0.00           C
ATOM    363  CG  ARG X  48      75.130  68.243  50.816  0.00  0.00           C
ATOM    364  CD  ARG X  48      75.438  67.273  51.959  0.00  0.00           C
ATOM    365  NE  ARG X  48      74.251  67.123  52.843  0.00  0.00           N
ATOM    366  CZ  ARG X  48      74.112  66.080  53.661  0.00  0.00           C
ATOM    367  NH1 ARG X  48      75.045  65.195  53.820  0.00  0.00           N
ATOM    368  NH2 ARG X  48      73.050  66.023  54.367  0.00  0.00           N
ATOM    369  C   ARG X  48      73.153  70.521  49.405  0.00  0.00           C
ATOM    370  O   ARG X  48      72.995  71.154  48.359  0.00  0.00           O
ATOM    371  N   HIE X  49      72.178  69.872  50.083  0.00  0.00           N
ATOM    372  CA  HIE X  49      70.834  69.812  49.563  0.00  0.00           C
ATOM    373  CB  HIE X  49      70.205  68.493  49.952  0.00  0.00           C
ATOM    374  CG  HIE X  49      71.015  67.329  49.524  0.00  0.00           C
ATOM    375  ND1 HIE X  49      71.659  67.215  48.256  0.00  0.00           N
ATOM    376  CE1 HIE X  49      72.604  66.315  48.430  0.00  0.00           C
ATOM    377  NE2 HIE X  49      72.535  65.860  49.656  0.00  0.00           N
ATOM    378  CD2 HIE X  49      71.616  66.510  50.387  0.00  0.00           C
ATOM    379  C   HIE X  49      69.939  71.070  49.893  0.00  0.00           C
ATOM    380  O   HIE X  49      70.011  71.696  50.929  0.00  0.00           O
ATOM    381  N   LEU X  50      68.886  71.265  49.103  0.00  0.00           N
ATOM    382  CA  LEU X  50      67.956  72.435  49.350  0.00  0.00           C
ATOM    383  CB  LEU X  50      68.062  73.454  48.187  0.00  0.00           C
ATOM    384  CG  LEU X  50      67.092  74.682  48.244  0.00  0.00           C
ATOM    385  CD1 LEU X  50      67.499  75.637  49.368  0.00  0.00           C
ATOM    386  CD2 LEU X  50      67.250  75.380  46.943  0.00  0.00           C
ATOM    387  C   LEU X  50      66.468  71.958  49.452  0.00  0.00           C
ATOM    388  O   LEU X  50      65.789  71.671  48.473  0.00  0.00           O
ATOM    389  N   ALA X  51      65.812  72.037  50.561  0.00  0.00           N
ATOM    390  CA  ALA X  51      64.361  72.196  50.567  0.00  0.00           C
ATOM    391  CB  ALA X  51      63.827  71.913  52.030  0.00  0.00           C
ATOM    392  C   ALA X  51      63.937  73.626  50.124  0.00  0.00           C
ATOM    393  O   ALA X  51      64.544  74.636  50.574  0.00  0.00           O
ATOM    394  N   ILE X  52      62.955  73.657  49.191  0.00  0.00           N
ATOM    395  CA  ILE X  52      62.357  74.902  48.756  0.00  0.00           C
ATOM    396  CB  ILE X  52      63.014  75.704  47.620  0.00  0.00           C
ATOM    397  CG2 ILE X  52      62.902  74.978  46.239  0.00  0.00           C
ATOM    398  CG1 ILE X  52      62.425  77.143  47.464  0.00  0.00           C
ATOM    399  CD1 ILE X  52      63.311  78.053  46.677  0.00  0.00           C
ATOM    400  C   ILE X  52      60.845  74.780  48.565  0.00  0.00           C
ATOM    401  O   ILE X  52      60.350  73.990  47.765  0.00  0.00           O
ATOM    402  N   GLU X  53      60.039  75.488  49.415  0.00  0.00           N
ATOM    403  CA  GLU X  53      58.630  75.507  49.362  0.00  0.00           C
ATOM    404  CB  GLU X  53      58.036  75.645  50.802  0.00  0.00           C
ATOM    405  CG  GLU X  53      56.694  75.028  50.961  0.00  0.00           C
ATOM    406  CD  GLU X  53      56.097  75.198  52.389  0.00  0.00           C
ATOM    407  OE1 GLU X  53      55.638  76.335  52.604  0.00  0.00           O
ATOM    408  OE2 GLU X  53      56.130  74.239  53.194  0.00  0.00           O
ATOM    409  C   GLU X  53      58.178  76.748  48.581  0.00  0.00           C
ATOM    410  O   GLU X  53      58.844  77.813  48.717  0.00  0.00           O
ATOM    411  N   ALA X  54      57.019  76.585  47.829  0.00  0.00           N
ATOM    412  CA  ALA X  54      56.281  77.661  47.094  0.00  0.00           C
ATOM    413  CB  ALA X  54      56.964  78.057  45.771  0.00  0.00           C
ATOM    414  C   ALA X  54      54.838  77.083  46.874  0.00  0.00           C
ATOM    415  O   ALA X  54      54.693  75.958  46.370  0.00  0.00           O
ATOM    416  N   PRO X  55      53.745  77.879  47.032  0.00  0.00           N
ATOM    417  CD  PRO X  55      53.839  79.084  47.881  0.00  0.00           C
ATOM    418  CG  PRO X  55      52.455  79.218  48.581  0.00  0.00           C
ATOM    419  CB  PRO X  55      51.520  78.484  47.628  0.00  0.00           C
ATOM    420  CA  PRO X  55      52.433  77.332  47.166  0.00  0.00           C
ATOM    421  C   PRO X  55      51.862  76.658  45.903  0.00  0.00           C
ATOM    422  O   PRO X  55      52.390  76.742  44.814  0.00  0.00           O
ATOM    423  N   THR X  56      50.702  76.024  46.012  0.00  0.00           N
ATOM    424  CA  THR X  56      50.075  75.384  44.822  0.00  0.00           C
ATOM    425  CB  THR X  56      48.776  74.572  45.280  0.00  0.00           C
ATOM    426  CG2 THR X  56      49.174  73.349  46.183  0.00  0.00           C
ATOM    427  OG1 THR X  56      47.812  75.498  45.945  0.00  0.00           O
ATOM    428  C   THR X  56      49.679  76.492  43.846  0.00  0.00           C
ATOM    429  O   THR X  56      49.205  77.561  44.276  0.00  0.00           O
ATOM    430  N   GLY X  57      49.818  76.231  42.529  0.00  0.00           N
ATOM    431  CA  GLY X  57      49.480  77.225  41.462  0.00  0.00           C
ATOM    432  C   GLY X  57      50.615  78.237  41.089  0.00  0.00           C
ATOM    433  O   GLY X  57      50.346  79.168  40.380  0.00  0.00           O
ATOM    434  N   VAL X  58      51.885  78.008  41.562  0.00  0.00           N
ATOM    435  CA  VAL X  58      53.027  78.990  41.453  0.00  0.00           C
ATOM    436  CB  VAL X  58      53.995  78.792  42.639  0.00  0.00           C
ATOM    437  CG1 VAL X  58      55.414  79.298  42.454  0.00  0.00           C
ATOM    438  CG2 VAL X  58      53.471  79.460  43.855  0.00  0.00           C
ATOM    439  C   VAL X  58      53.737  78.864  40.077  0.00  0.00           C
ATOM    440  O   VAL X  58      54.253  79.922  39.591  0.00  0.00           O
ATOM    441  N   GLY X  59      53.968  77.669  39.453  0.00  0.00           N
ATOM    442  CA  GLY X  59      54.785  77.199  38.310  0.00  0.00           C
ATOM    443  C   GLY X  59      56.148  76.555  38.650  0.00  0.00           C
ATOM    444  O   GLY X  59      57.271  76.987  38.335  0.00  0.00           O
ATOM    445  N   LYS X  60      56.154  75.663  39.646  0.00  0.00           N
ATOM    446  CA  LYS X  60      57.345  75.257  40.317  0.00  0.00           C
ATOM    447  CB  LYS X  60      56.943  74.346  41.543  0.00  0.00           C
ATOM    448  CG  LYS X  60      56.898  75.126  42.900  0.00  0.00           C
ATOM    449  CD  LYS X  60      56.665  74.181  44.059  0.00  0.00           C
ATOM    450  CE  LYS X  60      55.315  73.449  44.011  0.00  0.00           C
ATOM    451  NZ  LYS X  60      54.175  74.368  43.916  0.00  0.00           N
ATOM    452  C   LYS X  60      58.339  74.522  39.357  0.00  0.00           C
ATOM    453  O   LYS X  60      59.531  74.826  39.440  0.00  0.00           O
ATOM    454  N   THR X  61      57.903  73.587  38.471  0.00  0.00           N
ATOM    455  CA  THR X  61      58.669  72.850  37.499  0.00  0.00           C
ATOM    456  CB  THR X  61      57.718  72.042  36.502  0.00  0.00           C
ATOM    457  CG2 THR X  61      57.890  70.511  36.417  0.00  0.00           C
ATOM    458  OG1 THR X  61      56.382  72.222  36.829  0.00  0.00           O
ATOM    459  C   THR X  61      59.688  73.694  36.706  0.00  0.00           C
ATOM    460  O   THR X  61      60.871  73.437  36.757  0.00  0.00           O
ATOM    461  N   LEU X  62      59.250  74.680  35.948  0.00  0.00           N
ATOM    462  CA  LEU X  62      59.994  75.647  35.170  0.00  0.00           C
ATOM    463  CB  LEU X  62      59.043  76.638  34.516  0.00  0.00           C
ATOM    464  CG  LEU X  62      58.109  75.975  33.510  0.00  0.00           C
ATOM    465  CD1 LEU X  62      57.083  77.031  33.102  0.00  0.00           C
ATOM    466  CD2 LEU X  62      58.951  75.553  32.308  0.00  0.00           C
ATOM    467  C   LEU X  62      61.126  76.350  36.017  0.00  0.00           C
ATOM    468  O   LEU X  62      62.243  76.602  35.588  0.00  0.00           O
ATOM    469  N   SER X  63      60.789  76.656  37.254  0.00  0.00           N
ATOM    470  CA  SER X  63      61.620  77.290  38.294  0.00  0.00           C
ATOM    471  CB  SER X  63      60.900  77.762  39.550  0.00  0.00           C
ATOM    472  OG  SER X  63      59.695  78.353  39.232  0.00  0.00           O
ATOM    473  C   SER X  63      62.781  76.346  38.770  0.00  0.00           C
ATOM    474  O   SER X  63      63.655  76.866  39.436  0.00  0.00           O
ATOM    475  N   TYR X  64      62.928  75.085  38.316  0.00  0.00           N
ATOM    476  CA  TYR X  64      64.109  74.246  38.440  0.00  0.00           C
ATOM    477  CB  TYR X  64      63.878  73.138  39.452  0.00  0.00           C
ATOM    478  CG  TYR X  64      62.674  72.235  39.292  0.00  0.00           C
ATOM    479  CD1 TYR X  64      62.813  71.112  38.401  0.00  0.00           C
ATOM    480  CE1 TYR X  64      61.733  70.158  38.378  0.00  0.00           C
ATOM    481  CZ  TYR X  64      60.589  70.258  39.176  0.00  0.00           C
ATOM    482  OH  TYR X  64      59.574  69.432  39.071  0.00  0.00           O
ATOM    483  CE2 TYR X  64      60.478  71.349  40.006  0.00  0.00           C
ATOM    484  CD2 TYR X  64      61.468  72.322  40.051  0.00  0.00           C
ATOM    485  C   TYR X  64      64.677  73.697  37.143  0.00  0.00           C
ATOM    486  O   TYR X  64      65.875  73.402  37.002  0.00  0.00           O
ATOM    487  N   LEU X  65      63.788  73.552  36.158  0.00  0.00           N
ATOM    488  CA  LEU X  65      64.104  73.031  34.807  0.00  0.00           C
ATOM    489  CB  LEU X  65      62.938  72.707  33.994  0.00  0.00           C
ATOM    490  CG  LEU X  65      62.301  71.461  34.552  0.00  0.00           C
ATOM    491  CD1 LEU X  65      60.957  71.372  33.893  0.00  0.00           C
ATOM    492  CD2 LEU X  65      63.120  70.259  34.156  0.00  0.00           C
ATOM    493  C   LEU X  65      65.014  74.006  34.090  0.00  0.00           C
ATOM    494  O   LEU X  65      65.935  73.656  33.410  0.00  0.00           O
ATOM    495  N   ILE X  66      64.705  75.280  34.100  0.00  0.00           N
ATOM    496  CA  ILE X  66      65.485  76.386  33.446  0.00  0.00           C
ATOM    497  CB  ILE X  66      64.642  77.699  33.455  0.00  0.00           C
ATOM    498  CG2 ILE X  66      65.447  78.978  33.087  0.00  0.00           C
ATOM    499  CG1 ILE X  66      63.352  77.534  32.533  0.00  0.00           C
ATOM    500  CD1 ILE X  66      62.192  78.595  32.663  0.00  0.00           C
ATOM    501  C   ILE X  66      66.975  76.485  33.974  0.00  0.00           C
ATOM    502  O   ILE X  66      67.839  76.307  33.087  0.00  0.00           O
ATOM    503  N   PRO X  67      67.258  76.624  35.331  0.00  0.00           N
ATOM    504  CD  PRO X  67      66.277  77.022  36.380  0.00  0.00           C
ATOM    505  CG  PRO X  67      67.118  76.829  37.619  0.00  0.00           C
ATOM    506  CB  PRO X  67      68.548  77.185  37.189  0.00  0.00           C
ATOM    507  CA  PRO X  67      68.585  76.593  35.802  0.00  0.00           C
ATOM    508  C   PRO X  67      69.186  75.200  35.758  0.00  0.00           C
ATOM    509  O   PRO X  67      70.414  75.115  35.485  0.00  0.00           O
ATOM    510  N   GLY X  68      68.450  74.089  35.852  0.00  0.00           N
ATOM    511  CA  GLY X  68      68.929  72.704  35.744  0.00  0.00           C
ATOM    512  C   GLY X  68      69.511  72.376  34.359  0.00  0.00           C
ATOM    513  O   GLY X  68      70.647  72.010  34.282  0.00  0.00           O
ATOM    514  N   ILE X  69      68.747  72.511  33.257  0.00  0.00           N
ATOM    515  CA  ILE X  69      69.154  72.279  31.867  0.00  0.00           C
ATOM    516  CB  ILE X  69      68.077  72.558  30.858  0.00  0.00           C
ATOM    517  CG2 ILE X  69      68.617  72.603  29.365  0.00  0.00           C
ATOM    518  CG1 ILE X  69      66.908  71.575  30.834  0.00  0.00           C
ATOM    519  CD1 ILE X  69      65.624  72.149  30.191  0.00  0.00           C
ATOM    520  C   ILE X  69      70.501  72.943  31.525  0.00  0.00           C
ATOM    521  O   ILE X  69      71.460  72.408  31.006  0.00  0.00           O
ATOM    522  N   ALA X  70      70.764  74.204  31.918  0.00  0.00           N
ATOM    523  CA  ALA X  70      71.959  74.965  31.672  0.00  0.00           C
ATOM    524  CB  ALA X  70      71.730  76.404  31.894  0.00  0.00           C
ATOM    525  C   ALA X  70      73.206  74.434  32.398  0.00  0.00           C
ATOM    526  O   ALA X  70      74.316  74.374  31.817  0.00  0.00           O
ATOM    527  N   ILE X  71      72.941  74.129  33.689  0.00  0.00           N
ATOM    528  CA  ILE X  71      73.920  73.493  34.611  0.00  0.00           C
ATOM    529  CB  ILE X  71      73.521  73.712  36.074  0.00  0.00           C
ATOM    530  CG2 ILE X  71      74.485  73.009  37.051  0.00  0.00           C
ATOM    531  CG1 ILE X  71      73.433  75.188  36.386  0.00  0.00           C
ATOM    532  CD1 ILE X  71      72.797  75.525  37.779  0.00  0.00           C
ATOM    533  C   ILE X  71      74.165  72.019  34.195  0.00  0.00           C
ATOM    534  O   ILE X  71      75.269  71.508  34.318  0.00  0.00           O
ATOM    535  N   ALA X  72      73.143  71.377  33.669  0.00  0.00           N
ATOM    536  CA  ALA X  72      73.290  70.081  33.021  0.00  0.00           C
ATOM    537  CB  ALA X  72      71.965  69.431  32.692  0.00  0.00           C
ATOM    538  C   ALA X  72      74.393  70.207  31.991  0.00  0.00           C
ATOM    539  O   ALA X  72      75.311  69.436  32.023  0.00  0.00           O
ATOM    540  N   ARG X  73      74.078  71.058  31.026  0.00  0.00           N
ATOM    541  CA  ARG X  73      74.987  71.175  29.827  0.00  0.00           C
ATOM    542  CB  ARG X  73      74.485  72.011  28.674  0.00  0.00           C
ATOM    543  CG  ARG X  73      73.217  71.441  28.039  0.00  0.00           C
ATOM    544  CD  ARG X  73      72.587  72.456  26.932  0.00  0.00           C
ATOM    545  NE  ARG X  73      71.439  71.874  26.193  0.00  0.00           N
ATOM    546  CZ  ARG X  73      70.800  72.494  25.222  0.00  0.00           C
ATOM    547  NH1 ARG X  73      71.115  73.642  24.680  0.00  0.00           N
ATOM    548  NH2 ARG X  73      69.966  71.783  24.503  0.00  0.00           N
ATOM    549  C   ARG X  73      76.389  71.635  30.206  0.00  0.00           C
ATOM    550  O   ARG X  73      77.256  71.016  29.646  0.00  0.00           O
ATOM    551  N   GLU X  74      76.576  72.655  31.096  0.00  0.00           N
ATOM    552  CA  GLU X  74      77.881  73.102  31.597  0.00  0.00           C
ATOM    553  CB  GLU X  74      77.737  74.330  32.545  0.00  0.00           C
ATOM    554  CG  GLU X  74      78.928  74.819  33.307  0.00  0.00           C
ATOM    555  CD  GLU X  74      80.233  75.007  32.539  0.00  0.00           C
ATOM    556  OE1 GLU X  74      81.302  75.048  33.108  0.00  0.00           O
ATOM    557  OE2 GLU X  74      80.169  75.182  31.299  0.00  0.00           O
ATOM    558  C   GLU X  74      78.778  72.009  32.274  0.00  0.00           C
ATOM    559  O   GLU X  74      79.825  71.705  31.750  0.00  0.00           O
ATOM    560  N   GLU X  75      78.322  71.379  33.397  0.00  0.00           N
ATOM    561  CA  GLU X  75      79.004  70.196  34.046  0.00  0.00           C
ATOM    562  CB  GLU X  75      78.283  70.080  35.358  0.00  0.00           C
ATOM    563  CG  GLU X  75      78.732  71.169  36.384  0.00  0.00           C
ATOM    564  CD  GLU X  75      80.171  70.940  36.696  0.00  0.00           C
ATOM    565  OE1 GLU X  75      80.501  70.098  37.601  0.00  0.00           O
ATOM    566  OE2 GLU X  75      80.979  71.688  36.134  0.00  0.00           O
ATOM    567  C   GLU X  75      78.893  68.925  33.184  0.00  0.00           C
ATOM    568  O   GLU X  75      79.584  67.994  33.436  0.00  0.00           O
ATOM    569  N   GLN X  76      78.034  68.900  32.128  0.00  0.00           N
ATOM    570  CA  GLN X  76      77.879  67.753  31.244  0.00  0.00           C
ATOM    571  CB  GLN X  76      79.067  67.405  30.364  0.00  0.00           C
ATOM    572  CG  GLN X  76      79.477  68.649  29.639  0.00  0.00           C
ATOM    573  CD  GLN X  76      80.623  68.503  28.624  0.00  0.00           C
ATOM    574  OE1 GLN X  76      81.254  67.443  28.476  0.00  0.00           O
ATOM    575  NE2 GLN X  76      80.885  69.454  27.744  0.00  0.00           N
ATOM    576  C   GLN X  76      77.274  66.533  32.011  0.00  0.00           C
ATOM    577  O   GLN X  76      77.416  65.341  31.730  0.00  0.00           O
ATOM    578  N   LYS X  77      76.547  66.931  33.076  0.00  0.00           N
ATOM    579  CA  LYS X  77      75.768  66.111  34.028  0.00  0.00           C
ATOM    580  CB  LYS X  77      75.855  66.932  35.415  0.00  0.00           C
ATOM    581  CG  LYS X  77      77.092  66.524  36.199  0.00  0.00           C
ATOM    582  CD  LYS X  77      76.912  66.938  37.707  0.00  0.00           C
ATOM    583  CE  LYS X  77      78.248  66.846  38.437  0.00  0.00           C
ATOM    584  NZ  LYS X  77      78.100  66.618  39.847  0.00  0.00           N
ATOM    585  C   LYS X  77      74.376  65.929  33.523  0.00  0.00           C
ATOM    586  O   LYS X  77      74.075  66.452  32.436  0.00  0.00           O
ATOM    587  N   THR X  78      73.490  65.120  34.152  0.00  0.00           N
ATOM    588  CA  THR X  78      72.168  64.698  33.607  0.00  0.00           C
ATOM    589  CB  THR X  78      72.276  63.218  33.206  0.00  0.00           C
ATOM    590  CG2 THR X  78      70.985  62.717  32.586  0.00  0.00           C
ATOM    591  OG1 THR X  78      73.103  63.086  32.055  0.00  0.00           O
ATOM    592  C   THR X  78      71.056  64.968  34.630  0.00  0.00           C
ATOM    593  O   THR X  78      71.009  64.454  35.812  0.00  0.00           O
ATOM    594  N   LEU X  79      70.050  65.751  34.234  0.00  0.00           N
ATOM    595  CA  LEU X  79      69.012  66.259  35.176  0.00  0.00           C
ATOM    596  CB  LEU X  79      68.573  67.653  34.611  0.00  0.00           C
ATOM    597  CG  LEU X  79      67.587  68.343  35.539  0.00  0.00           C
ATOM    598  CD1 LEU X  79      68.346  69.047  36.727  0.00  0.00           C
ATOM    599  CD2 LEU X  79      66.815  69.486  34.785  0.00  0.00           C
ATOM    600  C   LEU X  79      67.871  65.209  35.303  0.00  0.00           C
ATOM    601  O   LEU X  79      66.975  65.209  34.418  0.00  0.00           O
ATOM    602  N   VAL X  80      67.767  64.441  36.389  0.00  0.00           N
ATOM    603  CA  VAL X  80      66.574  63.520  36.697  0.00  0.00           C
ATOM    604  CB  VAL X  80      67.013  62.264  37.404  0.00  0.00           C
ATOM    605  CG1 VAL X  80      65.859  61.340  37.902  0.00  0.00           C
ATOM    606  CG2 VAL X  80      67.850  61.479  36.428  0.00  0.00           C
ATOM    607  C   VAL X  80      65.546  64.276  37.541  0.00  0.00           C
ATOM    608  O   VAL X  80      65.868  64.648  38.664  0.00  0.00           O
ATOM    609  N   VAL X  81      64.298  64.353  37.034  0.00  0.00           N
ATOM    610  CA  VAL X  81      63.148  65.009  37.659  0.00  0.00           C
ATOM    611  CB  VAL X  81      62.391  65.904  36.687  0.00  0.00           C
ATOM    612  CG1 VAL X  81      61.228  66.579  37.476  0.00  0.00           C
ATOM    613  CG2 VAL X  81      63.324  66.897  36.064  0.00  0.00           C
ATOM    614  C   VAL X  81      62.220  63.895  38.137  0.00  0.00           C
ATOM    615  O   VAL X  81      61.649  63.240  37.263  0.00  0.00           O
ATOM    616  N   SER X  82      61.998  63.831  39.437  0.00  0.00           N
ATOM    617  CA  SER X  82      61.112  62.881  40.164  0.00  0.00           C
ATOM    618  CB  SER X  82      61.888  62.250  41.311  0.00  0.00           C
ATOM    619  OG  SER X  82      61.097  61.156  41.772  0.00  0.00           O
ATOM    620  C   SER X  82      59.825  63.506  40.652  0.00  0.00           C
ATOM    621  O   SER X  82      59.820  64.662  41.225  0.00  0.00           O
ATOM    622  N   THR X  83      58.696  62.786  40.675  0.00  0.00           N
ATOM    623  CA  THR X  83      57.429  63.142  41.356  0.00  0.00           C
ATOM    624  CB  THR X  83      56.522  63.954  40.332  0.00  0.00           C
ATOM    625  CG2 THR X  83      56.069  62.994  39.217  0.00  0.00           C
ATOM    626  OG1 THR X  83      55.422  64.489  40.944  0.00  0.00           O
ATOM    627  C   THR X  83      56.823  61.875  41.943  0.00  0.00           C
ATOM    628  O   THR X  83      57.504  60.790  41.978  0.00  0.00           O
ATOM    629  N   ALA X  84      55.619  61.996  42.521  0.00  0.00           N
ATOM    630  CA  ALA X  84      55.007  60.999  43.393  0.00  0.00           C
ATOM    631  CB  ALA X  84      54.068  61.688  44.377  0.00  0.00           C
ATOM    632  C   ALA X  84      54.361  59.800  42.638  0.00  0.00           C
ATOM    633  O   ALA X  84      54.212  58.709  43.160  0.00  0.00           O
ATOM    634  N   ASN X  85      53.869  59.992  41.403  0.00  0.00           N
ATOM    635  CA  ASN X  85      53.090  58.961  40.730  0.00  0.00           C
ATOM    636  CB  ASN X  85      51.647  59.048  41.323  0.00  0.00           C
ATOM    637  CG  ASN X  85      50.662  60.103  40.846  0.00  0.00           C
ATOM    638  OD1 ASN X  85      50.403  60.232  39.659  0.00  0.00           O
ATOM    639  ND2 ASN X  85      50.068  60.872  41.709  0.00  0.00           N
ATOM    640  C   ASN X  85      53.107  59.020  39.224  0.00  0.00           C
ATOM    641  O   ASN X  85      53.440  60.056  38.653  0.00  0.00           O
ATOM    642  N   VAL X  86      52.836  57.905  38.497  0.00  0.00           N
ATOM    643  CA  VAL X  86      52.985  57.866  36.981  0.00  0.00           C
ATOM    644  CB  VAL X  86      53.106  56.410  36.540  0.00  0.00           C
ATOM    645  CG1 VAL X  86      53.050  56.188  35.006  0.00  0.00           C
ATOM    646  CG2 VAL X  86      54.421  55.763  37.049  0.00  0.00           C
ATOM    647  C   VAL X  86      51.937  58.753  36.268  0.00  0.00           C
ATOM    648  O   VAL X  86      52.295  59.125  35.128  0.00  0.00           O
ATOM    649  N   ALA X  87      50.849  59.169  36.860  0.00  0.00           N
ATOM    650  CA  ALA X  87      49.953  60.178  36.277  0.00  0.00           C
ATOM    651  CB  ALA X  87      48.618  60.199  36.931  0.00  0.00           C
ATOM    652  C   ALA X  87      50.680  61.531  36.130  0.00  0.00           C
ATOM    653  O   ALA X  87      50.644  62.145  35.031  0.00  0.00           O
ATOM    654  N   LEU X  88      51.462  61.796  37.141  0.00  0.00           N
ATOM    655  CA  LEU X  88      52.292  63.025  37.217  0.00  0.00           C
ATOM    656  CB  LEU X  88      52.466  63.314  38.657  0.00  0.00           C
ATOM    657  CG  LEU X  88      51.232  63.488  39.465  0.00  0.00           C
ATOM    658  CD1 LEU X  88      51.568  63.605  41.000  0.00  0.00           C
ATOM    659  CD2 LEU X  88      50.432  64.731  39.055  0.00  0.00           C
ATOM    660  C   LEU X  88      53.666  62.964  36.478  0.00  0.00           C
ATOM    661  O   LEU X  88      54.200  64.014  36.122  0.00  0.00           O
ATOM    662  N   GLN X  89      54.240  61.739  36.241  0.00  0.00           N
ATOM    663  CA  GLN X  89      55.295  61.579  35.197  0.00  0.00           C
ATOM    664  CB  GLN X  89      55.682  60.136  35.030  0.00  0.00           C
ATOM    665  CG  GLN X  89      56.534  59.635  36.199  0.00  0.00           C
ATOM    666  CD  GLN X  89      57.424  58.487  35.881  0.00  0.00           C
ATOM    667  OE1 GLN X  89      57.188  57.450  36.487  0.00  0.00           O
ATOM    668  NE2 GLN X  89      58.364  58.543  34.950  0.00  0.00           N
ATOM    669  C   GLN X  89      54.775  61.935  33.834  0.00  0.00           C
ATOM    670  O   GLN X  89      55.362  62.772  33.196  0.00  0.00           O
ATOM    671  N   ASP X  90      53.651  61.343  33.327  0.00  0.00           N
ATOM    672  CA  ASP X  90      52.958  61.784  32.098  0.00  0.00           C
ATOM    673  CB  ASP X  90      51.728  60.903  31.726  0.00  0.00           C
ATOM    674  CG  ASP X  90      52.046  59.662  30.944  0.00  0.00           C
ATOM    675  OD1 ASP X  90      51.165  58.783  31.007  0.00  0.00           O
ATOM    676  OD2 ASP X  90      53.129  59.573  30.262  0.00  0.00           O
ATOM    677  C   ASP X  90      52.479  63.304  32.021  0.00  0.00           C
ATOM    678  O   ASP X  90      52.345  63.874  30.941  0.00  0.00           O
ATOM    679  N   GLN X  91      52.396  63.996  33.188  0.00  0.00           N
ATOM    680  CA  GLN X  91      52.256  65.419  33.285  0.00  0.00           C
ATOM    681  CB  GLN X  91      51.492  65.875  34.537  0.00  0.00           C
ATOM    682  CG  GLN X  91      51.404  67.399  34.779  0.00  0.00           C
ATOM    683  CD  GLN X  91      50.632  67.874  35.989  0.00  0.00           C
ATOM    684  OE1 GLN X  91      49.585  68.444  35.856  0.00  0.00           O
ATOM    685  NE2 GLN X  91      51.135  67.663  37.164  0.00  0.00           N
ATOM    686  C   GLN X  91      53.589  66.186  33.041  0.00  0.00           C
ATOM    687  O   GLN X  91      53.612  67.182  32.285  0.00  0.00           O
ATOM    688  N   ILE X  92      54.734  65.788  33.644  0.00  0.00           N
ATOM    689  CA  ILE X  92      55.937  66.659  33.430  0.00  0.00           C
ATOM    690  CB  ILE X  92      57.226  66.121  34.215  0.00  0.00           C
ATOM    691  CG2 ILE X  92      58.520  66.940  33.933  0.00  0.00           C
ATOM    692  CG1 ILE X  92      56.887  66.231  35.792  0.00  0.00           C
ATOM    693  CD1 ILE X  92      57.726  65.420  36.755  0.00  0.00           C
ATOM    694  C   ILE X  92      56.312  66.547  31.926  0.00  0.00           C
ATOM    695  O   ILE X  92      56.590  67.586  31.291  0.00  0.00           O
ATOM    696  N   TYR X  93      56.197  65.374  31.273  0.00  0.00           N
ATOM    697  CA  TYR X  93      56.301  65.110  29.881  0.00  0.00           C
ATOM    698  CB  TYR X  93      56.112  63.582  29.793  0.00  0.00           C
ATOM    699  CG  TYR X  93      56.191  63.120  28.340  0.00  0.00           C
ATOM    700  CD1 TYR X  93      57.465  62.629  28.050  0.00  0.00           C
ATOM    701  CE1 TYR X  93      57.660  61.969  26.822  0.00  0.00           C
ATOM    702  CZ  TYR X  93      56.587  61.913  25.890  0.00  0.00           C
ATOM    703  OH  TYR X  93      56.777  61.438  24.574  0.00  0.00           O
ATOM    704  CE2 TYR X  93      55.327  62.383  26.159  0.00  0.00           C
ATOM    705  CD2 TYR X  93      55.104  63.042  27.397  0.00  0.00           C
ATOM    706  C   TYR X  93      55.415  65.993  28.955  0.00  0.00           C
ATOM    707  O   TYR X  93      55.749  66.233  27.791  0.00  0.00           O
ATOM    708  N   SER X  94      54.297  66.549  29.470  0.00  0.00           N
ATOM    709  CA  SER X  94      53.221  67.217  28.681  0.00  0.00           C
ATOM    710  CB  SER X  94      51.919  66.510  28.640  0.00  0.00           C
ATOM    711  OG  SER X  94      51.425  66.206  29.901  0.00  0.00           O
ATOM    712  C   SER X  94      52.968  68.737  29.026  0.00  0.00           C
ATOM    713  O   SER X  94      52.856  69.631  28.199  0.00  0.00           O
ATOM    714  N   LYS X  95      52.954  69.108  30.307  0.00  0.00           N
ATOM    715  CA  LYS X  95      52.757  70.407  30.865  0.00  0.00           C
ATOM    716  CB  LYS X  95      52.492  70.270  32.421  0.00  0.00           C
ATOM    717  CG  LYS X  95      52.079  71.723  32.936  0.00  0.00           C
ATOM    718  CD  LYS X  95      51.539  71.530  34.365  0.00  0.00           C
ATOM    719  CE  LYS X  95      52.436  70.863  35.383  0.00  0.00           C
ATOM    720  NZ  LYS X  95      53.587  71.726  35.781  0.00  0.00           N
ATOM    721  C   LYS X  95      53.988  71.330  30.577  0.00  0.00           C
ATOM    722  O   LYS X  95      53.844  72.414  30.046  0.00  0.00           O
ATOM    723  N   ASP X  96      55.224  70.880  30.903  0.00  0.00           N
ATOM    724  CA  ASP X  96      56.339  71.748  30.959  0.00  0.00           C
ATOM    725  CB  ASP X  96      57.069  71.602  32.286  0.00  0.00           C
ATOM    726  CG  ASP X  96      56.174  71.879  33.535  0.00  0.00           C
ATOM    727  OD1 ASP X  96      55.937  73.106  33.865  0.00  0.00           O
ATOM    728  OD2 ASP X  96      55.466  70.954  34.020  0.00  0.00           O
ATOM    729  C   ASP X  96      57.417  71.528  29.858  0.00  0.00           C
ATOM    730  O   ASP X  96      57.876  72.431  29.172  0.00  0.00           O
ATOM    731  N   LEU X  97      57.891  70.261  29.708  0.00  0.00           N
ATOM    732  CA  LEU X  97      58.956  70.012  28.766  0.00  0.00           C
ATOM    733  CB  LEU X  97      59.325  68.535  28.962  0.00  0.00           C
ATOM    734  CG  LEU X  97      60.078  68.155  30.282  0.00  0.00           C
ATOM    735  CD1 LEU X  97      60.281  66.668  30.483  0.00  0.00           C
ATOM    736  CD2 LEU X  97      61.438  68.765  30.622  0.00  0.00           C
ATOM    737  C   LEU X  97      58.657  70.358  27.310  0.00  0.00           C
ATOM    738  O   LEU X  97      59.647  70.809  26.662  0.00  0.00           O
ATOM    739  N   PRO X  98      57.394  70.329  26.845  0.00  0.00           N
ATOM    740  CD  PRO X  98      56.277  69.733  27.390  0.00  0.00           C
ATOM    741  CG  PRO X  98      55.394  69.386  26.166  0.00  0.00           C
ATOM    742  CB  PRO X  98      55.649  70.597  25.243  0.00  0.00           C
ATOM    743  CA  PRO X  98      57.117  70.845  25.512  0.00  0.00           C
ATOM    744  C   PRO X  98      57.427  72.276  25.244  0.00  0.00           C
ATOM    745  O   PRO X  98      57.876  72.611  24.173  0.00  0.00           O
ATOM    746  N   LEU X  99      56.993  73.118  26.159  0.00  0.00           N
ATOM    747  CA  LEU X  99      57.350  74.502  26.169  0.00  0.00           C
ATOM    748  CB  LEU X  99      56.683  75.299  27.322  0.00  0.00           C
ATOM    749  CG  LEU X  99      55.250  74.942  27.649  0.00  0.00           C
ATOM    750  CD1 LEU X  99      54.601  75.865  28.717  0.00  0.00           C
ATOM    751  CD2 LEU X  99      54.371  75.241  26.421  0.00  0.00           C
ATOM    752  C   LEU X  99      58.856  74.657  26.214  0.00  0.00           C
ATOM    753  O   LEU X  99      59.370  75.636  25.691  0.00  0.00           O
ATOM    754  N   LEU X 100      59.595  73.806  26.949  0.00  0.00           N
ATOM    755  CA  LEU X 100      61.103  73.982  27.011  0.00  0.00           C
ATOM    756  CB  LEU X 100      61.813  73.355  28.244  0.00  0.00           C
ATOM    757  CG  LEU X 100      61.218  73.979  29.490  0.00  0.00           C
ATOM    758  CD1 LEU X 100      61.813  73.109  30.711  0.00  0.00           C
ATOM    759  CD2 LEU X 100      61.604  75.418  29.683  0.00  0.00           C
ATOM    760  C   LEU X 100      61.690  73.670  25.664  0.00  0.00           C
ATOM    761  O   LEU X 100      62.619  74.309  25.245  0.00  0.00           O
ATOM    762  N   LYS X 101      61.106  72.643  24.946  0.00  0.00           N
ATOM    763  CA  LYS X 101      61.460  72.240  23.627  0.00  0.00           C
ATOM    764  CB  LYS X 101      60.714  70.911  23.262  0.00  0.00           C
ATOM    765  CG  LYS X 101      60.997  70.336  21.904  0.00  0.00           C
ATOM    766  CD  LYS X 101      62.523  70.185  21.669  0.00  0.00           C
ATOM    767  CE  LYS X 101      62.830  69.205  20.544  0.00  0.00           C
ATOM    768  NZ  LYS X 101      64.233  68.946  20.313  0.00  0.00           N
ATOM    769  C   LYS X 101      61.214  73.389  22.596  0.00  0.00           C
ATOM    770  O   LYS X 101      61.911  73.385  21.545  0.00  0.00           O
ATOM    771  N   LYS X 102      60.351  74.396  22.847  0.00  0.00           N
ATOM    772  CA  LYS X 102      60.139  75.643  22.005  0.00  0.00           C
ATOM    773  CB  LYS X 102      58.716  76.075  22.207  0.00  0.00           C
ATOM    774  CG  LYS X 102      57.743  74.944  21.730  0.00  0.00           C
ATOM    775  CD  LYS X 102      56.311  75.447  21.809  0.00  0.00           C
ATOM    776  CE  LYS X 102      55.298  74.307  21.483  0.00  0.00           C
ATOM    777  NZ  LYS X 102      53.992  74.797  20.961  0.00  0.00           N
ATOM    778  C   LYS X 102      61.119  76.774  22.335  0.00  0.00           C
ATOM    779  O   LYS X 102      61.419  77.642  21.487  0.00  0.00           O
ATOM    780  N   ILE X 103      61.634  76.702  23.595  0.00  0.00           N
ATOM    781  CA  ILE X 103      62.535  77.740  24.118  0.00  0.00           C
ATOM    782  CB  ILE X 103      62.212  77.957  25.627  0.00  0.00           C
ATOM    783  CG2 ILE X 103      63.264  78.910  26.187  0.00  0.00           C
ATOM    784  CG1 ILE X 103      60.747  78.568  25.629  0.00  0.00           C
ATOM    785  CD1 ILE X 103      60.216  78.666  27.056  0.00  0.00           C
ATOM    786  C   ILE X 103      63.940  77.394  23.779  0.00  0.00           C
ATOM    787  O   ILE X 103      64.712  78.239  23.292  0.00  0.00           O
ATOM    788  N   ILE X 104      64.232  76.060  23.896  0.00  0.00           N
ATOM    789  CA  ILE X 104      65.496  75.411  23.570  0.00  0.00           C
ATOM    790  CB  ILE X 104      66.291  74.849  24.766  0.00  0.00           C
ATOM    791  CG2 ILE X 104      67.686  74.368  24.352  0.00  0.00           C
ATOM    792  CG1 ILE X 104      66.428  75.860  25.971  0.00  0.00           C
ATOM    793  CD1 ILE X 104      65.323  75.812  27.075  0.00  0.00           C
ATOM    794  C   ILE X 104      65.264  74.288  22.529  0.00  0.00           C
ATOM    795  O   ILE X 104      65.233  73.117  22.840  0.00  0.00           O
ATOM    796  N   PRO X 105      65.187  74.599  21.257  0.00  0.00           N
ATOM    797  CD  PRO X 105      65.185  75.942  20.661  0.00  0.00           C
ATOM    798  CG  PRO X 105      64.423  75.852  19.359  0.00  0.00           C
ATOM    799  CB  PRO X 105      64.790  74.500  18.897  0.00  0.00           C
ATOM    800  CA  PRO X 105      64.890  73.621  20.233  0.00  0.00           C
ATOM    801  C   PRO X 105      65.812  72.426  20.069  0.00  0.00           C
ATOM    802  O   PRO X 105      65.395  71.359  19.560  0.00  0.00           O
ATOM    803  N   ASP X 106      67.103  72.515  20.508  0.00  0.00           N
ATOM    804  CA  ASP X 106      68.111  71.482  20.595  0.00  0.00           C
ATOM    805  CB  ASP X 106      69.466  71.883  20.118  0.00  0.00           C
ATOM    806  CG  ASP X 106      70.300  72.700  21.171  0.00  0.00           C
ATOM    807  OD1 ASP X 106      69.713  73.283  22.098  0.00  0.00           O
ATOM    808  OD2 ASP X 106      71.531  72.698  20.980  0.00  0.00           O
ATOM    809  C   ASP X 106      68.073  70.724  21.992  0.00  0.00           C
ATOM    810  O   ASP X 106      68.901  69.876  22.311  0.00  0.00           O
ATOM    811  N   LEU X 107      66.996  70.950  22.851  0.00  0.00           N
ATOM    812  CA  LEU X 107      66.725  70.037  23.990  0.00  0.00           C
ATOM    813  CB  LEU X 107      65.800  70.749  24.948  0.00  0.00           C
ATOM    814  CG  LEU X 107      65.127  70.032  26.175  0.00  0.00           C
ATOM    815  CD1 LEU X 107      66.261  69.817  27.276  0.00  0.00           C
ATOM    816  CD2 LEU X 107      64.101  71.027  26.789  0.00  0.00           C
ATOM    817  C   LEU X 107      66.229  68.555  23.740  0.00  0.00           C
ATOM    818  O   LEU X 107      65.229  68.403  23.022  0.00  0.00           O
ATOM    819  N   LYS X 108      66.809  67.580  24.415  0.00  0.00           N
ATOM    820  CA  LYS X 108      66.284  66.165  24.506  0.00  0.00           C
ATOM    821  CB  LYS X 108      67.371  65.145  24.310  0.00  0.00           C
ATOM    822  CG  LYS X 108      67.976  65.142  22.883  0.00  0.00           C
ATOM    823  CD  LYS X 108      68.750  63.918  22.684  0.00  0.00           C
ATOM    824  CE  LYS X 108      68.971  63.809  21.197  0.00  0.00           C
ATOM    825  NZ  LYS X 108      69.523  62.498  20.890  0.00  0.00           N
ATOM    826  C   LYS X 108      65.685  65.992  25.941  0.00  0.00           C
ATOM    827  O   LYS X 108      66.381  66.457  26.891  0.00  0.00           O
ATOM    828  N   PHE X 109      64.586  65.247  25.982  0.00  0.00           N
ATOM    829  CA  PHE X 109      64.050  64.721  27.235  0.00  0.00           C
ATOM    830  CB  PHE X 109      63.106  65.681  27.953  0.00  0.00           C
ATOM    831  CG  PHE X 109      61.831  65.987  27.230  0.00  0.00           C
ATOM    832  CD1 PHE X 109      60.836  64.993  27.280  0.00  0.00           C
ATOM    833  CE1 PHE X 109      59.703  65.182  26.429  0.00  0.00           C
ATOM    834  CZ  PHE X 109      59.524  66.365  25.647  0.00  0.00           C
ATOM    835  CE2 PHE X 109      60.539  67.320  25.627  0.00  0.00           C
ATOM    836  CD2 PHE X 109      61.678  67.131  26.381  0.00  0.00           C
ATOM    837  C   PHE X 109      63.495  63.266  27.128  0.00  0.00           C
ATOM    838  O   PHE X 109      63.019  62.818  26.080  0.00  0.00           O
ATOM    839  N   THR X 110      63.390  62.500  28.200  0.00  0.00           N
ATOM    840  CA  THR X 110      62.819  61.110  28.195  0.00  0.00           C
ATOM    841  CB  THR X 110      64.002  60.180  27.769  0.00  0.00           C
ATOM    842  CG2 THR X 110      65.096  59.990  28.882  0.00  0.00           C
ATOM    843  OG1 THR X 110      63.621  58.863  27.488  0.00  0.00           O
ATOM    844  C   THR X 110      62.194  60.698  29.514  0.00  0.00           C
ATOM    845  O   THR X 110      62.530  61.359  30.511  0.00  0.00           O
ATOM    846  N   ALA X 111      61.256  59.824  29.578  0.00  0.00           N
ATOM    847  CA  ALA X 111      60.788  59.247  30.820  0.00  0.00           C
ATOM    848  CB  ALA X 111      59.264  59.329  30.852  0.00  0.00           C
ATOM    849  C   ALA X 111      61.262  57.786  31.062  0.00  0.00           C
ATOM    850  O   ALA X 111      61.078  56.887  30.264  0.00  0.00           O
ATOM    851  N   ALA X 112      61.933  57.568  32.182  0.00  0.00           N
ATOM    852  CA  ALA X 112      62.162  56.308  32.867  0.00  0.00           C
ATOM    853  CB  ALA X 112      63.462  56.337  33.724  0.00  0.00           C
ATOM    854  C   ALA X 112      60.988  55.817  33.708  0.00  0.00           C
ATOM    855  O   ALA X 112      60.253  56.659  34.273  0.00  0.00           O
ATOM    856  N   PHE X 113      60.909  54.481  33.820  0.00  0.00           N
ATOM    857  CA  PHE X 113      59.849  53.852  34.595  0.00  0.00           C
ATOM    858  CB  PHE X 113      58.610  53.541  33.660  0.00  0.00           C
ATOM    859  CG  PHE X 113      58.063  54.741  32.928  0.00  0.00           C
ATOM    860  CD1 PHE X 113      57.278  55.736  33.556  0.00  0.00           C
ATOM    861  CE1 PHE X 113      56.679  56.810  32.863  0.00  0.00           C
ATOM    862  CZ  PHE X 113      56.891  56.914  31.524  0.00  0.00           C
ATOM    863  CE2 PHE X 113      57.705  56.035  30.846  0.00  0.00           C
ATOM    864  CD2 PHE X 113      58.349  55.031  31.538  0.00  0.00           C
ATOM    865  C   PHE X 113      60.329  52.450  35.271  0.00  0.00           C
ATOM    866  O   PHE X 113      61.284  51.817  34.727  0.00  0.00           O
ATOM    867  N   GLY X 114      59.471  51.863  36.095  0.00  0.00           N
ATOM    868  CA  GLY X 114      59.593  50.439  36.444  0.00  0.00           C
ATOM    869  C   GLY X 114      59.508  49.528  35.203  0.00  0.00           C
ATOM    870  O   GLY X 114      58.668  49.695  34.316  0.00  0.00           O
ATOM    871  N   ARG X 115      60.408  48.532  35.172  0.00  0.00           N
ATOM    872  CA  ARG X 115      60.535  47.450  34.159  0.00  0.00           C
ATOM    873  CB  ARG X 115      61.780  46.638  34.456  0.00  0.00           C
ATOM    874  CG  ARG X 115      62.017  45.658  33.325  0.00  0.00           C
ATOM    875  CD  ARG X 115      63.391  44.970  33.509  0.00  0.00           C
ATOM    876  NE  ARG X 115      63.699  44.029  32.412  0.00  0.00           N
ATOM    877  CZ  ARG X 115      64.716  43.335  32.090  0.00  0.00           C
ATOM    878  NH1 ARG X 115      65.784  43.290  32.867  0.00  0.00           N
ATOM    879  NH2 ARG X 115      64.718  42.624  30.962  0.00  0.00           N
ATOM    880  C   ARG X 115      59.226  46.621  34.050  0.00  0.00           C
ATOM    881  O   ARG X 115      58.953  46.223  32.948  0.00  0.00           O
ATOM    882  N   GLY X 116      58.478  46.514  35.122  0.00  0.00           N
ATOM    883  CA  GLY X 116      57.176  45.863  35.129  0.00  0.00           C
ATOM    884  C   GLY X 116      56.199  46.570  34.195  0.00  0.00           C
ATOM    885  O   GLY X 116      55.195  45.999  33.837  0.00  0.00           O
ATOM    886  N   ARG X 117      56.374  47.813  33.924  0.00  0.00           N
ATOM    887  CA  ARG X 117      55.630  48.634  32.951  0.00  0.00           C
ATOM    888  CB  ARG X 117      55.844  50.148  33.159  0.00  0.00           C
ATOM    889  CG  ARG X 117      55.297  50.636  34.607  0.00  0.00           C
ATOM    890  CD  ARG X 117      55.015  52.154  34.695  0.00  0.00           C
ATOM    891  NE  ARG X 117      53.629  52.476  34.602  0.00  0.00           N
ATOM    892  CZ  ARG X 117      52.750  52.521  35.588  0.00  0.00           C
ATOM    893  NH1 ARG X 117      53.095  52.420  36.835  0.00  0.00           N
ATOM    894  NH2 ARG X 117      51.522  52.862  35.267  0.00  0.00           N
ATOM    895  C   ARG X 117      55.943  48.370  31.453  0.00  0.00           C
ATOM    896  O   ARG X 117      55.152  48.878  30.650  0.00  0.00           O
ATOM    897  N   TYR X 118      57.097  47.788  31.044  0.00  0.00           N
ATOM    898  CA  TYR X 118      57.426  47.509  29.608  0.00  0.00           C
ATOM    899  CB  TYR X 118      58.887  47.733  29.241  0.00  0.00           C
ATOM    900  CG  TYR X 118      59.423  49.094  29.634  0.00  0.00           C
ATOM    901  CD1 TYR X 118      59.899  49.440  30.898  0.00  0.00           C
ATOM    902  CE1 TYR X 118      60.566  50.658  31.097  0.00  0.00           C
ATOM    903  CZ  TYR X 118      60.542  51.643  30.118  0.00  0.00           C
ATOM    904  OH  TYR X 118      61.016  52.827  30.442  0.00  0.00           O
ATOM    905  CE2 TYR X 118      60.042  51.346  28.863  0.00  0.00           C
ATOM    906  CD2 TYR X 118      59.423  50.099  28.609  0.00  0.00           C
ATOM    907  C   TYR X 118      56.856  46.131  29.215  0.00  0.00           C
ATOM    908  O   TYR X 118      56.869  45.166  29.951  0.00  0.00           O
ATOM    909  N   VAL X 119      56.443  46.042  27.937  0.00  0.00           N
ATOM    910  CA  VAL X 119      56.344  44.759  27.259  0.00  0.00           C
ATOM    911  CB  VAL X 119      55.423  44.966  25.999  0.00  0.00           C
ATOM    912  CG1 VAL X 119      56.177  45.564  24.874  0.00  0.00           C
ATOM    913  CG2 VAL X 119      54.867  43.581  25.640  0.00  0.00           C
ATOM    914  C   VAL X 119      57.709  44.067  27.074  0.00  0.00           C
ATOM    915  O   VAL X 119      58.786  44.676  27.131  0.00  0.00           O
HETATM  916  N   CYF X 120      57.762  42.746  26.912  0.00  0.00           N
HETATM  917  CA  CYF X 120      58.911  41.946  26.574  0.00  0.00           C
HETATM  918  CB  CYF X 120      59.007  40.850  27.711  0.00  0.00           C
HETATM  919  SG  CYF X 120      59.980  39.422  27.235  0.00  0.00           S
HETATM  920  C   CYF X 120      58.579  41.315  25.224  0.00  0.00           C
HETATM  921  O   CYF X 120      57.548  40.704  25.087  0.00  0.00           O
ATOM    922  N   PRO X 121      59.288  41.732  24.185  0.00  0.00           N
ATOM    923  CD  PRO X 121      59.946  43.038  24.099  0.00  0.00           C
ATOM    924  CG  PRO X 121      60.162  43.350  22.601  0.00  0.00           C
ATOM    925  CB  PRO X 121      60.174  41.974  22.016  0.00  0.00           C
ATOM    926  CA  PRO X 121      59.045  41.279  22.776  0.00  0.00           C
ATOM    927  C   PRO X 121      59.184  39.757  22.732  0.00  0.00           C
ATOM    928  O   PRO X 121      58.685  39.092  21.860  0.00  0.00           O
ATOM    929  N   ARG X 122      60.085  39.162  23.595  0.00  0.00           N
ATOM    930  CA  ARG X 122      60.277  37.680  23.601  0.00  0.00           C
ATOM    931  CB  ARG X 122      61.500  37.340  24.415  0.00  0.00           C
ATOM    932  CG  ARG X 122      61.682  35.848  24.591  0.00  0.00           C
ATOM    933  CD  ARG X 122      62.912  35.412  25.437  0.00  0.00           C
ATOM    934  NE  ARG X 122      62.556  35.310  26.884  0.00  0.00           N
ATOM    935  CZ  ARG X 122      62.151  34.237  27.534  0.00  0.00           C
ATOM    936  NH1 ARG X 122      62.221  32.980  27.105  0.00  0.00           N
ATOM    937  NH2 ARG X 122      61.861  34.204  28.775  0.00  0.00           N
ATOM    938  C   ARG X 122      59.053  37.022  24.045  0.00  0.00           C
ATOM    939  O   ARG X 122      58.492  36.292  23.203  0.00  0.00           O
ATOM    940  N   ASN X 123      58.606  37.187  25.248  0.00  0.00           N
ATOM    941  CA  ASN X 123      57.243  36.748  25.690  0.00  0.00           C
ATOM    942  CB  ASN X 123      56.924  37.236  27.075  0.00  0.00           C
ATOM    943  CG  ASN X 123      57.773  36.717  28.261  0.00  0.00           C
ATOM    944  OD1 ASN X 123      58.678  36.013  27.987  0.00  0.00           O
ATOM    945  ND2 ASN X 123      57.677  37.205  29.415  0.00  0.00           N
ATOM    946  C   ASN X 123      56.172  37.198  24.687  0.00  0.00           C
ATOM    947  O   ASN X 123      55.309  36.384  24.440  0.00  0.00           O
ATOM    948  N   LEU X 124      56.248  38.446  24.199  0.00  0.00           N
ATOM    949  CA  LEU X 124      55.161  38.955  23.359  0.00  0.00           C
ATOM    950  CB  LEU X 124      55.384  40.468  23.219  0.00  0.00           C
ATOM    951  CG  LEU X 124      54.528  41.165  22.106  0.00  0.00           C
ATOM    952  CD1 LEU X 124      53.001  41.152  22.433  0.00  0.00           C
ATOM    953  CD2 LEU X 124      55.036  42.566  21.861  0.00  0.00           C
ATOM    954  C   LEU X 124      54.976  38.216  21.995  0.00  0.00           C
ATOM    955  O   LEU X 124      53.909  37.969  21.521  0.00  0.00           O
ATOM    956  N   THR X 125      56.085  37.760  21.409  0.00  0.00           N
ATOM    957  CA  THR X 125      56.110  36.830  20.267  0.00  0.00           C
ATOM    958  CB  THR X 125      57.510  36.844  19.653  0.00  0.00           C
ATOM    959  CG2 THR X 125      57.699  35.961  18.417  0.00  0.00           C
ATOM    960  OG1 THR X 125      57.729  38.128  19.204  0.00  0.00           O
ATOM    961  C   THR X 125      55.613  35.460  20.578  0.00  0.00           C
ATOM    962  O   THR X 125      54.854  34.857  19.849  0.00  0.00           O
ATOM    963  N   ALA X 126      55.997  34.902  21.732  0.00  0.00           N
ATOM    964  CA  ALA X 126      55.607  33.614  22.230  0.00  0.00           C
ATOM    965  CB  ALA X 126      56.535  33.393  23.496  0.00  0.00           C
ATOM    966  C   ALA X 126      54.106  33.540  22.562  0.00  0.00           C
ATOM    967  O   ALA X 126      53.402  32.635  22.098  0.00  0.00           O
ATOM    968  N   LEU X 127      53.516  34.463  23.268  0.00  0.00           N
ATOM    969  CA  LEU X 127      52.059  34.670  23.451  0.00  0.00           C
ATOM    970  CB  LEU X 127      51.850  35.829  24.465  0.00  0.00           C
ATOM    971  CG  LEU X 127      52.250  35.581  25.881  0.00  0.00           C
ATOM    972  CD1 LEU X 127      52.631  36.937  26.536  0.00  0.00           C
ATOM    973  CD2 LEU X 127      51.236  34.804  26.689  0.00  0.00           C
ATOM    974  C   LEU X 127      51.351  34.799  22.094  0.00  0.00           C
ATOM    975  O   LEU X 127      50.344  34.154  21.974  0.00  0.00           O
ATOM    976  N   ALA X 128      51.949  35.431  21.055  0.00  0.00           N
ATOM    977  CA  ALA X 128      51.393  35.611  19.743  0.00  0.00           C
ATOM    978  CB  ALA X 128      52.093  36.742  19.205  0.00  0.00           C
ATOM    979  C   ALA X 128      51.684  34.410  18.829  0.00  0.00           C
ATOM    980  O   ALA X 128      51.358  34.517  17.638  0.00  0.00           O
ATOM    981  N   SER X 129      52.307  33.333  19.310  0.00  0.00           N
ATOM    982  CA  SER X 129      52.604  32.139  18.522  0.00  0.00           C
ATOM    983  CB  SER X 129      51.371  31.323  18.229  0.00  0.00           C
ATOM    984  OG  SER X 129      51.715  30.072  17.698  0.00  0.00           O
ATOM    985  C   SER X 129      53.349  32.490  17.244  0.00  0.00           C
ATOM    986  O   SER X 129      53.493  31.683  16.336  0.00  0.00           O
ATOM    987  N   THR X 130      53.994  33.692  17.190  0.00  0.00           N
ATOM    988  CA  THR X 130      54.717  34.026  15.994  0.00  0.00           C
ATOM    989  CB  THR X 130      54.227  35.427  15.548  0.00  0.00           C
ATOM    990  CG2 THR X 130      54.615  35.790  14.136  0.00  0.00           C
ATOM    991  OG1 THR X 130      52.838  35.387  15.487  0.00  0.00           O
ATOM    992  C   THR X 130      56.222  33.751  16.147  0.00  0.00           C
ATOM    993  O   THR X 130      57.052  34.463  15.655  0.00  0.00           O
ATOM    994  N   GLU X 131      56.586  32.590  16.717  0.00  0.00           N
ATOM    995  CA  GLU X 131      57.996  32.206  17.040  0.00  0.00           C
ATOM    996  CB  GLU X 131      58.058  31.058  17.962  0.00  0.00           C
ATOM    997  CG  GLU X 131      57.373  31.218  19.343  0.00  0.00           C
ATOM    998  CD  GLU X 131      56.034  30.586  19.450  0.00  0.00           C
ATOM    999  OE1 GLU X 131      55.438  30.186  18.375  0.00  0.00           O
ATOM   1000  OE2 GLU X 131      55.497  30.383  20.573  0.00  0.00           O
ATOM   1001  C   GLU X 131      58.775  31.996  15.707  0.00  0.00           C
ATOM   1002  O   GLU X 131      58.331  31.205  14.864  0.00  0.00           O
ATOM   1003  N   PRO X 132      60.040  32.444  15.625  0.00  0.00           N
ATOM   1004  CD  PRO X 132      60.582  33.537  16.426  0.00  0.00           C
ATOM   1005  CG  PRO X 132      61.842  33.976  15.731  0.00  0.00           C
ATOM   1006  CB  PRO X 132      62.265  32.716  14.911  0.00  0.00           C
ATOM   1007  CA  PRO X 132      61.083  31.848  14.726  0.00  0.00           C
ATOM   1008  C   PRO X 132      61.329  30.413  15.211  0.00  0.00           C
ATOM   1009  O   PRO X 132      61.171  30.148  16.406  0.00  0.00           O
ATOM   1010  N   THR X 133      61.947  29.497  14.408  0.00  0.00           N
ATOM   1011  CA  THR X 133      61.957  28.086  14.714  0.00  0.00           C
ATOM   1012  CB  THR X 133      62.437  27.322  13.441  0.00  0.00           C
ATOM   1013  CG2 THR X 133      61.488  27.493  12.234  0.00  0.00           C
ATOM   1014  OG1 THR X 133      63.759  27.771  13.061  0.00  0.00           O
ATOM   1015  C   THR X 133      62.921  27.752  15.844  0.00  0.00           C
ATOM   1016  O   THR X 133      62.885  26.614  16.353  0.00  0.00           O
ATOM   1017  N   GLN X 134      63.771  28.692  16.241  0.00  0.00           N
ATOM   1018  CA  GLN X 134      64.704  28.579  17.378  0.00  0.00           C
ATOM   1019  CB  GLN X 134      66.053  29.279  17.258  0.00  0.00           C
ATOM   1020  CG  GLN X 134      66.077  30.768  17.210  0.00  0.00           C
ATOM   1021  CD  GLN X 134      67.414  31.291  16.665  0.00  0.00           C
ATOM   1022  OE1 GLN X 134      68.437  30.690  16.716  0.00  0.00           O
ATOM   1023  NE2 GLN X 134      67.373  32.501  16.181  0.00  0.00           N
ATOM   1024  C   GLN X 134      63.983  28.930  18.723  0.00  0.00           C
ATOM   1025  O   GLN X 134      64.067  28.169  19.673  0.00  0.00           O
ATOM   1026  N   GLN X 135      63.106  29.952  18.723  0.00  0.00           N
ATOM   1027  CA  GLN X 135      62.314  30.247  19.913  0.00  0.00           C
ATOM   1028  CB  GLN X 135      61.784  31.699  19.878  0.00  0.00           C
ATOM   1029  CG  GLN X 135      61.063  32.090  21.177  0.00  0.00           C
ATOM   1030  CD  GLN X 135      60.615  33.565  21.103  0.00  0.00           C
ATOM   1031  OE1 GLN X 135      60.511  34.172  20.029  0.00  0.00           O
ATOM   1032  NE2 GLN X 135      60.089  34.065  22.187  0.00  0.00           N
ATOM   1033  C   GLN X 135      61.081  29.328  20.018  0.00  0.00           C
ATOM   1034  O   GLN X 135      60.645  28.937  21.118  0.00  0.00           O
ATOM   1035  N   ASP X 136      60.627  28.793  18.821  0.00  0.00           N
ATOM   1036  CA  ASP X 136      59.677  27.676  18.726  0.00  0.00           C
ATOM   1037  CB  ASP X 136      59.309  27.413  17.295  0.00  0.00           C
ATOM   1038  CG  ASP X 136      58.161  26.384  17.087  0.00  0.00           C
ATOM   1039  OD1 ASP X 136      58.285  25.648  16.073  0.00  0.00           O
ATOM   1040  OD2 ASP X 136      57.129  26.426  17.754  0.00  0.00           O
ATOM   1041  C   ASP X 136      60.189  26.347  19.378  0.00  0.00           C
ATOM   1042  O   ASP X 136      59.409  25.672  20.045  0.00  0.00           O
ATOM   1043  N   LEU X 137      61.482  26.035  19.324  0.00  0.00           N
ATOM   1044  CA  LEU X 137      62.114  24.960  20.034  0.00  0.00           C
ATOM   1045  CB  LEU X 137      63.517  24.676  19.364  0.00  0.00           C
ATOM   1046  CG  LEU X 137      64.496  23.823  20.209  0.00  0.00           C
ATOM   1047  CD1 LEU X 137      63.801  22.492  20.412  0.00  0.00           C
ATOM   1048  CD2 LEU X 137      65.872  23.490  19.560  0.00  0.00           C
ATOM   1049  C   LEU X 137      62.252  25.350  21.498  0.00  0.00           C
ATOM   1050  O   LEU X 137      61.910  24.553  22.330  0.00  0.00           O
ATOM   1051  N   LEU X 138      62.644  26.614  21.873  0.00  0.00           N
ATOM   1052  CA  LEU X 138      62.845  27.002  23.342  0.00  0.00           C
ATOM   1053  CB  LEU X 138      63.289  28.441  23.451  0.00  0.00           C
ATOM   1054  CG  LEU X 138      63.792  29.034  24.756  0.00  0.00           C
ATOM   1055  CD1 LEU X 138      65.305  28.634  24.944  0.00  0.00           C
ATOM   1056  CD2 LEU X 138      63.766  30.532  24.722  0.00  0.00           C
ATOM   1057  C   LEU X 138      61.537  26.884  24.099  0.00  0.00           C
ATOM   1058  O   LEU X 138      61.533  26.398  25.268  0.00  0.00           O
ATOM   1059  N   ALA X 139      60.375  27.035  23.489  0.00  0.00           N
ATOM   1060  CA  ALA X 139      59.042  26.765  24.053  0.00  0.00           C
ATOM   1061  CB  ALA X 139      57.988  26.977  22.937  0.00  0.00           C
ATOM   1062  C   ALA X 139      58.740  25.285  24.528  0.00  0.00           C
ATOM   1063  O   ALA X 139      57.888  24.998  25.387  0.00  0.00           O
ATOM   1064  N   PHE X 140      59.395  24.251  23.962  0.00  0.00           N
ATOM   1065  CA  PHE X 140      59.411  22.846  24.390  0.00  0.00           C
ATOM   1066  CB  PHE X 140      59.901  22.052  23.222  0.00  0.00           C
ATOM   1067  CG  PHE X 140      60.017  20.556  23.344  0.00  0.00           C
ATOM   1068  CD1 PHE X 140      61.132  19.960  22.715  0.00  0.00           C
ATOM   1069  CE1 PHE X 140      61.255  18.553  22.686  0.00  0.00           C
ATOM   1070  CZ  PHE X 140      60.230  17.789  23.252  0.00  0.00           C
ATOM   1071  CE2 PHE X 140      59.162  18.382  23.922  0.00  0.00           C
ATOM   1072  CD2 PHE X 140      58.997  19.766  23.940  0.00  0.00           C
ATOM   1073  C   PHE X 140      60.392  22.781  25.588  0.00  0.00           C
ATOM   1074  O   PHE X 140      60.001  22.325  26.683  0.00  0.00           O
ATOM   1075  N   LEU X 141      61.659  23.233  25.366  0.00  0.00           N
ATOM   1076  CA  LEU X 141      62.774  22.994  26.322  0.00  0.00           C
ATOM   1077  CB  LEU X 141      64.008  23.537  25.715  0.00  0.00           C
ATOM   1078  CG  LEU X 141      64.565  22.856  24.445  0.00  0.00           C
ATOM   1079  CD1 LEU X 141      66.047  23.386  24.285  0.00  0.00           C
ATOM   1080  CD2 LEU X 141      64.676  21.325  24.567  0.00  0.00           C
ATOM   1081  C   LEU X 141      62.497  23.692  27.664  0.00  0.00           C
ATOM   1082  O   LEU X 141      62.758  23.075  28.701  0.00  0.00           O
ATOM   1083  N   ASP X 142      61.997  24.927  27.752  0.00  0.00           N
ATOM   1084  CA  ASP X 142      61.657  25.622  29.052  0.00  0.00           C
ATOM   1085  CB  ASP X 142      61.900  27.165  29.007  0.00  0.00           C
ATOM   1086  CG  ASP X 142      61.813  27.988  30.385  0.00  0.00           C
ATOM   1087  OD1 ASP X 142      61.896  27.443  31.512  0.00  0.00           O
ATOM   1088  OD2 ASP X 142      61.361  29.120  30.337  0.00  0.00           O
ATOM   1089  C   ASP X 142      60.147  25.344  29.342  0.00  0.00           C
ATOM   1090  O   ASP X 142      59.731  24.514  30.206  0.00  0.00           O
ATOM   1091  N   ASP X 143      59.209  26.004  28.683  0.00  0.00           N
ATOM   1092  CA  ASP X 143      57.811  26.032  29.025  0.00  0.00           C
ATOM   1093  CB  ASP X 143      57.546  26.849  30.254  0.00  0.00           C
ATOM   1094  CG  ASP X 143      56.318  26.425  30.999  0.00  0.00           C
ATOM   1095  OD1 ASP X 143      55.464  25.743  30.431  0.00  0.00           O
ATOM   1096  OD2 ASP X 143      56.176  26.674  32.267  0.00  0.00           O
ATOM   1097  C   ASP X 143      57.060  26.635  27.827  0.00  0.00           C
ATOM   1098  O   ASP X 143      57.529  27.592  27.209  0.00  0.00           O
ATOM   1099  N   GLU X 144      55.888  25.991  27.496  0.00  0.00           N
ATOM   1100  CA  GLU X 144      55.070  26.609  26.404  0.00  0.00           C
ATOM   1101  CB  GLU X 144      53.999  25.626  25.825  0.00  0.00           C
ATOM   1102  CG  GLU X 144      53.063  26.224  24.811  0.00  0.00           C
ATOM   1103  CD  GLU X 144      53.882  26.824  23.711  0.00  0.00           C
ATOM   1104  OE1 GLU X 144      53.794  26.381  22.581  0.00  0.00           O
ATOM   1105  OE2 GLU X 144      54.510  27.918  23.865  0.00  0.00           O
ATOM   1106  C   GLU X 144      54.410  27.922  26.917  0.00  0.00           C
ATOM   1107  O   GLU X 144      53.399  27.859  27.630  0.00  0.00           O
ATOM   1108  N   LEU X 145      54.816  29.142  26.515  0.00  0.00           N
ATOM   1109  CA  LEU X 145      54.047  30.315  26.972  0.00  0.00           C
ATOM   1110  CB  LEU X 145      54.982  31.513  27.098  0.00  0.00           C
ATOM   1111  CG  LEU X 145      54.623  32.599  28.018  0.00  0.00           C
ATOM   1112  CD1 LEU X 145      54.663  32.149  29.494  0.00  0.00           C
ATOM   1113  CD2 LEU X 145      55.576  33.801  27.929  0.00  0.00           C
ATOM   1114  C   LEU X 145      52.783  30.659  26.129  0.00  0.00           C
ATOM   1115  O   LEU X 145      52.060  31.617  26.387  0.00  0.00           O
ATOM   1116  N   THR X 146      52.494  29.942  25.063  0.00  0.00           N
ATOM   1117  CA  THR X 146      51.461  30.358  24.070  0.00  0.00           C
ATOM   1118  CB  THR X 146      51.724  29.609  22.727  0.00  0.00           C
ATOM   1119  CG2 THR X 146      50.711  29.997  21.612  0.00  0.00           C
ATOM   1120  OG1 THR X 146      52.971  29.969  22.219  0.00  0.00           O
ATOM   1121  C   THR X 146      50.015  29.880  24.550  0.00  0.00           C
ATOM   1122  O   THR X 146      49.905  28.734  24.948  0.00  0.00           O
ATOM   1123  N   PRO X 147      48.937  30.745  24.611  0.00  0.00           N
ATOM   1124  CD  PRO X 147      48.923  32.037  23.873  0.00  0.00           C
ATOM   1125  CG  PRO X 147      47.600  32.654  24.131  0.00  0.00           C
ATOM   1126  CB  PRO X 147      46.917  31.803  25.237  0.00  0.00           C
ATOM   1127  CA  PRO X 147      47.619  30.448  25.135  0.00  0.00           C
ATOM   1128  C   PRO X 147      46.811  29.353  24.394  0.00  0.00           C
ATOM   1129  O   PRO X 147      46.618  29.409  23.202  0.00  0.00           O
ATOM   1130  N   ASN X 148      46.305  28.346  25.142  0.00  0.00           N
ATOM   1131  CA  ASN X 148      45.286  27.445  24.587  0.00  0.00           C
ATOM   1132  CB  ASN X 148      44.878  26.529  25.747  0.00  0.00           C
ATOM   1133  CG  ASN X 148      46.074  25.709  26.171  0.00  0.00           C
ATOM   1134  OD1 ASN X 148      46.292  25.513  27.343  0.00  0.00           O
ATOM   1135  ND2 ASN X 148      46.889  25.181  25.285  0.00  0.00           N
ATOM   1136  C   ASN X 148      44.048  28.186  23.997  0.00  0.00           C
ATOM   1137  O   ASN X 148      43.239  27.629  23.273  0.00  0.00           O
ATOM   1138  N   ASN X 149      43.945  29.476  24.300  0.00  0.00           N
ATOM   1139  CA  ASN X 149      42.857  30.348  23.914  0.00  0.00           C
ATOM   1140  CB  ASN X 149      42.649  31.249  25.156  0.00  0.00           C
ATOM   1141  CG  ASN X 149      41.642  32.306  24.944  0.00  0.00           C
ATOM   1142  OD1 ASN X 149      41.266  32.639  23.814  0.00  0.00           O
ATOM   1143  ND2 ASN X 149      41.340  33.132  25.970  0.00  0.00           N
ATOM   1144  C   ASN X 149      43.226  31.225  22.662  0.00  0.00           C
ATOM   1145  O   ASN X 149      44.018  32.169  22.826  0.00  0.00           O
ATOM   1146  N   GLN X 150      42.733  30.873  21.442  0.00  0.00           N
ATOM   1147  CA  GLN X 150      43.042  31.593  20.176  0.00  0.00           C
ATOM   1148  CB  GLN X 150      42.446  30.848  19.007  0.00  0.00           C
ATOM   1149  CG  GLN X 150      40.931  31.014  18.735  0.00  0.00           C
ATOM   1150  CD  GLN X 150      40.417  30.038  17.547  0.00  0.00           C
ATOM   1151  OE1 GLN X 150      41.114  29.251  16.973  0.00  0.00           O
ATOM   1152  NE2 GLN X 150      39.193  30.356  17.062  0.00  0.00           N
ATOM   1153  C   GLN X 150      42.697  33.091  20.113  0.00  0.00           C
ATOM   1154  O   GLN X 150      43.457  33.801  19.513  0.00  0.00           O
ATOM   1155  N   GLU X 151      41.700  33.573  20.871  0.00  0.00           N
ATOM   1156  CA  GLU X 151      41.307  35.020  20.891  0.00  0.00           C
ATOM   1157  CB  GLU X 151      39.857  35.070  21.537  0.00  0.00           C
ATOM   1158  CG  GLU X 151      38.804  34.586  20.601  0.00  0.00           C
ATOM   1159  CD  GLU X 151      38.529  35.543  19.390  0.00  0.00           C
ATOM   1160  OE1 GLU X 151      37.846  35.178  18.442  0.00  0.00           O
ATOM   1161  OE2 GLU X 151      38.892  36.726  19.463  0.00  0.00           O
ATOM   1162  C   GLU X 151      42.289  35.815  21.808  0.00  0.00           C
ATOM   1163  O   GLU X 151      42.645  36.916  21.414  0.00  0.00           O
ATOM   1164  N   GLU X 152      42.914  35.239  22.851  0.00  0.00           N
ATOM   1165  CA  GLU X 152      44.111  35.790  23.550  0.00  0.00           C
ATOM   1166  CB  GLU X 152      44.230  35.125  24.903  0.00  0.00           C
ATOM   1167  CG  GLU X 152      45.448  35.627  25.718  0.00  0.00           C
ATOM   1168  CD  GLU X 152      45.267  35.413  27.262  0.00  0.00           C
ATOM   1169  OE1 GLU X 152      44.560  36.173  27.945  0.00  0.00           O
ATOM   1170  OE2 GLU X 152      45.828  34.404  27.756  0.00  0.00           O
ATOM   1171  C   GLU X 152      45.366  35.697  22.621  0.00  0.00           C
ATOM   1172  O   GLU X 152      46.150  36.638  22.642  0.00  0.00           O
ATOM   1173  N   GLN X 153      45.551  34.672  21.772  0.00  0.00           N
ATOM   1174  CA  GLN X 153      46.656  34.637  20.738  0.00  0.00           C
ATOM   1175  CB  GLN X 153      46.773  33.154  20.192  0.00  0.00           C
ATOM   1176  CG  GLN X 153      47.847  33.026  19.139  0.00  0.00           C
ATOM   1177  CD  GLN X 153      47.999  31.542  18.653  0.00  0.00           C
ATOM   1178  OE1 GLN X 153      48.261  30.586  19.424  0.00  0.00           O
ATOM   1179  NE2 GLN X 153      47.665  31.241  17.413  0.00  0.00           N
ATOM   1180  C   GLN X 153      46.490  35.677  19.635  0.00  0.00           C
ATOM   1181  O   GLN X 153      47.387  36.386  19.299  0.00  0.00           O
ATOM   1182  N   LYS X 154      45.273  35.907  19.160  0.00  0.00           N
ATOM   1183  CA  LYS X 154      44.752  36.962  18.316  0.00  0.00           C
ATOM   1184  CB  LYS X 154      43.263  36.727  18.028  0.00  0.00           C
ATOM   1185  CG  LYS X 154      42.693  37.535  16.855  0.00  0.00           C
ATOM   1186  CD  LYS X 154      41.158  37.352  16.424  0.00  0.00           C
ATOM   1187  CE  LYS X 154      40.629  35.913  16.434  0.00  0.00           C
ATOM   1188  NZ  LYS X 154      39.192  35.731  16.055  0.00  0.00           N
ATOM   1189  C   LYS X 154      44.892  38.309  18.955  0.00  0.00           C
ATOM   1190  O   LYS X 154      45.366  39.196  18.227  0.00  0.00           O
ATOM   1191  N   ARG X 155      44.539  38.495  20.235  0.00  0.00           N
ATOM   1192  CA  ARG X 155      44.857  39.766  20.929  0.00  0.00           C
ATOM   1193  CB  ARG X 155      44.321  39.705  22.365  0.00  0.00           C
ATOM   1194  CG  ARG X 155      44.488  41.021  23.233  0.00  0.00           C
ATOM   1195  CD  ARG X 155      43.771  40.803  24.608  0.00  0.00           C
ATOM   1196  NE  ARG X 155      43.785  42.006  25.461  0.00  0.00           N
ATOM   1197  CZ  ARG X 155      43.272  42.097  26.635  0.00  0.00           C
ATOM   1198  NH1 ARG X 155      43.133  41.050  27.316  0.00  0.00           N
ATOM   1199  NH2 ARG X 155      43.072  43.275  27.156  0.00  0.00           N
ATOM   1200  C   ARG X 155      46.339  40.075  20.908  0.00  0.00           C
ATOM   1201  O   ARG X 155      46.680  41.191  20.406  0.00  0.00           O
ATOM   1202  N   CYS X 156      47.159  39.093  21.209  0.00  0.00           N
ATOM   1203  CA  CYS X 156      48.606  39.255  21.241  0.00  0.00           C
ATOM   1204  CB  CYS X 156      49.241  37.983  21.941  0.00  0.00           C
ATOM   1205  SG  CYS X 156      48.864  37.930  23.776  0.00  0.00           S
ATOM   1206  C   CYS X 156      49.288  39.505  19.867  0.00  0.00           C
ATOM   1207  O   CYS X 156      50.274  40.268  19.721  0.00  0.00           O
ATOM   1208  N   ALA X 157      48.826  38.788  18.851  0.00  0.00           N
ATOM   1209  CA  ALA X 157      49.264  39.069  17.485  0.00  0.00           C
ATOM   1210  CB  ALA X 157      48.687  38.049  16.581  0.00  0.00           C
ATOM   1211  C   ALA X 157      48.963  40.490  16.956  0.00  0.00           C
ATOM   1212  O   ALA X 157      49.838  41.117  16.326  0.00  0.00           O
ATOM   1213  N   LYS X 158      47.822  41.091  17.472  0.00  0.00           N
ATOM   1214  CA  LYS X 158      47.511  42.510  17.329  0.00  0.00           C
ATOM   1215  CB  LYS X 158      46.023  42.849  17.737  0.00  0.00           C
ATOM   1216  CG  LYS X 158      45.158  43.475  16.591  0.00  0.00           C
ATOM   1217  CD  LYS X 158      45.638  44.830  16.129  0.00  0.00           C
ATOM   1218  CE  LYS X 158      45.086  45.803  17.156  0.00  0.00           C
ATOM   1219  NZ  LYS X 158      45.471  47.219  16.985  0.00  0.00           N
ATOM   1220  C   LYS X 158      48.515  43.449  18.131  0.00  0.00           C
ATOM   1221  O   LYS X 158      48.952  44.538  17.703  0.00  0.00           O
ATOM   1222  N   LEU X 159      48.919  42.936  19.327  0.00  0.00           N
ATOM   1223  CA  LEU X 159      49.830  43.735  20.175  0.00  0.00           C
ATOM   1224  CB  LEU X 159      49.687  43.216  21.682  0.00  0.00           C
ATOM   1225  CG  LEU X 159      48.303  43.489  22.313  0.00  0.00           C
ATOM   1226  CD1 LEU X 159      48.345  42.859  23.704  0.00  0.00           C
ATOM   1227  CD2 LEU X 159      47.890  44.936  22.507  0.00  0.00           C
ATOM   1228  C   LEU X 159      51.231  43.678  19.703  0.00  0.00           C
ATOM   1229  O   LEU X 159      51.932  44.683  19.887  0.00  0.00           O
ATOM   1230  N   LYS X 160      51.674  42.631  19.045  0.00  0.00           N
ATOM   1231  CA  LYS X 160      52.854  42.657  18.215  0.00  0.00           C
ATOM   1232  CB  LYS X 160      53.083  41.156  17.872  0.00  0.00           C
ATOM   1233  CG  LYS X 160      54.328  40.885  17.115  0.00  0.00           C
ATOM   1234  CD  LYS X 160      55.609  41.171  18.037  0.00  0.00           C
ATOM   1235  CE  LYS X 160      56.874  40.489  17.406  0.00  0.00           C
ATOM   1236  NZ  LYS X 160      57.038  40.713  15.906  0.00  0.00           N
ATOM   1237  C   LYS X 160      52.750  43.512  16.929  0.00  0.00           C
ATOM   1238  O   LYS X 160      53.696  44.175  16.550  0.00  0.00           O
ATOM   1239  N   GLY X 161      51.612  43.560  16.240  0.00  0.00           N
ATOM   1240  CA  GLY X 161      51.244  44.561  15.148  0.00  0.00           C
ATOM   1241  C   GLY X 161      51.429  45.986  15.643  0.00  0.00           C
ATOM   1242  O   GLY X 161      52.242  46.696  15.101  0.00  0.00           O
ATOM   1243  N   ASP X 162      50.774  46.391  16.747  0.00  0.00           N
ATOM   1244  CA  ASP X 162      50.943  47.764  17.209  0.00  0.00           C
ATOM   1245  CB  ASP X 162      49.957  48.077  18.341  0.00  0.00           C
ATOM   1246  CG  ASP X 162      48.488  47.946  17.942  0.00  0.00           C
ATOM   1247  OD1 ASP X 162      48.197  47.950  16.693  0.00  0.00           O
ATOM   1248  OD2 ASP X 162      47.579  48.014  18.847  0.00  0.00           O
ATOM   1249  C   ASP X 162      52.386  48.137  17.530  0.00  0.00           C
ATOM   1250  O   ASP X 162      52.798  49.326  17.455  0.00  0.00           O
ATOM   1251  N   LEU X 163      53.200  47.093  17.862  0.00  0.00           N
ATOM   1252  CA  LEU X 163      54.601  47.300  18.092  0.00  0.00           C
ATOM   1253  CB  LEU X 163      55.215  46.186  18.972  0.00  0.00           C
ATOM   1254  CG  LEU X 163      56.380  46.666  19.838  0.00  0.00           C
ATOM   1255  CD1 LEU X 163      55.911  47.676  20.874  0.00  0.00           C
ATOM   1256  CD2 LEU X 163      57.049  45.540  20.649  0.00  0.00           C
ATOM   1257  C   LEU X 163      55.419  47.384  16.786  0.00  0.00           C
ATOM   1258  O   LEU X 163      56.157  48.249  16.515  0.00  0.00           O
ATOM   1259  N   ASP X 164      55.220  46.397  15.876  0.00  0.00           N
ATOM   1260  CA  ASP X 164      55.899  46.345  14.548  0.00  0.00           C
ATOM   1261  CB  ASP X 164      55.599  44.983  13.888  0.00  0.00           C
ATOM   1262  CG  ASP X 164      56.082  43.719  14.609  0.00  0.00           C
ATOM   1263  OD1 ASP X 164      57.191  43.691  15.278  0.00  0.00           O
ATOM   1264  OD2 ASP X 164      55.412  42.725  14.333  0.00  0.00           O
ATOM   1265  C   ASP X 164      55.424  47.418  13.511  0.00  0.00           C
ATOM   1266  O   ASP X 164      56.174  47.813  12.610  0.00  0.00           O
ATOM   1267  N   THR X 165      54.209  47.922  13.714  0.00  0.00           N
ATOM   1268  CA  THR X 165      53.711  49.005  12.825  0.00  0.00           C
ATOM   1269  CB  THR X 165      52.198  48.815  12.645  0.00  0.00           C
ATOM   1270  CG2 THR X 165      51.864  47.489  11.861  0.00  0.00           C
ATOM   1271  OG1 THR X 165      51.437  48.944  13.839  0.00  0.00           O
ATOM   1272  C   THR X 165      53.889  50.408  13.460  0.00  0.00           C
ATOM   1273  O   THR X 165      53.525  51.432  12.795  0.00  0.00           O
ATOM   1274  N   TYR X 166      54.473  50.480  14.672  0.00  0.00           N
ATOM   1275  CA  TYR X 166      54.815  51.756  15.322  0.00  0.00           C
ATOM   1276  CB  TYR X 166      55.952  52.405  14.490  0.00  0.00           C
ATOM   1277  CG  TYR X 166      57.126  51.465  14.227  0.00  0.00           C
ATOM   1278  CD1 TYR X 166      58.181  51.451  15.131  0.00  0.00           C
ATOM   1279  CE1 TYR X 166      59.291  50.659  14.941  0.00  0.00           C
ATOM   1280  CZ  TYR X 166      59.235  49.728  13.859  0.00  0.00           C
ATOM   1281  OH  TYR X 166      60.314  48.857  13.655  0.00  0.00           O
ATOM   1282  CE2 TYR X 166      58.191  49.806  12.878  0.00  0.00           C
ATOM   1283  CD2 TYR X 166      57.119  50.705  13.105  0.00  0.00           C
ATOM   1284  C   TYR X 166      53.560  52.671  15.599  0.00  0.00           C
ATOM   1285  O   TYR X 166      53.552  53.841  15.235  0.00  0.00           O
ATOM   1286  N   LYS X 167      52.623  52.067  16.346  0.00  0.00           N
ATOM   1287  CA  LYS X 167      51.372  52.573  16.940  0.00  0.00           C
ATOM   1288  CB  LYS X 167      50.071  51.964  16.239  0.00  0.00           C
ATOM   1289  CG  LYS X 167      50.052  52.148  14.759  0.00  0.00           C
ATOM   1290  CD  LYS X 167      48.712  51.712  13.992  0.00  0.00           C
ATOM   1291  CE  LYS X 167      48.390  50.224  14.032  0.00  0.00           C
ATOM   1292  NZ  LYS X 167      46.983  50.004  13.650  0.00  0.00           N
ATOM   1293  C   LYS X 167      51.288  52.449  18.455  0.00  0.00           C
ATOM   1294  O   LYS X 167      50.437  53.019  19.104  0.00  0.00           O
ATOM   1295  N   TRP X 168      52.293  51.756  19.105  0.00  0.00           N
ATOM   1296  CA  TRP X 168      52.501  51.449  20.561  0.00  0.00           C
ATOM   1297  CB  TRP X 168      52.016  49.967  20.856  0.00  0.00           C
ATOM   1298  CG  TRP X 168      52.176  49.553  22.221  0.00  0.00           C
ATOM   1299  CD1 TRP X 168      51.997  50.445  23.180  0.00  0.00           C
ATOM   1300  NE1 TRP X 168      51.958  49.738  24.388  0.00  0.00           N
ATOM   1301  CE2 TRP X 168      52.189  48.387  24.264  0.00  0.00           C
ATOM   1302  CZ2 TRP X 168      52.222  47.328  25.187  0.00  0.00           C
ATOM   1303  CH2 TRP X 168      52.462  46.049  24.610  0.00  0.00           C
ATOM   1304  CZ3 TRP X 168      52.629  45.816  23.231  0.00  0.00           C
ATOM   1305  CE3 TRP X 168      52.526  46.945  22.358  0.00  0.00           C
ATOM   1306  CD2 TRP X 168      52.315  48.250  22.823  0.00  0.00           C
ATOM   1307  C   TRP X 168      54.057  51.666  20.895  0.00  0.00           C
ATOM   1308  O   TRP X 168      54.895  51.207  20.147  0.00  0.00           O
ATOM   1309  N   ASP X 169      54.364  52.286  22.061  0.00  0.00           N
ATOM   1310  CA  ASP X 169      55.730  52.367  22.484  0.00  0.00           C
ATOM   1311  CB  ASP X 169      55.932  53.605  23.298  0.00  0.00           C
ATOM   1312  CG  ASP X 169      55.803  54.872  22.556  0.00  0.00           C
ATOM   1313  OD1 ASP X 169      56.023  54.876  21.347  0.00  0.00           O
ATOM   1314  OD2 ASP X 169      55.537  55.944  23.141  0.00  0.00           O
ATOM   1315  C   ASP X 169      56.164  51.100  23.297  0.00  0.00           C
ATOM   1316  O   ASP X 169      57.319  51.069  23.781  0.00  0.00           O
ATOM   1317  N   GLY X 170      55.290  50.146  23.510  0.00  0.00           N
ATOM   1318  CA  GLY X 170      55.568  49.012  24.448  0.00  0.00           C
ATOM   1319  C   GLY X 170      55.236  49.362  25.862  0.00  0.00           C
ATOM   1320  O   GLY X 170      55.480  48.532  26.770  0.00  0.00           O
ATOM   1321  N   LEU X 171      54.821  50.638  26.190  0.00  0.00           N
ATOM   1322  CA  LEU X 171      54.401  50.860  27.534  0.00  0.00           C
ATOM   1323  CB  LEU X 171      54.428  52.341  27.790  0.00  0.00           C
ATOM   1324  CG  LEU X 171      55.891  52.866  27.900  0.00  0.00           C
ATOM   1325  CD1 LEU X 171      55.806  54.384  28.148  0.00  0.00           C
ATOM   1326  CD2 LEU X 171      56.848  52.304  28.961  0.00  0.00           C
ATOM   1327  C   LEU X 171      52.908  50.493  27.833  0.00  0.00           C
ATOM   1328  O   LEU X 171      51.964  50.835  27.031  0.00  0.00           O
ATOM   1329  N   ARG X 172      52.612  49.883  29.003  0.00  0.00           N
ATOM   1330  CA  ARG X 172      51.242  49.344  29.296  0.00  0.00           C
ATOM   1331  CB  ARG X 172      51.326  48.816  30.738  0.00  0.00           C
ATOM   1332  CG  ARG X 172      50.130  47.980  31.173  0.00  0.00           C
ATOM   1333  CD  ARG X 172      50.032  47.573  32.642  0.00  0.00           C
ATOM   1334  NE  ARG X 172      48.912  46.703  32.861  0.00  0.00           N
ATOM   1335  CZ  ARG X 172      48.726  45.892  33.883  0.00  0.00           C
ATOM   1336  NH1 ARG X 172      49.608  45.728  34.878  0.00  0.00           N
ATOM   1337  NH2 ARG X 172      47.656  45.223  33.930  0.00  0.00           N
ATOM   1338  C   ARG X 172      50.066  50.285  29.121  0.00  0.00           C
ATOM   1339  O   ARG X 172      49.037  49.895  28.665  0.00  0.00           O
ATOM   1340  N   ASP X 173      50.223  51.496  29.510  0.00  0.00           N
ATOM   1341  CA  ASP X 173      49.291  52.651  29.419  0.00  0.00           C
ATOM   1342  CB  ASP X 173      49.746  53.759  30.401  0.00  0.00           C
ATOM   1343  CG  ASP X 173      49.808  53.336  31.864  0.00  0.00           C
ATOM   1344  OD1 ASP X 173      50.751  53.651  32.522  0.00  0.00           O
ATOM   1345  OD2 ASP X 173      48.836  52.689  32.328  0.00  0.00           O
ATOM   1346  C   ASP X 173      49.098  53.186  28.021  0.00  0.00           C
ATOM   1347  O   ASP X 173      48.103  53.844  27.719  0.00  0.00           O
ATOM   1348  N   HIE X 174      50.115  53.076  27.175  0.00  0.00           N
ATOM   1349  CA  HIE X 174      50.171  53.585  25.754  0.00  0.00           C
ATOM   1350  CB  HIE X 174      51.621  53.799  25.349  0.00  0.00           C
ATOM   1351  CG  HIE X 174      51.881  54.550  24.072  0.00  0.00           C
ATOM   1352  ND1 HIE X 174      52.154  53.898  22.877  0.00  0.00           N
ATOM   1353  CE1 HIE X 174      52.148  54.856  21.971  0.00  0.00           C
ATOM   1354  NE2 HIE X 174      51.816  56.004  22.499  0.00  0.00           N
ATOM   1355  CD2 HIE X 174      51.684  55.910  23.886  0.00  0.00           C
ATOM   1356  C   HIE X 174      49.297  52.745  24.748  0.00  0.00           C
ATOM   1357  O   HIE X 174      48.919  53.269  23.671  0.00  0.00           O
ATOM   1358  N   THR X 175      48.971  51.473  25.046  0.00  0.00           N
ATOM   1359  CA  THR X 175      48.030  50.694  24.180  0.00  0.00           C
ATOM   1360  CB  THR X 175      48.222  49.158  24.183  0.00  0.00           C
ATOM   1361  CG2 THR X 175      48.229  48.710  25.662  0.00  0.00           C
ATOM   1362  OG1 THR X 175      47.260  48.473  23.410  0.00  0.00           O
ATOM   1363  C   THR X 175      46.515  51.136  24.428  0.00  0.00           C
ATOM   1364  O   THR X 175      46.071  51.653  25.405  0.00  0.00           O
ATOM   1365  N   ASP X 176      45.727  51.099  23.365  0.00  0.00           N
ATOM   1366  CA  ASP X 176      44.400  51.762  23.356  0.00  0.00           C
ATOM   1367  CB  ASP X 176      43.978  51.741  21.870  0.00  0.00           C
ATOM   1368  CG  ASP X 176      42.510  52.279  21.719  0.00  0.00           C
ATOM   1369  OD1 ASP X 176      41.849  51.716  20.797  0.00  0.00           O
ATOM   1370  OD2 ASP X 176      42.124  53.293  22.400  0.00  0.00           O
ATOM   1371  C   ASP X 176      43.370  51.024  24.297  0.00  0.00           C
ATOM   1372  O   ASP X 176      42.377  51.626  24.611  0.00  0.00           O
ATOM   1373  N   ILE X 177      43.565  49.761  24.688  0.00  0.00           N
ATOM   1374  CA  ILE X 177      42.674  48.894  25.467  0.00  0.00           C
ATOM   1375  CB  ILE X 177      42.059  47.796  24.543  0.00  0.00           C
ATOM   1376  CG2 ILE X 177      41.343  46.706  25.338  0.00  0.00           C
ATOM   1377  CG1 ILE X 177      41.164  48.313  23.388  0.00  0.00           C
ATOM   1378  CD1 ILE X 177      39.987  49.153  23.771  0.00  0.00           C
ATOM   1379  C   ILE X 177      43.389  48.320  26.668  0.00  0.00           C
ATOM   1380  O   ILE X 177      44.395  47.643  26.499  0.00  0.00           O
ATOM   1381  N   ALA X 178      42.856  48.565  27.890  0.00  0.00           N
ATOM   1382  CA  ALA X 178      43.414  47.972  29.132  0.00  0.00           C
ATOM   1383  CB  ALA X 178      42.434  48.362  30.286  0.00  0.00           C
ATOM   1384  C   ALA X 178      43.610  46.459  29.099  0.00  0.00           C
ATOM   1385  O   ALA X 178      42.649  45.715  28.791  0.00  0.00           O
ATOM   1386  N   ILE X 179      44.744  46.051  29.563  0.00  0.00           N
ATOM   1387  CA  ILE X 179      45.237  44.633  29.579  0.00  0.00           C
ATOM   1388  CB  ILE X 179      46.625  44.408  28.924  0.00  0.00           C
ATOM   1389  CG2 ILE X 179      47.061  42.933  29.146  0.00  0.00           C
ATOM   1390  CG1 ILE X 179      46.674  44.855  27.464  0.00  0.00           C
ATOM   1391  CD1 ILE X 179      47.988  45.143  26.876  0.00  0.00           C
ATOM   1392  C   ILE X 179      45.160  44.054  30.966  0.00  0.00           C
ATOM   1393  O   ILE X 179      45.883  44.445  31.898  0.00  0.00           O
ATOM   1394  N   ASP X 180      44.448  42.902  31.149  0.00  0.00           N
ATOM   1395  CA  ASP X 180      44.300  42.210  32.473  0.00  0.00           C
ATOM   1396  CB  ASP X 180      43.334  40.996  32.208  0.00  0.00           C
ATOM   1397  CG  ASP X 180      41.811  41.236  32.526  0.00  0.00           C
ATOM   1398  OD1 ASP X 180      41.058  40.221  32.605  0.00  0.00           O
ATOM   1399  OD2 ASP X 180      41.417  42.421  32.587  0.00  0.00           O
ATOM   1400  C   ASP X 180      45.673  41.679  33.061  0.00  0.00           C
ATOM   1401  O   ASP X 180      46.497  41.122  32.286  0.00  0.00           O
ATOM   1402  N   ASP X 181      45.824  41.687  34.396  0.00  0.00           N
ATOM   1403  CA  ASP X 181      47.056  41.314  35.080  0.00  0.00           C
ATOM   1404  CB  ASP X 181      46.932  41.598  36.561  0.00  0.00           C
ATOM   1405  CG  ASP X 181      46.539  42.993  36.995  0.00  0.00           C
ATOM   1406  OD1 ASP X 181      46.435  43.246  38.208  0.00  0.00           O
ATOM   1407  OD2 ASP X 181      46.377  43.906  36.127  0.00  0.00           O
ATOM   1408  C   ASP X 181      47.538  39.927  34.723  0.00  0.00           C
ATOM   1409  O   ASP X 181      48.745  39.673  34.708  0.00  0.00           O
ATOM   1410  N   ASP X 182      46.570  38.975  34.530  0.00  0.00           N
ATOM   1411  CA  ASP X 182      46.872  37.618  34.144  0.00  0.00           C
ATOM   1412  CB  ASP X 182      45.782  36.591  34.412  0.00  0.00           C
ATOM   1413  CG  ASP X 182      44.547  36.686  33.563  0.00  0.00           C
ATOM   1414  OD1 ASP X 182      43.467  36.113  33.874  0.00  0.00           O
ATOM   1415  OD2 ASP X 182      44.568  37.305  32.487  0.00  0.00           O
ATOM   1416  C   ASP X 182      47.512  37.499  32.701  0.00  0.00           C
ATOM   1417  O   ASP X 182      48.271  36.515  32.481  0.00  0.00           O
ATOM   1418  N   LEU X 183      47.328  38.459  31.819  0.00  0.00           N
ATOM   1419  CA  LEU X 183      48.161  38.610  30.638  0.00  0.00           C
ATOM   1420  CB  LEU X 183      47.312  39.137  29.444  0.00  0.00           C
ATOM   1421  CG  LEU X 183      47.983  38.995  28.008  0.00  0.00           C
ATOM   1422  CD1 LEU X 183      48.459  37.540  27.728  0.00  0.00           C
ATOM   1423  CD2 LEU X 183      47.017  39.404  26.868  0.00  0.00           C
ATOM   1424  C   LEU X 183      49.445  39.415  30.909  0.00  0.00           C
ATOM   1425  O   LEU X 183      50.591  39.093  30.523  0.00  0.00           O
ATOM   1426  N   TRP X 184      49.333  40.562  31.619  0.00  0.00           N
ATOM   1427  CA  TRP X 184      50.413  41.460  31.821  0.00  0.00           C
ATOM   1428  CB  TRP X 184      49.925  42.742  32.392  0.00  0.00           C
ATOM   1429  CG  TRP X 184      50.931  43.812  32.305  0.00  0.00           C
ATOM   1430  CD1 TRP X 184      51.840  44.212  33.249  0.00  0.00           C
ATOM   1431  NE1 TRP X 184      52.755  45.158  32.716  0.00  0.00           N
ATOM   1432  CE2 TRP X 184      52.557  45.240  31.431  0.00  0.00           C
ATOM   1433  CZ2 TRP X 184      53.295  45.796  30.417  0.00  0.00           C
ATOM   1434  CH2 TRP X 184      52.759  45.790  29.115  0.00  0.00           C
ATOM   1435  CZ3 TRP X 184      51.714  44.981  28.711  0.00  0.00           C
ATOM   1436  CE3 TRP X 184      51.001  44.280  29.739  0.00  0.00           C
ATOM   1437  CD2 TRP X 184      51.411  44.449  31.099  0.00  0.00           C
ATOM   1438  C   TRP X 184      51.645  40.870  32.559  0.00  0.00           C
ATOM   1439  O   TRP X 184      52.792  40.999  32.150  0.00  0.00           O
ATOM   1440  N   ARG X 185      51.394  40.134  33.614  0.00  0.00           N
ATOM   1441  CA  ARG X 185      52.376  39.325  34.314  0.00  0.00           C
ATOM   1442  CB  ARG X 185      51.791  38.776  35.650  0.00  0.00           C
ATOM   1443  CG  ARG X 185      51.568  39.707  36.839  0.00  0.00           C
ATOM   1444  CD  ARG X 185      52.785  40.467  37.339  0.00  0.00           C
ATOM   1445  NE  ARG X 185      52.612  41.107  38.673  0.00  0.00           N
ATOM   1446  CZ  ARG X 185      53.607  41.681  39.363  0.00  0.00           C
ATOM   1447  NH1 ARG X 185      54.752  42.058  38.911  0.00  0.00           N
ATOM   1448  NH2 ARG X 185      53.414  42.167  40.569  0.00  0.00           N
ATOM   1449  C   ARG X 185      53.050  38.207  33.506  0.00  0.00           C
ATOM   1450  O   ARG X 185      54.087  37.734  33.923  0.00  0.00           O
ATOM   1451  N   ARG X 186      52.560  37.829  32.318  0.00  0.00           N
ATOM   1452  CA  ARG X 186      53.290  37.062  31.327  0.00  0.00           C
ATOM   1453  CB  ARG X 186      52.271  36.087  30.676  0.00  0.00           C
ATOM   1454  CG  ARG X 186      51.785  34.911  31.451  0.00  0.00           C
ATOM   1455  CD  ARG X 186      50.655  34.076  30.765  0.00  0.00           C
ATOM   1456  NE  ARG X 186      49.362  34.875  30.692  0.00  0.00           N
ATOM   1457  CZ  ARG X 186      48.405  34.790  29.821  0.00  0.00           C
ATOM   1458  NH1 ARG X 186      48.383  34.120  28.701  0.00  0.00           N
ATOM   1459  NH2 ARG X 186      47.261  35.371  29.982  0.00  0.00           N
ATOM   1460  C   ARG X 186      53.941  37.984  30.338  0.00  0.00           C
ATOM   1461  O   ARG X 186      55.073  37.682  29.958  0.00  0.00           O
ATOM   1462  N   LEU X 187      53.293  39.047  29.768  0.00  0.00           N
ATOM   1463  CA  LEU X 187      53.769  40.030  28.725  0.00  0.00           C
ATOM   1464  CB  LEU X 187      52.605  41.074  28.446  0.00  0.00           C
ATOM   1465  CG  LEU X 187      51.547  40.701  27.431  0.00  0.00           C
ATOM   1466  CD1 LEU X 187      50.428  41.735  27.227  0.00  0.00           C
ATOM   1467  CD2 LEU X 187      52.058  40.512  26.034  0.00  0.00           C
ATOM   1468  C   LEU X 187      54.999  40.905  29.109  0.00  0.00           C
ATOM   1469  O   LEU X 187      55.705  41.438  28.285  0.00  0.00           O
ATOM   1470  N   SER X 188      55.184  41.119  30.448  0.00  0.00           N
ATOM   1471  CA  SER X 188      56.436  41.779  30.982  0.00  0.00           C
ATOM   1472  CB  SER X 188      56.111  42.283  32.465  0.00  0.00           C
ATOM   1473  OG  SER X 188      55.325  41.381  33.199  0.00  0.00           O
ATOM   1474  C   SER X 188      57.629  40.784  31.152  0.00  0.00           C
ATOM   1475  O   SER X 188      57.354  39.604  31.252  0.00  0.00           O
ATOM   1476  N   THR X 189      58.843  41.286  31.390  0.00  0.00           N
ATOM   1477  CA  THR X 189      59.987  40.554  31.918  0.00  0.00           C
ATOM   1478  CB  THR X 189      60.885  40.138  30.756  0.00  0.00           C
ATOM   1479  CG2 THR X 189      62.235  39.557  31.061  0.00  0.00           C
ATOM   1480  OG1 THR X 189      60.188  39.055  30.228  0.00  0.00           O
ATOM   1481  C   THR X 189      60.710  41.362  32.961  0.00  0.00           C
ATOM   1482  O   THR X 189      60.654  42.627  32.938  0.00  0.00           O
ATOM   1483  N   ASP X 190      61.182  40.771  34.060  0.00  0.00           N
ATOM   1484  CA  ASP X 190      62.082  41.341  35.066  0.00  0.00           C
ATOM   1485  CB  ASP X 190      61.515  41.107  36.498  0.00  0.00           C
ATOM   1486  CG  ASP X 190      61.398  39.607  36.967  0.00  0.00           C
ATOM   1487  OD1 ASP X 190      60.306  39.008  36.878  0.00  0.00           O
ATOM   1488  OD2 ASP X 190      62.431  39.128  37.448  0.00  0.00           O
ATOM   1489  C   ASP X 190      63.469  40.804  34.923  0.00  0.00           C
ATOM   1490  O   ASP X 190      63.693  39.853  34.133  0.00  0.00           O
ATOM   1491  N   LYS X 191      64.470  41.338  35.634  0.00  0.00           N
ATOM   1492  CA  LYS X 191      65.894  41.004  35.386  0.00  0.00           C
ATOM   1493  CB  LYS X 191      66.716  41.894  36.327  0.00  0.00           C
ATOM   1494  CG  LYS X 191      66.690  41.585  37.828  0.00  0.00           C
ATOM   1495  CD  LYS X 191      67.891  42.228  38.556  0.00  0.00           C
ATOM   1496  CE  LYS X 191      67.789  41.744  39.983  0.00  0.00           C
ATOM   1497  NZ  LYS X 191      69.081  41.916  40.752  0.00  0.00           N
ATOM   1498  C   LYS X 191      66.274  39.493  35.578  0.00  0.00           C
ATOM   1499  O   LYS X 191      67.141  39.104  34.886  0.00  0.00           O
ATOM   1500  N   ALA X 192      65.578  38.804  36.487  0.00  0.00           N
ATOM   1501  CA  ALA X 192      65.630  37.330  36.760  0.00  0.00           C
ATOM   1502  CB  ALA X 192      65.445  37.080  38.224  0.00  0.00           C
ATOM   1503  C   ALA X 192      64.636  36.477  35.957  0.00  0.00           C
ATOM   1504  O   ALA X 192      64.818  35.270  35.694  0.00  0.00           O
ATOM   1505  N   SER X 193      63.634  37.079  35.329  0.00  0.00           N
ATOM   1506  CA  SER X 193      62.919  36.581  34.183  0.00  0.00           C
ATOM   1507  CB  SER X 193      61.487  37.231  34.158  0.00  0.00           C
ATOM   1508  OG  SER X 193      60.762  36.783  35.254  0.00  0.00           O
ATOM   1509  C   SER X 193      63.677  36.680  32.803  0.00  0.00           C
ATOM   1510  O   SER X 193      63.183  36.099  31.883  0.00  0.00           O
HETATM 1511  N   CYF X 194      64.792  37.471  32.730  0.00  0.00           N
HETATM 1512  CA  CYF X 194      65.250  37.952  31.416  0.00  0.00           C
HETATM 1513  CB  CYF X 194      65.831  39.367  31.496  0.00  0.00           C
HETATM 1514  SG  CYF X 194      66.309  40.152  29.901  0.00  0.00           S
HETATM 1515  C   CYF X 194      66.331  37.044  30.866  0.00  0.00           C
HETATM 1516  O   CYF X 194      67.210  36.555  31.633  0.00  0.00           O
ATOM   1517  N   LEU X 195      66.294  36.801  29.482  0.00  0.00           N
ATOM   1518  CA  LEU X 195      67.326  36.194  28.672  0.00  0.00           C
ATOM   1519  CB  LEU X 195      66.532  35.819  27.392  0.00  0.00           C
ATOM   1520  CG  LEU X 195      67.323  35.052  26.333  0.00  0.00           C
ATOM   1521  CD1 LEU X 195      68.007  33.844  26.976  0.00  0.00           C
ATOM   1522  CD2 LEU X 195      66.331  34.503  25.313  0.00  0.00           C
ATOM   1523  C   LEU X 195      68.607  37.105  28.464  0.00  0.00           C
ATOM   1524  O   LEU X 195      69.584  36.528  27.969  0.00  0.00           O
ATOM   1525  N   ASN X 196      68.618  38.391  28.874  0.00  0.00           N
ATOM   1526  CA  ASN X 196      69.774  39.329  28.894  0.00  0.00           C
ATOM   1527  CB  ASN X 196      70.755  38.862  30.060  0.00  0.00           C
ATOM   1528  CG  ASN X 196      70.166  38.605  31.435  0.00  0.00           C
ATOM   1529  OD1 ASN X 196      69.589  39.429  32.050  0.00  0.00           O
ATOM   1530  ND2 ASN X 196      70.338  37.445  32.010  0.00  0.00           N
ATOM   1531  C   ASN X 196      70.374  39.388  27.478  0.00  0.00           C
ATOM   1532  O   ASN X 196      69.696  39.082  26.471  0.00  0.00           O
ATOM   1533  N   ARG X 197      71.580  39.890  27.339  0.00  0.00           N
ATOM   1534  CA  ARG X 197      72.412  40.013  26.120  0.00  0.00           C
ATOM   1535  CB  ARG X 197      73.819  40.414  26.574  0.00  0.00           C
ATOM   1536  CG  ARG X 197      74.639  39.178  26.771  0.00  0.00           C
ATOM   1537  CD  ARG X 197      76.149  39.475  27.029  0.00  0.00           C
ATOM   1538  NE  ARG X 197      76.834  40.246  26.026  0.00  0.00           N
ATOM   1539  CZ  ARG X 197      76.832  39.867  24.762  0.00  0.00           C
ATOM   1540  NH1 ARG X 197      76.611  38.702  24.310  0.00  0.00           N
ATOM   1541  NH2 ARG X 197      77.238  40.652  23.777  0.00  0.00           N
ATOM   1542  C   ARG X 197      72.291  38.777  25.166  0.00  0.00           C
ATOM   1543  O   ARG X 197      72.470  38.923  24.017  0.00  0.00           O
ATOM   1544  N   ASN X 198      71.903  37.618  25.699  0.00  0.00           N
ATOM   1545  CA  ASN X 198      71.786  36.458  24.790  0.00  0.00           C
ATOM   1546  CB  ASN X 198      71.758  35.232  25.667  0.00  0.00           C
ATOM   1547  CG  ASN X 198      72.737  35.242  26.826  0.00  0.00           C
ATOM   1548  OD1 ASN X 198      73.965  35.117  26.714  0.00  0.00           O
ATOM   1549  ND2 ASN X 198      72.157  35.247  27.942  0.00  0.00           N
ATOM   1550  C   ASN X 198      70.486  36.557  23.910  0.00  0.00           C
ATOM   1551  O   ASN X 198      70.327  35.948  22.841  0.00  0.00           O
HETATM 1552  N   CYF X 199      69.546  37.480  24.215  0.00  0.00           N
HETATM 1553  CA  CYF X 199      68.201  37.520  23.580  0.00  0.00           C
HETATM 1554  CB  CYF X 199      67.266  38.357  24.421  0.00  0.00           C
HETATM 1555  SG  CYF X 199      65.576  38.146  23.750  0.00  0.00           S
HETATM 1556  C   CYF X 199      68.167  37.818  22.018  0.00  0.00           C
HETATM 1557  O   CYF X 199      68.930  38.647  21.528  0.00  0.00           O
ATOM   1558  N   TYR X 200      67.195  37.186  21.338  0.00  0.00           N
ATOM   1559  CA  TYR X 200      67.015  37.260  19.870  0.00  0.00           C
ATOM   1560  CB  TYR X 200      65.882  36.264  19.441  0.00  0.00           C
ATOM   1561  CG  TYR X 200      66.044  34.887  19.896  0.00  0.00           C
ATOM   1562  CD1 TYR X 200      67.009  34.048  19.321  0.00  0.00           C
ATOM   1563  CE1 TYR X 200      67.363  32.745  19.916  0.00  0.00           C
ATOM   1564  CZ  TYR X 200      66.540  32.322  20.969  0.00  0.00           C
ATOM   1565  OH  TYR X 200      66.690  31.056  21.435  0.00  0.00           O
ATOM   1566  CE2 TYR X 200      65.460  33.092  21.415  0.00  0.00           C
ATOM   1567  CD2 TYR X 200      65.308  34.414  20.929  0.00  0.00           C
ATOM   1568  C   TYR X 200      66.541  38.695  19.620  0.00  0.00           C
ATOM   1569  O   TYR X 200      66.420  39.040  18.460  0.00  0.00           O
ATOM   1570  N   TYR X 201      66.131  39.488  20.608  0.00  0.00           N
ATOM   1571  CA  TYR X 201      65.461  40.775  20.431  0.00  0.00           C
ATOM   1572  CB  TYR X 201      63.901  40.653  20.669  0.00  0.00           C
ATOM   1573  CG  TYR X 201      63.270  39.438  20.048  0.00  0.00           C
ATOM   1574  CD1 TYR X 201      63.063  38.238  20.824  0.00  0.00           C
ATOM   1575  CE1 TYR X 201      62.524  37.073  20.211  0.00  0.00           C
ATOM   1576  CZ  TYR X 201      62.197  37.109  18.886  0.00  0.00           C
ATOM   1577  OH  TYR X 201      61.532  36.013  18.398  0.00  0.00           O
ATOM   1578  CE2 TYR X 201      62.442  38.268  18.093  0.00  0.00           C
ATOM   1579  CD2 TYR X 201      62.972  39.432  18.693  0.00  0.00           C
ATOM   1580  C   TYR X 201      66.018  41.933  21.331  0.00  0.00           C
ATOM   1581  O   TYR X 201      65.326  42.872  21.506  0.00  0.00           O
ATOM   1582  N   TYR X 202      67.240  41.708  21.857  0.00  0.00           N
ATOM   1583  CA  TYR X 202      67.889  42.514  22.925  0.00  0.00           C
ATOM   1584  CB  TYR X 202      69.310  41.863  23.276  0.00  0.00           C
ATOM   1585  CG  TYR X 202      70.058  42.435  24.393  0.00  0.00           C
ATOM   1586  CD1 TYR X 202      69.611  42.304  25.758  0.00  0.00           C
ATOM   1587  CE1 TYR X 202      70.448  42.777  26.773  0.00  0.00           C
ATOM   1588  CZ  TYR X 202      71.694  43.375  26.467  0.00  0.00           C
ATOM   1589  OH  TYR X 202      72.499  43.794  27.495  0.00  0.00           O
ATOM   1590  CE2 TYR X 202      72.109  43.526  25.148  0.00  0.00           C
ATOM   1591  CD2 TYR X 202      71.269  43.119  24.090  0.00  0.00           C
ATOM   1592  C   TYR X 202      68.191  43.963  22.446  0.00  0.00           C
ATOM   1593  O   TYR X 202      68.055  44.913  23.202  0.00  0.00           O
ATOM   1594  N   ARG X 203      68.564  44.139  21.142  0.00  0.00           N
ATOM   1595  CA  ARG X 203      69.039  45.379  20.517  0.00  0.00           C
ATOM   1596  CB  ARG X 203      69.062  45.220  18.967  0.00  0.00           C
ATOM   1597  CG  ARG X 203      70.050  46.267  18.481  0.00  0.00           C
ATOM   1598  CD  ARG X 203      69.893  46.555  16.957  0.00  0.00           C
ATOM   1599  NE  ARG X 203      70.497  45.436  16.255  0.00  0.00           N
ATOM   1600  CZ  ARG X 203      69.983  44.683  15.285  0.00  0.00           C
ATOM   1601  NH1 ARG X 203      70.699  43.681  14.868  0.00  0.00           N
ATOM   1602  NH2 ARG X 203      68.801  44.822  14.835  0.00  0.00           N
ATOM   1603  C   ARG X 203      68.525  46.769  20.978  0.00  0.00           C
ATOM   1604  O   ARG X 203      69.313  47.487  21.620  0.00  0.00           O
ATOM   1605  N   GLU X 204      67.246  47.154  20.851  0.00  0.00           N
ATOM   1606  CA  GLU X 204      66.007  46.501  20.266  0.00  0.00           C
ATOM   1607  CB  GLU X 204      65.481  47.216  19.010  0.00  0.00           C
ATOM   1608  CG  GLU X 204      64.845  48.576  19.211  0.00  0.00           C
ATOM   1609  CD  GLU X 204      65.196  49.492  18.020  0.00  0.00           C
ATOM   1610  OE1 GLU X 204      64.448  49.469  17.021  0.00  0.00           O
ATOM   1611  OE2 GLU X 204      66.213  50.234  18.029  0.00  0.00           O
ATOM   1612  C   GLU X 204      64.884  46.344  21.404  0.00  0.00           C
ATOM   1613  O   GLU X 204      63.723  46.542  21.160  0.00  0.00           O
HETATM 1614  N   CYF X 205      65.230  45.907  22.604  0.00  0.00           N
HETATM 1615  CA  CYF X 205      64.242  45.738  23.713  0.00  0.00           C
HETATM 1616  CB  CYF X 205      64.770  44.735  24.788  0.00  0.00           C
HETATM 1617  SG  CYF X 205      63.309  44.200  25.610  0.00  0.00           S
HETATM 1618  C   CYF X 205      63.783  47.040  24.349  0.00  0.00           C
HETATM 1619  O   CYF X 205      64.554  47.761  24.955  0.00  0.00           O
ATOM   1620  N   PRO X 206      62.487  47.330  24.456  0.00  0.00           N
ATOM   1621  CD  PRO X 206      61.458  46.703  23.678  0.00  0.00           C
ATOM   1622  CG  PRO X 206      60.196  47.571  23.897  0.00  0.00           C
ATOM   1623  CB  PRO X 206      60.445  48.517  25.069  0.00  0.00           C
ATOM   1624  CA  PRO X 206      61.999  48.618  25.098  0.00  0.00           C
ATOM   1625  C   PRO X 206      62.546  48.983  26.499  0.00  0.00           C
ATOM   1626  O   PRO X 206      62.844  50.177  26.600  0.00  0.00           O
ATOM   1627  N   PHE X 207      62.784  48.015  27.400  0.00  0.00           N
ATOM   1628  CA  PHE X 207      63.434  48.334  28.684  0.00  0.00           C
ATOM   1629  CB  PHE X 207      63.529  47.097  29.604  0.00  0.00           C
ATOM   1630  CG  PHE X 207      64.303  47.287  30.863  0.00  0.00           C
ATOM   1631  CD1 PHE X 207      65.489  46.567  31.042  0.00  0.00           C
ATOM   1632  CE1 PHE X 207      66.290  46.813  32.152  0.00  0.00           C
ATOM   1633  CZ  PHE X 207      65.882  47.812  33.039  0.00  0.00           C
ATOM   1634  CE2 PHE X 207      64.771  48.603  32.831  0.00  0.00           C
ATOM   1635  CD2 PHE X 207      63.954  48.325  31.757  0.00  0.00           C
ATOM   1636  C   PHE X 207      64.812  48.968  28.471  0.00  0.00           C
ATOM   1637  O   PHE X 207      65.082  50.039  29.040  0.00  0.00           O
ATOM   1638  N   PHE X 208      65.582  48.358  27.598  0.00  0.00           N
ATOM   1639  CA  PHE X 208      67.001  48.743  27.293  0.00  0.00           C
ATOM   1640  CB  PHE X 208      67.681  47.442  26.733  0.00  0.00           C
ATOM   1641  CG  PHE X 208      67.889  46.349  27.801  0.00  0.00           C
ATOM   1642  CD1 PHE X 208      66.979  45.227  27.901  0.00  0.00           C
ATOM   1643  CE1 PHE X 208      67.286  44.126  28.728  0.00  0.00           C
ATOM   1644  CZ  PHE X 208      68.356  44.296  29.662  0.00  0.00           C
ATOM   1645  CE2 PHE X 208      69.248  45.333  29.571  0.00  0.00           C
ATOM   1646  CD2 PHE X 208      68.998  46.337  28.619  0.00  0.00           C
ATOM   1647  C   PHE X 208      67.163  49.890  26.268  0.00  0.00           C
ATOM   1648  O   PHE X 208      68.159  50.583  26.278  0.00  0.00           O
ATOM   1649  N   VAL X 209      66.176  50.202  25.470  0.00  0.00           N
ATOM   1650  CA  VAL X 209      66.016  51.462  24.622  0.00  0.00           C
ATOM   1651  CB  VAL X 209      65.029  51.189  23.493  0.00  0.00           C
ATOM   1652  CG1 VAL X 209      65.008  52.392  22.506  0.00  0.00           C
ATOM   1653  CG2 VAL X 209      65.401  50.012  22.617  0.00  0.00           C
ATOM   1654  C   VAL X 209      65.754  52.682  25.487  0.00  0.00           C
ATOM   1655  O   VAL X 209      66.277  53.778  25.245  0.00  0.00           O
ATOM   1656  N   ALA X 210      64.877  52.583  26.462  0.00  0.00           N
ATOM   1657  CA  ALA X 210      64.761  53.644  27.458  0.00  0.00           C
ATOM   1658  CB  ALA X 210      63.610  53.300  28.496  0.00  0.00           C
ATOM   1659  C   ALA X 210      66.205  53.979  28.016  0.00  0.00           C
ATOM   1660  O   ALA X 210      66.566  55.129  28.016  0.00  0.00           O
ATOM   1661  N   ARG X 211      66.973  52.960  28.419  0.00  0.00           N
ATOM   1662  CA  ARG X 211      68.289  53.216  29.062  0.00  0.00           C
ATOM   1663  CB  ARG X 211      68.762  51.961  29.766  0.00  0.00           C
ATOM   1664  CG  ARG X 211      67.855  51.240  30.827  0.00  0.00           C
ATOM   1665  CD  ARG X 211      68.323  49.786  31.120  0.00  0.00           C
ATOM   1666  NE  ARG X 211      69.496  49.624  31.951  0.00  0.00           N
ATOM   1667  CZ  ARG X 211      70.683  49.170  31.569  0.00  0.00           C
ATOM   1668  NH1 ARG X 211      70.953  48.721  30.417  0.00  0.00           N
ATOM   1669  NH2 ARG X 211      71.663  49.297  32.383  0.00  0.00           N
ATOM   1670  C   ARG X 211      69.322  53.789  28.007  0.00  0.00           C
ATOM   1671  O   ARG X 211      70.182  54.660  28.257  0.00  0.00           O
ATOM   1672  N   ARG X 212      69.411  53.323  26.728  0.00  0.00           N
ATOM   1673  CA  ARG X 212      70.073  53.958  25.545  0.00  0.00           C
ATOM   1674  CB  ARG X 212      69.796  53.099  24.285  0.00  0.00           C
ATOM   1675  CG  ARG X 212      70.593  53.524  23.027  0.00  0.00           C
ATOM   1676  CD  ARG X 212      70.315  52.523  21.861  0.00  0.00           C
ATOM   1677  NE  ARG X 212      68.948  52.634  21.295  0.00  0.00           N
ATOM   1678  CZ  ARG X 212      68.382  51.800  20.448  0.00  0.00           C
ATOM   1679  NH1 ARG X 212      68.887  50.687  20.118  0.00  0.00           N
ATOM   1680  NH2 ARG X 212      67.248  52.132  19.839  0.00  0.00           N
ATOM   1681  C   ARG X 212      69.718  55.428  25.324  0.00  0.00           C
ATOM   1682  O   ARG X 212      70.619  56.208  24.986  0.00  0.00           O
ATOM   1683  N   GLU X 213      68.567  55.970  25.631  0.00  0.00           N
ATOM   1684  CA  GLU X 213      68.255  57.435  25.512  0.00  0.00           C
ATOM   1685  CB  GLU X 213      66.780  57.629  25.192  0.00  0.00           C
ATOM   1686  CG  GLU X 213      66.509  59.171  25.060  0.00  0.00           C
ATOM   1687  CD  GLU X 213      65.264  59.288  24.098  0.00  0.00           C
ATOM   1688  OE1 GLU X 213      65.591  59.541  22.907  0.00  0.00           O
ATOM   1689  OE2 GLU X 213      64.099  59.139  24.473  0.00  0.00           O
ATOM   1690  C   GLU X 213      68.610  58.198  26.851  0.00  0.00           C
ATOM   1691  O   GLU X 213      69.118  59.318  26.797  0.00  0.00           O
ATOM   1692  N   ILE X 214      68.648  57.555  28.062  0.00  0.00           N
ATOM   1693  CA  ILE X 214      69.278  58.248  29.202  0.00  0.00           C
ATOM   1694  CB  ILE X 214      69.131  57.299  30.432  0.00  0.00           C
ATOM   1695  CG2 ILE X 214      69.914  57.739  31.660  0.00  0.00           C
ATOM   1696  CG1 ILE X 214      67.572  57.229  30.770  0.00  0.00           C
ATOM   1697  CD1 ILE X 214      67.326  56.234  31.900  0.00  0.00           C
ATOM   1698  C   ILE X 214      70.735  58.589  28.988  0.00  0.00           C
ATOM   1699  O   ILE X 214      71.146  59.614  29.569  0.00  0.00           O
ATOM   1700  N   GLN X 215      71.545  57.885  28.146  0.00  0.00           N
ATOM   1701  CA  GLN X 215      72.922  58.151  27.795  0.00  0.00           C
ATOM   1702  CB  GLN X 215      73.559  56.902  27.113  0.00  0.00           C
ATOM   1703  CG  GLN X 215      73.462  55.486  27.735  0.00  0.00           C
ATOM   1704  CD  GLN X 215      73.601  55.468  29.232  0.00  0.00           C
ATOM   1705  OE1 GLN X 215      74.620  55.847  29.758  0.00  0.00           O
ATOM   1706  NE2 GLN X 215      72.574  55.186  29.988  0.00  0.00           N
ATOM   1707  C   GLN X 215      73.116  59.450  26.951  0.00  0.00           C
ATOM   1708  O   GLN X 215      74.258  59.843  26.694  0.00  0.00           O
ATOM   1709  N   GLU X 216      72.087  60.169  26.586  0.00  0.00           N
ATOM   1710  CA  GLU X 216      72.163  61.371  25.715  0.00  0.00           C
ATOM   1711  CB  GLU X 216      72.248  60.872  24.259  0.00  0.00           C
ATOM   1712  CG  GLU X 216      71.144  59.946  23.864  0.00  0.00           C
ATOM   1713  CD  GLU X 216      71.391  59.528  22.438  0.00  0.00           C
ATOM   1714  OE1 GLU X 216      71.754  58.344  22.262  0.00  0.00           O
ATOM   1715  OE2 GLU X 216      71.200  60.349  21.526  0.00  0.00           O
ATOM   1716  C   GLU X 216      71.107  62.395  25.957  0.00  0.00           C
ATOM   1717  O   GLU X 216      71.275  63.550  25.489  0.00  0.00           O
ATOM   1718  N   ALA X 217      70.054  62.112  26.709  0.00  0.00           N
ATOM   1719  CA  ALA X 217      69.017  63.113  27.052  0.00  0.00           C
ATOM   1720  CB  ALA X 217      67.755  62.360  27.526  0.00  0.00           C
ATOM   1721  C   ALA X 217      69.642  63.988  28.123  0.00  0.00           C
ATOM   1722  O   ALA X 217      70.254  63.477  29.089  0.00  0.00           O
ATOM   1723  N   GLU X 218      69.513  65.326  27.996  0.00  0.00           N
ATOM   1724  CA  GLU X 218      69.880  66.260  29.087  0.00  0.00           C
ATOM   1725  CB  GLU X 218      69.514  67.656  28.676  0.00  0.00           C
ATOM   1726  CG  GLU X 218      70.468  68.390  27.646  0.00  0.00           C
ATOM   1727  CD  GLU X 218      70.083  68.285  26.188  0.00  0.00           C
ATOM   1728  OE1 GLU X 218      70.509  69.175  25.419  0.00  0.00           O
ATOM   1729  OE2 GLU X 218      69.419  67.314  25.857  0.00  0.00           O
ATOM   1730  C   GLU X 218      69.095  66.036  30.362  0.00  0.00           C
ATOM   1731  O   GLU X 218      69.567  65.975  31.473  0.00  0.00           O
ATOM   1732  N   VAL X 219      67.793  65.838  30.157  0.00  0.00           N
ATOM   1733  CA  VAL X 219      66.793  65.706  31.244  0.00  0.00           C
ATOM   1734  CB  VAL X 219      66.007  67.013  31.511  0.00  0.00           C
ATOM   1735  CG1 VAL X 219      65.471  67.728  30.318  0.00  0.00           C
ATOM   1736  CG2 VAL X 219      64.776  66.926  32.484  0.00  0.00           C
ATOM   1737  C   VAL X 219      65.876  64.505  31.127  0.00  0.00           C
ATOM   1738  O   VAL X 219      65.242  64.285  30.099  0.00  0.00           O
ATOM   1739  N   VAL X 220      65.738  63.786  32.243  0.00  0.00           N
ATOM   1740  CA  VAL X 220      65.007  62.479  32.394  0.00  0.00           C
ATOM   1741  CB  VAL X 220      65.972  61.331  32.820  0.00  0.00           C
ATOM   1742  CG1 VAL X 220      65.328  59.975  32.928  0.00  0.00           C
ATOM   1743  CG2 VAL X 220      67.242  61.328  31.868  0.00  0.00           C
ATOM   1744  C   VAL X 220      63.913  62.606  33.387  0.00  0.00           C
ATOM   1745  O   VAL X 220      64.084  63.154  34.427  0.00  0.00           O
ATOM   1746  N   VAL X 221      62.772  61.996  33.121  0.00  0.00           N
ATOM   1747  CA  VAL X 221      61.619  61.921  34.102  0.00  0.00           C
ATOM   1748  CB  VAL X 221      60.375  62.499  33.439  0.00  0.00           C
ATOM   1749  CG1 VAL X 221      59.170  62.420  34.370  0.00  0.00           C
ATOM   1750  CG2 VAL X 221      60.565  63.999  33.050  0.00  0.00           C
ATOM   1751  C   VAL X 221      61.536  60.554  34.800  0.00  0.00           C
ATOM   1752  O   VAL X 221      61.743  59.465  34.214  0.00  0.00           O
ATOM   1753  N   ALA X 222      61.184  60.593  36.140  0.00  0.00           N
ATOM   1754  CA  ALA X 222      61.096  59.400  36.960  0.00  0.00           C
ATOM   1755  CB  ALA X 222      62.465  59.199  37.582  0.00  0.00           C
ATOM   1756  C   ALA X 222      59.985  59.509  38.093  0.00  0.00           C
ATOM   1757  O   ALA X 222      59.338  60.575  38.162  0.00  0.00           O
ATOM   1758  N   ASN X 223      59.609  58.476  38.858  0.00  0.00           N
ATOM   1759  CA  ASN X 223      58.837  58.651  40.059  0.00  0.00           C
ATOM   1760  CB  ASN X 223      57.561  57.719  39.885  0.00  0.00           C
ATOM   1761  CG  ASN X 223      57.718  56.213  39.889  0.00  0.00           C
ATOM   1762  OD1 ASN X 223      58.147  55.645  40.911  0.00  0.00           O
ATOM   1763  ND2 ASN X 223      57.473  55.476  38.830  0.00  0.00           N
ATOM   1764  C   ASN X 223      59.702  58.289  41.288  0.00  0.00           C
ATOM   1765  O   ASN X 223      60.749  57.607  41.166  0.00  0.00           O
ATOM   1766  N   HIE X 224      59.319  58.737  42.467  0.00  0.00           N
ATOM   1767  CA  HIE X 224      60.118  58.624  43.702  0.00  0.00           C
ATOM   1768  CB  HIE X 224      59.442  59.480  44.865  0.00  0.00           C
ATOM   1769  CG  HIE X 224      59.206  60.978  44.707  0.00  0.00           C
ATOM   1770  ND1 HIE X 224      60.098  61.902  44.230  0.00  0.00           N
ATOM   1771  CE1 HIE X 224      59.466  62.990  44.487  0.00  0.00           C
ATOM   1772  NE2 HIE X 224      58.260  62.895  45.010  0.00  0.00           N
ATOM   1773  CD2 HIE X 224      58.087  61.565  45.232  0.00  0.00           C
ATOM   1774  C   HIE X 224      60.316  57.164  44.034  0.00  0.00           C
ATOM   1775  O   HIE X 224      61.453  56.750  44.367  0.00  0.00           O
ATOM   1776  N   ALA X 225      59.280  56.339  43.790  0.00  0.00           N
ATOM   1777  CA  ALA X 225      59.385  54.873  44.060  0.00  0.00           C
ATOM   1778  CB  ALA X 225      58.022  54.254  43.978  0.00  0.00           C
ATOM   1779  C   ALA X 225      60.388  54.063  43.124  0.00  0.00           C
ATOM   1780  O   ALA X 225      61.227  53.299  43.568  0.00  0.00           O
ATOM   1781  N   LEU X 226      60.405  54.460  41.831  0.00  0.00           N
ATOM   1782  CA  LEU X 226      61.417  54.060  40.878  0.00  0.00           C
ATOM   1783  CB  LEU X 226      60.993  54.574  39.525  0.00  0.00           C
ATOM   1784  CG  LEU X 226      61.801  54.138  38.310  0.00  0.00           C
ATOM   1785  CD1 LEU X 226      63.050  54.986  38.033  0.00  0.00           C
ATOM   1786  CD2 LEU X 226      62.312  52.702  38.499  0.00  0.00           C
ATOM   1787  C   LEU X 226      62.799  54.604  41.290  0.00  0.00           C
ATOM   1788  O   LEU X 226      63.738  53.810  41.213  0.00  0.00           O
ATOM   1789  N   VAL X 227      62.937  55.866  41.759  0.00  0.00           N
ATOM   1790  CA  VAL X 227      64.218  56.303  42.304  0.00  0.00           C
ATOM   1791  CB  VAL X 227      64.343  57.821  42.686  0.00  0.00           C
ATOM   1792  CG1 VAL X 227      65.696  58.272  43.171  0.00  0.00           C
ATOM   1793  CG2 VAL X 227      64.051  58.713  41.507  0.00  0.00           C
ATOM   1794  C   VAL X 227      64.668  55.432  43.437  0.00  0.00           C
ATOM   1795  O   VAL X 227      65.874  55.151  43.522  0.00  0.00           O
ATOM   1796  N   MET X 228      63.822  55.032  44.385  0.00  0.00           N
ATOM   1797  CA  MET X 228      64.137  54.100  45.471  0.00  0.00           C
ATOM   1798  CB  MET X 228      63.075  53.955  46.567  0.00  0.00           C
ATOM   1799  CG  MET X 228      62.822  55.323  47.383  0.00  0.00           C
ATOM   1800  SD  MET X 228      64.198  55.783  48.426  0.00  0.00           S
ATOM   1801  CE  MET X 228      65.005  56.989  47.440  0.00  0.00           C
ATOM   1802  C   MET X 228      64.413  52.638  44.952  0.00  0.00           C
ATOM   1803  O   MET X 228      65.190  51.927  45.629  0.00  0.00           O
ATOM   1804  N   ALA X 229      63.912  52.240  43.809  0.00  0.00           N
ATOM   1805  CA  ALA X 229      64.523  51.058  43.111  0.00  0.00           C
ATOM   1806  CB  ALA X 229      63.500  50.631  42.103  0.00  0.00           C
ATOM   1807  C   ALA X 229      65.897  51.274  42.473  0.00  0.00           C
ATOM   1808  O   ALA X 229      66.783  50.489  42.721  0.00  0.00           O
ATOM   1809  N   ALA X 230      66.056  52.317  41.670  0.00  0.00           N
ATOM   1810  CA  ALA X 230      67.278  52.724  40.885  0.00  0.00           C
ATOM   1811  CB  ALA X 230      66.894  53.870  39.999  0.00  0.00           C
ATOM   1812  C   ALA X 230      68.490  53.050  41.713  0.00  0.00           C
ATOM   1813  O   ALA X 230      69.588  52.802  41.274  0.00  0.00           O
ATOM   1814  N   MET X 231      68.340  53.728  42.857  0.00  0.00           N
ATOM   1815  CA  MET X 231      69.500  54.053  43.782  0.00  0.00           C
ATOM   1816  CB  MET X 231      69.073  55.072  44.825  0.00  0.00           C
ATOM   1817  CG  MET X 231      68.625  56.479  44.276  0.00  0.00           C
ATOM   1818  SD  MET X 231      69.906  57.485  43.438  0.00  0.00           S
ATOM   1819  CE  MET X 231      69.594  56.898  41.755  0.00  0.00           C
ATOM   1820  C   MET X 231      70.151  52.802  44.468  0.00  0.00           C
ATOM   1821  O   MET X 231      71.354  52.786  44.770  0.00  0.00           O
ATOM   1822  N   GLU X 232      69.439  51.686  44.729  0.00  0.00           N
ATOM   1823  CA  GLU X 232      69.935  50.443  45.270  0.00  0.00           C
ATOM   1824  CB  GLU X 232      68.869  49.693  46.014  0.00  0.00           C
ATOM   1825  CG  GLU X 232      69.283  48.424  46.712  0.00  0.00           C
ATOM   1826  CD  GLU X 232      69.961  48.748  48.057  0.00  0.00           C
ATOM   1827  OE1 GLU X 232      69.535  48.384  49.202  0.00  0.00           O
ATOM   1828  OE2 GLU X 232      71.089  49.355  48.038  0.00  0.00           O
ATOM   1829  C   GLU X 232      70.501  49.456  44.111  0.00  0.00           C
ATOM   1830  O   GLU X 232      71.608  48.902  44.305  0.00  0.00           O
ATOM   1831  N   SER X 233      69.748  49.341  43.065  0.00  0.00           N
ATOM   1832  CA  SER X 233      70.159  48.592  41.877  0.00  0.00           C
ATOM   1833  CB  SER X 233      69.008  48.237  40.974  0.00  0.00           C
ATOM   1834  OG  SER X 233      68.414  49.459  40.496  0.00  0.00           O
ATOM   1835  C   SER X 233      71.308  49.199  41.073  0.00  0.00           C
ATOM   1836  O   SER X 233      72.001  48.447  40.396  0.00  0.00           O
ATOM   1837  N   GLU X 234      71.520  50.501  41.082  0.00  0.00           N
ATOM   1838  CA  GLU X 234      72.407  51.365  40.256  0.00  0.00           C
ATOM   1839  CB  GLU X 234      73.841  51.411  40.788  0.00  0.00           C
ATOM   1840  CG  GLU X 234      73.884  51.900  42.231  0.00  0.00           C
ATOM   1841  CD  GLU X 234      75.137  52.735  42.517  0.00  0.00           C
ATOM   1842  OE1 GLU X 234      76.260  52.412  41.986  0.00  0.00           O
ATOM   1843  OE2 GLU X 234      75.011  53.670  43.323  0.00  0.00           O
ATOM   1844  C   GLU X 234      72.174  50.945  38.769  0.00  0.00           C
ATOM   1845  O   GLU X 234      73.146  50.972  38.039  0.00  0.00           O
ATOM   1846  N   ALA X 235      70.988  50.487  38.340  0.00  0.00           N
ATOM   1847  CA  ALA X 235      70.872  49.808  37.078  0.00  0.00           C
ATOM   1848  CB  ALA X 235      70.015  48.610  37.391  0.00  0.00           C
ATOM   1849  C   ALA X 235      70.289  50.666  35.929  0.00  0.00           C
ATOM   1850  O   ALA X 235      70.497  50.301  34.726  0.00  0.00           O
ATOM   1851  N   VAL X 236      69.438  51.701  36.296  0.00  0.00           N
ATOM   1852  CA  VAL X 236      68.524  52.438  35.238  0.00  0.00           C
ATOM   1853  CB  VAL X 236      67.025  51.984  35.541  0.00  0.00           C
ATOM   1854  CG1 VAL X 236      65.967  52.882  34.947  0.00  0.00           C
ATOM   1855  CG2 VAL X 236      66.711  50.530  35.133  0.00  0.00           C
ATOM   1856  C   VAL X 236      68.650  53.948  35.181  0.00  0.00           C
ATOM   1857  O   VAL X 236      68.479  54.591  34.152  0.00  0.00           O
ATOM   1858  N   LEU X 237      68.993  54.570  36.302  0.00  0.00           N
ATOM   1859  CA  LEU X 237      69.339  55.961  36.362  0.00  0.00           C
ATOM   1860  CB  LEU X 237      68.681  56.631  37.581  0.00  0.00           C
ATOM   1861  CG  LEU X 237      67.110  56.680  37.476  0.00  0.00           C
ATOM   1862  CD1 LEU X 237      66.531  57.263  38.772  0.00  0.00           C
ATOM   1863  CD2 LEU X 237      66.573  57.390  36.263  0.00  0.00           C
ATOM   1864  C   LEU X 237      70.882  56.186  36.423  0.00  0.00           C
ATOM   1865  O   LEU X 237      71.581  55.175  36.762  0.00  0.00           O
ATOM   1866  N   PRO X 238      71.392  57.322  36.061  0.00  0.00           N
ATOM   1867  CD  PRO X 238      70.627  58.501  35.493  0.00  0.00           C
ATOM   1868  CG  PRO X 238      71.690  59.379  34.699  0.00  0.00           C
ATOM   1869  CB  PRO X 238      73.055  59.065  35.426  0.00  0.00           C
ATOM   1870  CA  PRO X 238      72.856  57.586  35.956  0.00  0.00           C
ATOM   1871  C   PRO X 238      73.520  57.510  37.299  0.00  0.00           C
ATOM   1872  O   PRO X 238      72.837  57.557  38.344  0.00  0.00           O
ATOM   1873  N   ASP X 239      74.842  57.552  37.240  0.00  0.00           N
ATOM   1874  CA  ASP X 239      75.679  57.503  38.417  0.00  0.00           C
ATOM   1875  CB  ASP X 239      77.108  57.252  38.024  0.00  0.00           C
ATOM   1876  CG  ASP X 239      77.560  55.918  37.448  0.00  0.00           C
ATOM   1877  OD1 ASP X 239      78.583  55.887  36.776  0.00  0.00           O
ATOM   1878  OD2 ASP X 239      76.841  54.950  37.563  0.00  0.00           O
ATOM   1879  C   ASP X 239      75.620  58.772  39.297  0.00  0.00           C
ATOM   1880  O   ASP X 239      75.657  59.819  38.662  0.00  0.00           O
ATOM   1881  N   PRO X 240      75.754  58.807  40.637  0.00  0.00           N
ATOM   1882  CD  PRO X 240      75.798  57.660  41.510  0.00  0.00           C
ATOM   1883  CG  PRO X 240      75.403  58.226  42.865  0.00  0.00           C
ATOM   1884  CB  PRO X 240      75.842  59.582  42.861  0.00  0.00           C
ATOM   1885  CA  PRO X 240      75.728  59.999  41.385  0.00  0.00           C
ATOM   1886  C   PRO X 240      76.618  61.115  40.889  0.00  0.00           C
ATOM   1887  O   PRO X 240      76.161  62.300  40.923  0.00  0.00           O
ATOM   1888  N   LYS X 241      77.796  60.840  40.315  0.00  0.00           N
ATOM   1889  CA  LYS X 241      78.712  61.872  39.772  0.00  0.00           C
ATOM   1890  CB  LYS X 241      79.966  61.169  39.270  0.00  0.00           C
ATOM   1891  CG  LYS X 241      81.198  62.073  39.402  0.00  0.00           C
ATOM   1892  CD  LYS X 241      82.449  61.324  38.782  0.00  0.00           C
ATOM   1893  CE  LYS X 241      83.571  62.344  38.530  0.00  0.00           C
ATOM   1894  NZ  LYS X 241      84.542  61.742  37.604  0.00  0.00           N
ATOM   1895  C   LYS X 241      78.089  62.600  38.576  0.00  0.00           C
ATOM   1896  O   LYS X 241      78.405  63.730  38.287  0.00  0.00           O
ATOM   1897  N   ASN X 242      77.162  61.942  37.800  0.00  0.00           N
ATOM   1898  CA  ASN X 242      76.395  62.493  36.727  0.00  0.00           C
ATOM   1899  CB  ASN X 242      76.351  61.306  35.654  0.00  0.00           C
ATOM   1900  CG  ASN X 242      77.582  61.190  34.798  0.00  0.00           C
ATOM   1901  OD1 ASN X 242      78.343  62.077  34.630  0.00  0.00           O
ATOM   1902  ND2 ASN X 242      77.894  59.976  34.429  0.00  0.00           N
ATOM   1903  C   ASN X 242      74.955  62.871  37.162  0.00  0.00           C
ATOM   1904  O   ASN X 242      74.275  63.549  36.470  0.00  0.00           O
ATOM   1905  N   LEU X 243      74.477  62.391  38.328  0.00  0.00           N
ATOM   1906  CA  LEU X 243      73.056  62.552  38.645  0.00  0.00           C
ATOM   1907  CB  LEU X 243      72.641  61.322  39.531  0.00  0.00           C
ATOM   1908  CG  LEU X 243      71.163  61.360  40.071  0.00  0.00           C
ATOM   1909  CD1 LEU X 243      70.116  61.559  38.942  0.00  0.00           C
ATOM   1910  CD2 LEU X 243      70.973  60.000  40.627  0.00  0.00           C
ATOM   1911  C   LEU X 243      72.757  63.954  39.270  0.00  0.00           C
ATOM   1912  O   LEU X 243      73.245  64.214  40.411  0.00  0.00           O
ATOM   1913  N   LEU X 244      72.073  64.791  38.524  0.00  0.00           N
ATOM   1914  CA  LEU X 244      71.389  65.957  39.086  0.00  0.00           C
ATOM   1915  CB  LEU X 244      71.418  67.159  38.191  0.00  0.00           C
ATOM   1916  CG  LEU X 244      72.767  67.681  37.726  0.00  0.00           C
ATOM   1917  CD1 LEU X 244      72.645  68.528  36.418  0.00  0.00           C
ATOM   1918  CD2 LEU X 244      73.384  68.548  38.838  0.00  0.00           C
ATOM   1919  C   LEU X 244      69.865  65.657  39.366  0.00  0.00           C
ATOM   1920  O   LEU X 244      69.263  65.183  38.477  0.00  0.00           O
ATOM   1921  N   LEU X 245      69.405  66.016  40.542  0.00  0.00           N
ATOM   1922  CA  LEU X 245      68.154  65.452  41.090  0.00  0.00           C
ATOM   1923  CB  LEU X 245      68.552  64.319  42.094  0.00  0.00           C
ATOM   1924  CG  LEU X 245      67.392  63.544  42.663  0.00  0.00           C
ATOM   1925  CD1 LEU X 245      66.581  62.633  41.737  0.00  0.00           C
ATOM   1926  CD2 LEU X 245      68.036  62.610  43.676  0.00  0.00           C
ATOM   1927  C   LEU X 245      67.265  66.510  41.701  0.00  0.00           C
ATOM   1928  O   LEU X 245      67.636  67.410  42.472  0.00  0.00           O
ATOM   1929  N   VAL X 246      66.042  66.301  41.326  0.00  0.00           N
ATOM   1930  CA  VAL X 246      64.907  67.108  41.817  0.00  0.00           C
ATOM   1931  CB  VAL X 246      64.413  68.171  40.753  0.00  0.00           C
ATOM   1932  CG1 VAL X 246      63.238  68.940  41.315  0.00  0.00           C
ATOM   1933  CG2 VAL X 246      65.438  69.249  40.440  0.00  0.00           C
ATOM   1934  C   VAL X 246      63.789  66.217  42.305  0.00  0.00           C
ATOM   1935  O   VAL X 246      63.517  65.140  41.729  0.00  0.00           O
ATOM   1936  N   LEU X 247      63.000  66.676  43.335  0.00  0.00           N
ATOM   1937  CA  LEU X 247      61.972  65.819  43.941  0.00  0.00           C
ATOM   1938  CB  LEU X 247      62.482  65.196  45.240  0.00  0.00           C
ATOM   1939  CG  LEU X 247      63.733  64.361  45.187  0.00  0.00           C
ATOM   1940  CD1 LEU X 247      64.481  64.395  46.564  0.00  0.00           C
ATOM   1941  CD2 LEU X 247      63.295  62.889  45.072  0.00  0.00           C
ATOM   1942  C   LEU X 247      60.675  66.788  44.156  0.00  0.00           C
ATOM   1943  O   LEU X 247      60.506  67.495  45.148  0.00  0.00           O
ATOM   1944  N   ASP X 248      59.808  66.729  43.180  0.00  0.00           N
ATOM   1945  CA  ASP X 248      58.473  67.371  43.150  0.00  0.00           C
ATOM   1946  CB  ASP X 248      58.159  67.579  41.660  0.00  0.00           C
ATOM   1947  CG  ASP X 248      56.639  68.035  41.510  0.00  0.00           C
ATOM   1948  OD1 ASP X 248      55.790  67.302  40.955  0.00  0.00           O
ATOM   1949  OD2 ASP X 248      56.382  69.180  41.965  0.00  0.00           O
ATOM   1950  C   ASP X 248      57.391  66.578  44.003  0.00  0.00           C
ATOM   1951  O   ASP X 248      57.410  65.348  43.986  0.00  0.00           O
ATOM   1952  N   GLU X 249      56.665  67.316  44.926  0.00  0.00           N
ATOM   1953  CA  GLU X 249      55.919  66.711  46.084  0.00  0.00           C
ATOM   1954  CB  GLU X 249      54.608  66.138  45.605  0.00  0.00           C
ATOM   1955  CG  GLU X 249      53.764  67.048  44.750  0.00  0.00           C
ATOM   1956  CD  GLU X 249      53.641  68.496  45.202  0.00  0.00           C
ATOM   1957  OE1 GLU X 249      53.533  68.738  46.425  0.00  0.00           O
ATOM   1958  OE2 GLU X 249      53.512  69.401  44.286  0.00  0.00           O
ATOM   1959  C   GLU X 249      56.766  65.766  46.980  0.00  0.00           C
ATOM   1960  O   GLU X 249      56.275  64.825  47.593  0.00  0.00           O
ATOM   1961  N   GLY X 250      58.072  65.930  47.015  0.00  0.00           N
ATOM   1962  CA  GLY X 250      59.112  65.058  47.655  0.00  0.00           C
ATOM   1963  C   GLY X 250      58.992  65.009  49.169  0.00  0.00           C
ATOM   1964  O   GLY X 250      59.941  64.452  49.783  0.00  0.00           O
ATOM   1965  N   HIE X 251      57.956  65.542  49.818  0.00  0.00           N
ATOM   1966  CA  HIE X 251      57.575  65.263  51.203  0.00  0.00           C
ATOM   1967  CB  HIE X 251      56.671  66.434  51.645  0.00  0.00           C
ATOM   1968  CG  HIE X 251      55.331  66.542  51.008  0.00  0.00           C
ATOM   1969  ND1 HIE X 251      55.136  66.764  49.686  0.00  0.00           N
ATOM   1970  CE1 HIE X 251      53.874  66.459  49.396  0.00  0.00           C
ATOM   1971  NE2 HIE X 251      53.204  66.167  50.468  0.00  0.00           N
ATOM   1972  CD2 HIE X 251      54.103  66.262  51.530  0.00  0.00           C
ATOM   1973  C   HIE X 251      56.865  63.970  51.461  0.00  0.00           C
ATOM   1974  O   HIE X 251      56.808  63.505  52.593  0.00  0.00           O
ATOM   1975  N   HIE X 252      56.322  63.368  50.402  0.00  0.00           N
ATOM   1976  CA  HIE X 252      55.861  61.983  50.345  0.00  0.00           C
ATOM   1977  CB  HIE X 252      55.048  61.768  48.991  0.00  0.00           C
ATOM   1978  CG  HIE X 252      53.693  62.419  49.067  0.00  0.00           C
ATOM   1979  ND1 HIE X 252      52.800  62.180  50.123  0.00  0.00           N
ATOM   1980  CE1 HIE X 252      51.616  62.756  49.835  0.00  0.00           C
ATOM   1981  NE2 HIE X 252      51.658  63.211  48.593  0.00  0.00           N
ATOM   1982  CD2 HIE X 252      52.966  63.064  48.118  0.00  0.00           C
ATOM   1983  C   HIE X 252      56.973  60.920  50.398  0.00  0.00           C
ATOM   1984  O   HIE X 252      56.693  59.844  50.892  0.00  0.00           O
ATOM   1985  N   LEU X 253      58.208  61.344  50.034  0.00  0.00           N
ATOM   1986  CA  LEU X 253      59.370  60.507  50.035  0.00  0.00           C
ATOM   1987  CB  LEU X 253      60.627  61.313  49.871  0.00  0.00           C
ATOM   1988  CG  LEU X 253      62.007  60.685  50.099  0.00  0.00           C
ATOM   1989  CD1 LEU X 253      62.399  59.789  48.938  0.00  0.00           C
ATOM   1990  CD2 LEU X 253      63.134  61.676  50.291  0.00  0.00           C
ATOM   1991  C   LEU X 253      59.499  59.529  51.224  0.00  0.00           C
ATOM   1992  O   LEU X 253      59.713  58.351  50.896  0.00  0.00           O
ATOM   1993  N   PRO X 254      59.443  59.964  52.525  0.00  0.00           N
ATOM   1994  CD  PRO X 254      59.460  61.333  52.956  0.00  0.00           C
ATOM   1995  CG  PRO X 254      60.009  61.279  54.410  0.00  0.00           C
ATOM   1996  CB  PRO X 254      59.377  59.898  54.879  0.00  0.00           C
ATOM   1997  CA  PRO X 254      59.597  59.023  53.660  0.00  0.00           C
ATOM   1998  C   PRO X 254      58.593  57.778  53.644  0.00  0.00           C
ATOM   1999  O   PRO X 254      58.958  56.641  53.998  0.00  0.00           O
ATOM   2000  N   ASP X 255      57.373  58.041  53.148  0.00  0.00           N
ATOM   2001  CA  ASP X 255      56.374  57.028  53.017  0.00  0.00           C
ATOM   2002  CB  ASP X 255      54.959  57.652  52.803  0.00  0.00           C
ATOM   2003  CG  ASP X 255      54.690  58.904  53.684  0.00  0.00           C
ATOM   2004  OD1 ASP X 255      55.027  58.946  54.909  0.00  0.00           O
ATOM   2005  OD2 ASP X 255      53.947  59.799  53.382  0.00  0.00           O
ATOM   2006  C   ASP X 255      56.605  56.029  51.923  0.00  0.00           C
ATOM   2007  O   ASP X 255      56.463  54.839  52.136  0.00  0.00           O
ATOM   2008  N   VAL X 256      57.096  56.453  50.750  0.00  0.00           N
ATOM   2009  CA  VAL X 256      57.376  55.663  49.589  0.00  0.00           C
ATOM   2010  CB  VAL X 256      57.829  56.602  48.419  0.00  0.00           C
ATOM   2011  CG1 VAL X 256      58.249  55.733  47.171  0.00  0.00           C
ATOM   2012  CG2 VAL X 256      56.688  57.468  47.898  0.00  0.00           C
ATOM   2013  C   VAL X 256      58.541  54.696  49.939  0.00  0.00           C
ATOM   2014  O   VAL X 256      58.395  53.497  49.653  0.00  0.00           O
ATOM   2015  N   ALA X 257      59.665  55.221  50.456  0.00  0.00           N
ATOM   2016  CA  ALA X 257      60.893  54.615  50.928  0.00  0.00           C
ATOM   2017  CB  ALA X 257      61.927  55.664  51.301  0.00  0.00           C
ATOM   2018  C   ALA X 257      60.704  53.567  52.000  0.00  0.00           C
ATOM   2019  O   ALA X 257      61.256  52.497  52.005  0.00  0.00           O
ATOM   2020  N   ARG X 258      59.846  53.878  52.979  0.00  0.00           N
ATOM   2021  CA  ARG X 258      59.520  52.895  54.106  0.00  0.00           C
ATOM   2022  CB  ARG X 258      58.546  53.640  55.091  0.00  0.00           C
ATOM   2023  CG  ARG X 258      58.139  52.991  56.432  0.00  0.00           C
ATOM   2024  CD  ARG X 258      57.399  51.653  56.450  0.00  0.00           C
ATOM   2025  NE  ARG X 258      56.186  51.673  55.692  0.00  0.00           N
ATOM   2026  CZ  ARG X 258      54.935  51.983  56.063  0.00  0.00           C
ATOM   2027  NH1 ARG X 258      54.657  52.382  57.259  0.00  0.00           N
ATOM   2028  NH2 ARG X 258      53.960  51.750  55.247  0.00  0.00           N
ATOM   2029  C   ARG X 258      58.997  51.562  53.544  0.00  0.00           C
ATOM   2030  O   ARG X 258      59.485  50.506  53.944  0.00  0.00           O
ATOM   2031  N   ASP X 259      58.099  51.625  52.564  0.00  0.00           N
ATOM   2032  CA  ASP X 259      57.667  50.478  51.800  0.00  0.00           C
ATOM   2033  CB  ASP X 259      56.346  50.878  51.148  0.00  0.00           C
ATOM   2034  CG  ASP X 259      55.111  51.009  52.003  0.00  0.00           C
ATOM   2035  OD1 ASP X 259      54.078  51.577  51.489  0.00  0.00           O
ATOM   2036  OD2 ASP X 259      55.190  50.667  53.226  0.00  0.00           O
ATOM   2037  C   ASP X 259      58.724  49.937  50.808  0.00  0.00           C
ATOM   2038  O   ASP X 259      58.880  48.736  50.716  0.00  0.00           O
ATOM   2039  N   ALA X 260      59.537  50.778  50.155  0.00  0.00           N
ATOM   2040  CA  ALA X 260      60.624  50.387  49.211  0.00  0.00           C
ATOM   2041  CB  ALA X 260      61.292  51.697  48.704  0.00  0.00           C
ATOM   2042  C   ALA X 260      61.612  49.541  49.847  0.00  0.00           C
ATOM   2043  O   ALA X 260      62.389  48.796  49.191  0.00  0.00           O
ATOM   2044  N   LEU X 261      61.800  49.517  51.242  0.00  0.00           N
ATOM   2045  CA  LEU X 261      62.821  48.817  52.048  0.00  0.00           C
ATOM   2046  CB  LEU X 261      63.710  49.857  52.749  0.00  0.00           C
ATOM   2047  CG  LEU X 261      64.834  50.470  51.801  0.00  0.00           C
ATOM   2048  CD1 LEU X 261      65.320  51.846  52.130  0.00  0.00           C
ATOM   2049  CD2 LEU X 261      66.055  49.571  51.604  0.00  0.00           C
ATOM   2050  C   LEU X 261      62.190  47.689  52.826  0.00  0.00           C
ATOM   2051  O   LEU X 261      62.849  47.247  53.746  0.00  0.00           O
ATOM   2052  N   GLU X 262      60.902  47.329  52.550  0.00  0.00           N
ATOM   2053  CA  GLU X 262      60.235  46.128  53.092  0.00  0.00           C
ATOM   2054  CB  GLU X 262      58.728  46.105  52.940  0.00  0.00           C
ATOM   2055  CG  GLU X 262      58.046  44.772  53.415  0.00  0.00           C
ATOM   2056  CD  GLU X 262      56.615  44.606  52.937  0.00  0.00           C
ATOM   2057  OE1 GLU X 262      55.955  45.657  52.703  0.00  0.00           O
ATOM   2058  OE2 GLU X 262      56.098  43.504  52.820  0.00  0.00           O
ATOM   2059  C   GLU X 262      60.856  44.946  52.234  0.00  0.00           C
ATOM   2060  O   GLU X 262      60.817  44.984  50.996  0.00  0.00           O
ATOM   2061  N   MET X 263      61.262  43.862  52.868  0.00  0.00           N
ATOM   2062  CA  MET X 263      61.923  42.733  52.295  0.00  0.00           C
ATOM   2063  CB  MET X 263      63.392  42.696  52.730  0.00  0.00           C
ATOM   2064  CG  MET X 263      64.198  43.968  52.424  0.00  0.00           C
ATOM   2065  SD  MET X 263      66.061  43.938  52.584  0.00  0.00           S
ATOM   2066  CE  MET X 263      66.374  45.663  52.300  0.00  0.00           C
ATOM   2067  C   MET X 263      61.165  41.460  52.707  0.00  0.00           C
ATOM   2068  O   MET X 263      60.480  41.486  53.704  0.00  0.00           O
ATOM   2069  N   SER X 264      61.158  40.506  51.819  0.00  0.00           N
ATOM   2070  CA  SER X 264      60.340  39.302  51.963  0.00  0.00           C
ATOM   2071  CB  SER X 264      58.905  39.499  51.569  0.00  0.00           C
ATOM   2072  OG  SER X 264      58.233  38.280  51.792  0.00  0.00           O
ATOM   2073  C   SER X 264      60.932  38.023  51.284  0.00  0.00           C
ATOM   2074  O   SER X 264      61.461  38.200  50.139  0.00  0.00           O
ATOM   2075  N   ALA X 265      60.765  36.812  51.883  0.00  0.00           N
ATOM   2076  CA  ALA X 265      61.045  35.560  51.290  0.00  0.00           C
ATOM   2077  CB  ALA X 265      62.391  35.108  51.877  0.00  0.00           C
ATOM   2078  C   ALA X 265      59.874  34.553  51.520  0.00  0.00           C
ATOM   2079  O   ALA X 265      59.084  34.628  52.471  0.00  0.00           O
ATOM   2080  N   GLU X 266      59.712  33.534  50.606  0.00  0.00           N
ATOM   2081  CA  GLU X 266      58.829  32.376  50.898  0.00  0.00           C
ATOM   2082  CB  GLU X 266      58.409  31.741  49.577  0.00  0.00           C
ATOM   2083  CG  GLU X 266      57.641  32.579  48.539  0.00  0.00           C
ATOM   2084  CD  GLU X 266      58.138  32.329  47.127  0.00  0.00           C
ATOM   2085  OE1 GLU X 266      59.298  32.756  46.829  0.00  0.00           O
ATOM   2086  OE2 GLU X 266      57.436  31.694  46.361  0.00  0.00           O
ATOM   2087  C   GLU X 266      59.575  31.355  51.763  0.00  0.00           C
ATOM   2088  O   GLU X 266      60.758  31.145  51.583  0.00  0.00           O
ATOM   2089  N   ILE X 267      58.815  30.495  52.499  0.00  0.00           N
ATOM   2090  CA  ILE X 267      59.419  29.552  53.508  0.00  0.00           C
ATOM   2091  CB  ILE X 267      59.632  30.266  54.932  0.00  0.00           C
ATOM   2092  CG2 ILE X 267      60.724  31.432  54.868  0.00  0.00           C
ATOM   2093  CG1 ILE X 267      58.345  30.664  55.701  0.00  0.00           C
ATOM   2094  CD1 ILE X 267      58.566  30.928  57.176  0.00  0.00           C
ATOM   2095  C   ILE X 267      58.614  28.200  53.623  0.00  0.00           C
ATOM   2096  O   ILE X 267      58.565  27.611  54.663  0.00  0.00           O
ATOM   2097  N   THR X 268      57.923  27.857  52.452  0.00  0.00           N
ATOM   2098  CA  THR X 268      57.096  26.653  52.481  0.00  0.00           C
ATOM   2099  CB  THR X 268      56.025  26.586  51.343  0.00  0.00           C
ATOM   2100  CG2 THR X 268      54.942  25.494  51.634  0.00  0.00           C
ATOM   2101  OG1 THR X 268      55.388  27.781  51.213  0.00  0.00           O
ATOM   2102  C   THR X 268      58.035  25.431  52.445  0.00  0.00           C
ATOM   2103  O   THR X 268      58.605  25.131  51.405  0.00  0.00           O
ATOM   2104  N   ALA X 269      58.183  24.616  53.526  0.00  0.00           N
ATOM   2105  CA  ALA X 269      59.282  23.658  53.689  0.00  0.00           C
ATOM   2106  CB  ALA X 269      59.295  23.153  55.114  0.00  0.00           C
ATOM   2107  C   ALA X 269      59.454  22.533  52.596  0.00  0.00           C
ATOM   2108  O   ALA X 269      60.553  22.503  51.964  0.00  0.00           O
ATOM   2109  N   PRO X 270      58.408  21.724  52.301  0.00  0.00           N
ATOM   2110  CD  PRO X 270      57.081  21.679  52.905  0.00  0.00           C
ATOM   2111  CG  PRO X 270      56.422  20.341  52.581  0.00  0.00           C
ATOM   2112  CB  PRO X 270      57.119  19.969  51.270  0.00  0.00           C
ATOM   2113  CA  PRO X 270      58.463  20.733  51.219  0.00  0.00           C
ATOM   2114  C   PRO X 270      58.646  21.292  49.867  0.00  0.00           C
ATOM   2115  O   PRO X 270      59.340  20.683  49.038  0.00  0.00           O
ATOM   2116  N   TRP X 271      58.015  22.438  49.530  0.00  0.00           N
ATOM   2117  CA  TRP X 271      58.095  23.115  48.290  0.00  0.00           C
ATOM   2118  CB  TRP X 271      57.057  24.278  48.124  0.00  0.00           C
ATOM   2119  CG  TRP X 271      57.404  25.392  47.172  0.00  0.00           C
ATOM   2120  CD1 TRP X 271      56.932  25.506  45.906  0.00  0.00           C
ATOM   2121  NE1 TRP X 271      57.297  26.666  45.305  0.00  0.00           N
ATOM   2122  CE2 TRP X 271      58.017  27.485  46.147  0.00  0.00           C
ATOM   2123  CZ2 TRP X 271      58.750  28.672  46.002  0.00  0.00           C
ATOM   2124  CH2 TRP X 271      59.386  29.272  47.133  0.00  0.00           C
ATOM   2125  CZ3 TRP X 271      59.285  28.592  48.401  0.00  0.00           C
ATOM   2126  CE3 TRP X 271      58.616  27.327  48.437  0.00  0.00           C
ATOM   2127  CD2 TRP X 271      58.038  26.700  47.355  0.00  0.00           C
ATOM   2128  C   TRP X 271      59.511  23.587  48.130  0.00  0.00           C
ATOM   2129  O   TRP X 271      60.190  23.344  47.149  0.00  0.00           O
ATOM   2130  N   TYR X 272      60.139  24.239  49.118  0.00  0.00           N
ATOM   2131  CA  TYR X 272      61.539  24.746  49.032  0.00  0.00           C
ATOM   2132  CB  TYR X 272      61.927  25.521  50.370  0.00  0.00           C
ATOM   2133  CG  TYR X 272      63.149  26.442  50.409  0.00  0.00           C
ATOM   2134  CD1 TYR X 272      63.326  27.361  49.358  0.00  0.00           C
ATOM   2135  CE1 TYR X 272      64.502  28.107  49.228  0.00  0.00           C
ATOM   2136  CZ  TYR X 272      65.486  27.994  50.267  0.00  0.00           C
ATOM   2137  OH  TYR X 272      66.687  28.688  50.192  0.00  0.00           O
ATOM   2138  CE2 TYR X 272      65.337  27.072  51.373  0.00  0.00           C
ATOM   2139  CD2 TYR X 272      64.186  26.257  51.450  0.00  0.00           C
ATOM   2140  C   TYR X 272      62.591  23.617  48.846  0.00  0.00           C
ATOM   2141  O   TYR X 272      63.447  23.668  47.986  0.00  0.00           O
ATOM   2142  N   ARG X 273      62.411  22.532  49.652  0.00  0.00           N
ATOM   2143  CA  ARG X 273      63.218  21.266  49.557  0.00  0.00           C
ATOM   2144  CB  ARG X 273      62.705  20.288  50.600  0.00  0.00           C
ATOM   2145  CG  ARG X 273      63.630  19.125  50.769  0.00  0.00           C
ATOM   2146  CD  ARG X 273      63.030  18.060  51.614  0.00  0.00           C
ATOM   2147  NE  ARG X 273      63.951  17.108  52.144  0.00  0.00           N
ATOM   2148  CZ  ARG X 273      63.584  16.058  52.888  0.00  0.00           C
ATOM   2149  NH1 ARG X 273      62.332  15.619  53.005  0.00  0.00           N
ATOM   2150  NH2 ARG X 273      64.460  15.417  53.532  0.00  0.00           N
ATOM   2151  C   ARG X 273      63.146  20.669  48.140  0.00  0.00           C
ATOM   2152  O   ARG X 273      64.152  20.355  47.540  0.00  0.00           O
ATOM   2153  N   LEU X 274      61.942  20.698  47.432  0.00  0.00           N
ATOM   2154  CA  LEU X 274      61.714  20.373  45.957  0.00  0.00           C
ATOM   2155  CB  LEU X 274      60.222  20.141  45.658  0.00  0.00           C
ATOM   2156  CG  LEU X 274      59.924  19.873  44.127  0.00  0.00           C
ATOM   2157  CD1 LEU X 274      60.702  18.715  43.501  0.00  0.00           C
ATOM   2158  CD2 LEU X 274      58.491  19.526  43.931  0.00  0.00           C
ATOM   2159  C   LEU X 274      62.369  21.474  44.998  0.00  0.00           C
ATOM   2160  O   LEU X 274      62.966  21.169  44.008  0.00  0.00           O
ATOM   2161  N   GLN X 275      62.325  22.806  45.376  0.00  0.00           N
ATOM   2162  CA  GLN X 275      62.953  23.821  44.617  0.00  0.00           C
ATOM   2163  CB  GLN X 275      62.518  25.257  44.958  0.00  0.00           C
ATOM   2164  CG  GLN X 275      61.008  25.453  44.798  0.00  0.00           C
ATOM   2165  CD  GLN X 275      60.428  24.748  43.577  0.00  0.00           C
ATOM   2166  OE1 GLN X 275      60.870  24.963  42.465  0.00  0.00           O
ATOM   2167  NE2 GLN X 275      59.477  23.854  43.712  0.00  0.00           N
ATOM   2168  C   GLN X 275      64.467  23.737  44.672  0.00  0.00           C
ATOM   2169  O   GLN X 275      65.078  23.871  43.594  0.00  0.00           O
ATOM   2170  N   LEU X 276      65.072  23.523  45.855  0.00  0.00           N
ATOM   2171  CA  LEU X 276      66.489  23.282  46.052  0.00  0.00           C
ATOM   2172  CB  LEU X 276      66.780  23.364  47.594  0.00  0.00           C
ATOM   2173  CG  LEU X 276      66.675  24.751  48.219  0.00  0.00           C
ATOM   2174  CD1 LEU X 276      67.076  24.586  49.708  0.00  0.00           C
ATOM   2175  CD2 LEU X 276      67.630  25.824  47.601  0.00  0.00           C
ATOM   2176  C   LEU X 276      66.962  21.963  45.484  0.00  0.00           C
ATOM   2177  O   LEU X 276      68.101  21.787  45.140  0.00  0.00           O
ATOM   2178  N   ASP X 277      66.168  20.855  45.472  0.00  0.00           N
ATOM   2179  CA  ASP X 277      66.460  19.676  44.653  0.00  0.00           C
ATOM   2180  CB  ASP X 277      65.433  18.635  44.986  0.00  0.00           C
ATOM   2181  CG  ASP X 277      65.734  17.263  44.323  0.00  0.00           C
ATOM   2182  OD1 ASP X 277      64.701  16.549  44.029  0.00  0.00           O
ATOM   2183  OD2 ASP X 277      66.850  16.796  44.153  0.00  0.00           O
ATOM   2184  C   ASP X 277      66.473  19.989  43.086  0.00  0.00           C
ATOM   2185  O   ASP X 277      67.411  19.597  42.369  0.00  0.00           O
ATOM   2186  N   LEU X 278      65.357  20.660  42.612  0.00  0.00           N
ATOM   2187  CA  LEU X 278      65.329  21.167  41.236  0.00  0.00           C
ATOM   2188  CB  LEU X 278      63.926  21.806  40.946  0.00  0.00           C
ATOM   2189  CG  LEU X 278      62.865  20.751  40.718  0.00  0.00           C
ATOM   2190  CD1 LEU X 278      61.470  21.376  40.768  0.00  0.00           C
ATOM   2191  CD2 LEU X 278      62.847  20.163  39.320  0.00  0.00           C
ATOM   2192  C   LEU X 278      66.552  22.084  40.860  0.00  0.00           C
ATOM   2193  O   LEU X 278      66.954  21.993  39.731  0.00  0.00           O
ATOM   2194  N   PHE X 279      67.107  22.957  41.781  0.00  0.00           N
ATOM   2195  CA  PHE X 279      68.378  23.645  41.497  0.00  0.00           C
ATOM   2196  CB  PHE X 279      68.596  24.984  42.324  0.00  0.00           C
ATOM   2197  CG  PHE X 279      69.968  25.586  42.141  0.00  0.00           C
ATOM   2198  CD1 PHE X 279      70.154  26.581  41.151  0.00  0.00           C
ATOM   2199  CE1 PHE X 279      71.389  27.186  41.087  0.00  0.00           C
ATOM   2200  CZ  PHE X 279      72.391  26.969  41.980  0.00  0.00           C
ATOM   2201  CE2 PHE X 279      72.228  26.017  43.047  0.00  0.00           C
ATOM   2202  CD2 PHE X 279      71.010  25.338  43.046  0.00  0.00           C
ATOM   2203  C   PHE X 279      69.600  22.785  41.592  0.00  0.00           C
ATOM   2204  O   PHE X 279      70.395  22.832  40.617  0.00  0.00           O
ATOM   2205  N   THR X 280      69.635  21.775  42.458  0.00  0.00           N
ATOM   2206  CA  THR X 280      70.752  20.738  42.465  0.00  0.00           C
ATOM   2207  CB  THR X 280      70.544  19.714  43.527  0.00  0.00           C
ATOM   2208  CG2 THR X 280      71.701  18.666  43.515  0.00  0.00           C
ATOM   2209  OG1 THR X 280      70.465  20.369  44.739  0.00  0.00           O
ATOM   2210  C   THR X 280      70.842  20.106  41.087  0.00  0.00           C
ATOM   2211  O   THR X 280      71.884  20.126  40.436  0.00  0.00           O
ATOM   2212  N   LYS X 281      69.725  19.549  40.635  0.00  0.00           N
ATOM   2213  CA  LYS X 281      69.465  18.903  39.259  0.00  0.00           C
ATOM   2214  CB  LYS X 281      67.906  18.618  39.153  0.00  0.00           C
ATOM   2215  CG  LYS X 281      67.452  17.344  39.848  0.00  0.00           C
ATOM   2216  CD  LYS X 281      65.983  17.312  40.184  0.00  0.00           C
ATOM   2217  CE  LYS X 281      65.405  15.939  40.618  0.00  0.00           C
ATOM   2218  NZ  LYS X 281      66.242  15.482  41.762  0.00  0.00           N
ATOM   2219  C   LYS X 281      69.868  19.917  38.120  0.00  0.00           C
ATOM   2220  O   LYS X 281      70.312  19.450  37.046  0.00  0.00           O
ATOM   2221  N   LEU X 282      69.724  21.256  38.301  0.00  0.00           N
ATOM   2222  CA  LEU X 282      69.997  22.191  37.264  0.00  0.00           C
ATOM   2223  CB  LEU X 282      69.077  23.447  37.479  0.00  0.00           C
ATOM   2224  CG  LEU X 282      69.257  24.768  36.685  0.00  0.00           C
ATOM   2225  CD1 LEU X 282      68.781  24.561  35.301  0.00  0.00           C
ATOM   2226  CD2 LEU X 282      68.643  26.019  37.268  0.00  0.00           C
ATOM   2227  C   LEU X 282      71.468  22.446  37.163  0.00  0.00           C
ATOM   2228  O   LEU X 282      72.004  22.294  36.097  0.00  0.00           O
ATOM   2229  N   VAL X 283      72.078  22.679  38.281  0.00  0.00           N
ATOM   2230  CA  VAL X 283      73.625  22.762  38.314  0.00  0.00           C
ATOM   2231  CB  VAL X 283      74.125  23.113  39.741  0.00  0.00           C
ATOM   2232  CG1 VAL X 283      75.632  23.033  39.938  0.00  0.00           C
ATOM   2233  CG2 VAL X 283      73.596  24.494  40.132  0.00  0.00           C
ATOM   2234  C   VAL X 283      74.170  21.373  37.821  0.00  0.00           C
ATOM   2235  O   VAL X 283      75.099  21.316  37.024  0.00  0.00           O
ATOM   2236  N   ALA X 284      73.611  20.249  38.250  0.00  0.00           N
ATOM   2237  CA  ALA X 284      74.002  18.884  37.735  0.00  0.00           C
ATOM   2238  CB  ALA X 284      73.326  17.716  38.474  0.00  0.00           C
ATOM   2239  C   ALA X 284      73.912  18.779  36.218  0.00  0.00           C
ATOM   2240  O   ALA X 284      74.955  18.415  35.619  0.00  0.00           O
ATOM   2241  N   THR X 285      72.742  19.051  35.654  0.00  0.00           N
ATOM   2242  CA  THR X 285      72.602  19.107  34.155  0.00  0.00           C
ATOM   2243  CB  THR X 285      71.244  19.733  33.747  0.00  0.00           C
ATOM   2244  CG2 THR X 285      70.959  19.864  32.265  0.00  0.00           C
ATOM   2245  OG1 THR X 285      70.158  18.926  34.253  0.00  0.00           O
ATOM   2246  C   THR X 285      73.701  20.063  33.601  0.00  0.00           C
ATOM   2247  O   THR X 285      74.373  19.661  32.716  0.00  0.00           O
ATOM   2248  N   CYS X 286      73.949  21.197  34.216  0.00  0.00           N
ATOM   2249  CA  CYS X 286      74.923  22.172  33.608  0.00  0.00           C
ATOM   2250  CB  CYS X 286      74.963  23.495  34.472  0.00  0.00           C
ATOM   2251  SG  CYS X 286      73.463  24.446  34.271  0.00  0.00           S
ATOM   2252  C   CYS X 286      76.364  21.650  33.547  0.00  0.00           C
ATOM   2253  O   CYS X 286      77.037  21.545  32.524  0.00  0.00           O
ATOM   2254  N   MET X 287      76.750  21.042  34.640  0.00  0.00           N
ATOM   2255  CA  MET X 287      77.972  20.305  34.858  0.00  0.00           C
ATOM   2256  CB  MET X 287      78.081  19.714  36.328  0.00  0.00           C
ATOM   2257  CG  MET X 287      79.386  18.925  36.485  0.00  0.00           C
ATOM   2258  SD  MET X 287      79.631  18.220  38.082  0.00  0.00           S
ATOM   2259  CE  MET X 287      78.349  16.926  38.120  0.00  0.00           C
ATOM   2260  C   MET X 287      78.094  19.101  33.874  0.00  0.00           C
ATOM   2261  O   MET X 287      79.143  19.033  33.279  0.00  0.00           O
ATOM   2262  N   GLU X 288      77.098  18.259  33.757  0.00  0.00           N
ATOM   2263  CA  GLU X 288      77.315  17.082  32.924  0.00  0.00           C
ATOM   2264  CB  GLU X 288      76.323  15.966  33.321  0.00  0.00           C
ATOM   2265  CG  GLU X 288      76.571  14.645  32.658  0.00  0.00           C
ATOM   2266  CD  GLU X 288      75.859  13.539  33.405  0.00  0.00           C
ATOM   2267  OE1 GLU X 288      76.569  12.548  33.741  0.00  0.00           O
ATOM   2268  OE2 GLU X 288      74.647  13.633  33.578  0.00  0.00           O
ATOM   2269  C   GLU X 288      77.133  17.422  31.442  0.00  0.00           C
ATOM   2270  O   GLU X 288      77.840  16.778  30.658  0.00  0.00           O
ATOM   2271  N   GLN X 289      76.360  18.392  31.012  0.00  0.00           N
ATOM   2272  CA  GLN X 289      76.113  18.612  29.570  0.00  0.00           C
ATOM   2273  CB  GLN X 289      74.676  18.982  29.255  0.00  0.00           C
ATOM   2274  CG  GLN X 289      73.698  17.786  29.553  0.00  0.00           C
ATOM   2275  CD  GLN X 289      72.308  18.121  29.198  0.00  0.00           C
ATOM   2276  OE1 GLN X 289      71.951  19.103  28.529  0.00  0.00           O
ATOM   2277  NE2 GLN X 289      71.318  17.446  29.697  0.00  0.00           N
ATOM   2278  C   GLN X 289      77.063  19.592  28.929  0.00  0.00           C
ATOM   2279  O   GLN X 289      77.372  19.408  27.748  0.00  0.00           O
ATOM   2280  N   PHE X 290      77.560  20.632  29.672  0.00  0.00           N
ATOM   2281  CA  PHE X 290      78.335  21.810  29.229  0.00  0.00           C
ATOM   2282  CB  PHE X 290      77.349  22.954  29.276  0.00  0.00           C
ATOM   2283  CG  PHE X 290      76.335  22.786  28.106  0.00  0.00           C
ATOM   2284  CD1 PHE X 290      75.055  22.284  28.393  0.00  0.00           C
ATOM   2285  CE1 PHE X 290      74.048  22.162  27.420  0.00  0.00           C
ATOM   2286  CZ  PHE X 290      74.352  22.558  26.125  0.00  0.00           C
ATOM   2287  CE2 PHE X 290      75.615  23.079  25.829  0.00  0.00           C
ATOM   2288  CD2 PHE X 290      76.600  23.218  26.815  0.00  0.00           C
ATOM   2289  C   PHE X 290      79.615  22.043  30.003  0.00  0.00           C
ATOM   2290  O   PHE X 290      79.803  23.124  30.502  0.00  0.00           O
ATOM   2291  N   ARG X 291      80.319  20.909  30.335  0.00  0.00           N
ATOM   2292  CA  ARG X 291      81.461  20.816  31.327  0.00  0.00           C
ATOM   2293  CB  ARG X 291      82.480  19.745  30.803  0.00  0.00           C
ATOM   2294  CG  ARG X 291      83.378  19.257  31.943  0.00  0.00           C
ATOM   2295  CD  ARG X 291      84.432  18.309  31.532  0.00  0.00           C
ATOM   2296  NE  ARG X 291      83.932  16.963  31.320  0.00  0.00           N
ATOM   2297  CZ  ARG X 291      84.102  16.000  32.199  0.00  0.00           C
ATOM   2298  NH1 ARG X 291      83.291  14.985  32.160  0.00  0.00           N
ATOM   2299  NH2 ARG X 291      85.085  15.952  33.022  0.00  0.00           N
ATOM   2300  C   ARG X 291      82.183  22.248  31.465  0.00  0.00           C
ATOM   2301  O   ARG X 291      82.521  22.851  30.452  0.00  0.00           O
ATOM   2302  N   PRO X 292      82.302  22.807  32.671  0.00  0.00           N
ATOM   2303  CD  PRO X 292      81.658  22.380  33.879  0.00  0.00           C
ATOM   2304  CG  PRO X 292      82.049  23.386  34.936  0.00  0.00           C
ATOM   2305  CB  PRO X 292      82.459  24.629  34.166  0.00  0.00           C
ATOM   2306  CA  PRO X 292      83.059  24.066  32.871  0.00  0.00           C
ATOM   2307  C   PRO X 292      84.533  23.809  32.922  0.00  0.00           C
ATOM   2308  O   PRO X 292      84.910  22.616  32.985  0.00  0.00           O
ATOM   2309  N   LYS X 293      85.465  24.830  32.848  0.00  0.00           N
ATOM   2310  CA  LYS X 293      86.916  24.690  32.933  0.00  0.00           C
ATOM   2311  CB  LYS X 293      87.592  26.062  32.556  0.00  0.00           C
ATOM   2312  CG  LYS X 293      89.118  26.143  32.383  0.00  0.00           C
ATOM   2313  CD  LYS X 293      89.562  27.452  31.737  0.00  0.00           C
ATOM   2314  CE  LYS X 293      90.989  27.638  31.764  0.00  0.00           C
ATOM   2315  NZ  LYS X 293      91.624  26.821  30.671  0.00  0.00           N
ATOM   2316  C   LYS X 293      87.438  24.074  34.296  0.00  0.00           C
ATOM   2317  O   LYS X 293      88.461  23.320  34.276  0.00  0.00           O
ATOM   2318  N   THR X 294      86.913  24.474  35.461  0.00  0.00           N
ATOM   2319  CA  THR X 294      86.995  23.867  36.821  0.00  0.00           C
ATOM   2320  CB  THR X 294      87.869  24.761  37.696  0.00  0.00           C
ATOM   2321  CG2 THR X 294      88.224  24.072  38.992  0.00  0.00           C
ATOM   2322  OG1 THR X 294      89.136  25.018  37.159  0.00  0.00           O
ATOM   2323  C   THR X 294      85.618  23.620  37.371  0.00  0.00           C
ATOM   2324  O   THR X 294      84.962  24.614  37.754  0.00  0.00           O
ATOM   2325  N   ILE X 295      85.226  22.414  37.604  0.00  0.00           N
ATOM   2326  CA  ILE X 295      83.921  22.164  38.303  0.00  0.00           C
ATOM   2327  CB  ILE X 295      83.652  20.658  38.237  0.00  0.00           C
ATOM   2328  CG2 ILE X 295      82.454  20.342  39.099  0.00  0.00           C
ATOM   2329  CG1 ILE X 295      83.322  20.173  36.785  0.00  0.00           C
ATOM   2330  CD1 ILE X 295      83.644  18.675  36.700  0.00  0.00           C
ATOM   2331  C   ILE X 295      84.141  22.640  39.765  0.00  0.00           C
ATOM   2332  O   ILE X 295      85.013  22.039  40.380  0.00  0.00           O
ATOM   2333  N   PRO X 296      83.276  23.545  40.251  0.00  0.00           N
ATOM   2334  CD  PRO X 296      82.267  24.344  39.551  0.00  0.00           C
ATOM   2335  CG  PRO X 296      82.027  25.595  40.423  0.00  0.00           C
ATOM   2336  CB  PRO X 296      82.442  25.180  41.777  0.00  0.00           C
ATOM   2337  CA  PRO X 296      83.398  23.977  41.656  0.00  0.00           C
ATOM   2338  C   PRO X 296      83.074  22.753  42.636  0.00  0.00           C
ATOM   2339  O   PRO X 296      82.175  21.942  42.420  0.00  0.00           O
ATOM   2340  N   PRO X 297      83.787  22.562  43.820  0.00  0.00           N
ATOM   2341  CD  PRO X 297      85.057  23.171  44.223  0.00  0.00           C
ATOM   2342  CG  PRO X 297      85.874  22.016  44.908  0.00  0.00           C
ATOM   2343  CB  PRO X 297      84.733  21.349  45.720  0.00  0.00           C
ATOM   2344  CA  PRO X 297      83.580  21.399  44.710  0.00  0.00           C
ATOM   2345  C   PRO X 297      82.219  21.425  45.372  0.00  0.00           C
ATOM   2346  O   PRO X 297      81.814  20.319  45.778  0.00  0.00           O
ATOM   2347  N   LEU X 298      81.405  22.537  45.382  0.00  0.00           N
ATOM   2348  CA  LEU X 298      80.086  22.593  45.909  0.00  0.00           C
ATOM   2349  CB  LEU X 298      79.926  23.872  46.729  0.00  0.00           C
ATOM   2350  CG  LEU X 298      78.694  23.863  47.605  0.00  0.00           C
ATOM   2351  CD1 LEU X 298      79.137  23.760  49.055  0.00  0.00           C
ATOM   2352  CD2 LEU X 298      77.895  25.147  47.430  0.00  0.00           C
ATOM   2353  C   LEU X 298      79.072  22.376  44.861  0.00  0.00           C
ATOM   2354  O   LEU X 298      77.963  22.110  45.283  0.00  0.00           O
ATOM   2355  N   ALA X 299      79.411  22.427  43.583  0.00  0.00           N
ATOM   2356  CA  ALA X 299      78.624  22.001  42.385  0.00  0.00           C
ATOM   2357  CB  ALA X 299      79.249  22.621  41.119  0.00  0.00           C
ATOM   2358  C   ALA X 299      78.605  20.463  42.244  0.00  0.00           C
ATOM   2359  O   ALA X 299      77.811  19.969  41.423  0.00  0.00           O
ATOM   2360  N   ILE X 300      79.506  19.745  42.899  0.00  0.00           N
ATOM   2361  CA  ILE X 300      79.355  18.266  42.975  0.00  0.00           C
ATOM   2362  CB  ILE X 300      80.510  17.662  43.837  0.00  0.00           C
ATOM   2363  CG2 ILE X 300      80.136  16.173  44.143  0.00  0.00           C
ATOM   2364  CG1 ILE X 300      81.981  17.577  43.279  0.00  0.00           C
ATOM   2365  CD1 ILE X 300      82.078  17.921  41.759  0.00  0.00           C
ATOM   2366  C   ILE X 300      77.960  17.955  43.573  0.00  0.00           C
ATOM   2367  O   ILE X 300      77.682  18.496  44.684  0.00  0.00           O
ATOM   2368  N   PRO X 301      77.153  17.203  42.761  0.00  0.00           N
ATOM   2369  CD  PRO X 301      77.396  16.790  41.331  0.00  0.00           C
ATOM   2370  CG  PRO X 301      76.053  16.484  40.706  0.00  0.00           C
ATOM   2371  CB  PRO X 301      75.219  16.087  41.940  0.00  0.00           C
ATOM   2372  CA  PRO X 301      75.805  16.876  43.126  0.00  0.00           C
ATOM   2373  C   PRO X 301      75.432  16.335  44.524  0.00  0.00           C
ATOM   2374  O   PRO X 301      74.375  16.713  45.042  0.00  0.00           O
ATOM   2375  N   GLU X 302      76.310  15.609  45.201  0.00  0.00           N
ATOM   2376  CA  GLU X 302      76.218  15.243  46.668  0.00  0.00           C
ATOM   2377  CB  GLU X 302      77.022  13.981  46.979  0.00  0.00           C
ATOM   2378  CG  GLU X 302      78.526  14.094  46.756  0.00  0.00           C
ATOM   2379  CD  GLU X 302      79.366  13.339  47.763  0.00  0.00           C
ATOM   2380  OE1 GLU X 302      79.247  12.119  48.017  0.00  0.00           O
ATOM   2381  OE2 GLU X 302      80.205  13.922  48.477  0.00  0.00           O
ATOM   2382  C   GLU X 302      76.522  16.375  47.629  0.00  0.00           C
ATOM   2383  O   GLU X 302      75.823  16.455  48.675  0.00  0.00           O
ATOM   2384  N   ARG X 303      77.425  17.337  47.312  0.00  0.00           N
ATOM   2385  CA  ARG X 303      77.737  18.488  48.233  0.00  0.00           C
ATOM   2386  CB  ARG X 303      79.164  19.027  47.771  0.00  0.00           C
ATOM   2387  CG  ARG X 303      79.731  20.058  48.815  0.00  0.00           C
ATOM   2388  CD  ARG X 303      80.260  19.358  50.072  0.00  0.00           C
ATOM   2389  NE  ARG X 303      80.928  20.351  50.910  0.00  0.00           N
ATOM   2390  CZ  ARG X 303      82.145  20.792  50.927  0.00  0.00           C
ATOM   2391  NH1 ARG X 303      82.461  21.560  51.893  0.00  0.00           N
ATOM   2392  NH2 ARG X 303      83.069  20.542  50.065  0.00  0.00           N
ATOM   2393  C   ARG X 303      76.669  19.629  48.011  0.00  0.00           C
ATOM   2394  O   ARG X 303      76.310  20.240  48.962  0.00  0.00           O
ATOM   2395  N   LEU X 304      76.208  19.805  46.752  0.00  0.00           N
ATOM   2396  CA  LEU X 304      75.037  20.667  46.539  0.00  0.00           C
ATOM   2397  CB  LEU X 304      74.771  20.920  45.025  0.00  0.00           C
ATOM   2398  CG  LEU X 304      73.714  22.059  44.832  0.00  0.00           C
ATOM   2399  CD1 LEU X 304      73.961  23.264  45.639  0.00  0.00           C
ATOM   2400  CD2 LEU X 304      73.851  22.525  43.332  0.00  0.00           C
ATOM   2401  C   LEU X 304      73.873  20.137  47.295  0.00  0.00           C
ATOM   2402  O   LEU X 304      73.091  20.896  47.986  0.00  0.00           O
ATOM   2403  N   ASN X 305      73.635  18.846  47.109  0.00  0.00           N
ATOM   2404  CA  ASN X 305      72.551  18.178  47.841  0.00  0.00           C
ATOM   2405  CB  ASN X 305      72.353  16.667  47.407  0.00  0.00           C
ATOM   2406  CG  ASN X 305      71.495  15.905  48.448  0.00  0.00           C
ATOM   2407  OD1 ASN X 305      71.949  15.257  49.296  0.00  0.00           O
ATOM   2408  ND2 ASN X 305      70.202  16.024  48.309  0.00  0.00           N
ATOM   2409  C   ASN X 305      72.636  18.381  49.391  0.00  0.00           C
ATOM   2410  O   ASN X 305      71.670  18.780  49.962  0.00  0.00           O
ATOM   2411  N   ALA X 306      73.816  18.143  49.958  0.00  0.00           N
ATOM   2412  CA  ALA X 306      74.105  18.459  51.331  0.00  0.00           C
ATOM   2413  CB  ALA X 306      75.557  18.075  51.658  0.00  0.00           C
ATOM   2414  C   ALA X 306      73.903  19.972  51.746  0.00  0.00           C
ATOM   2415  O   ALA X 306      73.436  20.188  52.828  0.00  0.00           O
ATOM   2416  N   HIE X 307      74.235  20.942  50.895  0.00  0.00           N
ATOM   2417  CA  HIE X 307      73.982  22.363  51.125  0.00  0.00           C
ATOM   2418  CB  HIE X 307      74.694  23.094  50.007  0.00  0.00           C
ATOM   2419  CG  HIE X 307      74.758  24.582  50.182  0.00  0.00           C
ATOM   2420  ND1 HIE X 307      75.797  25.332  50.592  0.00  0.00           N
ATOM   2421  CE1 HIE X 307      75.407  26.591  50.711  0.00  0.00           C
ATOM   2422  NE2 HIE X 307      74.123  26.676  50.251  0.00  0.00           N
ATOM   2423  CD2 HIE X 307      73.689  25.381  49.922  0.00  0.00           C
ATOM   2424  C   HIE X 307      72.452  22.646  51.143  0.00  0.00           C
ATOM   2425  O   HIE X 307      72.000  23.459  51.972  0.00  0.00           O
ATOM   2426  N   CYS X 308      71.719  21.953  50.226  0.00  0.00           N
ATOM   2427  CA  CYS X 308      70.276  22.022  50.061  0.00  0.00           C
ATOM   2428  CB  CYS X 308      69.858  21.403  48.756  0.00  0.00           C
ATOM   2429  SG  CYS X 308      70.544  22.270  47.325  0.00  0.00           S
ATOM   2430  C   CYS X 308      69.539  21.369  51.197  0.00  0.00           C
ATOM   2431  O   CYS X 308      68.530  21.926  51.605  0.00  0.00           O
ATOM   2432  N   GLU X 309      69.940  20.208  51.698  0.00  0.00           N
ATOM   2433  CA  GLU X 309      69.384  19.660  52.966  0.00  0.00           C
ATOM   2434  CB  GLU X 309      69.860  18.152  53.031  0.00  0.00           C
ATOM   2435  CG  GLU X 309      69.046  17.292  51.970  0.00  0.00           C
ATOM   2436  CD  GLU X 309      67.541  17.203  52.344  0.00  0.00           C
ATOM   2437  OE1 GLU X 309      66.773  17.737  51.550  0.00  0.00           O
ATOM   2438  OE2 GLU X 309      67.103  16.639  53.400  0.00  0.00           O
ATOM   2439  C   GLU X 309      69.725  20.453  54.224  0.00  0.00           C
ATOM   2440  O   GLU X 309      68.916  20.425  55.123  0.00  0.00           O
ATOM   2441  N   GLU X 310      70.838  21.179  54.317  0.00  0.00           N
ATOM   2442  CA  GLU X 310      71.141  22.011  55.462  0.00  0.00           C
ATOM   2443  CB  GLU X 310      72.717  22.226  55.516  0.00  0.00           C
ATOM   2444  CG  GLU X 310      73.238  23.153  56.642  0.00  0.00           C
ATOM   2445  CD  GLU X 310      74.699  23.404  56.685  0.00  0.00           C
ATOM   2446  OE1 GLU X 310      75.497  22.719  56.002  0.00  0.00           O
ATOM   2447  OE2 GLU X 310      75.147  24.404  57.303  0.00  0.00           O
ATOM   2448  C   GLU X 310      70.480  23.394  55.455  0.00  0.00           C
ATOM   2449  O   GLU X 310      70.086  23.917  56.479  0.00  0.00           O
ATOM   2450  N   LEU X 311      70.245  23.949  54.233  0.00  0.00           N
ATOM   2451  CA  LEU X 311      69.254  25.035  53.969  0.00  0.00           C
ATOM   2452  CB  LEU X 311      69.207  25.348  52.427  0.00  0.00           C
ATOM   2453  CG  LEU X 311      70.226  26.391  52.011  0.00  0.00           C
ATOM   2454  CD1 LEU X 311      70.498  26.437  50.542  0.00  0.00           C
ATOM   2455  CD2 LEU X 311      69.733  27.804  52.425  0.00  0.00           C
ATOM   2456  C   LEU X 311      67.828  24.633  54.497  0.00  0.00           C
ATOM   2457  O   LEU X 311      67.177  25.320  55.278  0.00  0.00           O
ATOM   2458  N   TYR X 312      67.386  23.463  54.061  0.00  0.00           N
ATOM   2459  CA  TYR X 312      66.041  22.987  54.374  0.00  0.00           C
ATOM   2460  CB  TYR X 312      65.596  21.818  53.521  0.00  0.00           C
ATOM   2461  CG  TYR X 312      64.507  20.843  54.036  0.00  0.00           C
ATOM   2462  CD1 TYR X 312      63.156  21.209  54.009  0.00  0.00           C
ATOM   2463  CE1 TYR X 312      62.179  20.336  54.608  0.00  0.00           C
ATOM   2464  CZ  TYR X 312      62.550  19.080  55.142  0.00  0.00           C
ATOM   2465  OH  TYR X 312      61.600  18.139  55.414  0.00  0.00           O
ATOM   2466  CE2 TYR X 312      63.917  18.691  55.029  0.00  0.00           C
ATOM   2467  CD2 TYR X 312      64.902  19.642  54.598  0.00  0.00           C
ATOM   2468  C   TYR X 312      65.923  22.672  55.893  0.00  0.00           C
ATOM   2469  O   TYR X 312      64.862  22.820  56.449  0.00  0.00           O
ATOM   2470  N   GLU X 313      66.982  22.276  56.592  0.00  0.00           N
ATOM   2471  CA  GLU X 313      66.911  21.928  57.998  0.00  0.00           C
ATOM   2472  CB  GLU X 313      68.340  21.480  58.477  0.00  0.00           C
ATOM   2473  CG  GLU X 313      68.356  21.199  59.958  0.00  0.00           C
ATOM   2474  CD  GLU X 313      69.767  20.837  60.392  0.00  0.00           C
ATOM   2475  OE1 GLU X 313      70.782  21.337  59.797  0.00  0.00           O
ATOM   2476  OE2 GLU X 313      70.007  20.181  61.435  0.00  0.00           O
ATOM   2477  C   GLU X 313      66.433  23.213  58.761  0.00  0.00           C
ATOM   2478  O   GLU X 313      65.552  23.063  59.622  0.00  0.00           O
ATOM   2479  N   LEU X 314      67.008  24.392  58.471  0.00  0.00           N
ATOM   2480  CA  LEU X 314      66.722  25.686  59.120  0.00  0.00           C
ATOM   2481  CB  LEU X 314      67.647  26.779  58.579  0.00  0.00           C
ATOM   2482  CG  LEU X 314      69.072  26.581  59.029  0.00  0.00           C
ATOM   2483  CD1 LEU X 314      70.152  26.841  57.954  0.00  0.00           C
ATOM   2484  CD2 LEU X 314      69.452  27.230  60.305  0.00  0.00           C
ATOM   2485  C   LEU X 314      65.283  26.094  58.858  0.00  0.00           C
ATOM   2486  O   LEU X 314      64.595  26.394  59.859  0.00  0.00           O
ATOM   2487  N   ILE X 315      64.782  26.077  57.615  0.00  0.00           N
ATOM   2488  CA  ILE X 315      63.398  26.389  57.241  0.00  0.00           C
ATOM   2489  CB  ILE X 315      63.318  26.582  55.672  0.00  0.00           C
ATOM   2490  CG2 ILE X 315      61.883  26.623  55.160  0.00  0.00           C
ATOM   2491  CG1 ILE X 315      64.243  27.803  55.292  0.00  0.00           C
ATOM   2492  CD1 ILE X 315      63.532  29.163  55.132  0.00  0.00           C
ATOM   2493  C   ILE X 315      62.409  25.420  57.881  0.00  0.00           C
ATOM   2494  O   ILE X 315      61.348  25.871  58.305  0.00  0.00           O
ATOM   2495  N   ALA X 316      62.717  24.151  57.944  0.00  0.00           N
ATOM   2496  CA  ALA X 316      61.822  23.096  58.579  0.00  0.00           C
ATOM   2497  CB  ALA X 316      62.387  21.675  58.233  0.00  0.00           C
ATOM   2498  C   ALA X 316      61.702  23.362  60.107  0.00  0.00           C
ATOM   2499  O   ALA X 316      60.618  23.373  60.711  0.00  0.00           O
ATOM   2500  N   SER X 317      62.817  23.646  60.774  0.00  0.00           N
ATOM   2501  CA  SER X 317      62.756  24.251  62.138  0.00  0.00           C
ATOM   2502  CB  SER X 317      64.107  24.504  62.658  0.00  0.00           C
ATOM   2503  OG  SER X 317      64.754  23.187  62.642  0.00  0.00           O
ATOM   2504  C   SER X 317      61.911  25.502  62.273  0.00  0.00           C
ATOM   2505  O   SER X 317      61.092  25.628  63.190  0.00  0.00           O
ATOM   2506  N   LEU X 318      62.000  26.491  61.333  0.00  0.00           N
ATOM   2507  CA  LEU X 318      61.351  27.760  61.422  0.00  0.00           C
ATOM   2508  CB  LEU X 318      62.016  28.717  60.429  0.00  0.00           C
ATOM   2509  CG  LEU X 318      61.331  30.173  60.459  0.00  0.00           C
ATOM   2510  CD1 LEU X 318      61.418  30.834  61.804  0.00  0.00           C
ATOM   2511  CD2 LEU X 318      62.065  31.213  59.544  0.00  0.00           C
ATOM   2512  C   LEU X 318      59.891  27.604  61.321  0.00  0.00           C
ATOM   2513  O   LEU X 318      59.195  28.233  62.069  0.00  0.00           O
ATOM   2514  N   ASN X 319      59.354  26.764  60.429  0.00  0.00           N
ATOM   2515  CA  ASN X 319      57.903  26.443  60.454  0.00  0.00           C
ATOM   2516  CB  ASN X 319      57.674  25.444  59.274  0.00  0.00           C
ATOM   2517  CG  ASN X 319      57.627  26.029  57.856  0.00  0.00           C
ATOM   2518  OD1 ASN X 319      56.596  26.131  57.193  0.00  0.00           O
ATOM   2519  ND2 ASN X 319      58.680  26.470  57.238  0.00  0.00           N
ATOM   2520  C   ASN X 319      57.441  25.736  61.701  0.00  0.00           C
ATOM   2521  O   ASN X 319      56.319  25.933  62.121  0.00  0.00           O
ATOM   2522  N   ASN X 320      58.333  25.013  62.348  0.00  0.00           N
ATOM   2523  CA  ASN X 320      57.924  24.429  63.633  0.00  0.00           C
ATOM   2524  CB  ASN X 320      58.756  23.118  63.980  0.00  0.00           C
ATOM   2525  CG  ASN X 320      58.315  21.942  63.180  0.00  0.00           C
ATOM   2526  OD1 ASN X 320      57.589  22.126  62.189  0.00  0.00           O
ATOM   2527  ND2 ASN X 320      58.748  20.763  63.525  0.00  0.00           N
ATOM   2528  C   ASN X 320      57.967  25.447  64.785  0.00  0.00           C
ATOM   2529  O   ASN X 320      57.018  25.279  65.600  0.00  0.00           O
ATOM   2530  N   ILE X 321      58.818  26.461  64.795  0.00  0.00           N
ATOM   2531  CA  ILE X 321      58.824  27.513  65.818  0.00  0.00           C
ATOM   2532  CB  ILE X 321      60.139  28.326  65.715  0.00  0.00           C
ATOM   2533  CG2 ILE X 321      60.145  29.599  66.580  0.00  0.00           C
ATOM   2534  CG1 ILE X 321      61.247  27.376  66.170  0.00  0.00           C
ATOM   2535  CD1 ILE X 321      62.575  27.953  65.687  0.00  0.00           C
ATOM   2536  C   ILE X 321      57.667  28.383  65.597  0.00  0.00           C
ATOM   2537  O   ILE X 321      57.076  28.903  66.510  0.00  0.00           O
ATOM   2538  N   LEU X 322      57.184  28.520  64.362  0.00  0.00           N
ATOM   2539  CA  LEU X 322      55.987  29.282  64.039  0.00  0.00           C
ATOM   2540  CB  LEU X 322      55.981  29.636  62.561  0.00  0.00           C
ATOM   2541  CG  LEU X 322      56.920  30.756  62.228  0.00  0.00           C
ATOM   2542  CD1 LEU X 322      57.005  30.832  60.618  0.00  0.00           C
ATOM   2543  CD2 LEU X 322      56.546  32.097  62.838  0.00  0.00           C
ATOM   2544  C   LEU X 322      54.599  28.530  64.409  0.00  0.00           C
ATOM   2545  O   LEU X 322      53.800  29.304  64.868  0.00  0.00           O
ATOM   2546  N   ASN X 323      54.539  27.243  64.524  0.00  0.00           N
ATOM   2547  CA  ASN X 323      53.390  26.488  64.984  0.00  0.00           C
ATOM   2548  CB  ASN X 323      53.451  25.027  64.529  0.00  0.00           C
ATOM   2549  CG  ASN X 323      52.077  24.299  64.637  0.00  0.00           C
ATOM   2550  OD1 ASN X 323      50.954  24.807  64.551  0.00  0.00           O
ATOM   2551  ND2 ASN X 323      52.135  22.948  64.857  0.00  0.00           N
ATOM   2552  C   ASN X 323      53.125  26.761  66.504  0.00  0.00           C
ATOM   2553  O   ASN X 323      52.069  26.476  66.965  0.00  0.00           O
ATOM   2554  N   LEU X 324      54.068  27.409  67.225  0.00  0.00           N
ATOM   2555  CA  LEU X 324      53.798  27.865  68.650  0.00  0.00           C
ATOM   2556  CB  LEU X 324      55.173  28.312  69.143  0.00  0.00           C
ATOM   2557  CG  LEU X 324      56.139  27.090  69.410  0.00  0.00           C
ATOM   2558  CD1 LEU X 324      57.411  27.730  69.928  0.00  0.00           C
ATOM   2559  CD2 LEU X 324      55.637  26.094  70.423  0.00  0.00           C
ATOM   2560  C   LEU X 324      52.838  29.048  68.686  0.00  0.00           C
ATOM   2561  O   LEU X 324      52.281  29.316  69.723  0.00  0.00           O
ATOM   2562  N   TYR X 325      52.714  29.820  67.593  0.00  0.00           N
ATOM   2563  CA  TYR X 325      52.262  31.244  67.452  0.00  0.00           C
ATOM   2564  CB  TYR X 325      53.471  32.173  67.495  0.00  0.00           C
ATOM   2565  CG  TYR X 325      54.511  31.842  68.536  0.00  0.00           C
ATOM   2566  CD1 TYR X 325      54.226  32.025  69.874  0.00  0.00           C
ATOM   2567  CE1 TYR X 325      55.277  31.786  70.825  0.00  0.00           C
ATOM   2568  CZ  TYR X 325      56.637  31.534  70.354  0.00  0.00           C
ATOM   2569  OH  TYR X 325      57.549  31.324  71.329  0.00  0.00           O
ATOM   2570  CE2 TYR X 325      56.880  31.482  69.014  0.00  0.00           C
ATOM   2571  CD2 TYR X 325      55.766  31.549  68.094  0.00  0.00           C
ATOM   2572  C   TYR X 325      51.294  31.608  66.301  0.00  0.00           C
ATOM   2573  O   TYR X 325      50.667  32.667  66.312  0.00  0.00           O
ATOM   2574  N   MET X 326      51.222  30.776  65.278  0.00  0.00           N
ATOM   2575  CA  MET X 326      50.187  30.702  64.213  0.00  0.00           C
ATOM   2576  CB  MET X 326      50.653  31.653  63.065  0.00  0.00           C
ATOM   2577  CG  MET X 326      51.983  31.315  62.429  0.00  0.00           C
ATOM   2578  SD  MET X 326      52.564  32.321  61.017  0.00  0.00           S
ATOM   2579  CE  MET X 326      51.608  31.617  59.669  0.00  0.00           C
ATOM   2580  C   MET X 326      49.956  29.211  63.820  0.00  0.00           C
ATOM   2581  O   MET X 326      50.913  28.420  63.936  0.00  0.00           O
ATOM   2582  N   PRO X 327      48.734  28.790  63.499  0.00  0.00           N
ATOM   2583  CD  PRO X 327      47.475  29.441  63.714  0.00  0.00           C
ATOM   2584  CG  PRO X 327      46.381  28.459  63.468  0.00  0.00           C
ATOM   2585  CB  PRO X 327      47.127  27.087  63.383  0.00  0.00           C
ATOM   2586  CA  PRO X 327      48.569  27.460  62.974  0.00  0.00           C
ATOM   2587  C   PRO X 327      48.766  27.416  61.464  0.00  0.00           C
ATOM   2588  O   PRO X 327      48.953  28.457  60.876  0.00  0.00           O
ATOM   2589  N   ALA X 328      48.614  26.240  60.805  0.00  0.00           N
ATOM   2590  CA  ALA X 328      48.748  26.049  59.397  0.00  0.00           C
ATOM   2591  CB  ALA X 328      49.294  24.603  59.209  0.00  0.00           C
ATOM   2592  C   ALA X 328      47.466  26.377  58.585  0.00  0.00           C
ATOM   2593  O   ALA X 328      47.269  25.770  57.513  0.00  0.00           O
ATOM   2594  N   GLY X 329      46.573  27.280  59.107  0.00  0.00           N
ATOM   2595  CA  GLY X 329      45.295  27.634  58.425  0.00  0.00           C
ATOM   2596  C   GLY X 329      45.489  28.766  57.377  0.00  0.00           C
ATOM   2597  O   GLY X 329      46.413  29.537  57.493  0.00  0.00           O
ATOM   2598  N   GLN X 330      44.482  28.975  56.563  0.00  0.00           N
ATOM   2599  CA  GLN X 330      44.418  29.954  55.499  0.00  0.00           C
ATOM   2600  CB  GLN X 330      43.258  29.714  54.639  0.00  0.00           C
ATOM   2601  CG  GLN X 330      43.154  30.719  53.443  0.00  0.00           C
ATOM   2602  CD  GLN X 330      42.466  30.113  52.200  0.00  0.00           C
ATOM   2603  OE1 GLN X 330      41.635  29.220  52.255  0.00  0.00           O
ATOM   2604  NE2 GLN X 330      42.702  30.522  50.997  0.00  0.00           N
ATOM   2605  C   GLN X 330      44.506  31.430  55.967  0.00  0.00           C
ATOM   2606  O   GLN X 330      45.377  32.113  55.488  0.00  0.00           O
ATOM   2607  N   GLU X 331      43.734  31.865  56.970  0.00  0.00           N
ATOM   2608  CA  GLU X 331      43.881  33.189  57.535  0.00  0.00           C
ATOM   2609  CB  GLU X 331      42.629  33.590  58.318  0.00  0.00           C
ATOM   2610  CG  GLU X 331      42.322  32.802  59.628  0.00  0.00           C
ATOM   2611  CD  GLU X 331      41.480  31.540  59.516  0.00  0.00           C
ATOM   2612  OE1 GLU X 331      41.618  30.822  58.552  0.00  0.00           O
ATOM   2613  OE2 GLU X 331      40.585  31.341  60.416  0.00  0.00           O
ATOM   2614  C   GLU X 331      45.170  33.385  58.396  0.00  0.00           C
ATOM   2615  O   GLU X 331      45.361  34.538  58.864  0.00  0.00           O
ATOM   2616  N   ALA X 332      45.993  32.454  58.748  0.00  0.00           N
ATOM   2617  CA  ALA X 332      46.862  32.590  59.932  0.00  0.00           C
ATOM   2618  CB  ALA X 332      47.158  31.244  60.587  0.00  0.00           C
ATOM   2619  C   ALA X 332      48.078  33.419  59.578  0.00  0.00           C
ATOM   2620  O   ALA X 332      48.680  33.324  58.490  0.00  0.00           O
ATOM   2621  N   GLU X 333      48.482  34.229  60.557  0.00  0.00           N
ATOM   2622  CA  GLU X 333      49.731  35.017  60.587  0.00  0.00           C
ATOM   2623  CB  GLU X 333      49.372  36.357  59.847  0.00  0.00           C
ATOM   2624  CG  GLU X 333      48.032  37.038  60.345  0.00  0.00           C
ATOM   2625  CD  GLU X 333      48.017  37.586  61.751  0.00  0.00           C
ATOM   2626  OE1 GLU X 333      48.977  38.328  62.154  0.00  0.00           O
ATOM   2627  OE2 GLU X 333      47.126  37.214  62.500  0.00  0.00           O
ATOM   2628  C   GLU X 333      50.279  35.205  62.012  0.00  0.00           C
ATOM   2629  O   GLU X 333      49.555  35.059  63.018  0.00  0.00           O
ATOM   2630  N   HIE X 334      51.633  35.492  62.047  0.00  0.00           N
ATOM   2631  CA  HIE X 334      52.354  35.935  63.230  0.00  0.00           C
ATOM   2632  CB  HIE X 334      53.338  34.773  63.587  0.00  0.00           C
ATOM   2633  CG  HIE X 334      54.290  35.038  64.769  0.00  0.00           C
ATOM   2634  ND1 HIE X 334      53.854  35.376  65.992  0.00  0.00           N
ATOM   2635  CE1 HIE X 334      54.919  35.658  66.735  0.00  0.00           C
ATOM   2636  NE2 HIE X 334      56.041  35.636  65.994  0.00  0.00           N
ATOM   2637  CD2 HIE X 334      55.654  35.277  64.684  0.00  0.00           C
ATOM   2638  C   HIE X 334      53.185  37.220  63.042  0.00  0.00           C
ATOM   2639  O   HIE X 334      54.031  37.266  62.148  0.00  0.00           O
ATOM   2640  N   ARG X 335      53.141  38.179  63.912  0.00  0.00           N
ATOM   2641  CA  ARG X 335      54.212  39.206  64.045  0.00  0.00           C
ATOM   2642  CB  ARG X 335      53.597  40.593  63.986  0.00  0.00           C
ATOM   2643  CG  ARG X 335      54.627  41.647  64.354  0.00  0.00           C
ATOM   2644  CD  ARG X 335      54.187  43.072  64.051  0.00  0.00           C
ATOM   2645  NE  ARG X 335      52.984  43.471  64.765  0.00  0.00           N
ATOM   2646  CZ  ARG X 335      52.873  44.186  65.913  0.00  0.00           C
ATOM   2647  NH1 ARG X 335      53.734  44.346  66.860  0.00  0.00           N
ATOM   2648  NH2 ARG X 335      51.674  44.630  66.261  0.00  0.00           N
ATOM   2649  C   ARG X 335      54.979  38.825  65.348  0.00  0.00           C
ATOM   2650  O   ARG X 335      54.377  38.681  66.402  0.00  0.00           O
ATOM   2651  N   PHE X 336      56.302  38.814  65.314  0.00  0.00           N
ATOM   2652  CA  PHE X 336      57.153  38.903  66.542  0.00  0.00           C
ATOM   2653  CB  PHE X 336      58.599  38.557  66.172  0.00  0.00           C
ATOM   2654  CG  PHE X 336      58.909  37.102  65.896  0.00  0.00           C
ATOM   2655  CD1 PHE X 336      59.221  36.340  67.028  0.00  0.00           C
ATOM   2656  CE1 PHE X 336      59.572  34.988  66.906  0.00  0.00           C
ATOM   2657  CZ  PHE X 336      59.539  34.363  65.639  0.00  0.00           C
ATOM   2658  CE2 PHE X 336      59.227  35.124  64.509  0.00  0.00           C
ATOM   2659  CD2 PHE X 336      58.953  36.521  64.658  0.00  0.00           C
ATOM   2660  C   PHE X 336      57.120  40.276  67.320  0.00  0.00           C
ATOM   2661  O   PHE X 336      56.996  41.359  66.672  0.00  0.00           O
ATOM   2662  N   ALA X 337      57.437  40.311  68.622  0.00  0.00           N
ATOM   2663  CA  ALA X 337      57.769  41.596  69.328  0.00  0.00           C
ATOM   2664  CB  ALA X 337      58.035  41.202  70.794  0.00  0.00           C
ATOM   2665  C   ALA X 337      58.992  42.300  68.727  0.00  0.00           C
ATOM   2666  O   ALA X 337      59.992  41.643  68.415  0.00  0.00           O
ATOM   2667  N   MET X 338      58.878  43.629  68.526  0.00  0.00           N
ATOM   2668  CA  MET X 338      59.842  44.345  67.716  0.00  0.00           C
ATOM   2669  CB  MET X 338      59.318  45.800  67.721  0.00  0.00           C
ATOM   2670  CG  MET X 338      59.438  46.577  69.033  0.00  0.00           C
ATOM   2671  SD  MET X 338      58.769  48.267  68.837  0.00  0.00           S
ATOM   2672  CE  MET X 338      57.128  48.068  69.601  0.00  0.00           C
ATOM   2673  C   MET X 338      61.314  44.290  68.139  0.00  0.00           C
ATOM   2674  O   MET X 338      61.613  43.907  69.322  0.00  0.00           O
ATOM   2675  N   GLY X 339      62.199  44.723  67.226  0.00  0.00           N
ATOM   2676  CA  GLY X 339      63.643  44.837  67.460  0.00  0.00           C
ATOM   2677  C   GLY X 339      64.261  43.478  67.106  0.00  0.00           C
ATOM   2678  O   GLY X 339      63.909  42.772  66.121  0.00  0.00           O
ATOM   2679  N   GLU X 340      65.229  43.066  67.910  0.00  0.00           N
ATOM   2680  CA  GLU X 340      66.052  41.875  67.748  0.00  0.00           C
ATOM   2681  CB  GLU X 340      67.169  41.933  68.779  0.00  0.00           C
ATOM   2682  CG  GLU X 340      68.004  40.661  68.683  0.00  0.00           C
ATOM   2683  CD  GLU X 340      69.473  41.072  68.705  0.00  0.00           C
ATOM   2684  OE1 GLU X 340      70.212  41.182  67.726  0.00  0.00           O
ATOM   2685  OE2 GLU X 340      69.907  41.289  69.856  0.00  0.00           O
ATOM   2686  C   GLU X 340      65.133  40.646  68.083  0.00  0.00           C
ATOM   2687  O   GLU X 340      64.516  40.508  69.144  0.00  0.00           O
ATOM   2688  N   LEU X 341      65.027  39.668  67.189  0.00  0.00           N
ATOM   2689  CA  LEU X 341      64.457  38.328  67.348  0.00  0.00           C
ATOM   2690  CB  LEU X 341      64.550  37.554  65.971  0.00  0.00           C
ATOM   2691  CG  LEU X 341      63.691  38.019  64.819  0.00  0.00           C
ATOM   2692  CD1 LEU X 341      64.299  37.647  63.472  0.00  0.00           C
ATOM   2693  CD2 LEU X 341      62.355  37.459  64.953  0.00  0.00           C
ATOM   2694  C   LEU X 341      65.101  37.514  68.549  0.00  0.00           C
ATOM   2695  O   LEU X 341      66.302  37.702  68.866  0.00  0.00           O
ATOM   2696  N   PRO X 342      64.246  36.616  69.116  0.00  0.00           N
ATOM   2697  CD  PRO X 342      62.892  36.272  68.784  0.00  0.00           C
ATOM   2698  CG  PRO X 342      62.608  34.926  69.354  0.00  0.00           C
ATOM   2699  CB  PRO X 342      63.515  34.837  70.569  0.00  0.00           C
ATOM   2700  CA  PRO X 342      64.781  35.608  70.110  0.00  0.00           C
ATOM   2701  C   PRO X 342      65.908  34.805  69.575  0.00  0.00           C
ATOM   2702  O   PRO X 342      66.031  34.601  68.379  0.00  0.00           O
ATOM   2703  N   ASP X 343      66.896  34.336  70.422  0.00  0.00           N
ATOM   2704  CA  ASP X 343      68.213  33.733  70.163  0.00  0.00           C
ATOM   2705  CB  ASP X 343      68.723  32.976  71.492  0.00  0.00           C
ATOM   2706  CG  ASP X 343      69.094  33.906  72.627  0.00  0.00           C
ATOM   2707  OD1 ASP X 343      69.279  35.153  72.409  0.00  0.00           O
ATOM   2708  OD2 ASP X 343      69.307  33.437  73.765  0.00  0.00           O
ATOM   2709  C   ASP X 343      68.128  32.722  69.026  0.00  0.00           C
ATOM   2710  O   ASP X 343      68.976  32.763  68.150  0.00  0.00           O
ATOM   2711  N   GLU X 344      67.259  31.729  69.117  0.00  0.00           N
ATOM   2712  CA  GLU X 344      67.190  30.699  68.028  0.00  0.00           C
ATOM   2713  CB  GLU X 344      66.427  29.363  68.501  0.00  0.00           C
ATOM   2714  CG  GLU X 344      66.377  28.323  67.366  0.00  0.00           C
ATOM   2715  CD  GLU X 344      66.025  26.941  67.890  0.00  0.00           C
ATOM   2716  OE1 GLU X 344      65.392  26.716  68.937  0.00  0.00           O
ATOM   2717  OE2 GLU X 344      66.551  25.952  67.343  0.00  0.00           O
ATOM   2718  C   GLU X 344      66.753  31.230  66.625  0.00  0.00           C
ATOM   2719  O   GLU X 344      67.266  30.859  65.595  0.00  0.00           O
ATOM   2720  N   VAL X 345      65.795  32.133  66.540  0.00  0.00           N
ATOM   2721  CA  VAL X 345      65.372  32.702  65.287  0.00  0.00           C
ATOM   2722  CB  VAL X 345      63.998  33.351  65.404  0.00  0.00           C
ATOM   2723  CG1 VAL X 345      63.377  33.787  64.057  0.00  0.00           C
ATOM   2724  CG2 VAL X 345      62.977  32.405  66.030  0.00  0.00           C
ATOM   2725  C   VAL X 345      66.444  33.655  64.755  0.00  0.00           C
ATOM   2726  O   VAL X 345      66.700  33.602  63.548  0.00  0.00           O
ATOM   2727  N   LEU X 346      67.127  34.439  65.598  0.00  0.00           N
ATOM   2728  CA  LEU X 346      68.233  35.232  65.213  0.00  0.00           C
ATOM   2729  CB  LEU X 346      68.737  35.918  66.511  0.00  0.00           C
ATOM   2730  CG  LEU X 346      69.943  36.890  66.225  0.00  0.00           C
ATOM   2731  CD1 LEU X 346      69.535  38.003  65.227  0.00  0.00           C
ATOM   2732  CD2 LEU X 346      70.238  37.616  67.595  0.00  0.00           C
ATOM   2733  C   LEU X 346      69.313  34.340  64.617  0.00  0.00           C
ATOM   2734  O   LEU X 346      69.791  34.711  63.558  0.00  0.00           O
ATOM   2735  N   GLU X 347      69.711  33.246  65.240  0.00  0.00           N
ATOM   2736  CA  GLU X 347      70.800  32.378  64.813  0.00  0.00           C
ATOM   2737  CB  GLU X 347      71.140  31.458  65.965  0.00  0.00           C
ATOM   2738  CG  GLU X 347      72.226  30.341  65.653  0.00  0.00           C
ATOM   2739  CD  GLU X 347      73.603  30.940  65.405  0.00  0.00           C
ATOM   2740  OE1 GLU X 347      74.471  30.113  65.043  0.00  0.00           O
ATOM   2741  OE2 GLU X 347      73.862  32.111  65.712  0.00  0.00           O
ATOM   2742  C   GLU X 347      70.361  31.564  63.507  0.00  0.00           C
ATOM   2743  O   GLU X 347      71.262  31.382  62.691  0.00  0.00           O
ATOM   2744  N   ILE X 348      69.069  31.180  63.389  0.00  0.00           N
ATOM   2745  CA  ILE X 348      68.445  30.652  62.132  0.00  0.00           C
ATOM   2746  CB  ILE X 348      66.963  30.218  62.298  0.00  0.00           C
ATOM   2747  CG2 ILE X 348      66.245  30.075  60.923  0.00  0.00           C
ATOM   2748  CG1 ILE X 348      66.966  28.860  63.119  0.00  0.00           C
ATOM   2749  CD1 ILE X 348      65.578  28.385  63.417  0.00  0.00           C
ATOM   2750  C   ILE X 348      68.639  31.649  60.978  0.00  0.00           C
ATOM   2751  O   ILE X 348      69.186  31.290  59.925  0.00  0.00           O
ATOM   2752  N   CYS X 349      68.315  32.934  61.240  0.00  0.00           N
ATOM   2753  CA  CYS X 349      68.365  33.998  60.212  0.00  0.00           C
ATOM   2754  CB  CYS X 349      67.728  35.361  60.610  0.00  0.00           C
ATOM   2755  SG  CYS X 349      65.946  35.258  60.875  0.00  0.00           S
ATOM   2756  C   CYS X 349      69.805  34.164  59.726  0.00  0.00           C
ATOM   2757  O   CYS X 349      70.066  34.172  58.515  0.00  0.00           O
ATOM   2758  N   GLN X 350      70.782  34.158  60.589  0.00  0.00           N
ATOM   2759  CA  GLN X 350      72.152  34.363  60.154  0.00  0.00           C
ATOM   2760  CB  GLN X 350      72.897  34.950  61.253  0.00  0.00           C
ATOM   2761  CG  GLN X 350      73.270  34.177  62.445  0.00  0.00           C
ATOM   2762  CD  GLN X 350      73.816  35.084  63.556  0.00  0.00           C
ATOM   2763  OE1 GLN X 350      74.235  36.220  63.354  0.00  0.00           O
ATOM   2764  NE2 GLN X 350      73.903  34.639  64.773  0.00  0.00           N
ATOM   2765  C   GLN X 350      72.822  33.177  59.438  0.00  0.00           C
ATOM   2766  O   GLN X 350      73.672  33.477  58.578  0.00  0.00           O
ATOM   2767  N   ARG X 351      72.467  31.972  59.694  0.00  0.00           N
ATOM   2768  CA  ARG X 351      72.966  30.789  58.896  0.00  0.00           C
ATOM   2769  CB  ARG X 351      72.674  29.469  59.638  0.00  0.00           C
ATOM   2770  CG  ARG X 351      73.552  29.258  60.829  0.00  0.00           C
ATOM   2771  CD  ARG X 351      73.211  27.961  61.660  0.00  0.00           C
ATOM   2772  NE  ARG X 351      74.008  27.915  62.851  0.00  0.00           N
ATOM   2773  CZ  ARG X 351      74.768  26.869  63.198  0.00  0.00           C
ATOM   2774  NH1 ARG X 351      74.700  25.681  62.652  0.00  0.00           N
ATOM   2775  NH2 ARG X 351      75.641  27.061  64.162  0.00  0.00           N
ATOM   2776  C   ARG X 351      72.283  30.698  57.560  0.00  0.00           C
ATOM   2777  O   ARG X 351      72.840  30.449  56.485  0.00  0.00           O
ATOM   2778  N   LEU X 352      71.005  31.132  57.563  0.00  0.00           N
ATOM   2779  CA  LEU X 352      70.213  31.171  56.336  0.00  0.00           C
ATOM   2780  CB  LEU X 352      68.710  31.391  56.704  0.00  0.00           C
ATOM   2781  CG  LEU X 352      67.984  30.099  56.987  0.00  0.00           C
ATOM   2782  CD1 LEU X 352      66.567  30.563  57.359  0.00  0.00           C
ATOM   2783  CD2 LEU X 352      67.903  29.030  55.920  0.00  0.00           C
ATOM   2784  C   LEU X 352      70.720  32.315  55.456  0.00  0.00           C
ATOM   2785  O   LEU X 352      70.858  32.130  54.266  0.00  0.00           O
ATOM   2786  N   ALA X 353      70.993  33.506  55.997  0.00  0.00           N
ATOM   2787  CA  ALA X 353      71.749  34.522  55.254  0.00  0.00           C
ATOM   2788  CB  ALA X 353      72.094  35.672  56.198  0.00  0.00           C
ATOM   2789  C   ALA X 353      72.989  34.018  54.634  0.00  0.00           C
ATOM   2790  O   ALA X 353      73.198  34.250  53.469  0.00  0.00           O
ATOM   2791  N   LYS X 354      73.804  33.238  55.374  0.00  0.00           N
ATOM   2792  CA  LYS X 354      75.047  32.677  54.878  0.00  0.00           C
ATOM   2793  CB  LYS X 354      75.915  32.228  56.123  0.00  0.00           C
ATOM   2794  CG  LYS X 354      77.262  33.051  56.251  0.00  0.00           C
ATOM   2795  CD  LYS X 354      78.216  32.361  57.269  0.00  0.00           C
ATOM   2796  CE  LYS X 354      79.613  32.950  57.197  0.00  0.00           C
ATOM   2797  NZ  LYS X 354      80.551  32.312  58.072  0.00  0.00           N
ATOM   2798  C   LYS X 354      74.858  31.674  53.774  0.00  0.00           C
ATOM   2799  O   LYS X 354      75.533  31.796  52.740  0.00  0.00           O
ATOM   2800  N   LEU X 355      73.977  30.710  53.894  0.00  0.00           N
ATOM   2801  CA  LEU X 355      73.817  29.530  52.994  0.00  0.00           C
ATOM   2802  CB  LEU X 355      72.916  28.544  53.675  0.00  0.00           C
ATOM   2803  CG  LEU X 355      73.401  27.688  54.906  0.00  0.00           C
ATOM   2804  CD1 LEU X 355      72.293  27.188  55.833  0.00  0.00           C
ATOM   2805  CD2 LEU X 355      74.180  26.584  54.329  0.00  0.00           C
ATOM   2806  C   LEU X 355      73.168  30.074  51.663  0.00  0.00           C
ATOM   2807  O   LEU X 355      73.448  29.642  50.558  0.00  0.00           O
ATOM   2808  N   THR X 356      72.238  31.040  51.814  0.00  0.00           N
ATOM   2809  CA  THR X 356      71.594  31.601  50.597  0.00  0.00           C
ATOM   2810  CB  THR X 356      70.438  32.547  50.873  0.00  0.00           C
ATOM   2811  CG2 THR X 356      69.264  31.772  51.348  0.00  0.00           C
ATOM   2812  OG1 THR X 356      70.801  33.456  51.842  0.00  0.00           O
ATOM   2813  C   THR X 356      72.654  32.369  49.749  0.00  0.00           C
ATOM   2814  O   THR X 356      72.556  32.408  48.508  0.00  0.00           O
ATOM   2815  N   GLU X 357      73.444  33.173  50.397  0.00  0.00           N
ATOM   2816  CA  GLU X 357      74.511  34.049  49.813  0.00  0.00           C
ATOM   2817  CB  GLU X 357      75.105  34.980  50.935  0.00  0.00           C
ATOM   2818  CG  GLU X 357      76.150  35.976  50.339  0.00  0.00           C
ATOM   2819  CD  GLU X 357      75.618  37.073  49.403  0.00  0.00           C
ATOM   2820  OE1 GLU X 357      76.488  37.811  48.819  0.00  0.00           O
ATOM   2821  OE2 GLU X 357      74.384  37.236  49.164  0.00  0.00           O
ATOM   2822  C   GLU X 357      75.538  33.224  49.091  0.00  0.00           C
ATOM   2823  O   GLU X 357      76.036  33.585  48.023  0.00  0.00           O
ATOM   2824  N   MET X 358      75.887  32.053  49.629  0.00  0.00           N
ATOM   2825  CA  MET X 358      76.705  31.064  48.928  0.00  0.00           C
ATOM   2826  CB  MET X 358      77.069  30.008  49.956  0.00  0.00           C
ATOM   2827  CG  MET X 358      78.178  29.113  49.466  0.00  0.00           C
ATOM   2828  SD  MET X 358      78.740  27.921  50.697  0.00  0.00           S
ATOM   2829  CE  MET X 358      79.393  28.972  51.974  0.00  0.00           C
ATOM   2830  C   MET X 358      76.251  30.639  47.540  0.00  0.00           C
ATOM   2831  O   MET X 358      77.068  30.636  46.627  0.00  0.00           O
ATOM   2832  N   LEU X 359      74.950  30.395  47.390  0.00  0.00           N
ATOM   2833  CA  LEU X 359      74.296  30.047  46.165  0.00  0.00           C
ATOM   2834  CB  LEU X 359      72.939  29.438  46.443  0.00  0.00           C
ATOM   2835  CG  LEU X 359      72.937  28.022  47.126  0.00  0.00           C
ATOM   2836  CD1 LEU X 359      71.592  27.343  47.413  0.00  0.00           C
ATOM   2837  CD2 LEU X 359      73.709  27.041  46.296  0.00  0.00           C
ATOM   2838  C   LEU X 359      74.209  31.279  45.208  0.00  0.00           C
ATOM   2839  O   LEU X 359      74.117  31.211  44.002  0.00  0.00           O
ATOM   2840  N   ARG X 360      74.199  32.517  45.795  0.00  0.00           N
ATOM   2841  CA  ARG X 360      74.194  33.752  45.007  0.00  0.00           C
ATOM   2842  CB  ARG X 360      73.847  34.922  45.986  0.00  0.00           C
ATOM   2843  CG  ARG X 360      73.396  36.303  45.318  0.00  0.00           C
ATOM   2844  CD  ARG X 360      73.421  37.378  46.327  0.00  0.00           C
ATOM   2845  NE  ARG X 360      72.908  38.695  45.966  0.00  0.00           N
ATOM   2846  CZ  ARG X 360      72.894  39.744  46.790  0.00  0.00           C
ATOM   2847  NH1 ARG X 360      73.218  39.630  48.077  0.00  0.00           N
ATOM   2848  NH2 ARG X 360      72.648  40.987  46.343  0.00  0.00           N
ATOM   2849  C   ARG X 360      75.435  33.972  44.235  0.00  0.00           C
ATOM   2850  O   ARG X 360      75.355  34.462  43.100  0.00  0.00           O
ATOM   2851  N   GLY X 361      76.542  33.455  44.768  0.00  0.00           N
ATOM   2852  CA  GLY X 361      77.826  33.362  44.096  0.00  0.00           C
ATOM   2853  C   GLY X 361      77.887  32.258  42.963  0.00  0.00           C
ATOM   2854  O   GLY X 361      78.302  32.552  41.871  0.00  0.00           O
ATOM   2855  N   LEU X 362      77.411  31.116  43.351  0.00  0.00           N
ATOM   2856  CA  LEU X 362      77.410  29.939  42.531  0.00  0.00           C
ATOM   2857  CB  LEU X 362      76.981  28.738  43.405  0.00  0.00           C
ATOM   2858  CG  LEU X 362      77.550  27.412  42.779  0.00  0.00           C
ATOM   2859  CD1 LEU X 362      78.792  27.005  43.489  0.00  0.00           C
ATOM   2860  CD2 LEU X 362      76.483  26.405  43.188  0.00  0.00           C
ATOM   2861  C   LEU X 362      76.621  29.982  41.260  0.00  0.00           C
ATOM   2862  O   LEU X 362      77.060  29.602  40.180  0.00  0.00           O
ATOM   2863  N   ALA X 363      75.355  30.501  41.372  0.00  0.00           N
ATOM   2864  CA  ALA X 363      74.479  30.699  40.258  0.00  0.00           C
ATOM   2865  CB  ALA X 363      73.088  30.985  40.991  0.00  0.00           C
ATOM   2866  C   ALA X 363      74.938  31.798  39.305  0.00  0.00           C
ATOM   2867  O   ALA X 363      74.973  31.579  38.099  0.00  0.00           O
ATOM   2868  N   GLU X 364      75.565  32.891  39.867  0.00  0.00           N
ATOM   2869  CA  GLU X 364      76.171  33.890  39.016  0.00  0.00           C
ATOM   2870  CB  GLU X 364      76.450  35.187  39.689  0.00  0.00           C
ATOM   2871  CG  GLU X 364      77.002  36.289  38.714  0.00  0.00           C
ATOM   2872  CD  GLU X 364      77.072  37.641  39.339  0.00  0.00           C
ATOM   2873  OE1 GLU X 364      77.762  37.840  40.369  0.00  0.00           O
ATOM   2874  OE2 GLU X 364      76.423  38.602  38.811  0.00  0.00           O
ATOM   2875  C   GLU X 364      77.496  33.286  38.354  0.00  0.00           C
ATOM   2876  O   GLU X 364      77.771  33.698  37.234  0.00  0.00           O
ATOM   2877  N   LEU X 365      78.232  32.464  39.026  0.00  0.00           N
ATOM   2878  CA  LEU X 365      79.489  31.846  38.426  0.00  0.00           C
ATOM   2879  CB  LEU X 365      80.182  31.022  39.518  0.00  0.00           C
ATOM   2880  CG  LEU X 365      81.493  30.304  39.007  0.00  0.00           C
ATOM   2881  CD1 LEU X 365      82.612  30.391  39.978  0.00  0.00           C
ATOM   2882  CD2 LEU X 365      81.274  28.843  38.622  0.00  0.00           C
ATOM   2883  C   LEU X 365      79.064  30.998  37.216  0.00  0.00           C
ATOM   2884  O   LEU X 365      79.649  31.191  36.164  0.00  0.00           O
ATOM   2885  N   PHE X 366      78.039  30.163  37.389  0.00  0.00           N
ATOM   2886  CA  PHE X 366      77.513  29.321  36.288  0.00  0.00           C
ATOM   2887  CB  PHE X 366      76.673  28.259  36.913  0.00  0.00           C
ATOM   2888  CG  PHE X 366      77.286  26.834  37.212  0.00  0.00           C
ATOM   2889  CD1 PHE X 366      77.098  25.792  36.373  0.00  0.00           C
ATOM   2890  CE1 PHE X 366      77.687  24.565  36.604  0.00  0.00           C
ATOM   2891  CZ  PHE X 366      78.473  24.310  37.734  0.00  0.00           C
ATOM   2892  CE2 PHE X 366      78.604  25.387  38.645  0.00  0.00           C
ATOM   2893  CD2 PHE X 366      77.999  26.603  38.399  0.00  0.00           C
ATOM   2894  C   PHE X 366      76.732  30.132  35.189  0.00  0.00           C
ATOM   2895  O   PHE X 366      76.968  29.826  34.045  0.00  0.00           O
ATOM   2896  N   LEU X 367      76.111  31.276  35.435  0.00  0.00           N
ATOM   2897  CA  LEU X 367      75.370  32.052  34.393  0.00  0.00           C
ATOM   2898  CB  LEU X 367      74.793  33.262  35.148  0.00  0.00           C
ATOM   2899  CG  LEU X 367      73.895  34.210  34.345  0.00  0.00           C
ATOM   2900  CD1 LEU X 367      72.557  33.607  34.009  0.00  0.00           C
ATOM   2901  CD2 LEU X 367      73.703  35.540  34.990  0.00  0.00           C
ATOM   2902  C   LEU X 367      76.346  32.576  33.340  0.00  0.00           C
ATOM   2903  O   LEU X 367      76.070  32.630  32.176  0.00  0.00           O
ATOM   2904  N   ASN X 368      77.450  33.093  33.825  0.00  0.00           N
ATOM   2905  CA  ASN X 368      78.564  33.640  33.087  0.00  0.00           C
ATOM   2906  CB  ASN X 368      79.458  34.458  34.080  0.00  0.00           C
ATOM   2907  CG  ASN X 368      78.774  35.775  34.208  0.00  0.00           C
ATOM   2908  OD1 ASN X 368      79.014  36.658  33.424  0.00  0.00           O
ATOM   2909  ND2 ASN X 368      78.007  35.987  35.252  0.00  0.00           N
ATOM   2910  C   ASN X 368      79.236  32.593  32.299  0.00  0.00           C
ATOM   2911  O   ASN X 368      79.514  32.904  31.146  0.00  0.00           O
ATOM   2912  N   ASP X 369      79.426  31.387  32.808  0.00  0.00           N
ATOM   2913  CA  ASP X 369      80.032  30.343  32.038  0.00  0.00           C
ATOM   2914  CB  ASP X 369      80.428  29.142  32.849  0.00  0.00           C
ATOM   2915  CG  ASP X 369      80.798  27.970  32.031  0.00  0.00           C
ATOM   2916  OD1 ASP X 369      81.898  27.875  31.452  0.00  0.00           O
ATOM   2917  OD2 ASP X 369      79.934  27.064  31.896  0.00  0.00           O
ATOM   2918  C   ASP X 369      79.114  29.960  30.889  0.00  0.00           C
ATOM   2919  O   ASP X 369      79.557  30.009  29.713  0.00  0.00           O
ATOM   2920  N   LEU X 370      77.793  29.733  31.121  0.00  0.00           N
ATOM   2921  CA  LEU X 370      76.746  29.464  30.108  0.00  0.00           C
ATOM   2922  CB  LEU X 370      75.476  29.158  30.926  0.00  0.00           C
ATOM   2923  CG  LEU X 370      75.581  27.781  31.712  0.00  0.00           C
ATOM   2924  CD1 LEU X 370      74.254  27.788  32.568  0.00  0.00           C
ATOM   2925  CD2 LEU X 370      75.563  26.556  30.784  0.00  0.00           C
ATOM   2926  C   LEU X 370      76.443  30.599  29.143  0.00  0.00           C
ATOM   2927  O   LEU X 370      75.978  30.240  28.061  0.00  0.00           O
ATOM   2928  N   SER X 371      76.627  31.814  29.509  0.00  0.00           N
ATOM   2929  CA  SER X 371      76.422  32.950  28.661  0.00  0.00           C
ATOM   2930  CB  SER X 371      76.358  34.273  29.358  0.00  0.00           C
ATOM   2931  OG  SER X 371      75.268  34.386  30.230  0.00  0.00           O
ATOM   2932  C   SER X 371      77.475  33.033  27.580  0.00  0.00           C
ATOM   2933  O   SER X 371      77.224  33.284  26.421  0.00  0.00           O
ATOM   2934  N   GLU X 372      78.756  32.827  28.055  0.00  0.00           N
ATOM   2935  CA  GLU X 372      79.948  32.904  27.252  0.00  0.00           C
ATOM   2936  CB  GLU X 372      81.138  33.044  28.205  0.00  0.00           C
ATOM   2937  CG  GLU X 372      82.551  32.819  27.612  0.00  0.00           C
ATOM   2938  CD  GLU X 372      82.835  33.567  26.207  0.00  0.00           C
ATOM   2939  OE1 GLU X 372      82.153  34.522  25.768  0.00  0.00           O
ATOM   2940  OE2 GLU X 372      83.761  33.099  25.527  0.00  0.00           O
ATOM   2941  C   GLU X 372      80.111  31.718  26.247  0.00  0.00           C
ATOM   2942  O   GLU X 372      80.395  31.930  25.103  0.00  0.00           O
ATOM   2943  N   LYS X 373      79.555  30.538  26.586  0.00  0.00           N
ATOM   2944  CA  LYS X 373      79.577  29.363  25.824  0.00  0.00           C
ATOM   2945  CB  LYS X 373      79.239  28.075  26.639  0.00  0.00           C
ATOM   2946  CG  LYS X 373      80.544  27.601  27.285  0.00  0.00           C
ATOM   2947  CD  LYS X 373      80.219  26.342  28.088  0.00  0.00           C
ATOM   2948  CE  LYS X 373      81.508  25.812  28.682  0.00  0.00           C
ATOM   2949  NZ  LYS X 373      81.444  25.391  30.105  0.00  0.00           N
ATOM   2950  C   LYS X 373      78.614  29.445  24.586  0.00  0.00           C
ATOM   2951  O   LYS X 373      78.756  28.526  23.710  0.00  0.00           O
ATOM   2952  N   THR X 374      77.779  30.416  24.428  0.00  0.00           N
ATOM   2953  CA  THR X 374      76.965  30.413  23.218  0.00  0.00           C
ATOM   2954  CB  THR X 374      75.946  31.589  23.276  0.00  0.00           C
ATOM   2955  CG2 THR X 374      74.799  31.288  24.297  0.00  0.00           C
ATOM   2956  OG1 THR X 374      76.656  32.786  23.660  0.00  0.00           O
ATOM   2957  C   THR X 374      77.807  30.481  21.900  0.00  0.00           C
ATOM   2958  O   THR X 374      77.262  30.082  20.872  0.00  0.00           O
ATOM   2959  N   GLY X 375      79.067  30.982  21.868  0.00  0.00           N
ATOM   2960  CA  GLY X 375      79.930  31.041  20.671  0.00  0.00           C
ATOM   2961  C   GLY X 375      80.857  29.795  20.447  0.00  0.00           C
ATOM   2962  O   GLY X 375      81.927  29.903  19.877  0.00  0.00           O
ATOM   2963  N   SER X 376      80.595  28.690  21.159  0.00  0.00           N
ATOM   2964  CA  SER X 376      81.381  27.413  21.324  0.00  0.00           C
ATOM   2965  CB  SER X 376      82.441  27.565  22.375  0.00  0.00           C
ATOM   2966  OG  SER X 376      81.927  27.798  23.709  0.00  0.00           O
ATOM   2967  C   SER X 376      80.445  26.122  21.448  0.00  0.00           C
ATOM   2968  O   SER X 376      80.902  25.057  20.970  0.00  0.00           O
ATOM   2969  N   HIE X 377      79.261  26.236  21.924  0.00  0.00           N
ATOM   2970  CA  HIE X 377      78.332  25.125  22.210  0.00  0.00           C
ATOM   2971  CB  HIE X 377      78.464  24.637  23.719  0.00  0.00           C
ATOM   2972  CG  HIE X 377      79.806  24.464  24.260  0.00  0.00           C
ATOM   2973  ND1 HIE X 377      80.740  25.444  24.479  0.00  0.00           N
ATOM   2974  CE1 HIE X 377      81.671  24.880  25.139  0.00  0.00           C
ATOM   2975  NE2 HIE X 377      81.407  23.597  25.434  0.00  0.00           N
ATOM   2976  CD2 HIE X 377      80.182  23.357  24.941  0.00  0.00           C
ATOM   2977  C   HIE X 377      76.947  25.457  21.672  0.00  0.00           C
ATOM   2978  O   HIE X 377      76.699  26.479  21.056  0.00  0.00           O
ATOM   2979  N   ASP X 378      75.904  24.616  21.784  0.00  0.00           N
ATOM   2980  CA  ASP X 378      74.556  24.719  21.372  0.00  0.00           C
ATOM   2981  CB  ASP X 378      74.023  23.260  21.635  0.00  0.00           C
ATOM   2982  CG  ASP X 378      72.570  22.822  21.329  0.00  0.00           C
ATOM   2983  OD1 ASP X 378      72.207  21.656  21.700  0.00  0.00           O
ATOM   2984  OD2 ASP X 378      71.819  23.583  20.638  0.00  0.00           O
ATOM   2985  C   ASP X 378      73.744  25.789  22.081  0.00  0.00           C
ATOM   2986  O   ASP X 378      73.392  25.642  23.265  0.00  0.00           O
ATOM   2987  N   ILE X 379      73.392  26.918  21.385  0.00  0.00           N
ATOM   2988  CA  ILE X 379      72.776  28.097  21.905  0.00  0.00           C
ATOM   2989  CB  ILE X 379      72.693  29.201  20.830  0.00  0.00           C
ATOM   2990  CG2 ILE X 379      71.742  30.377  21.264  0.00  0.00           C
ATOM   2991  CG1 ILE X 379      74.104  29.733  20.485  0.00  0.00           C
ATOM   2992  CD1 ILE X 379      74.160  30.144  19.015  0.00  0.00           C
ATOM   2993  C   ILE X 379      71.421  27.870  22.606  0.00  0.00           C
ATOM   2994  O   ILE X 379      71.222  28.374  23.723  0.00  0.00           O
ATOM   2995  N   VAL X 380      70.510  27.146  21.965  0.00  0.00           N
ATOM   2996  CA  VAL X 380      69.141  27.037  22.448  0.00  0.00           C
ATOM   2997  CB  VAL X 380      68.133  26.640  21.354  0.00  0.00           C
ATOM   2998  CG1 VAL X 380      66.666  26.643  21.777  0.00  0.00           C
ATOM   2999  CG2 VAL X 380      68.388  27.689  20.245  0.00  0.00           C
ATOM   3000  C   VAL X 380      69.051  26.121  23.660  0.00  0.00           C
ATOM   3001  O   VAL X 380      68.280  26.368  24.624  0.00  0.00           O
ATOM   3002  N   ARG X 381      69.840  25.060  23.659  0.00  0.00           N
ATOM   3003  CA  ARG X 381      69.830  24.110  24.792  0.00  0.00           C
ATOM   3004  CB  ARG X 381      70.690  22.908  24.415  0.00  0.00           C
ATOM   3005  CG  ARG X 381      70.749  21.877  25.528  0.00  0.00           C
ATOM   3006  CD  ARG X 381      70.955  20.419  25.072  0.00  0.00           C
ATOM   3007  NE  ARG X 381      72.295  20.240  24.441  0.00  0.00           N
ATOM   3008  CZ  ARG X 381      73.342  19.618  24.910  0.00  0.00           C
ATOM   3009  NH1 ARG X 381      73.324  18.891  25.926  0.00  0.00           N
ATOM   3010  NH2 ARG X 381      74.480  19.605  24.233  0.00  0.00           N
ATOM   3011  C   ARG X 381      70.386  24.906  25.974  0.00  0.00           C
ATOM   3012  O   ARG X 381      69.755  25.042  27.055  0.00  0.00           O
ATOM   3013  N   LEU X 382      71.555  25.570  25.716  0.00  0.00           N
ATOM   3014  CA  LEU X 382      72.163  26.521  26.646  0.00  0.00           C
ATOM   3015  CB  LEU X 382      73.362  27.201  26.087  0.00  0.00           C
ATOM   3016  CG  LEU X 382      74.704  26.365  26.052  0.00  0.00           C
ATOM   3017  CD1 LEU X 382      75.694  27.239  25.190  0.00  0.00           C
ATOM   3018  CD2 LEU X 382      75.144  26.305  27.418  0.00  0.00           C
ATOM   3019  C   LEU X 382      71.227  27.649  27.139  0.00  0.00           C
ATOM   3020  O   LEU X 382      71.183  27.897  28.363  0.00  0.00           O
ATOM   3021  N   HIE X 383      70.381  28.227  26.360  0.00  0.00           N
ATOM   3022  CA  HIE X 383      69.359  29.292  26.761  0.00  0.00           C
ATOM   3023  CB  HIE X 383      68.451  29.852  25.615  0.00  0.00           C
ATOM   3024  CG  HIE X 383      69.034  30.811  24.683  0.00  0.00           C
ATOM   3025  ND1 HIE X 383      68.295  31.467  23.671  0.00  0.00           N
ATOM   3026  CE1 HIE X 383      69.113  32.367  23.153  0.00  0.00           C
ATOM   3027  NE2 HIE X 383      70.365  32.212  23.572  0.00  0.00           N
ATOM   3028  CD2 HIE X 383      70.363  31.262  24.590  0.00  0.00           C
ATOM   3029  C   HIE X 383      68.489  28.849  27.917  0.00  0.00           C
ATOM   3030  O   HIE X 383      68.210  29.611  28.859  0.00  0.00           O
ATOM   3031  N   ARG X 384      67.860  27.670  27.716  0.00  0.00           N
ATOM   3032  CA  ARG X 384      67.020  27.072  28.776  0.00  0.00           C
ATOM   3033  CB  ARG X 384      66.492  25.697  28.350  0.00  0.00           C
ATOM   3034  CG  ARG X 384      65.499  24.955  29.281  0.00  0.00           C
ATOM   3035  CD  ARG X 384      65.926  24.310  30.665  0.00  0.00           C
ATOM   3036  NE  ARG X 384      66.685  23.102  30.442  0.00  0.00           N
ATOM   3037  CZ  ARG X 384      66.942  22.244  31.422  0.00  0.00           C
ATOM   3038  NH1 ARG X 384      66.558  22.410  32.677  0.00  0.00           N
ATOM   3039  NH2 ARG X 384      67.699  21.238  31.088  0.00  0.00           N
ATOM   3040  C   ARG X 384      67.730  27.033  30.121  0.00  0.00           C
ATOM   3041  O   ARG X 384      67.185  27.592  31.009  0.00  0.00           O
ATOM   3042  N   LEU X 385      68.972  26.533  30.169  0.00  0.00           N
ATOM   3043  CA  LEU X 385      69.781  26.461  31.340  0.00  0.00           C
ATOM   3044  CB  LEU X 385      71.143  25.747  31.056  0.00  0.00           C
ATOM   3045  CG  LEU X 385      71.015  24.321  30.543  0.00  0.00           C
ATOM   3046  CD1 LEU X 385      72.350  23.625  30.600  0.00  0.00           C
ATOM   3047  CD2 LEU X 385      70.079  23.451  31.464  0.00  0.00           C
ATOM   3048  C   LEU X 385      70.110  27.863  31.938  0.00  0.00           C
ATOM   3049  O   LEU X 385      70.073  28.013  33.150  0.00  0.00           O
ATOM   3050  N   ILE X 386      70.411  28.851  31.047  0.00  0.00           N
ATOM   3051  CA  ILE X 386      70.617  30.265  31.390  0.00  0.00           C
ATOM   3052  CB  ILE X 386      70.967  31.121  30.157  0.00  0.00           C
ATOM   3053  CG2 ILE X 386      70.939  32.674  30.477  0.00  0.00           C
ATOM   3054  CG1 ILE X 386      72.365  30.753  29.564  0.00  0.00           C
ATOM   3055  CD1 ILE X 386      72.722  31.489  28.276  0.00  0.00           C
ATOM   3056  C   ILE X 386      69.403  30.905  32.116  0.00  0.00           C
ATOM   3057  O   ILE X 386      69.530  31.501  33.161  0.00  0.00           O
ATOM   3058  N   LEU X 387      68.195  30.702  31.636  0.00  0.00           N
ATOM   3059  CA  LEU X 387      66.912  31.179  32.166  0.00  0.00           C
ATOM   3060  CB  LEU X 387      65.780  30.959  31.172  0.00  0.00           C
ATOM   3061  CG  LEU X 387      65.766  32.067  30.087  0.00  0.00           C
ATOM   3062  CD1 LEU X 387      64.798  31.725  29.013  0.00  0.00           C
ATOM   3063  CD2 LEU X 387      65.359  33.498  30.695  0.00  0.00           C
ATOM   3064  C   LEU X 387      66.604  30.658  33.537  0.00  0.00           C
ATOM   3065  O   LEU X 387      66.590  31.439  34.504  0.00  0.00           O
ATOM   3066  N   GLN X 388      66.637  29.386  33.647  0.00  0.00           N
ATOM   3067  CA  GLN X 388      66.407  28.612  34.878  0.00  0.00           C
ATOM   3068  CB  GLN X 388      66.289  27.127  34.457  0.00  0.00           C
ATOM   3069  CG  GLN X 388      64.977  27.023  33.620  0.00  0.00           C
ATOM   3070  CD  GLN X 388      64.392  25.587  33.434  0.00  0.00           C
ATOM   3071  OE1 GLN X 388      64.990  24.534  33.788  0.00  0.00           O
ATOM   3072  NE2 GLN X 388      63.298  25.462  32.809  0.00  0.00           N
ATOM   3073  C   GLN X 388      67.513  28.943  35.947  0.00  0.00           C
ATOM   3074  O   GLN X 388      67.139  29.057  37.138  0.00  0.00           O
ATOM   3075  N   MET X 389      68.807  29.041  35.559  0.00  0.00           N
ATOM   3076  CA  MET X 389      69.930  29.587  36.385  0.00  0.00           C
ATOM   3077  CB  MET X 389      71.249  29.183  35.666  0.00  0.00           C
ATOM   3078  CG  MET X 389      72.506  29.369  36.608  0.00  0.00           C
ATOM   3079  SD  MET X 389      72.753  28.041  37.833  0.00  0.00           S
ATOM   3080  CE  MET X 389      73.053  26.563  36.896  0.00  0.00           C
ATOM   3081  C   MET X 389      69.811  31.099  36.741  0.00  0.00           C
ATOM   3082  O   MET X 389      70.112  31.418  37.895  0.00  0.00           O
ATOM   3083  N   ASN X 390      69.251  31.969  35.893  0.00  0.00           N
ATOM   3084  CA  ASN X 390      69.056  33.384  36.269  0.00  0.00           C
ATOM   3085  CB  ASN X 390      68.751  34.191  35.038  0.00  0.00           C
ATOM   3086  CG  ASN X 390      68.723  35.661  35.197  0.00  0.00           C
ATOM   3087  OD1 ASN X 390      69.445  36.160  36.032  0.00  0.00           O
ATOM   3088  ND2 ASN X 390      67.980  36.502  34.503  0.00  0.00           N
ATOM   3089  C   ASN X 390      67.927  33.499  37.288  0.00  0.00           C
ATOM   3090  O   ASN X 390      67.957  34.372  38.137  0.00  0.00           O
ATOM   3091  N   ARG X 391      66.937  32.629  37.163  0.00  0.00           N
ATOM   3092  CA  ARG X 391      65.829  32.521  38.118  0.00  0.00           C
ATOM   3093  CB  ARG X 391      64.696  31.630  37.579  0.00  0.00           C
ATOM   3094  CG  ARG X 391      63.836  32.252  36.442  0.00  0.00           C
ATOM   3095  CD  ARG X 391      63.101  31.138  35.679  0.00  0.00           C
ATOM   3096  NE  ARG X 391      62.685  31.576  34.214  0.00  0.00           N
ATOM   3097  CZ  ARG X 391      62.329  30.670  33.310  0.00  0.00           C
ATOM   3098  NH1 ARG X 391      61.992  31.100  32.146  0.00  0.00           N
ATOM   3099  NH2 ARG X 391      62.277  29.429  33.475  0.00  0.00           N
ATOM   3100  C   ARG X 391      66.305  31.889  39.470  0.00  0.00           C
ATOM   3101  O   ARG X 391      65.746  32.210  40.510  0.00  0.00           O
ATOM   3102  N   ALA X 392      67.365  31.021  39.433  0.00  0.00           N
ATOM   3103  CA  ALA X 392      67.892  30.520  40.729  0.00  0.00           C
ATOM   3104  CB  ALA X 392      68.762  29.367  40.471  0.00  0.00           C
ATOM   3105  C   ALA X 392      68.635  31.709  41.430  0.00  0.00           C
ATOM   3106  O   ALA X 392      68.443  32.018  42.568  0.00  0.00           O
ATOM   3107  N   LEU X 393      69.369  32.473  40.657  0.00  0.00           N
ATOM   3108  CA  LEU X 393      70.192  33.629  41.069  0.00  0.00           C
ATOM   3109  CB  LEU X 393      71.040  34.218  39.956  0.00  0.00           C
ATOM   3110  CG  LEU X 393      71.728  35.586  40.288  0.00  0.00           C
ATOM   3111  CD1 LEU X 393      72.815  35.405  41.415  0.00  0.00           C
ATOM   3112  CD2 LEU X 393      72.470  36.184  39.116  0.00  0.00           C
ATOM   3113  C   LEU X 393      69.238  34.660  41.651  0.00  0.00           C
ATOM   3114  O   LEU X 393      69.567  35.203  42.691  0.00  0.00           O
ATOM   3115  N   GLY X 394      68.031  34.861  41.125  0.00  0.00           N
ATOM   3116  CA  GLY X 394      67.169  35.810  41.703  0.00  0.00           C
ATOM   3117  C   GLY X 394      66.508  35.378  43.030  0.00  0.00           C
ATOM   3118  O   GLY X 394      66.444  36.243  43.882  0.00  0.00           O
ATOM   3119  N   MET X 395      66.154  34.043  43.192  0.00  0.00           N
ATOM   3120  CA  MET X 395      65.764  33.413  44.564  0.00  0.00           C
ATOM   3121  CB  MET X 395      65.553  31.926  44.352  0.00  0.00           C
ATOM   3122  CG  MET X 395      65.166  31.162  45.610  0.00  0.00           C
ATOM   3123  SD  MET X 395      64.253  29.556  45.421  0.00  0.00           S
ATOM   3124  CE  MET X 395      65.652  28.625  44.690  0.00  0.00           C
ATOM   3125  C   MET X 395      66.851  33.685  45.558  0.00  0.00           C
ATOM   3126  O   MET X 395      66.508  34.244  46.632  0.00  0.00           O
ATOM   3127  N   PHE X 396      68.096  33.262  45.239  0.00  0.00           N
ATOM   3128  CA  PHE X 396      69.255  33.496  46.118  0.00  0.00           C
ATOM   3129  CB  PHE X 396      70.511  32.919  45.674  0.00  0.00           C
ATOM   3130  CG  PHE X 396      70.301  31.476  45.290  0.00  0.00           C
ATOM   3131  CD1 PHE X 396      69.401  30.612  45.990  0.00  0.00           C
ATOM   3132  CE1 PHE X 396      69.125  29.339  45.512  0.00  0.00           C
ATOM   3133  CZ  PHE X 396      69.617  28.935  44.216  0.00  0.00           C
ATOM   3134  CE2 PHE X 396      70.572  29.751  43.552  0.00  0.00           C
ATOM   3135  CD2 PHE X 396      70.782  31.045  44.068  0.00  0.00           C
ATOM   3136  C   PHE X 396      69.389  34.939  46.575  0.00  0.00           C
ATOM   3137  O   PHE X 396      69.439  35.161  47.784  0.00  0.00           O
ATOM   3138  N   GLU X 397      69.542  35.918  45.702  0.00  0.00           N
ATOM   3139  CA  GLU X 397      69.623  37.302  46.046  0.00  0.00           C
ATOM   3140  CB  GLU X 397      69.423  38.070  44.738  0.00  0.00           C
ATOM   3141  CG  GLU X 397      69.370  39.638  44.789  0.00  0.00           C
ATOM   3142  CD  GLU X 397      69.350  40.382  43.433  0.00  0.00           C
ATOM   3143  OE1 GLU X 397      68.877  41.535  43.460  0.00  0.00           O
ATOM   3144  OE2 GLU X 397      69.995  39.958  42.465  0.00  0.00           O
ATOM   3145  C   GLU X 397      68.461  37.749  46.943  0.00  0.00           C
ATOM   3146  O   GLU X 397      68.726  38.581  47.799  0.00  0.00           O
ATOM   3147  N   ALA X 398      67.169  37.381  46.672  0.00  0.00           N
ATOM   3148  CA  ALA X 398      66.023  37.833  47.457  0.00  0.00           C
ATOM   3149  CB  ALA X 398      64.702  37.573  46.686  0.00  0.00           C
ATOM   3150  C   ALA X 398      65.877  37.186  48.861  0.00  0.00           C
ATOM   3151  O   ALA X 398      65.596  37.940  49.736  0.00  0.00           O
ATOM   3152  N   GLN X 399      66.203  35.956  48.979  0.00  0.00           N
ATOM   3153  CA  GLN X 399      66.301  35.279  50.234  0.00  0.00           C
ATOM   3154  CB  GLN X 399      66.367  33.753  49.906  0.00  0.00           C
ATOM   3155  CG  GLN X 399      64.991  33.197  49.603  0.00  0.00           C
ATOM   3156  CD  GLN X 399      65.081  31.794  49.003  0.00  0.00           C
ATOM   3157  OE1 GLN X 399      66.100  31.072  49.020  0.00  0.00           O
ATOM   3158  NE2 GLN X 399      63.890  31.291  48.622  0.00  0.00           N
ATOM   3159  C   GLN X 399      67.553  35.816  51.001  0.00  0.00           C
ATOM   3160  O   GLN X 399      67.368  36.348  52.108  0.00  0.00           O
ATOM   3161  N   SER X 400      68.724  35.912  50.437  0.00  0.00           N
ATOM   3162  CA  SER X 400      69.952  36.537  51.009  0.00  0.00           C
ATOM   3163  CB  SER X 400      71.031  36.759  49.947  0.00  0.00           C
ATOM   3164  OG  SER X 400      72.101  37.452  50.569  0.00  0.00           O
ATOM   3165  C   SER X 400      69.665  37.843  51.793  0.00  0.00           C
ATOM   3166  O   SER X 400      69.708  37.885  53.018  0.00  0.00           O
ATOM   3167  N   LYS X 401      69.143  38.940  51.085  0.00  0.00           N
ATOM   3168  CA  LYS X 401      68.935  40.293  51.643  0.00  0.00           C
ATOM   3169  CB  LYS X 401      68.636  41.379  50.611  0.00  0.00           C
ATOM   3170  CG  LYS X 401      67.443  41.216  49.693  0.00  0.00           C
ATOM   3171  CD  LYS X 401      67.463  42.207  48.528  0.00  0.00           C
ATOM   3172  CE  LYS X 401      68.709  42.086  47.644  0.00  0.00           C
ATOM   3173  NZ  LYS X 401      68.319  42.683  46.281  0.00  0.00           N
ATOM   3174  C   LYS X 401      68.037  40.303  52.844  0.00  0.00           C
ATOM   3175  O   LYS X 401      68.159  41.103  53.768  0.00  0.00           O
ATOM   3176  N   LEU X 402      66.946  39.550  52.629  0.00  0.00           N
ATOM   3177  CA  LEU X 402      65.939  39.421  53.637  0.00  0.00           C
ATOM   3178  CB  LEU X 402      64.790  38.567  53.079  0.00  0.00           C
ATOM   3179  CG  LEU X 402      63.523  38.184  53.969  0.00  0.00           C
ATOM   3180  CD1 LEU X 402      63.814  37.022  54.943  0.00  0.00           C
ATOM   3181  CD2 LEU X 402      62.930  39.277  54.882  0.00  0.00           C
ATOM   3182  C   LEU X 402      66.484  38.924  55.010  0.00  0.00           C
ATOM   3183  O   LEU X 402      66.441  39.555  56.085  0.00  0.00           O
ATOM   3184  N   TRP X 403      67.188  37.789  54.971  0.00  0.00           N
ATOM   3185  CA  TRP X 403      67.824  37.111  56.041  0.00  0.00           C
ATOM   3186  CB  TRP X 403      68.411  35.820  55.571  0.00  0.00           C
ATOM   3187  CG  TRP X 403      67.488  34.695  55.219  0.00  0.00           C
ATOM   3188  CD1 TRP X 403      67.657  33.888  54.217  0.00  0.00           C
ATOM   3189  NE1 TRP X 403      66.475  33.199  53.952  0.00  0.00           N
ATOM   3190  CE2 TRP X 403      65.631  33.307  54.964  0.00  0.00           C
ATOM   3191  CZ2 TRP X 403      64.332  32.788  55.266  0.00  0.00           C
ATOM   3192  CH2 TRP X 403      63.718  33.052  56.451  0.00  0.00           C
ATOM   3193  CZ3 TRP X 403      64.337  33.943  57.332  0.00  0.00           C
ATOM   3194  CE3 TRP X 403      65.591  34.538  57.069  0.00  0.00           C
ATOM   3195  CD2 TRP X 403      66.293  34.195  55.869  0.00  0.00           C
ATOM   3196  C   TRP X 403      68.942  37.882  56.745  0.00  0.00           C
ATOM   3197  O   TRP X 403      69.212  37.736  57.957  0.00  0.00           O
ATOM   3198  N   ARG X 404      69.663  38.710  55.915  0.00  0.00           N
ATOM   3199  CA  ARG X 404      70.621  39.761  56.354  0.00  0.00           C
ATOM   3200  CB  ARG X 404      71.509  40.400  55.193  0.00  0.00           C
ATOM   3201  CG  ARG X 404      72.850  41.010  55.595  0.00  0.00           C
ATOM   3202  CD  ARG X 404      73.961  40.004  55.973  0.00  0.00           C
ATOM   3203  NE  ARG X 404      74.208  38.977  54.893  0.00  0.00           N
ATOM   3204  CZ  ARG X 404      75.179  38.091  55.051  0.00  0.00           C
ATOM   3205  NH1 ARG X 404      75.977  38.041  56.023  0.00  0.00           N
ATOM   3206  NH2 ARG X 404      75.175  37.094  54.224  0.00  0.00           N
ATOM   3207  C   ARG X 404      69.895  40.839  57.164  0.00  0.00           C
ATOM   3208  O   ARG X 404      70.301  41.053  58.323  0.00  0.00           O
ATOM   3209  N   LEU X 405      68.772  41.478  56.604  0.00  0.00           N
ATOM   3210  CA  LEU X 405      67.971  42.488  57.269  0.00  0.00           C
ATOM   3211  CB  LEU X 405      67.091  43.160  56.225  0.00  0.00           C
ATOM   3212  CG  LEU X 405      66.185  44.350  56.772  0.00  0.00           C
ATOM   3213  CD1 LEU X 405      66.929  45.686  57.207  0.00  0.00           C
ATOM   3214  CD2 LEU X 405      65.032  44.877  55.840  0.00  0.00           C
ATOM   3215  C   LEU X 405      67.307  41.786  58.533  0.00  0.00           C
ATOM   3216  O   LEU X 405      67.100  42.372  59.574  0.00  0.00           O
ATOM   3217  N   ALA X 406      66.937  40.498  58.451  0.00  0.00           N
ATOM   3218  CA  ALA X 406      66.296  39.805  59.523  0.00  0.00           C
ATOM   3219  CB  ALA X 406      65.734  38.483  59.005  0.00  0.00           C
ATOM   3220  C   ALA X 406      67.307  39.547  60.742  0.00  0.00           C
ATOM   3221  O   ALA X 406      66.896  39.575  61.911  0.00  0.00           O
ATOM   3222  N   SER X 407      68.590  39.462  60.559  0.00  0.00           N
ATOM   3223  CA  SER X 407      69.686  39.411  61.559  0.00  0.00           C
ATOM   3224  CB  SER X 407      71.061  39.067  60.881  0.00  0.00           C
ATOM   3225  OG  SER X 407      70.808  37.869  60.160  0.00  0.00           O
ATOM   3226  C   SER X 407      69.850  40.776  62.285  0.00  0.00           C
ATOM   3227  O   SER X 407      70.486  40.842  63.322  0.00  0.00           O
ATOM   3228  N   LEU X 408      69.251  41.854  61.785  0.00  0.00           N
ATOM   3229  CA  LEU X 408      69.431  43.232  62.336  0.00  0.00           C
ATOM   3230  CB  LEU X 408      69.492  44.194  61.098  0.00  0.00           C
ATOM   3231  CG  LEU X 408      69.896  45.615  61.372  0.00  0.00           C
ATOM   3232  CD1 LEU X 408      71.377  45.735  61.385  0.00  0.00           C
ATOM   3233  CD2 LEU X 408      69.417  46.502  60.257  0.00  0.00           C
ATOM   3234  C   LEU X 408      68.285  43.658  63.302  0.00  0.00           C
ATOM   3235  O   LEU X 408      67.126  43.439  63.034  0.00  0.00           O
ATOM   3236  N   ALA X 409      68.610  44.367  64.350  0.00  0.00           N
ATOM   3237  CA  ALA X 409      67.640  44.879  65.305  0.00  0.00           C
ATOM   3238  CB  ALA X 409      68.339  45.065  66.620  0.00  0.00           C
ATOM   3239  C   ALA X 409      66.900  46.165  64.936  0.00  0.00           C
ATOM   3240  O   ALA X 409      65.679  46.304  65.032  0.00  0.00           O
ATOM   3241  N   GLN X 410      67.653  47.101  64.406  0.00  0.00           N
ATOM   3242  CA  GLN X 410      67.194  48.503  64.235  0.00  0.00           C
ATOM   3243  CB  GLN X 410      67.429  49.223  65.580  0.00  0.00           C
ATOM   3244  CG  GLN X 410      68.908  49.202  66.030  0.00  0.00           C
ATOM   3245  CD  GLN X 410      69.656  50.536  65.917  0.00  0.00           C
ATOM   3246  OE1 GLN X 410      69.118  51.631  65.779  0.00  0.00           O
ATOM   3247  NE2 GLN X 410      71.013  50.484  66.047  0.00  0.00           N
ATOM   3248  C   GLN X 410      68.003  49.204  63.175  0.00  0.00           C
ATOM   3249  O   GLN X 410      69.017  48.738  62.775  0.00  0.00           O
ATOM   3250  N   SER X 411      67.526  50.317  62.715  0.00  0.00           N
ATOM   3251  CA  SER X 411      68.176  51.160  61.712  0.00  0.00           C
ATOM   3252  CB  SER X 411      68.145  50.564  60.299  0.00  0.00           C
ATOM   3253  OG  SER X 411      68.995  51.234  59.361  0.00  0.00           O
ATOM   3254  C   SER X 411      67.420  52.507  61.674  0.00  0.00           C
ATOM   3255  O   SER X 411      66.202  52.540  61.855  0.00  0.00           O
ATOM   3256  N   SER X 412      68.083  53.617  61.395  0.00  0.00           N
ATOM   3257  CA  SER X 412      67.626  55.002  61.387  0.00  0.00           C
ATOM   3258  CB  SER X 412      66.669  55.172  60.220  0.00  0.00           C
ATOM   3259  OG  SER X 412      67.285  54.810  58.988  0.00  0.00           O
ATOM   3260  C   SER X 412      67.025  55.522  62.690  0.00  0.00           C
ATOM   3261  O   SER X 412      66.360  56.552  62.735  0.00  0.00           O
ATOM   3262  N   GLY X 413      67.184  54.749  63.781  0.00  0.00           N
ATOM   3263  CA  GLY X 413      66.627  54.930  65.130  0.00  0.00           C
ATOM   3264  C   GLY X 413      65.261  54.312  65.541  0.00  0.00           C
ATOM   3265  O   GLY X 413      64.577  54.825  66.447  0.00  0.00           O
ATOM   3266  N   ALA X 414      64.838  53.306  64.765  0.00  0.00           N
ATOM   3267  CA  ALA X 414      63.556  52.731  65.069  0.00  0.00           C
ATOM   3268  CB  ALA X 414      62.411  53.394  64.303  0.00  0.00           C
ATOM   3269  C   ALA X 414      63.679  51.185  64.705  0.00  0.00           C
ATOM   3270  O   ALA X 414      64.683  50.862  64.016  0.00  0.00           O
ATOM   3271  N   PRO X 415      62.827  50.274  65.172  0.00  0.00           N
ATOM   3272  CD  PRO X 415      61.761  50.302  66.138  0.00  0.00           C
ATOM   3273  CG  PRO X 415      61.430  48.921  66.634  0.00  0.00           C
ATOM   3274  CB  PRO X 415      62.574  48.011  66.088  0.00  0.00           C
ATOM   3275  CA  PRO X 415      63.128  48.806  65.008  0.00  0.00           C
ATOM   3276  C   PRO X 415      62.739  48.294  63.564  0.00  0.00           C
ATOM   3277  O   PRO X 415      61.722  48.753  63.016  0.00  0.00           O
ATOM   3278  N   VAL X 416      63.442  47.226  63.154  0.00  0.00           N
ATOM   3279  CA  VAL X 416      62.970  46.295  62.118  0.00  0.00           C
ATOM   3280  CB  VAL X 416      64.146  45.436  61.524  0.00  0.00           C
ATOM   3281  CG1 VAL X 416      63.526  44.697  60.360  0.00  0.00           C
ATOM   3282  CG2 VAL X 416      65.180  46.442  60.901  0.00  0.00           C
ATOM   3283  C   VAL X 416      61.895  45.376  62.720  0.00  0.00           C
ATOM   3284  O   VAL X 416      62.216  44.806  63.759  0.00  0.00           O
ATOM   3285  N   THR X 417      60.683  45.394  62.159  0.00  0.00           N
ATOM   3286  CA  THR X 417      59.520  44.499  62.527  0.00  0.00           C
ATOM   3287  CB  THR X 417      58.190  45.288  62.525  0.00  0.00           C
ATOM   3288  CG2 THR X 417      57.581  45.390  61.107  0.00  0.00           C
ATOM   3289  OG1 THR X 417      57.180  44.540  63.283  0.00  0.00           O
ATOM   3290  C   THR X 417      59.594  43.288  61.647  0.00  0.00           C
ATOM   3291  O   THR X 417      60.143  43.350  60.504  0.00  0.00           O
ATOM   3292  N   LYS X 418      59.224  42.088  62.135  0.00  0.00           N
ATOM   3293  CA  LYS X 418      59.268  40.794  61.436  0.00  0.00           C
ATOM   3294  CB  LYS X 418      60.481  39.966  61.923  0.00  0.00           C
ATOM   3295  CG  LYS X 418      61.897  40.523  61.574  0.00  0.00           C
ATOM   3296  CD  LYS X 418      62.495  41.398  62.655  0.00  0.00           C
ATOM   3297  CE  LYS X 418      63.944  41.826  62.261  0.00  0.00           C
ATOM   3298  NZ  LYS X 418      64.543  42.570  63.358  0.00  0.00           N
ATOM   3299  C   LYS X 418      57.969  40.121  61.657  0.00  0.00           C
ATOM   3300  O   LYS X 418      57.512  39.978  62.787  0.00  0.00           O
ATOM   3301  N   TRP X 419      57.368  39.671  60.549  0.00  0.00           N
ATOM   3302  CA  TRP X 419      56.071  38.898  60.592  0.00  0.00           C
ATOM   3303  CB  TRP X 419      54.906  39.941  60.554  0.00  0.00           C
ATOM   3304  CG  TRP X 419      54.571  40.601  59.240  0.00  0.00           C
ATOM   3305  CD1 TRP X 419      53.395  40.292  58.738  0.00  0.00           C
ATOM   3306  NE1 TRP X 419      53.320  40.882  57.468  0.00  0.00           N
ATOM   3307  CE2 TRP X 419      54.391  41.760  57.266  0.00  0.00           C
ATOM   3308  CZ2 TRP X 419      54.754  42.640  56.204  0.00  0.00           C
ATOM   3309  CH2 TRP X 419      55.849  43.456  56.272  0.00  0.00           C
ATOM   3310  CZ3 TRP X 419      56.754  43.251  57.336  0.00  0.00           C
ATOM   3311  CE3 TRP X 419      56.447  42.345  58.359  0.00  0.00           C
ATOM   3312  CD2 TRP X 419      55.272  41.528  58.391  0.00  0.00           C
ATOM   3313  C   TRP X 419      56.054  37.876  59.520  0.00  0.00           C
ATOM   3314  O   TRP X 419      56.751  38.034  58.484  0.00  0.00           O
ATOM   3315  N   ALA X 420      55.174  36.855  59.628  0.00  0.00           N
ATOM   3316  CA  ALA X 420      54.963  35.685  58.660  0.00  0.00           C
ATOM   3317  CB  ALA X 420      55.682  34.507  59.258  0.00  0.00           C
ATOM   3318  C   ALA X 420      53.503  35.367  58.238  0.00  0.00           C
ATOM   3319  O   ALA X 420      52.608  35.251  59.090  0.00  0.00           O
ATOM   3320  N   THR X 421      53.228  35.107  56.976  0.00  0.00           N
ATOM   3321  CA  THR X 421      51.829  35.279  56.425  0.00  0.00           C
ATOM   3322  CB  THR X 421      51.581  36.668  55.737  0.00  0.00           C
ATOM   3323  CG2 THR X 421      51.835  37.837  56.709  0.00  0.00           C
ATOM   3324  OG1 THR X 421      52.478  36.764  54.654  0.00  0.00           O
ATOM   3325  C   THR X 421      51.548  34.202  55.381  0.00  0.00           C
ATOM   3326  O   THR X 421      52.464  33.663  54.790  0.00  0.00           O
ATOM   3327  N   ARG X 422      50.327  33.954  55.092  0.00  0.00           N
ATOM   3328  CA  ARG X 422      49.782  32.855  54.292  0.00  0.00           C
ATOM   3329  CB  ARG X 422      49.044  31.880  55.104  0.00  0.00           C
ATOM   3330  CG  ARG X 422      49.934  31.112  56.104  0.00  0.00           C
ATOM   3331  CD  ARG X 422      49.155  30.037  56.872  0.00  0.00           C
ATOM   3332  NE  ARG X 422      49.985  28.921  57.370  0.00  0.00           N
ATOM   3333  CZ  ARG X 422      50.838  28.156  56.761  0.00  0.00           C
ATOM   3334  NH1 ARG X 422      50.875  28.014  55.447  0.00  0.00           N
ATOM   3335  NH2 ARG X 422      51.563  27.328  57.395  0.00  0.00           N
ATOM   3336  C   ARG X 422      48.851  33.357  53.217  0.00  0.00           C
ATOM   3337  O   ARG X 422      48.169  34.398  53.351  0.00  0.00           O
ATOM   3338  N   GLU X 423      48.701  32.597  52.164  0.00  0.00           N
ATOM   3339  CA  GLU X 423      47.926  32.943  50.919  0.00  0.00           C
ATOM   3340  CB  GLU X 423      48.591  34.165  50.182  0.00  0.00           C
ATOM   3341  CG  GLU X 423      48.078  34.568  48.795  0.00  0.00           C
ATOM   3342  CD  GLU X 423      46.552  34.791  48.595  0.00  0.00           C
ATOM   3343  OE1 GLU X 423      45.653  34.107  49.131  0.00  0.00           O
ATOM   3344  OE2 GLU X 423      46.158  35.710  47.776  0.00  0.00           O
ATOM   3345  C   GLU X 423      47.888  31.600  50.066  0.00  0.00           C
ATOM   3346  O   GLU X 423      48.857  30.803  50.046  0.00  0.00           O
ATOM   3347  N   GLU X 424      46.833  31.398  49.279  0.00  0.00           N
ATOM   3348  CA  GLU X 424      46.759  30.360  48.266  0.00  0.00           C
ATOM   3349  CB  GLU X 424      45.324  29.713  48.346  0.00  0.00           C
ATOM   3350  CG  GLU X 424      45.289  28.214  48.110  0.00  0.00           C
ATOM   3351  CD  GLU X 424      43.884  27.661  48.342  0.00  0.00           C
ATOM   3352  OE1 GLU X 424      43.565  26.697  49.066  0.00  0.00           O
ATOM   3353  OE2 GLU X 424      42.993  28.134  47.574  0.00  0.00           O
ATOM   3354  C   GLU X 424      47.195  30.698  46.857  0.00  0.00           C
ATOM   3355  O   GLU X 424      47.005  31.863  46.416  0.00  0.00           O
ATOM   3356  N   ARG X 425      47.768  29.870  46.036  0.00  0.00           N
ATOM   3357  CA  ARG X 425      48.113  29.945  44.632  0.00  0.00           C
ATOM   3358  CB  ARG X 425      49.494  30.717  44.444  0.00  0.00           C
ATOM   3359  CG  ARG X 425      50.636  30.092  45.245  0.00  0.00           C
ATOM   3360  CD  ARG X 425      51.942  30.819  45.009  0.00  0.00           C
ATOM   3361  NE  ARG X 425      53.160  30.064  45.515  0.00  0.00           N
ATOM   3362  CZ  ARG X 425      54.388  30.485  45.617  0.00  0.00           C
ATOM   3363  NH1 ARG X 425      54.670  31.703  45.129  0.00  0.00           N
ATOM   3364  NH2 ARG X 425      55.323  29.759  46.231  0.00  0.00           N
ATOM   3365  C   ARG X 425      48.072  28.544  43.939  0.00  0.00           C
ATOM   3366  O   ARG X 425      48.550  27.517  44.579  0.00  0.00           O
ATOM   3367  N   GLU X 426      47.575  28.442  42.700  0.00  0.00           N
ATOM   3368  CA  GLU X 426      47.384  27.187  41.955  0.00  0.00           C
ATOM   3369  CB  GLU X 426      48.776  26.656  41.475  0.00  0.00           C
ATOM   3370  CG  GLU X 426      49.546  27.663  40.694  0.00  0.00           C
ATOM   3371  CD  GLU X 426      48.834  27.857  39.311  0.00  0.00           C
ATOM   3372  OE1 GLU X 426      47.611  27.771  39.170  0.00  0.00           O
ATOM   3373  OE2 GLU X 426      49.568  28.161  38.323  0.00  0.00           O
ATOM   3374  C   GLU X 426      46.664  25.988  42.658  0.00  0.00           C
ATOM   3375  O   GLU X 426      46.642  24.846  42.266  0.00  0.00           O
ATOM   3376  N   GLY X 427      46.012  26.406  43.747  0.00  0.00           N
ATOM   3377  CA  GLY X 427      45.293  25.629  44.689  0.00  0.00           C
ATOM   3378  C   GLY X 427      46.110  25.121  45.893  0.00  0.00           C
ATOM   3379  O   GLY X 427      45.794  24.117  46.603  0.00  0.00           O
ATOM   3380  N   GLN X 428      47.183  25.753  46.273  0.00  0.00           N
ATOM   3381  CA  GLN X 428      48.249  25.279  47.162  0.00  0.00           C
ATOM   3382  CB  GLN X 428      49.610  25.017  46.314  0.00  0.00           C
ATOM   3383  CG  GLN X 428      49.476  24.289  44.916  0.00  0.00           C
ATOM   3384  CD  GLN X 428      50.607  24.610  43.929  0.00  0.00           C
ATOM   3385  OE1 GLN X 428      51.512  25.415  44.276  0.00  0.00           O
ATOM   3386  NE2 GLN X 428      50.675  24.034  42.799  0.00  0.00           N
ATOM   3387  C   GLN X 428      48.485  26.408  48.243  0.00  0.00           C
ATOM   3388  O   GLN X 428      48.835  27.553  47.955  0.00  0.00           O
ATOM   3389  N   LEU X 429      48.388  26.013  49.514  0.00  0.00           N
ATOM   3390  CA  LEU X 429      48.594  26.902  50.670  0.00  0.00           C
ATOM   3391  CB  LEU X 429      47.680  26.580  51.796  0.00  0.00           C
ATOM   3392  CG  LEU X 429      47.820  27.452  53.062  0.00  0.00           C
ATOM   3393  CD1 LEU X 429      47.395  28.888  52.896  0.00  0.00           C
ATOM   3394  CD2 LEU X 429      46.866  26.875  54.151  0.00  0.00           C
ATOM   3395  C   LEU X 429      50.134  26.980  51.017  0.00  0.00           C
ATOM   3396  O   LEU X 429      50.734  26.017  51.509  0.00  0.00           O
ATOM   3397  N   HIE X 430      50.671  28.190  51.016  0.00  0.00           N
ATOM   3398  CA  HIE X 430      52.082  28.579  51.249  0.00  0.00           C
ATOM   3399  CB  HIE X 430      52.588  29.206  49.997  0.00  0.00           C
ATOM   3400  CG  HIE X 430      52.846  28.228  48.853  0.00  0.00           C
ATOM   3401  ND1 HIE X 430      54.118  27.702  48.576  0.00  0.00           N
ATOM   3402  CE1 HIE X 430      53.951  26.823  47.605  0.00  0.00           C
ATOM   3403  NE2 HIE X 430      52.675  26.935  47.150  0.00  0.00           N
ATOM   3404  CD2 HIE X 430      51.973  27.829  47.900  0.00  0.00           C
ATOM   3405  C   HIE X 430      52.297  29.581  52.427  0.00  0.00           C
ATOM   3406  O   HIE X 430      51.339  30.085  53.013  0.00  0.00           O
ATOM   3407  N   LEU X 431      53.563  29.829  52.777  0.00  0.00           N
ATOM   3408  CA  LEU X 431      53.986  30.636  53.919  0.00  0.00           C
ATOM   3409  CB  LEU X 431      54.247  29.716  55.045  0.00  0.00           C
ATOM   3410  CG  LEU X 431      54.627  30.461  56.292  0.00  0.00           C
ATOM   3411  CD1 LEU X 431      53.364  31.104  56.938  0.00  0.00           C
ATOM   3412  CD2 LEU X 431      55.053  29.343  57.275  0.00  0.00           C
ATOM   3413  C   LEU X 431      55.141  31.603  53.436  0.00  0.00           C
ATOM   3414  O   LEU X 431      56.035  31.163  52.742  0.00  0.00           O
ATOM   3415  N   TRP X 432      55.094  32.846  53.843  0.00  0.00           N
ATOM   3416  CA  TRP X 432      56.058  33.902  53.628  0.00  0.00           C
ATOM   3417  CB  TRP X 432      55.392  35.062  52.791  0.00  0.00           C
ATOM   3418  CG  TRP X 432      55.094  34.649  51.347  0.00  0.00           C
ATOM   3419  CD1 TRP X 432      55.919  35.099  50.302  0.00  0.00           C
ATOM   3420  NE1 TRP X 432      55.306  34.736  49.128  0.00  0.00           N
ATOM   3421  CE2 TRP X 432      54.159  34.006  49.343  0.00  0.00           C
ATOM   3422  CZ2 TRP X 432      53.202  33.434  48.469  0.00  0.00           C
ATOM   3423  CH2 TRP X 432      52.183  32.630  48.982  0.00  0.00           C
ATOM   3424  CZ3 TRP X 432      52.071  32.523  50.401  0.00  0.00           C
ATOM   3425  CE3 TRP X 432      52.953  33.178  51.272  0.00  0.00           C
ATOM   3426  CD2 TRP X 432      54.048  33.879  50.743  0.00  0.00           C
ATOM   3427  C   TRP X 432      56.647  34.405  55.004  0.00  0.00           C
ATOM   3428  O   TRP X 432      55.969  34.287  56.019  0.00  0.00           O
ATOM   3429  N   PHE X 433      57.812  35.087  54.900  0.00  0.00           N
ATOM   3430  CA  PHE X 433      58.553  35.658  56.059  0.00  0.00           C
ATOM   3431  CB  PHE X 433      59.704  34.769  56.595  0.00  0.00           C
ATOM   3432  CG  PHE X 433      60.180  35.146  58.006  0.00  0.00           C
ATOM   3433  CD1 PHE X 433      59.630  34.455  59.090  0.00  0.00           C
ATOM   3434  CE1 PHE X 433      60.036  34.736  60.371  0.00  0.00           C
ATOM   3435  CZ  PHE X 433      61.071  35.609  60.579  0.00  0.00           C
ATOM   3436  CE2 PHE X 433      61.554  36.356  59.503  0.00  0.00           C
ATOM   3437  CD2 PHE X 433      61.149  36.117  58.188  0.00  0.00           C
ATOM   3438  C   PHE X 433      59.030  37.087  55.638  0.00  0.00           C
ATOM   3439  O   PHE X 433      59.742  37.317  54.607  0.00  0.00           O
ATOM   3440  N   HIE X 434      58.664  38.163  56.366  0.00  0.00           N
ATOM   3441  CA  HIE X 434      58.972  39.542  55.931  0.00  0.00           C
ATOM   3442  CB  HIE X 434      57.605  40.259  55.710  0.00  0.00           C
ATOM   3443  CG  HIE X 434      56.514  39.552  54.976  0.00  0.00           C
ATOM   3444  ND1 HIE X 434      56.343  39.452  53.553  0.00  0.00           N
ATOM   3445  CE1 HIE X 434      55.211  38.760  53.370  0.00  0.00           C
ATOM   3446  NE2 HIE X 434      54.636  38.429  54.537  0.00  0.00           N
ATOM   3447  CD2 HIE X 434      55.501  38.829  55.552  0.00  0.00           C
ATOM   3448  C   HIE X 434      59.816  40.272  56.992  0.00  0.00           C
ATOM   3449  O   HIE X 434      59.986  39.772  58.132  0.00  0.00           O
ATOM   3450  N   CYS X 435      60.386  41.439  56.591  0.00  0.00           N
ATOM   3451  CA  CYS X 435      61.195  42.346  57.431  0.00  0.00           C
ATOM   3452  CB  CYS X 435      62.738  41.980  57.287  0.00  0.00           C
ATOM   3453  SG  CYS X 435      62.956  40.463  58.287  0.00  0.00           S
ATOM   3454  C   CYS X 435      60.980  43.805  56.901  0.00  0.00           C
ATOM   3455  O   CYS X 435      61.131  44.191  55.773  0.00  0.00           O
ATOM   3456  N   VAL X 436      60.793  44.761  57.829  0.00  0.00           N
ATOM   3457  CA  VAL X 436      60.716  46.194  57.437  0.00  0.00           C
ATOM   3458  CB  VAL X 436      59.406  46.669  56.806  0.00  0.00           C
ATOM   3459  CG1 VAL X 436      58.173  46.770  57.713  0.00  0.00           C
ATOM   3460  CG2 VAL X 436      59.491  48.063  56.131  0.00  0.00           C
ATOM   3461  C   VAL X 436      61.049  47.061  58.646  0.00  0.00           C
ATOM   3462  O   VAL X 436      60.609  46.780  59.776  0.00  0.00           O
ATOM   3463  N   GLY X 437      61.884  48.110  58.441  0.00  0.00           N
ATOM   3464  CA  GLY X 437      62.218  49.237  59.306  0.00  0.00           C
ATOM   3465  C   GLY X 437      61.125  50.318  59.363  0.00  0.00           C
ATOM   3466  O   GLY X 437      60.681  50.852  58.356  0.00  0.00           O
ATOM   3467  N   ILE X 438      60.697  50.673  60.563  0.00  0.00           N
ATOM   3468  CA  ILE X 438      59.703  51.707  60.804  0.00  0.00           C
ATOM   3469  CB  ILE X 438      59.330  51.504  62.240  0.00  0.00           C
ATOM   3470  CG2 ILE X 438      58.408  52.596  62.815  0.00  0.00           C
ATOM   3471  CG1 ILE X 438      58.604  50.136  62.478  0.00  0.00           C
ATOM   3472  CD1 ILE X 438      58.289  49.665  63.928  0.00  0.00           C
ATOM   3473  C   ILE X 438      60.127  53.108  60.501  0.00  0.00           C
ATOM   3474  O   ILE X 438      59.260  53.971  60.197  0.00  0.00           O
ATOM   3475  N   ARG X 439      61.461  53.313  60.389  0.00  0.00           N
ATOM   3476  CA  ARG X 439      62.043  54.621  59.880  0.00  0.00           C
ATOM   3477  CB  ARG X 439      62.480  55.515  61.054  0.00  0.00           C
ATOM   3478  CG  ARG X 439      61.306  56.078  61.858  0.00  0.00           C
ATOM   3479  CD  ARG X 439      60.447  57.127  61.096  0.00  0.00           C
ATOM   3480  NE  ARG X 439      59.394  57.521  62.013  0.00  0.00           N
ATOM   3481  CZ  ARG X 439      58.180  56.996  62.159  0.00  0.00           C
ATOM   3482  NH1 ARG X 439      57.780  55.952  61.599  0.00  0.00           N
ATOM   3483  NH2 ARG X 439      57.418  57.556  63.058  0.00  0.00           N
ATOM   3484  C   ARG X 439      63.262  54.327  58.957  0.00  0.00           C
ATOM   3485  O   ARG X 439      63.886  53.276  59.089  0.00  0.00           O
ATOM   3486  N   VAL X 440      63.587  55.273  58.063  0.00  0.00           N
ATOM   3487  CA  VAL X 440      64.569  55.088  57.001  0.00  0.00           C
ATOM   3488  CB  VAL X 440      63.913  54.654  55.696  0.00  0.00           C
ATOM   3489  CG1 VAL X 440      63.596  53.213  55.540  0.00  0.00           C
ATOM   3490  CG2 VAL X 440      62.536  55.346  55.433  0.00  0.00           C
ATOM   3491  C   VAL X 440      65.548  56.224  56.793  0.00  0.00           C
ATOM   3492  O   VAL X 440      66.216  56.214  55.768  0.00  0.00           O
ATOM   3493  N   SER X 441      65.563  57.246  57.661  0.00  0.00           N
ATOM   3494  CA  SER X 441      66.414  58.447  57.483  0.00  0.00           C
ATOM   3495  CB  SER X 441      66.136  59.444  58.687  0.00  0.00           C
ATOM   3496  OG  SER X 441      66.870  58.807  59.752  0.00  0.00           O
ATOM   3497  C   SER X 441      67.907  58.206  57.197  0.00  0.00           C
ATOM   3498  O   SER X 441      68.464  58.831  56.276  0.00  0.00           O
ATOM   3499  N   ASP X 442      68.584  57.279  57.960  0.00  0.00           N
ATOM   3500  CA  ASP X 442      69.974  57.028  57.647  0.00  0.00           C
ATOM   3501  CB  ASP X 442      70.632  56.352  58.857  0.00  0.00           C
ATOM   3502  CG  ASP X 442      70.851  57.273  60.120  0.00  0.00           C
ATOM   3503  OD1 ASP X 442      70.792  58.514  59.971  0.00  0.00           O
ATOM   3504  OD2 ASP X 442      70.995  56.576  61.170  0.00  0.00           O
ATOM   3505  C   ASP X 442      70.089  56.091  56.455  0.00  0.00           C
ATOM   3506  O   ASP X 442      71.153  56.058  55.778  0.00  0.00           O
ATOM   3507  N   GLN X 443      69.003  55.353  56.147  0.00  0.00           N
ATOM   3508  CA  GLN X 443      69.016  54.620  54.799  0.00  0.00           C
ATOM   3509  CB  GLN X 443      67.884  53.511  54.764  0.00  0.00           C
ATOM   3510  CG  GLN X 443      68.186  52.231  55.468  0.00  0.00           C
ATOM   3511  CD  GLN X 443      69.477  51.583  55.059  0.00  0.00           C
ATOM   3512  OE1 GLN X 443      69.645  51.090  53.958  0.00  0.00           O
ATOM   3513  NE2 GLN X 443      70.526  51.659  55.789  0.00  0.00           N
ATOM   3514  C   GLN X 443      68.931  55.611  53.623  0.00  0.00           C
ATOM   3515  O   GLN X 443      69.696  55.387  52.671  0.00  0.00           O
ATOM   3516  N   LEU X 444      68.113  56.601  53.724  0.00  0.00           N
ATOM   3517  CA  LEU X 444      68.131  57.786  52.802  0.00  0.00           C
ATOM   3518  CB  LEU X 444      66.876  58.584  53.020  0.00  0.00           C
ATOM   3519  CG  LEU X 444      65.532  57.977  52.637  0.00  0.00           C
ATOM   3520  CD1 LEU X 444      64.391  58.534  53.471  0.00  0.00           C
ATOM   3521  CD2 LEU X 444      65.164  58.216  51.187  0.00  0.00           C
ATOM   3522  C   LEU X 444      69.434  58.641  52.820  0.00  0.00           C
ATOM   3523  O   LEU X 444      69.758  59.221  51.794  0.00  0.00           O
ATOM   3524  N   GLU X 445      70.145  58.708  53.891  0.00  0.00           N
ATOM   3525  CA  GLU X 445      71.519  59.256  53.830  0.00  0.00           C
ATOM   3526  CB  GLU X 445      72.039  59.424  55.256  0.00  0.00           C
ATOM   3527  CG  GLU X 445      73.401  60.087  55.359  0.00  0.00           C
ATOM   3528  CD  GLU X 445      73.565  60.372  56.868  0.00  0.00           C
ATOM   3529  OE1 GLU X 445      73.220  61.535  57.288  0.00  0.00           O
ATOM   3530  OE2 GLU X 445      73.952  59.508  57.640  0.00  0.00           O
ATOM   3531  C   GLU X 445      72.452  58.293  53.095  0.00  0.00           C
ATOM   3532  O   GLU X 445      73.345  58.799  52.481  0.00  0.00           O
ATOM   3533  N   ARG X 446      72.225  56.984  53.218  0.00  0.00           N
ATOM   3534  CA  ARG X 446      72.919  56.073  52.282  0.00  0.00           C
ATOM   3535  CB  ARG X 446      72.882  54.593  52.660  0.00  0.00           C
ATOM   3536  CG  ARG X 446      73.814  53.764  51.781  0.00  0.00           C
ATOM   3537  CD  ARG X 446      73.671  52.210  52.019  0.00  0.00           C
ATOM   3538  NE  ARG X 446      72.292  51.728  52.070  0.00  0.00           N
ATOM   3539  CZ  ARG X 446      71.772  51.084  51.048  0.00  0.00           C
ATOM   3540  NH1 ARG X 446      72.265  51.085  49.875  0.00  0.00           N
ATOM   3541  NH2 ARG X 446      70.645  50.428  51.128  0.00  0.00           N
ATOM   3542  C   ARG X 446      72.552  56.274  50.797  0.00  0.00           C
ATOM   3543  O   ARG X 446      73.429  56.725  50.049  0.00  0.00           O
ATOM   3544  N   LEU X 447      71.279  56.018  50.449  0.00  0.00           N
ATOM   3545  CA  LEU X 447      70.780  56.080  49.096  0.00  0.00           C
ATOM   3546  CB  LEU X 447      69.435  55.483  48.926  0.00  0.00           C
ATOM   3547  CG  LEU X 447      69.317  54.053  49.528  0.00  0.00           C
ATOM   3548  CD1 LEU X 447      67.890  53.553  49.751  0.00  0.00           C
ATOM   3549  CD2 LEU X 447      69.821  53.021  48.517  0.00  0.00           C
ATOM   3550  C   LEU X 447      70.913  57.463  48.393  0.00  0.00           C
ATOM   3551  O   LEU X 447      71.010  57.546  47.171  0.00  0.00           O
ATOM   3552  N   LEU X 448      70.779  58.588  49.116  0.00  0.00           N
ATOM   3553  CA  LEU X 448      70.608  59.968  48.520  0.00  0.00           C
ATOM   3554  CB  LEU X 448      69.063  60.472  48.613  0.00  0.00           C
ATOM   3555  CG  LEU X 448      68.070  59.750  47.660  0.00  0.00           C
ATOM   3556  CD1 LEU X 448      66.752  60.520  47.785  0.00  0.00           C
ATOM   3557  CD2 LEU X 448      68.396  59.803  46.243  0.00  0.00           C
ATOM   3558  C   LEU X 448      71.606  60.936  49.205  0.00  0.00           C
ATOM   3559  O   LEU X 448      72.608  61.225  48.547  0.00  0.00           O
ATOM   3560  N   TRP X 449      71.412  61.350  50.454  0.00  0.00           N
ATOM   3561  CA  TRP X 449      72.014  62.533  50.990  0.00  0.00           C
ATOM   3562  CB  TRP X 449      71.515  62.855  52.437  0.00  0.00           C
ATOM   3563  CG  TRP X 449      70.036  62.686  52.553  0.00  0.00           C
ATOM   3564  CD1 TRP X 449      69.407  62.142  53.575  0.00  0.00           C
ATOM   3565  NE1 TRP X 449      68.015  62.058  53.361  0.00  0.00           N
ATOM   3566  CE2 TRP X 449      67.702  62.670  52.228  0.00  0.00           C
ATOM   3567  CZ2 TRP X 449      66.496  62.770  51.518  0.00  0.00           C
ATOM   3568  CH2 TRP X 449      66.416  63.702  50.455  0.00  0.00           C
ATOM   3569  CZ3 TRP X 449      67.593  64.246  49.932  0.00  0.00           C
ATOM   3570  CE3 TRP X 449      68.876  63.919  50.515  0.00  0.00           C
ATOM   3571  CD2 TRP X 449      68.977  63.154  51.686  0.00  0.00           C
ATOM   3572  C   TRP X 449      73.587  62.680  50.985  0.00  0.00           C
ATOM   3573  O   TRP X 449      74.063  63.831  50.744  0.00  0.00           O
ATOM   3574  N   ARG X 450      74.386  61.622  51.163  0.00  0.00           N
ATOM   3575  CA  ARG X 450      75.818  61.695  50.879  0.00  0.00           C
ATOM   3576  CB  ARG X 450      76.627  60.895  51.939  0.00  0.00           C
ATOM   3577  CG  ARG X 450      76.376  61.350  53.378  0.00  0.00           C
ATOM   3578  CD  ARG X 450      77.180  60.494  54.357  0.00  0.00           C
ATOM   3579  NE  ARG X 450      78.628  60.789  54.373  0.00  0.00           N
ATOM   3580  CZ  ARG X 450      79.609  60.402  55.194  0.00  0.00           C
ATOM   3581  NH1 ARG X 450      79.311  59.599  56.140  0.00  0.00           N
ATOM   3582  NH2 ARG X 450      80.787  61.004  55.136  0.00  0.00           N
ATOM   3583  C   ARG X 450      76.168  61.206  49.429  0.00  0.00           C
ATOM   3584  O   ARG X 450      77.119  61.663  48.796  0.00  0.00           O
ATOM   3585  N   SER X 451      75.297  60.298  48.926  0.00  0.00           N
ATOM   3586  CA  SER X 451      75.606  59.648  47.609  0.00  0.00           C
ATOM   3587  CB  SER X 451      74.666  58.486  47.389  0.00  0.00           C
ATOM   3588  OG  SER X 451      75.131  57.619  46.360  0.00  0.00           O
ATOM   3589  C   SER X 451      75.555  60.672  46.516  0.00  0.00           C
ATOM   3590  O   SER X 451      76.590  60.960  45.880  0.00  0.00           O
ATOM   3591  N   ILE X 452      74.444  61.320  46.168  0.00  0.00           N
ATOM   3592  CA  ILE X 452      74.355  62.420  45.222  0.00  0.00           C
ATOM   3593  CB  ILE X 452      72.911  62.565  44.700  0.00  0.00           C
ATOM   3594  CG2 ILE X 452      72.847  63.818  43.721  0.00  0.00           C
ATOM   3595  CG1 ILE X 452      72.435  61.427  43.811  0.00  0.00           C
ATOM   3596  CD1 ILE X 452      71.580  60.378  44.623  0.00  0.00           C
ATOM   3597  C   ILE X 452      74.951  63.752  45.819  0.00  0.00           C
ATOM   3598  O   ILE X 452      74.615  64.078  46.969  0.00  0.00           O
ATOM   3599  N   PRO X 453      75.803  64.618  45.102  0.00  0.00           N
ATOM   3600  CD  PRO X 453      76.511  64.356  43.805  0.00  0.00           C
ATOM   3601  CG  PRO X 453      77.813  65.108  43.869  0.00  0.00           C
ATOM   3602  CB  PRO X 453      77.347  66.457  44.512  0.00  0.00           C
ATOM   3603  CA  PRO X 453      76.370  65.937  45.572  0.00  0.00           C
ATOM   3604  C   PRO X 453      75.286  66.970  45.928  0.00  0.00           C
ATOM   3605  O   PRO X 453      75.459  67.573  46.974  0.00  0.00           O
ATOM   3606  N   HIE X 454      74.230  67.156  45.163  0.00  0.00           N
ATOM   3607  CA  HIE X 454      73.147  68.202  45.246  0.00  0.00           C
ATOM   3608  CB  HIE X 454      73.540  69.511  44.458  0.00  0.00           C
ATOM   3609  CG  HIE X 454      74.961  69.837  44.726  0.00  0.00           C
ATOM   3610  ND1 HIE X 454      75.979  69.444  43.901  0.00  0.00           N
ATOM   3611  CE1 HIE X 454      77.077  69.942  44.508  0.00  0.00           C
ATOM   3612  NE2 HIE X 454      76.736  70.802  45.485  0.00  0.00           N
ATOM   3613  CD2 HIE X 454      75.390  70.752  45.648  0.00  0.00           C
ATOM   3614  C   HIE X 454      71.729  67.737  44.873  0.00  0.00           C
ATOM   3615  O   HIE X 454      71.575  67.153  43.746  0.00  0.00           O
ATOM   3616  N   ILE X 455      70.712  68.020  45.683  0.00  0.00           N
ATOM   3617  CA  ILE X 455      69.282  67.670  45.485  0.00  0.00           C
ATOM   3618  CB  ILE X 455      68.947  66.337  46.254  0.00  0.00           C
ATOM   3619  CG2 ILE X 455      67.492  65.900  45.813  0.00  0.00           C
ATOM   3620  CG1 ILE X 455      69.906  65.165  46.044  0.00  0.00           C
ATOM   3621  CD1 ILE X 455      69.517  63.836  46.850  0.00  0.00           C
ATOM   3622  C   ILE X 455      68.324  68.782  45.872  0.00  0.00           C
ATOM   3623  O   ILE X 455      68.541  69.336  46.998  0.00  0.00           O
ATOM   3624  N   ILE X 456      67.441  69.100  45.007  0.00  0.00           N
ATOM   3625  CA  ILE X 456      66.315  69.999  45.418  0.00  0.00           C
ATOM   3626  CB  ILE X 456      65.917  70.919  44.290  0.00  0.00           C
ATOM   3627  CG2 ILE X 456      65.205  72.135  44.917  0.00  0.00           C
ATOM   3628  CG1 ILE X 456      67.089  71.429  43.452  0.00  0.00           C
ATOM   3629  CD1 ILE X 456      68.220  72.154  44.265  0.00  0.00           C
ATOM   3630  C   ILE X 456      65.185  69.138  45.867  0.00  0.00           C
ATOM   3631  O   ILE X 456      64.866  68.160  45.247  0.00  0.00           O
ATOM   3632  N   VAL X 457      64.460  69.493  46.935  0.00  0.00           N
ATOM   3633  CA  VAL X 457      63.184  68.887  47.319  0.00  0.00           C
ATOM   3634  CB  VAL X 457      63.232  68.177  48.667  0.00  0.00           C
ATOM   3635  CG1 VAL X 457      62.146  67.135  48.883  0.00  0.00           C
ATOM   3636  CG2 VAL X 457      64.600  67.442  49.000  0.00  0.00           C
ATOM   3637  C   VAL X 457      62.204  69.958  47.373  0.00  0.00           C
ATOM   3638  O   VAL X 457      62.342  71.012  47.929  0.00  0.00           O
ATOM   3639  N   THR X 458      61.017  69.681  46.839  0.00  0.00           N
ATOM   3640  CA  THR X 458      59.959  70.700  46.781  0.00  0.00           C
ATOM   3641  CB  THR X 458      60.206  71.605  45.592  0.00  0.00           C
ATOM   3642  CG2 THR X 458      59.957  71.179  44.155  0.00  0.00           C
ATOM   3643  OG1 THR X 458      59.411  72.754  45.651  0.00  0.00           O
ATOM   3644  C   THR X 458      58.524  70.106  46.803  0.00  0.00           C
ATOM   3645  O   THR X 458      58.347  68.865  46.620  0.00  0.00           O
ATOM   3646  N   SER X 459      57.640  71.015  47.321  0.00  0.00           N
ATOM   3647  CA  SER X 459      56.273  70.847  47.655  0.00  0.00           C
ATOM   3648  CB  SER X 459      56.188  69.821  48.816  0.00  0.00           C
ATOM   3649  OG  SER X 459      54.924  69.745  49.378  0.00  0.00           O
ATOM   3650  C   SER X 459      55.633  72.185  48.075  0.00  0.00           C
ATOM   3651  O   SER X 459      56.396  73.097  48.360  0.00  0.00           O
ATOM   3652  N   ALA X 460      54.303  72.275  48.156  0.00  0.00           N
ATOM   3653  CA  ALA X 460      53.561  73.314  48.950  0.00  0.00           C
ATOM   3654  CB  ALA X 460      52.229  73.658  48.361  0.00  0.00           C
ATOM   3655  C   ALA X 460      53.427  73.006  50.483  0.00  0.00           C
ATOM   3656  O   ALA X 460      53.049  73.894  51.224  0.00  0.00           O
ATOM   3657  N   THR X 461      53.838  71.806  50.886  0.00  0.00           N
ATOM   3658  CA  THR X 461      53.575  71.307  52.276  0.00  0.00           C
ATOM   3659  CB  THR X 461      52.407  70.250  52.414  0.00  0.00           C
ATOM   3660  CG2 THR X 461      51.099  70.841  52.012  0.00  0.00           C
ATOM   3661  OG1 THR X 461      52.644  69.049  51.727  0.00  0.00           O
ATOM   3662  C   THR X 461      54.826  70.754  52.915  0.00  0.00           C
ATOM   3663  O   THR X 461      54.853  69.607  53.408  0.00  0.00           O
ATOM   3664  N   LEU X 462      55.955  71.463  52.723  0.00  0.00           N
ATOM   3665  CA  LEU X 462      57.259  70.998  53.180  0.00  0.00           C
ATOM   3666  CB  LEU X 462      58.459  71.661  52.452  0.00  0.00           C
ATOM   3667  CG  LEU X 462      58.853  71.297  51.035  0.00  0.00           C
ATOM   3668  CD1 LEU X 462      60.201  71.820  50.834  0.00  0.00           C
ATOM   3669  CD2 LEU X 462      59.085  69.718  50.853  0.00  0.00           C
ATOM   3670  C   LEU X 462      57.337  71.207  54.656  0.00  0.00           C
ATOM   3671  O   LEU X 462      57.782  70.321  55.373  0.00  0.00           O
ATOM   3672  N   ARG X 463      56.916  72.381  55.154  0.00  0.00           N
ATOM   3673  CA  ARG X 463      56.566  72.690  56.576  0.00  0.00           C
ATOM   3674  CB  ARG X 463      56.350  74.227  56.531  0.00  0.00           C
ATOM   3675  CG  ARG X 463      57.664  75.024  56.190  0.00  0.00           C
ATOM   3676  CD  ARG X 463      57.452  76.523  56.141  0.00  0.00           C
ATOM   3677  NE  ARG X 463      56.435  76.945  55.208  0.00  0.00           N
ATOM   3678  CZ  ARG X 463      55.673  77.984  55.270  0.00  0.00           C
ATOM   3679  NH1 ARG X 463      55.770  78.866  56.211  0.00  0.00           N
ATOM   3680  NH2 ARG X 463      54.715  78.127  54.371  0.00  0.00           N
ATOM   3681  C   ARG X 463      55.278  72.033  57.047  0.00  0.00           C
ATOM   3682  O   ARG X 463      54.321  71.785  56.285  0.00  0.00           O
ATOM   3683  N   SER X 464      55.232  71.754  58.358  0.00  0.00           N
ATOM   3684  CA  SER X 464      54.110  71.393  59.241  0.00  0.00           C
ATOM   3685  CB  SER X 464      53.966  69.885  59.356  0.00  0.00           C
ATOM   3686  OG  SER X 464      53.074  69.512  60.327  0.00  0.00           O
ATOM   3687  C   SER X 464      54.373  72.001  60.620  0.00  0.00           C
ATOM   3688  O   SER X 464      55.491  71.980  61.154  0.00  0.00           O
ATOM   3689  N   LEU X 465      53.316  72.526  61.221  0.00  0.00           N
ATOM   3690  CA  LEU X 465      53.286  73.291  62.455  0.00  0.00           C
ATOM   3691  CB  LEU X 465      53.532  72.349  63.664  0.00  0.00           C
ATOM   3692  CG  LEU X 465      52.651  71.102  63.689  0.00  0.00           C
ATOM   3693  CD1 LEU X 465      53.313  70.273  64.836  0.00  0.00           C
ATOM   3694  CD2 LEU X 465      51.180  71.332  63.943  0.00  0.00           C
ATOM   3695  C   LEU X 465      54.249  74.565  62.424  0.00  0.00           C
ATOM   3696  O   LEU X 465      54.922  74.807  63.401  0.00  0.00           O
ATOM   3697  N   ASN X 466      54.274  75.251  61.294  0.00  0.00           N
ATOM   3698  CA  ASN X 466      55.197  76.328  60.989  0.00  0.00           C
ATOM   3699  CB  ASN X 466      54.854  77.578  61.854  0.00  0.00           C
ATOM   3700  CG  ASN X 466      53.332  77.870  61.905  0.00  0.00           C
ATOM   3701  OD1 ASN X 466      52.728  77.869  60.807  0.00  0.00           O
ATOM   3702  ND2 ASN X 466      52.737  78.068  63.046  0.00  0.00           N
ATOM   3703  C   ASN X 466      56.700  75.905  61.156  0.00  0.00           C
ATOM   3704  O   ASN X 466      57.544  76.795  61.463  0.00  0.00           O
ATOM   3705  N   SER X 467      57.031  74.603  61.066  0.00  0.00           N
ATOM   3706  CA  SER X 467      58.415  74.081  61.282  0.00  0.00           C
ATOM   3707  CB  SER X 467      58.436  73.456  62.671  0.00  0.00           C
ATOM   3708  OG  SER X 467      59.663  72.804  62.902  0.00  0.00           O
ATOM   3709  C   SER X 467      58.838  73.146  60.104  0.00  0.00           C
ATOM   3710  O   SER X 467      57.952  72.517  59.462  0.00  0.00           O
ATOM   3711  N   PHE X 468      60.133  72.906  59.920  0.00  0.00           N
ATOM   3712  CA  PHE X 468      60.626  71.949  58.953  0.00  0.00           C
ATOM   3713  CB  PHE X 468      61.781  72.506  58.136  0.00  0.00           C
ATOM   3714  CG  PHE X 468      61.470  73.641  57.178  0.00  0.00           C
ATOM   3715  CD1 PHE X 468      60.942  73.348  55.857  0.00  0.00           C
ATOM   3716  CE1 PHE X 468      60.715  74.421  54.971  0.00  0.00           C
ATOM   3717  CZ  PHE X 468      61.036  75.709  55.406  0.00  0.00           C
ATOM   3718  CE2 PHE X 468      61.516  76.014  56.670  0.00  0.00           C
ATOM   3719  CD2 PHE X 468      61.710  74.951  57.549  0.00  0.00           C
ATOM   3720  C   PHE X 468      61.047  70.629  59.668  0.00  0.00           C
ATOM   3721  O   PHE X 468      61.497  69.738  58.920  0.00  0.00           O
ATOM   3722  N   SER X 469      60.900  70.419  61.025  0.00  0.00           N
ATOM   3723  CA  SER X 469      61.444  69.323  61.747  0.00  0.00           C
ATOM   3724  CB  SER X 469      61.018  69.531  63.215  0.00  0.00           C
ATOM   3725  OG  SER X 469      59.679  69.974  63.459  0.00  0.00           O
ATOM   3726  C   SER X 469      61.017  67.948  61.226  0.00  0.00           C
ATOM   3727  O   SER X 469      61.824  67.034  61.200  0.00  0.00           O
ATOM   3728  N   ARG X 470      59.726  67.759  60.989  0.00  0.00           N
ATOM   3729  CA  ARG X 470      59.164  66.499  60.539  0.00  0.00           C
ATOM   3730  CB  ARG X 470      57.668  66.584  60.452  0.00  0.00           C
ATOM   3731  CG  ARG X 470      57.055  65.216  60.231  0.00  0.00           C
ATOM   3732  CD  ARG X 470      55.545  65.288  60.116  0.00  0.00           C
ATOM   3733  NE  ARG X 470      55.036  63.907  59.926  0.00  0.00           N
ATOM   3734  CZ  ARG X 470      54.851  63.450  58.738  0.00  0.00           C
ATOM   3735  NH1 ARG X 470      55.025  64.130  57.670  0.00  0.00           N
ATOM   3736  NH2 ARG X 470      54.349  62.249  58.556  0.00  0.00           N
ATOM   3737  C   ARG X 470      59.839  65.996  59.278  0.00  0.00           C
ATOM   3738  O   ARG X 470      60.383  64.879  59.205  0.00  0.00           O
ATOM   3739  N   LEU X 471      59.764  66.802  58.167  0.00  0.00           N
ATOM   3740  CA  LEU X 471      60.606  66.631  56.958  0.00  0.00           C
ATOM   3741  CB  LEU X 471      60.418  67.769  55.969  0.00  0.00           C
ATOM   3742  CG  LEU X 471      61.295  67.713  54.761  0.00  0.00           C
ATOM   3743  CD1 LEU X 471      60.801  66.553  53.925  0.00  0.00           C
ATOM   3744  CD2 LEU X 471      61.177  69.009  53.929  0.00  0.00           C
ATOM   3745  C   LEU X 471      62.081  66.420  57.256  0.00  0.00           C
ATOM   3746  O   LEU X 471      62.726  65.510  56.697  0.00  0.00           O
ATOM   3747  N   GLN X 472      62.698  67.298  58.050  0.00  0.00           N
ATOM   3748  CA  GLN X 472      64.165  67.301  58.150  0.00  0.00           C
ATOM   3749  CB  GLN X 472      64.565  68.519  59.034  0.00  0.00           C
ATOM   3750  CG  GLN X 472      66.079  68.558  59.283  0.00  0.00           C
ATOM   3751  CD  GLN X 472      66.355  69.924  59.853  0.00  0.00           C
ATOM   3752  OE1 GLN X 472      65.604  70.952  59.684  0.00  0.00           O
ATOM   3753  NE2 GLN X 472      67.418  70.057  60.527  0.00  0.00           N
ATOM   3754  C   GLN X 472      64.689  65.973  58.660  0.00  0.00           C
ATOM   3755  O   GLN X 472      65.578  65.362  58.168  0.00  0.00           O
ATOM   3756  N   GLU X 473      64.072  65.437  59.744  0.00  0.00           N
ATOM   3757  CA  GLU X 473      64.471  64.111  60.361  0.00  0.00           C
ATOM   3758  CB  GLU X 473      64.152  64.113  61.816  0.00  0.00           C
ATOM   3759  CG  GLU X 473      64.495  65.421  62.510  0.00  0.00           C
ATOM   3760  CD  GLU X 473      65.914  66.053  62.332  0.00  0.00           C
ATOM   3761  OE1 GLU X 473      66.081  67.242  62.651  0.00  0.00           O
ATOM   3762  OE2 GLU X 473      66.837  65.388  61.868  0.00  0.00           O
ATOM   3763  C   GLU X 473      63.918  62.852  59.747  0.00  0.00           C
ATOM   3764  O   GLU X 473      64.585  61.805  59.867  0.00  0.00           O
ATOM   3765  N   MET X 474      62.712  62.867  59.054  0.00  0.00           N
ATOM   3766  CA  MET X 474      62.170  61.694  58.399  0.00  0.00           C
ATOM   3767  CB  MET X 474      60.612  61.830  58.202  0.00  0.00           C
ATOM   3768  CG  MET X 474      59.918  61.742  59.541  0.00  0.00           C
ATOM   3769  SD  MET X 474      58.098  61.802  59.311  0.00  0.00           S
ATOM   3770  CE  MET X 474      57.573  61.411  60.999  0.00  0.00           C
ATOM   3771  C   MET X 474      62.756  61.439  56.936  0.00  0.00           C
ATOM   3772  O   MET X 474      62.859  60.259  56.463  0.00  0.00           O
ATOM   3773  N   SER X 475      63.153  62.464  56.253  0.00  0.00           N
ATOM   3774  CA  SER X 475      64.141  62.288  55.195  0.00  0.00           C
ATOM   3775  CB  SER X 475      64.359  63.680  54.540  0.00  0.00           C
ATOM   3776  OG  SER X 475      64.704  64.707  55.393  0.00  0.00           O
ATOM   3777  C   SER X 475      65.543  61.804  55.655  0.00  0.00           C
ATOM   3778  O   SER X 475      66.139  60.967  54.971  0.00  0.00           O
ATOM   3779  N   GLY X 476      66.075  62.533  56.624  0.00  0.00           N
ATOM   3780  CA  GLY X 476      67.473  62.505  56.943  0.00  0.00           C
ATOM   3781  C   GLY X 476      68.341  63.780  56.665  0.00  0.00           C
ATOM   3782  O   GLY X 476      69.515  63.545  56.569  0.00  0.00           O
ATOM   3783  N   LEU X 477      67.806  64.950  56.336  0.00  0.00           N
ATOM   3784  CA  LEU X 477      68.536  66.168  55.942  0.00  0.00           C
ATOM   3785  CB  LEU X 477      67.599  67.024  55.104  0.00  0.00           C
ATOM   3786  CG  LEU X 477      67.182  66.581  53.702  0.00  0.00           C
ATOM   3787  CD1 LEU X 477      65.895  67.301  53.233  0.00  0.00           C
ATOM   3788  CD2 LEU X 477      68.281  66.896  52.702  0.00  0.00           C
ATOM   3789  C   LEU X 477      69.031  66.975  57.220  0.00  0.00           C
ATOM   3790  O   LEU X 477      68.565  66.794  58.319  0.00  0.00           O
ATOM   3791  N   LYS X 478      70.101  67.773  57.034  0.00  0.00           N
ATOM   3792  CA  LYS X 478      71.047  68.338  58.068  0.00  0.00           C
ATOM   3793  CB  LYS X 478      72.177  67.220  58.303  0.00  0.00           C
ATOM   3794  CG  LYS X 478      71.626  65.829  58.813  0.00  0.00           C
ATOM   3795  CD  LYS X 478      72.768  64.869  59.314  0.00  0.00           C
ATOM   3796  CE  LYS X 478      72.117  63.679  59.983  0.00  0.00           C
ATOM   3797  NZ  LYS X 478      71.576  62.736  58.969  0.00  0.00           N
ATOM   3798  C   LYS X 478      71.627  69.704  57.854  0.00  0.00           C
ATOM   3799  O   LYS X 478      72.436  69.973  56.932  0.00  0.00           O
ATOM   3800  N   GLU X 479      71.386  70.625  58.791  0.00  0.00           N
ATOM   3801  CA  GLU X 479      71.841  72.049  58.695  0.00  0.00           C
ATOM   3802  CB  GLU X 479      71.341  72.742  60.007  0.00  0.00           C
ATOM   3803  CG  GLU X 479      71.972  74.207  60.169  0.00  0.00           C
ATOM   3804  CD  GLU X 479      71.049  75.068  61.048  0.00  0.00           C
ATOM   3805  OE1 GLU X 479      70.969  74.694  62.240  0.00  0.00           O
ATOM   3806  OE2 GLU X 479      70.441  76.075  60.584  0.00  0.00           O
ATOM   3807  C   GLU X 479      73.333  72.123  58.772  0.00  0.00           C
ATOM   3808  O   GLU X 479      73.988  72.868  58.058  0.00  0.00           O
ATOM   3809  N   LYS X 480      74.023  71.327  59.605  0.00  0.00           N
ATOM   3810  CA  LYS X 480      75.548  71.419  59.737  0.00  0.00           C
ATOM   3811  CB  LYS X 480      76.036  71.185  61.170  0.00  0.00           C
ATOM   3812  CG  LYS X 480      75.423  72.203  62.168  0.00  0.00           C
ATOM   3813  CD  LYS X 480      75.690  73.723  61.852  0.00  0.00           C
ATOM   3814  CE  LYS X 480      77.045  74.298  62.157  0.00  0.00           C
ATOM   3815  NZ  LYS X 480      77.540  73.807  63.521  0.00  0.00           N
ATOM   3816  C   LYS X 480      76.219  70.493  58.730  0.00  0.00           C
ATOM   3817  O   LYS X 480      77.469  70.422  58.871  0.00  0.00           O
ATOM   3818  N   ALA X 481      75.489  69.890  57.804  0.00  0.00           N
ATOM   3819  CA  ALA X 481      76.084  69.232  56.511  0.00  0.00           C
ATOM   3820  CB  ALA X 481      75.528  67.795  56.293  0.00  0.00           C
ATOM   3821  C   ALA X 481      75.885  70.127  55.284  0.00  0.00           C
ATOM   3822  O   ALA X 481      76.252  69.691  54.153  0.00  0.00           O
ATOM   3823  N   GLY X 482      75.221  71.272  55.440  0.00  0.00           N
ATOM   3824  CA  GLY X 482      75.002  72.279  54.439  0.00  0.00           C
ATOM   3825  C   GLY X 482      73.647  72.295  53.797  0.00  0.00           C
ATOM   3826  O   GLY X 482      73.445  73.003  52.824  0.00  0.00           O
ATOM   3827  N   ASP X 483      72.750  71.462  54.304  0.00  0.00           N
ATOM   3828  CA  ASP X 483      71.398  71.441  53.884  0.00  0.00           C
ATOM   3829  CB  ASP X 483      70.682  70.225  54.278  0.00  0.00           C
ATOM   3830  CG  ASP X 483      71.393  68.870  53.897  0.00  0.00           C
ATOM   3831  OD1 ASP X 483      72.164  68.861  52.903  0.00  0.00           O
ATOM   3832  OD2 ASP X 483      70.935  67.798  54.346  0.00  0.00           O
ATOM   3833  C   ASP X 483      70.628  72.681  54.333  0.00  0.00           C
ATOM   3834  O   ASP X 483      70.774  73.190  55.422  0.00  0.00           O
ATOM   3835  N   ARG X 484      69.686  73.273  53.526  0.00  0.00           N
ATOM   3836  CA  ARG X 484      68.880  74.453  53.804  0.00  0.00           C
ATOM   3837  CB  ARG X 484      69.417  75.576  52.958  0.00  0.00           C
ATOM   3838  CG  ARG X 484      70.878  75.998  53.141  0.00  0.00           C
ATOM   3839  CD  ARG X 484      71.241  77.179  52.210  0.00  0.00           C
ATOM   3840  NE  ARG X 484      71.063  76.897  50.798  0.00  0.00           N
ATOM   3841  CZ  ARG X 484      70.688  77.706  49.811  0.00  0.00           C
ATOM   3842  NH1 ARG X 484      70.380  78.933  49.927  0.00  0.00           N
ATOM   3843  NH2 ARG X 484      70.796  77.306  48.576  0.00  0.00           N
ATOM   3844  C   ARG X 484      67.354  74.258  53.593  0.00  0.00           C
ATOM   3845  O   ARG X 484      66.956  73.343  52.861  0.00  0.00           O
ATOM   3846  N   PHE X 485      66.421  75.059  54.099  0.00  0.00           N
ATOM   3847  CA  PHE X 485      65.023  74.923  54.202  0.00  0.00           C
ATOM   3848  CB  PHE X 485      64.630  74.355  55.597  0.00  0.00           C
ATOM   3849  CG  PHE X 485      64.984  72.936  55.870  0.00  0.00           C
ATOM   3850  CD1 PHE X 485      66.212  72.684  56.394  0.00  0.00           C
ATOM   3851  CE1 PHE X 485      66.687  71.365  56.507  0.00  0.00           C
ATOM   3852  CZ  PHE X 485      65.813  70.281  56.226  0.00  0.00           C
ATOM   3853  CE2 PHE X 485      64.522  70.518  55.711  0.00  0.00           C
ATOM   3854  CD2 PHE X 485      64.178  71.868  55.479  0.00  0.00           C
ATOM   3855  C   PHE X 485      64.338  76.286  53.939  0.00  0.00           C
ATOM   3856  O   PHE X 485      64.098  77.020  54.925  0.00  0.00           O
ATOM   3857  N   VAL X 486      63.967  76.505  52.690  0.00  0.00           N
ATOM   3858  CA  VAL X 486      63.403  77.770  52.257  0.00  0.00           C
ATOM   3859  CB  VAL X 486      64.114  78.194  50.947  0.00  0.00           C
ATOM   3860  CG1 VAL X 486      63.572  79.537  50.342  0.00  0.00           C
ATOM   3861  CG2 VAL X 486      65.646  78.440  51.129  0.00  0.00           C
ATOM   3862  C   VAL X 486      61.867  77.605  52.073  0.00  0.00           C
ATOM   3863  O   VAL X 486      61.418  76.651  51.554  0.00  0.00           O
ATOM   3864  N   ALA X 487      61.193  78.728  52.308  0.00  0.00           N
ATOM   3865  CA  ALA X 487      59.777  78.914  52.040  0.00  0.00           C
ATOM   3866  CB  ALA X 487      58.880  78.613  53.322  0.00  0.00           C
ATOM   3867  C   ALA X 487      59.553  80.333  51.499  0.00  0.00           C
ATOM   3868  O   ALA X 487      59.754  81.350  52.153  0.00  0.00           O
ATOM   3869  N   LEU X 488      59.088  80.544  50.228  0.00  0.00           N
ATOM   3870  CA  LEU X 488      58.551  81.756  49.618  0.00  0.00           C
ATOM   3871  CB  LEU X 488      59.066  81.880  48.180  0.00  0.00           C
ATOM   3872  CG  LEU X 488      60.591  81.899  48.078  0.00  0.00           C
ATOM   3873  CD1 LEU X 488      61.073  81.240  46.782  0.00  0.00           C
ATOM   3874  CD2 LEU X 488      61.215  83.372  48.210  0.00  0.00           C
ATOM   3875  C   LEU X 488      57.011  81.662  49.600  0.00  0.00           C
ATOM   3876  O   LEU X 488      56.470  80.581  49.823  0.00  0.00           O
ATOM   3877  N   ASP X 489      56.251  82.731  49.417  0.00  0.00           N
ATOM   3878  CA  ASP X 489      54.793  82.892  49.354  0.00  0.00           C
ATOM   3879  CB  ASP X 489      54.297  84.022  50.295  0.00  0.00           C
ATOM   3880  CG  ASP X 489      55.091  83.874  51.628  0.00  0.00           C
ATOM   3881  OD1 ASP X 489      56.239  84.376  51.757  0.00  0.00           O
ATOM   3882  OD2 ASP X 489      54.486  83.255  52.553  0.00  0.00           O
ATOM   3883  C   ASP X 489      54.265  83.177  47.919  0.00  0.00           C
ATOM   3884  O   ASP X 489      54.975  83.520  46.972  0.00  0.00           O
ATOM   3885  N   SER X 490      52.943  82.894  47.805  0.00  0.00           N
ATOM   3886  CA  SER X 490      52.110  83.035  46.537  0.00  0.00           C
ATOM   3887  CB  SER X 490      50.622  82.620  46.780  0.00  0.00           C
ATOM   3888  OG  SER X 490      49.922  82.421  45.645  0.00  0.00           O
ATOM   3889  C   SER X 490      52.304  84.341  45.699  0.00  0.00           C
ATOM   3890  O   SER X 490      52.257  85.418  46.272  0.00  0.00           O
ATOM   3891  N   PRO X 491      52.459  84.279  44.389  0.00  0.00           N
ATOM   3892  CD  PRO X 491      52.603  83.095  43.610  0.00  0.00           C
ATOM   3893  CG  PRO X 491      52.520  83.477  42.126  0.00  0.00           C
ATOM   3894  CB  PRO X 491      52.860  84.977  42.123  0.00  0.00           C
ATOM   3895  CA  PRO X 491      52.498  85.451  43.526  0.00  0.00           C
ATOM   3896  C   PRO X 491      51.173  86.181  43.517  0.00  0.00           C
ATOM   3897  O   PRO X 491      51.108  87.376  43.118  0.00  0.00           O
ATOM   3898  N   PHE X 492      50.017  85.433  43.673  0.00  0.00           N
ATOM   3899  CA  PHE X 492      48.697  86.026  43.811  0.00  0.00           C
ATOM   3900  CB  PHE X 492      47.820  85.635  42.586  0.00  0.00           C
ATOM   3901  CG  PHE X 492      47.538  84.110  42.474  0.00  0.00           C
ATOM   3902  CD1 PHE X 492      46.396  83.532  42.983  0.00  0.00           C
ATOM   3903  CE1 PHE X 492      46.125  82.123  42.700  0.00  0.00           C
ATOM   3904  CZ  PHE X 492      47.003  81.341  41.953  0.00  0.00           C
ATOM   3905  CE2 PHE X 492      48.248  81.936  41.570  0.00  0.00           C
ATOM   3906  CD2 PHE X 492      48.467  83.356  41.732  0.00  0.00           C
ATOM   3907  C   PHE X 492      47.981  85.461  45.116  0.00  0.00           C
ATOM   3908  O   PHE X 492      48.147  84.306  45.521  0.00  0.00           O
ATOM   3909  N   ASN X 493      47.118  86.277  45.754  0.00  0.00           N
ATOM   3910  CA  ASN X 493      46.260  85.761  46.846  0.00  0.00           C
ATOM   3911  CB  ASN X 493      45.521  87.005  47.438  0.00  0.00           C
ATOM   3912  CG  ASN X 493      44.933  86.735  48.787  0.00  0.00           C
ATOM   3913  OD1 ASN X 493      44.405  85.648  49.059  0.00  0.00           O
ATOM   3914  ND2 ASN X 493      44.734  87.729  49.633  0.00  0.00           N
ATOM   3915  C   ASN X 493      45.266  84.784  46.280  0.00  0.00           C
ATOM   3916  O   ASN X 493      44.547  85.025  45.299  0.00  0.00           O
ATOM   3917  N   HIE X 494      45.098  83.664  47.042  0.00  0.00           N
ATOM   3918  CA  HIE X 494      44.200  82.580  46.754  0.00  0.00           C
ATOM   3919  CB  HIE X 494      44.538  81.269  47.532  0.00  0.00           C
ATOM   3920  CG  HIE X 494      45.905  80.667  47.319  0.00  0.00           C
ATOM   3921  ND1 HIE X 494      46.366  79.545  47.951  0.00  0.00           N
ATOM   3922  CE1 HIE X 494      47.494  79.335  47.300  0.00  0.00           C
ATOM   3923  NE2 HIE X 494      47.821  80.246  46.352  0.00  0.00           N
ATOM   3924  CD2 HIE X 494      46.755  81.132  46.381  0.00  0.00           C
ATOM   3925  C   HIE X 494      42.786  82.967  47.073  0.00  0.00           C
ATOM   3926  O   HIE X 494      41.860  82.312  46.531  0.00  0.00           O
ATOM   3927  N   CYS X 495      42.502  83.891  47.967  0.00  0.00           N
ATOM   3928  CA  CYS X 495      41.138  84.216  48.446  0.00  0.00           C
ATOM   3929  CB  CYS X 495      41.170  84.791  49.874  0.00  0.00           C
ATOM   3930  SG  CYS X 495      42.301  83.697  50.852  0.00  0.00           S
ATOM   3931  C   CYS X 495      40.376  85.120  47.511  0.00  0.00           C
ATOM   3932  O   CYS X 495      39.145  85.194  47.634  0.00  0.00           O
ATOM   3933  N   GLU X 496      41.067  85.726  46.512  0.00  0.00           N
ATOM   3934  CA  GLU X 496      40.323  86.534  45.409  0.00  0.00           C
ATOM   3935  CB  GLU X 496      41.335  87.586  44.879  0.00  0.00           C
ATOM   3936  CG  GLU X 496      41.783  88.534  46.013  0.00  0.00           C
ATOM   3937  CD  GLU X 496      40.695  89.532  46.462  0.00  0.00           C
ATOM   3938  OE1 GLU X 496      40.295  89.456  47.641  0.00  0.00           O
ATOM   3939  OE2 GLU X 496      40.262  90.429  45.718  0.00  0.00           O
ATOM   3940  C   GLU X 496      39.872  85.634  44.220  0.00  0.00           C
ATOM   3941  O   GLU X 496      39.021  85.950  43.476  0.00  0.00           O
ATOM   3942  N   GLN X 497      40.489  84.446  44.085  0.00  0.00           N
ATOM   3943  CA  GLN X 497      40.071  83.479  43.088  0.00  0.00           C
ATOM   3944  CB  GLN X 497      41.298  82.492  42.922  0.00  0.00           C
ATOM   3945  CG  GLN X 497      42.606  83.065  42.295  0.00  0.00           C
ATOM   3946  CD  GLN X 497      42.490  84.327  41.515  0.00  0.00           C
ATOM   3947  OE1 GLN X 497      42.952  85.403  41.873  0.00  0.00           O
ATOM   3948  NE2 GLN X 497      41.817  84.275  40.391  0.00  0.00           N
ATOM   3949  C   GLN X 497      38.796  82.578  43.376  0.00  0.00           C
ATOM   3950  O   GLN X 497      38.217  81.877  42.516  0.00  0.00           O
ATOM   3951  N   GLY X 498      38.337  82.646  44.627  0.00  0.00           N
ATOM   3952  CA  GLY X 498      37.278  81.782  45.170  0.00  0.00           C
ATOM   3953  C   GLY X 498      37.226  81.593  46.669  0.00  0.00           C
ATOM   3954  O   GLY X 498      37.876  82.204  47.418  0.00  0.00           O
ATOM   3955  N   LYS X 499      36.314  80.653  47.056  0.00  0.00           N
ATOM   3956  CA  LYS X 499      35.953  80.253  48.383  0.00  0.00           C
ATOM   3957  CB  LYS X 499      34.723  81.093  48.868  0.00  0.00           C
ATOM   3958  CG  LYS X 499      33.421  80.570  48.108  0.00  0.00           C
ATOM   3959  CD  LYS X 499      32.327  81.510  48.522  0.00  0.00           C
ATOM   3960  CE  LYS X 499      30.931  81.229  47.915  0.00  0.00           C
ATOM   3961  NZ  LYS X 499      30.055  82.280  48.225  0.00  0.00           N
ATOM   3962  C   LYS X 499      35.719  78.791  48.618  0.00  0.00           C
ATOM   3963  O   LYS X 499      35.499  78.014  47.672  0.00  0.00           O
ATOM   3964  N   ILE X 500      35.836  78.527  49.928  0.00  0.00           N
ATOM   3965  CA  ILE X 500      35.414  77.229  50.422  0.00  0.00           C
ATOM   3966  CB  ILE X 500      36.234  76.770  51.526  0.00  0.00           C
ATOM   3967  CG2 ILE X 500      36.260  75.261  51.677  0.00  0.00           C
ATOM   3968  CG1 ILE X 500      37.716  77.248  51.461  0.00  0.00           C
ATOM   3969  CD1 ILE X 500      38.596  76.821  50.299  0.00  0.00           C
ATOM   3970  C   ILE X 500      33.907  77.167  50.802  0.00  0.00           C
ATOM   3971  O   ILE X 500      33.390  78.254  51.186  0.00  0.00           O
ATOM   3972  N   VAL X 501      33.314  75.973  50.718  0.00  0.00           N
ATOM   3973  CA  VAL X 501      31.888  75.683  50.847  0.00  0.00           C
ATOM   3974  CB  VAL X 501      31.152  75.575  49.422  0.00  0.00           C
ATOM   3975  CG1 VAL X 501      29.650  75.264  49.461  0.00  0.00           C
ATOM   3976  CG2 VAL X 501      31.560  76.743  48.571  0.00  0.00           C
ATOM   3977  C   VAL X 501      31.684  74.332  51.523  0.00  0.00           C
ATOM   3978  O   VAL X 501      32.402  73.396  51.163  0.00  0.00           O
ATOM   3979  N   ILE X 502      30.803  74.263  52.470  0.00  0.00           N
ATOM   3980  CA  ILE X 502      30.561  73.156  53.306  0.00  0.00           C
ATOM   3981  CB  ILE X 502      31.231  73.281  54.712  0.00  0.00           C
ATOM   3982  CG2 ILE X 502      30.858  72.195  55.682  0.00  0.00           C
ATOM   3983  CG1 ILE X 502      32.716  73.516  54.699  0.00  0.00           C
ATOM   3984  CD1 ILE X 502      33.355  73.767  56.084  0.00  0.00           C
ATOM   3985  C   ILE X 502      29.053  73.071  53.408  0.00  0.00           C
ATOM   3986  O   ILE X 502      28.465  73.693  54.312  0.00  0.00           O
ATOM   3987  N   PRO X 503      28.334  72.216  52.600  0.00  0.00           N
ATOM   3988  CD  PRO X 503      28.939  71.517  51.510  0.00  0.00           C
ATOM   3989  CG  PRO X 503      27.763  71.241  50.604  0.00  0.00           C
ATOM   3990  CB  PRO X 503      26.574  70.954  51.540  0.00  0.00           C
ATOM   3991  CA  PRO X 503      26.877  72.013  52.608  0.00  0.00           C
ATOM   3992  C   PRO X 503      26.498  71.530  53.979  0.00  0.00           C
ATOM   3993  O   PRO X 503      27.197  70.821  54.657  0.00  0.00           O
ATOM   3994  N   ARG X 504      25.367  72.038  54.545  0.00  0.00           N
ATOM   3995  CA  ARG X 504      24.873  71.706  55.868  0.00  0.00           C
ATOM   3996  CB  ARG X 504      23.853  72.821  56.224  0.00  0.00           C
ATOM   3997  CG  ARG X 504      24.355  74.321  56.091  0.00  0.00           C
ATOM   3998  CD  ARG X 504      23.282  75.408  56.422  0.00  0.00           C
ATOM   3999  NE  ARG X 504      23.032  75.403  57.902  0.00  0.00           N
ATOM   4000  CZ  ARG X 504      22.312  74.563  58.602  0.00  0.00           C
ATOM   4001  NH1 ARG X 504      21.390  73.877  58.092  0.00  0.00           N
ATOM   4002  NH2 ARG X 504      22.364  74.577  59.880  0.00  0.00           N
ATOM   4003  C   ARG X 504      24.268  70.278  55.972  0.00  0.00           C
ATOM   4004  O   ARG X 504      23.101  70.065  56.300  0.00  0.00           O
ATOM   4005  N   MET X 505      25.105  69.263  55.681  0.00  0.00           N
ATOM   4006  CA  MET X 505      24.826  67.848  55.526  0.00  0.00           C
ATOM   4007  CB  MET X 505      26.160  67.078  55.367  0.00  0.00           C
ATOM   4008  CG  MET X 505      26.892  67.425  54.066  0.00  0.00           C
ATOM   4009  SD  MET X 505      26.456  66.581  52.521  0.00  0.00           S
ATOM   4010  CE  MET X 505      27.195  64.919  52.683  0.00  0.00           C
ATOM   4011  C   MET X 505      24.137  67.294  56.802  0.00  0.00           C
ATOM   4012  O   MET X 505      24.682  67.455  57.875  0.00  0.00           O
ATOM   4013  N   ARG X 506      22.979  66.646  56.681  0.00  0.00           N
ATOM   4014  CA  ARG X 506      22.112  66.059  57.799  0.00  0.00           C
ATOM   4015  CB  ARG X 506      20.668  65.937  57.369  0.00  0.00           C
ATOM   4016  CG  ARG X 506      19.881  67.256  57.510  0.00  0.00           C
ATOM   4017  CD  ARG X 506      19.975  68.171  56.203  0.00  0.00           C
ATOM   4018  NE  ARG X 506      19.677  67.382  55.038  0.00  0.00           N
ATOM   4019  CZ  ARG X 506      18.485  67.295  54.463  0.00  0.00           C
ATOM   4020  NH1 ARG X 506      17.426  67.906  54.836  0.00  0.00           N
ATOM   4021  NH2 ARG X 506      18.373  66.455  53.460  0.00  0.00           N
ATOM   4022  C   ARG X 506      22.674  64.738  58.258  0.00  0.00           C
ATOM   4023  O   ARG X 506      22.043  63.878  58.841  0.00  0.00           O
ATOM   4024  N   VAL X 507      23.933  64.500  57.943  0.00  0.00           N
ATOM   4025  CA  VAL X 507      24.746  63.326  58.335  0.00  0.00           C
ATOM   4026  CB  VAL X 507      26.013  63.171  57.528  0.00  0.00           C
ATOM   4027  CG1 VAL X 507      26.795  61.924  58.006  0.00  0.00           C
ATOM   4028  CG2 VAL X 507      25.831  63.111  56.008  0.00  0.00           C
ATOM   4029  C   VAL X 507      25.033  63.321  59.826  0.00  0.00           C
ATOM   4030  O   VAL X 507      25.893  64.126  60.266  0.00  0.00           O
ATOM   4031  N   GLU X 508      24.403  62.444  60.584  0.00  0.00           N
ATOM   4032  CA  GLU X 508      24.701  62.303  62.041  0.00  0.00           C
ATOM   4033  CB  GLU X 508      23.376  62.051  62.848  0.00  0.00           C
ATOM   4034  CG  GLU X 508      22.391  63.238  62.712  0.00  0.00           C
ATOM   4035  CD  GLU X 508      22.691  64.526  63.422  0.00  0.00           C
ATOM   4036  OE1 GLU X 508      23.926  64.694  63.724  0.00  0.00           O
ATOM   4037  OE2 GLU X 508      21.741  65.331  63.628  0.00  0.00           O
ATOM   4038  C   GLU X 508      25.825  61.287  62.275  0.00  0.00           C
ATOM   4039  O   GLU X 508      26.225  60.541  61.344  0.00  0.00           O
ATOM   4040  N   PRO X 509      26.392  61.154  63.434  0.00  0.00           N
ATOM   4041  CD  PRO X 509      26.068  62.080  64.545  0.00  0.00           C
ATOM   4042  CG  PRO X 509      27.451  62.191  65.212  0.00  0.00           C
ATOM   4043  CB  PRO X 509      27.973  60.776  65.128  0.00  0.00           C
ATOM   4044  CA  PRO X 509      27.550  60.324  63.734  0.00  0.00           C
ATOM   4045  C   PRO X 509      27.511  58.836  63.644  0.00  0.00           C
ATOM   4046  O   PRO X 509      28.527  58.192  63.723  0.00  0.00           O
ATOM   4047  N   SER X 510      26.310  58.244  63.580  0.00  0.00           N
ATOM   4048  CA  SER X 510      26.040  56.813  63.659  0.00  0.00           C
ATOM   4049  CB  SER X 510      24.550  56.591  63.919  0.00  0.00           C
ATOM   4050  OG  SER X 510      24.274  55.256  64.255  0.00  0.00           O
ATOM   4051  C   SER X 510      26.526  56.092  62.400  0.00  0.00           C
ATOM   4052  O   SER X 510      26.422  56.727  61.309  0.00  0.00           O
ATOM   4053  N   ILE X 511      26.959  54.835  62.491  0.00  0.00           N
ATOM   4054  CA  ILE X 511      27.290  53.935  61.372  0.00  0.00           C
ATOM   4055  CB  ILE X 511      28.016  52.697  61.864  0.00  0.00           C
ATOM   4056  CG2 ILE X 511      27.182  51.917  62.943  0.00  0.00           C
ATOM   4057  CG1 ILE X 511      28.708  51.714  60.823  0.00  0.00           C
ATOM   4058  CD1 ILE X 511      29.694  52.390  59.934  0.00  0.00           C
ATOM   4059  C   ILE X 511      25.984  53.592  60.609  0.00  0.00           C
ATOM   4060  O   ILE X 511      26.042  52.907  59.581  0.00  0.00           O
ATOM   4061  N   ASP X 512      24.824  53.990  61.121  0.00  0.00           N
ATOM   4062  CA  ASP X 512      23.476  53.822  60.479  0.00  0.00           C
ATOM   4063  CB  ASP X 512      22.353  53.675  61.550  0.00  0.00           C
ATOM   4064  CG  ASP X 512      22.391  52.232  62.107  0.00  0.00           C
ATOM   4065  OD1 ASP X 512      23.150  51.389  61.669  0.00  0.00           O
ATOM   4066  OD2 ASP X 512      21.678  51.957  63.131  0.00  0.00           O
ATOM   4067  C   ASP X 512      23.208  55.043  59.549  0.00  0.00           C
ATOM   4068  O   ASP X 512      22.646  54.779  58.491  0.00  0.00           O
ATOM   4069  N   ASN X 513      23.708  56.269  59.823  0.00  0.00           N
ATOM   4070  CA  ASN X 513      23.760  57.439  58.925  0.00  0.00           C
ATOM   4071  CB  ASN X 513      24.003  58.657  59.813  0.00  0.00           C
ATOM   4072  CG  ASN X 513      22.868  58.960  60.741  0.00  0.00           C
ATOM   4073  OD1 ASN X 513      22.624  58.157  61.634  0.00  0.00           O
ATOM   4074  ND2 ASN X 513      22.060  59.974  60.501  0.00  0.00           N
ATOM   4075  C   ASN X 513      24.836  57.375  57.768  0.00  0.00           C
ATOM   4076  O   ASN X 513      25.305  58.368  57.217  0.00  0.00           O
ATOM   4077  N   GLU X 514      25.314  56.150  57.443  0.00  0.00           N
ATOM   4078  CA  GLU X 514      26.543  55.936  56.708  0.00  0.00           C
ATOM   4079  CB  GLU X 514      27.107  54.606  57.189  0.00  0.00           C
ATOM   4080  CG  GLU X 514      28.210  53.920  56.432  0.00  0.00           C
ATOM   4081  CD  GLU X 514      29.543  54.714  56.334  0.00  0.00           C
ATOM   4082  OE1 GLU X 514      30.309  54.350  55.465  0.00  0.00           O
ATOM   4083  OE2 GLU X 514      29.904  55.485  57.252  0.00  0.00           O
ATOM   4084  C   GLU X 514      26.322  55.961  55.187  0.00  0.00           C
ATOM   4085  O   GLU X 514      27.154  56.429  54.431  0.00  0.00           O
ATOM   4086  N   GLU X 515      25.198  55.449  54.696  0.00  0.00           N
ATOM   4087  CA  GLU X 515      24.644  55.601  53.345  0.00  0.00           C
ATOM   4088  CB  GLU X 515      23.633  54.462  53.031  0.00  0.00           C
ATOM   4089  CG  GLU X 515      24.066  53.047  53.470  0.00  0.00           C
ATOM   4090  CD  GLU X 515      25.377  52.517  52.963  0.00  0.00           C
ATOM   4091  OE1 GLU X 515      25.814  51.498  53.547  0.00  0.00           O
ATOM   4092  OE2 GLU X 515      25.943  52.964  51.980  0.00  0.00           O
ATOM   4093  C   GLU X 515      24.033  56.906  53.091  0.00  0.00           C
ATOM   4094  O   GLU X 515      24.085  57.399  51.958  0.00  0.00           O
ATOM   4095  N   GLN X 516      23.527  57.543  54.142  0.00  0.00           N
ATOM   4096  CA  GLN X 516      22.990  58.831  53.993  0.00  0.00           C
ATOM   4097  CB  GLN X 516      22.398  59.248  55.395  0.00  0.00           C
ATOM   4098  CG  GLN X 516      21.734  60.621  55.404  0.00  0.00           C
ATOM   4099  CD  GLN X 516      21.185  61.064  56.781  0.00  0.00           C
ATOM   4100  OE1 GLN X 516      21.730  60.740  57.794  0.00  0.00           O
ATOM   4101  NE2 GLN X 516      20.079  61.730  56.717  0.00  0.00           N
ATOM   4102  C   GLN X 516      23.949  59.852  53.401  0.00  0.00           C
ATOM   4103  O   GLN X 516      23.473  60.669  52.607  0.00  0.00           O
ATOM   4104  N   HIE X 517      25.164  59.812  53.904  0.00  0.00           N
ATOM   4105  CA  HIE X 517      26.272  60.657  53.465  0.00  0.00           C
ATOM   4106  CB  HIE X 517      27.538  60.085  54.082  0.00  0.00           C
ATOM   4107  CG  HIE X 517      28.708  61.012  54.030  0.00  0.00           C
ATOM   4108  ND1 HIE X 517      28.901  62.128  53.180  0.00  0.00           N
ATOM   4109  CE1 HIE X 517      30.073  62.647  53.495  0.00  0.00           C
ATOM   4110  NE2 HIE X 517      30.558  62.049  54.627  0.00  0.00           N
ATOM   4111  CD2 HIE X 517      29.728  60.989  54.988  0.00  0.00           C
ATOM   4112  C   HIE X 517      26.377  60.682  51.924  0.00  0.00           C
ATOM   4113  O   HIE X 517      26.389  61.774  51.341  0.00  0.00           O
ATOM   4114  N   ILE X 518      26.260  59.495  51.293  0.00  0.00           N
ATOM   4115  CA  ILE X 518      26.282  59.336  49.798  0.00  0.00           C
ATOM   4116  CB  ILE X 518      26.586  57.883  49.334  0.00  0.00           C
ATOM   4117  CG2 ILE X 518      26.814  57.811  47.825  0.00  0.00           C
ATOM   4118  CG1 ILE X 518      27.682  57.186  50.234  0.00  0.00           C
ATOM   4119  CD1 ILE X 518      29.126  57.847  50.208  0.00  0.00           C
ATOM   4120  C   ILE X 518      25.049  60.004  49.084  0.00  0.00           C
ATOM   4121  O   ILE X 518      25.131  60.668  48.075  0.00  0.00           O
ATOM   4122  N   ALA X 519      23.871  59.831  49.782  0.00  0.00           N
ATOM   4123  CA  ALA X 519      22.568  60.237  49.301  0.00  0.00           C
ATOM   4124  CB  ALA X 519      21.497  59.635  50.161  0.00  0.00           C
ATOM   4125  C   ALA X 519      22.505  61.817  49.254  0.00  0.00           C
ATOM   4126  O   ALA X 519      22.034  62.398  48.320  0.00  0.00           O
ATOM   4127  N   GLU X 520      23.014  62.520  50.274  0.00  0.00           N
ATOM   4128  CA  GLU X 520      23.169  64.005  50.406  0.00  0.00           C
ATOM   4129  CB  GLU X 520      23.632  64.349  51.806  0.00  0.00           C
ATOM   4130  CG  GLU X 520      22.748  64.052  52.979  0.00  0.00           C
ATOM   4131  CD  GLU X 520      21.605  65.029  53.304  0.00  0.00           C
ATOM   4132  OE1 GLU X 520      21.848  65.897  54.150  0.00  0.00           O
ATOM   4133  OE2 GLU X 520      20.459  64.780  52.779  0.00  0.00           O
ATOM   4134  C   GLU X 520      24.133  64.551  49.366  0.00  0.00           C
ATOM   4135  O   GLU X 520      23.859  65.558  48.817  0.00  0.00           O
ATOM   4136  N   MET X 521      25.196  63.859  49.111  0.00  0.00           N
ATOM   4137  CA  MET X 521      26.319  64.228  48.227  0.00  0.00           C
ATOM   4138  CB  MET X 521      27.623  63.496  48.568  0.00  0.00           C
ATOM   4139  CG  MET X 521      28.684  63.837  47.579  0.00  0.00           C
ATOM   4140  SD  MET X 521      30.197  62.985  47.977  0.00  0.00           S
ATOM   4141  CE  MET X 521      31.291  63.853  46.721  0.00  0.00           C
ATOM   4142  C   MET X 521      25.868  64.087  46.772  0.00  0.00           C
ATOM   4143  O   MET X 521      26.094  64.907  45.931  0.00  0.00           O
ATOM   4144  N   ALA X 522      25.141  63.000  46.408  0.00  0.00           N
ATOM   4145  CA  ALA X 522      24.526  62.921  45.026  0.00  0.00           C
ATOM   4146  CB  ALA X 522      24.107  61.450  44.941  0.00  0.00           C
ATOM   4147  C   ALA X 522      23.392  63.883  44.817  0.00  0.00           C
ATOM   4148  O   ALA X 522      23.147  64.219  43.633  0.00  0.00           O
ATOM   4149  N   ALA X 523      22.707  64.357  45.851  0.00  0.00           N
ATOM   4150  CA  ALA X 523      21.556  65.225  45.759  0.00  0.00           C
ATOM   4151  CB  ALA X 523      20.683  64.978  47.016  0.00  0.00           C
ATOM   4152  C   ALA X 523      21.966  66.683  45.577  0.00  0.00           C
ATOM   4153  O   ALA X 523      21.417  67.456  44.770  0.00  0.00           O
ATOM   4154  N   PHE X 524      22.877  67.174  46.388  0.00  0.00           N
ATOM   4155  CA  PHE X 524      23.532  68.459  46.234  0.00  0.00           C
ATOM   4156  CB  PHE X 524      24.283  68.872  47.506  0.00  0.00           C
ATOM   4157  CG  PHE X 524      24.683  70.392  47.434  0.00  0.00           C
ATOM   4158  CD1 PHE X 524      26.056  70.745  47.219  0.00  0.00           C
ATOM   4159  CE1 PHE X 524      26.517  72.071  47.165  0.00  0.00           C
ATOM   4160  CZ  PHE X 524      25.520  73.047  47.390  0.00  0.00           C
ATOM   4161  CE2 PHE X 524      24.116  72.836  47.500  0.00  0.00           C
ATOM   4162  CD2 PHE X 524      23.746  71.439  47.597  0.00  0.00           C
ATOM   4163  C   PHE X 524      24.493  68.578  45.023  0.00  0.00           C
ATOM   4164  O   PHE X 524      24.627  69.629  44.404  0.00  0.00           O
ATOM   4165  N   PHE X 525      25.128  67.427  44.610  0.00  0.00           N
ATOM   4166  CA  PHE X 525      25.862  67.397  43.392  0.00  0.00           C
ATOM   4167  CB  PHE X 525      26.655  66.070  43.239  0.00  0.00           C
ATOM   4168  CG  PHE X 525      27.318  65.831  41.913  0.00  0.00           C
ATOM   4169  CD1 PHE X 525      28.475  66.537  41.615  0.00  0.00           C
ATOM   4170  CE1 PHE X 525      29.113  66.321  40.363  0.00  0.00           C
ATOM   4171  CZ  PHE X 525      28.587  65.335  39.508  0.00  0.00           C
ATOM   4172  CE2 PHE X 525      27.446  64.495  39.885  0.00  0.00           C
ATOM   4173  CD2 PHE X 525      26.850  64.815  41.122  0.00  0.00           C
ATOM   4174  C   PHE X 525      25.042  67.678  42.168  0.00  0.00           C
ATOM   4175  O   PHE X 525      25.495  68.433  41.268  0.00  0.00           O
ATOM   4176  N   ARG X 526      23.837  67.155  42.156  0.00  0.00           N
ATOM   4177  CA  ARG X 526      22.923  67.338  41.042  0.00  0.00           C
ATOM   4178  CB  ARG X 526      21.656  66.547  41.343  0.00  0.00           C
ATOM   4179  CG  ARG X 526      20.527  66.457  40.181  0.00  0.00           C
ATOM   4180  CD  ARG X 526      19.502  65.300  40.532  0.00  0.00           C
ATOM   4181  NE  ARG X 526      20.153  63.921  40.597  0.00  0.00           N
ATOM   4182  CZ  ARG X 526      20.105  62.957  39.655  0.00  0.00           C
ATOM   4183  NH1 ARG X 526      19.505  63.097  38.563  0.00  0.00           N
ATOM   4184  NH2 ARG X 526      20.691  61.811  39.892  0.00  0.00           N
ATOM   4185  C   ARG X 526      22.468  68.793  40.778  0.00  0.00           C
ATOM   4186  O   ARG X 526      22.336  69.126  39.617  0.00  0.00           O
ATOM   4187  N   GLU X 527      22.433  69.608  41.813  0.00  0.00           N
ATOM   4188  CA  GLU X 527      22.233  71.034  41.686  0.00  0.00           C
ATOM   4189  CB  GLU X 527      22.216  71.755  43.010  0.00  0.00           C
ATOM   4190  CG  GLU X 527      21.086  71.413  43.984  0.00  0.00           C
ATOM   4191  CD  GLU X 527      19.681  71.556  43.381  0.00  0.00           C
ATOM   4192  OE1 GLU X 527      18.784  70.646  43.563  0.00  0.00           O
ATOM   4193  OE2 GLU X 527      19.348  72.446  42.550  0.00  0.00           O
ATOM   4194  C   GLU X 527      23.233  71.671  40.730  0.00  0.00           C
ATOM   4195  O   GLU X 527      22.883  72.331  39.768  0.00  0.00           O
ATOM   4196  N   GLN X 528      24.525  71.343  40.921  0.00  0.00           N
ATOM   4197  CA  GLN X 528      25.633  71.918  40.158  0.00  0.00           C
ATOM   4198  CB  GLN X 528      26.942  71.354  40.795  0.00  0.00           C
ATOM   4199  CG  GLN X 528      27.042  71.352  42.360  0.00  0.00           C
ATOM   4200  CD  GLN X 528      26.563  72.566  43.053  0.00  0.00           C
ATOM   4201  OE1 GLN X 528      26.986  73.665  42.708  0.00  0.00           O
ATOM   4202  NE2 GLN X 528      25.701  72.418  43.971  0.00  0.00           N
ATOM   4203  C   GLN X 528      25.637  71.383  38.716  0.00  0.00           C
ATOM   4204  O   GLN X 528      26.359  72.011  37.884  0.00  0.00           O
ATOM   4205  N   VAL X 529      25.025  70.251  38.402  0.00  0.00           N
ATOM   4206  CA  VAL X 529      24.906  69.881  36.991  0.00  0.00           C
ATOM   4207  CB  VAL X 529      24.719  68.327  36.791  0.00  0.00           C
ATOM   4208  CG1 VAL X 529      24.727  68.010  35.387  0.00  0.00           C
ATOM   4209  CG2 VAL X 529      25.847  67.598  37.559  0.00  0.00           C
ATOM   4210  C   VAL X 529      23.797  70.728  36.365  0.00  0.00           C
ATOM   4211  O   VAL X 529      23.985  71.282  35.283  0.00  0.00           O
ATOM   4212  N   GLU X 530      22.590  70.678  36.962  0.00  0.00           N
ATOM   4213  CA  GLU X 530      21.372  71.285  36.495  0.00  0.00           C
ATOM   4214  CB  GLU X 530      20.222  70.814  37.426  0.00  0.00           C
ATOM   4215  CG  GLU X 530      19.893  69.338  37.365  0.00  0.00           C
ATOM   4216  CD  GLU X 530      19.475  68.948  35.964  0.00  0.00           C
ATOM   4217  OE1 GLU X 530      19.694  67.812  35.480  0.00  0.00           O
ATOM   4218  OE2 GLU X 530      18.827  69.805  35.306  0.00  0.00           O
ATOM   4219  C   GLU X 530      21.275  72.848  36.283  0.00  0.00           C
ATOM   4220  O   GLU X 530      20.507  73.418  35.503  0.00  0.00           O
ATOM   4221  N   SER X 531      22.215  73.504  36.932  0.00  0.00           N
ATOM   4222  CA  SER X 531      22.559  74.930  36.773  0.00  0.00           C
ATOM   4223  CB  SER X 531      23.272  75.506  38.045  0.00  0.00           C
ATOM   4224  OG  SER X 531      24.478  74.818  38.336  0.00  0.00           O
ATOM   4225  C   SER X 531      23.279  75.227  35.407  0.00  0.00           C
ATOM   4226  O   SER X 531      23.167  76.340  34.812  0.00  0.00           O
ATOM   4227  N   LYS X 532      23.920  74.207  34.804  0.00  0.00           N
ATOM   4228  CA  LYS X 532      24.548  74.183  33.503  0.00  0.00           C
ATOM   4229  CB  LYS X 532      23.400  74.080  32.434  0.00  0.00           C
ATOM   4230  CG  LYS X 532      22.846  72.671  32.191  0.00  0.00           C
ATOM   4231  CD  LYS X 532      21.658  72.858  31.273  0.00  0.00           C
ATOM   4232  CE  LYS X 532      21.183  71.473  30.657  0.00  0.00           C
ATOM   4233  NZ  LYS X 532      20.001  71.757  29.753  0.00  0.00           N
ATOM   4234  C   LYS X 532      25.552  75.301  33.229  0.00  0.00           C
ATOM   4235  O   LYS X 532      25.811  75.632  32.039  0.00  0.00           O
ATOM   4236  N   LYS X 533      25.950  76.009  34.288  0.00  0.00           N
ATOM   4237  CA  LYS X 533      26.764  77.231  34.218  0.00  0.00           C
ATOM   4238  CB  LYS X 533      26.620  78.078  35.525  0.00  0.00           C
ATOM   4239  CG  LYS X 533      27.169  77.471  36.850  0.00  0.00           C
ATOM   4240  CD  LYS X 533      27.028  78.263  38.191  0.00  0.00           C
ATOM   4241  CE  LYS X 533      27.615  77.412  39.348  0.00  0.00           C
ATOM   4242  NZ  LYS X 533      27.610  78.090  40.617  0.00  0.00           N
ATOM   4243  C   LYS X 533      28.256  77.028  34.048  0.00  0.00           C
ATOM   4244  O   LYS X 533      28.973  78.006  34.030  0.00  0.00           O
ATOM   4245  N   HIE X 534      28.679  75.806  33.861  0.00  0.00           N
ATOM   4246  CA  HIE X 534      30.111  75.502  33.893  0.00  0.00           C
ATOM   4247  CB  HIE X 534      30.772  75.472  35.310  0.00  0.00           C
ATOM   4248  CG  HIE X 534      30.086  74.634  36.359  0.00  0.00           C
ATOM   4249  ND1 HIE X 534      28.768  74.712  36.763  0.00  0.00           N
ATOM   4250  CE1 HIE X 534      28.612  73.881  37.842  0.00  0.00           C
ATOM   4251  NE2 HIE X 534      29.696  73.094  37.954  0.00  0.00           N
ATOM   4252  CD2 HIE X 534      30.658  73.668  37.121  0.00  0.00           C
ATOM   4253  C   HIE X 534      30.435  74.198  33.196  0.00  0.00           C
ATOM   4254  O   HIE X 534      29.841  73.157  33.439  0.00  0.00           O
ATOM   4255  N   LEU X 535      31.493  74.191  32.402  0.00  0.00           N
ATOM   4256  CA  LEU X 535      31.877  73.091  31.609  0.00  0.00           C
ATOM   4257  CB  LEU X 535      32.593  73.521  30.317  0.00  0.00           C
ATOM   4258  CG  LEU X 535      31.947  74.615  29.487  0.00  0.00           C
ATOM   4259  CD1 LEU X 535      32.867  74.802  28.234  0.00  0.00           C
ATOM   4260  CD2 LEU X 535      30.538  74.253  29.007  0.00  0.00           C
ATOM   4261  C   LEU X 535      32.644  72.048  32.486  0.00  0.00           C
ATOM   4262  O   LEU X 535      32.506  70.833  32.235  0.00  0.00           O
ATOM   4263  N   GLY X 536      33.567  72.487  33.393  0.00  0.00           N
ATOM   4264  CA  GLY X 536      34.499  71.657  34.108  0.00  0.00           C
ATOM   4265  C   GLY X 536      34.161  71.264  35.534  0.00  0.00           C
ATOM   4266  O   GLY X 536      34.210  72.172  36.356  0.00  0.00           O
ATOM   4267  N   MET X 537      33.848  70.020  35.878  0.00  0.00           N
ATOM   4268  CA  MET X 537      33.743  69.597  37.310  0.00  0.00           C
ATOM   4269  CB  MET X 537      32.358  69.117  37.646  0.00  0.00           C
ATOM   4270  CG  MET X 537      31.717  69.997  38.825  0.00  0.00           C
ATOM   4271  SD  MET X 537      30.050  69.497  39.211  0.00  0.00           S
ATOM   4272  CE  MET X 537      29.154  69.870  37.691  0.00  0.00           C
ATOM   4273  C   MET X 537      34.810  68.473  37.537  0.00  0.00           C
ATOM   4274  O   MET X 537      35.045  67.741  36.585  0.00  0.00           O
ATOM   4275  N   LEU X 538      35.186  68.343  38.850  0.00  0.00           N
ATOM   4276  CA  LEU X 538      36.045  67.278  39.391  0.00  0.00           C
ATOM   4277  CB  LEU X 538      37.482  67.794  39.548  0.00  0.00           C
ATOM   4278  CG  LEU X 538      38.516  66.927  40.405  0.00  0.00           C
ATOM   4279  CD1 LEU X 538      39.003  65.811  39.515  0.00  0.00           C
ATOM   4280  CD2 LEU X 538      39.767  67.816  40.815  0.00  0.00           C
ATOM   4281  C   LEU X 538      35.351  66.775  40.709  0.00  0.00           C
ATOM   4282  O   LEU X 538      34.803  67.651  41.412  0.00  0.00           O
ATOM   4283  N   VAL X 539      35.319  65.457  40.995  0.00  0.00           N
ATOM   4284  CA  VAL X 539      34.757  64.806  42.239  0.00  0.00           C
ATOM   4285  CB  VAL X 539      33.404  64.139  41.990  0.00  0.00           C
ATOM   4286  CG1 VAL X 539      32.829  63.748  43.355  0.00  0.00           C
ATOM   4287  CG2 VAL X 539      32.378  64.976  41.256  0.00  0.00           C
ATOM   4288  C   VAL X 539      35.792  63.894  42.828  0.00  0.00           C
ATOM   4289  O   VAL X 539      36.360  63.142  42.062  0.00  0.00           O
ATOM   4290  N   LEU X 540      36.044  63.943  44.137  0.00  0.00           N
ATOM   4291  CA  LEU X 540      37.095  63.188  44.842  0.00  0.00           C
ATOM   4292  CB  LEU X 540      38.165  64.158  45.400  0.00  0.00           C
ATOM   4293  CG  LEU X 540      38.839  65.050  44.307  0.00  0.00           C
ATOM   4294  CD1 LEU X 540      39.859  65.952  44.944  0.00  0.00           C
ATOM   4295  CD2 LEU X 540      39.436  64.212  43.142  0.00  0.00           C
ATOM   4296  C   LEU X 540      36.650  62.360  46.080  0.00  0.00           C
ATOM   4297  O   LEU X 540      35.639  62.607  46.728  0.00  0.00           O
ATOM   4298  N   PHE X 541      37.403  61.287  46.376  0.00  0.00           N
ATOM   4299  CA  PHE X 541      37.155  60.316  47.419  0.00  0.00           C
ATOM   4300  CB  PHE X 541      36.328  59.195  46.879  0.00  0.00           C
ATOM   4301  CG  PHE X 541      35.015  59.564  46.296  0.00  0.00           C
ATOM   4302  CD1 PHE X 541      33.733  59.563  46.937  0.00  0.00           C
ATOM   4303  CE1 PHE X 541      32.617  59.970  46.231  0.00  0.00           C
ATOM   4304  CZ  PHE X 541      32.621  60.255  44.829  0.00  0.00           C
ATOM   4305  CE2 PHE X 541      33.879  60.246  44.256  0.00  0.00           C
ATOM   4306  CD2 PHE X 541      35.042  59.915  44.914  0.00  0.00           C
ATOM   4307  C   PHE X 541      38.506  59.836  48.020  0.00  0.00           C
ATOM   4308  O   PHE X 541      39.522  59.728  47.380  0.00  0.00           O
ATOM   4309  N   ALA X 542      38.518  59.654  49.373  0.00  0.00           N
ATOM   4310  CA  ALA X 542      39.598  59.079  50.146  0.00  0.00           C
ATOM   4311  CB  ALA X 542      39.396  59.363  51.645  0.00  0.00           C
ATOM   4312  C   ALA X 542      39.637  57.547  49.832  0.00  0.00           C
ATOM   4313  O   ALA X 542      40.614  56.874  50.223  0.00  0.00           O
ATOM   4314  N   SER X 543      38.565  56.986  49.236  0.00  0.00           N
ATOM   4315  CA  SER X 543      38.354  55.581  48.969  0.00  0.00           C
ATOM   4316  CB  SER X 543      37.438  55.043  50.095  0.00  0.00           C
ATOM   4317  OG  SER X 543      37.180  53.632  49.865  0.00  0.00           O
ATOM   4318  C   SER X 543      37.721  55.195  47.631  0.00  0.00           C
ATOM   4319  O   SER X 543      36.668  55.752  47.251  0.00  0.00           O
ATOM   4320  N   GLY X 544      38.333  54.136  46.964  0.00  0.00           N
ATOM   4321  CA  GLY X 544      37.800  53.298  45.911  0.00  0.00           C
ATOM   4322  C   GLY X 544      36.426  52.676  46.277  0.00  0.00           C
ATOM   4323  O   GLY X 544      35.543  52.657  45.417  0.00  0.00           O
ATOM   4324  N   ARG X 545      36.201  52.285  47.546  0.00  0.00           N
ATOM   4325  CA  ARG X 545      34.906  51.845  48.102  0.00  0.00           C
ATOM   4326  CB  ARG X 545      35.108  51.235  49.473  0.00  0.00           C
ATOM   4327  CG  ARG X 545      33.910  50.370  49.826  0.00  0.00           C
ATOM   4328  CD  ARG X 545      34.243  49.634  51.097  0.00  0.00           C
ATOM   4329  NE  ARG X 545      33.974  50.381  52.342  0.00  0.00           N
ATOM   4330  CZ  ARG X 545      32.800  50.457  52.879  0.00  0.00           C
ATOM   4331  NH1 ARG X 545      32.617  51.289  53.840  0.00  0.00           N
ATOM   4332  NH2 ARG X 545      31.871  49.679  52.441  0.00  0.00           N
ATOM   4333  C   ARG X 545      33.867  52.978  48.029  0.00  0.00           C
ATOM   4334  O   ARG X 545      32.810  52.820  47.401  0.00  0.00           O
ATOM   4335  N   ALA X 546      34.183  54.192  48.508  0.00  0.00           N
ATOM   4336  CA  ALA X 546      33.285  55.306  48.553  0.00  0.00           C
ATOM   4337  CB  ALA X 546      33.956  56.482  49.231  0.00  0.00           C
ATOM   4338  C   ALA X 546      32.941  55.749  47.107  0.00  0.00           C
ATOM   4339  O   ALA X 546      31.755  55.863  46.870  0.00  0.00           O
ATOM   4340  N   MET X 547      33.863  55.719  46.140  0.00  0.00           N
ATOM   4341  CA  MET X 547      33.627  56.264  44.827  0.00  0.00           C
ATOM   4342  CB  MET X 547      34.998  56.265  44.043  0.00  0.00           C
ATOM   4343  CG  MET X 547      34.823  56.933  42.717  0.00  0.00           C
ATOM   4344  SD  MET X 547      36.426  57.556  42.039  0.00  0.00           S
ATOM   4345  CE  MET X 547      37.132  55.896  41.737  0.00  0.00           C
ATOM   4346  C   MET X 547      32.608  55.349  44.085  0.00  0.00           C
ATOM   4347  O   MET X 547      31.595  55.771  43.456  0.00  0.00           O
ATOM   4348  N   GLN X 548      32.889  54.065  44.122  0.00  0.00           N
ATOM   4349  CA  GLN X 548      31.980  53.123  43.501  0.00  0.00           C
ATOM   4350  CB  GLN X 548      32.548  51.676  43.615  0.00  0.00           C
ATOM   4351  CG  GLN X 548      33.816  51.488  42.732  0.00  0.00           C
ATOM   4352  CD  GLN X 548      34.576  50.260  42.960  0.00  0.00           C
ATOM   4353  OE1 GLN X 548      34.621  49.344  42.218  0.00  0.00           O
ATOM   4354  NE2 GLN X 548      35.239  50.168  44.122  0.00  0.00           N
ATOM   4355  C   GLN X 548      30.598  53.131  44.140  0.00  0.00           C
ATOM   4356  O   GLN X 548      29.740  52.854  43.348  0.00  0.00           O
ATOM   4357  N   ARG X 549      30.490  53.502  45.476  0.00  0.00           N
ATOM   4358  CA  ARG X 549      29.193  53.551  46.151  0.00  0.00           C
ATOM   4359  CB  ARG X 549      29.426  53.810  47.667  0.00  0.00           C
ATOM   4360  CG  ARG X 549      28.451  53.012  48.570  0.00  0.00           C
ATOM   4361  CD  ARG X 549      29.137  52.931  49.905  0.00  0.00           C
ATOM   4362  NE  ARG X 549      28.410  52.082  50.887  0.00  0.00           N
ATOM   4363  CZ  ARG X 549      28.475  50.772  51.005  0.00  0.00           C
ATOM   4364  NH1 ARG X 549      29.305  49.965  50.312  0.00  0.00           N
ATOM   4365  NH2 ARG X 549      27.744  50.164  51.871  0.00  0.00           N
ATOM   4366  C   ARG X 549      28.363  54.706  45.656  0.00  0.00           C
ATOM   4367  O   ARG X 549      27.208  54.455  45.509  0.00  0.00           O
ATOM   4368  N   PHE X 550      28.954  55.860  45.276  0.00  0.00           N
ATOM   4369  CA  PHE X 550      28.387  57.092  44.690  0.00  0.00           C
ATOM   4370  CB  PHE X 550      29.477  58.221  44.909  0.00  0.00           C
ATOM   4371  CG  PHE X 550      29.136  59.487  44.154  0.00  0.00           C
ATOM   4372  CD1 PHE X 550      28.218  60.401  44.687  0.00  0.00           C
ATOM   4373  CE1 PHE X 550      28.156  61.662  44.032  0.00  0.00           C
ATOM   4374  CZ  PHE X 550      28.879  61.963  42.859  0.00  0.00           C
ATOM   4375  CE2 PHE X 550      29.701  61.007  42.333  0.00  0.00           C
ATOM   4376  CD2 PHE X 550      29.914  59.723  42.965  0.00  0.00           C
ATOM   4377  C   PHE X 550      27.975  57.055  43.202  0.00  0.00           C
ATOM   4378  O   PHE X 550      26.890  57.512  42.771  0.00  0.00           O
ATOM   4379  N   LEU X 551      28.724  56.303  42.428  0.00  0.00           N
ATOM   4380  CA  LEU X 551      28.253  55.838  41.121  0.00  0.00           C
ATOM   4381  CB  LEU X 551      29.450  55.339  40.308  0.00  0.00           C
ATOM   4382  CG  LEU X 551      30.606  56.326  40.288  0.00  0.00           C
ATOM   4383  CD1 LEU X 551      31.886  55.607  40.006  0.00  0.00           C
ATOM   4384  CD2 LEU X 551      30.365  57.466  39.259  0.00  0.00           C
ATOM   4385  C   LEU X 551      27.112  54.802  41.015  0.00  0.00           C
ATOM   4386  O   LEU X 551      26.487  54.691  39.919  0.00  0.00           O
ATOM   4387  N   ASP X 552      26.618  54.259  42.135  0.00  0.00           N
ATOM   4388  CA  ASP X 552      25.299  53.687  42.302  0.00  0.00           C
ATOM   4389  CB  ASP X 552      25.192  52.499  43.254  0.00  0.00           C
ATOM   4390  CG  ASP X 552      26.162  51.404  42.967  0.00  0.00           C
ATOM   4391  OD1 ASP X 552      26.753  50.757  43.860  0.00  0.00           O
ATOM   4392  OD2 ASP X 552      26.313  51.076  41.783  0.00  0.00           O
ATOM   4393  C   ASP X 552      24.158  54.805  42.595  0.00  0.00           C
ATOM   4394  O   ASP X 552      22.935  54.529  42.542  0.00  0.00           O
ATOM   4395  N   TYR X 553      24.503  56.096  42.906  0.00  0.00           N
ATOM   4396  CA  TYR X 553      23.492  57.197  43.162  0.00  0.00           C
ATOM   4397  CB  TYR X 553      23.784  58.036  44.413  0.00  0.00           C
ATOM   4398  CG  TYR X 553      23.385  57.255  45.710  0.00  0.00           C
ATOM   4399  CD1 TYR X 553      24.255  56.270  46.279  0.00  0.00           C
ATOM   4400  CE1 TYR X 553      23.929  55.652  47.499  0.00  0.00           C
ATOM   4401  CZ  TYR X 553      22.782  56.103  48.233  0.00  0.00           C
ATOM   4402  OH  TYR X 553      22.397  55.529  49.398  0.00  0.00           O
ATOM   4403  CE2 TYR X 553      21.945  57.056  47.626  0.00  0.00           C
ATOM   4404  CD2 TYR X 553      22.203  57.652  46.425  0.00  0.00           C
ATOM   4405  C   TYR X 553      23.259  58.097  41.904  0.00  0.00           C
ATOM   4406  O   TYR X 553      22.216  58.616  41.608  0.00  0.00           O
ATOM   4407  N   VAL X 554      24.334  58.226  41.096  0.00  0.00           N
ATOM   4408  CA  VAL X 554      24.402  59.083  39.837  0.00  0.00           C
ATOM   4409  CB  VAL X 554      25.520  60.093  39.811  0.00  0.00           C
ATOM   4410  CG1 VAL X 554      25.177  60.963  41.050  0.00  0.00           C
ATOM   4411  CG2 VAL X 554      26.949  59.524  39.874  0.00  0.00           C
ATOM   4412  C   VAL X 554      24.495  58.213  38.616  0.00  0.00           C
ATOM   4413  O   VAL X 554      24.968  58.575  37.565  0.00  0.00           O
ATOM   4414  N   THR X 555      23.885  57.025  38.613  0.00  0.00           N
ATOM   4415  CA  THR X 555      23.734  56.004  37.503  0.00  0.00           C
ATOM   4416  CB  THR X 555      22.924  54.810  38.033  0.00  0.00           C
ATOM   4417  CG2 THR X 555      23.141  53.620  37.193  0.00  0.00           C
ATOM   4418  OG1 THR X 555      23.300  54.533  39.372  0.00  0.00           O
ATOM   4419  C   THR X 555      23.044  56.536  36.228  0.00  0.00           C
ATOM   4420  O   THR X 555      23.420  56.149  35.098  0.00  0.00           O
ATOM   4421  N   ASP X 556      22.065  57.456  36.392  0.00  0.00           N
ATOM   4422  CA  ASP X 556      21.343  58.126  35.247  0.00  0.00           C
ATOM   4423  CB  ASP X 556      20.069  58.870  35.702  0.00  0.00           C
ATOM   4424  CG  ASP X 556      20.264  59.917  36.794  0.00  0.00           C
ATOM   4425  OD1 ASP X 556      20.556  59.549  37.907  0.00  0.00           O
ATOM   4426  OD2 ASP X 556      19.974  61.122  36.588  0.00  0.00           O
ATOM   4427  C   ASP X 556      22.259  59.128  34.475  0.00  0.00           C
ATOM   4428  O   ASP X 556      21.964  59.485  33.369  0.00  0.00           O
ATOM   4429  N   LEU X 557      23.359  59.574  35.089  0.00  0.00           N
ATOM   4430  CA  LEU X 557      24.311  60.508  34.668  0.00  0.00           C
ATOM   4431  CB  LEU X 557      24.695  61.491  35.844  0.00  0.00           C
ATOM   4432  CG  LEU X 557      23.524  62.343  36.323  0.00  0.00           C
ATOM   4433  CD1 LEU X 557      23.823  63.205  37.556  0.00  0.00           C
ATOM   4434  CD2 LEU X 557      22.914  63.266  35.257  0.00  0.00           C
ATOM   4435  C   LEU X 557      25.597  59.770  34.243  0.00  0.00           C
ATOM   4436  O   LEU X 557      26.585  60.379  33.856  0.00  0.00           O
ATOM   4437  N   ARG X 558      25.719  58.413  34.404  0.00  0.00           N
ATOM   4438  CA  ARG X 558      27.018  57.766  34.305  0.00  0.00           C
ATOM   4439  CB  ARG X 558      26.821  56.221  34.636  0.00  0.00           C
ATOM   4440  CG  ARG X 558      28.123  55.422  34.528  0.00  0.00           C
ATOM   4441  CD  ARG X 558      29.264  55.892  35.436  0.00  0.00           C
ATOM   4442  NE  ARG X 558      30.405  54.969  35.298  0.00  0.00           N
ATOM   4443  CZ  ARG X 558      31.449  55.117  34.492  0.00  0.00           C
ATOM   4444  NH1 ARG X 558      31.737  56.217  33.854  0.00  0.00           N
ATOM   4445  NH2 ARG X 558      32.281  54.138  34.410  0.00  0.00           N
ATOM   4446  C   ARG X 558      27.838  58.028  33.012  0.00  0.00           C
ATOM   4447  O   ARG X 558      29.056  58.170  33.122  0.00  0.00           O
ATOM   4448  N   LEU X 559      27.265  58.296  31.828  0.00  0.00           N
ATOM   4449  CA  LEU X 559      28.054  58.511  30.621  0.00  0.00           C
ATOM   4450  CB  LEU X 559      27.072  58.301  29.434  0.00  0.00           C
ATOM   4451  CG  LEU X 559      27.738  58.691  28.090  0.00  0.00           C
ATOM   4452  CD1 LEU X 559      28.970  57.819  27.722  0.00  0.00           C
ATOM   4453  CD2 LEU X 559      26.758  58.749  27.000  0.00  0.00           C
ATOM   4454  C   LEU X 559      28.627  59.920  30.640  0.00  0.00           C
ATOM   4455  O   LEU X 559      29.711  60.135  30.201  0.00  0.00           O
ATOM   4456  N   MET X 560      28.017  60.913  31.259  0.00  0.00           N
ATOM   4457  CA  MET X 560      28.616  62.207  31.397  0.00  0.00           C
ATOM   4458  CB  MET X 560      27.629  63.158  32.052  0.00  0.00           C
ATOM   4459  CG  MET X 560      28.026  64.634  32.007  0.00  0.00           C
ATOM   4460  SD  MET X 560      26.786  65.619  32.771  0.00  0.00           S
ATOM   4461  CE  MET X 560      25.480  65.611  31.582  0.00  0.00           C
ATOM   4462  C   MET X 560      29.856  62.274  32.297  0.00  0.00           C
ATOM   4463  O   MET X 560      30.777  63.037  32.040  0.00  0.00           O
ATOM   4464  N   LEU X 561      29.881  61.373  33.312  0.00  0.00           N
ATOM   4465  CA  LEU X 561      30.964  61.261  34.302  0.00  0.00           C
ATOM   4466  CB  LEU X 561      30.350  60.949  35.634  0.00  0.00           C
ATOM   4467  CG  LEU X 561      29.780  62.164  36.457  0.00  0.00           C
ATOM   4468  CD1 LEU X 561      28.788  63.181  35.748  0.00  0.00           C
ATOM   4469  CD2 LEU X 561      29.196  61.749  37.824  0.00  0.00           C
ATOM   4470  C   LEU X 561      32.110  60.326  33.924  0.00  0.00           C
ATOM   4471  O   LEU X 561      31.840  59.122  33.754  0.00  0.00           O
ATOM   4472  N   LEU X 562      33.371  60.866  33.778  0.00  0.00           N
ATOM   4473  CA  LEU X 562      34.655  60.202  33.442  0.00  0.00           C
ATOM   4474  CB  LEU X 562      35.527  61.197  32.650  0.00  0.00           C
ATOM   4475  CG  LEU X 562      34.886  61.654  31.295  0.00  0.00           C
ATOM   4476  CD1 LEU X 562      35.929  62.618  30.633  0.00  0.00           C
ATOM   4477  CD2 LEU X 562      34.507  60.580  30.290  0.00  0.00           C
ATOM   4478  C   LEU X 562      35.399  59.667  34.660  0.00  0.00           C
ATOM   4479  O   LEU X 562      36.068  60.372  35.388  0.00  0.00           O
ATOM   4480  N   VAL X 563      35.128  58.404  34.893  0.00  0.00           N
ATOM   4481  CA  VAL X 563      35.571  57.688  36.145  0.00  0.00           C
ATOM   4482  CB  VAL X 563      34.634  56.655  36.602  0.00  0.00           C
ATOM   4483  CG1 VAL X 563      35.024  56.022  37.991  0.00  0.00           C
ATOM   4484  CG2 VAL X 563      33.222  57.309  36.873  0.00  0.00           C
ATOM   4485  C   VAL X 563      37.031  57.201  35.974  0.00  0.00           C
ATOM   4486  O   VAL X 563      37.480  56.715  34.934  0.00  0.00           O
ATOM   4487  N   GLN X 564      37.821  57.240  37.061  0.00  0.00           N
ATOM   4488  CA  GLN X 564      39.208  56.559  36.997  0.00  0.00           C
ATOM   4489  CB  GLN X 564      39.871  56.682  38.351  0.00  0.00           C
ATOM   4490  CG  GLN X 564      41.342  56.109  38.514  0.00  0.00           C
ATOM   4491  CD  GLN X 564      42.146  56.729  39.671  0.00  0.00           C
ATOM   4492  OE1 GLN X 564      41.687  57.531  40.430  0.00  0.00           O
ATOM   4493  NE2 GLN X 564      43.485  56.535  39.732  0.00  0.00           N
ATOM   4494  C   GLN X 564      39.015  55.119  36.614  0.00  0.00           C
ATOM   4495  O   GLN X 564      38.195  54.433  37.173  0.00  0.00           O
ATOM   4496  N   GLY X 565      39.847  54.617  35.644  0.00  0.00           N
ATOM   4497  CA  GLY X 565      39.729  53.298  35.128  0.00  0.00           C
ATOM   4498  C   GLY X 565      38.668  53.157  33.942  0.00  0.00           C
ATOM   4499  O   GLY X 565      38.550  52.094  33.391  0.00  0.00           O
ATOM   4500  N   ASP X 566      38.007  54.267  33.590  0.00  0.00           N
ATOM   4501  CA  ASP X 566      37.434  54.246  32.229  0.00  0.00           C
ATOM   4502  CB  ASP X 566      36.395  55.333  32.057  0.00  0.00           C
ATOM   4503  CG  ASP X 566      35.106  55.194  32.879  0.00  0.00           C
ATOM   4504  OD1 ASP X 566      34.929  54.146  33.534  0.00  0.00           O
ATOM   4505  OD2 ASP X 566      34.309  56.142  32.916  0.00  0.00           O
ATOM   4506  C   ASP X 566      38.564  54.322  31.170  0.00  0.00           C
ATOM   4507  O   ASP X 566      38.433  53.542  30.211  0.00  0.00           O
ATOM   4508  N   GLN X 567      39.604  55.179  31.282  0.00  0.00           N
ATOM   4509  CA  GLN X 567      40.918  55.187  30.486  0.00  0.00           C
ATOM   4510  CB  GLN X 567      40.886  56.346  29.459  0.00  0.00           C
ATOM   4511  CG  GLN X 567      39.828  56.256  28.303  0.00  0.00           C
ATOM   4512  CD  GLN X 567      40.133  55.119  27.320  0.00  0.00           C
ATOM   4513  OE1 GLN X 567      41.040  54.318  27.379  0.00  0.00           O
ATOM   4514  NE2 GLN X 567      39.304  54.980  26.341  0.00  0.00           N
ATOM   4515  C   GLN X 567      42.161  55.498  31.317  0.00  0.00           C
ATOM   4516  O   GLN X 567      41.941  55.951  32.439  0.00  0.00           O
ATOM   4517  N   PRO X 568      43.396  55.270  30.796  0.00  0.00           N
ATOM   4518  CD  PRO X 568      43.701  54.466  29.659  0.00  0.00           C
ATOM   4519  CG  PRO X 568      45.196  54.124  29.629  0.00  0.00           C
ATOM   4520  CB  PRO X 568      45.700  55.448  30.297  0.00  0.00           C
ATOM   4521  CA  PRO X 568      44.617  55.706  31.424  0.00  0.00           C
ATOM   4522  C   PRO X 568      44.561  57.183  32.002  0.00  0.00           C
ATOM   4523  O   PRO X 568      44.215  58.119  31.277  0.00  0.00           O
ATOM   4524  N   ARG X 569      45.081  57.346  33.288  0.00  0.00           N
ATOM   4525  CA  ARG X 569      44.822  58.604  34.029  0.00  0.00           C
ATOM   4526  CB  ARG X 569      45.647  58.595  35.339  0.00  0.00           C
ATOM   4527  CG  ARG X 569      45.135  57.599  36.359  0.00  0.00           C
ATOM   4528  CD  ARG X 569      46.167  57.290  37.495  0.00  0.00           C
ATOM   4529  NE  ARG X 569      47.321  56.523  37.037  0.00  0.00           N
ATOM   4530  CZ  ARG X 569      48.431  56.283  37.686  0.00  0.00           C
ATOM   4531  NH1 ARG X 569      48.636  56.691  38.925  0.00  0.00           N
ATOM   4532  NH2 ARG X 569      49.441  55.605  37.150  0.00  0.00           N
ATOM   4533  C   ARG X 569      44.975  59.862  33.199  0.00  0.00           C
ATOM   4534  O   ARG X 569      44.107  60.721  33.202  0.00  0.00           O
ATOM   4535  N   TYR X 570      46.098  59.965  32.422  0.00  0.00           N
ATOM   4536  CA  TYR X 570      46.451  61.179  31.558  0.00  0.00           C
ATOM   4537  CB  TYR X 570      47.883  61.040  31.143  0.00  0.00           C
ATOM   4538  CG  TYR X 570      48.346  61.879  29.946  0.00  0.00           C
ATOM   4539  CD1 TYR X 570      48.285  61.348  28.683  0.00  0.00           C
ATOM   4540  CE1 TYR X 570      48.722  62.057  27.601  0.00  0.00           C
ATOM   4541  CZ  TYR X 570      49.132  63.412  27.744  0.00  0.00           C
ATOM   4542  OH  TYR X 570      49.511  64.118  26.604  0.00  0.00           O
ATOM   4543  CE2 TYR X 570      49.088  64.041  28.987  0.00  0.00           C
ATOM   4544  CD2 TYR X 570      48.662  63.293  30.128  0.00  0.00           C
ATOM   4545  C   TYR X 570      45.473  61.281  30.327  0.00  0.00           C
ATOM   4546  O   TYR X 570      44.915  62.297  30.192  0.00  0.00           O
ATOM   4547  N   ARG X 571      45.090  60.227  29.636  0.00  0.00           N
ATOM   4548  CA  ARG X 571      44.003  60.120  28.577  0.00  0.00           C
ATOM   4549  CB  ARG X 571      43.878  58.705  27.978  0.00  0.00           C
ATOM   4550  CG  ARG X 571      42.952  58.593  26.722  0.00  0.00           C
ATOM   4551  CD  ARG X 571      42.955  57.143  26.185  0.00  0.00           C
ATOM   4552  NE  ARG X 571      41.884  56.883  25.194  0.00  0.00           N
ATOM   4553  CZ  ARG X 571      41.925  55.803  24.488  0.00  0.00           C
ATOM   4554  NH1 ARG X 571      42.867  54.903  24.608  0.00  0.00           N
ATOM   4555  NH2 ARG X 571      41.046  55.641  23.529  0.00  0.00           N
ATOM   4556  C   ARG X 571      42.648  60.510  29.088  0.00  0.00           C
ATOM   4557  O   ARG X 571      41.899  61.146  28.381  0.00  0.00           O
ATOM   4558  N   LEU X 572      42.343  60.169  30.312  0.00  0.00           N
ATOM   4559  CA  LEU X 572      41.065  60.509  30.975  0.00  0.00           C
ATOM   4560  CB  LEU X 572      40.918  59.670  32.231  0.00  0.00           C
ATOM   4561  CG  LEU X 572      39.506  59.527  32.788  0.00  0.00           C
ATOM   4562  CD1 LEU X 572      38.572  58.668  32.000  0.00  0.00           C
ATOM   4563  CD2 LEU X 572      39.506  59.177  34.300  0.00  0.00           C
ATOM   4564  C   LEU X 572      40.856  62.063  31.120  0.00  0.00           C
ATOM   4565  O   LEU X 572      39.756  62.584  30.881  0.00  0.00           O
ATOM   4566  N   VAL X 573      41.925  62.810  31.418  0.00  0.00           N
ATOM   4567  CA  VAL X 573      42.017  64.281  31.440  0.00  0.00           C
ATOM   4568  CB  VAL X 573      43.237  64.643  32.200  0.00  0.00           C
ATOM   4569  CG1 VAL X 573      43.441  66.171  32.328  0.00  0.00           C
ATOM   4570  CG2 VAL X 573      43.164  64.168  33.633  0.00  0.00           C
ATOM   4571  C   VAL X 573      42.083  64.858  30.046  0.00  0.00           C
ATOM   4572  O   VAL X 573      41.396  65.815  29.811  0.00  0.00           O
ATOM   4573  N   GLU X 574      42.805  64.303  29.074  0.00  0.00           N
ATOM   4574  CA  GLU X 574      42.792  64.752  27.649  0.00  0.00           C
ATOM   4575  CB  GLU X 574      43.881  64.023  26.782  0.00  0.00           C
ATOM   4576  CG  GLU X 574      45.297  64.370  27.264  0.00  0.00           C
ATOM   4577  CD  GLU X 574      45.532  65.909  27.237  0.00  0.00           C
ATOM   4578  OE1 GLU X 574      46.108  66.385  28.238  0.00  0.00           O
ATOM   4579  OE2 GLU X 574      45.237  66.669  26.286  0.00  0.00           O
ATOM   4580  C   GLU X 574      41.367  64.643  27.107  0.00  0.00           C
ATOM   4581  O   GLU X 574      40.814  65.531  26.517  0.00  0.00           O
ATOM   4582  N   LEU X 575      40.668  63.446  27.286  0.00  0.00           N
ATOM   4583  CA  LEU X 575      39.258  63.277  26.892  0.00  0.00           C
ATOM   4584  CB  LEU X 575      38.845  61.881  27.353  0.00  0.00           C
ATOM   4585  CG  LEU X 575      37.420  61.612  26.780  0.00  0.00           C
ATOM   4586  CD1 LEU X 575      37.308  61.480  25.224  0.00  0.00           C
ATOM   4587  CD2 LEU X 575      37.008  60.325  27.362  0.00  0.00           C
ATOM   4588  C   LEU X 575      38.383  64.456  27.507  0.00  0.00           C
ATOM   4589  O   LEU X 575      37.452  64.956  26.816  0.00  0.00           O
ATOM   4590  N   HIE X 576      38.534  64.713  28.791  0.00  0.00           N
ATOM   4591  CA  HIE X 576      37.837  65.857  29.404  0.00  0.00           C
ATOM   4592  CB  HIE X 576      38.219  65.710  30.921  0.00  0.00           C
ATOM   4593  CG  HIE X 576      37.671  66.749  31.878  0.00  0.00           C
ATOM   4594  ND1 HIE X 576      36.363  66.880  32.328  0.00  0.00           N
ATOM   4595  CE1 HIE X 576      36.305  67.895  33.227  0.00  0.00           C
ATOM   4596  NE2 HIE X 576      37.438  68.514  33.252  0.00  0.00           N
ATOM   4597  CD2 HIE X 576      38.387  67.697  32.598  0.00  0.00           C
ATOM   4598  C   HIE X 576      38.134  67.209  28.733  0.00  0.00           C
ATOM   4599  O   HIE X 576      37.246  68.021  28.418  0.00  0.00           O
ATOM   4600  N   ARG X 577      39.415  67.378  28.288  0.00  0.00           N
ATOM   4601  CA  ARG X 577      39.999  68.564  27.664  0.00  0.00           C
ATOM   4602  CB  ARG X 577      41.570  68.536  27.692  0.00  0.00           C
ATOM   4603  CG  ARG X 577      42.338  69.836  27.634  0.00  0.00           C
ATOM   4604  CD  ARG X 577      43.867  69.833  27.433  0.00  0.00           C
ATOM   4605  NE  ARG X 577      44.517  68.839  28.232  0.00  0.00           N
ATOM   4606  CZ  ARG X 577      44.842  68.938  29.527  0.00  0.00           C
ATOM   4607  NH1 ARG X 577      44.436  69.956  30.261  0.00  0.00           N
ATOM   4608  NH2 ARG X 577      45.518  68.060  30.181  0.00  0.00           N
ATOM   4609  C   ARG X 577      39.488  68.738  26.203  0.00  0.00           C
ATOM   4610  O   ARG X 577      39.063  69.840  25.855  0.00  0.00           O
ATOM   4611  N   LYS X 578      39.404  67.620  25.536  0.00  0.00           N
ATOM   4612  CA  LYS X 578      38.818  67.350  24.247  0.00  0.00           C
ATOM   4613  CB  LYS X 578      39.199  65.959  23.761  0.00  0.00           C
ATOM   4614  CG  LYS X 578      40.476  65.899  22.948  0.00  0.00           C
ATOM   4615  CD  LYS X 578      40.898  64.504  22.539  0.00  0.00           C
ATOM   4616  CE  LYS X 578      41.918  64.496  21.382  0.00  0.00           C
ATOM   4617  NZ  LYS X 578      42.414  63.130  21.188  0.00  0.00           N
ATOM   4618  C   LYS X 578      37.293  67.611  24.202  0.00  0.00           C
ATOM   4619  O   LYS X 578      36.846  68.184  23.189  0.00  0.00           O
ATOM   4620  N   ARG X 579      36.453  67.203  25.212  0.00  0.00           N
ATOM   4621  CA  ARG X 579      35.124  67.681  25.412  0.00  0.00           C
ATOM   4622  CB  ARG X 579      34.424  66.861  26.549  0.00  0.00           C
ATOM   4623  CG  ARG X 579      34.261  65.409  26.124  0.00  0.00           C
ATOM   4624  CD  ARG X 579      33.861  64.481  27.321  0.00  0.00           C
ATOM   4625  NE  ARG X 579      32.407  64.619  27.632  0.00  0.00           N
ATOM   4626  CZ  ARG X 579      31.664  64.250  28.695  0.00  0.00           C
ATOM   4627  NH1 ARG X 579      32.227  64.138  29.855  0.00  0.00           N
ATOM   4628  NH2 ARG X 579      30.377  64.050  28.651  0.00  0.00           N
ATOM   4629  C   ARG X 579      34.993  69.242  25.657  0.00  0.00           C
ATOM   4630  O   ARG X 579      34.396  69.991  24.906  0.00  0.00           O
ATOM   4631  N   VAL X 580      35.647  69.781  26.706  0.00  0.00           N
ATOM   4632  CA  VAL X 580      35.576  71.217  27.069  0.00  0.00           C
ATOM   4633  CB  VAL X 580      36.405  71.506  28.342  0.00  0.00           C
ATOM   4634  CG1 VAL X 580      36.505  73.048  28.576  0.00  0.00           C
ATOM   4635  CG2 VAL X 580      35.862  70.913  29.653  0.00  0.00           C
ATOM   4636  C   VAL X 580      36.007  72.135  25.893  0.00  0.00           C
ATOM   4637  O   VAL X 580      35.378  73.131  25.661  0.00  0.00           O
ATOM   4638  N   ALA X 581      37.059  71.703  25.151  0.00  0.00           N
ATOM   4639  CA  ALA X 581      37.422  72.483  23.956  0.00  0.00           C
ATOM   4640  CB  ALA X 581      38.697  71.859  23.447  0.00  0.00           C
ATOM   4641  C   ALA X 581      36.298  72.475  22.869  0.00  0.00           C
ATOM   4642  O   ALA X 581      36.035  73.610  22.445  0.00  0.00           O
ATOM   4643  N   ASN X 582      35.665  71.377  22.532  0.00  0.00           N
ATOM   4644  CA  ASN X 582      34.454  71.360  21.731  0.00  0.00           C
ATOM   4645  CB  ASN X 582      34.181  69.812  21.369  0.00  0.00           C
ATOM   4646  CG  ASN X 582      35.091  69.403  20.251  0.00  0.00           C
ATOM   4647  OD1 ASN X 582      34.891  69.822  19.149  0.00  0.00           O
ATOM   4648  ND2 ASN X 582      36.102  68.577  20.460  0.00  0.00           N
ATOM   4649  C   ASN X 582      33.271  71.967  22.499  0.00  0.00           C
ATOM   4650  O   ASN X 582      32.177  72.036  21.980  0.00  0.00           O
ATOM   4651  N   GLY X 583      33.397  72.507  23.749  0.00  0.00           N
ATOM   4652  CA  GLY X 583      32.279  73.033  24.527  0.00  0.00           C
ATOM   4653  C   GLY X 583      31.321  72.078  25.218  0.00  0.00           C
ATOM   4654  O   GLY X 583      30.229  72.418  25.693  0.00  0.00           O
ATOM   4655  N   GLU X 584      31.580  70.801  25.067  0.00  0.00           N
ATOM   4656  CA  GLU X 584      30.839  69.737  25.711  0.00  0.00           C
ATOM   4657  CB  GLU X 584      30.874  68.402  25.002  0.00  0.00           C
ATOM   4658  CG  GLU X 584      30.292  67.240  25.786  0.00  0.00           C
ATOM   4659  CD  GLU X 584      30.419  65.821  25.200  0.00  0.00           C
ATOM   4660  OE1 GLU X 584      30.844  65.546  24.077  0.00  0.00           O
ATOM   4661  OE2 GLU X 584      30.175  64.898  25.968  0.00  0.00           O
ATOM   4662  C   GLU X 584      31.146  69.822  27.224  0.00  0.00           C
ATOM   4663  O   GLU X 584      32.287  69.996  27.644  0.00  0.00           O
ATOM   4664  N   ARG X 585      30.099  69.880  28.025  0.00  0.00           N
ATOM   4665  CA  ARG X 585      30.231  69.735  29.478  0.00  0.00           C
ATOM   4666  CB  ARG X 585      28.969  70.041  30.229  0.00  0.00           C
ATOM   4667  CG  ARG X 585      28.439  71.479  30.005  0.00  0.00           C
ATOM   4668  CD  ARG X 585      27.130  71.817  30.711  0.00  0.00           C
ATOM   4669  NE  ARG X 585      25.975  70.953  30.185  0.00  0.00           N
ATOM   4670  CZ  ARG X 585      25.065  71.181  29.268  0.00  0.00           C
ATOM   4671  NH1 ARG X 585      23.980  70.398  29.116  0.00  0.00           N
ATOM   4672  NH2 ARG X 585      25.105  72.267  28.516  0.00  0.00           N
ATOM   4673  C   ARG X 585      30.794  68.382  29.920  0.00  0.00           C
ATOM   4674  O   ARG X 585      30.466  67.364  29.320  0.00  0.00           O
ATOM   4675  N   SER X 586      31.690  68.329  30.923  0.00  0.00           N
ATOM   4676  CA  SER X 586      32.346  67.077  31.369  0.00  0.00           C
ATOM   4677  CB  SER X 586      33.623  66.878  30.504  0.00  0.00           C
ATOM   4678  OG  SER X 586      34.315  65.680  30.738  0.00  0.00           O
ATOM   4679  C   SER X 586      32.623  67.025  32.895  0.00  0.00           C
ATOM   4680  O   SER X 586      32.713  68.023  33.528  0.00  0.00           O
ATOM   4681  N   VAL X 587      32.815  65.827  33.401  0.00  0.00           N
ATOM   4682  CA  VAL X 587      33.023  65.564  34.811  0.00  0.00           C
ATOM   4683  CB  VAL X 587      31.731  65.214  35.573  0.00  0.00           C
ATOM   4684  CG1 VAL X 587      32.124  65.092  37.041  0.00  0.00           C
ATOM   4685  CG2 VAL X 587      30.715  66.269  35.372  0.00  0.00           C
ATOM   4686  C   VAL X 587      34.115  64.571  34.992  0.00  0.00           C
ATOM   4687  O   VAL X 587      33.896  63.476  34.449  0.00  0.00           O
ATOM   4688  N   LEU X 588      35.138  64.833  35.834  0.00  0.00           N
ATOM   4689  CA  LEU X 588      36.158  63.901  36.225  0.00  0.00           C
ATOM   4690  CB  LEU X 588      37.570  64.575  36.274  0.00  0.00           C
ATOM   4691  CG  LEU X 588      38.209  64.919  34.923  0.00  0.00           C
ATOM   4692  CD1 LEU X 588      39.466  65.760  35.204  0.00  0.00           C
ATOM   4693  CD2 LEU X 588      38.744  63.642  34.239  0.00  0.00           C
ATOM   4694  C   LEU X 588      35.839  63.342  37.639  0.00  0.00           C
ATOM   4695  O   LEU X 588      35.472  64.040  38.593  0.00  0.00           O
ATOM   4696  N   VAL X 589      36.170  62.082  37.809  0.00  0.00           N
ATOM   4697  CA  VAL X 589      35.880  61.356  39.082  0.00  0.00           C
ATOM   4698  CB  VAL X 589      34.487  60.691  39.004  0.00  0.00           C
ATOM   4699  CG1 VAL X 589      34.125  60.195  40.417  0.00  0.00           C
ATOM   4700  CG2 VAL X 589      33.342  61.663  38.570  0.00  0.00           C
ATOM   4701  C   VAL X 589      37.016  60.401  39.397  0.00  0.00           C
ATOM   4702  O   VAL X 589      37.196  59.462  38.635  0.00  0.00           O
ATOM   4703  N   GLY X 590      37.772  60.617  40.532  0.00  0.00           N
ATOM   4704  CA  GLY X 590      38.906  59.736  40.827  0.00  0.00           C
ATOM   4705  C   GLY X 590      39.536  59.781  42.249  0.00  0.00           C
ATOM   4706  O   GLY X 590      38.997  60.418  43.188  0.00  0.00           O
ATOM   4707  N   LEU X 591      40.472  58.888  42.473  0.00  0.00           N
ATOM   4708  CA  LEU X 591      41.219  58.648  43.690  0.00  0.00           C
ATOM   4709  CB  LEU X 591      41.602  57.200  43.668  0.00  0.00           C
ATOM   4710  CG  LEU X 591      40.483  56.140  43.602  0.00  0.00           C
ATOM   4711  CD1 LEU X 591      41.115  54.708  43.490  0.00  0.00           C
ATOM   4712  CD2 LEU X 591      39.528  56.244  44.742  0.00  0.00           C
ATOM   4713  C   LEU X 591      42.474  59.573  43.747  0.00  0.00           C
ATOM   4714  O   LEU X 591      42.392  60.687  43.220  0.00  0.00           O
ATOM   4715  N   GLN X 592      43.584  59.158  44.418  0.00  0.00           N
ATOM   4716  CA  GLN X 592      44.698  60.148  44.753  0.00  0.00           C
ATOM   4717  CB  GLN X 592      45.823  59.527  45.612  0.00  0.00           C
ATOM   4718  CG  GLN X 592      46.897  60.563  46.105  0.00  0.00           C
ATOM   4719  CD  GLN X 592      47.410  60.173  47.552  0.00  0.00           C
ATOM   4720  OE1 GLN X 592      46.804  59.423  48.300  0.00  0.00           O
ATOM   4721  NE2 GLN X 592      48.484  60.804  47.964  0.00  0.00           N
ATOM   4722  C   GLN X 592      45.404  60.722  43.576  0.00  0.00           C
ATOM   4723  O   GLN X 592      45.798  61.872  43.538  0.00  0.00           O
ATOM   4724  N   SER X 593      45.290  59.969  42.498  0.00  0.00           N
ATOM   4725  CA  SER X 593      45.719  60.426  41.116  0.00  0.00           C
ATOM   4726  CB  SER X 593      45.634  59.302  40.036  0.00  0.00           C
ATOM   4727  OG  SER X 593      46.350  58.135  40.451  0.00  0.00           O
ATOM   4728  C   SER X 593      45.054  61.677  40.524  0.00  0.00           C
ATOM   4729  O   SER X 593      45.454  62.259  39.445  0.00  0.00           O
ATOM   4730  N   PHE X 594      44.005  62.193  41.252  0.00  0.00           N
ATOM   4731  CA  PHE X 594      43.239  63.400  40.836  0.00  0.00           C
ATOM   4732  CB  PHE X 594      41.869  62.864  40.460  0.00  0.00           C
ATOM   4733  CG  PHE X 594      41.807  62.144  39.179  0.00  0.00           C
ATOM   4734  CD1 PHE X 594      41.651  62.839  37.959  0.00  0.00           C
ATOM   4735  CE1 PHE X 594      41.778  62.100  36.701  0.00  0.00           C
ATOM   4736  CZ  PHE X 594      42.125  60.771  36.858  0.00  0.00           C
ATOM   4737  CE2 PHE X 594      42.348  60.094  38.061  0.00  0.00           C
ATOM   4738  CD2 PHE X 594      42.168  60.786  39.254  0.00  0.00           C
ATOM   4739  C   PHE X 594      43.247  64.520  41.937  0.00  0.00           C
ATOM   4740  O   PHE X 594      42.903  65.670  41.646  0.00  0.00           O
ATOM   4741  N   ALA X 595      43.619  64.237  43.196  0.00  0.00           N
ATOM   4742  CA  ALA X 595      43.587  65.030  44.494  0.00  0.00           C
ATOM   4743  CB  ALA X 595      43.232  63.921  45.511  0.00  0.00           C
ATOM   4744  C   ALA X 595      44.902  65.750  44.867  0.00  0.00           C
ATOM   4745  O   ALA X 595      45.020  66.223  45.963  0.00  0.00           O
ATOM   4746  N   GLU X 596      45.948  65.601  44.043  0.00  0.00           N
ATOM   4747  CA  GLU X 596      47.205  66.270  44.273  0.00  0.00           C
ATOM   4748  CB  GLU X 596      48.071  65.656  45.387  0.00  0.00           C
ATOM   4749  CG  GLU X 596      48.831  64.374  45.041  0.00  0.00           C
ATOM   4750  CD  GLU X 596      49.521  63.697  46.222  0.00  0.00           C
ATOM   4751  OE1 GLU X 596      49.508  64.347  47.301  0.00  0.00           O
ATOM   4752  OE2 GLU X 596      49.833  62.482  46.210  0.00  0.00           O
ATOM   4753  C   GLU X 596      48.035  66.337  42.958  0.00  0.00           C
ATOM   4754  O   GLU X 596      47.970  65.370  42.170  0.00  0.00           O
ATOM   4755  N   GLY X 597      48.946  67.360  42.734  0.00  0.00           N
ATOM   4756  CA  GLY X 597      49.933  67.341  41.567  0.00  0.00           C
ATOM   4757  C   GLY X 597      49.251  67.676  40.294  0.00  0.00           C
ATOM   4758  O   GLY X 597      49.738  68.485  39.463  0.00  0.00           O
ATOM   4759  N   LEU X 598      48.054  67.155  39.962  0.00  0.00           N
ATOM   4760  CA  LEU X 598      47.296  67.417  38.752  0.00  0.00           C
ATOM   4761  CB  LEU X 598      46.034  66.520  38.802  0.00  0.00           C
ATOM   4762  CG  LEU X 598      44.987  66.569  37.621  0.00  0.00           C
ATOM   4763  CD1 LEU X 598      45.545  66.612  36.224  0.00  0.00           C
ATOM   4764  CD2 LEU X 598      43.975  65.413  37.665  0.00  0.00           C
ATOM   4765  C   LEU X 598      46.907  68.952  38.484  0.00  0.00           C
ATOM   4766  O   LEU X 598      46.017  69.533  39.149  0.00  0.00           O
ATOM   4767  N   ASP X 599      47.440  69.546  37.423  0.00  0.00           N
ATOM   4768  CA  ASP X 599      47.176  70.876  37.121  0.00  0.00           C
ATOM   4769  CB  ASP X 599      48.379  71.474  36.343  0.00  0.00           C
ATOM   4770  CG  ASP X 599      48.247  72.921  35.983  0.00  0.00           C
ATOM   4771  OD1 ASP X 599      47.958  73.722  36.915  0.00  0.00           O
ATOM   4772  OD2 ASP X 599      48.458  73.190  34.797  0.00  0.00           O
ATOM   4773  C   ASP X 599      45.765  71.088  36.396  0.00  0.00           C
ATOM   4774  O   ASP X 599      45.661  70.658  35.266  0.00  0.00           O
ATOM   4775  N   LEU X 600      44.793  71.764  36.902  0.00  0.00           N
ATOM   4776  CA  LEU X 600      43.490  72.051  36.257  0.00  0.00           C
ATOM   4777  CB  LEU X 600      42.239  71.567  37.103  0.00  0.00           C
ATOM   4778  CG  LEU X 600      42.253  70.049  37.414  0.00  0.00           C
ATOM   4779  CD1 LEU X 600      42.683  69.876  38.861  0.00  0.00           C
ATOM   4780  CD2 LEU X 600      40.991  69.263  37.231  0.00  0.00           C
ATOM   4781  C   LEU X 600      43.214  73.478  35.743  0.00  0.00           C
ATOM   4782  O   LEU X 600      42.128  73.997  35.801  0.00  0.00           O
ATOM   4783  N   LYS X 601      44.302  74.141  35.278  0.00  0.00           N
ATOM   4784  CA  LYS X 601      44.213  75.464  34.664  0.00  0.00           C
ATOM   4785  CB  LYS X 601      45.618  75.802  34.175  0.00  0.00           C
ATOM   4786  CG  LYS X 601      45.866  77.262  34.142  0.00  0.00           C
ATOM   4787  CD  LYS X 601      47.320  77.625  33.720  0.00  0.00           C
ATOM   4788  CE  LYS X 601      47.477  79.104  33.803  0.00  0.00           C
ATOM   4789  NZ  LYS X 601      48.804  79.611  33.339  0.00  0.00           N
ATOM   4790  C   LYS X 601      43.244  75.550  33.496  0.00  0.00           C
ATOM   4791  O   LYS X 601      43.041  74.594  32.782  0.00  0.00           O
ATOM   4792  N   GLY X 602      42.673  76.727  33.241  0.00  0.00           N
ATOM   4793  CA  GLY X 602      41.631  76.995  32.201  0.00  0.00           C
ATOM   4794  C   GLY X 602      40.256  76.754  32.615  0.00  0.00           C
ATOM   4795  O   GLY X 602      39.998  76.363  33.708  0.00  0.00           O
ATOM   4796  N   ASP X 603      39.302  76.976  31.710  0.00  0.00           N
ATOM   4797  CA  ASP X 603      37.900  76.561  31.779  0.00  0.00           C
ATOM   4798  CB  ASP X 603      37.059  77.204  30.745  0.00  0.00           C
ATOM   4799  CG  ASP X 603      37.418  76.823  29.247  0.00  0.00           C
ATOM   4800  OD1 ASP X 603      38.441  76.207  29.019  0.00  0.00           O
ATOM   4801  OD2 ASP X 603      36.607  77.232  28.427  0.00  0.00           O
ATOM   4802  C   ASP X 603      37.627  74.985  31.825  0.00  0.00           C
ATOM   4803  O   ASP X 603      36.439  74.538  31.778  0.00  0.00           O
ATOM   4804  N   LEU X 604      38.689  74.176  32.060  0.00  0.00           N
ATOM   4805  CA  LEU X 604      38.664  72.737  32.464  0.00  0.00           C
ATOM   4806  CB  LEU X 604      40.212  72.412  32.357  0.00  0.00           C
ATOM   4807  CG  LEU X 604      40.501  70.874  32.351  0.00  0.00           C
ATOM   4808  CD1 LEU X 604      39.951  70.233  31.019  0.00  0.00           C
ATOM   4809  CD2 LEU X 604      41.943  70.616  32.503  0.00  0.00           C
ATOM   4810  C   LEU X 604      38.075  72.518  33.890  0.00  0.00           C
ATOM   4811  O   LEU X 604      37.843  71.364  34.235  0.00  0.00           O
ATOM   4812  N   LEU X 605      37.878  73.591  34.659  0.00  0.00           N
ATOM   4813  CA  LEU X 605      37.236  73.515  35.996  0.00  0.00           C
ATOM   4814  CB  LEU X 605      38.339  73.073  37.035  0.00  0.00           C
ATOM   4815  CG  LEU X 605      37.805  72.531  38.371  0.00  0.00           C
ATOM   4816  CD1 LEU X 605      37.036  71.227  38.092  0.00  0.00           C
ATOM   4817  CD2 LEU X 605      38.972  72.298  39.365  0.00  0.00           C
ATOM   4818  C   LEU X 605      36.620  74.767  36.542  0.00  0.00           C
ATOM   4819  O   LEU X 605      37.195  75.817  36.475  0.00  0.00           O
ATOM   4820  N   SER X 606      35.424  74.621  37.098  0.00  0.00           N
ATOM   4821  CA  SER X 606      34.887  75.629  37.968  0.00  0.00           C
ATOM   4822  CB  SER X 606      33.679  76.276  37.240  0.00  0.00           C
ATOM   4823  OG  SER X 606      33.234  77.460  37.806  0.00  0.00           O
ATOM   4824  C   SER X 606      34.647  75.272  39.410  0.00  0.00           C
ATOM   4825  O   SER X 606      34.679  76.161  40.286  0.00  0.00           O
ATOM   4826  N   GLN X 607      34.577  74.010  39.705  0.00  0.00           N
ATOM   4827  CA  GLN X 607      34.296  73.464  40.999  0.00  0.00           C
ATOM   4828  CB  GLN X 607      32.791  73.108  41.113  0.00  0.00           C
ATOM   4829  CG  GLN X 607      31.885  74.293  41.152  0.00  0.00           C
ATOM   4830  CD  GLN X 607      30.460  73.704  41.151  0.00  0.00           C
ATOM   4831  OE1 GLN X 607      30.139  72.636  40.626  0.00  0.00           O
ATOM   4832  NE2 GLN X 607      29.578  74.329  41.929  0.00  0.00           N
ATOM   4833  C   GLN X 607      35.002  72.142  41.261  0.00  0.00           C
ATOM   4834  O   GLN X 607      35.025  71.323  40.367  0.00  0.00           O
ATOM   4835  N   VAL X 608      35.372  71.871  42.526  0.00  0.00           N
ATOM   4836  CA  VAL X 608      35.848  70.491  42.959  0.00  0.00           C
ATOM   4837  CB  VAL X 608      37.314  70.563  43.340  0.00  0.00           C
ATOM   4838  CG1 VAL X 608      37.631  71.307  44.585  0.00  0.00           C
ATOM   4839  CG2 VAL X 608      37.874  69.140  43.615  0.00  0.00           C
ATOM   4840  C   VAL X 608      34.854  70.052  44.042  0.00  0.00           C
ATOM   4841  O   VAL X 608      34.426  70.939  44.737  0.00  0.00           O
ATOM   4842  N   HIE X 609      34.631  68.775  44.219  0.00  0.00           N
ATOM   4843  CA  HIE X 609      33.671  68.229  45.101  0.00  0.00           C
ATOM   4844  CB  HIE X 609      32.480  67.790  44.205  0.00  0.00           C
ATOM   4845  CG  HIE X 609      31.707  68.897  43.655  0.00  0.00           C
ATOM   4846  ND1 HIE X 609      30.810  69.692  44.320  0.00  0.00           N
ATOM   4847  CE1 HIE X 609      30.344  70.550  43.407  0.00  0.00           C
ATOM   4848  NE2 HIE X 609      30.985  70.436  42.271  0.00  0.00           N
ATOM   4849  CD2 HIE X 609      31.850  69.365  42.365  0.00  0.00           C
ATOM   4850  C   HIE X 609      34.309  67.088  45.939  0.00  0.00           C
ATOM   4851  O   HIE X 609      34.706  66.070  45.427  0.00  0.00           O
ATOM   4852  N   ILE X 610      34.490  67.301  47.266  0.00  0.00           N
ATOM   4853  CA  ILE X 610      35.340  66.441  48.124  0.00  0.00           C
ATOM   4854  CB  ILE X 610      36.374  67.311  48.842  0.00  0.00           C
ATOM   4855  CG2 ILE X 610      37.177  66.579  49.909  0.00  0.00           C
ATOM   4856  CG1 ILE X 610      37.420  67.892  47.849  0.00  0.00           C
ATOM   4857  CD1 ILE X 610      37.722  69.361  48.049  0.00  0.00           C
ATOM   4858  C   ILE X 610      34.464  65.668  49.114  0.00  0.00           C
ATOM   4859  O   ILE X 610      33.984  66.276  50.086  0.00  0.00           O
ATOM   4860  N   HIE X 611      34.290  64.381  48.952  0.00  0.00           N
ATOM   4861  CA  HIE X 611      33.675  63.532  49.909  0.00  0.00           C
ATOM   4862  CB  HIE X 611      33.708  62.079  49.334  0.00  0.00           C
ATOM   4863  CG  HIE X 611      32.884  61.157  50.158  0.00  0.00           C
ATOM   4864  ND1 HIE X 611      33.322  59.974  50.652  0.00  0.00           N
ATOM   4865  CE1 HIE X 611      32.359  59.418  51.426  0.00  0.00           C
ATOM   4866  NE2 HIE X 611      31.269  60.220  51.313  0.00  0.00           N
ATOM   4867  CD2 HIE X 611      31.566  61.320  50.526  0.00  0.00           C
ATOM   4868  C   HIE X 611      34.073  63.574  51.368  0.00  0.00           C
ATOM   4869  O   HIE X 611      33.205  63.909  52.177  0.00  0.00           O
ATOM   4870  N   LYS X 612      35.312  63.221  51.689  0.00  0.00           N
ATOM   4871  CA  LYS X 612      35.991  63.107  53.035  0.00  0.00           C
ATOM   4872  CB  LYS X 612      35.800  61.778  53.644  0.00  0.00           C
ATOM   4873  CG  LYS X 612      34.397  61.457  54.226  0.00  0.00           C
ATOM   4874  CD  LYS X 612      34.358  60.075  54.832  0.00  0.00           C
ATOM   4875  CE  LYS X 612      32.979  59.759  55.422  0.00  0.00           C
ATOM   4876  NZ  LYS X 612      33.016  58.455  56.238  0.00  0.00           N
ATOM   4877  C   LYS X 612      37.444  63.519  52.933  0.00  0.00           C
ATOM   4878  O   LYS X 612      38.045  63.350  51.897  0.00  0.00           O
ATOM   4879  N   ILE X 613      38.058  64.158  53.872  0.00  0.00           N
ATOM   4880  CA  ILE X 613      39.479  64.347  53.994  0.00  0.00           C
ATOM   4881  CB  ILE X 613      39.753  65.583  54.994  0.00  0.00           C
ATOM   4882  CG2 ILE X 613      41.166  65.537  55.593  0.00  0.00           C
ATOM   4883  CG1 ILE X 613      39.633  67.029  54.398  0.00  0.00           C
ATOM   4884  CD1 ILE X 613      38.329  67.350  53.721  0.00  0.00           C
ATOM   4885  C   ILE X 613      40.097  63.048  54.450  0.00  0.00           C
ATOM   4886  O   ILE X 613      39.629  62.447  55.381  0.00  0.00           O
ATOM   4887  N   ALA X 614      41.171  62.648  53.706  0.00  0.00           N
ATOM   4888  CA  ALA X 614      41.813  61.340  53.744  0.00  0.00           C
ATOM   4889  CB  ALA X 614      42.485  61.080  52.428  0.00  0.00           C
ATOM   4890  C   ALA X 614      42.822  61.448  54.878  0.00  0.00           C
ATOM   4891  O   ALA X 614      44.069  61.694  54.658  0.00  0.00           O
ATOM   4892  N   PHE X 615      42.361  61.151  56.146  0.00  0.00           N
ATOM   4893  CA  PHE X 615      43.239  60.595  57.226  0.00  0.00           C
ATOM   4894  CB  PHE X 615      42.412  60.448  58.441  0.00  0.00           C
ATOM   4895  CG  PHE X 615      41.940  61.687  59.154  0.00  0.00           C
ATOM   4896  CD1 PHE X 615      42.929  62.315  59.920  0.00  0.00           C
ATOM   4897  CE1 PHE X 615      42.533  63.414  60.725  0.00  0.00           C
ATOM   4898  CZ  PHE X 615      41.212  63.962  60.595  0.00  0.00           C
ATOM   4899  CE2 PHE X 615      40.304  63.353  59.757  0.00  0.00           C
ATOM   4900  CD2 PHE X 615      40.645  62.184  59.064  0.00  0.00           C
ATOM   4901  C   PHE X 615      43.777  59.252  56.736  0.00  0.00           C
ATOM   4902  O   PHE X 615      43.037  58.553  56.052  0.00  0.00           O
ATOM   4903  N   PRO X 616      45.041  58.806  57.032  0.00  0.00           N
ATOM   4904  CD  PRO X 616      46.005  59.572  57.812  0.00  0.00           C
ATOM   4905  CG  PRO X 616      47.210  58.657  57.896  0.00  0.00           C
ATOM   4906  CB  PRO X 616      47.107  57.615  56.708  0.00  0.00           C
ATOM   4907  CA  PRO X 616      45.630  57.487  56.563  0.00  0.00           C
ATOM   4908  C   PRO X 616      45.015  56.266  57.305  0.00  0.00           C
ATOM   4909  O   PRO X 616      44.744  56.330  58.519  0.00  0.00           O
ATOM   4910  N   PRO X 617      44.721  55.154  56.629  0.00  0.00           N
ATOM   4911  CD  PRO X 617      44.832  54.994  55.220  0.00  0.00           C
ATOM   4912  CG  PRO X 617      44.794  53.489  54.917  0.00  0.00           C
ATOM   4913  CB  PRO X 617      43.782  53.101  56.014  0.00  0.00           C
ATOM   4914  CA  PRO X 617      44.214  54.004  57.219  0.00  0.00           C
ATOM   4915  C   PRO X 617      45.251  53.254  58.083  0.00  0.00           C
ATOM   4916  O   PRO X 617      46.474  53.347  57.953  0.00  0.00           O
ATOM   4917  N   ILE X 618      44.634  52.374  58.921  0.00  0.00           N
ATOM   4918  CA  ILE X 618      45.420  51.587  59.904  0.00  0.00           C
ATOM   4919  CB  ILE X 618      45.366  52.232  61.375  0.00  0.00           C
ATOM   4920  CG2 ILE X 618      46.078  51.342  62.432  0.00  0.00           C
ATOM   4921  CG1 ILE X 618      45.920  53.722  61.330  0.00  0.00           C
ATOM   4922  CD1 ILE X 618      46.036  54.398  62.734  0.00  0.00           C
ATOM   4923  C   ILE X 618      45.069  50.102  59.896  0.00  0.00           C
ATOM   4924  O   ILE X 618      44.140  49.717  60.605  0.00  0.00           O
ATOM   4925  N   ASP X 619      45.817  49.289  59.097  0.00  0.00           N
ATOM   4926  CA  ASP X 619      45.682  47.795  59.037  0.00  0.00           C
ATOM   4927  CB  ASP X 619      44.554  47.287  58.157  0.00  0.00           C
ATOM   4928  CG  ASP X 619      44.870  47.433  56.707  0.00  0.00           C
ATOM   4929  OD1 ASP X 619      44.917  46.446  55.928  0.00  0.00           O
ATOM   4930  OD2 ASP X 619      45.255  48.564  56.349  0.00  0.00           O
ATOM   4931  C   ASP X 619      47.012  47.000  58.569  0.00  0.00           C
ATOM   4932  O   ASP X 619      47.105  45.773  58.787  0.00  0.00           O
ATOM   4933  N   SER X 620      48.058  47.658  58.110  0.00  0.00           N
ATOM   4934  CA  SER X 620      49.412  47.059  57.928  0.00  0.00           C
ATOM   4935  CB  SER X 620      50.347  47.886  57.044  0.00  0.00           C
ATOM   4936  OG  SER X 620      50.685  49.190  57.350  0.00  0.00           O
ATOM   4937  C   SER X 620      50.158  46.845  59.339  0.00  0.00           C
ATOM   4938  O   SER X 620      50.150  47.696  60.254  0.00  0.00           O
ATOM   4939  N   PRO X 621      50.664  45.632  59.641  0.00  0.00           N
ATOM   4940  CD  PRO X 621      50.269  44.374  59.001  0.00  0.00           C
ATOM   4941  CG  PRO X 621      50.946  43.223  59.740  0.00  0.00           C
ATOM   4942  CB  PRO X 621      52.162  43.883  60.485  0.00  0.00           C
ATOM   4943  CA  PRO X 621      51.576  45.250  60.818  0.00  0.00           C
ATOM   4944  C   PRO X 621      52.649  46.325  61.089  0.00  0.00           C
ATOM   4945  O   PRO X 621      52.841  46.661  62.254  0.00  0.00           O
ATOM   4946  N   VAL X 622      53.286  46.869  60.093  0.00  0.00           N
ATOM   4947  CA  VAL X 622      54.225  47.931  60.257  0.00  0.00           C
ATOM   4948  CB  VAL X 622      54.917  48.191  58.918  0.00  0.00           C
ATOM   4949  CG1 VAL X 622      53.931  48.645  57.861  0.00  0.00           C
ATOM   4950  CG2 VAL X 622      56.064  49.199  58.932  0.00  0.00           C
ATOM   4951  C   VAL X 622      53.634  49.211  60.889  0.00  0.00           C
ATOM   4952  O   VAL X 622      54.163  49.712  61.876  0.00  0.00           O
ATOM   4953  N   VAL X 623      52.548  49.824  60.369  0.00  0.00           N
ATOM   4954  CA  VAL X 623      51.949  51.083  60.909  0.00  0.00           C
ATOM   4955  CB  VAL X 623      50.920  51.728  59.923  0.00  0.00           C
ATOM   4956  CG1 VAL X 623      49.537  51.083  59.812  0.00  0.00           C
ATOM   4957  CG2 VAL X 623      50.758  53.209  60.377  0.00  0.00           C
ATOM   4958  C   VAL X 623      51.438  50.766  62.278  0.00  0.00           C
ATOM   4959  O   VAL X 623      51.793  51.459  63.251  0.00  0.00           O
ATOM   4960  N   ILE X 624      50.719  49.672  62.509  0.00  0.00           N
ATOM   4961  CA  ILE X 624      50.223  49.273  63.817  0.00  0.00           C
ATOM   4962  CB  ILE X 624      49.434  47.897  63.637  0.00  0.00           C
ATOM   4963  CG2 ILE X 624      49.084  47.267  65.001  0.00  0.00           C
ATOM   4964  CG1 ILE X 624      48.091  48.067  62.856  0.00  0.00           C
ATOM   4965  CD1 ILE X 624      47.486  46.691  62.380  0.00  0.00           C
ATOM   4966  C   ILE X 624      51.340  49.123  64.777  0.00  0.00           C
ATOM   4967  O   ILE X 624      51.246  49.528  65.906  0.00  0.00           O
ATOM   4968  N   THR X 625      52.507  48.631  64.337  0.00  0.00           N
ATOM   4969  CA  THR X 625      53.693  48.603  65.262  0.00  0.00           C
ATOM   4970  CB  THR X 625      54.774  47.579  64.719  0.00  0.00           C
ATOM   4971  CG2 THR X 625      56.086  47.235  65.513  0.00  0.00           C
ATOM   4972  OG1 THR X 625      54.125  46.293  64.575  0.00  0.00           O
ATOM   4973  C   THR X 625      54.379  49.859  65.508  0.00  0.00           C
ATOM   4974  O   THR X 625      55.007  50.030  66.514  0.00  0.00           O
ATOM   4975  N   GLU X 626      54.299  50.788  64.539  0.00  0.00           N
ATOM   4976  CA  GLU X 626      54.690  52.192  64.874  0.00  0.00           C
ATOM   4977  CB  GLU X 626      54.710  53.058  63.605  0.00  0.00           C
ATOM   4978  CG  GLU X 626      54.610  54.578  63.922  0.00  0.00           C
ATOM   4979  CD  GLU X 626      54.799  55.405  62.623  0.00  0.00           C
ATOM   4980  OE1 GLU X 626      54.816  56.626  62.842  0.00  0.00           O
ATOM   4981  OE2 GLU X 626      55.193  54.887  61.561  0.00  0.00           O
ATOM   4982  C   GLU X 626      53.949  52.786  66.067  0.00  0.00           C
ATOM   4983  O   GLU X 626      54.540  53.498  66.894  0.00  0.00           O
ATOM   4984  N   GLY X 627      52.650  52.442  66.232  0.00  0.00           N
ATOM   4985  CA  GLY X 627      51.870  52.847  67.423  0.00  0.00           C
ATOM   4986  C   GLY X 627      52.457  52.411  68.719  0.00  0.00           C
ATOM   4987  O   GLY X 627      52.466  53.204  69.636  0.00  0.00           O
ATOM   4988  N   GLU X 628      52.967  51.226  68.773  0.00  0.00           N
ATOM   4989  CA  GLU X 628      53.570  50.508  69.926  0.00  0.00           C
ATOM   4990  CB  GLU X 628      53.621  48.982  69.614  0.00  0.00           C
ATOM   4991  CG  GLU X 628      52.300  48.198  69.385  0.00  0.00           C
ATOM   4992  CD  GLU X 628      52.407  46.763  68.854  0.00  0.00           C
ATOM   4993  OE1 GLU X 628      53.513  46.248  68.749  0.00  0.00           O
ATOM   4994  OE2 GLU X 628      51.384  46.084  68.713  0.00  0.00           O
ATOM   4995  C   GLU X 628      54.924  51.095  70.226  0.00  0.00           C
ATOM   4996  O   GLU X 628      55.271  51.406  71.341  0.00  0.00           O
ATOM   4997  N   TRP X 629      55.633  51.403  69.120  0.00  0.00           N
ATOM   4998  CA  TRP X 629      56.971  51.931  69.201  0.00  0.00           C
ATOM   4999  CB  TRP X 629      57.713  51.808  67.830  0.00  0.00           C
ATOM   5000  CG  TRP X 629      59.047  52.526  67.927  0.00  0.00           C
ATOM   5001  CD1 TRP X 629      60.103  52.098  68.665  0.00  0.00           C
ATOM   5002  NE1 TRP X 629      61.146  53.002  68.661  0.00  0.00           N
ATOM   5003  CE2 TRP X 629      60.821  54.122  67.843  0.00  0.00           C
ATOM   5004  CZ2 TRP X 629      61.567  55.219  67.359  0.00  0.00           C
ATOM   5005  CH2 TRP X 629      60.925  56.036  66.380  0.00  0.00           C
ATOM   5006  CZ3 TRP X 629      59.657  55.770  65.870  0.00  0.00           C
ATOM   5007  CE3 TRP X 629      58.914  54.716  66.412  0.00  0.00           C
ATOM   5008  CD2 TRP X 629      59.493  53.818  67.378  0.00  0.00           C
ATOM   5009  C   TRP X 629      56.941  53.370  69.802  0.00  0.00           C
ATOM   5010  O   TRP X 629      57.645  53.660  70.805  0.00  0.00           O
ATOM   5011  N   LEU X 630      56.027  54.205  69.228  0.00  0.00           N
ATOM   5012  CA  LEU X 630      55.771  55.550  69.723  0.00  0.00           C
ATOM   5013  CB  LEU X 630      54.724  56.259  68.881  0.00  0.00           C
ATOM   5014  CG  LEU X 630      55.351  56.537  67.453  0.00  0.00           C
ATOM   5015  CD1 LEU X 630      54.228  56.916  66.512  0.00  0.00           C
ATOM   5016  CD2 LEU X 630      56.321  57.702  67.549  0.00  0.00           C
ATOM   5017  C   LEU X 630      55.304  55.584  71.192  0.00  0.00           C
ATOM   5018  O   LEU X 630      55.848  56.403  71.936  0.00  0.00           O
ATOM   5019  N   LYS X 631      54.500  54.638  71.710  0.00  0.00           N
ATOM   5020  CA  LYS X 631      54.192  54.514  73.194  0.00  0.00           C
ATOM   5021  CB  LYS X 631      53.150  53.408  73.493  0.00  0.00           C
ATOM   5022  CG  LYS X 631      51.711  53.915  73.104  0.00  0.00           C
ATOM   5023  CD  LYS X 631      50.566  52.980  73.633  0.00  0.00           C
ATOM   5024  CE  LYS X 631      50.230  53.204  75.119  0.00  0.00           C
ATOM   5025  NZ  LYS X 631      49.337  52.165  75.654  0.00  0.00           N
ATOM   5026  C   LYS X 631      55.422  54.324  74.061  0.00  0.00           C
ATOM   5027  O   LYS X 631      55.422  54.897  75.091  0.00  0.00           O
ATOM   5028  N   SER X 632      56.460  53.568  73.607  0.00  0.00           N
ATOM   5029  CA  SER X 632      57.727  53.480  74.402  0.00  0.00           C
ATOM   5030  CB  SER X 632      58.667  52.417  73.853  0.00  0.00           C
ATOM   5031  OG  SER X 632      59.446  52.788  72.715  0.00  0.00           O
ATOM   5032  C   SER X 632      58.466  54.768  74.376  0.00  0.00           C
ATOM   5033  O   SER X 632      59.121  55.026  75.362  0.00  0.00           O
ATOM   5034  N   LEU X 633      58.300  55.591  73.401  0.00  0.00           N
ATOM   5035  CA  LEU X 633      58.940  56.939  73.427  0.00  0.00           C
ATOM   5036  CB  LEU X 633      59.574  57.292  72.088  0.00  0.00           C
ATOM   5037  CG  LEU X 633      60.854  56.428  71.767  0.00  0.00           C
ATOM   5038  CD1 LEU X 633      61.436  57.008  70.524  0.00  0.00           C
ATOM   5039  CD2 LEU X 633      62.016  56.688  72.785  0.00  0.00           C
ATOM   5040  C   LEU X 633      57.831  57.922  73.864  0.00  0.00           C
ATOM   5041  O   LEU X 633      58.045  59.130  73.828  0.00  0.00           O
ATOM   5042  N   ASN X 634      56.650  57.488  74.340  0.00  0.00           N
ATOM   5043  CA  ASN X 634      55.488  58.193  74.824  0.00  0.00           C
ATOM   5044  CB  ASN X 634      55.816  58.688  76.230  0.00  0.00           C
ATOM   5045  CG  ASN X 634      56.630  57.827  77.170  0.00  0.00           C
ATOM   5046  OD1 ASN X 634      57.438  58.324  77.890  0.00  0.00           O
ATOM   5047  ND2 ASN X 634      56.375  56.506  77.192  0.00  0.00           N
ATOM   5048  C   ASN X 634      54.858  59.331  73.975  0.00  0.00           C
ATOM   5049  O   ASN X 634      54.107  60.190  74.502  0.00  0.00           O
ATOM   5050  N   ARG X 635      55.229  59.261  72.686  0.00  0.00           N
ATOM   5051  CA  ARG X 635      54.686  60.185  71.631  0.00  0.00           C
ATOM   5052  CB  ARG X 635      55.643  60.327  70.414  0.00  0.00           C
ATOM   5053  CG  ARG X 635      57.151  60.477  70.760  0.00  0.00           C
ATOM   5054  CD  ARG X 635      58.026  60.908  69.689  0.00  0.00           C
ATOM   5055  NE  ARG X 635      57.623  62.272  69.189  0.00  0.00           N
ATOM   5056  CZ  ARG X 635      58.020  62.693  68.029  0.00  0.00           C
ATOM   5057  NH1 ARG X 635      58.825  62.040  67.225  0.00  0.00           N
ATOM   5058  NH2 ARG X 635      57.434  63.754  67.548  0.00  0.00           N
ATOM   5059  C   ARG X 635      53.270  59.807  71.275  0.00  0.00           C
ATOM   5060  O   ARG X 635      52.772  58.783  71.742  0.00  0.00           O
ATOM   5061  N   TYR X 636      52.632  60.607  70.454  0.00  0.00           N
ATOM   5062  CA  TYR X 636      51.218  60.410  70.060  0.00  0.00           C
ATOM   5063  CB  TYR X 636      50.404  61.580  70.641  0.00  0.00           C
[truncated: 62,627 more chars]
