# Supplementary material for: Translocation mechanism of xeroderma pigmentosum group D protein on single-stranded DNA and genetic disease etiology
Source: Nat Commun. 2025 Nov 28;16:11703. doi: 10.1038/s41467-025-66834-1 (PMC12753804; doi:10.1038/s41467-025-66834-1)
Supplement: Supplementary file 3 — Supplementary Data 1 [file 41467_2025_66834_MOESM3_ESM.zip › Initial_and_final_structures/DinG_ADP_bound_initial.pdb.txt]

ATOM      1  N   MET X   1      76.898  75.714  36.409  0.00  0.00           N
ATOM      2  CA  MET X   1      76.500  76.527  37.555  0.00  0.00           C
ATOM      3  CB  MET X   1      77.732  77.118  38.237  0.00  0.00           C
ATOM      4  CG  MET X   1      78.551  76.086  38.992  0.00  0.00           C
ATOM      5  SD  MET X   1      78.050  75.885  40.721  0.00  0.00           S
ATOM      6  CE  MET X   1      78.747  74.266  41.067  0.00  0.00           C
ATOM      7  C   MET X   1      75.525  77.638  37.163  0.00  0.00           C
ATOM      8  O   MET X   1      74.324  77.534  37.428  0.00  0.00           O
ATOM      9  N   ALA X   2      79.161  81.307  40.209  0.00  0.00           N
ATOM     10  CA  ALA X   2      78.294  80.175  39.872  0.00  0.00           C
ATOM     11  CB  ALA X   2      77.704  79.551  41.136  0.00  0.00           C
ATOM     12  C   ALA X   2      77.181  80.628  38.925  0.00  0.00           C
ATOM     13  O   ALA X   2      76.810  79.903  37.978  0.00  0.00           O
ATOM     14  N   LEU X   3      76.642  81.819  39.172  0.00  0.00           N
ATOM     15  CA  LEU X   3      75.697  82.416  38.235  0.00  0.00           C
ATOM     16  CB  LEU X   3      74.682  83.309  38.937  0.00  0.00           C
ATOM     17  CG  LEU X   3      73.500  82.529  39.508  0.00  0.00           C
ATOM     18  CD1 LEU X   3      72.205  83.313  39.397  0.00  0.00           C
ATOM     19  CD2 LEU X   3      73.372  81.207  38.799  0.00  0.00           C
ATOM     20  C   LEU X   3      76.505  83.174  37.198  0.00  0.00           C
ATOM     21  O   LEU X   3      76.930  84.309  37.422  0.00  0.00           O
ATOM     22  N   THR X   4      76.732  82.524  36.066  0.00  0.00           N
ATOM     23  CA  THR X   4      77.420  83.151  34.960  0.00  0.00           C
ATOM     24  CB  THR X   4      77.788  82.107  33.909  0.00  0.00           C
ATOM     25  CG2 THR X   4      78.191  80.818  34.584  0.00  0.00           C
ATOM     26  OG1 THR X   4      76.655  81.852  33.074  0.00  0.00           O
ATOM     27  C   THR X   4      76.548  84.232  34.333  0.00  0.00           C
ATOM     28  O   THR X   4      75.326  84.264  34.495  0.00  0.00           O
ATOM     29  N   ALA X   5      77.208  85.130  33.605  0.00  0.00           N
ATOM     30  CA  ALA X   5      76.497  86.149  32.845  0.00  0.00           C
ATOM     31  CB  ALA X   5      77.508  87.045  32.137  0.00  0.00           C
ATOM     32  C   ALA X   5      75.543  85.523  31.835  0.00  0.00           C
ATOM     33  O   ALA X   5      74.383  85.941  31.718  0.00  0.00           O
ATOM     34  N   ALA X   6      76.025  84.526  31.085  0.00  0.00           N
ATOM     35  CA  ALA X   6      75.204  83.890  30.063  0.00  0.00           C
ATOM     36  CB  ALA X   6      76.034  82.888  29.268  0.00  0.00           C
ATOM     37  C   ALA X   6      74.004  83.195  30.676  0.00  0.00           C
ATOM     38  O   ALA X   6      72.954  83.068  30.031  0.00  0.00           O
ATOM     39  N   LEU X   7      74.135  82.743  31.916  0.00  0.00           N
ATOM     40  CA  LEU X   7      73.034  82.032  32.541  0.00  0.00           C
ATOM     41  CB  LEU X   7      73.537  81.210  33.713  0.00  0.00           C
ATOM     42  CG  LEU X   7      72.420  80.285  34.160  0.00  0.00           C
ATOM     43  CD1 LEU X   7      72.704  78.876  33.683  0.00  0.00           C
ATOM     44  CD2 LEU X   7      72.268  80.351  35.656  0.00  0.00           C
ATOM     45  C   LEU X   7      71.956  82.995  33.010  0.00  0.00           C
ATOM     46  O   LEU X   7      70.762  82.742  32.811  0.00  0.00           O
ATOM     47  N   LYS X   8      72.355  84.088  33.664  0.00  0.00           N
ATOM     48  CA  LYS X   8      71.387  85.115  34.011  0.00  0.00           C
ATOM     49  CB  LYS X   8      72.077  86.266  34.741  0.00  0.00           C
ATOM     50  CG  LYS X   8      72.663  85.887  36.078  0.00  0.00           C
ATOM     51  CD  LYS X   8      72.976  87.129  36.890  0.00  0.00           C
ATOM     52  CE  LYS X   8      74.368  87.064  37.509  0.00  0.00           C
ATOM     53  NZ  LYS X   8      74.820  88.424  37.903  0.00  0.00           N
ATOM     54  C   LYS X   8      70.677  85.622  32.763  0.00  0.00           C
ATOM     55  O   LYS X   8      69.451  85.785  32.758  0.00  0.00           O
ATOM     56  N   ALA X   9      71.434  85.838  31.684  0.00  0.00           N
ATOM     57  CA  ALA X   9      70.827  86.275  30.434  0.00  0.00           C
ATOM     58  CB  ALA X   9      71.917  86.542  29.395  0.00  0.00           C
ATOM     59  C   ALA X   9      69.826  85.249  29.912  0.00  0.00           C
ATOM     60  O   ALA X   9      68.763  85.615  29.395  0.00  0.00           O
ATOM     61  N   GLN X  10      70.149  83.959  30.029  0.00  0.00           N
ATOM     62  CA  GLN X  10      69.228  82.933  29.549  0.00  0.00           C
ATOM     63  CB  GLN X  10      69.913  81.568  29.561  0.00  0.00           C
ATOM     64  CG  GLN X  10      69.105  80.469  28.905  0.00  0.00           C
ATOM     65  CD  GLN X  10      68.650  80.859  27.519  0.00  0.00           C
ATOM     66  OE1 GLN X  10      67.559  81.405  27.341  0.00  0.00           O
ATOM     67  NE2 GLN X  10      69.481  80.588  26.525  0.00  0.00           N
ATOM     68  C   GLN X  10      67.949  82.903  30.380  0.00  0.00           C
ATOM     69  O   GLN X  10      66.841  82.848  29.829  0.00  0.00           O
ATOM     70  N   ILE X  11      68.085  82.940  31.707  0.00  0.00           N
ATOM     71  CA  ILE X  11      66.912  82.932  32.576  0.00  0.00           C
ATOM     72  CB  ILE X  11      67.345  82.878  34.051  0.00  0.00           C
ATOM     73  CG2 ILE X  11      66.200  83.260  34.982  0.00  0.00           C
ATOM     74  CG1 ILE X  11      67.853  81.479  34.375  0.00  0.00           C
ATOM     75  CD1 ILE X  11      68.749  81.427  35.581  0.00  0.00           C
ATOM     76  C   ILE X  11      66.033  84.139  32.286  0.00  0.00           C
ATOM     77  O   ILE X  11      64.824  84.007  32.079  0.00  0.00           O
ATOM     78  N   ALA X  12      66.637  85.332  32.250  0.00  0.00           N
ATOM     79  CA  ALA X  12      65.899  86.550  31.927  0.00  0.00           C
ATOM     80  CB  ALA X  12      66.842  87.757  31.941  0.00  0.00           C
ATOM     81  C   ALA X  12      65.206  86.439  30.576  0.00  0.00           C
ATOM     82  O   ALA X  12      64.021  86.763  30.448  0.00  0.00           O
ATOM     83  N   ALA X  13      65.928  85.980  29.554  0.00  0.00           N
ATOM     84  CA  ALA X  13      65.324  85.831  28.238  0.00  0.00           C
ATOM     85  CB  ALA X  13      66.341  85.263  27.254  0.00  0.00           C
ATOM     86  C   ALA X  13      64.087  84.946  28.298  0.00  0.00           C
ATOM     87  O   ALA X  13      63.003  85.357  27.876  0.00  0.00           O
ATOM     88  N   TRP X  14      64.229  83.718  28.816  0.00  0.00           N
ATOM     89  CA  TRP X  14      63.066  82.836  28.911  0.00  0.00           C
ATOM     90  CB  TRP X  14      63.463  81.497  29.517  0.00  0.00           C
ATOM     91  CG  TRP X  14      64.229  80.627  28.568  0.00  0.00           C
ATOM     92  CD1 TRP X  14      64.287  80.746  27.212  0.00  0.00           C
ATOM     93  NE1 TRP X  14      65.087  79.767  26.682  0.00  0.00           N
ATOM     94  CE2 TRP X  14      65.574  78.996  27.703  0.00  0.00           C
ATOM     95  CZ2 TRP X  14      66.416  77.888  27.667  0.00  0.00           C
ATOM     96  CH2 TRP X  14      66.731  77.298  28.861  0.00  0.00           C
ATOM     97  CZ3 TRP X  14      66.231  77.787  30.072  0.00  0.00           C
ATOM     98  CE3 TRP X  14      65.392  78.886  30.109  0.00  0.00           C
ATOM     99  CD2 TRP X  14      65.051  79.508  28.906  0.00  0.00           C
ATOM    100  C   TRP X  14      61.950  83.477  29.723  0.00  0.00           C
ATOM    101  O   TRP X  14      60.764  83.267  29.434  0.00  0.00           O
ATOM    102  N   TYR X  15      62.308  84.307  30.701  0.00  0.00           N
ATOM    103  CA  TYR X  15      61.303  84.927  31.550  0.00  0.00           C
ATOM    104  CB  TYR X  15      61.988  85.575  32.750  0.00  0.00           C
ATOM    105  CG  TYR X  15      61.059  85.903  33.883  0.00  0.00           C
ATOM    106  CD1 TYR X  15      60.291  84.915  34.473  0.00  0.00           C
ATOM    107  CE1 TYR X  15      59.435  85.206  35.516  0.00  0.00           C
ATOM    108  CZ  TYR X  15      59.349  86.501  35.989  0.00  0.00           C
ATOM    109  OH  TYR X  15      58.501  86.808  37.029  0.00  0.00           O
ATOM    110  CE2 TYR X  15      60.103  87.499  35.421  0.00  0.00           C
ATOM    111  CD2 TYR X  15      60.952  87.197  34.370  0.00  0.00           C
ATOM    112  C   TYR X  15      60.474  85.946  30.772  0.00  0.00           C
ATOM    113  O   TYR X  15      59.234  85.932  30.831  0.00  0.00           O
ATOM    114  N   LYS X  16      61.147  86.836  30.036  0.00  0.00           N
ATOM    115  CA  LYS X  16      60.447  87.795  29.192  0.00  0.00           C
ATOM    116  CB  LYS X  16      61.447  88.801  28.627  0.00  0.00           C
ATOM    117  CG  LYS X  16      60.900  89.668  27.515  0.00  0.00           C
ATOM    118  CD  LYS X  16      62.000  90.059  26.544  0.00  0.00           C
ATOM    119  CE  LYS X  16      61.507  91.048  25.504  0.00  0.00           C
ATOM    120  NZ  LYS X  16      62.530  91.289  24.450  0.00  0.00           N
ATOM    121  C   LYS X  16      59.693  87.096  28.073  0.00  0.00           C
ATOM    122  O   LYS X  16      58.583  87.511  27.723  0.00  0.00           O
ATOM    123  N   ALA X  17      60.271  86.028  27.514  0.00  0.00           N
ATOM    124  CA  ALA X  17      59.588  85.256  26.483  0.00  0.00           C
ATOM    125  CB  ALA X  17      60.437  84.070  26.029  0.00  0.00           C
ATOM    126  C   ALA X  17      58.235  84.772  26.974  0.00  0.00           C
ATOM    127  O   ALA X  17      57.228  84.927  26.283  0.00  0.00           O
ATOM    128  N   LEU X  18      58.197  84.137  28.153  0.00  0.00           N
ATOM    129  CA  LEU X  18      56.936  83.546  28.601  0.00  0.00           C
ATOM    130  CB  LEU X  18      57.130  82.501  29.684  0.00  0.00           C
ATOM    131  CG  LEU X  18      58.093  82.432  30.876  0.00  0.00           C
ATOM    132  CD1 LEU X  18      57.517  82.977  32.175  0.00  0.00           C
ATOM    133  CD2 LEU X  18      58.453  80.969  31.023  0.00  0.00           C
ATOM    134  C   LEU X  18      55.985  84.618  29.088  0.00  0.00           C
ATOM    135  O   LEU X  18      54.760  84.494  28.957  0.00  0.00           O
ATOM    136  N   GLN X  19      56.510  85.689  29.644  0.00  0.00           N
ATOM    137  CA  GLN X  19      55.562  86.656  30.167  0.00  0.00           C
ATOM    138  CB  GLN X  19      56.244  87.548  31.159  0.00  0.00           C
ATOM    139  CG  GLN X  19      56.811  88.769  30.507  0.00  0.00           C
ATOM    140  CD  GLN X  19      57.220  89.702  31.539  0.00  0.00           C
ATOM    141  OE1 GLN X  19      57.508  89.259  32.666  0.00  0.00           O
ATOM    142  NE2 GLN X  19      57.243  91.011  31.208  0.00  0.00           N
ATOM    143  C   GLN X  19      54.935  87.524  29.087  0.00  0.00           C
ATOM    144  O   GLN X  19      53.894  88.134  29.340  0.00  0.00           O
ATOM    145  N   GLU X  20      55.563  87.673  27.923  0.00  0.00           N
ATOM    146  CA  GLU X  20      54.956  88.488  26.880  0.00  0.00           C
ATOM    147  CB  GLU X  20      55.824  89.691  26.513  0.00  0.00           C
ATOM    148  CG  GLU X  20      55.454  91.010  27.261  0.00  0.00           C
ATOM    149  CD  GLU X  20      53.988  91.484  27.049  0.00  0.00           C
ATOM    150  OE1 GLU X  20      53.699  92.673  27.371  0.00  0.00           O
ATOM    151  OE2 GLU X  20      53.122  90.695  26.572  0.00  0.00           O
ATOM    152  C   GLU X  20      54.650  87.672  25.641  0.00  0.00           C
ATOM    153  O   GLU X  20      54.545  88.226  24.545  0.00  0.00           O
ATOM    154  N   GLN X  21      54.493  86.367  25.795  0.00  0.00           N
ATOM    155  CA  GLN X  21      54.138  85.534  24.664  0.00  0.00           C
ATOM    156  CB  GLN X  21      55.394  84.928  24.032  0.00  0.00           C
ATOM    157  CG  GLN X  21      55.186  84.272  22.703  0.00  0.00           C
ATOM    158  CD  GLN X  21      56.171  83.164  22.486  0.00  0.00           C
ATOM    159  OE1 GLN X  21      57.381  83.391  22.494  0.00  0.00           O
ATOM    160  NE2 GLN X  21      55.665  81.945  22.317  0.00  0.00           N
ATOM    161  C   GLN X  21      53.176  84.429  25.044  0.00  0.00           C
ATOM    162  O   GLN X  21      52.637  83.769  24.151  0.00  0.00           O
ATOM    163  N   ILE X  22      52.928  84.203  26.322  0.00  0.00           N
ATOM    164  CA  ILE X  22      51.849  83.312  26.722  0.00  0.00           C
ATOM    165  CB  ILE X  22      52.337  82.198  27.663  0.00  0.00           C
ATOM    166  CG2 ILE X  22      53.796  81.872  27.355  0.00  0.00           C
ATOM    167  CG1 ILE X  22      52.213  82.563  29.134  0.00  0.00           C
ATOM    168  CD1 ILE X  22      51.023  81.977  29.842  0.00  0.00           C
ATOM    169  C   ILE X  22      50.757  84.176  27.341  0.00  0.00           C
ATOM    170  O   ILE X  22      51.048  85.006  28.215  0.00  0.00           O
ATOM    171  N   PRO X  23      49.519  84.084  26.855  0.00  0.00           N
ATOM    172  CD  PRO X  23      49.014  83.108  25.865  0.00  0.00           C
ATOM    173  CG  PRO X  23      47.531  83.045  26.184  0.00  0.00           C
ATOM    174  CB  PRO X  23      47.211  84.497  26.600  0.00  0.00           C
ATOM    175  CA  PRO X  23      48.451  84.937  27.391  0.00  0.00           C
ATOM    176  C   PRO X  23      48.274  84.696  28.879  0.00  0.00           C
ATOM    177  O   PRO X  23      48.220  83.547  29.335  0.00  0.00           O
ATOM    178  N   ASP X  24      48.204  85.802  29.629  0.00  0.00           N
ATOM    179  CA  ASP X  24      47.807  85.888  31.036  0.00  0.00           C
ATOM    180  CB  ASP X  24      46.643  84.934  31.371  0.00  0.00           C
ATOM    181  CG  ASP X  24      46.145  85.073  32.813  0.00  0.00           C
ATOM    182  OD1 ASP X  24      46.264  86.200  33.386  0.00  0.00           O
ATOM    183  OD2 ASP X  24      45.653  84.054  33.375  0.00  0.00           O
ATOM    184  C   ASP X  24      48.986  85.637  31.975  0.00  0.00           C
ATOM    185  O   ASP X  24      48.817  85.842  33.197  0.00  0.00           O
ATOM    186  N   PHE X  25      50.176  85.242  31.482  0.00  0.00           N
ATOM    187  CA  PHE X  25      51.323  85.080  32.382  0.00  0.00           C
ATOM    188  CB  PHE X  25      52.559  84.602  31.628  0.00  0.00           C
ATOM    189  CG  PHE X  25      53.794  84.418  32.478  0.00  0.00           C
ATOM    190  CD1 PHE X  25      54.988  83.982  31.892  0.00  0.00           C
ATOM    191  CE1 PHE X  25      56.133  83.812  32.680  0.00  0.00           C
ATOM    192  CZ  PHE X  25      56.083  84.077  34.054  0.00  0.00           C
ATOM    193  CE2 PHE X  25      54.889  84.513  34.639  0.00  0.00           C
ATOM    194  CD2 PHE X  25      53.744  84.683  33.852  0.00  0.00           C
ATOM    195  C   PHE X  25      51.627  86.408  33.070  0.00  0.00           C
ATOM    196  O   PHE X  25      52.038  87.379  32.416  0.00  0.00           O
ATOM    197  N   ILE X  26      51.436  86.449  34.380  0.00  0.00           N
ATOM    198  CA  ILE X  26      51.552  87.692  35.131  0.00  0.00           C
ATOM    199  CB  ILE X  26      50.252  88.042  35.872  0.00  0.00           C
ATOM    200  CG2 ILE X  26      49.645  86.818  36.556  0.00  0.00           C
ATOM    201  CG1 ILE X  26      50.524  89.194  36.838  0.00  0.00           C
ATOM    202  CD1 ILE X  26      50.894  90.497  36.096  0.00  0.00           C
ATOM    203  C   ILE X  26      52.732  87.576  36.093  0.00  0.00           C
ATOM    204  O   ILE X  26      52.755  86.671  36.940  0.00  0.00           O
ATOM    205  N   PRO X  27      53.727  88.455  35.987  0.00  0.00           N
ATOM    206  CD  PRO X  27      53.861  89.513  34.974  0.00  0.00           C
ATOM    207  CG  PRO X  27      54.913  90.400  35.556  0.00  0.00           C
ATOM    208  CB  PRO X  27      55.833  89.448  36.288  0.00  0.00           C
ATOM    209  CA  PRO X  27      54.876  88.417  36.898  0.00  0.00           C
ATOM    210  C   PRO X  27      54.491  88.805  38.317  0.00  0.00           C
ATOM    211  O   PRO X  27      53.435  89.386  38.577  0.00  0.00           O
ATOM    212  N   ARG X  28      55.383  88.468  39.245  0.00  0.00           N
ATOM    213  CA  ARG X  28      55.195  88.757  40.659  0.00  0.00           C
ATOM    214  CB  ARG X  28      54.327  87.696  41.348  0.00  0.00           C
ATOM    215  CG  ARG X  28      52.829  87.805  41.142  0.00  0.00           C
ATOM    216  CD  ARG X  28      52.209  86.424  40.906  0.00  0.00           C
ATOM    217  NE  ARG X  28      51.047  86.539  40.034  0.00  0.00           N
ATOM    218  CZ  ARG X  28      49.799  86.695  40.466  0.00  0.00           C
ATOM    219  NH1 ARG X  28      48.805  86.825  39.599  0.00  0.00           N
ATOM    220  NH2 ARG X  28      49.533  86.717  41.764  0.00  0.00           N
ATOM    221  C   ARG X  28      56.562  88.797  41.323  0.00  0.00           C
ATOM    222  O   ARG X  28      57.469  88.061  40.937  0.00  0.00           O
ATOM    223  N   ALA X  29      56.691  89.641  42.346  0.00  0.00           N
ATOM    224  CA  ALA X  29      57.936  89.694  43.109  0.00  0.00           C
ATOM    225  CB  ALA X  29      57.899  90.880  44.073  0.00  0.00           C
ATOM    226  C   ALA X  29      58.273  88.389  43.839  0.00  0.00           C
ATOM    227  O   ALA X  29      59.455  87.989  43.801  0.00  0.00           O
ATOM    228  N   PRO X  30      57.339  87.691  44.520  0.00  0.00           N
ATOM    229  CD  PRO X  30      55.940  88.004  44.874  0.00  0.00           C
ATOM    230  CG  PRO X  30      55.308  86.626  44.942  0.00  0.00           C
ATOM    231  CB  PRO X  30      56.381  85.835  45.630  0.00  0.00           C
ATOM    232  CA  PRO X  30      57.705  86.360  45.044  0.00  0.00           C
ATOM    233  C   PRO X  30      58.252  85.427  43.973  0.00  0.00           C
ATOM    234  O   PRO X  30      59.203  84.693  44.241  0.00  0.00           O
ATOM    235  N   GLN X  31      57.685  85.443  42.765  0.00  0.00           N
ATOM    236  CA  GLN X  31      58.182  84.599  41.684  0.00  0.00           C
ATOM    237  CB  GLN X  31      57.272  84.764  40.471  0.00  0.00           C
ATOM    238  CG  GLN X  31      57.370  83.690  39.455  0.00  0.00           C
ATOM    239  CD  GLN X  31      56.576  84.038  38.235  0.00  0.00           C
ATOM    240  OE1 GLN X  31      56.470  85.212  37.878  0.00  0.00           O
ATOM    241  NE2 GLN X  31      56.001  83.029  37.587  0.00  0.00           N
ATOM    242  C   GLN X  31      59.631  84.928  41.331  0.00  0.00           C
ATOM    243  O   GLN X  31      60.469  84.027  41.195  0.00  0.00           O
ATOM    244  N   ARG X  32      59.939  86.212  41.168  0.00  0.00           N
ATOM    245  CA  ARG X  32      61.316  86.623  40.916  0.00  0.00           C
ATOM    246  CB  ARG X  32      61.388  88.140  40.772  0.00  0.00           C
ATOM    247  CG  ARG X  32      60.739  88.664  39.515  0.00  0.00           C
ATOM    248  CD  ARG X  32      61.146  90.098  39.285  0.00  0.00           C
ATOM    249  NE  ARG X  32      60.647  90.980  40.329  0.00  0.00           N
ATOM    250  CZ  ARG X  32      59.431  91.509  40.316  0.00  0.00           C
ATOM    251  NH1 ARG X  32      58.603  91.230  39.316  0.00  0.00           N
ATOM    252  NH2 ARG X  32      59.043  92.307  41.299  0.00  0.00           N
ATOM    253  C   ARG X  32      62.253  86.151  42.019  0.00  0.00           C
ATOM    254  O   ARG X  32      63.335  85.617  41.736  0.00  0.00           O
ATOM    255  N   GLN X  33      61.861  86.335  43.284  0.00  0.00           N
ATOM    256  CA  GLN X  33      62.713  85.859  44.369  0.00  0.00           C
ATOM    257  CB  GLN X  33      62.143  86.257  45.729  0.00  0.00           C
ATOM    258  CG  GLN X  33      62.852  85.537  46.851  0.00  0.00           C
ATOM    259  CD  GLN X  33      62.626  86.144  48.198  0.00  0.00           C
ATOM    260  OE1 GLN X  33      61.695  86.919  48.391  0.00  0.00           O
ATOM    261  NE2 GLN X  33      63.485  85.796  49.150  0.00  0.00           N
ATOM    262  C   GLN X  33      62.909  84.346  44.309  0.00  0.00           C
ATOM    263  O   GLN X  33      64.014  83.845  44.546  0.00  0.00           O
ATOM    264  N   MET X  34      61.847  83.592  44.016  0.00  0.00           N
ATOM    265  CA  MET X  34      61.997  82.144  44.017  0.00  0.00           C
ATOM    266  CB  MET X  34      60.642  81.452  43.965  0.00  0.00           C
ATOM    267  CG  MET X  34      60.784  79.951  43.974  0.00  0.00           C
ATOM    268  SD  MET X  34      59.308  79.029  44.357  0.00  0.00           S
ATOM    269  CE  MET X  34      59.932  77.391  44.007  0.00  0.00           C
ATOM    270  C   MET X  34      62.893  81.691  42.874  0.00  0.00           C
ATOM    271  O   MET X  34      63.710  80.778  43.042  0.00  0.00           O
ATOM    272  N   ILE X  35      62.759  82.321  41.703  0.00  0.00           N
ATOM    273  CA  ILE X  35      63.663  82.029  40.592  0.00  0.00           C
ATOM    274  CB  ILE X  35      63.282  82.851  39.354  0.00  0.00           C
ATOM    275  CG2 ILE X  35      64.384  82.703  38.285  0.00  0.00           C
ATOM    276  CG1 ILE X  35      61.912  82.455  38.802  0.00  0.00           C
ATOM    277  CD1 ILE X  35      61.519  83.248  37.564  0.00  0.00           C
ATOM    278  C   ILE X  35      65.101  82.306  40.988  0.00  0.00           C
ATOM    279  O   ILE X  35      65.993  81.484  40.751  0.00  0.00           O
ATOM    280  N   ALA X  36      65.348  83.475  41.584  0.00  0.00           N
ATOM    281  CA  ALA X  36      66.711  83.817  41.972  0.00  0.00           C
ATOM    282  CB  ALA X  36      66.763  85.259  42.478  0.00  0.00           C
ATOM    283  C   ALA X  36      67.255  82.843  43.017  0.00  0.00           C
ATOM    284  O   ALA X  36      68.392  82.378  42.899  0.00  0.00           O
ATOM    285  N   ASP X  37      66.458  82.515  44.041  0.00  0.00           N
ATOM    286  CA  ASP X  37      66.911  81.619  45.105  0.00  0.00           C
ATOM    287  CB  ASP X  37      65.868  81.576  46.216  0.00  0.00           C
ATOM    288  CG  ASP X  37      66.019  82.718  47.200  0.00  0.00           C
ATOM    289  OD1 ASP X  37      67.158  83.198  47.351  0.00  0.00           O
ATOM    290  OD2 ASP X  37      65.019  83.142  47.813  0.00  0.00           O
ATOM    291  C   ASP X  37      67.204  80.214  44.581  0.00  0.00           C
ATOM    292  O   ASP X  37      68.213  79.599  44.963  0.00  0.00           O
ATOM    293  N   VAL X  38      66.331  79.691  43.715  0.00  0.00           N
ATOM    294  CA  VAL X  38      66.553  78.381  43.116  0.00  0.00           C
ATOM    295  CB  VAL X  38      65.295  77.947  42.337  0.00  0.00           C
ATOM    296  CG1 VAL X  38      65.608  76.809  41.360  0.00  0.00           C
ATOM    297  CG2 VAL X  38      64.172  77.546  43.302  0.00  0.00           C
ATOM    298  C   VAL X  38      67.787  78.412  42.227  0.00  0.00           C
ATOM    299  O   VAL X  38      68.598  77.476  42.229  0.00  0.00           O
ATOM    300  N   ALA X  39      67.961  79.504  41.474  0.00  0.00           N
ATOM    301  CA  ALA X  39      69.117  79.642  40.597  0.00  0.00           C
ATOM    302  CB  ALA X  39      68.954  80.913  39.775  0.00  0.00           C
ATOM    303  C   ALA X  39      70.420  79.646  41.398  0.00  0.00           C
ATOM    304  O   ALA X  39      71.397  78.971  41.034  0.00  0.00           O
ATOM    305  N   LYS X  40      70.445  80.390  42.507  0.00  0.00           N
ATOM    306  CA  LYS X  40      71.655  80.449  43.318  0.00  0.00           C
ATOM    307  CB  LYS X  40      71.532  81.549  44.367  0.00  0.00           C
ATOM    308  CG  LYS X  40      71.608  82.952  43.801  0.00  0.00           C
ATOM    309  CD  LYS X  40      70.918  83.933  44.718  0.00  0.00           C
ATOM    310  CE  LYS X  40      71.474  83.836  46.119  0.00  0.00           C
ATOM    311  NZ  LYS X  40      70.877  84.843  47.032  0.00  0.00           N
ATOM    312  C   LYS X  40      71.940  79.105  43.978  0.00  0.00           C
ATOM    313  O   LYS X  40      73.093  78.659  44.016  0.00  0.00           O
ATOM    314  N   THR X  41      70.906  78.454  44.529  0.00  0.00           N
ATOM    315  CA  THR X  41      71.125  77.163  45.175  0.00  0.00           C
ATOM    316  CB  THR X  41      69.848  76.704  45.875  0.00  0.00           C
ATOM    317  CG2 THR X  41      69.957  75.231  46.284  0.00  0.00           C
ATOM    318  OG1 THR X  41      69.647  77.488  47.057  0.00  0.00           O
ATOM    319  C   THR X  41      71.626  76.116  44.179  0.00  0.00           C
ATOM    320  O   THR X  41      72.649  75.467  44.419  0.00  0.00           O
ATOM    321  N   LEU X  42      70.951  75.977  43.033  0.00  0.00           N
ATOM    322  CA  LEU X  42      71.306  74.947  42.053  0.00  0.00           C
ATOM    323  CB  LEU X  42      70.193  74.789  41.027  0.00  0.00           C
ATOM    324  CG  LEU X  42      68.862  74.223  41.551  0.00  0.00           C
ATOM    325  CD1 LEU X  42      67.866  74.096  40.440  0.00  0.00           C
ATOM    326  CD2 LEU X  42      69.070  72.857  42.202  0.00  0.00           C
ATOM    327  C   LEU X  42      72.640  75.237  41.361  0.00  0.00           C
ATOM    328  O   LEU X  42      73.312  74.300  40.909  0.00  0.00           O
ATOM    329  N   ALA X  43      73.052  76.500  41.249  0.00  0.00           N
ATOM    330  CA  ALA X  43      74.385  76.761  40.687  0.00  0.00           C
ATOM    331  CB  ALA X  43      74.481  78.196  40.166  0.00  0.00           C
ATOM    332  C   ALA X  43      75.524  76.518  41.673  0.00  0.00           C
ATOM    333  O   ALA X  43      76.683  76.497  41.249  0.00  0.00           O
ATOM    334  N   GLY X  44      75.239  76.324  42.961  0.00  0.00           N
ATOM    335  CA  GLY X  44      76.275  76.226  43.976  0.00  0.00           C
ATOM    336  C   GLY X  44      76.708  77.545  44.579  0.00  0.00           C
ATOM    337  O   GLY X  44      77.708  77.587  45.306  0.00  0.00           O
ATOM    338  N   GLU X  45      75.974  78.621  44.319  0.00  0.00           N
ATOM    339  CA  GLU X  45      76.382  79.939  44.775  0.00  0.00           C
ATOM    340  CB  GLU X  45      75.648  80.995  43.965  0.00  0.00           C
ATOM    341  CG  GLU X  45      76.521  82.089  43.432  0.00  0.00           C
ATOM    342  CD  GLU X  45      75.699  83.280  43.027  0.00  0.00           C
ATOM    343  OE1 GLU X  45      75.466  83.448  41.819  0.00  0.00           O
ATOM    344  OE2 GLU X  45      75.254  84.028  43.925  0.00  0.00           O
ATOM    345  C   GLU X  45      76.108  80.159  46.250  0.00  0.00           C
ATOM    346  O   GLU X  45      76.720  81.043  46.853  0.00  0.00           O
ATOM    347  N   GLU X  46      75.208  79.388  46.850  0.00  0.00           N
ATOM    348  CA  GLU X  46      74.756  79.720  48.196  0.00  0.00           C
ATOM    349  CB  GLU X  46      73.651  80.758  48.130  0.00  0.00           C
ATOM    350  CG  GLU X  46      73.197  81.213  49.479  0.00  0.00           C
ATOM    351  CD  GLU X  46      73.136  82.699  49.555  0.00  0.00           C
ATOM    352  OE1 GLU X  46      72.942  83.211  50.671  0.00  0.00           O
ATOM    353  OE2 GLU X  46      73.287  83.349  48.502  0.00  0.00           O
ATOM    354  C   GLU X  46      74.291  78.458  48.918  0.00  0.00           C
ATOM    355  O   GLU X  46      73.157  78.011  48.734  0.00  0.00           O
ATOM    356  N   GLY X  47      75.165  77.909  49.752  0.00  0.00           N
ATOM    357  CA  GLY X  47      74.801  76.829  50.633  0.00  0.00           C
ATOM    358  C   GLY X  47      74.579  75.508  49.937  0.00  0.00           C
ATOM    359  O   GLY X  47      75.106  75.239  48.864  0.00  0.00           O
ATOM    360  N   ARG X  48      73.783  74.670  50.578  0.00  0.00           N
ATOM    361  CA  ARG X  48      73.635  73.322  50.092  0.00  0.00           C
ATOM    362  CB  ARG X  48      73.842  72.318  51.222  0.00  0.00           C
ATOM    363  CG  ARG X  48      73.760  70.866  50.775  0.00  0.00           C
ATOM    364  CD  ARG X  48      74.059  69.892  51.905  0.00  0.00           C
ATOM    365  NE  ARG X  48      72.948  69.787  52.855  0.00  0.00           N
ATOM    366  CZ  ARG X  48      72.821  68.827  53.768  0.00  0.00           C
ATOM    367  NH1 ARG X  48      73.738  67.871  53.878  0.00  0.00           N
ATOM    368  NH2 ARG X  48      71.764  68.809  54.566  0.00  0.00           N
ATOM    369  C   ARG X  48      72.281  73.163  49.440  0.00  0.00           C
ATOM    370  O   ARG X  48      72.161  73.252  48.215  0.00  0.00           O
ATOM    371  N   HIE X  49      71.242  72.985  50.246  0.00  0.00           N
ATOM    372  CA  HIE X  49      69.896  72.707  49.759  0.00  0.00           C
ATOM    373  CB  HIE X  49      69.399  71.406  50.370  0.00  0.00           C
ATOM    374  CG  HIE X  49      70.272  70.238  50.049  0.00  0.00           C
ATOM    375  ND1 HIE X  49      70.870  70.096  48.820  0.00  0.00           N
ATOM    376  CE1 HIE X  49      71.588  68.992  48.811  0.00  0.00           C
ATOM    377  NE2 HIE X  49      71.482  68.418  49.995  0.00  0.00           N
ATOM    378  CD2 HIE X  49      70.672  69.183  50.793  0.00  0.00           C
ATOM    379  C   HIE X  49      68.976  73.867  50.105  0.00  0.00           C
ATOM    380  O   HIE X  49      69.258  74.634  51.030  0.00  0.00           O
ATOM    381  N   LEU X  50      67.884  74.003  49.371  0.00  0.00           N
ATOM    382  CA  LEU X  50      66.939  75.071  49.635  0.00  0.00           C
ATOM    383  CB  LEU X  50      66.926  76.114  48.512  0.00  0.00           C
ATOM    384  CG  LEU X  50      65.766  77.126  48.509  0.00  0.00           C
ATOM    385  CD1 LEU X  50      65.798  78.192  49.654  0.00  0.00           C
ATOM    386  CD2 LEU X  50      65.627  77.799  47.127  0.00  0.00           C
ATOM    387  C   LEU X  50      65.543  74.505  49.826  0.00  0.00           C
ATOM    388  O   LEU X  50      65.007  73.844  48.936  0.00  0.00           O
ATOM    389  N   ALA X  51      64.954  74.807  50.979  0.00  0.00           N
ATOM    390  CA  ALA X  51      63.552  74.530  51.280  0.00  0.00           C
ATOM    391  CB  ALA X  51      63.411  73.864  52.637  0.00  0.00           C
ATOM    392  C   ALA X  51      62.799  75.856  51.215  0.00  0.00           C
ATOM    393  O   ALA X  51      62.894  76.677  52.138  0.00  0.00           O
ATOM    394  N   ILE X  52      62.096  76.077  50.094  0.00  0.00           N
ATOM    395  CA  ILE X  52      61.334  77.298  49.806  0.00  0.00           C
ATOM    396  CB  ILE X  52      61.829  78.005  48.520  0.00  0.00           C
ATOM    397  CG2 ILE X  52      61.678  77.144  47.203  0.00  0.00           C
ATOM    398  CG1 ILE X  52      61.144  79.370  48.371  0.00  0.00           C
ATOM    399  CD1 ILE X  52      61.871  80.292  47.443  0.00  0.00           C
ATOM    400  C   ILE X  52      59.854  76.933  49.714  0.00  0.00           C
ATOM    401  O   ILE X  52      59.447  76.121  48.861  0.00  0.00           O
ATOM    402  N   GLU X  53      59.075  77.484  50.642  0.00  0.00           N
ATOM    403  CA  GLU X  53      57.621  77.397  50.654  0.00  0.00           C
ATOM    404  CB  GLU X  53      57.063  77.609  52.067  0.00  0.00           C
ATOM    405  CG  GLU X  53      55.568  77.571  52.147  0.00  0.00           C
ATOM    406  CD  GLU X  53      55.073  77.740  53.574  0.00  0.00           C
ATOM    407  OE1 GLU X  53      55.105  78.877  54.106  0.00  0.00           O
ATOM    408  OE2 GLU X  53      54.650  76.729  54.173  0.00  0.00           O
ATOM    409  C   GLU X  53      57.005  78.447  49.738  0.00  0.00           C
ATOM    410  O   GLU X  53      57.168  79.658  49.967  0.00  0.00           O
ATOM    411  N   ALA X  54      56.271  77.974  48.733  0.00  0.00           N
ATOM    412  CA  ALA X  54      55.679  78.810  47.693  0.00  0.00           C
ATOM    413  CB  ALA X  54      56.261  78.444  46.337  0.00  0.00           C
ATOM    414  C   ALA X  54      54.171  78.621  47.727  0.00  0.00           C
ATOM    415  O   ALA X  54      53.644  77.669  47.117  0.00  0.00           O
ATOM    416  N   PRO X  55      53.461  79.467  48.468  0.00  0.00           N
ATOM    417  CD  PRO X  55      53.985  80.615  49.237  0.00  0.00           C
ATOM    418  CG  PRO X  55      52.820  80.980  50.101  0.00  0.00           C
ATOM    419  CB  PRO X  55      51.617  80.639  49.345  0.00  0.00           C
ATOM    420  CA  PRO X  55      51.995  79.372  48.554  0.00  0.00           C
ATOM    421  C   PRO X  55      51.340  79.406  47.190  0.00  0.00           C
ATOM    422  O   PRO X  55      51.863  79.990  46.245  0.00  0.00           O
ATOM    423  N   THR X  56      50.143  78.837  47.122  0.00  0.00           N
ATOM    424  CA  THR X  56      49.369  78.871  45.884  0.00  0.00           C
ATOM    425  CB  THR X  56      47.990  78.242  46.106  0.00  0.00           C
ATOM    426  CG2 THR X  56      47.252  78.004  44.778  0.00  0.00           C
ATOM    427  OG1 THR X  56      48.164  76.978  46.753  0.00  0.00           O
ATOM    428  C   THR X  56      49.222  80.304  45.373  0.00  0.00           C
ATOM    429  O   THR X  56      48.958  81.229  46.145  0.00  0.00           O
ATOM    430  N   GLY X  57      49.437  80.485  44.062  0.00  0.00           N
ATOM    431  CA  GLY X  57      49.428  81.779  43.404  0.00  0.00           C
ATOM    432  C   GLY X  57      50.806  82.319  43.052  0.00  0.00           C
ATOM    433  O   GLY X  57      50.937  83.123  42.116  0.00  0.00           O
ATOM    434  N   VAL X  58      51.833  81.888  43.782  0.00  0.00           N
ATOM    435  CA  VAL X  58      53.192  82.361  43.552  0.00  0.00           C
ATOM    436  CB  VAL X  58      54.112  81.803  44.656  0.00  0.00           C
ATOM    437  CG1 VAL X  58      55.562  81.758  44.194  0.00  0.00           C
ATOM    438  CG2 VAL X  58      53.977  82.647  45.905  0.00  0.00           C
ATOM    439  C   VAL X  58      53.681  81.985  42.157  0.00  0.00           C
ATOM    440  O   VAL X  58      54.464  82.723  41.544  0.00  0.00           O
ATOM    441  N   GLY X  59      53.215  80.859  41.622  0.00  0.00           N
ATOM    442  CA  GLY X  59      53.692  80.384  40.339  0.00  0.00           C
ATOM    443  C   GLY X  59      54.927  79.523  40.516  0.00  0.00           C
ATOM    444  O   GLY X  59      55.972  79.748  39.896  0.00  0.00           O
ATOM    445  N   LYS X  60      54.783  78.498  41.354  0.00  0.00           N
ATOM    446  CA  LYS X  60      55.930  77.795  41.920  0.00  0.00           C
ATOM    447  CB  LYS X  60      55.440  76.958  43.099  0.00  0.00           C
ATOM    448  CG  LYS X  60      56.355  75.861  43.535  0.00  0.00           C
ATOM    449  CD  LYS X  60      55.575  74.835  44.357  0.00  0.00           C
ATOM    450  CE  LYS X  60      54.528  74.136  43.497  0.00  0.00           C
ATOM    451  NZ  LYS X  60      53.846  73.042  44.227  0.00  0.00           N
ATOM    452  C   LYS X  60      56.657  76.933  40.885  0.00  0.00           C
ATOM    453  O   LYS X  60      57.898  76.893  40.849  0.00  0.00           O
ATOM    454  N   THR X  61      55.909  76.247  40.025  0.00  0.00           N
ATOM    455  CA  THR X  61      56.522  75.263  39.137  0.00  0.00           C
ATOM    456  CB  THR X  61      55.442  74.381  38.527  0.00  0.00           C
ATOM    457  CG2 THR X  61      56.058  73.336  37.610  0.00  0.00           C
ATOM    458  OG1 THR X  61      54.730  73.739  39.586  0.00  0.00           O
ATOM    459  C   THR X  61      57.362  75.925  38.049  0.00  0.00           C
ATOM    460  O   THR X  61      58.474  75.473  37.760  0.00  0.00           O
ATOM    461  N   LEU X  62      56.840  76.975  37.415  0.00  0.00           N
ATOM    462  CA  LEU X  62      57.651  77.745  36.476  0.00  0.00           C
ATOM    463  CB  LEU X  62      56.805  78.852  35.844  0.00  0.00           C
ATOM    464  CG  LEU X  62      56.002  78.557  34.581  0.00  0.00           C
ATOM    465  CD1 LEU X  62      55.549  77.114  34.547  0.00  0.00           C
ATOM    466  CD2 LEU X  62      54.809  79.507  34.519  0.00  0.00           C
ATOM    467  C   LEU X  62      58.859  78.350  37.176  0.00  0.00           C
ATOM    468  O   LEU X  62      59.940  78.488  36.582  0.00  0.00           O
ATOM    469  N   SER X  63      58.683  78.713  38.445  0.00  0.00           N
ATOM    470  CA  SER X  63      59.737  79.377  39.188  0.00  0.00           C
ATOM    471  CB  SER X  63      59.204  79.845  40.537  0.00  0.00           C
ATOM    472  OG  SER X  63      58.330  80.931  40.355  0.00  0.00           O
ATOM    473  C   SER X  63      60.941  78.471  39.378  0.00  0.00           C
ATOM    474  O   SER X  63      62.081  78.948  39.360  0.00  0.00           O
ATOM    475  N   TYR X  64      60.727  77.165  39.586  0.00  0.00           N
ATOM    476  CA  TYR X  64      61.923  76.320  39.599  0.00  0.00           C
ATOM    477  CB  TYR X  64      61.834  75.205  40.655  0.00  0.00           C
ATOM    478  CG  TYR X  64      60.718  74.186  40.521  0.00  0.00           C
ATOM    479  CD1 TYR X  64      60.734  73.219  39.527  0.00  0.00           C
ATOM    480  CE1 TYR X  64      59.729  72.285  39.422  0.00  0.00           C
ATOM    481  CZ  TYR X  64      58.706  72.299  40.325  0.00  0.00           C
ATOM    482  OH  TYR X  64      57.705  71.365  40.226  0.00  0.00           O
ATOM    483  CE2 TYR X  64      58.678  73.228  41.328  0.00  0.00           C
ATOM    484  CD2 TYR X  64      59.684  74.155  41.432  0.00  0.00           C
ATOM    485  C   TYR X  64      62.256  75.719  38.239  0.00  0.00           C
ATOM    486  O   TYR X  64      63.423  75.385  37.997  0.00  0.00           O
ATOM    487  N   LEU X  65      61.277  75.605  37.338  0.00  0.00           N
ATOM    488  CA  LEU X  65      61.541  75.011  36.031  0.00  0.00           C
ATOM    489  CB  LEU X  65      60.236  74.774  35.278  0.00  0.00           C
ATOM    490  CG  LEU X  65      59.460  73.487  35.567  0.00  0.00           C
ATOM    491  CD1 LEU X  65      58.293  73.329  34.598  0.00  0.00           C
ATOM    492  CD2 LEU X  65      60.378  72.268  35.529  0.00  0.00           C
ATOM    493  C   LEU X  65      62.476  75.880  35.203  0.00  0.00           C
ATOM    494  O   LEU X  65      63.406  75.367  34.570  0.00  0.00           O
ATOM    495  N   ILE X  66      62.257  77.191  35.195  0.00  0.00           N
ATOM    496  CA  ILE X  66      63.063  78.066  34.339  0.00  0.00           C
ATOM    497  CB  ILE X  66      62.511  79.500  34.367  0.00  0.00           C
ATOM    498  CG2 ILE X  66      63.546  80.496  33.833  0.00  0.00           C
ATOM    499  CG1 ILE X  66      61.194  79.551  33.600  0.00  0.00           C
ATOM    500  CD1 ILE X  66      60.289  80.609  34.101  0.00  0.00           C
ATOM    501  C   ILE X  66      64.548  78.025  34.707  0.00  0.00           C
ATOM    502  O   ILE X  66      65.385  77.703  33.841  0.00  0.00           O
ATOM    503  N   PRO X  67      64.938  78.337  35.952  0.00  0.00           N
ATOM    504  CD  PRO X  67      64.139  78.730  37.128  0.00  0.00           C
ATOM    505  CG  PRO X  67      65.091  78.570  38.273  0.00  0.00           C
ATOM    506  CB  PRO X  67      66.435  78.828  37.701  0.00  0.00           C
ATOM    507  CA  PRO X  67      66.367  78.245  36.286  0.00  0.00           C
ATOM    508  C   PRO X  67      66.877  76.824  36.236  0.00  0.00           C
ATOM    509  O   PRO X  67      68.004  76.585  35.789  0.00  0.00           O
ATOM    510  N   GLY X  68      66.061  75.863  36.669  0.00  0.00           N
ATOM    511  CA  GLY X  68      66.484  74.475  36.597  0.00  0.00           C
ATOM    512  C   GLY X  68      66.883  74.065  35.196  0.00  0.00           C
ATOM    513  O   GLY X  68      67.950  73.485  34.989  0.00  0.00           O
ATOM    514  N   ILE X  69      66.037  74.381  34.210  0.00  0.00           N
ATOM    515  CA  ILE X  69      66.320  74.023  32.822  0.00  0.00           C
ATOM    516  CB  ILE X  69      65.080  74.279  31.952  0.00  0.00           C
ATOM    517  CG2 ILE X  69      65.414  74.166  30.477  0.00  0.00           C
ATOM    518  CG1 ILE X  69      63.974  73.301  32.324  0.00  0.00           C
ATOM    519  CD1 ILE X  69      62.621  73.690  31.787  0.00  0.00           C
ATOM    520  C   ILE X  69      67.536  74.783  32.304  0.00  0.00           C
ATOM    521  O   ILE X  69      68.376  74.221  31.585  0.00  0.00           O
ATOM    522  N   ALA X  70      67.656  76.068  32.663  0.00  0.00           N
ATOM    523  CA  ALA X  70      68.805  76.846  32.212  0.00  0.00           C
ATOM    524  CB  ALA X  70      68.681  78.284  32.710  0.00  0.00           C
ATOM    525  C   ALA X  70      70.112  76.221  32.689  0.00  0.00           C
ATOM    526  O   ALA X  70      71.030  75.963  31.897  0.00  0.00           O
ATOM    527  N   ILE X  71      70.208  75.967  33.991  0.00  0.00           N
ATOM    528  CA  ILE X  71      71.412  75.379  34.547  0.00  0.00           C
ATOM    529  CB  ILE X  71      71.319  75.398  36.079  0.00  0.00           C
ATOM    530  CG2 ILE X  71      72.512  74.675  36.708  0.00  0.00           C
ATOM    531  CG1 ILE X  71      71.213  76.848  36.550  0.00  0.00           C
ATOM    532  CD1 ILE X  71      70.971  77.005  38.020  0.00  0.00           C
ATOM    533  C   ILE X  71      71.648  73.979  33.996  0.00  0.00           C
ATOM    534  O   ILE X  71      72.795  73.584  33.778  0.00  0.00           O
ATOM    535  N   ALA X  72      70.587  73.206  33.746  0.00  0.00           N
ATOM    536  CA  ALA X  72      70.787  71.876  33.180  0.00  0.00           C
ATOM    537  CB  ALA X  72      69.464  71.106  33.124  0.00  0.00           C
ATOM    538  C   ALA X  72      71.410  71.967  31.796  0.00  0.00           C
ATOM    539  O   ALA X  72      72.330  71.202  31.466  0.00  0.00           O
ATOM    540  N   ARG X  73      70.935  72.912  30.979  0.00  0.00           N
ATOM    541  CA  ARG X  73      71.482  73.072  29.637  0.00  0.00           C
ATOM    542  CB  ARG X  73      70.650  74.066  28.850  0.00  0.00           C
ATOM    543  CG  ARG X  73      69.607  73.390  28.056  0.00  0.00           C
ATOM    544  CD  ARG X  73      68.392  74.243  27.915  0.00  0.00           C
ATOM    545  NE  ARG X  73      67.567  73.613  26.917  0.00  0.00           N
ATOM    546  CZ  ARG X  73      67.627  73.905  25.634  0.00  0.00           C
ATOM    547  NH1 ARG X  73      68.446  74.855  25.200  0.00  0.00           N
ATOM    548  NH2 ARG X  73      66.852  73.249  24.795  0.00  0.00           N
ATOM    549  C   ARG X  73      72.928  73.527  29.678  0.00  0.00           C
ATOM    550  O   ARG X  73      73.786  72.967  28.989  0.00  0.00           O
ATOM    551  N   GLU X  74      73.215  74.550  30.476  0.00  0.00           N
ATOM    552  CA  GLU X  74      74.579  75.049  30.547  0.00  0.00           C
ATOM    553  CB  GLU X  74      74.650  76.221  31.522  0.00  0.00           C
ATOM    554  CG  GLU X  74      74.334  77.568  30.887  0.00  0.00           C
ATOM    555  CD  GLU X  74      75.411  78.011  29.911  0.00  0.00           C
ATOM    556  OE1 GLU X  74      75.236  77.809  28.685  0.00  0.00           O
ATOM    557  OE2 GLU X  74      76.451  78.528  30.380  0.00  0.00           O
ATOM    558  C   GLU X  74      75.554  73.950  30.946  0.00  0.00           C
ATOM    559  O   GLU X  74      76.699  73.927  30.475  0.00  0.00           O
ATOM    560  N   GLU X  75      75.112  73.004  31.775  0.00  0.00           N
ATOM    561  CA  GLU X  75      76.027  72.082  32.427  0.00  0.00           C
ATOM    562  CB  GLU X  75      75.771  72.071  33.930  0.00  0.00           C
ATOM    563  CG  GLU X  75      76.802  72.794  34.754  0.00  0.00           C
ATOM    564  CD  GLU X  75      76.621  74.291  34.702  0.00  0.00           C
ATOM    565  OE1 GLU X  75      77.543  74.995  34.230  0.00  0.00           O
ATOM    566  OE2 GLU X  75      75.551  74.762  35.145  0.00  0.00           O
ATOM    567  C   GLU X  75      75.943  70.664  31.896  0.00  0.00           C
ATOM    568  O   GLU X  75      76.558  69.778  32.476  0.00  0.00           O
ATOM    569  N   GLN X  76      75.211  70.419  30.816  0.00  0.00           N
ATOM    570  CA  GLN X  76      74.944  69.050  30.360  0.00  0.00           C
ATOM    571  CB  GLN X  76      76.158  68.452  29.643  0.00  0.00           C
ATOM    572  CG  GLN X  76      77.174  69.450  29.090  0.00  0.00           C
ATOM    573  CD  GLN X  76      76.713  70.109  27.814  0.00  0.00           C
ATOM    574  OE1 GLN X  76      75.966  69.522  27.036  0.00  0.00           O
ATOM    575  NE2 GLN X  76      77.149  71.343  27.595  0.00  0.00           N
ATOM    576  C   GLN X  76      74.521  68.168  31.535  0.00  0.00           C
ATOM    577  O   GLN X  76      75.070  67.093  31.750  0.00  0.00           O
ATOM    578  N   LYS X  77      73.578  68.656  32.343  0.00  0.00           N
ATOM    579  CA  LYS X  77      73.045  67.886  33.458  0.00  0.00           C
ATOM    580  CB  LYS X  77      73.193  68.589  34.810  0.00  0.00           C
ATOM    581  CG  LYS X  77      74.592  68.895  35.259  0.00  0.00           C
ATOM    582  CD  LYS X  77      74.543  69.345  36.723  0.00  0.00           C
ATOM    583  CE  LYS X  77      75.768  70.133  37.116  0.00  0.00           C
ATOM    584  NZ  LYS X  77      76.012  70.057  38.584  0.00  0.00           N
ATOM    585  C   LYS X  77      71.565  67.607  33.244  0.00  0.00           C
ATOM    586  O   LYS X  77      70.904  68.232  32.413  0.00  0.00           O
ATOM    587  N   THR X  78      71.038  66.669  34.027  0.00  0.00           N
ATOM    588  CA  THR X  78      69.619  66.328  34.001  0.00  0.00           C
ATOM    589  CB  THR X  78      69.397  64.819  34.139  0.00  0.00           C
ATOM    590  CG2 THR X  78      67.956  64.458  33.781  0.00  0.00           C
ATOM    591  OG1 THR X  78      70.272  64.112  33.261  0.00  0.00           O
ATOM    592  C   THR X  78      68.911  67.056  35.138  0.00  0.00           C
ATOM    593  O   THR X  78      69.367  67.029  36.284  0.00  0.00           O
ATOM    594  N   LEU X  79      67.806  67.710  34.822  0.00  0.00           N
ATOM    595  CA  LEU X  79      66.930  68.259  35.844  0.00  0.00           C
ATOM    596  CB  LEU X  79      66.253  69.551  35.376  0.00  0.00           C
ATOM    597  CG  LEU X  79      65.197  70.069  36.364  0.00  0.00           C
ATOM    598  CD1 LEU X  79      65.841  70.254  37.730  0.00  0.00           C
ATOM    599  CD2 LEU X  79      64.465  71.367  35.912  0.00  0.00           C
ATOM    600  C   LEU X  79      65.888  67.203  36.176  0.00  0.00           C
ATOM    601  O   LEU X  79      65.083  66.838  35.318  0.00  0.00           O
ATOM    602  N   VAL X  80      65.907  66.705  37.405  0.00  0.00           N
ATOM    603  CA  VAL X  80      64.884  65.789  37.881  0.00  0.00           C
ATOM    604  CB  VAL X  80      65.489  64.625  38.673  0.00  0.00           C
ATOM    605  CG1 VAL X  80      64.385  63.784  39.293  0.00  0.00           C
ATOM    606  CG2 VAL X  80      66.367  63.780  37.759  0.00  0.00           C
ATOM    607  C   VAL X  80      63.901  66.578  38.724  0.00  0.00           C
ATOM    608  O   VAL X  80      64.265  67.143  39.761  0.00  0.00           O
ATOM    609  N   VAL X  81      62.655  66.627  38.274  0.00  0.00           N
ATOM    610  CA  VAL X  81      61.561  67.228  39.025  0.00  0.00           C
ATOM    611  CB  VAL X  81      60.696  68.134  38.139  0.00  0.00           C
ATOM    612  CG1 VAL X  81      59.498  68.643  38.926  0.00  0.00           C
ATOM    613  CG2 VAL X  81      61.526  69.263  37.614  0.00  0.00           C
ATOM    614  C   VAL X  81      60.738  66.087  39.589  0.00  0.00           C
ATOM    615  O   VAL X  81      60.192  65.285  38.828  0.00  0.00           O
ATOM    616  N   SER X  82      60.646  66.007  40.907  0.00  0.00           N
ATOM    617  CA  SER X  82      59.941  64.921  41.570  0.00  0.00           C
ATOM    618  CB  SER X  82      60.893  64.169  42.494  0.00  0.00           C
ATOM    619  OG  SER X  82      60.259  63.061  43.069  0.00  0.00           O
ATOM    620  C   SER X  82      58.745  65.470  42.344  0.00  0.00           C
ATOM    621  O   SER X  82      58.875  66.447  43.088  0.00  0.00           O
ATOM    622  N   THR X  83      57.574  64.858  42.162  0.00  0.00           N
ATOM    623  CA  THR X  83      56.390  65.275  42.905  0.00  0.00           C
ATOM    624  CB  THR X  83      55.400  66.011  41.995  0.00  0.00           C
ATOM    625  CG2 THR X  83      54.960  65.139  40.870  0.00  0.00           C
ATOM    626  OG1 THR X  83      54.267  66.411  42.764  0.00  0.00           O
ATOM    627  C   THR X  83      55.758  64.063  43.597  0.00  0.00           C
ATOM    628  O   THR X  83      56.300  62.960  43.579  0.00  0.00           O
ATOM    629  N   ALA X  84      54.618  64.271  44.245  0.00  0.00           N
ATOM    630  CA  ALA X  84      54.107  63.270  45.183  0.00  0.00           C
ATOM    631  CB  ALA X  84      53.083  63.905  46.126  0.00  0.00           C
ATOM    632  C   ALA X  84      53.493  62.057  44.487  0.00  0.00           C
ATOM    633  O   ALA X  84      53.697  60.920  44.926  0.00  0.00           O
ATOM    634  N   ASN X  85      52.735  62.250  43.417  0.00  0.00           N
ATOM    635  CA  ASN X  85      52.011  61.125  42.841  0.00  0.00           C
ATOM    636  CB  ASN X  85      50.661  60.945  43.535  0.00  0.00           C
ATOM    637  CG  ASN X  85      49.838  62.199  43.502  0.00  0.00           C
ATOM    638  OD1 ASN X  85      49.636  62.794  42.444  0.00  0.00           O
ATOM    639  ND2 ASN X  85      49.386  62.632  44.660  0.00  0.00           N
ATOM    640  C   ASN X  85      51.848  61.340  41.341  0.00  0.00           C
ATOM    641  O   ASN X  85      52.213  62.384  40.797  0.00  0.00           O
ATOM    642  N   VAL X  86      51.266  60.339  40.683  0.00  0.00           N
ATOM    643  CA  VAL X  86      51.212  60.311  39.225  0.00  0.00           C
ATOM    644  CB  VAL X  86      50.700  58.935  38.755  0.00  0.00           C
ATOM    645  CG1 VAL X  86      50.407  58.935  37.265  0.00  0.00           C
ATOM    646  CG2 VAL X  86      51.709  57.849  39.107  0.00  0.00           C
ATOM    647  C   VAL X  86      50.349  61.445  38.680  0.00  0.00           C
ATOM    648  O   VAL X  86      50.624  61.988  37.608  0.00  0.00           O
ATOM    649  N   ALA X  87      49.276  61.802  39.383  0.00  0.00           N
ATOM    650  CA  ALA X  87      48.435  62.898  38.912  0.00  0.00           C
ATOM    651  CB  ALA X  87      47.209  63.033  39.815  0.00  0.00           C
ATOM    652  C   ALA X  87      49.218  64.209  38.856  0.00  0.00           C
ATOM    653  O   ALA X  87      49.141  64.961  37.870  0.00  0.00           O
ATOM    654  N   LEU X  88      49.992  64.495  39.900  0.00  0.00           N
ATOM    655  CA  LEU X  88      50.819  65.695  39.874  0.00  0.00           C
ATOM    656  CB  LEU X  88      51.404  65.932  41.272  0.00  0.00           C
ATOM    657  CG  LEU X  88      50.278  66.207  42.279  0.00  0.00           C
ATOM    658  CD1 LEU X  88      50.752  66.406  43.705  0.00  0.00           C
ATOM    659  CD2 LEU X  88      49.468  67.413  41.836  0.00  0.00           C
ATOM    660  C   LEU X  88      51.904  65.603  38.797  0.00  0.00           C
ATOM    661  O   LEU X  88      52.165  66.580  38.079  0.00  0.00           O
ATOM    662  N   GLN X  89      52.526  64.433  38.650  0.00  0.00           N
ATOM    663  CA  GLN X  89      53.449  64.224  37.539  0.00  0.00           C
ATOM    664  CB  GLN X  89      53.905  62.766  37.500  0.00  0.00           C
ATOM    665  CG  GLN X  89      54.993  62.388  38.467  0.00  0.00           C
ATOM    666  CD  GLN X  89      55.345  60.919  38.346  0.00  0.00           C
ATOM    667  OE1 GLN X  89      54.745  60.067  39.016  0.00  0.00           O
ATOM    668  NE2 GLN X  89      56.307  60.610  37.477  0.00  0.00           N
ATOM    669  C   GLN X  89      52.816  64.610  36.204  0.00  0.00           C
ATOM    670  O   GLN X  89      53.407  65.352  35.417  0.00  0.00           O
ATOM    671  N   ASP X  90      51.617  64.084  35.929  0.00  0.00           N
ATOM    672  CA  ASP X  90      50.908  64.378  34.691  0.00  0.00           C
ATOM    673  CB  ASP X  90      49.593  63.590  34.642  0.00  0.00           C
ATOM    674  CG  ASP X  90      49.796  62.073  34.471  0.00  0.00           C
ATOM    675  OD1 ASP X  90      50.831  61.640  33.920  0.00  0.00           O
ATOM    676  OD2 ASP X  90      48.902  61.300  34.879  0.00  0.00           O
ATOM    677  C   ASP X  90      50.624  65.867  34.556  0.00  0.00           C
ATOM    678  O   ASP X  90      50.668  66.409  33.447  0.00  0.00           O
ATOM    679  N   GLN X  91      50.308  66.538  35.667  0.00  0.00           N
ATOM    680  CA  GLN X  91      50.103  67.981  35.617  0.00  0.00           C
ATOM    681  CB  GLN X  91      49.660  68.489  36.989  0.00  0.00           C
ATOM    682  CG  GLN X  91      49.264  69.957  37.041  0.00  0.00           C
ATOM    683  CD  GLN X  91      49.510  70.574  38.425  0.00  0.00           C
ATOM    684  OE1 GLN X  91      48.579  71.032  39.092  0.00  0.00           O
ATOM    685  NE2 GLN X  91      50.775  70.582  38.857  0.00  0.00           N
ATOM    686  C   GLN X  91      51.369  68.701  35.157  0.00  0.00           C
ATOM    687  O   GLN X  91      51.310  69.601  34.310  0.00  0.00           O
ATOM    688  N   ILE X  92      52.526  68.308  35.695  0.00  0.00           N
ATOM    689  CA  ILE X  92      53.786  68.918  35.273  0.00  0.00           C
ATOM    690  CB  ILE X  92      54.925  68.480  36.211  0.00  0.00           C
ATOM    691  CG2 ILE X  92      56.246  68.983  35.704  0.00  0.00           C
ATOM    692  CG1 ILE X  92      54.676  68.987  37.633  0.00  0.00           C
ATOM    693  CD1 ILE X  92      55.663  68.455  38.649  0.00  0.00           C
ATOM    694  C   ILE X  92      54.100  68.565  33.826  0.00  0.00           C
ATOM    695  O   ILE X  92      54.585  69.403  33.055  0.00  0.00           O
ATOM    696  N   TYR X  93      53.828  67.320  33.440  0.00  0.00           N
ATOM    697  CA  TYR X  93      54.257  66.816  32.143  0.00  0.00           C
ATOM    698  CB  TYR X  93      54.212  65.286  32.143  0.00  0.00           C
ATOM    699  CG  TYR X  93      54.740  64.646  30.876  0.00  0.00           C
ATOM    700  CD1 TYR X  93      56.077  64.335  30.749  0.00  0.00           C
ATOM    701  CE1 TYR X  93      56.567  63.763  29.601  0.00  0.00           C
ATOM    702  CZ  TYR X  93      55.711  63.485  28.561  0.00  0.00           C
ATOM    703  OH  TYR X  93      56.202  62.914  27.415  0.00  0.00           O
ATOM    704  CE2 TYR X  93      54.379  63.778  28.663  0.00  0.00           C
ATOM    705  CD2 TYR X  93      53.900  64.358  29.812  0.00  0.00           C
ATOM    706  C   TYR X  93      53.394  67.361  31.018  0.00  0.00           C
ATOM    707  O   TYR X  93      53.884  67.580  29.905  0.00  0.00           O
ATOM    708  N   SER X  94      52.107  67.571  31.279  0.00  0.00           N
ATOM    709  CA  SER X  94      51.168  67.910  30.223  0.00  0.00           C
ATOM    710  CB  SER X  94      49.890  67.073  30.355  0.00  0.00           C
ATOM    711  OG  SER X  94      49.037  67.625  31.338  0.00  0.00           O
ATOM    712  C   SER X  94      50.778  69.376  30.204  0.00  0.00           C
ATOM    713  O   SER X  94      50.196  69.828  29.216  0.00  0.00           O
ATOM    714  N   LYS X  95      51.075  70.129  31.254  0.00  0.00           N
ATOM    715  CA  LYS X  95      50.664  71.525  31.287  0.00  0.00           C
ATOM    716  CB  LYS X  95      49.660  71.738  32.434  0.00  0.00           C
ATOM    717  CG  LYS X  95      48.221  71.492  31.981  0.00  0.00           C
ATOM    718  CD  LYS X  95      47.463  70.525  32.878  0.00  0.00           C
ATOM    719  CE  LYS X  95      46.039  70.267  32.363  0.00  0.00           C
ATOM    720  NZ  LYS X  95      45.963  69.145  31.378  0.00  0.00           N
ATOM    721  C   LYS X  95      51.840  72.486  31.379  0.00  0.00           C
ATOM    722  O   LYS X  95      51.971  73.365  30.526  0.00  0.00           O
ATOM    723  N   ASP X  96      52.734  72.315  32.353  0.00  0.00           N
ATOM    724  CA  ASP X  96      53.845  73.248  32.549  0.00  0.00           C
ATOM    725  CB  ASP X  96      54.385  73.088  33.969  0.00  0.00           C
ATOM    726  CG  ASP X  96      53.297  73.189  35.019  0.00  0.00           C
ATOM    727  OD1 ASP X  96      52.612  74.230  35.064  0.00  0.00           O
ATOM    728  OD2 ASP X  96      53.117  72.235  35.800  0.00  0.00           O
ATOM    729  C   ASP X  96      54.966  73.049  31.523  0.00  0.00           C
ATOM    730  O   ASP X  96      55.403  74.005  30.862  0.00  0.00           O
ATOM    731  N   LEU X  97      55.460  71.822  31.388  0.00  0.00           N
ATOM    732  CA  LEU X  97      56.570  71.591  30.467  0.00  0.00           C
ATOM    733  CB  LEU X  97      57.074  70.149  30.612  0.00  0.00           C
ATOM    734  CG  LEU X  97      57.992  70.032  31.835  0.00  0.00           C
ATOM    735  CD1 LEU X  97      58.408  68.597  32.087  0.00  0.00           C
ATOM    736  CD2 LEU X  97      59.218  70.914  31.656  0.00  0.00           C
ATOM    737  C   LEU X  97      56.244  71.920  29.013  0.00  0.00           C
ATOM    738  O   LEU X  97      57.105  72.522  28.349  0.00  0.00           O
ATOM    739  N   PRO X  98      55.075  71.573  28.456  0.00  0.00           N
ATOM    740  CD  PRO X  98      54.001  70.711  28.975  0.00  0.00           C
ATOM    741  CG  PRO X  98      53.335  70.226  27.728  0.00  0.00           C
ATOM    742  CB  PRO X  98      53.428  71.361  26.782  0.00  0.00           C
ATOM    743  CA  PRO X  98      54.787  72.013  27.078  0.00  0.00           C
ATOM    744  C   PRO X  98      54.722  73.524  26.944  0.00  0.00           C
ATOM    745  O   PRO X  98      55.103  74.086  25.904  0.00  0.00           O
ATOM    746  N   LEU X  99      54.232  74.198  27.984  0.00  0.00           N
ATOM    747  CA  LEU X  99      54.246  75.654  27.993  0.00  0.00           C
ATOM    748  CB  LEU X  99      53.647  76.172  29.300  0.00  0.00           C
ATOM    749  CG  LEU X  99      53.508  77.688  29.417  0.00  0.00           C
ATOM    750  CD1 LEU X  99      52.941  78.279  28.132  0.00  0.00           C
ATOM    751  CD2 LEU X  99      52.637  78.050  30.607  0.00  0.00           C
ATOM    752  C   LEU X  99      55.660  76.171  27.807  0.00  0.00           C
ATOM    753  O   LEU X  99      55.905  77.055  26.979  0.00  0.00           O
ATOM    754  N   LEU X 100      56.612  75.607  28.558  0.00  0.00           N
ATOM    755  CA  LEU X 100      58.012  75.977  28.366  0.00  0.00           C
ATOM    756  CB  LEU X 100      58.866  75.356  29.457  0.00  0.00           C
ATOM    757  CG  LEU X 100      58.693  76.103  30.757  0.00  0.00           C
ATOM    758  CD1 LEU X 100      59.446  75.406  31.862  0.00  0.00           C
ATOM    759  CD2 LEU X 100      59.213  77.494  30.536  0.00  0.00           C
ATOM    760  C   LEU X 100      58.535  75.547  27.004  0.00  0.00           C
ATOM    761  O   LEU X 100      59.425  76.197  26.443  0.00  0.00           O
ATOM    762  N   LYS X 101      58.024  74.442  26.475  0.00  0.00           N
ATOM    763  CA  LYS X 101      58.434  73.999  25.153  0.00  0.00           C
ATOM    764  CB  LYS X 101      57.779  72.655  24.831  0.00  0.00           C
ATOM    765  CG  LYS X 101      58.237  72.018  23.535  0.00  0.00           C
ATOM    766  CD  LYS X 101      59.517  71.250  23.729  0.00  0.00           C
ATOM    767  CE  LYS X 101      59.425  69.868  23.100  0.00  0.00           C
ATOM    768  NZ  LYS X 101      59.757  69.877  21.652  0.00  0.00           N
ATOM    769  C   LYS X 101      58.075  75.035  24.104  0.00  0.00           C
ATOM    770  O   LYS X 101      58.775  75.162  23.095  0.00  0.00           O
ATOM    771  N   LYS X 102      56.999  75.793  24.327  0.00  0.00           N
ATOM    772  CA  LYS X 102      56.654  76.850  23.381  0.00  0.00           C
ATOM    773  CB  LYS X 102      55.335  77.508  23.782  0.00  0.00           C
ATOM    774  CG  LYS X 102      54.128  76.672  23.409  0.00  0.00           C
ATOM    775  CD  LYS X 102      52.935  77.533  23.071  0.00  0.00           C
ATOM    776  CE  LYS X 102      51.875  76.715  22.352  0.00  0.00           C
ATOM    777  NZ  LYS X 102      50.679  77.537  22.013  0.00  0.00           N
ATOM    778  C   LYS X 102      57.767  77.886  23.263  0.00  0.00           C
ATOM    779  O   LYS X 102      58.118  78.308  22.156  0.00  0.00           O
ATOM    780  N   ILE X 103      58.336  78.316  24.389  0.00  0.00           N
ATOM    781  CA  ILE X 103      59.429  79.273  24.309  0.00  0.00           C
ATOM    782  CB  ILE X 103      59.431  80.262  25.487  0.00  0.00           C
ATOM    783  CG2 ILE X 103      58.049  80.861  25.693  0.00  0.00           C
ATOM    784  CG1 ILE X 103      59.919  79.587  26.758  0.00  0.00           C
ATOM    785  CD1 ILE X 103      60.560  80.550  27.702  0.00  0.00           C
ATOM    786  C   ILE X 103      60.785  78.592  24.220  0.00  0.00           C
ATOM    787  O   ILE X 103      61.766  79.244  23.848  0.00  0.00           O
ATOM    788  N   ILE X 104      60.873  77.306  24.543  0.00  0.00           N
ATOM    789  CA  ILE X 104      62.115  76.559  24.358  0.00  0.00           C
ATOM    790  CB  ILE X 104      62.679  76.025  25.685  0.00  0.00           C
ATOM    791  CG2 ILE X 104      64.142  75.603  25.514  0.00  0.00           C
ATOM    792  CG1 ILE X 104      62.534  77.043  26.810  0.00  0.00           C
ATOM    793  CD1 ILE X 104      62.934  76.500  28.161  0.00  0.00           C
ATOM    794  C   ILE X 104      61.835  75.397  23.415  0.00  0.00           C
ATOM    795  O   ILE X 104      61.834  74.241  23.861  0.00  0.00           O
ATOM    796  N   PRO X 105      61.607  75.642  22.120  0.00  0.00           N
ATOM    797  CD  PRO X 105      61.777  76.919  21.408  0.00  0.00           C
ATOM    798  CG  PRO X 105      61.082  76.667  20.103  0.00  0.00           C
ATOM    799  CB  PRO X 105      61.266  75.212  19.822  0.00  0.00           C
ATOM    800  CA  PRO X 105      61.263  74.537  21.203  0.00  0.00           C
ATOM    801  C   PRO X 105      62.249  73.387  21.249  0.00  0.00           C
ATOM    802  O   PRO X 105      61.897  72.254  20.904  0.00  0.00           O
ATOM    803  N   ASP X 106      63.470  73.652  21.688  0.00  0.00           N
ATOM    804  CA  ASP X 106      64.559  72.697  21.782  0.00  0.00           C
ATOM    805  CB  ASP X 106      65.832  73.516  21.991  0.00  0.00           C
ATOM    806  CG  ASP X 106      67.016  72.983  21.241  0.00  0.00           C
ATOM    807  OD1 ASP X 106      66.955  71.849  20.718  0.00  0.00           O
ATOM    808  OD2 ASP X 106      68.021  73.719  21.181  0.00  0.00           O
ATOM    809  C   ASP X 106      64.379  71.688  22.916  0.00  0.00           C
ATOM    810  O   ASP X 106      65.171  70.744  23.022  0.00  0.00           O
ATOM    811  N   LEU X 107      63.369  71.864  23.764  0.00  0.00           N
ATOM    812  CA  LEU X 107      63.365  71.240  25.080  0.00  0.00           C
ATOM    813  CB  LEU X 107      62.322  71.909  25.973  0.00  0.00           C
ATOM    814  CG  LEU X 107      62.241  71.490  27.443  0.00  0.00           C
ATOM    815  CD1 LEU X 107      63.542  71.757  28.195  0.00  0.00           C
ATOM    816  CD2 LEU X 107      61.100  72.241  28.089  0.00  0.00           C
ATOM    817  C   LEU X 107      63.096  69.743  24.998  0.00  0.00           C
ATOM    818  O   LEU X 107      62.221  69.287  24.257  0.00  0.00           O
ATOM    819  N   LYS X 108      63.846  68.983  25.784  0.00  0.00           N
ATOM    820  CA  LYS X 108      63.763  67.529  25.806  0.00  0.00           C
ATOM    821  CB  LYS X 108      65.113  66.909  25.449  0.00  0.00           C
ATOM    822  CG  LYS X 108      65.508  67.066  23.998  0.00  0.00           C
ATOM    823  CD  LYS X 108      66.640  66.122  23.642  0.00  0.00           C
ATOM    824  CE  LYS X 108      68.000  66.749  23.881  0.00  0.00           C
ATOM    825  NZ  LYS X 108      68.779  66.869  22.614  0.00  0.00           N
ATOM    826  C   LYS X 108      63.327  67.103  27.200  0.00  0.00           C
ATOM    827  O   LYS X 108      64.106  67.214  28.153  0.00  0.00           O
ATOM    828  N   PHE X 109      62.097  66.619  27.336  0.00  0.00           N
ATOM    829  CA  PHE X 109      61.629  66.221  28.654  0.00  0.00           C
ATOM    830  CB  PHE X 109      60.791  67.312  29.337  0.00  0.00           C
ATOM    831  CG  PHE X 109      59.533  67.671  28.609  0.00  0.00           C
ATOM    832  CD1 PHE X 109      58.346  66.996  28.865  0.00  0.00           C
ATOM    833  CE1 PHE X 109      57.176  67.346  28.203  0.00  0.00           C
ATOM    834  CZ  PHE X 109      57.182  68.388  27.289  0.00  0.00           C
ATOM    835  CE2 PHE X 109      58.353  69.072  27.033  0.00  0.00           C
ATOM    836  CD2 PHE X 109      59.522  68.716  27.694  0.00  0.00           C
ATOM    837  C   PHE X 109      60.821  64.940  28.568  0.00  0.00           C
ATOM    838  O   PHE X 109      60.156  64.664  27.569  0.00  0.00           O
ATOM    839  N   THR X 110      60.887  64.163  29.640  0.00  0.00           N
ATOM    840  CA  THR X 110      60.189  62.898  29.723  0.00  0.00           C
ATOM    841  CB  THR X 110      61.098  61.728  29.347  0.00  0.00           C
ATOM    842  CG2 THR X 110      62.284  61.638  30.300  0.00  0.00           C
ATOM    843  OG1 THR X 110      60.340  60.518  29.424  0.00  0.00           O
ATOM    844  C   THR X 110      59.667  62.729  31.138  0.00  0.00           C
ATOM    845  O   THR X 110      59.988  63.512  32.036  0.00  0.00           O
ATOM    846  N   ALA X 111      58.847  61.697  31.327  0.00  0.00           N
ATOM    847  CA  ALA X 111      58.289  61.351  32.624  0.00  0.00           C
ATOM    848  CB  ALA X 111      56.774  61.493  32.635  0.00  0.00           C
ATOM    849  C   ALA X 111      58.680  59.921  32.964  0.00  0.00           C
ATOM    850  O   ALA X 111      58.873  59.092  32.075  0.00  0.00           O
ATOM    851  N   ALA X 112      58.805  59.629  34.253  0.00  0.00           N
ATOM    852  CA  ALA X 112      59.309  58.334  34.682  0.00  0.00           C
ATOM    853  CB  ALA X 112      60.738  58.434  35.226  0.00  0.00           C
ATOM    854  C   ALA X 112      58.389  57.751  35.734  0.00  0.00           C
ATOM    855  O   ALA X 112      57.973  58.449  36.666  0.00  0.00           O
ATOM    856  N   PHE X 113      58.081  56.470  35.580  0.00  0.00           N
ATOM    857  CA  PHE X 113      57.177  55.773  36.476  0.00  0.00           C
ATOM    858  CB  PHE X 113      55.778  55.672  35.877  0.00  0.00           C
ATOM    859  CG  PHE X 113      55.211  56.987  35.422  0.00  0.00           C
ATOM    860  CD1 PHE X 113      54.511  57.789  36.297  0.00  0.00           C
ATOM    861  CE1 PHE X 113      53.962  58.998  35.862  0.00  0.00           C
ATOM    862  CZ  PHE X 113      54.125  59.405  34.550  0.00  0.00           C
ATOM    863  CE2 PHE X 113      54.815  58.605  33.669  0.00  0.00           C
ATOM    864  CD2 PHE X 113      55.354  57.405  34.104  0.00  0.00           C
ATOM    865  C   PHE X 113      57.724  54.383  36.760  0.00  0.00           C
ATOM    866  O   PHE X 113      58.566  53.858  36.021  0.00  0.00           O
ATOM    867  N   GLY X 114      57.230  53.792  37.851  0.00  0.00           N
ATOM    868  CA  GLY X 114      57.613  52.444  38.195  0.00  0.00           C
ATOM    869  C   GLY X 114      57.103  51.416  37.200  0.00  0.00           C
ATOM    870  O   GLY X 114      56.092  51.601  36.528  0.00  0.00           O
ATOM    871  N   ARG X 115      57.840  50.302  37.117  0.00  0.00           N
ATOM    872  CA  ARG X 115      57.506  49.224  36.188  0.00  0.00           C
ATOM    873  CB  ARG X 115      58.452  48.042  36.400  0.00  0.00           C
ATOM    874  CG  ARG X 115      58.528  47.044  35.261  0.00  0.00           C
ATOM    875  CD  ARG X 115      59.816  46.276  35.423  0.00  0.00           C
ATOM    876  NE  ARG X 115      60.064  45.270  34.399  0.00  0.00           N
ATOM    877  CZ  ARG X 115      61.264  44.739  34.177  0.00  0.00           C
ATOM    878  NH1 ARG X 115      62.306  45.142  34.901  0.00  0.00           N
ATOM    879  NH2 ARG X 115      61.431  43.816  33.238  0.00  0.00           N
ATOM    880  C   ARG X 115      56.065  48.761  36.343  0.00  0.00           C
ATOM    881  O   ARG X 115      55.427  48.393  35.358  0.00  0.00           O
ATOM    882  N   GLY X 116      55.537  48.765  37.559  0.00  0.00           N
ATOM    883  CA  GLY X 116      54.188  48.280  37.771  0.00  0.00           C
ATOM    884  C   GLY X 116      53.101  49.095  37.101  0.00  0.00           C
ATOM    885  O   GLY X 116      51.964  48.633  36.989  0.00  0.00           O
ATOM    886  N   ARG X 117      53.411  50.310  36.650  0.00  0.00           N
ATOM    887  CA  ARG X 117      52.357  51.091  35.999  0.00  0.00           C
ATOM    888  CB  ARG X 117      52.555  52.584  36.250  0.00  0.00           C
ATOM    889  CG  ARG X 117      52.600  52.876  37.729  0.00  0.00           C
ATOM    890  CD  ARG X 117      52.447  54.339  38.066  0.00  0.00           C
ATOM    891  NE  ARG X 117      51.684  54.521  39.289  0.00  0.00           N
ATOM    892  CZ  ARG X 117      50.374  54.719  39.303  0.00  0.00           C
ATOM    893  NH1 ARG X 117      49.700  54.737  38.156  0.00  0.00           N
ATOM    894  NH2 ARG X 117      49.731  54.894  40.443  0.00  0.00           N
ATOM    895  C   ARG X 117      52.267  50.839  34.498  0.00  0.00           C
ATOM    896  O   ARG X 117      51.375  51.414  33.854  0.00  0.00           O
ATOM    897  N   TYR X 118      53.139  49.997  33.935  0.00  0.00           N
ATOM    898  CA  TYR X 118      53.218  49.814  32.493  0.00  0.00           C
ATOM    899  CB  TYR X 118      54.668  49.815  32.022  0.00  0.00           C
ATOM    900  CG  TYR X 118      55.295  51.203  32.056  0.00  0.00           C
ATOM    901  CD1 TYR X 118      55.127  52.093  30.996  0.00  0.00           C
ATOM    902  CE1 TYR X 118      55.684  53.364  31.022  0.00  0.00           C
ATOM    903  CZ  TYR X 118      56.419  53.768  32.124  0.00  0.00           C
ATOM    904  OH  TYR X 118      56.981  55.033  32.165  0.00  0.00           O
ATOM    905  CE2 TYR X 118      56.599  52.903  33.192  0.00  0.00           C
ATOM    906  CD2 TYR X 118      56.031  51.634  33.153  0.00  0.00           C
ATOM    907  C   TYR X 118      52.535  48.515  32.075  0.00  0.00           C
ATOM    908  O   TYR X 118      52.685  47.472  32.719  0.00  0.00           O
ATOM    909  N   VAL X 119      51.780  48.586  30.985  0.00  0.00           N
ATOM    910  CA  VAL X 119      51.201  47.395  30.391  0.00  0.00           C
ATOM    911  CB  VAL X 119      50.130  47.758  29.348  0.00  0.00           C
ATOM    912  CG1 VAL X 119      50.762  48.041  27.981  0.00  0.00           C
ATOM    913  CG2 VAL X 119      49.081  46.664  29.257  0.00  0.00           C
ATOM    914  C   VAL X 119      52.323  46.574  29.781  0.00  0.00           C
ATOM    915  O   VAL X 119      53.371  47.091  29.382  0.00  0.00           O
HETATM  916  N   CYF X 120      52.116  45.266  29.735  0.00  0.00           N
HETATM  917  CA  CYF X 120      53.069  44.368  29.097  0.00  0.00           C
HETATM  918  CB  CYF X 120      53.400  43.195  30.019  0.00  0.00           C
HETATM  919  SG  CYF X 120      53.433  41.576  29.336  0.00  0.00           S
HETATM  920  C   CYF X 120      52.454  43.911  27.777  0.00  0.00           C
HETATM  921  O   CYF X 120      51.431  43.204  27.778  0.00  0.00           O
ATOM    922  N   PRO X 121      52.992  44.375  26.605  0.00  0.00           N
ATOM    923  CD  PRO X 121      54.028  45.416  26.485  0.00  0.00           C
ATOM    924  CG  PRO X 121      54.061  45.726  24.994  0.00  0.00           C
ATOM    925  CB  PRO X 121      53.405  44.588  24.301  0.00  0.00           C
ATOM    926  CA  PRO X 121      52.359  44.090  25.302  0.00  0.00           C
ATOM    927  C   PRO X 121      52.034  42.629  25.052  0.00  0.00           C
ATOM    928  O   PRO X 121      50.962  42.325  24.521  0.00  0.00           O
ATOM    929  N   ARG X 122      52.955  41.730  25.410  0.00  0.00           N
ATOM    930  CA  ARG X 122      52.725  40.294  25.271  0.00  0.00           C
ATOM    931  CB  ARG X 122      53.936  39.534  25.819  0.00  0.00           C
ATOM    932  CG  ARG X 122      53.787  38.025  25.841  0.00  0.00           C
ATOM    933  CD  ARG X 122      55.121  37.326  26.101  0.00  0.00           C
ATOM    934  NE  ARG X 122      56.015  37.408  24.949  0.00  0.00           N
ATOM    935  CZ  ARG X 122      55.912  36.632  23.874  0.00  0.00           C
ATOM    936  NH1 ARG X 122      56.765  36.771  22.862  0.00  0.00           N
ATOM    937  NH2 ARG X 122      54.951  35.717  23.812  0.00  0.00           N
ATOM    938  C   ARG X 122      51.445  39.863  25.981  0.00  0.00           C
ATOM    939  O   ARG X 122      50.527  39.296  25.363  0.00  0.00           O
ATOM    940  N   ASN X 123      51.363  40.137  27.286  0.00  0.00           N
ATOM    941  CA  ASN X 123      50.192  39.731  28.056  0.00  0.00           C
ATOM    942  CB  ASN X 123      50.352  40.127  29.524  0.00  0.00           C
ATOM    943  CG  ASN X 123      51.344  39.259  30.258  0.00  0.00           C
ATOM    944  OD1 ASN X 123      52.078  38.481  29.650  0.00  0.00           O
ATOM    945  ND2 ASN X 123      51.383  39.396  31.578  0.00  0.00           N
ATOM    946  C   ASN X 123      48.917  40.334  27.486  0.00  0.00           C
ATOM    947  O   ASN X 123      47.896  39.646  27.371  0.00  0.00           O
ATOM    948  N   LEU X 124      48.951  41.618  27.125  0.00  0.00           N
ATOM    949  CA  LEU X 124      47.743  42.250  26.605  0.00  0.00           C
ATOM    950  CB  LEU X 124      47.951  43.751  26.424  0.00  0.00           C
ATOM    951  CG  LEU X 124      46.750  44.465  25.787  0.00  0.00           C
ATOM    952  CD1 LEU X 124      45.609  44.668  26.775  0.00  0.00           C
ATOM    953  CD2 LEU X 124      47.173  45.790  25.180  0.00  0.00           C
ATOM    954  C   LEU X 124      47.320  41.621  25.287  0.00  0.00           C
ATOM    955  O   LEU X 124      46.121  41.484  25.013  0.00  0.00           O
ATOM    956  N   THR X 125      48.290  41.256  24.446  0.00  0.00           N
ATOM    957  CA  THR X 125      47.966  40.566  23.203  0.00  0.00           C
ATOM    958  CB  THR X 125      49.237  40.332  22.385  0.00  0.00           C
ATOM    959  CG2 THR X 125      48.974  39.348  21.262  0.00  0.00           C
ATOM    960  OG1 THR X 125      49.669  41.566  21.813  0.00  0.00           O
ATOM    961  C   THR X 125      47.256  39.251  23.491  0.00  0.00           C
ATOM    962  O   THR X 125      46.256  38.912  22.842  0.00  0.00           O
ATOM    963  N   ALA X 126      47.754  38.504  24.481  0.00  0.00           N
ATOM    964  CA  ALA X 126      47.068  37.289  24.905  0.00  0.00           C
ATOM    965  CB  ALA X 126      47.838  36.632  26.047  0.00  0.00           C
ATOM    966  C   ALA X 126      45.630  37.582  25.320  0.00  0.00           C
ATOM    967  O   ALA X 126      44.693  36.928  24.854  0.00  0.00           O
ATOM    968  N   LEU X 127      45.432  38.581  26.182  0.00  0.00           N
ATOM    969  CA  LEU X 127      44.096  38.888  26.691  0.00  0.00           C
ATOM    970  CB  LEU X 127      44.185  39.910  27.824  0.00  0.00           C
ATOM    971  CG  LEU X 127      44.809  39.357  29.104  0.00  0.00           C
ATOM    972  CD1 LEU X 127      44.272  40.066  30.335  0.00  0.00           C
ATOM    973  CD2 LEU X 127      44.562  37.860  29.206  0.00  0.00           C
ATOM    974  C   LEU X 127      43.149  39.414  25.623  0.00  0.00           C
ATOM    975  O   LEU X 127      41.932  39.247  25.754  0.00  0.00           O
ATOM    976  N   ALA X 128      43.671  40.058  24.587  0.00  0.00           N
ATOM    977  CA  ALA X 128      42.833  40.635  23.545  0.00  0.00           C
ATOM    978  CB  ALA X 128      43.524  41.858  22.935  0.00  0.00           C
ATOM    979  C   ALA X 128      42.507  39.642  22.444  0.00  0.00           C
ATOM    980  O   ALA X 128      41.415  39.698  21.870  0.00  0.00           O
ATOM    981  N   SER X 129      43.423  38.729  22.149  0.00  0.00           N
ATOM    982  CA  SER X 129      43.313  37.872  20.982  0.00  0.00           C
ATOM    983  CB  SER X 129      44.634  37.903  20.207  0.00  0.00           C
ATOM    984  OG  SER X 129      44.981  39.233  19.857  0.00  0.00           O
ATOM    985  C   SER X 129      42.939  36.437  21.321  0.00  0.00           C
ATOM    986  O   SER X 129      42.858  35.603  20.413  0.00  0.00           O
ATOM    987  N   THR X 130      42.701  36.123  22.588  0.00  0.00           N
ATOM    988  CA  THR X 130      42.427  34.756  23.001  0.00  0.00           C
ATOM    989  CB  THR X 130      43.372  34.320  24.128  0.00  0.00           C
ATOM    990  CG2 THR X 130      43.266  32.835  24.368  0.00  0.00           C
ATOM    991  OG1 THR X 130      44.721  34.622  23.754  0.00  0.00           O
ATOM    992  C   THR X 130      40.974  34.619  23.440  0.00  0.00           C
ATOM    993  O   THR X 130      40.336  35.585  23.865  0.00  0.00           O
ATOM    994  N   GLU X 131      40.459  33.412  23.328  0.00  0.00           N
ATOM    995  CA  GLU X 131      39.042  33.185  23.562  0.00  0.00           C
ATOM    996  CB  GLU X 131      38.578  31.935  22.824  0.00  0.00           C
ATOM    997  CG  GLU X 131      37.278  32.146  22.078  0.00  0.00           C
ATOM    998  CD  GLU X 131      37.249  33.492  21.362  0.00  0.00           C
ATOM    999  OE1 GLU X 131      38.221  33.813  20.640  0.00  0.00           O
ATOM   1000  OE2 GLU X 131      36.261  34.239  21.533  0.00  0.00           O
ATOM   1001  C   GLU X 131      38.736  33.027  25.051  0.00  0.00           C
ATOM   1002  O   GLU X 131      39.437  32.292  25.757  0.00  0.00           O
ATOM   1003  N   PRO X 132      37.658  33.660  25.542  0.00  0.00           N
ATOM   1004  CD  PRO X 132      36.829  34.700  24.892  0.00  0.00           C
ATOM   1005  CG  PRO X 132      35.753  35.008  25.936  0.00  0.00           C
ATOM   1006  CB  PRO X 132      36.187  34.370  27.236  0.00  0.00           C
ATOM   1007  CA  PRO X 132      37.060  33.191  26.797  0.00  0.00           C
ATOM   1008  C   PRO X 132      36.228  31.949  26.532  0.00  0.00           C
ATOM   1009  O   PRO X 132      35.249  32.010  25.780  0.00  0.00           O
ATOM   1010  N   THR X 133      36.583  30.807  27.118  0.00  0.00           N
ATOM   1011  CA  THR X 133      35.812  29.583  26.920  0.00  0.00           C
ATOM   1012  CB  THR X 133      36.647  28.547  26.152  0.00  0.00           C
ATOM   1013  CG2 THR X 133      35.759  27.366  25.643  0.00  0.00           C
ATOM   1014  OG1 THR X 133      37.261  29.224  25.020  0.00  0.00           O
ATOM   1015  C   THR X 133      35.295  29.074  28.281  0.00  0.00           C
ATOM   1016  O   THR X 133      35.769  28.062  28.828  0.00  0.00           O
ATOM   1017  N   GLN X 134      34.322  29.820  28.829  0.00  0.00           N
ATOM   1018  CA  GLN X 134      33.509  29.388  29.970  0.00  0.00           C
ATOM   1019  CB  GLN X 134      32.615  28.206  29.590  0.00  0.00           C
ATOM   1020  CG  GLN X 134      31.572  28.520  28.508  0.00  0.00           C
ATOM   1021  CD  GLN X 134      30.843  29.871  28.678  0.00  0.00           C
ATOM   1022  OE1 GLN X 134      30.958  30.570  29.708  0.00  0.00           O
ATOM   1023  NE2 GLN X 134      30.074  30.235  27.643  0.00  0.00           N
ATOM   1024  C   GLN X 134      34.363  29.048  31.188  0.00  0.00           C
ATOM   1025  O   GLN X 134      34.065  28.098  31.929  0.00  0.00           O
ATOM   1026  N   GLN X 135      35.428  29.840  31.404  0.00  0.00           N
ATOM   1027  CA  GLN X 135      36.442  29.482  32.387  0.00  0.00           C
ATOM   1028  CB  GLN X 135      35.942  29.868  33.762  0.00  0.00           C
ATOM   1029  CG  GLN X 135      36.893  29.856  34.920  0.00  0.00           C
ATOM   1030  CD  GLN X 135      36.173  30.487  36.118  0.00  0.00           C
ATOM   1031  OE1 GLN X 135      35.007  30.276  36.326  0.00  0.00           O
ATOM   1032  NE2 GLN X 135      36.880  31.284  36.875  0.00  0.00           N
ATOM   1033  C   GLN X 135      36.674  27.991  32.333  0.00  0.00           C
ATOM   1034  O   GLN X 135      36.291  27.283  33.275  0.00  0.00           O
ATOM   1035  N   ASP X 136      37.096  27.497  31.169  0.00  0.00           N
ATOM   1036  CA  ASP X 136      37.493  26.106  31.039  0.00  0.00           C
ATOM   1037  CB  ASP X 136      38.290  25.928  29.757  0.00  0.00           C
ATOM   1038  CG  ASP X 136      38.610  24.484  29.479  0.00  0.00           C
ATOM   1039  OD1 ASP X 136      37.690  23.685  29.147  0.00  0.00           O
ATOM   1040  OD2 ASP X 136      39.804  24.116  29.662  0.00  0.00           O
ATOM   1041  C   ASP X 136      38.279  25.744  32.286  0.00  0.00           C
ATOM   1042  O   ASP X 136      39.296  26.364  32.601  0.00  0.00           O
ATOM   1043  N   LEU X 137      37.714  24.817  33.050  0.00  0.00           N
ATOM   1044  CA  LEU X 137      38.061  24.660  34.461  0.00  0.00           C
ATOM   1045  CB  LEU X 137      37.286  23.486  35.037  0.00  0.00           C
ATOM   1046  CG  LEU X 137      35.899  23.547  34.431  0.00  0.00           C
ATOM   1047  CD1 LEU X 137      35.136  22.244  34.735  0.00  0.00           C
ATOM   1048  CD2 LEU X 137      35.325  24.776  35.090  0.00  0.00           C
ATOM   1049  C   LEU X 137      39.542  24.403  34.644  0.00  0.00           C
ATOM   1050  O   LEU X 137      40.235  25.101  35.396  0.00  0.00           O
ATOM   1051  N   LEU X 138      40.031  23.371  33.969  0.00  0.00           N
ATOM   1052  CA  LEU X 138      41.452  23.097  33.954  0.00  0.00           C
ATOM   1053  CB  LEU X 138      41.709  21.863  33.098  0.00  0.00           C
ATOM   1054  CG  LEU X 138      40.568  20.845  33.147  0.00  0.00           C
ATOM   1055  CD1 LEU X 138      40.566  19.857  31.962  0.00  0.00           C
ATOM   1056  CD2 LEU X 138      40.645  20.104  34.472  0.00  0.00           C
ATOM   1057  C   LEU X 138      42.225  24.323  33.471  0.00  0.00           C
ATOM   1058  O   LEU X 138      43.313  24.599  33.973  0.00  0.00           O
ATOM   1059  N   ALA X 139      41.673  25.090  32.513  0.00  0.00           N
ATOM   1060  CA  ALA X 139      42.350  26.317  32.063  0.00  0.00           C
ATOM   1061  CB  ALA X 139      41.727  26.872  30.787  0.00  0.00           C
ATOM   1062  C   ALA X 139      42.359  27.392  33.150  0.00  0.00           C
ATOM   1063  O   ALA X 139      43.309  28.183  33.233  0.00  0.00           O
ATOM   1064  N   PHE X 140      41.302  27.467  33.979  0.00  0.00           N
ATOM   1065  CA  PHE X 140      41.332  28.431  35.088  0.00  0.00           C
ATOM   1066  CB  PHE X 140      40.002  28.540  35.823  0.00  0.00           C
ATOM   1067  CG  PHE X 140      40.170  29.055  37.258  0.00  0.00           C
ATOM   1068  CD1 PHE X 140      40.477  30.393  37.486  0.00  0.00           C
ATOM   1069  CE1 PHE X 140      40.670  30.885  38.795  0.00  0.00           C
ATOM   1070  CZ  PHE X 140      40.564  30.027  39.890  0.00  0.00           C
ATOM   1071  CE2 PHE X 140      40.279  28.670  39.684  0.00  0.00           C
ATOM   1072  CD2 PHE X 140      40.094  28.186  38.368  0.00  0.00           C
ATOM   1073  C   PHE X 140      42.365  28.025  36.107  0.00  0.00           C
ATOM   1074  O   PHE X 140      43.044  28.860  36.706  0.00  0.00           O
ATOM   1075  N   LEU X 141      42.412  26.743  36.381  0.00  0.00           N
ATOM   1076  CA  LEU X 141      43.422  26.211  37.254  0.00  0.00           C
ATOM   1077  CB  LEU X 141      43.082  24.743  37.426  0.00  0.00           C
ATOM   1078  CG  LEU X 141      43.939  23.946  38.384  0.00  0.00           C
ATOM   1079  CD1 LEU X 141      45.012  23.272  37.528  0.00  0.00           C
ATOM   1080  CD2 LEU X 141      44.385  24.898  39.536  0.00  0.00           C
ATOM   1081  C   LEU X 141      44.817  26.503  36.692  0.00  0.00           C
ATOM   1082  O   LEU X 141      45.717  26.899  37.439  0.00  0.00           O
ATOM   1083  N   ASP X 142      44.980  26.437  35.357  0.00  0.00           N
ATOM   1084  CA  ASP X 142      46.246  26.817  34.706  0.00  0.00           C
ATOM   1085  CB  ASP X 142      46.228  26.273  33.253  0.00  0.00           C
ATOM   1086  CG  ASP X 142      47.165  27.020  32.294  0.00  0.00           C
ATOM   1087  OD1 ASP X 142      46.760  27.295  31.131  0.00  0.00           O
ATOM   1088  OD2 ASP X 142      48.325  27.284  32.689  0.00  0.00           O
ATOM   1089  C   ASP X 142      46.485  28.330  34.772  0.00  0.00           C
ATOM   1090  O   ASP X 142      47.637  28.786  34.710  0.00  0.00           O
ATOM   1091  N   ASP X 143      45.430  29.115  35.008  0.00  0.00           N
ATOM   1092  CA  ASP X 143      45.486  30.565  34.786  0.00  0.00           C
ATOM   1093  CB  ASP X 143      46.124  31.310  35.973  0.00  0.00           C
ATOM   1094  CG  ASP X 143      45.101  31.672  37.066  0.00  0.00           C
ATOM   1095  OD1 ASP X 143      45.455  32.393  38.047  0.00  0.00           O
ATOM   1096  OD2 ASP X 143      43.934  31.208  36.955  0.00  0.00           O
ATOM   1097  C   ASP X 143      46.235  30.917  33.496  0.00  0.00           C
ATOM   1098  O   ASP X 143      47.031  31.856  33.464  0.00  0.00           O
ATOM   1099  N   GLU X 144      45.905  30.236  32.404  0.00  0.00           N
ATOM   1100  CA  GLU X 144      46.658  30.423  31.165  0.00  0.00           C
ATOM   1101  CB  GLU X 144      46.585  29.141  30.327  0.00  0.00           C
ATOM   1102  CG  GLU X 144      47.562  29.234  29.179  0.00  0.00           C
ATOM   1103  CD  GLU X 144      47.489  27.957  28.344  0.00  0.00           C
ATOM   1104  OE1 GLU X 144      46.666  27.938  27.390  0.00  0.00           O
ATOM   1105  OE2 GLU X 144      48.257  27.012  28.669  0.00  0.00           O
ATOM   1106  C   GLU X 144      46.347  31.606  30.256  0.00  0.00           C
ATOM   1107  O   GLU X 144      46.021  31.420  29.084  0.00  0.00           O
ATOM   1108  N   LEU X 145      46.447  32.816  30.795  0.00  0.00           N
ATOM   1109  CA  LEU X 145      46.293  34.031  29.996  0.00  0.00           C
ATOM   1110  CB  LEU X 145      47.602  34.407  29.303  0.00  0.00           C
ATOM   1111  CG  LEU X 145      48.448  35.408  30.088  0.00  0.00           C
ATOM   1112  CD1 LEU X 145      49.824  35.561  29.464  0.00  0.00           C
ATOM   1113  CD2 LEU X 145      47.737  36.745  30.165  0.00  0.00           C
ATOM   1114  C   LEU X 145      45.112  34.122  29.030  0.00  0.00           C
ATOM   1115  O   LEU X 145      45.308  34.349  27.845  0.00  0.00           O
ATOM   1116  N   THR X 146      43.901  33.896  29.512  0.00  0.00           N
ATOM   1117  CA  THR X 146      42.726  34.009  28.659  0.00  0.00           C
ATOM   1118  CB  THR X 146      42.025  32.661  28.473  0.00  0.00           C
ATOM   1119  CG2 THR X 146      42.879  31.735  27.634  0.00  0.00           C
ATOM   1120  OG1 THR X 146      41.792  32.070  29.756  0.00  0.00           O
ATOM   1121  C   THR X 146      41.756  34.976  29.305  0.00  0.00           C
ATOM   1122  O   THR X 146      41.612  34.979  30.516  0.00  0.00           O
ATOM   1123  N   PRO X 147      41.092  35.816  28.507  0.00  0.00           N
ATOM   1124  CD  PRO X 147      40.949  35.888  27.043  0.00  0.00           C
ATOM   1125  CG  PRO X 147      39.578  36.489  26.877  0.00  0.00           C
ATOM   1126  CB  PRO X 147      39.468  37.461  28.034  0.00  0.00           C
ATOM   1127  CA  PRO X 147      40.169  36.727  29.189  0.00  0.00           C
ATOM   1128  C   PRO X 147      39.180  35.914  29.996  0.00  0.00           C
ATOM   1129  O   PRO X 147      38.584  34.966  29.476  0.00  0.00           O
ATOM   1130  N   ASN X 148      39.026  36.284  31.275  0.00  0.00           N
ATOM   1131  CA  ASN X 148      38.007  35.667  32.119  0.00  0.00           C
ATOM   1132  CB  ASN X 148      37.778  36.491  33.397  0.00  0.00           C
ATOM   1133  CG  ASN X 148      38.974  36.463  34.355  0.00  0.00           C
ATOM   1134  OD1 ASN X 148      39.933  35.724  34.145  0.00  0.00           O
ATOM   1135  ND2 ASN X 148      38.908  37.275  35.423  0.00  0.00           N
ATOM   1136  C   ASN X 148      36.701  35.510  31.350  0.00  0.00           C
ATOM   1137  O   ASN X 148      36.141  34.412  31.288  0.00  0.00           O
ATOM   1138  N   ASN X 149      36.202  36.590  30.740  0.00  0.00           N
ATOM   1139  CA  ASN X 149      34.934  36.530  30.017  0.00  0.00           C
ATOM   1140  CB  ASN X 149      33.758  36.940  30.913  0.00  0.00           C
ATOM   1141  CG  ASN X 149      33.819  38.402  31.317  0.00  0.00           C
ATOM   1142  OD1 ASN X 149      33.437  39.290  30.554  0.00  0.00           O
ATOM   1143  ND2 ASN X 149      34.287  38.656  32.526  0.00  0.00           N
ATOM   1144  C   ASN X 149      35.008  37.420  28.776  0.00  0.00           C
ATOM   1145  O   ASN X 149      36.040  38.027  28.474  0.00  0.00           O
ATOM   1146  N   GLN X 150      33.878  37.510  28.065  0.00  0.00           N
ATOM   1147  CA  GLN X 150      33.845  38.164  26.759  0.00  0.00           C
ATOM   1148  CB  GLN X 150      32.575  37.740  26.010  0.00  0.00           C
ATOM   1149  CG  GLN X 150      32.490  36.210  25.690  0.00  0.00           C
ATOM   1150  CD  GLN X 150      31.561  35.398  26.625  0.00  0.00           C
ATOM   1151  OE1 GLN X 150      31.254  35.813  27.754  0.00  0.00           O
ATOM   1152  NE2 GLN X 150      31.123  34.226  26.149  0.00  0.00           N
ATOM   1153  C   GLN X 150      33.949  39.685  26.892  0.00  0.00           C
ATOM   1154  O   GLN X 150      34.649  40.338  26.105  0.00  0.00           O
ATOM   1155  N   GLU X 151      33.267  40.269  27.883  0.00  0.00           N
ATOM   1156  CA  GLU X 151      33.441  41.692  28.162  0.00  0.00           C
ATOM   1157  CB  GLU X 151      32.620  42.082  29.386  0.00  0.00           C
ATOM   1158  CG  GLU X 151      32.780  43.560  29.649  0.00  0.00           C
ATOM   1159  CD  GLU X 151      31.958  43.951  30.875  0.00  0.00           C
ATOM   1160  OE1 GLU X 151      32.529  43.885  31.996  0.00  0.00           O
ATOM   1161  OE2 GLU X 151      30.767  44.311  30.679  0.00  0.00           O
ATOM   1162  C   GLU X 151      34.919  42.031  28.343  0.00  0.00           C
ATOM   1163  O   GLU X 151      35.440  42.946  27.687  0.00  0.00           O
ATOM   1164  N   GLU X 152      35.617  41.274  29.197  0.00  0.00           N
ATOM   1165  CA  GLU X 152      37.052  41.471  29.391  0.00  0.00           C
ATOM   1166  CB  GLU X 152      37.589  40.420  30.358  0.00  0.00           C
ATOM   1167  CG  GLU X 152      38.887  40.775  31.066  0.00  0.00           C
ATOM   1168  CD  GLU X 152      39.353  39.642  31.947  0.00  0.00           C
ATOM   1169  OE1 GLU X 152      39.313  38.497  31.474  0.00  0.00           O
ATOM   1170  OE2 GLU X 152      39.731  39.876  33.112  0.00  0.00           O
ATOM   1171  C   GLU X 152      37.812  41.408  28.070  0.00  0.00           C
ATOM   1172  O   GLU X 152      38.726  42.212  27.828  0.00  0.00           O
ATOM   1173  N   GLN X 153      37.460  40.451  27.206  0.00  0.00           N
ATOM   1174  CA  GLN X 153      38.190  40.292  25.951  0.00  0.00           C
ATOM   1175  CB  GLN X 153      37.712  39.048  25.207  0.00  0.00           C
ATOM   1176  CG  GLN X 153      38.605  38.652  23.994  0.00  0.00           C
ATOM   1177  CD  GLN X 153      37.810  38.529  22.693  0.00  0.00           C
ATOM   1178  OE1 GLN X 153      37.368  39.544  22.113  0.00  0.00           O
ATOM   1179  NE2 GLN X 153      37.609  37.277  22.233  0.00  0.00           N
ATOM   1180  C   GLN X 153      38.039  41.517  25.058  0.00  0.00           C
ATOM   1181  O   GLN X 153      39.029  42.007  24.496  0.00  0.00           O
ATOM   1182  N   LYS X 154      36.805  42.020  24.897  0.00  0.00           N
ATOM   1183  CA  LYS X 154      36.620  43.216  24.080  0.00  0.00           C
ATOM   1184  CB  LYS X 154      35.154  43.591  23.964  0.00  0.00           C
ATOM   1185  CG  LYS X 154      34.190  42.481  23.694  0.00  0.00           C
ATOM   1186  CD  LYS X 154      32.802  43.066  23.811  0.00  0.00           C
ATOM   1187  CE  LYS X 154      31.736  42.008  23.918  0.00  0.00           C
ATOM   1188  NZ  LYS X 154      31.589  41.268  22.641  0.00  0.00           N
ATOM   1189  C   LYS X 154      37.405  44.384  24.656  0.00  0.00           C
ATOM   1190  O   LYS X 154      38.112  45.084  23.920  0.00  0.00           O
ATOM   1191  N   ARG X 155      37.278  44.628  25.971  0.00  0.00           N
ATOM   1192  CA  ARG X 155      37.987  45.760  26.569  0.00  0.00           C
ATOM   1193  CB  ARG X 155      37.788  45.791  28.079  0.00  0.00           C
ATOM   1194  CG  ARG X 155      36.371  45.648  28.533  0.00  0.00           C
ATOM   1195  CD  ARG X 155      36.331  45.369  30.015  0.00  0.00           C
ATOM   1196  NE  ARG X 155      36.668  46.573  30.753  0.00  0.00           N
ATOM   1197  CZ  ARG X 155      35.816  47.568  30.944  0.00  0.00           C
ATOM   1198  NH1 ARG X 155      34.588  47.483  30.454  0.00  0.00           N
ATOM   1199  NH2 ARG X 155      36.186  48.642  31.622  0.00  0.00           N
ATOM   1200  C   ARG X 155      39.469  45.682  26.262  0.00  0.00           C
ATOM   1201  O   ARG X 155      40.094  46.678  25.873  0.00  0.00           O
ATOM   1202  N   CYS X 156      40.044  44.489  26.428  0.00  0.00           N
ATOM   1203  CA  CYS X 156      41.453  44.310  26.116  0.00  0.00           C
ATOM   1204  CB  CYS X 156      41.878  42.886  26.452  0.00  0.00           C
ATOM   1205  SG  CYS X 156      42.146  42.658  28.226  0.00  0.00           S
ATOM   1206  C   CYS X 156      41.748  44.652  24.660  0.00  0.00           C
ATOM   1207  O   CYS X 156      42.736  45.336  24.375  0.00  0.00           O
ATOM   1208  N   ALA X 157      40.892  44.218  23.725  0.00  0.00           N
ATOM   1209  CA  ALA X 157      41.153  44.537  22.322  0.00  0.00           C
ATOM   1210  CB  ALA X 157      40.183  43.797  21.408  0.00  0.00           C
ATOM   1211  C   ALA X 157      41.086  46.037  22.053  0.00  0.00           C
ATOM   1212  O   ALA X 157      41.840  46.553  21.215  0.00  0.00           O
ATOM   1213  N   LYS X 158      40.198  46.757  22.739  0.00  0.00           N
ATOM   1214  CA  LYS X 158      40.180  48.209  22.597  0.00  0.00           C
ATOM   1215  CB  LYS X 158      38.988  48.796  23.348  0.00  0.00           C
ATOM   1216  CG  LYS X 158      39.024  50.317  23.455  0.00  0.00           C
ATOM   1217  CD  LYS X 158      38.036  50.969  22.506  0.00  0.00           C
ATOM   1218  CE  LYS X 158      38.019  52.477  22.659  0.00  0.00           C
ATOM   1219  NZ  LYS X 158      38.937  53.113  21.674  0.00  0.00           N
ATOM   1220  C   LYS X 158      41.478  48.817  23.109  0.00  0.00           C
ATOM   1221  O   LYS X 158      42.084  49.681  22.455  0.00  0.00           O
ATOM   1222  N   LEU X 159      41.913  48.382  24.295  0.00  0.00           N
ATOM   1223  CA  LEU X 159      43.168  48.879  24.846  0.00  0.00           C
ATOM   1224  CB  LEU X 159      43.438  48.222  26.200  0.00  0.00           C
ATOM   1225  CG  LEU X 159      42.678  48.832  27.377  0.00  0.00           C
ATOM   1226  CD1 LEU X 159      42.686  47.881  28.552  0.00  0.00           C
ATOM   1227  CD2 LEU X 159      43.278  50.177  27.771  0.00  0.00           C
ATOM   1228  C   LEU X 159      44.324  48.627  23.888  0.00  0.00           C
ATOM   1229  O   LEU X 159      45.183  49.495  23.694  0.00  0.00           O
ATOM   1230  N   LYS X 160      44.347  47.444  23.272  0.00  0.00           N
ATOM   1231  CA  LYS X 160      45.401  47.099  22.326  0.00  0.00           C
ATOM   1232  CB  LYS X 160      45.282  45.621  21.970  0.00  0.00           C
ATOM   1233  CG  LYS X 160      46.289  45.118  20.979  0.00  0.00           C
ATOM   1234  CD  LYS X 160      46.454  43.610  21.135  0.00  0.00           C
ATOM   1235  CE  LYS X 160      47.249  43.019  19.989  0.00  0.00           C
ATOM   1236  NZ  LYS X 160      48.379  43.927  19.642  0.00  0.00           N
ATOM   1237  C   LYS X 160      45.335  47.972  21.078  0.00  0.00           C
ATOM   1238  O   LYS X 160      46.374  48.367  20.528  0.00  0.00           O
ATOM   1239  N   GLY X 161      44.122  48.278  20.611  0.00  0.00           N
ATOM   1240  CA  GLY X 161      43.992  49.182  19.487  0.00  0.00           C
ATOM   1241  C   GLY X 161      44.558  50.550  19.800  0.00  0.00           C
ATOM   1242  O   GLY X 161      45.270  51.141  18.982  0.00  0.00           O
ATOM   1243  N   ASP X 162      44.273  51.058  21.005  0.00  0.00           N
ATOM   1244  CA  ASP X 162      44.808  52.350  21.421  0.00  0.00           C
ATOM   1245  CB  ASP X 162      44.175  52.766  22.744  0.00  0.00           C
ATOM   1246  CG  ASP X 162      42.753  53.246  22.581  0.00  0.00           C
ATOM   1247  OD1 ASP X 162      42.522  54.082  21.692  0.00  0.00           O
ATOM   1248  OD2 ASP X 162      41.868  52.781  23.331  0.00  0.00           O
ATOM   1249  C   ASP X 162      46.324  52.304  21.548  0.00  0.00           C
ATOM   1250  O   ASP X 162      47.026  53.230  21.120  0.00  0.00           O
ATOM   1251  N   LEU X 163      46.840  51.230  22.151  0.00  0.00           N
ATOM   1252  CA  LEU X 163      48.275  51.068  22.335  0.00  0.00           C
ATOM   1253  CB  LEU X 163      48.558  49.757  23.070  0.00  0.00           C
ATOM   1254  CG  LEU X 163      50.033  49.539  23.402  0.00  0.00           C
ATOM   1255  CD1 LEU X 163      50.422  50.447  24.544  0.00  0.00           C
ATOM   1256  CD2 LEU X 163      50.330  48.088  23.735  0.00  0.00           C
ATOM   1257  C   LEU X 163      48.986  51.080  20.996  0.00  0.00           C
ATOM   1258  O   LEU X 163      50.005  51.759  20.817  0.00  0.00           O
ATOM   1259  N   ASP X 164      48.435  50.346  20.032  0.00  0.00           N
ATOM   1260  CA  ASP X 164      49.124  50.169  18.767  0.00  0.00           C
ATOM   1261  CB  ASP X 164      48.536  48.965  18.045  0.00  0.00           C
ATOM   1262  CG  ASP X 164      48.914  47.649  18.727  0.00  0.00           C
ATOM   1263  OD1 ASP X 164      49.641  47.700  19.749  0.00  0.00           O
ATOM   1264  OD2 ASP X 164      48.495  46.570  18.248  0.00  0.00           O
ATOM   1265  C   ASP X 164      49.085  51.425  17.906  0.00  0.00           C
ATOM   1266  O   ASP X 164      49.978  51.623  17.080  0.00  0.00           O
ATOM   1267  N   THR X 165      48.098  52.299  18.094  0.00  0.00           N
ATOM   1268  CA  THR X 165      48.042  53.538  17.327  0.00  0.00           C
ATOM   1269  CB  THR X 165      46.629  53.799  16.815  0.00  0.00           C
ATOM   1270  CG2 THR X 165      46.147  52.649  15.941  0.00  0.00           C
ATOM   1271  OG1 THR X 165      45.749  53.988  17.933  0.00  0.00           O
ATOM   1272  C   THR X 165      48.498  54.754  18.115  0.00  0.00           C
ATOM   1273  O   THR X 165      48.376  55.877  17.614  0.00  0.00           O
ATOM   1274  N   TYR X 166      48.984  54.558  19.339  0.00  0.00           N
ATOM   1275  CA  TYR X 166      49.479  55.611  20.221  0.00  0.00           C
ATOM   1276  CB  TYR X 166      50.609  56.414  19.561  0.00  0.00           C
ATOM   1277  CG  TYR X 166      51.930  55.670  19.555  0.00  0.00           C
ATOM   1278  CD1 TYR X 166      52.801  55.756  20.635  0.00  0.00           C
ATOM   1279  CE1 TYR X 166      54.006  55.074  20.645  0.00  0.00           C
ATOM   1280  CZ  TYR X 166      54.350  54.285  19.566  0.00  0.00           C
ATOM   1281  OH  TYR X 166      55.548  53.600  19.575  0.00  0.00           O
ATOM   1282  CE2 TYR X 166      53.497  54.184  18.478  0.00  0.00           C
ATOM   1283  CD2 TYR X 166      52.296  54.868  18.480  0.00  0.00           C
ATOM   1284  C   TYR X 166      48.382  56.547  20.716  0.00  0.00           C
ATOM   1285  O   TYR X 166      48.653  57.695  21.065  0.00  0.00           O
ATOM   1286  N   LYS X 167      47.136  56.093  20.758  0.00  0.00           N
ATOM   1287  CA  LYS X 167      46.174  56.767  21.612  0.00  0.00           C
ATOM   1288  CB  LYS X 167      44.753  56.348  21.239  0.00  0.00           C
ATOM   1289  CG  LYS X 167      44.360  56.701  19.818  0.00  0.00           C
ATOM   1290  CD  LYS X 167      43.010  56.090  19.464  0.00  0.00           C
ATOM   1291  CE  LYS X 167      42.663  56.282  17.997  0.00  0.00           C
ATOM   1292  NZ  LYS X 167      43.859  56.093  17.133  0.00  0.00           N
ATOM   1293  C   LYS X 167      46.449  56.473  23.081  0.00  0.00           C
ATOM   1294  O   LYS X 167      46.037  57.246  23.952  0.00  0.00           O
ATOM   1295  N   TRP X 168      47.149  55.379  23.372  0.00  0.00           N
ATOM   1296  CA  TRP X 168      47.462  54.975  24.734  0.00  0.00           C
ATOM   1297  CB  TRP X 168      46.649  53.753  25.151  0.00  0.00           C
ATOM   1298  CG  TRP X 168      46.836  53.382  26.578  0.00  0.00           C
ATOM   1299  CD1 TRP X 168      46.973  54.232  27.631  0.00  0.00           C
ATOM   1300  NE1 TRP X 168      47.130  53.523  28.795  0.00  0.00           N
ATOM   1301  CE2 TRP X 168      47.103  52.182  28.508  0.00  0.00           C
ATOM   1302  CZ2 TRP X 168      47.221  51.076  29.351  0.00  0.00           C
ATOM   1303  CH2 TRP X 168      47.153  49.839  28.774  0.00  0.00           C
ATOM   1304  CZ3 TRP X 168      46.970  49.684  27.396  0.00  0.00           C
ATOM   1305  CE3 TRP X 168      46.850  50.776  26.561  0.00  0.00           C
ATOM   1306  CD2 TRP X 168      46.918  52.055  27.117  0.00  0.00           C
ATOM   1307  C   TRP X 168      48.945  54.666  24.834  0.00  0.00           C
ATOM   1308  O   TRP X 168      49.467  53.860  24.057  0.00  0.00           O
ATOM   1309  N   ASP X 169      49.616  55.290  25.796  0.00  0.00           N
ATOM   1310  CA  ASP X 169      51.044  55.087  25.974  0.00  0.00           C
ATOM   1311  CB  ASP X 169      51.650  56.303  26.680  0.00  0.00           C
ATOM   1312  CG  ASP X 169      51.034  56.567  28.055  0.00  0.00           C
ATOM   1313  OD1 ASP X 169      50.242  55.736  28.561  0.00  0.00           O
ATOM   1314  OD2 ASP X 169      51.345  57.627  28.636  0.00  0.00           O
ATOM   1315  C   ASP X 169      51.380  53.810  26.740  0.00  0.00           C
ATOM   1316  O   ASP X 169      52.559  53.466  26.857  0.00  0.00           O
ATOM   1317  N   GLY X 170      50.387  53.100  27.267  0.00  0.00           N
ATOM   1318  CA  GLY X 170      50.629  51.903  28.036  0.00  0.00           C
ATOM   1319  C   GLY X 170      50.627  52.095  29.538  0.00  0.00           C
ATOM   1320  O   GLY X 170      50.718  51.104  30.268  0.00  0.00           O
ATOM   1321  N   LEU X 171      50.529  53.325  30.026  0.00  0.00           N
ATOM   1322  CA  LEU X 171      50.493  53.553  31.466  0.00  0.00           C
ATOM   1323  CB  LEU X 171      51.104  54.906  31.832  0.00  0.00           C
ATOM   1324  CG  LEU X 171      51.754  54.911  33.216  0.00  0.00           C
ATOM   1325  CD1 LEU X 171      53.161  54.330  33.139  0.00  0.00           C
ATOM   1326  CD2 LEU X 171      51.776  56.313  33.817  0.00  0.00           C
ATOM   1327  C   LEU X 171      49.064  53.488  31.980  0.00  0.00           C
ATOM   1328  O   LEU X 171      48.143  54.056  31.378  0.00  0.00           O
ATOM   1329  N   ARG X 172      48.896  52.808  33.117  0.00  0.00           N
ATOM   1330  CA  ARG X 172      47.565  52.536  33.647  0.00  0.00           C
ATOM   1331  CB  ARG X 172      47.676  51.789  34.980  0.00  0.00           C
ATOM   1332  CG  ARG X 172      46.332  51.539  35.623  0.00  0.00           C
ATOM   1333  CD  ARG X 172      46.380  50.498  36.716  0.00  0.00           C
ATOM   1334  NE  ARG X 172      45.049  50.285  37.276  0.00  0.00           N
ATOM   1335  CZ  ARG X 172      44.764  49.402  38.227  0.00  0.00           C
ATOM   1336  NH1 ARG X 172      45.725  48.647  38.740  0.00  0.00           N
ATOM   1337  NH2 ARG X 172      43.518  49.279  38.670  0.00  0.00           N
ATOM   1338  C   ARG X 172      46.740  53.808  33.815  0.00  0.00           C
ATOM   1339  O   ARG X 172      45.531  53.796  33.578  0.00  0.00           O
ATOM   1340  N   ASP X 173      47.367  54.919  34.205  0.00  0.00           N
ATOM   1341  CA  ASP X 173      46.628  56.137  34.539  0.00  0.00           C
ATOM   1342  CB  ASP X 173      47.410  57.003  35.501  0.00  0.00           C
ATOM   1343  CG  ASP X 173      48.222  56.212  36.424  0.00  0.00           C
ATOM   1344  OD1 ASP X 173      47.833  56.045  37.603  0.00  0.00           O
ATOM   1345  OD2 ASP X 173      49.228  55.671  35.962  0.00  0.00           O
ATOM   1346  C   ASP X 173      46.351  57.015  33.352  0.00  0.00           C
ATOM   1347  O   ASP X 173      45.753  58.083  33.519  0.00  0.00           O
ATOM   1348  N   HIE X 174      46.855  56.647  32.192  0.00  0.00           N
ATOM   1349  CA  HIE X 174      46.714  57.476  31.022  0.00  0.00           C
ATOM   1350  CB  HIE X 174      48.050  57.593  30.326  0.00  0.00           C
ATOM   1351  CG  HIE X 174      49.063  58.376  31.100  0.00  0.00           C
ATOM   1352  ND1 HIE X 174      50.422  58.256  30.896  0.00  0.00           N
ATOM   1353  CE1 HIE X 174      51.056  59.068  31.725  0.00  0.00           C
ATOM   1354  NE2 HIE X 174      50.162  59.706  32.456  0.00  0.00           N
ATOM   1355  CD2 HIE X 174      48.911  59.290  32.085  0.00  0.00           C
ATOM   1356  C   HIE X 174      45.629  56.959  30.102  0.00  0.00           C
ATOM   1357  O   HIE X 174      45.565  57.376  28.948  0.00  0.00           O
ATOM   1358  N   THR X 175      44.774  56.064  30.586  0.00  0.00           N
ATOM   1359  CA  THR X 175      43.657  55.589  29.792  0.00  0.00           C
ATOM   1360  CB  THR X 175      43.808  54.117  29.412  0.00  0.00           C
ATOM   1361  CG2 THR X 175      43.856  53.234  30.636  0.00  0.00           C
ATOM   1362  OG1 THR X 175      42.691  53.740  28.608  0.00  0.00           O
ATOM   1363  C   THR X 175      42.339  55.799  30.529  0.00  0.00           C
ATOM   1364  O   THR X 175      42.269  55.744  31.762  0.00  0.00           O
ATOM   1365  N   ASP X 176      41.296  56.069  29.737  0.00  0.00           N
ATOM   1366  CA  ASP X 176      39.939  56.223  30.245  0.00  0.00           C
ATOM   1367  CB  ASP X 176      39.058  56.921  29.205  0.00  0.00           C
ATOM   1368  CG  ASP X 176      39.181  58.433  29.238  0.00  0.00           C
ATOM   1369  OD1 ASP X 176      40.317  58.958  29.235  0.00  0.00           O
ATOM   1370  OD2 ASP X 176      38.129  59.105  29.235  0.00  0.00           O
ATOM   1371  C   ASP X 176      39.292  54.894  30.603  0.00  0.00           C
ATOM   1372  O   ASP X 176      38.334  54.877  31.383  0.00  0.00           O
ATOM   1373  N   ILE X 177      39.766  53.789  30.039  0.00  0.00           N
ATOM   1374  CA  ILE X 177      39.126  52.492  30.239  0.00  0.00           C
ATOM   1375  CB  ILE X 177      39.574  51.482  29.175  0.00  0.00           C
ATOM   1376  CG2 ILE X 177      39.130  50.088  29.558  0.00  0.00           C
ATOM   1377  CG1 ILE X 177      39.010  51.875  27.811  0.00  0.00           C
ATOM   1378  CD1 ILE X 177      40.057  52.116  26.747  0.00  0.00           C
ATOM   1379  C   ILE X 177      39.447  51.987  31.639  0.00  0.00           C
ATOM   1380  O   ILE X 177      40.616  51.789  31.986  0.00  0.00           O
ATOM   1381  N   ALA X 178      38.407  51.767  32.439  0.00  0.00           N
ATOM   1382  CA  ALA X 178      38.600  51.260  33.790  0.00  0.00           C
ATOM   1383  CB  ALA X 178      37.262  51.188  34.523  0.00  0.00           C
ATOM   1384  C   ALA X 178      39.253  49.886  33.754  0.00  0.00           C
ATOM   1385  O   ALA X 178      38.789  48.980  33.057  0.00  0.00           O
ATOM   1386  N   ILE X 179      40.333  49.730  34.509  0.00  0.00           N
ATOM   1387  CA  ILE X 179      41.049  48.465  34.583  0.00  0.00           C
ATOM   1388  CB  ILE X 179      42.493  48.590  34.078  0.00  0.00           C
ATOM   1389  CG2 ILE X 179      43.174  47.237  34.123  0.00  0.00           C
ATOM   1390  CG1 ILE X 179      42.506  49.144  32.653  0.00  0.00           C
ATOM   1391  CD1 ILE X 179      43.852  49.034  31.963  0.00  0.00           C
ATOM   1392  C   ILE X 179      41.011  47.974  36.023  0.00  0.00           C
ATOM   1393  O   ILE X 179      41.534  48.635  36.928  0.00  0.00           O
ATOM   1394  N   ASP X 180      40.378  46.821  36.223  0.00  0.00           N
ATOM   1395  CA  ASP X 180      40.347  46.141  37.510  0.00  0.00           C
ATOM   1396  CB  ASP X 180      39.534  44.847  37.357  0.00  0.00           C
ATOM   1397  CG  ASP X 180      39.442  44.016  38.632  0.00  0.00           C
ATOM   1398  OD1 ASP X 180      40.404  43.962  39.427  0.00  0.00           O
ATOM   1399  OD2 ASP X 180      38.388  43.367  38.817  0.00  0.00           O
ATOM   1400  C   ASP X 180      41.767  45.852  37.989  0.00  0.00           C
ATOM   1401  O   ASP X 180      42.672  45.576  37.196  0.00  0.00           O
ATOM   1402  N   ASP X 181      41.955  45.903  39.311  0.00  0.00           N
ATOM   1403  CA  ASP X 181      43.277  45.653  39.879  0.00  0.00           C
ATOM   1404  CB  ASP X 181      43.242  45.853  41.394  0.00  0.00           C
ATOM   1405  CG  ASP X 181      43.426  47.309  41.801  0.00  0.00           C
ATOM   1406  OD1 ASP X 181      44.553  47.835  41.660  0.00  0.00           O
ATOM   1407  OD2 ASP X 181      42.442  47.930  42.253  0.00  0.00           O
ATOM   1408  C   ASP X 181      43.778  44.257  39.529  0.00  0.00           C
ATOM   1409  O   ASP X 181      44.950  44.081  39.177  0.00  0.00           O
ATOM   1410  N   ASP X 182      42.907  43.251  39.630  0.00  0.00           N
ATOM   1411  CA  ASP X 182      43.257  41.907  39.180  0.00  0.00           C
ATOM   1412  CB  ASP X 182      42.043  40.985  39.354  0.00  0.00           C
ATOM   1413  CG  ASP X 182      42.369  39.524  39.110  0.00  0.00           C
ATOM   1414  OD1 ASP X 182      43.335  39.025  39.723  0.00  0.00           O
ATOM   1415  OD2 ASP X 182      41.653  38.873  38.314  0.00  0.00           O
ATOM   1416  C   ASP X 182      43.722  41.932  37.727  0.00  0.00           C
ATOM   1417  O   ASP X 182      44.826  41.466  37.392  0.00  0.00           O
ATOM   1418  N   LEU X 183      42.882  42.497  36.854  0.00  0.00           N
ATOM   1419  CA  LEU X 183      43.227  42.630  35.445  0.00  0.00           C
ATOM   1420  CB  LEU X 183      42.158  43.452  34.717  0.00  0.00           C
ATOM   1421  CG  LEU X 183      42.327  43.461  33.195  0.00  0.00           C
ATOM   1422  CD1 LEU X 183      42.467  42.033  32.684  0.00  0.00           C
ATOM   1423  CD2 LEU X 183      41.186  44.166  32.487  0.00  0.00           C
ATOM   1424  C   LEU X 183      44.601  43.262  35.277  0.00  0.00           C
ATOM   1425  O   LEU X 183      45.440  42.763  34.517  0.00  0.00           O
ATOM   1426  N   TRP X 184      44.864  44.343  36.013  0.00  0.00           N
ATOM   1427  CA  TRP X 184      46.153  45.004  35.866  0.00  0.00           C
ATOM   1428  CB  TRP X 184      46.203  46.288  36.685  0.00  0.00           C
ATOM   1429  CG  TRP X 184      47.360  47.117  36.280  0.00  0.00           C
ATOM   1430  CD1 TRP X 184      48.448  47.447  37.032  0.00  0.00           C
ATOM   1431  NE1 TRP X 184      49.319  48.212  36.293  0.00  0.00           N
ATOM   1432  CE2 TRP X 184      48.805  48.375  35.033  0.00  0.00           C
ATOM   1433  CZ2 TRP X 184      49.319  49.053  33.930  0.00  0.00           C
ATOM   1434  CH2 TRP X 184      48.574  49.047  32.785  0.00  0.00           C
ATOM   1435  CZ3 TRP X 184      47.346  48.378  32.714  0.00  0.00           C
ATOM   1436  CE3 TRP X 184      46.841  47.696  33.799  0.00  0.00           C
ATOM   1437  CD2 TRP X 184      47.575  47.689  34.988  0.00  0.00           C
ATOM   1438  C   TRP X 184      47.291  44.082  36.270  0.00  0.00           C
ATOM   1439  O   TRP X 184      48.356  44.086  35.640  0.00  0.00           O
ATOM   1440  N   ARG X 185      47.085  43.293  37.328  0.00  0.00           N
ATOM   1441  CA  ARG X 185      48.100  42.335  37.748  0.00  0.00           C
ATOM   1442  CB  ARG X 185      47.615  41.555  38.968  0.00  0.00           C
ATOM   1443  CG  ARG X 185      48.695  40.570  39.404  0.00  0.00           C
ATOM   1444  CD  ARG X 185      48.211  39.791  40.622  0.00  0.00           C
ATOM   1445  NE  ARG X 185      49.235  38.824  41.075  0.00  0.00           N
ATOM   1446  CZ  ARG X 185      49.061  38.020  42.120  0.00  0.00           C
ATOM   1447  NH1 ARG X 185      47.941  38.030  42.838  0.00  0.00           N
ATOM   1448  NH2 ARG X 185      50.048  37.188  42.440  0.00  0.00           N
ATOM   1449  C   ARG X 185      48.444  41.385  36.617  0.00  0.00           C
ATOM   1450  O   ARG X 185      49.609  41.008  36.440  0.00  0.00           O
ATOM   1451  N   ARG X 186      47.442  40.994  35.829  0.00  0.00           N
ATOM   1452  CA  ARG X 186      47.751  40.124  34.701  0.00  0.00           C
ATOM   1453  CB  ARG X 186      46.491  39.378  34.254  0.00  0.00           C
ATOM   1454  CG  ARG X 186      46.055  38.338  35.278  0.00  0.00           C
ATOM   1455  CD  ARG X 186      44.947  37.387  34.809  0.00  0.00           C
ATOM   1456  NE  ARG X 186      43.697  38.022  34.382  0.00  0.00           N
ATOM   1457  CZ  ARG X 186      42.981  38.882  35.102  0.00  0.00           C
ATOM   1458  NH1 ARG X 186      43.392  39.266  36.299  0.00  0.00           N
ATOM   1459  NH2 ARG X 186      41.851  39.379  34.613  0.00  0.00           N
ATOM   1460  C   ARG X 186      48.390  40.877  33.535  0.00  0.00           C
ATOM   1461  O   ARG X 186      49.266  40.324  32.857  0.00  0.00           O
ATOM   1462  N   LEU X 187      48.001  42.136  33.306  0.00  0.00           N
ATOM   1463  CA  LEU X 187      48.490  42.892  32.152  0.00  0.00           C
ATOM   1464  CB  LEU X 187      47.584  44.091  31.895  0.00  0.00           C
ATOM   1465  CG  LEU X 187      46.187  43.703  31.418  0.00  0.00           C
ATOM   1466  CD1 LEU X 187      45.209  44.862  31.512  0.00  0.00           C
ATOM   1467  CD2 LEU X 187      46.245  43.159  29.993  0.00  0.00           C
ATOM   1468  C   LEU X 187      49.929  43.364  32.305  0.00  0.00           C
ATOM   1469  O   LEU X 187      50.575  43.668  31.298  0.00  0.00           O
ATOM   1470  N   SER X 188      50.435  43.438  33.531  0.00  0.00           N
ATOM   1471  CA  SER X 188      51.812  43.803  33.814  0.00  0.00           C
ATOM   1472  CB  SER X 188      51.859  44.955  34.821  0.00  0.00           C
ATOM   1473  OG  SER X 188      51.349  44.559  36.081  0.00  0.00           O
ATOM   1474  C   SER X 188      52.561  42.579  34.330  0.00  0.00           C
ATOM   1475  O   SER X 188      51.962  41.556  34.673  0.00  0.00           O
ATOM   1476  N   THR X 189      53.888  42.669  34.368  0.00  0.00           N
ATOM   1477  CA  THR X 189      54.690  41.535  34.803  0.00  0.00           C
ATOM   1478  CB  THR X 189      55.268  40.726  33.630  0.00  0.00           C
ATOM   1479  CG2 THR X 189      54.186  39.917  32.945  0.00  0.00           C
ATOM   1480  OG1 THR X 189      55.886  41.609  32.685  0.00  0.00           O
ATOM   1481  C   THR X 189      55.837  42.007  35.675  0.00  0.00           C
ATOM   1482  O   THR X 189      56.303  43.145  35.563  0.00  0.00           O
ATOM   1483  N   ASP X 190      56.284  41.106  36.544  0.00  0.00           N
ATOM   1484  CA  ASP X 190      57.453  41.349  37.372  0.00  0.00           C
ATOM   1485  CB  ASP X 190      57.462  40.360  38.547  0.00  0.00           C
ATOM   1486  CG  ASP X 190      56.135  40.381  39.347  0.00  0.00           C
ATOM   1487  OD1 ASP X 190      55.231  41.182  39.000  0.00  0.00           O
ATOM   1488  OD2 ASP X 190      55.975  39.603  40.328  0.00  0.00           O
ATOM   1489  C   ASP X 190      58.722  41.233  36.522  0.00  0.00           C
ATOM   1490  O   ASP X 190      58.731  40.584  35.472  0.00  0.00           O
ATOM   1491  N   LYS X 191      59.792  41.900  36.973  0.00  0.00           N
ATOM   1492  CA  LYS X 191      61.050  41.935  36.225  0.00  0.00           C
ATOM   1493  CB  LYS X 191      62.136  42.578  37.093  0.00  0.00           C
ATOM   1494  CG  LYS X 191      63.580  42.421  36.607  0.00  0.00           C
ATOM   1495  CD  LYS X 191      64.479  43.446  37.299  0.00  0.00           C
ATOM   1496  CE  LYS X 191      65.937  43.261  36.930  0.00  0.00           C
ATOM   1497  NZ  LYS X 191      66.872  44.055  37.809  0.00  0.00           N
ATOM   1498  C   LYS X 191      61.481  40.548  35.759  0.00  0.00           C
ATOM   1499  O   LYS X 191      61.815  40.344  34.587  0.00  0.00           O
ATOM   1500  N   ALA X 192      61.459  39.578  36.671  0.00  0.00           N
ATOM   1501  CA  ALA X 192      61.798  38.209  36.306  0.00  0.00           C
ATOM   1502  CB  ALA X 192      61.824  37.333  37.554  0.00  0.00           C
ATOM   1503  C   ALA X 192      60.812  37.652  35.290  0.00  0.00           C
ATOM   1504  O   ALA X 192      61.210  37.007  34.311  0.00  0.00           O
ATOM   1505  N   SER X 193      59.514  37.890  35.511  0.00  0.00           N
ATOM   1506  CA  SER X 193      58.488  37.337  34.632  0.00  0.00           C
ATOM   1507  CB  SER X 193      57.099  37.685  35.173  0.00  0.00           C
ATOM   1508  OG  SER X 193      57.090  37.705  36.591  0.00  0.00           O
ATOM   1509  C   SER X 193      58.638  37.836  33.200  0.00  0.00           C
ATOM   1510  O   SER X 193      58.218  37.151  32.256  0.00  0.00           O
HETATM 1511  N   CYF X 194      59.233  39.017  33.019  0.00  0.00           N
HETATM 1512  CA  CYF X 194      59.452  39.571  31.690  0.00  0.00           C
HETATM 1513  CB  CYF X 194      59.879  41.036  31.806  0.00  0.00           C
HETATM 1514  SG  CYF X 194      60.994  41.634  30.525  0.00  0.00           S
HETATM 1515  C   CYF X 194      60.502  38.761  30.926  0.00  0.00           C
HETATM 1516  O   CYF X 194      61.363  38.100  31.512  0.00  0.00           O
ATOM   1517  N   LEU X 195      60.427  38.818  29.595  0.00  0.00           N
ATOM   1518  CA  LEU X 195      61.363  38.084  28.752  0.00  0.00           C
ATOM   1519  CB  LEU X 195      60.631  37.502  27.532  0.00  0.00           C
ATOM   1520  CG  LEU X 195      59.687  36.313  27.759  0.00  0.00           C
ATOM   1521  CD1 LEU X 195      58.272  36.749  28.165  0.00  0.00           C
ATOM   1522  CD2 LEU X 195      59.662  35.408  26.528  0.00  0.00           C
ATOM   1523  C   LEU X 195      62.551  38.924  28.286  0.00  0.00           C
ATOM   1524  O   LEU X 195      63.478  38.364  27.687  0.00  0.00           O
ATOM   1525  N   ASN X 196      62.557  40.233  28.542  0.00  0.00           N
ATOM   1526  CA  ASN X 196      63.680  41.136  28.240  0.00  0.00           C
ATOM   1527  CB  ASN X 196      64.809  40.886  29.231  0.00  0.00           C
ATOM   1528  CG  ASN X 196      64.338  40.894  30.658  0.00  0.00           C
ATOM   1529  OD1 ASN X 196      63.760  39.917  31.127  0.00  0.00           O
ATOM   1530  ND2 ASN X 196      64.574  42.002  31.363  0.00  0.00           N
ATOM   1531  C   ASN X 196      64.059  40.963  26.769  0.00  0.00           C
ATOM   1532  O   ASN X 196      63.175  41.044  25.905  0.00  0.00           O
ATOM   1533  N   ARG X 197      65.332  40.709  26.446  0.00  0.00           N
ATOM   1534  CA  ARG X 197      65.755  40.596  25.056  0.00  0.00           C
ATOM   1535  CB  ARG X 197      67.276  40.486  24.985  0.00  0.00           C
ATOM   1536  CG  ARG X 197      67.714  40.425  23.525  0.00  0.00           C
ATOM   1537  CD  ARG X 197      69.233  40.315  23.454  0.00  0.00           C
ATOM   1538  NE  ARG X 197      69.696  40.254  22.050  0.00  0.00           N
ATOM   1539  CZ  ARG X 197      70.979  40.155  21.713  0.00  0.00           C
ATOM   1540  NH1 ARG X 197      71.945  40.105  22.626  0.00  0.00           N
ATOM   1541  NH2 ARG X 197      71.283  40.107  20.419  0.00  0.00           N
ATOM   1542  C   ARG X 197      65.123  39.409  24.348  0.00  0.00           C
ATOM   1543  O   ARG X 197      65.075  39.397  23.115  0.00  0.00           O
ATOM   1544  N   ASN X 198      64.635  38.417  25.092  0.00  0.00           N
ATOM   1545  CA  ASN X 198      64.055  37.244  24.447  0.00  0.00           C
ATOM   1546  CB  ASN X 198      63.910  36.107  25.461  0.00  0.00           C
ATOM   1547  CG  ASN X 198      65.181  35.883  26.262  0.00  0.00           C
ATOM   1548  OD1 ASN X 198      66.286  35.958  25.723  0.00  0.00           O
ATOM   1549  ND2 ASN X 198      65.030  35.624  27.559  0.00  0.00           N
ATOM   1550  C   ASN X 198      62.715  37.574  23.808  0.00  0.00           C
ATOM   1551  O   ASN X 198      62.381  37.038  22.745  0.00  0.00           O
HETATM 1552  N   CYF X 199      61.941  38.463  24.426  0.00  0.00           N
HETATM 1553  CA  CYF X 199      60.601  38.706  23.920  0.00  0.00           C
HETATM 1554  CB  CYF X 199      59.779  39.573  24.862  0.00  0.00           C
HETATM 1555  SG  CYF X 199      58.149  39.844  24.147  0.00  0.00           S
HETATM 1556  C   CYF X 199      60.643  39.376  22.558  0.00  0.00           C
HETATM 1557  O   CYF X 199      61.438  40.288  22.309  0.00  0.00           O
ATOM   1558  N   TYR X 200      59.742  38.928  21.691  0.00  0.00           N
ATOM   1559  CA  TYR X 200      59.532  39.480  20.366  0.00  0.00           C
ATOM   1560  CB  TYR X 200      58.656  38.523  19.558  0.00  0.00           C
ATOM   1561  CG  TYR X 200      59.300  37.194  19.244  0.00  0.00           C
ATOM   1562  CD1 TYR X 200      60.508  37.135  18.564  0.00  0.00           C
ATOM   1563  CE1 TYR X 200      61.095  35.929  18.262  0.00  0.00           C
ATOM   1564  CZ  TYR X 200      60.470  34.757  18.631  0.00  0.00           C
ATOM   1565  OH  TYR X 200      61.062  33.562  18.322  0.00  0.00           O
ATOM   1566  CE2 TYR X 200      59.264  34.782  19.300  0.00  0.00           C
ATOM   1567  CD2 TYR X 200      58.685  35.997  19.601  0.00  0.00           C
ATOM   1568  C   TYR X 200      58.898  40.862  20.391  0.00  0.00           C
ATOM   1569  O   TYR X 200      58.679  41.437  19.323  0.00  0.00           O
ATOM   1570  N   TYR X 201      58.572  41.394  21.564  0.00  0.00           N
ATOM   1571  CA  TYR X 201      58.080  42.757  21.699  0.00  0.00           C
ATOM   1572  CB  TYR X 201      56.847  42.812  22.605  0.00  0.00           C
ATOM   1573  CG  TYR X 201      55.602  42.087  22.154  0.00  0.00           C
ATOM   1574  CD1 TYR X 201      55.419  40.743  22.429  0.00  0.00           C
ATOM   1575  CE1 TYR X 201      54.275  40.091  22.049  0.00  0.00           C
ATOM   1576  CZ  TYR X 201      53.275  40.786  21.406  0.00  0.00           C
ATOM   1577  OH  TYR X 201      52.119  40.135  21.024  0.00  0.00           O
ATOM   1578  CE2 TYR X 201      53.425  42.126  21.142  0.00  0.00           C
ATOM   1579  CD2 TYR X 201      54.577  42.769  21.522  0.00  0.00           C
ATOM   1580  C   TYR X 201      59.123  43.697  22.279  0.00  0.00           C
ATOM   1581  O   TYR X 201      58.845  44.890  22.409  0.00  0.00           O
ATOM   1582  N   TYR X 202      60.309  43.189  22.633  0.00  0.00           N
ATOM   1583  CA  TYR X 202      61.207  43.907  23.541  0.00  0.00           C
ATOM   1584  CB  TYR X 202      62.473  43.083  23.770  0.00  0.00           C
ATOM   1585  CG  TYR X 202      63.556  43.799  24.539  0.00  0.00           C
ATOM   1586  CD1 TYR X 202      63.380  44.149  25.876  0.00  0.00           C
ATOM   1587  CE1 TYR X 202      64.378  44.800  26.580  0.00  0.00           C
ATOM   1588  CZ  TYR X 202      65.569  45.106  25.948  0.00  0.00           C
ATOM   1589  OH  TYR X 202      66.564  45.757  26.645  0.00  0.00           O
ATOM   1590  CE2 TYR X 202      65.770  44.764  24.623  0.00  0.00           C
ATOM   1591  CD2 TYR X 202      64.767  44.112  23.931  0.00  0.00           C
ATOM   1592  C   TYR X 202      61.547  45.303  23.026  0.00  0.00           C
ATOM   1593  O   TYR X 202      61.677  46.253  23.809  0.00  0.00           O
ATOM   1594  N   ARG X 203      61.687  45.449  21.710  0.00  0.00           N
ATOM   1595  CA  ARG X 203      61.941  46.768  21.150  0.00  0.00           C
ATOM   1596  CB  ARG X 203      62.451  46.622  19.723  0.00  0.00           C
ATOM   1597  CG  ARG X 203      63.949  46.344  19.671  0.00  0.00           C
ATOM   1598  CD  ARG X 203      64.321  45.181  18.784  0.00  0.00           C
ATOM   1599  NE  ARG X 203      63.919  43.907  19.363  0.00  0.00           N
ATOM   1600  CZ  ARG X 203      64.757  43.035  19.914  0.00  0.00           C
ATOM   1601  NH1 ARG X 203      64.294  41.896  20.412  0.00  0.00           N
ATOM   1602  NH2 ARG X 203      66.059  43.297  19.957  0.00  0.00           N
ATOM   1603  C   ARG X 203      60.702  47.653  21.228  0.00  0.00           C
ATOM   1604  O   ARG X 203      60.811  48.881  21.121  0.00  0.00           O
ATOM   1605  N   GLU X 204      59.530  47.063  21.472  0.00  0.00           N
ATOM   1606  CA  GLU X 204      58.254  47.777  21.466  0.00  0.00           C
ATOM   1607  CB  GLU X 204      57.243  46.999  20.617  0.00  0.00           C
ATOM   1608  CG  GLU X 204      55.917  47.707  20.236  0.00  0.00           C
ATOM   1609  CD  GLU X 204      54.777  46.690  20.012  0.00  0.00           C
ATOM   1610  OE1 GLU X 204      54.944  45.765  19.165  0.00  0.00           O
ATOM   1611  OE2 GLU X 204      53.731  46.782  20.714  0.00  0.00           O
ATOM   1612  C   GLU X 204      57.688  48.013  22.866  0.00  0.00           C
ATOM   1613  O   GLU X 204      56.559  48.486  22.989  0.00  0.00           O
HETATM 1614  N   CYF X 205      58.417  47.697  23.919  0.00  0.00           N
HETATM 1615  CA  CYF X 205      57.761  47.707  25.220  0.00  0.00           C
HETATM 1616  CB  CYF X 205      58.450  46.758  26.182  0.00  0.00           C
HETATM 1617  SG  CYF X 205      58.705  45.176  25.439  0.00  0.00           S
HETATM 1618  C   CYF X 205      57.731  49.129  25.777  0.00  0.00           C
HETATM 1619  O   CYF X 205      58.778  49.785  25.860  0.00  0.00           O
ATOM   1620  N   PRO X 206      56.555  49.636  26.153  0.00  0.00           N
ATOM   1621  CD  PRO X 206      55.258  48.950  26.195  0.00  0.00           C
ATOM   1622  CG  PRO X 206      54.282  50.073  26.388  0.00  0.00           C
ATOM   1623  CB  PRO X 206      55.020  51.089  27.178  0.00  0.00           C
ATOM   1624  CA  PRO X 206      56.469  51.008  26.672  0.00  0.00           C
ATOM   1625  C   PRO X 206      57.460  51.299  27.781  0.00  0.00           C
ATOM   1626  O   PRO X 206      58.076  52.371  27.777  0.00  0.00           O
ATOM   1627  N   PHE X 207      57.641  50.366  28.721  0.00  0.00           N
ATOM   1628  CA  PHE X 207      58.466  50.638  29.894  0.00  0.00           C
ATOM   1629  CB  PHE X 207      58.336  49.474  30.892  0.00  0.00           C
ATOM   1630  CG  PHE X 207      59.428  49.434  31.923  0.00  0.00           C
ATOM   1631  CD1 PHE X 207      59.365  50.218  33.074  0.00  0.00           C
ATOM   1632  CE1 PHE X 207      60.391  50.178  34.020  0.00  0.00           C
ATOM   1633  CZ  PHE X 207      61.484  49.358  33.810  0.00  0.00           C
ATOM   1634  CE2 PHE X 207      61.548  48.579  32.671  0.00  0.00           C
ATOM   1635  CD2 PHE X 207      60.527  48.621  31.738  0.00  0.00           C
ATOM   1636  C   PHE X 207      59.927  50.880  29.501  0.00  0.00           C
ATOM   1637  O   PHE X 207      60.530  51.897  29.880  0.00  0.00           O
ATOM   1638  N   PHE X 208      60.499  49.963  28.716  0.00  0.00           N
ATOM   1639  CA  PHE X 208      61.877  50.111  28.261  0.00  0.00           C
ATOM   1640  CB  PHE X 208      62.308  48.853  27.516  0.00  0.00           C
ATOM   1641  CG  PHE X 208      62.292  47.626  28.369  0.00  0.00           C
ATOM   1642  CD1 PHE X 208      63.368  47.328  29.183  0.00  0.00           C
ATOM   1643  CE1 PHE X 208      63.352  46.218  29.988  0.00  0.00           C
ATOM   1644  CZ  PHE X 208      62.257  45.392  29.994  0.00  0.00           C
ATOM   1645  CE2 PHE X 208      61.175  45.679  29.198  0.00  0.00           C
ATOM   1646  CD2 PHE X 208      61.192  46.796  28.394  0.00  0.00           C
ATOM   1647  C   PHE X 208      62.052  51.348  27.392  0.00  0.00           C
ATOM   1648  O   PHE X 208      63.091  52.018  27.463  0.00  0.00           O
ATOM   1649  N   VAL X 209      61.056  51.669  26.561  0.00  0.00           N
ATOM   1650  CA  VAL X 209      61.131  52.883  25.750  0.00  0.00           C
ATOM   1651  CB  VAL X 209      59.957  52.935  24.759  0.00  0.00           C
ATOM   1652  CG1 VAL X 209      59.948  54.269  24.006  0.00  0.00           C
ATOM   1653  CG2 VAL X 209      60.040  51.769  23.788  0.00  0.00           C
ATOM   1654  C   VAL X 209      61.162  54.114  26.639  0.00  0.00           C
ATOM   1655  O   VAL X 209      61.928  55.053  26.399  0.00  0.00           O
ATOM   1656  N   ALA X 210      60.346  54.117  27.692  0.00  0.00           N
ATOM   1657  CA  ALA X 210      60.325  55.243  28.622  0.00  0.00           C
ATOM   1658  CB  ALA X 210      59.208  55.046  29.646  0.00  0.00           C
ATOM   1659  C   ALA X 210      61.682  55.410  29.301  0.00  0.00           C
ATOM   1660  O   ALA X 210      62.196  56.533  29.445  0.00  0.00           O
ATOM   1661  N   ARG X 211      62.298  54.296  29.704  0.00  0.00           N
ATOM   1662  CA  ARG X 211      63.623  54.399  30.314  0.00  0.00           C
ATOM   1663  CB  ARG X 211      64.023  53.076  30.934  0.00  0.00           C
ATOM   1664  CG  ARG X 211      63.090  52.665  32.059  0.00  0.00           C
ATOM   1665  CD  ARG X 211      63.022  53.756  33.120  0.00  0.00           C
ATOM   1666  NE  ARG X 211      61.937  53.554  34.079  0.00  0.00           N
ATOM   1667  CZ  ARG X 211      62.056  52.871  35.216  0.00  0.00           C
ATOM   1668  NH1 ARG X 211      63.214  52.316  35.546  0.00  0.00           N
ATOM   1669  NH2 ARG X 211      61.020  52.739  36.029  0.00  0.00           N
ATOM   1670  C   ARG X 211      64.660  54.880  29.302  0.00  0.00           C
ATOM   1671  O   ARG X 211      65.567  55.648  29.650  0.00  0.00           O
ATOM   1672  N   ARG X 212      64.541  54.453  28.038  0.00  0.00           N
ATOM   1673  CA  ARG X 212      65.436  54.982  27.011  0.00  0.00           C
ATOM   1674  CB  ARG X 212      65.185  54.299  25.670  0.00  0.00           C
ATOM   1675  CG  ARG X 212      65.586  52.835  25.654  0.00  0.00           C
ATOM   1676  CD  ARG X 212      64.855  52.038  24.579  0.00  0.00           C
ATOM   1677  NE  ARG X 212      64.976  50.598  24.808  0.00  0.00           N
ATOM   1678  CZ  ARG X 212      64.156  49.686  24.296  0.00  0.00           C
ATOM   1679  NH1 ARG X 212      63.148  50.067  23.525  0.00  0.00           N
ATOM   1680  NH2 ARG X 212      64.338  48.394  24.558  0.00  0.00           N
ATOM   1681  C   ARG X 212      65.280  56.489  26.888  0.00  0.00           C
ATOM   1682  O   ARG X 212      66.272  57.210  26.751  0.00  0.00           O
ATOM   1683  N   GLU X 213      64.041  56.988  26.955  0.00  0.00           N
ATOM   1684  CA  GLU X 213      63.844  58.430  26.885  0.00  0.00           C
ATOM   1685  CB  GLU X 213      62.362  58.787  26.843  0.00  0.00           C
ATOM   1686  CG  GLU X 213      61.665  58.429  25.545  0.00  0.00           C
ATOM   1687  CD  GLU X 213      60.265  58.988  25.480  0.00  0.00           C
ATOM   1688  OE1 GLU X 213      59.537  58.715  24.496  0.00  0.00           O
ATOM   1689  OE2 GLU X 213      59.896  59.715  26.429  0.00  0.00           O
ATOM   1690  C   GLU X 213      64.528  59.116  28.057  0.00  0.00           C
ATOM   1691  O   GLU X 213      65.018  60.245  27.925  0.00  0.00           O
ATOM   1692  N   ILE X 214      64.589  58.451  29.217  0.00  0.00           N
ATOM   1693  CA  ILE X 214      65.235  59.090  30.368  0.00  0.00           C
ATOM   1694  CB  ILE X 214      65.187  58.168  31.600  0.00  0.00           C
ATOM   1695  CG2 ILE X 214      66.249  58.554  32.613  0.00  0.00           C
ATOM   1696  CG1 ILE X 214      63.839  58.233  32.308  0.00  0.00           C
ATOM   1697  CD1 ILE X 214      63.799  57.296  33.498  0.00  0.00           C
ATOM   1698  C   ILE X 214      66.665  59.486  30.029  0.00  0.00           C
ATOM   1699  O   ILE X 214      67.167  60.530  30.474  0.00  0.00           O
ATOM   1700  N   GLN X 215      67.324  58.690  29.189  0.00  0.00           N
ATOM   1701  CA  GLN X 215      68.777  58.770  29.093  0.00  0.00           C
ATOM   1702  CB  GLN X 215      69.338  57.578  28.318  0.00  0.00           C
ATOM   1703  CG  GLN X 215      70.835  57.702  28.187  0.00  0.00           C
ATOM   1704  CD  GLN X 215      71.553  56.397  27.958  0.00  0.00           C
ATOM   1705  OE1 GLN X 215      71.074  55.316  28.321  0.00  0.00           O
ATOM   1706  NE2 GLN X 215      72.731  56.494  27.355  0.00  0.00           N
ATOM   1707  C   GLN X 215      69.236  60.055  28.426  0.00  0.00           C
ATOM   1708  O   GLN X 215      70.244  60.654  28.827  0.00  0.00           O
ATOM   1709  N   GLU X 216      68.515  60.500  27.405  0.00  0.00           N
ATOM   1710  CA  GLU X 216      68.899  61.710  26.699  0.00  0.00           C
ATOM   1711  CB  GLU X 216      68.873  61.464  25.200  0.00  0.00           C
ATOM   1712  CG  GLU X 216      67.484  61.156  24.621  0.00  0.00           C
ATOM   1713  CD  GLU X 216      67.137  59.665  24.566  0.00  0.00           C
ATOM   1714  OE1 GLU X 216      68.063  58.828  24.593  0.00  0.00           O
ATOM   1715  OE2 GLU X 216      65.930  59.338  24.482  0.00  0.00           O
ATOM   1716  C   GLU X 216      68.031  62.914  27.076  0.00  0.00           C
ATOM   1717  O   GLU X 216      68.086  63.933  26.396  0.00  0.00           O
ATOM   1718  N   ALA X 217      67.256  62.858  28.158  0.00  0.00           N
ATOM   1719  CA  ALA X 217      66.346  63.972  28.430  0.00  0.00           C
ATOM   1720  CB  ALA X 217      65.087  63.493  29.129  0.00  0.00           C
ATOM   1721  C   ALA X 217      67.018  65.040  29.281  0.00  0.00           C
ATOM   1722  O   ALA X 217      67.960  64.770  30.040  0.00  0.00           O
ATOM   1723  N   GLU X 218      66.512  66.265  29.152  0.00  0.00           N
ATOM   1724  CA  GLU X 218      66.974  67.371  29.974  0.00  0.00           C
ATOM   1725  CB  GLU X 218      66.882  68.689  29.195  0.00  0.00           C
ATOM   1726  CG  GLU X 218      67.779  68.727  27.971  0.00  0.00           C
ATOM   1727  CD  GLU X 218      67.428  69.854  27.019  0.00  0.00           C
ATOM   1728  OE1 GLU X 218      66.230  70.174  26.874  0.00  0.00           O
ATOM   1729  OE2 GLU X 218      68.353  70.423  26.412  0.00  0.00           O
ATOM   1730  C   GLU X 218      66.190  67.492  31.273  0.00  0.00           C
ATOM   1731  O   GLU X 218      66.776  67.839  32.306  0.00  0.00           O
ATOM   1732  N   VAL X 219      64.886  67.206  31.235  0.00  0.00           N
ATOM   1733  CA  VAL X 219      64.010  67.195  32.401  0.00  0.00           C
ATOM   1734  CB  VAL X 219      62.938  68.303  32.342  0.00  0.00           C
ATOM   1735  CG1 VAL X 219      62.000  68.225  33.554  0.00  0.00           C
ATOM   1736  CG2 VAL X 219      63.575  69.663  32.273  0.00  0.00           C
ATOM   1737  C   VAL X 219      63.331  65.833  32.479  0.00  0.00           C
ATOM   1738  O   VAL X 219      62.722  65.385  31.499  0.00  0.00           O
ATOM   1739  N   VAL X 220      63.441  65.182  33.643  0.00  0.00           N
ATOM   1740  CA  VAL X 220      62.716  63.960  33.963  0.00  0.00           C
ATOM   1741  CB  VAL X 220      63.663  62.838  34.406  0.00  0.00           C
ATOM   1742  CG1 VAL X 220      62.843  61.587  34.742  0.00  0.00           C
ATOM   1743  CG2 VAL X 220      64.685  62.552  33.330  0.00  0.00           C
ATOM   1744  C   VAL X 220      61.724  64.264  35.073  0.00  0.00           C
ATOM   1745  O   VAL X 220      62.112  64.750  36.142  0.00  0.00           O
ATOM   1746  N   VAL X 221      60.450  63.966  34.834  0.00  0.00           N
ATOM   1747  CA  VAL X 221      59.412  64.151  35.836  0.00  0.00           C
ATOM   1748  CB  VAL X 221      58.120  64.706  35.225  0.00  0.00           C
ATOM   1749  CG1 VAL X 221      57.107  64.997  36.335  0.00  0.00           C
ATOM   1750  CG2 VAL X 221      58.409  65.960  34.435  0.00  0.00           C
ATOM   1751  C   VAL X 221      59.179  62.814  36.512  0.00  0.00           C
ATOM   1752  O   VAL X 221      58.749  61.846  35.872  0.00  0.00           O
ATOM   1753  N   ALA X 222      59.467  62.771  37.809  0.00  0.00           N
ATOM   1754  CA  ALA X 222      59.452  61.569  38.624  0.00  0.00           C
ATOM   1755  CB  ALA X 222      60.865  61.207  39.087  0.00  0.00           C
ATOM   1756  C   ALA X 222      58.550  61.787  39.829  0.00  0.00           C
ATOM   1757  O   ALA X 222      58.084  62.900  40.089  0.00  0.00           O
ATOM   1758  N   ASN X 223      58.307  60.709  40.566  0.00  0.00           N
ATOM   1759  CA  ASN X 223      57.637  60.787  41.851  0.00  0.00           C
ATOM   1760  CB  ASN X 223      56.390  59.890  41.900  0.00  0.00           C
ATOM   1761  CG  ASN X 223      56.691  58.420  41.616  0.00  0.00           C
ATOM   1762  OD1 ASN X 223      57.364  57.739  42.399  0.00  0.00           O
ATOM   1763  ND2 ASN X 223      56.146  57.915  40.508  0.00  0.00           N
ATOM   1764  C   ASN X 223      58.623  60.416  42.950  0.00  0.00           C
ATOM   1765  O   ASN X 223      59.665  59.810  42.692  0.00  0.00           O
ATOM   1766  N   HIE X 224      58.299  60.808  44.182  0.00  0.00           N
ATOM   1767  CA  HIE X 224      59.270  60.672  45.263  0.00  0.00           C
ATOM   1768  CB  HIE X 224      58.726  61.313  46.535  0.00  0.00           C
ATOM   1769  CG  HIE X 224      58.456  62.776  46.399  0.00  0.00           C
ATOM   1770  ND1 HIE X 224      59.106  63.565  45.475  0.00  0.00           N
ATOM   1771  CE1 HIE X 224      58.667  64.804  45.577  0.00  0.00           C
ATOM   1772  NE2 HIE X 224      57.744  64.843  46.522  0.00  0.00           N
ATOM   1773  CD2 HIE X 224      57.597  63.589  47.056  0.00  0.00           C
ATOM   1774  C   HIE X 224      59.643  59.215  45.510  0.00  0.00           C
ATOM   1775  O   HIE X 224      60.809  58.900  45.776  0.00  0.00           O
ATOM   1776  N   ALA X 225      58.672  58.311  45.427  0.00  0.00           N
ATOM   1777  CA  ALA X 225      58.983  56.908  45.653  0.00  0.00           C
ATOM   1778  CB  ALA X 225      57.702  56.076  45.601  0.00  0.00           C
ATOM   1779  C   ALA X 225      60.002  56.427  44.634  0.00  0.00           C
ATOM   1780  O   ALA X 225      60.999  55.785  44.988  0.00  0.00           O
ATOM   1781  N   LEU X 226      59.798  56.786  43.367  0.00  0.00           N
ATOM   1782  CA  LEU X 226      60.729  56.380  42.323  0.00  0.00           C
ATOM   1783  CB  LEU X 226      60.200  56.816  40.957  0.00  0.00           C
ATOM   1784  CG  LEU X 226      61.025  56.437  39.720  0.00  0.00           C
ATOM   1785  CD1 LEU X 226      61.238  54.948  39.629  0.00  0.00           C
ATOM   1786  CD2 LEU X 226      60.320  56.941  38.479  0.00  0.00           C
ATOM   1787  C   LEU X 226      62.118  56.957  42.561  0.00  0.00           C
ATOM   1788  O   LEU X 226      63.121  56.245  42.450  0.00  0.00           O
ATOM   1789  N   VAL X 227      62.204  58.252  42.875  0.00  0.00           N
ATOM   1790  CA  VAL X 227      63.517  58.853  43.103  0.00  0.00           C
ATOM   1791  CB  VAL X 227      63.391  60.359  43.382  0.00  0.00           C
ATOM   1792  CG1 VAL X 227      64.755  60.941  43.785  0.00  0.00           C
ATOM   1793  CG2 VAL X 227      62.842  61.072  42.152  0.00  0.00           C
ATOM   1794  C   VAL X 227      64.235  58.142  44.240  0.00  0.00           C
ATOM   1795  O   VAL X 227      65.417  57.797  44.131  0.00  0.00           O
ATOM   1796  N   MET X 228      63.533  57.907  45.349  0.00  0.00           N
ATOM   1797  CA  MET X 228      64.170  57.204  46.453  0.00  0.00           C
ATOM   1798  CB  MET X 228      63.192  57.053  47.611  0.00  0.00           C
ATOM   1799  CG  MET X 228      63.860  57.283  48.938  0.00  0.00           C
ATOM   1800  SD  MET X 228      64.059  59.034  49.300  0.00  0.00           S
ATOM   1801  CE  MET X 228      62.486  59.267  50.103  0.00  0.00           C
ATOM   1802  C   MET X 228      64.690  55.843  46.000  0.00  0.00           C
ATOM   1803  O   MET X 228      65.854  55.487  46.257  0.00  0.00           O
ATOM   1804  N   ALA X 229      63.852  55.092  45.278  0.00  0.00           N
ATOM   1805  CA  ALA X 229      64.251  53.772  44.816  0.00  0.00           C
ATOM   1806  CB  ALA X 229      63.066  53.083  44.143  0.00  0.00           C
ATOM   1807  C   ALA X 229      65.451  53.849  43.878  0.00  0.00           C
ATOM   1808  O   ALA X 229      66.316  52.966  43.908  0.00  0.00           O
ATOM   1809  N   ALA X 230      65.537  54.909  43.072  0.00  0.00           N
ATOM   1810  CA  ALA X 230      66.684  55.113  42.197  0.00  0.00           C
ATOM   1811  CB  ALA X 230      66.361  56.172  41.144  0.00  0.00           C
ATOM   1812  C   ALA X 230      67.931  55.523  42.964  0.00  0.00           C
ATOM   1813  O   ALA X 230      69.046  55.321  42.472  0.00  0.00           O
ATOM   1814  N   MET X 231      67.776  56.104  44.151  0.00  0.00           N
ATOM   1815  CA  MET X 231      68.956  56.344  44.971  0.00  0.00           C
ATOM   1816  CB  MET X 231      68.687  57.475  45.960  0.00  0.00           C
ATOM   1817  CG  MET X 231      68.381  58.829  45.309  0.00  0.00           C
ATOM   1818  SD  MET X 231      69.725  59.593  44.372  0.00  0.00           S
ATOM   1819  CE  MET X 231      69.180  59.285  42.707  0.00  0.00           C
ATOM   1820  C   MET X 231      69.423  55.078  45.699  0.00  0.00           C
ATOM   1821  O   MET X 231      70.620  54.937  45.943  0.00  0.00           O
ATOM   1822  N   GLU X 232      68.525  54.146  46.053  0.00  0.00           N
ATOM   1823  CA  GLU X 232      68.973  52.901  46.689  0.00  0.00           C
ATOM   1824  CB  GLU X 232      67.817  52.147  47.352  0.00  0.00           C
ATOM   1825  CG  GLU X 232      67.800  52.218  48.872  0.00  0.00           C
ATOM   1826  CD  GLU X 232      69.103  51.779  49.511  0.00  0.00           C
ATOM   1827  OE1 GLU X 232      69.849  50.993  48.890  0.00  0.00           O
ATOM   1828  OE2 GLU X 232      69.383  52.230  50.643  0.00  0.00           O
ATOM   1829  C   GLU X 232      69.631  51.966  45.684  0.00  0.00           C
ATOM   1830  O   GLU X 232      70.799  51.588  45.826  0.00  0.00           O
ATOM   1831  N   SER X 233      68.849  51.529  44.710  0.00  0.00           N
ATOM   1832  CA  SER X 233      69.388  50.910  43.512  0.00  0.00           C
ATOM   1833  CB  SER X 233      68.309  50.093  42.819  0.00  0.00           C
ATOM   1834  OG  SER X 233      67.672  50.896  41.846  0.00  0.00           O
ATOM   1835  C   SER X 233      69.872  52.019  42.599  0.00  0.00           C
ATOM   1836  O   SER X 233      69.068  52.821  42.119  0.00  0.00           O
ATOM   1837  N   GLU X 234      71.174  52.089  42.354  0.00  0.00           N
ATOM   1838  CA  GLU X 234      71.721  53.169  41.539  0.00  0.00           C
ATOM   1839  CB  GLU X 234      73.200  53.344  41.845  0.00  0.00           C
ATOM   1840  CG  GLU X 234      73.561  53.076  43.301  0.00  0.00           C
ATOM   1841  CD  GLU X 234      75.045  52.827  43.490  0.00  0.00           C
ATOM   1842  OE1 GLU X 234      75.794  52.932  42.497  0.00  0.00           O
ATOM   1843  OE2 GLU X 234      75.467  52.523  44.626  0.00  0.00           O
ATOM   1844  C   GLU X 234      71.479  52.871  40.056  0.00  0.00           C
ATOM   1845  O   GLU X 234      72.396  52.815  39.241  0.00  0.00           O
ATOM   1846  N   ALA X 235      70.202  52.704  39.703  0.00  0.00           N
ATOM   1847  CA  ALA X 235      69.858  51.930  38.517  0.00  0.00           C
ATOM   1848  CB  ALA X 235      69.203  50.608  38.933  0.00  0.00           C
ATOM   1849  C   ALA X 235      68.957  52.596  37.477  0.00  0.00           C
ATOM   1850  O   ALA X 235      68.991  52.152  36.322  0.00  0.00           O
ATOM   1851  N   VAL X 236      68.140  53.596  37.809  0.00  0.00           N
ATOM   1852  CA  VAL X 236      67.197  54.118  36.828  0.00  0.00           C
ATOM   1853  CB  VAL X 236      65.728  53.951  37.290  0.00  0.00           C
ATOM   1854  CG1 VAL X 236      65.654  53.214  38.615  0.00  0.00           C
ATOM   1855  CG2 VAL X 236      64.986  55.300  37.353  0.00  0.00           C
ATOM   1856  C   VAL X 236      67.480  55.566  36.437  0.00  0.00           C
ATOM   1857  O   VAL X 236      67.203  55.949  35.294  0.00  0.00           O
ATOM   1858  N   LEU X 237      68.028  56.371  37.325  0.00  0.00           N
ATOM   1859  CA  LEU X 237      68.364  57.752  37.030  0.00  0.00           C
ATOM   1860  CB  LEU X 237      67.934  58.648  38.195  0.00  0.00           C
ATOM   1861  CG  LEU X 237      66.432  58.823  38.389  0.00  0.00           C
ATOM   1862  CD1 LEU X 237      66.161  59.740  39.562  0.00  0.00           C
ATOM   1863  CD2 LEU X 237      65.779  59.373  37.124  0.00  0.00           C
ATOM   1864  C   LEU X 237      69.856  57.887  36.767  0.00  0.00           C
ATOM   1865  O   LEU X 237      70.637  56.972  37.042  0.00  0.00           O
ATOM   1866  N   PRO X 238      70.300  59.036  36.207  0.00  0.00           N
ATOM   1867  CD  PRO X 238      69.511  60.121  35.598  0.00  0.00           C
ATOM   1868  CG  PRO X 238      70.479  60.744  34.650  0.00  0.00           C
ATOM   1869  CB  PRO X 238      71.802  60.626  35.329  0.00  0.00           C
ATOM   1870  CA  PRO X 238      71.743  59.278  36.061  0.00  0.00           C
ATOM   1871  C   PRO X 238      72.440  59.355  37.404  0.00  0.00           C
ATOM   1872  O   PRO X 238      71.788  59.326  38.452  0.00  0.00           O
ATOM   1873  N   ASP X 239      73.762  59.468  37.375  0.00  0.00           N
ATOM   1874  CA  ASP X 239      74.548  59.532  38.600  0.00  0.00           C
ATOM   1875  CB  ASP X 239      76.033  59.554  38.242  0.00  0.00           C
ATOM   1876  CG  ASP X 239      76.952  59.637  39.456  0.00  0.00           C
ATOM   1877  OD1 ASP X 239      76.489  59.738  40.607  0.00  0.00           O
ATOM   1878  OD2 ASP X 239      78.184  59.605  39.253  0.00  0.00           O
ATOM   1879  C   ASP X 239      74.162  60.765  39.415  0.00  0.00           C
ATOM   1880  O   ASP X 239      74.113  61.878  38.866  0.00  0.00           O
ATOM   1881  N   PRO X 240      73.891  60.609  40.715  0.00  0.00           N
ATOM   1882  CD  PRO X 240      73.758  59.338  41.446  0.00  0.00           C
ATOM   1883  CG  PRO X 240      73.362  59.770  42.838  0.00  0.00           C
ATOM   1884  CB  PRO X 240      73.743  61.207  42.970  0.00  0.00           C
ATOM   1885  CA  PRO X 240      73.537  61.764  41.559  0.00  0.00           C
ATOM   1886  C   PRO X 240      74.358  63.024  41.340  0.00  0.00           C
ATOM   1887  O   PRO X 240      73.771  64.108  41.279  0.00  0.00           O
ATOM   1888  N   LYS X 241      75.686  62.926  41.230  0.00  0.00           N
ATOM   1889  CA  LYS X 241      76.502  64.127  41.064  0.00  0.00           C
ATOM   1890  CB  LYS X 241      77.984  63.757  40.976  0.00  0.00           C
ATOM   1891  CG  LYS X 241      78.301  62.843  39.802  0.00  0.00           C
ATOM   1892  CD  LYS X 241      79.779  62.811  39.489  0.00  0.00           C
ATOM   1893  CE  LYS X 241      80.048  61.977  38.252  0.00  0.00           C
ATOM   1894  NZ  LYS X 241      81.009  60.860  38.508  0.00  0.00           N
ATOM   1895  C   LYS X 241      76.097  64.921  39.829  0.00  0.00           C
ATOM   1896  O   LYS X 241      76.265  66.142  39.801  0.00  0.00           O
ATOM   1897  N   ASN X 242      75.560  64.253  38.808  0.00  0.00           N
ATOM   1898  CA  ASN X 242      75.143  64.898  37.571  0.00  0.00           C
ATOM   1899  CB  ASN X 242      75.341  63.954  36.385  0.00  0.00           C
ATOM   1900  CG  ASN X 242      76.789  63.626  36.138  0.00  0.00           C
ATOM   1901  OD1 ASN X 242      77.678  64.450  36.383  0.00  0.00           O
ATOM   1902  ND2 ASN X 242      77.044  62.411  35.646  0.00  0.00           N
ATOM   1903  C   ASN X 242      73.694  65.345  37.600  0.00  0.00           C
ATOM   1904  O   ASN X 242      73.105  65.569  36.539  0.00  0.00           O
ATOM   1905  N   LEU X 243      73.094  65.457  38.775  0.00  0.00           N
ATOM   1906  CA  LEU X 243      71.665  65.696  38.877  0.00  0.00           C
ATOM   1907  CB  LEU X 243      70.984  64.604  39.702  0.00  0.00           C
ATOM   1908  CG  LEU X 243      70.898  63.220  39.069  0.00  0.00           C
ATOM   1909  CD1 LEU X 243      69.993  62.334  39.903  0.00  0.00           C
ATOM   1910  CD2 LEU X 243      70.403  63.289  37.629  0.00  0.00           C
ATOM   1911  C   LEU X 243      71.378  67.055  39.496  0.00  0.00           C
ATOM   1912  O   LEU X 243      72.012  67.459  40.474  0.00  0.00           O
ATOM   1913  N   LEU X 244      70.438  67.765  38.893  0.00  0.00           N
ATOM   1914  CA  LEU X 244      69.704  68.834  39.544  0.00  0.00           C
ATOM   1915  CB  LEU X 244      69.505  70.005  38.594  0.00  0.00           C
ATOM   1916  CG  LEU X 244      70.830  70.512  38.033  0.00  0.00           C
ATOM   1917  CD1 LEU X 244      70.595  71.510  36.911  0.00  0.00           C
ATOM   1918  CD2 LEU X 244      71.661  71.126  39.154  0.00  0.00           C
ATOM   1919  C   LEU X 244      68.366  68.247  39.965  0.00  0.00           C
ATOM   1920  O   LEU X 244      67.675  67.638  39.144  0.00  0.00           O
ATOM   1921  N   LEU X 245      68.017  68.386  41.239  0.00  0.00           N
ATOM   1922  CA  LEU X 245      66.848  67.712  41.780  0.00  0.00           C
ATOM   1923  CB  LEU X 245      67.244  66.674  42.827  0.00  0.00           C
ATOM   1924  CG  LEU X 245      66.030  66.097  43.547  0.00  0.00           C
ATOM   1925  CD1 LEU X 245      65.089  65.424  42.551  0.00  0.00           C
ATOM   1926  CD2 LEU X 245      66.457  65.116  44.592  0.00  0.00           C
ATOM   1927  C   LEU X 245      65.917  68.734  42.396  0.00  0.00           C
ATOM   1928  O   LEU X 245      66.325  69.486  43.290  0.00  0.00           O
ATOM   1929  N   VAL X 246      64.669  68.748  41.935  0.00  0.00           N
ATOM   1930  CA  VAL X 246      63.616  69.528  42.571  0.00  0.00           C
ATOM   1931  CB  VAL X 246      62.941  70.500  41.603  0.00  0.00           C
ATOM   1932  CG1 VAL X 246      61.734  71.106  42.281  0.00  0.00           C
ATOM   1933  CG2 VAL X 246      63.935  71.573  41.200  0.00  0.00           C
ATOM   1934  C   VAL X 246      62.599  68.564  43.165  0.00  0.00           C
ATOM   1935  O   VAL X 246      62.049  67.710  42.459  0.00  0.00           O
ATOM   1936  N   LEU X 247      62.377  68.679  44.467  0.00  0.00           N
ATOM   1937  CA  LEU X 247      61.420  67.851  45.173  0.00  0.00           C
ATOM   1938  CB  LEU X 247      62.045  67.260  46.446  0.00  0.00           C
ATOM   1939  CG  LEU X 247      63.247  66.313  46.256  0.00  0.00           C
ATOM   1940  CD1 LEU X 247      63.917  66.037  47.570  0.00  0.00           C
ATOM   1941  CD2 LEU X 247      62.842  64.992  45.596  0.00  0.00           C
ATOM   1942  C   LEU X 247      60.212  68.738  45.463  0.00  0.00           C
ATOM   1943  O   LEU X 247      60.077  69.320  46.539  0.00  0.00           O
ATOM   1944  N   ASP X 248      59.355  68.875  44.456  0.00  0.00           N
ATOM   1945  CA  ASP X 248      58.053  69.489  44.626  0.00  0.00           C
ATOM   1946  CB  ASP X 248      57.355  69.621  43.266  0.00  0.00           C
ATOM   1947  CG  ASP X 248      56.313  70.733  43.242  0.00  0.00           C
ATOM   1948  OD1 ASP X 248      55.961  71.273  44.310  0.00  0.00           O
ATOM   1949  OD2 ASP X 248      55.855  71.074  42.137  0.00  0.00           O
ATOM   1950  C   ASP X 248      57.215  68.649  45.584  0.00  0.00           C
ATOM   1951  O   ASP X 248      57.492  67.482  45.814  0.00  0.00           O
ATOM   1952  N   GLU X 249      56.183  69.263  46.151  0.00  0.00           N
ATOM   1953  CA  GLU X 249      55.371  68.639  47.193  0.00  0.00           C
ATOM   1954  CB  GLU X 249      54.396  67.626  46.594  0.00  0.00           C
ATOM   1955  CG  GLU X 249      53.584  68.170  45.443  0.00  0.00           C
ATOM   1956  CD  GLU X 249      52.745  69.373  45.835  0.00  0.00           C
ATOM   1957  OE1 GLU X 249      52.303  69.461  47.005  0.00  0.00           O
ATOM   1958  OE2 GLU X 249      52.532  70.247  44.970  0.00  0.00           O
ATOM   1959  C   GLU X 249      56.256  67.990  48.249  0.00  0.00           C
ATOM   1960  O   GLU X 249      56.028  66.858  48.675  0.00  0.00           O
ATOM   1961  N   GLY X 250      57.286  68.735  48.666  0.00  0.00           N
ATOM   1962  CA  GLY X 250      58.385  68.184  49.444  0.00  0.00           C
ATOM   1963  C   GLY X 250      58.018  67.772  50.852  0.00  0.00           C
ATOM   1964  O   GLY X 250      58.741  66.973  51.452  0.00  0.00           O
ATOM   1965  N   HIE X 251      56.898  68.276  51.386  0.00  0.00           N
ATOM   1966  CA  HIE X 251      56.503  67.911  52.741  0.00  0.00           C
ATOM   1967  CB  HIE X 251      55.250  68.672  53.160  0.00  0.00           C
ATOM   1968  CG  HIE X 251      54.107  68.523  52.206  0.00  0.00           C
ATOM   1969  ND1 HIE X 251      54.078  69.141  50.972  0.00  0.00           N
ATOM   1970  CE1 HIE X 251      52.963  68.816  50.347  0.00  0.00           C
ATOM   1971  NE2 HIE X 251      52.263  68.018  51.134  0.00  0.00           N
ATOM   1972  CD2 HIE X 251      52.954  67.823  52.303  0.00  0.00           C
ATOM   1973  C   HIE X 251      56.270  66.420  52.879  0.00  0.00           C
ATOM   1974  O   HIE X 251      56.311  65.899  53.997  0.00  0.00           O
ATOM   1975  N   HIE X 252      56.045  65.717  51.771  0.00  0.00           N
ATOM   1976  CA  HIE X 252      55.821  64.281  51.802  0.00  0.00           C
ATOM   1977  CB  HIE X 252      55.167  63.830  50.502  0.00  0.00           C
ATOM   1978  CG  HIE X 252      53.696  64.058  50.462  0.00  0.00           C
ATOM   1979  ND1 HIE X 252      53.052  64.552  49.351  0.00  0.00           N
ATOM   1980  CE1 HIE X 252      51.759  64.636  49.600  0.00  0.00           C
ATOM   1981  NE2 HIE X 252      51.543  64.220  50.835  0.00  0.00           N
ATOM   1982  CD2 HIE X 252      52.739  63.849  51.395  0.00  0.00           C
ATOM   1983  C   HIE X 252      57.094  63.485  52.000  0.00  0.00           C
ATOM   1984  O   HIE X 252      57.026  62.263  52.172  0.00  0.00           O
ATOM   1985  N   LEU X 253      58.245  64.144  51.979  0.00  0.00           N
ATOM   1986  CA  LEU X 253      59.498  63.408  51.836  0.00  0.00           C
ATOM   1987  CB  LEU X 253      60.643  64.393  51.628  0.00  0.00           C
ATOM   1988  CG  LEU X 253      61.514  63.903  50.487  0.00  0.00           C
ATOM   1989  CD1 LEU X 253      60.797  64.063  49.156  0.00  0.00           C
ATOM   1990  CD2 LEU X 253      62.795  64.675  50.519  0.00  0.00           C
ATOM   1991  C   LEU X 253      59.779  62.459  52.993  0.00  0.00           C
ATOM   1992  O   LEU X 253      60.185  61.315  52.730  0.00  0.00           O
ATOM   1993  N   PRO X 254      59.648  62.850  54.267  0.00  0.00           N
ATOM   1994  CD  PRO X 254      59.427  64.194  54.822  0.00  0.00           C
ATOM   1995  CG  PRO X 254      59.974  64.069  56.215  0.00  0.00           C
ATOM   1996  CB  PRO X 254      59.692  62.681  56.616  0.00  0.00           C
ATOM   1997  CA  PRO X 254      59.921  61.871  55.334  0.00  0.00           C
ATOM   1998  C   PRO X 254      59.029  60.650  55.262  0.00  0.00           C
ATOM   1999  O   PRO X 254      59.523  59.525  55.367  0.00  0.00           O
ATOM   2000  N   ASP X 255      57.725  60.845  55.064  0.00  0.00           N
ATOM   2001  CA  ASP X 255      56.803  59.717  54.948  0.00  0.00           C
ATOM   2002  CB  ASP X 255      55.383  60.212  54.668  0.00  0.00           C
ATOM   2003  CG  ASP X 255      54.735  60.834  55.892  0.00  0.00           C
ATOM   2004  OD1 ASP X 255      55.174  60.535  57.019  0.00  0.00           O
ATOM   2005  OD2 ASP X 255      53.791  61.625  55.724  0.00  0.00           O
ATOM   2006  C   ASP X 255      57.247  58.756  53.862  0.00  0.00           C
ATOM   2007  O   ASP X 255      57.252  57.536  54.067  0.00  0.00           O
ATOM   2008  N   VAL X 256      57.651  59.286  52.707  0.00  0.00           N
ATOM   2009  CA  VAL X 256      58.150  58.420  51.645  0.00  0.00           C
ATOM   2010  CB  VAL X 256      58.438  59.231  50.372  0.00  0.00           C
ATOM   2011  CG1 VAL X 256      58.991  58.331  49.278  0.00  0.00           C
ATOM   2012  CG2 VAL X 256      57.175  59.908  49.893  0.00  0.00           C
ATOM   2013  C   VAL X 256      59.382  57.673  52.124  0.00  0.00           C
ATOM   2014  O   VAL X 256      59.479  56.444  51.990  0.00  0.00           O
ATOM   2015  N   ALA X 257      60.325  58.398  52.734  0.00  0.00           N
ATOM   2016  CA  ALA X 257      61.512  57.733  53.243  0.00  0.00           C
ATOM   2017  CB  ALA X 257      62.451  58.741  53.897  0.00  0.00           C
ATOM   2018  C   ALA X 257      61.138  56.646  54.234  0.00  0.00           C
ATOM   2019  O   ALA X 257      61.797  55.596  54.287  0.00  0.00           O
ATOM   2020  N   ARG X 258      60.049  56.849  54.978  0.00  0.00           N
ATOM   2021  CA  ARG X 258      59.716  55.907  56.028  0.00  0.00           C
ATOM   2022  CB  ARG X 258      58.598  56.470  56.909  0.00  0.00           C
ATOM   2023  CG  ARG X 258      58.387  55.686  58.191  0.00  0.00           C
ATOM   2024  CD  ARG X 258      57.244  56.232  59.007  0.00  0.00           C
ATOM   2025  NE  ARG X 258      57.701  57.340  59.832  0.00  0.00           N
ATOM   2026  CZ  ARG X 258      57.567  58.618  59.500  0.00  0.00           C
ATOM   2027  NH1 ARG X 258      56.967  58.949  58.361  0.00  0.00           N
ATOM   2028  NH2 ARG X 258      58.023  59.563  60.310  0.00  0.00           N
ATOM   2029  C   ARG X 258      59.326  54.546  55.468  0.00  0.00           C
ATOM   2030  O   ARG X 258      59.340  53.560  56.211  0.00  0.00           O
ATOM   2031  N   ASP X 259      59.004  54.463  54.172  0.00  0.00           N
ATOM   2032  CA  ASP X 259      58.698  53.163  53.588  0.00  0.00           C
ATOM   2033  CB  ASP X 259      58.279  53.337  52.128  0.00  0.00           C
ATOM   2034  CG  ASP X 259      58.139  52.019  51.387  0.00  0.00           C
ATOM   2035  OD1 ASP X 259      57.040  51.447  51.417  0.00  0.00           O
ATOM   2036  OD2 ASP X 259      59.117  51.557  50.760  0.00  0.00           O
ATOM   2037  C   ASP X 259      59.888  52.216  53.707  0.00  0.00           C
ATOM   2038  O   ASP X 259      59.707  50.995  53.799  0.00  0.00           O
ATOM   2039  N   ALA X 260      61.111  52.757  53.735  0.00  0.00           N
ATOM   2040  CA  ALA X 260      62.274  51.889  53.859  0.00  0.00           C
ATOM   2041  CB  ALA X 260      63.553  52.633  53.479  0.00  0.00           C
ATOM   2042  C   ALA X 260      62.423  51.310  55.257  0.00  0.00           C
ATOM   2043  O   ALA X 260      63.219  50.382  55.434  0.00  0.00           O
ATOM   2044  N   LEU X 261      61.685  51.838  56.240  0.00  0.00           N
ATOM   2045  CA  LEU X 261      61.731  51.379  57.623  0.00  0.00           C
ATOM   2046  CB  LEU X 261      62.192  52.504  58.554  0.00  0.00           C
ATOM   2047  CG  LEU X 261      63.515  53.222  58.251  0.00  0.00           C
ATOM   2048  CD1 LEU X 261      63.438  54.665  58.653  0.00  0.00           C
ATOM   2049  CD2 LEU X 261      64.681  52.571  58.985  0.00  0.00           C
ATOM   2050  C   LEU X 261      60.373  50.858  58.075  0.00  0.00           C
ATOM   2051  O   LEU X 261      59.991  51.027  59.229  0.00  0.00           O
ATOM   2052  N   GLU X 262      59.620  50.243  57.176  0.00  0.00           N
ATOM   2053  CA  GLU X 262      58.272  49.788  57.486  0.00  0.00           C
ATOM   2054  CB  GLU X 262      57.225  50.692  56.832  0.00  0.00           C
ATOM   2055  CG  GLU X 262      56.726  51.824  57.695  0.00  0.00           C
ATOM   2056  CD  GLU X 262      55.572  52.557  57.042  0.00  0.00           C
ATOM   2057  OE1 GLU X 262      55.807  53.619  56.424  0.00  0.00           O
ATOM   2058  OE2 GLU X 262      54.433  52.052  57.131  0.00  0.00           O
ATOM   2059  C   GLU X 262      58.103  48.361  56.994  0.00  0.00           C
ATOM   2060  O   GLU X 262      58.315  48.085  55.810  0.00  0.00           O
ATOM   2061  N   MET X 263      57.714  47.457  57.886  0.00  0.00           N
ATOM   2062  CA  MET X 263      57.325  46.144  57.404  0.00  0.00           C
ATOM   2063  CB  MET X 263      58.532  45.226  57.176  0.00  0.00           C
ATOM   2064  CG  MET X 263      58.175  43.894  56.499  0.00  0.00           C
ATOM   2065  SD  MET X 263      57.175  44.008  54.998  0.00  0.00           S
ATOM   2066  CE  MET X 263      58.183  45.091  54.012  0.00  0.00           C
ATOM   2067  C   MET X 263      56.362  45.501  58.380  0.00  0.00           C
ATOM   2068  O   MET X 263      56.521  45.622  59.595  0.00  0.00           O
ATOM   2069  N   SER X 264      55.349  44.841  57.827  0.00  0.00           N
ATOM   2070  CA  SER X 264      54.472  43.943  58.552  0.00  0.00           C
ATOM   2071  CB  SER X 264      53.047  44.456  58.568  0.00  0.00           C
ATOM   2072  OG  SER X 264      52.885  45.506  59.489  0.00  0.00           O
ATOM   2073  C   SER X 264      54.522  42.602  57.851  0.00  0.00           C
ATOM   2074  O   SER X 264      54.525  42.549  56.618  0.00  0.00           O
ATOM   2075  N   ALA X 265      54.577  41.520  58.624  0.00  0.00           N
ATOM   2076  CA  ALA X 265      54.603  40.201  58.000  0.00  0.00           C
ATOM   2077  CB  ALA X 265      56.009  39.781  57.564  0.00  0.00           C
ATOM   2078  C   ALA X 265      54.034  39.163  58.950  0.00  0.00           C
ATOM   2079  O   ALA X 265      54.070  39.322  60.174  0.00  0.00           O
ATOM   2080  N   GLU X 266      53.493  38.106  58.354  0.00  0.00           N
ATOM   2081  CA  GLU X 266      52.915  37.013  59.118  0.00  0.00           C
ATOM   2082  CB  GLU X 266      51.963  36.211  58.244  0.00  0.00           C
ATOM   2083  CG  GLU X 266      51.331  35.049  58.951  0.00  0.00           C
ATOM   2084  CD  GLU X 266      50.038  34.647  58.310  0.00  0.00           C
ATOM   2085  OE1 GLU X 266      49.765  35.112  57.187  0.00  0.00           O
ATOM   2086  OE2 GLU X 266      49.291  33.883  58.931  0.00  0.00           O
ATOM   2087  C   GLU X 266      54.016  36.118  59.669  0.00  0.00           C
ATOM   2088  O   GLU X 266      55.034  35.883  59.015  0.00  0.00           O
ATOM   2089  N   ILE X 267      53.816  35.637  60.894  0.00  0.00           N
ATOM   2090  CA  ILE X 267      54.831  34.835  61.565  0.00  0.00           C
ATOM   2091  CB  ILE X 267      55.604  35.657  62.608  0.00  0.00           C
ATOM   2092  CG2 ILE X 267      56.327  36.837  61.967  0.00  0.00           C
ATOM   2093  CG1 ILE X 267      54.670  36.093  63.726  0.00  0.00           C
ATOM   2094  CD1 ILE X 267      55.381  36.717  64.889  0.00  0.00           C
ATOM   2095  C   ILE X 267      54.224  33.606  62.232  0.00  0.00           C
ATOM   2096  O   ILE X 267      54.936  32.837  62.889  0.00  0.00           O
ATOM   2097  N   THR X 268      52.916  33.410  62.091  0.00  0.00           N
ATOM   2098  CA  THR X 268      52.268  32.295  62.776  0.00  0.00           C
ATOM   2099  CB  THR X 268      50.755  32.311  62.518  0.00  0.00           C
ATOM   2100  CG2 THR X 268      50.456  32.343  61.059  0.00  0.00           C
ATOM   2101  OG1 THR X 268      50.158  31.138  63.085  0.00  0.00           O
ATOM   2102  C   THR X 268      52.901  30.969  62.345  0.00  0.00           C
ATOM   2103  O   THR X 268      53.173  30.754  61.160  0.00  0.00           O
ATOM   2104  N   ALA X 269      53.151  30.093  63.329  0.00  0.00           N
ATOM   2105  CA  ALA X 269      54.028  28.935  63.133  0.00  0.00           C
ATOM   2106  CB  ALA X 269      54.301  28.258  64.481  0.00  0.00           C
ATOM   2107  C   ALA X 269      53.524  27.910  62.117  0.00  0.00           C
ATOM   2108  O   ALA X 269      54.341  27.421  61.311  0.00  0.00           O
ATOM   2109  N   PRO X 270      52.252  27.491  62.118  0.00  0.00           N
ATOM   2110  CD  PRO X 270      51.204  27.695  63.133  0.00  0.00           C
ATOM   2111  CG  PRO X 270      50.277  26.530  62.910  0.00  0.00           C
ATOM   2112  CB  PRO X 270      50.370  26.224  61.456  0.00  0.00           C
ATOM   2113  CA  PRO X 270      51.842  26.500  61.101  0.00  0.00           C
ATOM   2114  C   PRO X 270      52.020  27.017  59.684  0.00  0.00           C
ATOM   2115  O   PRO X 270      52.662  26.358  58.847  0.00  0.00           O
ATOM   2116  N   TRP X 271      51.476  28.201  59.403  0.00  0.00           N
ATOM   2117  CA  TRP X 271      51.697  28.858  58.122  0.00  0.00           C
ATOM   2118  CB  TRP X 271      51.117  30.266  58.195  0.00  0.00           C
ATOM   2119  CG  TRP X 271      51.306  31.092  56.984  0.00  0.00           C
ATOM   2120  CD1 TRP X 271      50.489  31.151  55.896  0.00  0.00           C
ATOM   2121  NE1 TRP X 271      50.981  32.050  54.982  0.00  0.00           N
ATOM   2122  CE2 TRP X 271      52.135  32.596  55.476  0.00  0.00           C
ATOM   2123  CZ2 TRP X 271      52.990  33.536  54.918  0.00  0.00           C
ATOM   2124  CH2 TRP X 271      54.084  33.902  55.652  0.00  0.00           C
ATOM   2125  CZ3 TRP X 271      54.336  33.349  56.918  0.00  0.00           C
ATOM   2126  CE3 TRP X 271      53.491  32.415  57.469  0.00  0.00           C
ATOM   2127  CD2 TRP X 271      52.365  32.022  56.742  0.00  0.00           C
ATOM   2128  C   TRP X 271      53.176  28.884  57.754  0.00  0.00           C
ATOM   2129  O   TRP X 271      53.556  28.553  56.624  0.00  0.00           O
ATOM   2130  N   TYR X 272      54.030  29.237  58.716  0.00  0.00           N
ATOM   2131  CA  TYR X 272      55.461  29.293  58.454  0.00  0.00           C
ATOM   2132  CB  TYR X 272      56.183  29.857  59.672  0.00  0.00           C
ATOM   2133  CG  TYR X 272      57.232  30.884  59.308  0.00  0.00           C
ATOM   2134  CD1 TYR X 272      57.067  32.228  59.620  0.00  0.00           C
ATOM   2135  CE1 TYR X 272      58.030  33.166  59.271  0.00  0.00           C
ATOM   2136  CZ  TYR X 272      59.165  32.750  58.596  0.00  0.00           C
ATOM   2137  OH  TYR X 272      60.158  33.641  58.226  0.00  0.00           O
ATOM   2138  CE2 TYR X 272      59.331  31.421  58.278  0.00  0.00           C
ATOM   2139  CD2 TYR X 272      58.371  30.510  58.625  0.00  0.00           C
ATOM   2140  C   TYR X 272      56.020  27.927  58.062  0.00  0.00           C
ATOM   2141  O   TYR X 272      56.772  27.821  57.085  0.00  0.00           O
ATOM   2142  N   ARG X 273      55.676  26.881  58.823  0.00  0.00           N
ATOM   2143  CA  ARG X 273      56.028  25.508  58.455  0.00  0.00           C
ATOM   2144  CB  ARG X 273      55.337  24.545  59.416  0.00  0.00           C
ATOM   2145  CG  ARG X 273      55.678  23.060  59.287  0.00  0.00           C
ATOM   2146  CD  ARG X 273      57.114  22.748  59.670  0.00  0.00           C
ATOM   2147  NE  ARG X 273      57.992  22.777  58.504  0.00  0.00           N
ATOM   2148  CZ  ARG X 273      59.311  22.615  58.548  0.00  0.00           C
ATOM   2149  NH1 ARG X 273      59.922  22.408  59.708  0.00  0.00           N
ATOM   2150  NH2 ARG X 273      60.023  22.666  57.428  0.00  0.00           N
ATOM   2151  C   ARG X 273      55.649  25.211  57.005  0.00  0.00           C
ATOM   2152  O   ARG X 273      56.464  24.689  56.224  0.00  0.00           O
ATOM   2153  N   LEU X 274      54.418  25.559  56.622  0.00  0.00           N
ATOM   2154  CA  LEU X 274      53.977  25.356  55.245  0.00  0.00           C
ATOM   2155  CB  LEU X 274      52.526  25.797  55.091  0.00  0.00           C
ATOM   2156  CG  LEU X 274      51.530  24.820  54.450  0.00  0.00           C
ATOM   2157  CD1 LEU X 274      51.211  23.678  55.408  0.00  0.00           C
ATOM   2158  CD2 LEU X 274      50.268  25.558  54.031  0.00  0.00           C
ATOM   2159  C   LEU X 274      54.875  26.098  54.258  0.00  0.00           C
ATOM   2160  O   LEU X 274      55.342  25.513  53.269  0.00  0.00           O
ATOM   2161  N   GLN X 275      55.124  27.393  54.507  0.00  0.00           N
ATOM   2162  CA  GLN X 275      55.960  28.186  53.608  0.00  0.00           C
ATOM   2163  CB  GLN X 275      56.099  29.617  54.143  0.00  0.00           C
ATOM   2164  CG  GLN X 275      54.797  30.408  54.260  0.00  0.00           C
ATOM   2165  CD  GLN X 275      53.843  30.117  53.124  0.00  0.00           C
ATOM   2166  OE1 GLN X 275      54.170  30.311  51.950  0.00  0.00           O
ATOM   2167  NE2 GLN X 275      52.662  29.627  53.465  0.00  0.00           N
ATOM   2168  C   GLN X 275      57.339  27.557  53.425  0.00  0.00           C
ATOM   2169  O   GLN X 275      57.841  27.442  52.301  0.00  0.00           O
ATOM   2170  N   LEU X 276      57.974  27.149  54.522  0.00  0.00           N
ATOM   2171  CA  LEU X 276      59.313  26.581  54.411  0.00  0.00           C
ATOM   2172  CB  LEU X 276      59.936  26.416  55.793  0.00  0.00           C
ATOM   2173  CG  LEU X 276      60.376  27.760  56.380  0.00  0.00           C
ATOM   2174  CD1 LEU X 276      60.832  27.613  57.820  0.00  0.00           C
ATOM   2175  CD2 LEU X 276      61.447  28.407  55.526  0.00  0.00           C
ATOM   2176  C   LEU X 276      59.294  25.252  53.672  0.00  0.00           C
ATOM   2177  O   LEU X 276      60.201  24.967  52.875  0.00  0.00           O
ATOM   2178  N   ASP X 277      58.268  24.427  53.916  0.00  0.00           N
ATOM   2179  CA  ASP X 277      58.170  23.162  53.199  0.00  0.00           C
ATOM   2180  CB  ASP X 277      57.006  22.339  53.747  0.00  0.00           C
ATOM   2181  CG  ASP X 277      57.304  21.740  55.107  0.00  0.00           C
ATOM   2182  OD1 ASP X 277      58.487  21.739  55.516  0.00  0.00           O
ATOM   2183  OD2 ASP X 277      56.354  21.281  55.774  0.00  0.00           O
ATOM   2184  C   ASP X 277      58.010  23.405  51.705  0.00  0.00           C
ATOM   2185  O   ASP X 277      58.697  22.784  50.877  0.00  0.00           O
ATOM   2186  N   LEU X 278      57.121  24.332  51.349  0.00  0.00           N
ATOM   2187  CA  LEU X 278      56.938  24.683  49.951  0.00  0.00           C
ATOM   2188  CB  LEU X 278      55.856  25.747  49.817  0.00  0.00           C
ATOM   2189  CG  LEU X 278      54.465  25.188  50.102  0.00  0.00           C
ATOM   2190  CD1 LEU X 278      53.434  26.296  50.258  0.00  0.00           C
ATOM   2191  CD2 LEU X 278      54.063  24.229  48.996  0.00  0.00           C
ATOM   2192  C   LEU X 278      58.239  25.161  49.335  0.00  0.00           C
ATOM   2193  O   LEU X 278      58.563  24.800  48.200  0.00  0.00           O
ATOM   2194  N   PHE X 279      59.015  25.957  50.075  0.00  0.00           N
ATOM   2195  CA  PHE X 279      60.239  26.499  49.495  0.00  0.00           C
ATOM   2196  CB  PHE X 279      60.831  27.593  50.374  0.00  0.00           C
ATOM   2197  CG  PHE X 279      62.016  28.255  49.760  0.00  0.00           C
ATOM   2198  CD1 PHE X 279      61.878  28.994  48.591  0.00  0.00           C
ATOM   2199  CE1 PHE X 279      62.972  29.619  48.016  0.00  0.00           C
ATOM   2200  CZ  PHE X 279      64.231  29.497  48.612  0.00  0.00           C
ATOM   2201  CE2 PHE X 279      64.379  28.757  49.770  0.00  0.00           C
ATOM   2202  CD2 PHE X 279      63.278  28.135  50.334  0.00  0.00           C
ATOM   2203  C   PHE X 279      61.271  25.406  49.259  0.00  0.00           C
ATOM   2204  O   PHE X 279      61.869  25.334  48.182  0.00  0.00           O
ATOM   2205  N   THR X 280      61.511  24.560  50.262  0.00  0.00           N
ATOM   2206  CA  THR X 280      62.439  23.446  50.090  0.00  0.00           C
ATOM   2207  CB  THR X 280      62.441  22.603  51.365  0.00  0.00           C
ATOM   2208  CG2 THR X 280      63.023  21.218  51.116  0.00  0.00           C
ATOM   2209  OG1 THR X 280      63.198  23.290  52.374  0.00  0.00           O
ATOM   2210  C   THR X 280      62.074  22.603  48.866  0.00  0.00           C
ATOM   2211  O   THR X 280      62.898  22.386  47.959  0.00  0.00           O
ATOM   2212  N   LYS X 281      60.813  22.159  48.814  0.00  0.00           N
ATOM   2213  CA  LYS X 281      60.350  21.387  47.669  0.00  0.00           C
ATOM   2214  CB  LYS X 281      58.874  21.037  47.854  0.00  0.00           C
ATOM   2215  CG  LYS X 281      58.234  20.370  46.648  0.00  0.00           C
ATOM   2216  CD  LYS X 281      57.326  21.328  45.888  0.00  0.00           C
ATOM   2217  CE  LYS X 281      57.656  21.342  44.402  0.00  0.00           C
ATOM   2218  NZ  LYS X 281      57.138  22.573  43.739  0.00  0.00           N
ATOM   2219  C   LYS X 281      60.576  22.138  46.364  0.00  0.00           C
ATOM   2220  O   LYS X 281      60.983  21.546  45.356  0.00  0.00           O
ATOM   2221  N   LEU X 282      60.355  23.442  46.370  0.00  0.00           N
ATOM   2222  CA  LEU X 282      60.518  24.217  45.151  0.00  0.00           C
ATOM   2223  CB  LEU X 282      59.905  25.597  45.336  0.00  0.00           C
ATOM   2224  CG  LEU X 282      60.077  26.474  44.102  0.00  0.00           C
ATOM   2225  CD1 LEU X 282      59.161  25.993  42.996  0.00  0.00           C
ATOM   2226  CD2 LEU X 282      59.857  27.949  44.412  0.00  0.00           C
ATOM   2227  C   LEU X 282      61.980  24.335  44.728  0.00  0.00           C
ATOM   2228  O   LEU X 282      62.277  24.335  43.530  0.00  0.00           O
ATOM   2229  N   VAL X 283      62.907  24.435  45.679  0.00  0.00           N
ATOM   2230  CA  VAL X 283      64.320  24.510  45.318  0.00  0.00           C
ATOM   2231  CB  VAL X 283      65.170  24.883  46.545  0.00  0.00           C
ATOM   2232  CG1 VAL X 283      66.624  24.660  46.252  0.00  0.00           C
ATOM   2233  CG2 VAL X 283      64.921  26.334  46.933  0.00  0.00           C
ATOM   2234  C   VAL X 283      64.772  23.194  44.706  0.00  0.00           C
ATOM   2235  O   VAL X 283      65.456  23.166  43.672  0.00  0.00           O
ATOM   2236  N   ALA X 284      64.379  22.078  45.330  0.00  0.00           N
ATOM   2237  CA  ALA X 284      64.730  20.773  44.782  0.00  0.00           C
ATOM   2238  CB  ALA X 284      64.255  19.670  45.721  0.00  0.00           C
ATOM   2239  C   ALA X 284      64.147  20.585  43.385  0.00  0.00           C
ATOM   2240  O   ALA X 284      64.822  20.058  42.482  0.00  0.00           O
ATOM   2241  N   THR X 285      62.902  21.029  43.172  0.00  0.00           N
ATOM   2242  CA  THR X 285      62.352  20.865  41.834  0.00  0.00           C
ATOM   2243  CB  THR X 285      60.827  21.036  41.830  0.00  0.00           C
ATOM   2244  CG2 THR X 285      60.421  22.406  42.227  0.00  0.00           C
ATOM   2245  OG1 THR X 285      60.337  20.808  40.509  0.00  0.00           O
ATOM   2246  C   THR X 285      63.026  21.804  40.841  0.00  0.00           C
ATOM   2247  O   THR X 285      63.166  21.452  39.667  0.00  0.00           O
ATOM   2248  N   CYS X 286      63.494  22.972  41.284  0.00  0.00           N
ATOM   2249  CA  CYS X 286      64.273  23.829  40.390  0.00  0.00           C
ATOM   2250  CB  CYS X 286      64.614  25.150  41.073  0.00  0.00           C
ATOM   2251  SG  CYS X 286      63.506  26.470  40.632  0.00  0.00           S
ATOM   2252  C   CYS X 286      65.551  23.139  39.947  0.00  0.00           C
ATOM   2253  O   CYS X 286      65.860  23.085  38.752  0.00  0.00           O
ATOM   2254  N   MET X 287      66.313  22.616  40.908  0.00  0.00           N
ATOM   2255  CA  MET X 287      67.560  21.933  40.586  0.00  0.00           C
ATOM   2256  CB  MET X 287      68.229  21.454  41.869  0.00  0.00           C
ATOM   2257  CG  MET X 287      68.430  22.541  42.899  0.00  0.00           C
ATOM   2258  SD  MET X 287      70.141  22.705  43.423  0.00  0.00           S
ATOM   2259  CE  MET X 287      70.760  23.772  42.170  0.00  0.00           C
ATOM   2260  C   MET X 287      67.330  20.763  39.636  0.00  0.00           C
ATOM   2261  O   MET X 287      68.117  20.550  38.707  0.00  0.00           O
ATOM   2262  N   GLU X 288      66.253  19.999  39.846  0.00  0.00           N
ATOM   2263  CA  GLU X 288      65.992  18.857  38.972  0.00  0.00           C
ATOM   2264  CB  GLU X 288      64.914  17.963  39.580  0.00  0.00           C
ATOM   2265  CG  GLU X 288      65.445  16.764  40.323  0.00  0.00           C
ATOM   2266  CD  GLU X 288      64.341  15.988  40.990  0.00  0.00           C
ATOM   2267  OE1 GLU X 288      64.226  16.062  42.232  0.00  0.00           O
ATOM   2268  OE2 GLU X 288      63.573  15.318  40.267  0.00  0.00           O
ATOM   2269  C   GLU X 288      65.579  19.304  37.576  0.00  0.00           C
ATOM   2270  O   GLU X 288      66.105  18.808  36.573  0.00  0.00           O
ATOM   2271  N   GLN X 289      64.631  20.238  37.501  0.00  0.00           N
ATOM   2272  CA  GLN X 289      64.032  20.668  36.241  0.00  0.00           C
ATOM   2273  CB  GLN X 289      62.793  21.495  36.527  0.00  0.00           C
ATOM   2274  CG  GLN X 289      61.511  20.818  36.215  0.00  0.00           C
ATOM   2275  CD  GLN X 289      60.348  21.784  36.283  0.00  0.00           C
ATOM   2276  OE1 GLN X 289      59.490  21.676  37.156  0.00  0.00           O
ATOM   2277  NE2 GLN X 289      60.326  22.749  35.370  0.00  0.00           N
ATOM   2278  C   GLN X 289      64.977  21.506  35.401  0.00  0.00           C
ATOM   2279  O   GLN X 289      65.048  21.340  34.180  0.00  0.00           O
ATOM   2280  N   PHE X 290      65.639  22.464  36.029  0.00  0.00           N
ATOM   2281  CA  PHE X 290      66.580  23.365  35.368  0.00  0.00           C
ATOM   2282  CB  PHE X 290      65.986  24.741  35.108  0.00  0.00           C
ATOM   2283  CG  PHE X 290      64.731  24.729  34.311  0.00  0.00           C
ATOM   2284  CD1 PHE X 290      63.505  24.627  34.934  0.00  0.00           C
ATOM   2285  CE1 PHE X 290      62.350  24.636  34.198  0.00  0.00           C
ATOM   2286  CZ  PHE X 290      62.406  24.755  32.828  0.00  0.00           C
ATOM   2287  CE2 PHE X 290      63.620  24.870  32.198  0.00  0.00           C
ATOM   2288  CD2 PHE X 290      64.775  24.862  32.938  0.00  0.00           C
ATOM   2289  C   PHE X 290      67.749  23.475  36.330  0.00  0.00           C
ATOM   2290  O   PHE X 290      67.689  24.269  37.273  0.00  0.00           O
ATOM   2291  N   ARG X 291      68.793  22.692  36.112  0.00  0.00           N
ATOM   2292  CA  ARG X 291      69.971  22.896  36.930  0.00  0.00           C
ATOM   2293  CB  ARG X 291      71.103  21.931  36.608  0.00  0.00           C
ATOM   2294  CG  ARG X 291      72.156  21.948  37.707  0.00  0.00           C
ATOM   2295  CD  ARG X 291      73.303  20.988  37.461  0.00  0.00           C
ATOM   2296  NE  ARG X 291      74.179  21.453  36.393  0.00  0.00           N
ATOM   2297  CZ  ARG X 291      74.069  21.074  35.127  0.00  0.00           C
ATOM   2298  NH1 ARG X 291      73.121  20.218  34.774  0.00  0.00           N
ATOM   2299  NH2 ARG X 291      74.904  21.548  34.216  0.00  0.00           N
ATOM   2300  C   ARG X 291      70.437  24.331  36.728  0.00  0.00           C
ATOM   2301  O   ARG X 291      70.615  24.767  35.580  0.00  0.00           O
ATOM   2302  N   PRO X 292      70.564  25.112  37.792  0.00  0.00           N
ATOM   2303  CD  PRO X 292      70.058  24.865  39.142  0.00  0.00           C
ATOM   2304  CG  PRO X 292      69.801  26.248  39.639  0.00  0.00           C
ATOM   2305  CB  PRO X 292      70.802  27.109  39.016  0.00  0.00           C
ATOM   2306  CA  PRO X 292      71.057  26.477  37.643  0.00  0.00           C
ATOM   2307  C   PRO X 292      72.528  26.472  37.312  0.00  0.00           C
ATOM   2308  O   PRO X 292      73.261  25.519  37.594  0.00  0.00           O
ATOM   2309  N   LYS X 293      72.943  27.557  36.679  0.00  0.00           N
ATOM   2310  CA  LYS X 293      74.354  27.748  36.407  0.00  0.00           C
ATOM   2311  CB  LYS X 293      74.521  29.026  35.594  0.00  0.00           C
ATOM   2312  CG  LYS X 293      75.859  29.648  35.699  0.00  0.00           C
ATOM   2313  CD  LYS X 293      76.316  30.094  34.342  0.00  0.00           C
ATOM   2314  CE  LYS X 293      75.960  31.523  34.039  0.00  0.00           C
ATOM   2315  NZ  LYS X 293      76.541  31.900  32.715  0.00  0.00           N
ATOM   2316  C   LYS X 293      75.152  27.790  37.705  0.00  0.00           C
ATOM   2317  O   LYS X 293      76.248  27.227  37.789  0.00  0.00           O
ATOM   2318  N   THR X 294      74.578  28.391  38.745  0.00  0.00           N
ATOM   2319  CA  THR X 294      75.249  28.674  40.008  0.00  0.00           C
ATOM   2320  CB  THR X 294      75.243  30.172  40.275  0.00  0.00           C
ATOM   2321  CG2 THR X 294      76.123  30.499  41.450  0.00  0.00           C
ATOM   2322  OG1 THR X 294      75.683  30.873  39.106  0.00  0.00           O
ATOM   2323  C   THR X 294      74.526  27.961  41.140  0.00  0.00           C
ATOM   2324  O   THR X 294      73.369  28.280  41.430  0.00  0.00           O
ATOM   2325  N   ILE X 295      75.208  27.035  41.806  0.00  0.00           N
ATOM   2326  CA  ILE X 295      74.577  26.248  42.870  0.00  0.00           C
ATOM   2327  CB  ILE X 295      74.716  24.748  42.599  0.00  0.00           C
ATOM   2328  CG2 ILE X 295      74.003  23.964  43.673  0.00  0.00           C
ATOM   2329  CG1 ILE X 295      74.153  24.427  41.226  0.00  0.00           C
ATOM   2330  CD1 ILE X 295      74.436  23.016  40.770  0.00  0.00           C
ATOM   2331  C   ILE X 295      75.171  26.599  44.231  0.00  0.00           C
ATOM   2332  O   ILE X 295      76.223  26.063  44.602  0.00  0.00           O
ATOM   2333  N   PRO X 296      74.514  27.459  45.015  0.00  0.00           N
ATOM   2334  CD  PRO X 296      73.238  28.133  44.741  0.00  0.00           C
ATOM   2335  CG  PRO X 296      73.354  29.368  45.551  0.00  0.00           C
ATOM   2336  CB  PRO X 296      74.176  29.015  46.753  0.00  0.00           C
ATOM   2337  CA  PRO X 296      75.089  27.860  46.299  0.00  0.00           C
ATOM   2338  C   PRO X 296      75.047  26.707  47.299  0.00  0.00           C
ATOM   2339  O   PRO X 296      74.221  25.792  47.172  0.00  0.00           O
ATOM   2340  N   PRO X 297      75.930  26.731  48.298  0.00  0.00           N
ATOM   2341  CD  PRO X 297      77.043  27.663  48.519  0.00  0.00           C
ATOM   2342  CG  PRO X 297      77.312  27.507  49.980  0.00  0.00           C
ATOM   2343  CB  PRO X 297      77.020  26.064  50.277  0.00  0.00           C
ATOM   2344  CA  PRO X 297      75.895  25.666  49.312  0.00  0.00           C
ATOM   2345  C   PRO X 297      74.568  25.560  50.018  0.00  0.00           C
ATOM   2346  O   PRO X 297      74.191  24.461  50.448  0.00  0.00           O
ATOM   2347  N   LEU X 298      73.832  26.665  50.144  0.00  0.00           N
ATOM   2348  CA  LEU X 298      72.531  26.595  50.802  0.00  0.00           C
ATOM   2349  CB  LEU X 298      71.978  27.997  51.032  0.00  0.00           C
ATOM   2350  CG  LEU X 298      70.771  28.123  51.967  0.00  0.00           C
ATOM   2351  CD1 LEU X 298      70.948  27.328  53.258  0.00  0.00           C
ATOM   2352  CD2 LEU X 298      70.479  29.606  52.290  0.00  0.00           C
ATOM   2353  C   LEU X 298      71.533  25.750  50.011  0.00  0.00           C
ATOM   2354  O   LEU X 298      70.620  25.170  50.603  0.00  0.00           O
ATOM   2355  N   ALA X 299      71.686  25.654  48.686  0.00  0.00           N
ATOM   2356  CA  ALA X 299      70.758  24.868  47.885  0.00  0.00           C
ATOM   2357  CB  ALA X 299      70.922  25.196  46.401  0.00  0.00           C
ATOM   2358  C   ALA X 299      70.922  23.372  48.094  0.00  0.00           C
ATOM   2359  O   ALA X 299      70.023  22.614  47.715  0.00  0.00           O
ATOM   2360  N   ILE X 300      72.044  22.936  48.662  0.00  0.00           N
ATOM   2361  CA  ILE X 300      72.276  21.533  48.991  0.00  0.00           C
ATOM   2362  CB  ILE X 300      73.693  21.314  49.561  0.00  0.00           C
ATOM   2363  CG2 ILE X 300      73.942  19.834  49.861  0.00  0.00           C
ATOM   2364  CG1 ILE X 300      74.749  21.844  48.597  0.00  0.00           C
ATOM   2365  CD1 ILE X 300      76.155  21.890  49.196  0.00  0.00           C
ATOM   2366  C   ILE X 300      71.192  21.121  49.979  0.00  0.00           C
ATOM   2367  O   ILE X 300      71.052  21.745  51.041  0.00  0.00           O
ATOM   2368  N   PRO X 301      70.422  20.076  49.678  0.00  0.00           N
ATOM   2369  CD  PRO X 301      70.588  19.147  48.552  0.00  0.00           C
ATOM   2370  CG  PRO X 301      69.257  18.466  48.487  0.00  0.00           C
ATOM   2371  CB  PRO X 301      68.684  18.496  49.855  0.00  0.00           C
ATOM   2372  CA  PRO X 301      69.217  19.791  50.482  0.00  0.00           C
ATOM   2373  C   PRO X 301      69.488  19.617  51.962  0.00  0.00           C
ATOM   2374  O   PRO X 301      68.761  20.175  52.797  0.00  0.00           O
ATOM   2375  N   GLU X 302      70.506  18.832  52.312  0.00  0.00           N
ATOM   2376  CA  GLU X 302      70.878  18.676  53.713  0.00  0.00           C
ATOM   2377  CB  GLU X 302      72.173  17.862  53.817  0.00  0.00           C
ATOM   2378  CG  GLU X 302      72.287  17.055  55.095  0.00  0.00           C
ATOM   2379  CD  GLU X 302      73.724  16.814  55.530  0.00  0.00           C
ATOM   2380  OE1 GLU X 302      74.064  17.163  56.691  0.00  0.00           O
ATOM   2381  OE2 GLU X 302      74.511  16.275  54.718  0.00  0.00           O
ATOM   2382  C   GLU X 302      71.040  20.042  54.370  0.00  0.00           C
ATOM   2383  O   GLU X 302      70.444  20.327  55.421  0.00  0.00           O
ATOM   2384  N   ARG X 303      71.810  20.920  53.727  0.00  0.00           N
ATOM   2385  CA  ARG X 303      72.025  22.244  54.291  0.00  0.00           C
ATOM   2386  CB  ARG X 303      73.160  22.965  53.547  0.00  0.00           C
ATOM   2387  CG  ARG X 303      74.440  22.138  53.422  0.00  0.00           C
ATOM   2388  CD  ARG X 303      75.649  23.007  53.133  0.00  0.00           C
ATOM   2389  NE  ARG X 303      75.831  24.040  54.146  0.00  0.00           N
ATOM   2390  CZ  ARG X 303      76.569  23.911  55.242  0.00  0.00           C
ATOM   2391  NH1 ARG X 303      76.658  24.914  56.099  0.00  0.00           N
ATOM   2392  NH2 ARG X 303      77.217  22.787  55.490  0.00  0.00           N
ATOM   2393  C   ARG X 303      70.743  23.065  54.260  0.00  0.00           C
ATOM   2394  O   ARG X 303      70.409  23.732  55.248  0.00  0.00           O
ATOM   2395  N   LEU X 304      69.998  23.014  53.150  0.00  0.00           N
ATOM   2396  CA  LEU X 304      68.811  23.856  53.044  0.00  0.00           C
ATOM   2397  CB  LEU X 304      68.135  23.701  51.682  0.00  0.00           C
ATOM   2398  CG  LEU X 304      66.861  24.552  51.524  0.00  0.00           C
ATOM   2399  CD1 LEU X 304      67.095  26.001  51.939  0.00  0.00           C
ATOM   2400  CD2 LEU X 304      66.307  24.505  50.103  0.00  0.00           C
ATOM   2401  C   LEU X 304      67.814  23.557  54.153  0.00  0.00           C
ATOM   2402  O   LEU X 304      67.257  24.482  54.758  0.00  0.00           O
ATOM   2403  N   ASN X 305      67.575  22.285  54.456  0.00  0.00           N
ATOM   2404  CA  ASN X 305      66.543  22.085  55.457  0.00  0.00           C
ATOM   2405  CB  ASN X 305      65.633  20.889  55.123  0.00  0.00           C
ATOM   2406  CG  ASN X 305      66.376  19.615  54.914  0.00  0.00           C
ATOM   2407  OD1 ASN X 305      67.334  19.311  55.627  0.00  0.00           O
ATOM   2408  ND2 ASN X 305      65.930  18.841  53.933  0.00  0.00           N
ATOM   2409  C   ASN X 305      67.092  21.970  56.867  0.00  0.00           C
ATOM   2410  O   ASN X 305      66.305  22.062  57.807  0.00  0.00           O
ATOM   2411  N   ALA X 306      68.408  21.843  57.061  0.00  0.00           N
ATOM   2412  CA  ALA X 306      68.945  22.210  58.370  0.00  0.00           C
ATOM   2413  CB  ALA X 306      70.442  21.912  58.433  0.00  0.00           C
ATOM   2414  C   ALA X 306      68.679  23.687  58.644  0.00  0.00           C
ATOM   2415  O   ALA X 306      68.206  24.076  59.722  0.00  0.00           O
ATOM   2416  N   HIE X 307      68.954  24.517  57.643  0.00  0.00           N
ATOM   2417  CA  HIE X 307      68.715  25.945  57.735  0.00  0.00           C
ATOM   2418  CB  HIE X 307      69.168  26.579  56.421  0.00  0.00           C
ATOM   2419  CG  HIE X 307      69.279  28.065  56.468  0.00  0.00           C
ATOM   2420  ND1 HIE X 307      68.231  28.900  56.148  0.00  0.00           N
ATOM   2421  CE1 HIE X 307      68.618  30.156  56.280  0.00  0.00           C
ATOM   2422  NE2 HIE X 307      69.879  30.163  56.673  0.00  0.00           N
ATOM   2423  CD2 HIE X 307      70.318  28.869  56.790  0.00  0.00           C
ATOM   2424  C   HIE X 307      67.243  26.234  58.026  0.00  0.00           C
ATOM   2425  O   HIE X 307      66.906  26.963  58.973  0.00  0.00           O
ATOM   2426  N   CYS X 308      66.345  25.634  57.239  0.00  0.00           N
ATOM   2427  CA  CYS X 308      64.917  25.892  57.420  0.00  0.00           C
ATOM   2428  CB  CYS X 308      64.106  25.279  56.283  0.00  0.00           C
ATOM   2429  SG  CYS X 308      64.415  26.065  54.706  0.00  0.00           S
ATOM   2430  C   CYS X 308      64.414  25.370  58.758  0.00  0.00           C
ATOM   2431  O   CYS X 308      63.559  26.004  59.386  0.00  0.00           O
ATOM   2432  N   GLU X 309      64.918  24.216  59.214  0.00  0.00           N
ATOM   2433  CA  GLU X 309      64.484  23.718  60.518  0.00  0.00           C
ATOM   2434  CB  GLU X 309      65.037  22.317  60.795  0.00  0.00           C
ATOM   2435  CG  GLU X 309      64.538  21.187  59.887  0.00  0.00           C
ATOM   2436  CD  GLU X 309      63.092  21.332  59.429  0.00  0.00           C
ATOM   2437  OE1 GLU X 309      62.189  21.395  60.294  0.00  0.00           O
ATOM   2438  OE2 GLU X 309      62.866  21.368  58.194  0.00  0.00           O
ATOM   2439  C   GLU X 309      64.904  24.667  61.631  0.00  0.00           C
ATOM   2440  O   GLU X 309      64.148  24.887  62.589  0.00  0.00           O
ATOM   2441  N   GLU X 310      66.115  25.228  61.538  0.00  0.00           N
ATOM   2442  CA  GLU X 310      66.529  26.178  62.565  0.00  0.00           C
ATOM   2443  CB  GLU X 310      67.993  26.561  62.395  0.00  0.00           C
ATOM   2444  CG  GLU X 310      68.500  27.309  63.608  0.00  0.00           C
ATOM   2445  CD  GLU X 310      69.729  28.129  63.322  0.00  0.00           C
ATOM   2446  OE1 GLU X 310      70.296  28.004  62.218  0.00  0.00           O
ATOM   2447  OE2 GLU X 310      70.123  28.906  64.209  0.00  0.00           O
ATOM   2448  C   GLU X 310      65.654  27.424  62.533  0.00  0.00           C
ATOM   2449  O   GLU X 310      65.230  27.933  63.587  0.00  0.00           O
ATOM   2450  N   LEU X 311      65.372  27.926  61.329  0.00  0.00           N
ATOM   2451  CA  LEU X 311      64.450  29.051  61.208  0.00  0.00           C
ATOM   2452  CB  LEU X 311      64.285  29.434  59.734  0.00  0.00           C
ATOM   2453  CG  LEU X 311      63.261  30.492  59.306  0.00  0.00           C
ATOM   2454  CD1 LEU X 311      63.251  31.691  60.193  0.00  0.00           C
ATOM   2455  CD2 LEU X 311      63.590  30.924  57.919  0.00  0.00           C
ATOM   2456  C   LEU X 311      63.105  28.721  61.846  0.00  0.00           C
ATOM   2457  O   LEU X 311      62.587  29.490  62.661  0.00  0.00           O
ATOM   2458  N   TYR X 312      62.540  27.562  61.510  0.00  0.00           N
ATOM   2459  CA  TYR X 312      61.244  27.198  62.063  0.00  0.00           C
ATOM   2460  CB  TYR X 312      60.780  25.844  61.535  0.00  0.00           C
ATOM   2461  CG  TYR X 312      59.460  25.453  62.169  0.00  0.00           C
ATOM   2462  CD1 TYR X 312      58.266  25.960  61.681  0.00  0.00           C
ATOM   2463  CE1 TYR X 312      57.054  25.634  62.260  0.00  0.00           C
ATOM   2464  CZ  TYR X 312      57.025  24.802  63.346  0.00  0.00           C
ATOM   2465  OH  TYR X 312      55.812  24.491  63.909  0.00  0.00           O
ATOM   2466  CE2 TYR X 312      58.194  24.286  63.865  0.00  0.00           C
ATOM   2467  CD2 TYR X 312      59.409  24.616  63.277  0.00  0.00           C
ATOM   2468  C   TYR X 312      61.279  27.163  63.583  0.00  0.00           C
ATOM   2469  O   TYR X 312      60.366  27.663  64.247  0.00  0.00           O
ATOM   2470  N   GLU X 313      62.312  26.531  64.150  0.00  0.00           N
ATOM   2471  CA  GLU X 313      62.399  26.425  65.599  0.00  0.00           C
ATOM   2472  CB  GLU X 313      63.639  25.614  65.996  0.00  0.00           C
ATOM   2473  CG  GLU X 313      63.350  24.105  66.072  0.00  0.00           C
ATOM   2474  CD  GLU X 313      64.488  23.269  66.671  0.00  0.00           C
ATOM   2475  OE1 GLU X 313      65.665  23.689  66.594  0.00  0.00           O
ATOM   2476  OE2 GLU X 313      64.187  22.176  67.214  0.00  0.00           O
ATOM   2477  C   GLU X 313      62.413  27.806  66.231  0.00  0.00           C
ATOM   2478  O   GLU X 313      61.732  28.054  67.241  0.00  0.00           O
ATOM   2479  N   LEU X 314      63.159  28.732  65.619  0.00  0.00           N
ATOM   2480  CA  LEU X 314      63.154  30.109  66.102  0.00  0.00           C
ATOM   2481  CB  LEU X 314      64.172  30.925  65.312  0.00  0.00           C
ATOM   2482  CG  LEU X 314      65.613  30.648  65.753  0.00  0.00           C
ATOM   2483  CD1 LEU X 314      66.635  31.096  64.718  0.00  0.00           C
ATOM   2484  CD2 LEU X 314      65.885  31.305  67.096  0.00  0.00           C
ATOM   2485  C   LEU X 314      61.753  30.723  66.028  0.00  0.00           C
ATOM   2486  O   LEU X 314      61.262  31.297  67.010  0.00  0.00           O
ATOM   2487  N   ILE X 315      61.080  30.584  64.879  0.00  0.00           N
ATOM   2488  CA  ILE X 315      59.736  31.137  64.720  0.00  0.00           C
ATOM   2489  CB  ILE X 315      59.196  30.859  63.303  0.00  0.00           C
ATOM   2490  CG2 ILE X 315      57.696  31.165  63.231  0.00  0.00           C
ATOM   2491  CG1 ILE X 315      59.938  31.703  62.271  0.00  0.00           C
ATOM   2492  CD1 ILE X 315      59.647  33.181  62.400  0.00  0.00           C
ATOM   2493  C   ILE X 315      58.791  30.594  65.779  0.00  0.00           C
ATOM   2494  O   ILE X 315      57.994  31.339  66.359  0.00  0.00           O
ATOM   2495  N   ALA X 316      58.849  29.284  66.033  0.00  0.00           N
ATOM   2496  CA  ALA X 316      57.949  28.659  67.002  0.00  0.00           C
ATOM   2497  CB  ALA X 316      58.101  27.139  66.950  0.00  0.00           C
ATOM   2498  C   ALA X 316      58.208  29.176  68.410  0.00  0.00           C
ATOM   2499  O   ALA X 316      57.258  29.442  69.167  0.00  0.00           O
ATOM   2500  N   SER X 317      59.485  29.340  68.771  0.00  0.00           N
ATOM   2501  CA  SER X 317      59.815  29.953  70.053  0.00  0.00           C
ATOM   2502  CB  SER X 317      61.330  30.007  70.237  0.00  0.00           C
ATOM   2503  OG  SER X 317      61.890  28.727  70.015  0.00  0.00           O
ATOM   2504  C   SER X 317      59.221  31.349  70.152  0.00  0.00           C
ATOM   2505  O   SER X 317      58.583  31.705  71.156  0.00  0.00           O
ATOM   2506  N   LEU X 318      59.409  32.154  69.108  0.00  0.00           N
ATOM   2507  CA  LEU X 318      58.854  33.500  69.121  0.00  0.00           C
ATOM   2508  CB  LEU X 318      59.273  34.245  67.853  0.00  0.00           C
ATOM   2509  CG  LEU X 318      58.877  35.715  67.743  0.00  0.00           C
ATOM   2510  CD1 LEU X 318      59.545  36.515  68.850  0.00  0.00           C
ATOM   2511  CD2 LEU X 318      59.260  36.250  66.384  0.00  0.00           C
ATOM   2512  C   LEU X 318      57.338  33.465  69.257  0.00  0.00           C
ATOM   2513  O   LEU X 318      56.753  34.279  69.980  0.00  0.00           O
ATOM   2514  N   ASN X 319      56.686  32.524  68.572  0.00  0.00           N
ATOM   2515  CA  ASN X 319      55.242  32.378  68.705  0.00  0.00           C
ATOM   2516  CB  ASN X 319      54.743  31.213  67.861  0.00  0.00           C
ATOM   2517  CG  ASN X 319      54.388  31.614  66.466  0.00  0.00           C
ATOM   2518  OD1 ASN X 319      53.223  31.576  66.078  0.00  0.00           O
ATOM   2519  ND2 ASN X 319      55.390  31.985  65.689  0.00  0.00           N
ATOM   2520  C   ASN X 319      54.853  32.164  70.156  0.00  0.00           C
ATOM   2521  O   ASN X 319      53.985  32.863  70.685  0.00  0.00           O
ATOM   2522  N   ASN X 320      55.493  31.197  70.818  0.00  0.00           N
ATOM   2523  CA  ASN X 320      55.151  30.925  72.211  0.00  0.00           C
ATOM   2524  CB  ASN X 320      55.981  29.740  72.719  0.00  0.00           C
ATOM   2525  CG  ASN X 320      55.710  28.446  71.932  0.00  0.00           C
ATOM   2526  OD1 ASN X 320      54.633  28.262  71.358  0.00  0.00           O
ATOM   2527  ND2 ASN X 320      56.690  27.546  71.913  0.00  0.00           N
ATOM   2528  C   ASN X 320      55.352  32.171  73.078  0.00  0.00           C
ATOM   2529  O   ASN X 320      54.446  32.584  73.832  0.00  0.00           O
ATOM   2530  N   ILE X 321      56.515  32.816  72.939  0.00  0.00           N
ATOM   2531  CA  ILE X 321      56.808  33.995  73.747  0.00  0.00           C
ATOM   2532  CB  ILE X 321      58.201  34.547  73.405  0.00  0.00           C
ATOM   2533  CG2 ILE X 321      58.442  35.848  74.161  0.00  0.00           C
ATOM   2534  CG1 ILE X 321      59.280  33.518  73.732  0.00  0.00           C
ATOM   2535  CD1 ILE X 321      60.675  33.992  73.389  0.00  0.00           C
ATOM   2536  C   ILE X 321      55.729  35.056  73.560  0.00  0.00           C
ATOM   2537  O   ILE X 321      55.104  35.505  74.527  0.00  0.00           O
ATOM   2538  N   LEU X 322      55.493  35.469  72.310  0.00  0.00           N
ATOM   2539  CA  LEU X 322      54.500  36.506  72.036  0.00  0.00           C
ATOM   2540  CB  LEU X 322      54.489  36.840  70.542  0.00  0.00           C
ATOM   2541  CG  LEU X 322      55.711  37.573  69.976  0.00  0.00           C
ATOM   2542  CD1 LEU X 322      55.715  37.463  68.472  0.00  0.00           C
ATOM   2543  CD2 LEU X 322      55.690  39.031  70.382  0.00  0.00           C
ATOM   2544  C   LEU X 322      53.102  36.090  72.480  0.00  0.00           C
ATOM   2545  O   LEU X 322      52.310  36.931  72.918  0.00  0.00           O
ATOM   2546  N   ASN X 323      52.787  34.800  72.377  0.00  0.00           N
ATOM   2547  CA  ASN X 323      51.472  34.324  72.772  0.00  0.00           C
ATOM   2548  CB  ASN X 323      51.296  32.866  72.345  0.00  0.00           C
ATOM   2549  CG  ASN X 323      50.923  32.735  70.878  0.00  0.00           C
ATOM   2550  OD1 ASN X 323      50.264  33.611  70.320  0.00  0.00           O
ATOM   2551  ND2 ASN X 323      51.342  31.646  70.248  0.00  0.00           N
ATOM   2552  C   ASN X 323      51.248  34.491  74.266  0.00  0.00           C
ATOM   2553  O   ASN X 323      50.098  34.630  74.705  0.00  0.00           O
ATOM   2554  N   LEU X 324      52.325  34.507  75.060  0.00  0.00           N
ATOM   2555  CA  LEU X 324      52.138  34.790  76.485  0.00  0.00           C
ATOM   2556  CB  LEU X 324      53.411  34.471  77.255  0.00  0.00           C
ATOM   2557  CG  LEU X 324      53.633  32.966  77.326  0.00  0.00           C
ATOM   2558  CD1 LEU X 324      54.971  32.649  77.958  0.00  0.00           C
ATOM   2559  CD2 LEU X 324      52.492  32.314  78.097  0.00  0.00           C
ATOM   2560  C   LEU X 324      51.714  36.229  76.776  0.00  0.00           C
ATOM   2561  O   LEU X 324      51.247  36.509  77.884  0.00  0.00           O
ATOM   2562  N   TYR X 325      51.875  37.154  75.834  0.00  0.00           N
ATOM   2563  CA  TYR X 325      51.416  38.515  76.085  0.00  0.00           C
ATOM   2564  CB  TYR X 325      52.110  39.507  75.150  0.00  0.00           C
ATOM   2565  CG  TYR X 325      53.573  39.691  75.426  0.00  0.00           C
ATOM   2566  CD1 TYR X 325      54.000  40.297  76.595  0.00  0.00           C
ATOM   2567  CE1 TYR X 325      55.338  40.476  76.853  0.00  0.00           C
ATOM   2568  CZ  TYR X 325      56.274  40.060  75.929  0.00  0.00           C
ATOM   2569  OH  TYR X 325      57.611  40.243  76.188  0.00  0.00           O
ATOM   2570  CE2 TYR X 325      55.876  39.461  74.753  0.00  0.00           C
ATOM   2571  CD2 TYR X 325      54.531  39.279  74.508  0.00  0.00           C
ATOM   2572  C   TYR X 325      49.916  38.661  75.910  0.00  0.00           C
ATOM   2573  O   TYR X 325      49.342  39.648  76.377  0.00  0.00           O
ATOM   2574  N   MET X 326      49.273  37.707  75.254  0.00  0.00           N
ATOM   2575  CA  MET X 326      47.936  37.946  74.748  0.00  0.00           C
ATOM   2576  CB  MET X 326      47.952  38.009  73.210  0.00  0.00           C
ATOM   2577  CG  MET X 326      48.852  39.143  72.666  0.00  0.00           C
ATOM   2578  SD  MET X 326      48.987  39.324  70.860  0.00  0.00           S
ATOM   2579  CE  MET X 326      49.743  37.770  70.419  0.00  0.00           C
ATOM   2580  C   MET X 326      46.984  36.865  75.235  0.00  0.00           C
ATOM   2581  O   MET X 326      47.393  35.723  75.475  0.00  0.00           O
ATOM   2582  N   PRO X 327      45.715  37.215  75.432  0.00  0.00           N
ATOM   2583  CD  PRO X 327      45.148  38.572  75.387  0.00  0.00           C
ATOM   2584  CG  PRO X 327      43.678  38.323  75.291  0.00  0.00           C
ATOM   2585  CB  PRO X 327      43.424  37.012  75.962  0.00  0.00           C
ATOM   2586  CA  PRO X 327      44.722  36.205  75.805  0.00  0.00           C
ATOM   2587  C   PRO X 327      44.594  35.148  74.722  0.00  0.00           C
ATOM   2588  O   PRO X 327      44.726  35.424  73.527  0.00  0.00           O
ATOM   2589  N   ALA X 328      44.351  33.919  75.159  0.00  0.00           N
ATOM   2590  CA  ALA X 328      44.231  32.814  74.226  0.00  0.00           C
ATOM   2591  CB  ALA X 328      44.331  31.485  74.970  0.00  0.00           C
ATOM   2592  C   ALA X 328      42.915  32.895  73.454  0.00  0.00           C
ATOM   2593  O   ALA X 328      41.923  33.470  73.915  0.00  0.00           O
ATOM   2594  N   GLY X 329      42.924  32.320  72.254  0.00  0.00           N
ATOM   2595  CA  GLY X 329      41.744  32.229  71.416  0.00  0.00           C
ATOM   2596  C   GLY X 329      41.139  33.546  71.003  0.00  0.00           C
ATOM   2597  O   GLY X 329      40.022  33.560  70.477  0.00  0.00           O
ATOM   2598  N   GLN X 330      41.845  34.652  71.204  0.00  0.00           N
ATOM   2599  CA  GLN X 330      41.302  35.979  70.974  0.00  0.00           C
ATOM   2600  CB  GLN X 330      41.225  36.774  72.267  0.00  0.00           C
ATOM   2601  CG  GLN X 330      40.042  36.486  73.143  0.00  0.00           C
ATOM   2602  CD  GLN X 330      39.878  37.560  74.199  0.00  0.00           C
ATOM   2603  OE1 GLN X 330      40.382  38.676  74.048  0.00  0.00           O
ATOM   2604  NE2 GLN X 330      39.178  37.230  75.275  0.00  0.00           N
ATOM   2605  C   GLN X 330      42.172  36.752  69.999  0.00  0.00           C
ATOM   2606  O   GLN X 330      43.383  36.543  69.921  0.00  0.00           O
ATOM   2607  N   GLU X 331      41.546  37.661  69.265  0.00  0.00           N
ATOM   2608  CA  GLU X 331      42.313  38.688  68.584  0.00  0.00           C
ATOM   2609  CB  GLU X 331      41.413  39.512  67.677  0.00  0.00           C
ATOM   2610  CG  GLU X 331      40.884  38.757  66.499  0.00  0.00           C
ATOM   2611  CD  GLU X 331      40.167  39.662  65.535  0.00  0.00           C
ATOM   2612  OE1 GLU X 331      39.252  40.395  65.963  0.00  0.00           O
ATOM   2613  OE2 GLU X 331      40.530  39.656  64.347  0.00  0.00           O
ATOM   2614  C   GLU X 331      42.957  39.573  69.634  0.00  0.00           C
ATOM   2615  O   GLU X 331      42.343  39.875  70.659  0.00  0.00           O
ATOM   2616  N   ALA X 332      44.201  39.983  69.399  0.00  0.00           N
ATOM   2617  CA  ALA X 332      44.927  40.674  70.458  0.00  0.00           C
ATOM   2618  CB  ALA X 332      45.447  39.695  71.509  0.00  0.00           C
ATOM   2619  C   ALA X 332      46.069  41.468  69.855  0.00  0.00           C
ATOM   2620  O   ALA X 332      46.254  41.512  68.637  0.00  0.00           O
ATOM   2621  N   GLU X 333      46.864  42.062  70.737  0.00  0.00           N
ATOM   2622  CA  GLU X 333      47.844  43.061  70.353  0.00  0.00           C
ATOM   2623  CB  GLU X 333      47.150  44.402  70.116  0.00  0.00           C
ATOM   2624  CG  GLU X 333      47.764  45.290  69.078  0.00  0.00           C
ATOM   2625  CD  GLU X 333      46.767  46.333  68.570  0.00  0.00           C
ATOM   2626  OE1 GLU X 333      45.550  46.040  68.624  0.00  0.00           O
ATOM   2627  OE2 GLU X 333      47.192  47.433  68.124  0.00  0.00           O
ATOM   2628  C   GLU X 333      48.848  43.165  71.484  0.00  0.00           C
ATOM   2629  O   GLU X 333      48.468  43.112  72.652  0.00  0.00           O
ATOM   2630  N   HIE X 334      50.122  43.290  71.149  0.00  0.00           N
ATOM   2631  CA  HIE X 334      51.095  43.650  72.170  0.00  0.00           C
ATOM   2632  CB  HIE X 334      51.767  42.430  72.797  0.00  0.00           C
ATOM   2633  CG  HIE X 334      52.840  42.793  73.776  0.00  0.00           C
ATOM   2634  ND1 HIE X 334      52.564  43.220  75.058  0.00  0.00           N
ATOM   2635  CE1 HIE X 334      53.697  43.485  75.684  0.00  0.00           C
ATOM   2636  NE2 HIE X 334      54.697  43.258  74.851  0.00  0.00           N
ATOM   2637  CD2 HIE X 334      54.188  42.833  73.647  0.00  0.00           C
ATOM   2638  C   HIE X 334      52.152  44.546  71.557  0.00  0.00           C
ATOM   2639  O   HIE X 334      52.763  44.187  70.547  0.00  0.00           O
ATOM   2640  N   ARG X 335      52.364  45.695  72.177  0.00  0.00           N
ATOM   2641  CA  ARG X 335      53.349  46.668  71.743  0.00  0.00           C
ATOM   2642  CB  ARG X 335      52.716  48.068  71.685  0.00  0.00           C
ATOM   2643  CG  ARG X 335      53.598  49.173  71.120  0.00  0.00           C
ATOM   2644  CD  ARG X 335      53.017  50.542  71.448  0.00  0.00           C
ATOM   2645  NE  ARG X 335      53.053  50.788  72.884  0.00  0.00           N
ATOM   2646  CZ  ARG X 335      54.081  51.334  73.523  0.00  0.00           C
ATOM   2647  NH1 ARG X 335      55.158  51.707  72.852  0.00  0.00           N
ATOM   2648  NH2 ARG X 335      54.034  51.509  74.831  0.00  0.00           N
ATOM   2649  C   ARG X 335      54.519  46.643  72.718  0.00  0.00           C
ATOM   2650  O   ARG X 335      54.326  46.483  73.929  0.00  0.00           O
ATOM   2651  N   PHE X 336      55.733  46.782  72.202  0.00  0.00           N
ATOM   2652  CA  PHE X 336      56.903  46.863  73.067  0.00  0.00           C
ATOM   2653  CB  PHE X 336      58.097  46.163  72.434  0.00  0.00           C
ATOM   2654  CG  PHE X 336      57.925  44.687  72.297  0.00  0.00           C
ATOM   2655  CD1 PHE X 336      58.265  43.843  73.338  0.00  0.00           C
ATOM   2656  CE1 PHE X 336      58.120  42.476  73.218  0.00  0.00           C
ATOM   2657  CZ  PHE X 336      57.637  41.939  72.044  0.00  0.00           C
ATOM   2658  CE2 PHE X 336      57.295  42.778  70.990  0.00  0.00           C
ATOM   2659  CD2 PHE X 336      57.436  44.139  71.122  0.00  0.00           C
ATOM   2660  C   PHE X 336      57.229  48.327  73.348  0.00  0.00           C
ATOM   2661  O   PHE X 336      57.536  49.090  72.426  0.00  0.00           O
ATOM   2662  N   ALA X 337      57.174  48.707  74.622  0.00  0.00           N
ATOM   2663  CA  ALA X 337      57.479  50.073  75.017  0.00  0.00           C
ATOM   2664  CB  ALA X 337      57.326  50.232  76.524  0.00  0.00           C
ATOM   2665  C   ALA X 337      58.891  50.458  74.599  0.00  0.00           C
ATOM   2666  O   ALA X 337      59.819  49.648  74.663  0.00  0.00           O
ATOM   2667  N   MET X 338      59.038  51.708  74.162  0.00  0.00           N
ATOM   2668  CA  MET X 338      60.289  52.269  73.649  0.00  0.00           C
ATOM   2669  CB  MET X 338      61.324  52.442  74.768  0.00  0.00           C
ATOM   2670  CG  MET X 338      61.101  53.711  75.594  0.00  0.00           C
ATOM   2671  SD  MET X 338      61.159  55.264  74.658  0.00  0.00           S
ATOM   2672  CE  MET X 338      62.883  55.305  74.215  0.00  0.00           C
ATOM   2673  C   MET X 338      60.862  51.443  72.500  0.00  0.00           C
ATOM   2674  O   MET X 338      62.053  51.541  72.185  0.00  0.00           O
ATOM   2675  N   GLY X 339      60.027  50.638  71.851  0.00  0.00           N
ATOM   2676  CA  GLY X 339      60.519  49.755  70.817  0.00  0.00           C
ATOM   2677  C   GLY X 339      61.650  48.871  71.271  0.00  0.00           C
ATOM   2678  O   GLY X 339      62.466  48.439  70.451  0.00  0.00           O
ATOM   2679  N   GLU X 340      61.728  48.583  72.561  0.00  0.00           N
ATOM   2680  CA  GLU X 340      62.824  47.805  73.117  0.00  0.00           C
ATOM   2681  CB  GLU X 340      63.372  48.479  74.370  0.00  0.00           C
ATOM   2682  CG  GLU X 340      64.142  47.515  75.228  0.00  0.00           C
ATOM   2683  CD  GLU X 340      65.141  48.192  76.139  0.00  0.00           C
ATOM   2684  OE1 GLU X 340      64.787  49.231  76.753  0.00  0.00           O
ATOM   2685  OE2 GLU X 340      66.275  47.669  76.236  0.00  0.00           O
ATOM   2686  C   GLU X 340      62.357  46.385  73.425  0.00  0.00           C
ATOM   2687  O   GLU X 340      61.438  46.186  74.227  0.00  0.00           O
ATOM   2688  N   LEU X 341      63.004  45.403  72.800  0.00  0.00           N
ATOM   2689  CA  LEU X 341      62.697  43.978  72.913  0.00  0.00           C
ATOM   2690  CB  LEU X 341      63.132  43.228  71.658  0.00  0.00           C
ATOM   2691  CG  LEU X 341      62.544  43.654  70.316  0.00  0.00           C
ATOM   2692  CD1 LEU X 341      63.259  42.919  69.193  0.00  0.00           C
ATOM   2693  CD2 LEU X 341      61.038  43.388  70.276  0.00  0.00           C
ATOM   2694  C   LEU X 341      63.404  43.370  74.122  0.00  0.00           C
ATOM   2695  O   LEU X 341      64.551  43.718  74.407  0.00  0.00           O
ATOM   2696  N   PRO X 342      62.763  42.465  74.858  0.00  0.00           N
ATOM   2697  CD  PRO X 342      61.337  42.110  74.820  0.00  0.00           C
ATOM   2698  CG  PRO X 342      61.300  40.813  75.565  0.00  0.00           C
ATOM   2699  CB  PRO X 342      62.420  40.833  76.527  0.00  0.00           C
ATOM   2700  CA  PRO X 342      63.500  41.704  75.871  0.00  0.00           C
ATOM   2701  C   PRO X 342      64.591  40.868  75.217  0.00  0.00           C
ATOM   2702  O   PRO X 342      64.461  40.430  74.073  0.00  0.00           O
ATOM   2703  N   ASP X 343      65.677  40.652  75.970  0.00  0.00           N
ATOM   2704  CA  ASP X 343      66.920  40.132  75.397  0.00  0.00           C
ATOM   2705  CB  ASP X 343      67.936  39.884  76.511  0.00  0.00           C
ATOM   2706  CG  ASP X 343      68.093  41.079  77.429  0.00  0.00           C
ATOM   2707  OD1 ASP X 343      68.808  42.032  77.061  0.00  0.00           O
ATOM   2708  OD2 ASP X 343      67.475  41.073  78.513  0.00  0.00           O
ATOM   2709  C   ASP X 343      66.708  38.859  74.587  0.00  0.00           C
ATOM   2710  O   ASP X 343      67.260  38.717  73.491  0.00  0.00           O
ATOM   2711  N   GLU X 344      65.924  37.917  75.105  0.00  0.00           N
ATOM   2712  CA  GLU X 344      65.729  36.673  74.368  0.00  0.00           C
ATOM   2713  CB  GLU X 344      64.908  35.690  75.189  0.00  0.00           C
ATOM   2714  CG  GLU X 344      64.831  34.314  74.555  0.00  0.00           C
ATOM   2715  CD  GLU X 344      63.927  33.392  75.322  0.00  0.00           C
ATOM   2716  OE1 GLU X 344      63.324  33.846  76.316  0.00  0.00           O
ATOM   2717  OE2 GLU X 344      63.814  32.216  74.930  0.00  0.00           O
ATOM   2718  C   GLU X 344      65.056  36.933  73.032  0.00  0.00           C
ATOM   2719  O   GLU X 344      65.465  36.383  72.000  0.00  0.00           O
ATOM   2720  N   VAL X 345      64.039  37.796  73.031  0.00  0.00           N
ATOM   2721  CA  VAL X 345      63.321  38.118  71.804  0.00  0.00           C
ATOM   2722  CB  VAL X 345      62.064  38.937  72.141  0.00  0.00           C
ATOM   2723  CG1 VAL X 345      61.479  39.566  70.886  0.00  0.00           C
ATOM   2724  CG2 VAL X 345      61.040  38.059  72.830  0.00  0.00           C
ATOM   2725  C   VAL X 345      64.234  38.838  70.814  0.00  0.00           C
ATOM   2726  O   VAL X 345      64.210  38.558  69.608  0.00  0.00           O
ATOM   2727  N   LEU X 346      65.059  39.768  71.300  0.00  0.00           N
ATOM   2728  CA  LEU X 346      66.016  40.433  70.418  0.00  0.00           C
ATOM   2729  CB  LEU X 346      66.793  41.501  71.194  0.00  0.00           C
ATOM   2730  CG  LEU X 346      67.940  42.195  70.447  0.00  0.00           C
ATOM   2731  CD1 LEU X 346      67.398  43.053  69.329  0.00  0.00           C
ATOM   2732  CD2 LEU X 346      68.811  43.032  71.374  0.00  0.00           C
ATOM   2733  C   LEU X 346      66.977  39.428  69.796  0.00  0.00           C
ATOM   2734  O   LEU X 346      67.217  39.444  68.581  0.00  0.00           O
ATOM   2735  N   GLU X 347      67.540  38.551  70.626  0.00  0.00           N
ATOM   2736  CA  GLU X 347      68.420  37.494  70.146  0.00  0.00           C
ATOM   2737  CB  GLU X 347      68.767  36.587  71.324  0.00  0.00           C
ATOM   2738  CG  GLU X 347      69.943  35.664  71.115  0.00  0.00           C
ATOM   2739  CD  GLU X 347      70.219  34.826  72.346  0.00  0.00           C
ATOM   2740  OE1 GLU X 347      69.942  35.299  73.471  0.00  0.00           O
ATOM   2741  OE2 GLU X 347      70.700  33.688  72.187  0.00  0.00           O
ATOM   2742  C   GLU X 347      67.766  36.698  69.025  0.00  0.00           C
ATOM   2743  O   GLU X 347      68.352  36.506  67.947  0.00  0.00           O
ATOM   2744  N   ILE X 348      66.541  36.229  69.265  0.00  0.00           N
ATOM   2745  CA  ILE X 348      65.794  35.508  68.237  0.00  0.00           C
ATOM   2746  CB  ILE X 348      64.413  35.093  68.786  0.00  0.00           C
ATOM   2747  CG2 ILE X 348      63.503  34.611  67.668  0.00  0.00           C
ATOM   2748  CG1 ILE X 348      64.572  34.035  69.884  0.00  0.00           C
ATOM   2749  CD1 ILE X 348      63.307  33.732  70.636  0.00  0.00           C
ATOM   2750  C   ILE X 348      65.676  36.348  66.963  0.00  0.00           C
ATOM   2751  O   ILE X 348      65.886  35.847  65.852  0.00  0.00           O
ATOM   2752  N   CYS X 349      65.359  37.640  67.100  0.00  0.00           N
ATOM   2753  CA  CYS X 349      65.143  38.461  65.909  0.00  0.00           C
ATOM   2754  CB  CYS X 349      64.521  39.809  66.294  0.00  0.00           C
ATOM   2755  SG  CYS X 349      62.758  39.732  66.823  0.00  0.00           S
ATOM   2756  C   CYS X 349      66.434  38.673  65.127  0.00  0.00           C
ATOM   2757  O   CYS X 349      66.403  38.781  63.893  0.00  0.00           O
ATOM   2758  N   GLN X 350      67.572  38.742  65.823  0.00  0.00           N
ATOM   2759  CA  GLN X 350      68.854  38.819  65.133  0.00  0.00           C
ATOM   2760  CB  GLN X 350      69.970  39.059  66.150  0.00  0.00           C
ATOM   2761  CG  GLN X 350      70.049  40.481  66.672  0.00  0.00           C
ATOM   2762  CD  GLN X 350      70.780  40.587  68.002  0.00  0.00           C
ATOM   2763  OE1 GLN X 350      71.127  39.578  68.623  0.00  0.00           O
ATOM   2764  NE2 GLN X 350      71.003  41.815  68.455  0.00  0.00           N
ATOM   2765  C   GLN X 350      69.106  37.551  64.322  0.00  0.00           C
ATOM   2766  O   GLN X 350      69.417  37.611  63.120  0.00  0.00           O
ATOM   2767  N   ARG X 351      68.927  36.384  64.952  0.00  0.00           N
ATOM   2768  CA  ARG X 351      69.165  35.147  64.212  0.00  0.00           C
ATOM   2769  CB  ARG X 351      69.098  33.947  65.155  0.00  0.00           C
ATOM   2770  CG  ARG X 351      69.608  32.641  64.535  0.00  0.00           C
ATOM   2771  CD  ARG X 351      70.983  32.763  63.861  0.00  0.00           C
ATOM   2772  NE  ARG X 351      71.380  31.488  63.266  0.00  0.00           N
ATOM   2773  CZ  ARG X 351      72.447  31.299  62.490  0.00  0.00           C
ATOM   2774  NH1 ARG X 351      73.257  32.311  62.195  0.00  0.00           N
ATOM   2775  NH2 ARG X 351      72.699  30.085  62.001  0.00  0.00           N
ATOM   2776  C   ARG X 351      68.187  34.998  63.043  0.00  0.00           C
ATOM   2777  O   ARG X 351      68.587  34.605  61.935  0.00  0.00           O
ATOM   2778  N   LEU X 352      66.907  35.327  63.266  0.00  0.00           N
ATOM   2779  CA  LEU X 352      65.920  35.306  62.189  0.00  0.00           C
ATOM   2780  CB  LEU X 352      64.549  35.745  62.707  0.00  0.00           C
ATOM   2781  CG  LEU X 352      63.779  34.812  63.644  0.00  0.00           C
ATOM   2782  CD1 LEU X 352      62.503  35.488  64.151  0.00  0.00           C
ATOM   2783  CD2 LEU X 352      63.448  33.489  62.971  0.00  0.00           C
ATOM   2784  C   LEU X 352      66.345  36.208  61.043  0.00  0.00           C
ATOM   2785  O   LEU X 352      66.228  35.834  59.871  0.00  0.00           O
ATOM   2786  N   ALA X 353      66.838  37.406  61.367  0.00  0.00           N
ATOM   2787  CA  ALA X 353      67.297  38.322  60.329  0.00  0.00           C
ATOM   2788  CB  ALA X 353      67.839  39.604  60.961  0.00  0.00           C
ATOM   2789  C   ALA X 353      68.349  37.658  59.457  0.00  0.00           C
ATOM   2790  O   ALA X 353      68.270  37.702  58.217  0.00  0.00           O
ATOM   2791  N   LYS X 354      69.324  36.998  60.090  0.00  0.00           N
ATOM   2792  CA  LYS X 354      70.368  36.344  59.309  0.00  0.00           C
ATOM   2793  CB  LYS X 354      71.441  35.809  60.251  0.00  0.00           C
ATOM   2794  CG  LYS X 354      72.385  34.794  59.636  0.00  0.00           C
ATOM   2795  CD  LYS X 354      73.469  35.448  58.813  0.00  0.00           C
ATOM   2796  CE  LYS X 354      74.756  34.650  58.916  0.00  0.00           C
ATOM   2797  NZ  LYS X 354      75.830  35.226  58.076  0.00  0.00           N
ATOM   2798  C   LYS X 354      69.790  35.236  58.426  0.00  0.00           C
ATOM   2799  O   LYS X 354      70.061  35.180  57.214  0.00  0.00           O
ATOM   2800  N   LEU X 355      68.954  34.366  59.009  0.00  0.00           N
ATOM   2801  CA  LEU X 355      68.472  33.198  58.268  0.00  0.00           C
ATOM   2802  CB  LEU X 355      67.777  32.220  59.214  0.00  0.00           C
ATOM   2803  CG  LEU X 355      68.604  31.661  60.371  0.00  0.00           C
ATOM   2804  CD1 LEU X 355      67.795  30.681  61.192  0.00  0.00           C
ATOM   2805  CD2 LEU X 355      69.870  31.022  59.850  0.00  0.00           C
ATOM   2806  C   LEU X 355      67.531  33.586  57.131  0.00  0.00           C
ATOM   2807  O   LEU X 355      67.596  33.000  56.034  0.00  0.00           O
ATOM   2808  N   THR X 356      66.643  34.560  57.370  0.00  0.00           N
ATOM   2809  CA  THR X 356      65.720  34.969  56.320  0.00  0.00           C
ATOM   2810  CB  THR X 356      64.590  35.845  56.869  0.00  0.00           C
ATOM   2811  CG2 THR X 356      63.751  35.074  57.897  0.00  0.00           C
ATOM   2812  OG1 THR X 356      65.139  37.041  57.455  0.00  0.00           O
ATOM   2813  C   THR X 356      66.444  35.715  55.220  0.00  0.00           C
ATOM   2814  O   THR X 356      66.081  35.581  54.045  0.00  0.00           O
ATOM   2815  N   GLU X 357      67.466  36.499  55.578  0.00  0.00           N
ATOM   2816  CA  GLU X 357      68.271  37.150  54.548  0.00  0.00           C
ATOM   2817  CB  GLU X 357      69.279  38.103  55.200  0.00  0.00           C
ATOM   2818  CG  GLU X 357      70.333  38.671  54.277  0.00  0.00           C
ATOM   2819  CD  GLU X 357      69.765  39.346  53.047  0.00  0.00           C
ATOM   2820  OE1 GLU X 357      68.598  39.807  53.068  0.00  0.00           O
ATOM   2821  OE2 GLU X 357      70.494  39.408  52.033  0.00  0.00           O
ATOM   2822  C   GLU X 357      68.970  36.119  53.667  0.00  0.00           C
ATOM   2823  O   GLU X 357      68.987  36.253  52.433  0.00  0.00           O
ATOM   2824  N   MET X 358      69.525  35.069  54.281  0.00  0.00           N
ATOM   2825  CA  MET X 358      70.140  34.004  53.494  0.00  0.00           C
ATOM   2826  CB  MET X 358      70.772  32.962  54.429  0.00  0.00           C
ATOM   2827  CG  MET X 358      72.081  33.441  55.067  0.00  0.00           C
ATOM   2828  SD  MET X 358      72.656  32.520  56.515  0.00  0.00           S
ATOM   2829  CE  MET X 358      73.438  31.136  55.693  0.00  0.00           C
ATOM   2830  C   MET X 358      69.127  33.369  52.548  0.00  0.00           C
ATOM   2831  O   MET X 358      69.420  33.156  51.360  0.00  0.00           O
ATOM   2832  N   LEU X 359      67.908  33.103  53.039  0.00  0.00           N
ATOM   2833  CA  LEU X 359      66.909  32.492  52.162  0.00  0.00           C
ATOM   2834  CB  LEU X 359      65.685  32.050  52.953  0.00  0.00           C
ATOM   2835  CG  LEU X 359      65.982  30.853  53.849  0.00  0.00           C
ATOM   2836  CD1 LEU X 359      64.844  30.677  54.824  0.00  0.00           C
ATOM   2837  CD2 LEU X 359      66.190  29.587  53.033  0.00  0.00           C
ATOM   2838  C   LEU X 359      66.489  33.430  51.046  0.00  0.00           C
ATOM   2839  O   LEU X 359      66.234  32.977  49.919  0.00  0.00           O
ATOM   2840  N   ARG X 360      66.447  34.725  51.335  0.00  0.00           N
ATOM   2841  CA  ARG X 360      66.118  35.700  50.310  0.00  0.00           C
ATOM   2842  CB  ARG X 360      65.945  37.099  50.888  0.00  0.00           C
ATOM   2843  CG  ARG X 360      65.369  38.077  49.885  0.00  0.00           C
ATOM   2844  CD  ARG X 360      65.839  39.493  50.145  0.00  0.00           C
ATOM   2845  NE  ARG X 360      67.288  39.575  50.232  0.00  0.00           N
ATOM   2846  CZ  ARG X 360      68.088  39.653  49.183  0.00  0.00           C
ATOM   2847  NH1 ARG X 360      67.581  39.657  47.967  0.00  0.00           N
ATOM   2848  NH2 ARG X 360      69.392  39.722  49.354  0.00  0.00           N
ATOM   2849  C   ARG X 360      67.188  35.703  49.224  0.00  0.00           C
ATOM   2850  O   ARG X 360      66.875  35.767  48.048  0.00  0.00           O
ATOM   2851  N   GLY X 361      68.455  35.638  49.622  0.00  0.00           N
ATOM   2852  CA  GLY X 361      69.531  35.577  48.648  0.00  0.00           C
ATOM   2853  C   GLY X 361      69.468  34.335  47.778  0.00  0.00           C
ATOM   2854  O   GLY X 361      69.673  34.407  46.562  0.00  0.00           O
ATOM   2855  N   LEU X 362      69.189  33.175  48.385  0.00  0.00           N
ATOM   2856  CA  LEU X 362      69.026  31.964  47.583  0.00  0.00           C
ATOM   2857  CB  LEU X 362      68.747  30.764  48.489  0.00  0.00           C
ATOM   2858  CG  LEU X 362      68.622  29.432  47.746  0.00  0.00           C
ATOM   2859  CD1 LEU X 362      69.897  29.150  47.000  0.00  0.00           C
ATOM   2860  CD2 LEU X 362      68.347  28.320  48.708  0.00  0.00           C
ATOM   2861  C   LEU X 362      67.908  32.137  46.561  0.00  0.00           C
ATOM   2862  O   LEU X 362      68.106  31.913  45.358  0.00  0.00           O
ATOM   2863  N   ALA X 363      66.724  32.556  47.030  0.00  0.00           N
ATOM   2864  CA  ALA X 363      65.579  32.714  46.137  0.00  0.00           C
ATOM   2865  CB  ALA X 363      64.360  33.183  46.927  0.00  0.00           C
ATOM   2866  C   ALA X 363      65.880  33.688  45.006  0.00  0.00           C
ATOM   2867  O   ALA X 363      65.457  33.475  43.866  0.00  0.00           O
ATOM   2868  N   GLU X 364      66.598  34.770  45.307  0.00  0.00           N
ATOM   2869  CA  GLU X 364      66.910  35.763  44.288  0.00  0.00           C
ATOM   2870  CB  GLU X 364      67.546  36.989  44.941  0.00  0.00           C
ATOM   2871  CG  GLU X 364      67.560  38.227  44.062  0.00  0.00           C
ATOM   2872  CD  GLU X 364      68.656  39.204  44.440  0.00  0.00           C
ATOM   2873  OE1 GLU X 364      69.845  38.826  44.388  0.00  0.00           O
ATOM   2874  OE2 GLU X 364      68.324  40.350  44.797  0.00  0.00           O
ATOM   2875  C   GLU X 364      67.840  35.181  43.234  0.00  0.00           C
ATOM   2876  O   GLU X 364      67.644  35.381  42.027  0.00  0.00           O
ATOM   2877  N   LEU X 365      68.869  34.461  43.682  0.00  0.00           N
ATOM   2878  CA  LEU X 365      69.811  33.848  42.754  0.00  0.00           C
ATOM   2879  CB  LEU X 365      70.921  33.166  43.552  0.00  0.00           C
ATOM   2880  CG  LEU X 365      71.959  32.283  42.855  0.00  0.00           C
ATOM   2881  CD1 LEU X 365      73.246  32.291  43.659  0.00  0.00           C
ATOM   2882  CD2 LEU X 365      71.462  30.855  42.703  0.00  0.00           C
ATOM   2883  C   LEU X 365      69.108  32.864  41.822  0.00  0.00           C
ATOM   2884  O   LEU X 365      69.321  32.885  40.602  0.00  0.00           O
ATOM   2885  N   PHE X 366      68.279  31.978  42.390  0.00  0.00           N
ATOM   2886  CA  PHE X 366      67.488  31.064  41.571  0.00  0.00           C
ATOM   2887  CB  PHE X 366      66.627  30.160  42.454  0.00  0.00           C
ATOM   2888  CG  PHE X 366      67.295  28.896  42.865  0.00  0.00           C
ATOM   2889  CD1 PHE X 366      67.466  27.870  41.968  0.00  0.00           C
ATOM   2890  CE1 PHE X 366      68.078  26.700  42.352  0.00  0.00           C
ATOM   2891  CZ  PHE X 366      68.527  26.546  43.634  0.00  0.00           C
ATOM   2892  CE2 PHE X 366      68.355  27.550  44.534  0.00  0.00           C
ATOM   2893  CD2 PHE X 366      67.741  28.722  44.154  0.00  0.00           C
ATOM   2894  C   PHE X 366      66.597  31.824  40.603  0.00  0.00           C
ATOM   2895  O   PHE X 366      66.476  31.450  39.432  0.00  0.00           O
ATOM   2896  N   LEU X 367      65.951  32.884  41.077  0.00  0.00           N
ATOM   2897  CA  LEU X 367      65.029  33.619  40.222  0.00  0.00           C
ATOM   2898  CB  LEU X 367      64.353  34.727  41.018  0.00  0.00           C
ATOM   2899  CG  LEU X 367      63.354  35.544  40.197  0.00  0.00           C
ATOM   2900  CD1 LEU X 367      62.067  34.765  40.032  0.00  0.00           C
ATOM   2901  CD2 LEU X 367      63.086  36.904  40.818  0.00  0.00           C
ATOM   2902  C   LEU X 367      65.750  34.196  39.016  0.00  0.00           C
ATOM   2903  O   LEU X 367      65.277  34.080  37.877  0.00  0.00           O
ATOM   2904  N   ASN X 368      66.907  34.825  39.252  0.00  0.00           N
ATOM   2905  CA  ASN X 368      67.677  35.395  38.152  0.00  0.00           C
ATOM   2906  CB  ASN X 368      68.860  36.198  38.688  0.00  0.00           C
ATOM   2907  CG  ASN X 368      68.435  37.413  39.487  0.00  0.00           C
ATOM   2908  OD1 ASN X 368      67.371  37.999  39.244  0.00  0.00           O
ATOM   2909  ND2 ASN X 368      69.276  37.811  40.442  0.00  0.00           N
ATOM   2910  C   ASN X 368      68.171  34.307  37.217  0.00  0.00           C
ATOM   2911  O   ASN X 368      68.251  34.516  36.000  0.00  0.00           O
ATOM   2912  N   ASP X 369      68.523  33.142  37.774  0.00  0.00           N
ATOM   2913  CA  ASP X 369      68.960  32.027  36.942  0.00  0.00           C
ATOM   2914  CB  ASP X 369      69.448  30.879  37.825  0.00  0.00           C
ATOM   2915  CG  ASP X 369      69.631  29.573  37.056  0.00  0.00           C
ATOM   2916  OD1 ASP X 369      70.679  29.404  36.391  0.00  0.00           O
ATOM   2917  OD2 ASP X 369      68.728  28.706  37.130  0.00  0.00           O
ATOM   2918  C   ASP X 369      67.841  31.564  36.020  0.00  0.00           C
ATOM   2919  O   ASP X 369      68.072  31.315  34.832  0.00  0.00           O
ATOM   2920  N   LEU X 370      66.619  31.453  36.546  0.00  0.00           N
ATOM   2921  CA  LEU X 370      65.497  31.036  35.714  0.00  0.00           C
ATOM   2922  CB  LEU X 370      64.267  30.784  36.582  0.00  0.00           C
ATOM   2923  CG  LEU X 370      64.491  29.738  37.680  0.00  0.00           C
ATOM   2924  CD1 LEU X 370      63.206  29.405  38.411  0.00  0.00           C
ATOM   2925  CD2 LEU X 370      65.118  28.492  37.094  0.00  0.00           C
ATOM   2926  C   LEU X 370      65.192  32.072  34.647  0.00  0.00           C
ATOM   2927  O   LEU X 370      64.949  31.723  33.486  0.00  0.00           O
ATOM   2928  N   SER X 371      65.215  33.355  35.022  0.00  0.00           N
ATOM   2929  CA  SER X 371      64.921  34.421  34.068  0.00  0.00           C
ATOM   2930  CB  SER X 371      64.831  35.756  34.800  0.00  0.00           C
ATOM   2931  OG  SER X 371      64.310  35.566  36.098  0.00  0.00           O
ATOM   2932  C   SER X 371      65.975  34.484  32.971  0.00  0.00           C
ATOM   2933  O   SER X 371      65.657  34.760  31.810  0.00  0.00           O
ATOM   2934  N   GLU X 372      67.235  34.247  33.332  0.00  0.00           N
ATOM   2935  CA  GLU X 372      68.311  34.182  32.350  0.00  0.00           C
ATOM   2936  CB  GLU X 372      69.632  33.902  33.079  0.00  0.00           C
ATOM   2937  CG  GLU X 372      70.876  34.660  32.595  0.00  0.00           C
ATOM   2938  CD  GLU X 372      72.010  34.644  33.635  0.00  0.00           C
ATOM   2939  OE1 GLU X 372      71.699  34.787  34.848  0.00  0.00           O
ATOM   2940  OE2 GLU X 372      73.203  34.486  33.252  0.00  0.00           O
ATOM   2941  C   GLU X 372      68.021  33.114  31.301  0.00  0.00           C
ATOM   2942  O   GLU X 372      68.166  33.356  30.098  0.00  0.00           O
ATOM   2943  N   LYS X 373      67.593  31.934  31.741  0.00  0.00           N
ATOM   2944  CA  LYS X 373      67.246  30.843  30.841  0.00  0.00           C
ATOM   2945  CB  LYS X 373      66.904  29.572  31.626  0.00  0.00           C
ATOM   2946  CG  LYS X 373      68.068  28.961  32.391  0.00  0.00           C
ATOM   2947  CD  LYS X 373      67.759  27.529  32.812  0.00  0.00           C
ATOM   2948  CE  LYS X 373      68.537  27.133  34.063  0.00  0.00           C
ATOM   2949  NZ  LYS X 373      69.593  26.100  33.825  0.00  0.00           N
ATOM   2950  C   LYS X 373      66.075  31.229  29.953  0.00  0.00           C
ATOM   2951  O   LYS X 373      65.780  30.542  28.979  0.00  0.00           O
ATOM   2952  N   THR X 374      67.552  31.170  28.472  0.00  0.00           N
ATOM   2953  CA  THR X 374      67.104  31.519  27.154  0.00  0.00           C
ATOM   2954  CB  THR X 374      67.920  32.577  26.464  0.00  0.00           C
ATOM   2955  CG2 THR X 374      68.040  33.821  27.356  0.00  0.00           C
ATOM   2956  OG1 THR X 374      69.207  32.054  26.168  0.00  0.00           O
ATOM   2957  C   THR X 374      67.289  30.302  26.318  0.00  0.00           C
ATOM   2958  O   THR X 374      67.531  29.211  26.836  0.00  0.00           O
ATOM   2959  N   GLY X 375      67.186  30.496  24.984  0.00  0.00           N
ATOM   2960  CA  GLY X 375      67.320  29.444  24.013  0.00  0.00           C
ATOM   2961  C   GLY X 375      65.976  28.832  23.824  0.00  0.00           C
ATOM   2962  O   GLY X 375      64.946  29.465  24.047  0.00  0.00           O
ATOM   2963  N   SER X 376      65.959  27.577  23.369  0.00  0.00           N
ATOM   2964  CA  SER X 376      64.697  26.932  23.259  0.00  0.00           C
ATOM   2965  CB  SER X 376      64.481  26.234  21.915  0.00  0.00           C
ATOM   2966  OG  SER X 376      64.528  27.190  20.865  0.00  0.00           O
ATOM   2967  C   SER X 376      64.729  25.887  24.308  0.00  0.00           C
ATOM   2968  O   SER X 376      65.758  25.244  24.510  0.00  0.00           O
ATOM   2969  N   HIE X 377      63.604  25.748  25.031  0.00  0.00           N
ATOM   2970  CA  HIE X 377      63.427  24.780  26.068  0.00  0.00           C
ATOM   2971  CB  HIE X 377      64.079  25.179  27.417  0.00  0.00           C
ATOM   2972  CG  HIE X 377      64.498  24.024  28.305  0.00  0.00           C
ATOM   2973  ND1 HIE X 377      63.674  23.230  29.071  0.00  0.00           N
ATOM   2974  CE1 HIE X 377      64.461  22.323  29.695  0.00  0.00           C
ATOM   2975  NE2 HIE X 377      65.738  22.475  29.391  0.00  0.00           N
ATOM   2976  CD2 HIE X 377      65.756  23.549  28.517  0.00  0.00           C
ATOM   2977  C   HIE X 377      61.945  24.814  26.243  0.00  0.00           C
ATOM   2978  O   HIE X 377      61.235  25.334  25.382  0.00  0.00           O
ATOM   2979  N   ASP X 378      61.684  24.465  27.458  0.00  0.00           N
ATOM   2980  CA  ASP X 378      60.319  24.366  27.966  0.00  0.00           C
ATOM   2981  CB  ASP X 378      60.200  23.214  28.959  0.00  0.00           C
ATOM   2982  CG  ASP X 378      58.761  22.757  29.150  0.00  0.00           C
ATOM   2983  OD1 ASP X 378      57.834  23.514  28.780  0.00  0.00           O
ATOM   2984  OD2 ASP X 378      58.557  21.646  29.687  0.00  0.00           O
ATOM   2985  C   ASP X 378      59.872  25.674  28.620  0.00  0.00           C
ATOM   2986  O   ASP X 378      60.069  25.898  29.819  0.00  0.00           O
ATOM   2987  N   ILE X 379      59.242  26.527  27.815  0.00  0.00           N
ATOM   2988  CA  ILE X 379      58.897  27.864  28.281  0.00  0.00           C
ATOM   2989  CB  ILE X 379      58.597  28.758  27.065  0.00  0.00           C
ATOM   2990  CG2 ILE X 379      57.531  29.793  27.393  0.00  0.00           C
ATOM   2991  CG1 ILE X 379      59.882  29.440  26.584  0.00  0.00           C
ATOM   2992  CD1 ILE X 379      61.091  28.535  26.555  0.00  0.00           C
ATOM   2993  C   ILE X 379      57.744  27.817  29.279  0.00  0.00           C
ATOM   2994  O   ILE X 379      57.761  28.538  30.284  0.00  0.00           O
ATOM   2995  N   VAL X 380      56.760  26.942  29.050  0.00  0.00           N
ATOM   2996  CA  VAL X 380      55.608  26.845  29.945  0.00  0.00           C
ATOM   2997  CB  VAL X 380      54.573  25.854  29.378  0.00  0.00           C
ATOM   2998  CG1 VAL X 380      53.558  25.470  30.449  0.00  0.00           C
ATOM   2999  CG2 VAL X 380      53.872  26.440  28.157  0.00  0.00           C
ATOM   3000  C   VAL X 380      56.050  26.446  31.352  0.00  0.00           C
ATOM   3001  O   VAL X 380      55.698  27.101  32.352  0.00  0.00           O
ATOM   3002  N   ARG X 381      56.829  25.365  31.456  0.00  0.00           N
ATOM   3003  CA  ARG X 381      57.191  24.871  32.781  0.00  0.00           C
ATOM   3004  CB  ARG X 381      57.777  23.448  32.691  0.00  0.00           C
ATOM   3005  CG  ARG X 381      59.226  23.301  32.252  0.00  0.00           C
ATOM   3006  CD  ARG X 381      59.858  21.892  32.541  0.00  0.00           C
ATOM   3007  NE  ARG X 381      59.271  20.695  31.920  0.00  0.00           N
ATOM   3008  CZ  ARG X 381      58.935  19.595  32.600  0.00  0.00           C
ATOM   3009  NH1 ARG X 381      59.108  19.551  33.914  0.00  0.00           N
ATOM   3010  NH2 ARG X 381      58.430  18.536  31.978  0.00  0.00           N
ATOM   3011  C   ARG X 381      58.143  25.835  33.483  0.00  0.00           C
ATOM   3012  O   ARG X 381      58.046  26.044  34.706  0.00  0.00           O
ATOM   3013  N   LEU X 382      59.039  26.466  32.718  0.00  0.00           N
ATOM   3014  CA  LEU X 382      59.925  27.453  33.312  0.00  0.00           C
ATOM   3015  CB  LEU X 382      60.975  27.932  32.303  0.00  0.00           C
ATOM   3016  CG  LEU X 382      61.972  29.007  32.793  0.00  0.00           C
ATOM   3017  CD1 LEU X 382      63.226  28.509  33.558  0.00  0.00           C
ATOM   3018  CD2 LEU X 382      62.380  29.874  31.622  0.00  0.00           C
ATOM   3019  C   LEU X 382      59.133  28.628  33.844  0.00  0.00           C
ATOM   3020  O   LEU X 382      59.477  29.174  34.892  0.00  0.00           O
ATOM   3021  N   HIE X 383      58.058  29.022  33.160  0.00  0.00           N
ATOM   3022  CA  HIE X 383      57.325  30.187  33.634  0.00  0.00           C
ATOM   3023  CB  HIE X 383      56.396  30.727  32.555  0.00  0.00           C
ATOM   3024  CG  HIE X 383      56.299  32.218  32.568  0.00  0.00           C
ATOM   3025  ND1 HIE X 383      55.383  32.897  33.343  0.00  0.00           N
ATOM   3026  CE1 HIE X 383      55.548  34.196  33.172  0.00  0.00           C
ATOM   3027  NE2 HIE X 383      56.551  34.383  32.331  0.00  0.00           N
ATOM   3028  CD2 HIE X 383      57.045  33.163  31.946  0.00  0.00           C
ATOM   3029  C   HIE X 383      56.548  29.870  34.901  0.00  0.00           C
ATOM   3030  O   HIE X 383      56.452  30.714  35.803  0.00  0.00           O
ATOM   3031  N   ARG X 384      55.988  28.660  34.999  0.00  0.00           N
ATOM   3032  CA  ARG X 384      55.360  28.289  36.265  0.00  0.00           C
ATOM   3033  CB  ARG X 384      54.741  26.896  36.157  0.00  0.00           C
ATOM   3034  CG  ARG X 384      53.517  26.753  37.022  0.00  0.00           C
ATOM   3035  CD  ARG X 384      52.685  25.515  36.716  0.00  0.00           C
ATOM   3036  NE  ARG X 384      51.940  25.122  37.911  0.00  0.00           N
ATOM   3037  CZ  ARG X 384      50.931  25.820  38.427  0.00  0.00           C
ATOM   3038  NH1 ARG X 384      50.329  25.402  39.532  0.00  0.00           N
ATOM   3039  NH2 ARG X 384      50.528  26.944  37.844  0.00  0.00           N
ATOM   3040  C   ARG X 384      56.371  28.356  37.406  0.00  0.00           C
ATOM   3041  O   ARG X 384      56.096  28.924  38.479  0.00  0.00           O
ATOM   3042  N   LEU X 385      57.575  27.829  37.160  0.00  0.00           N
ATOM   3043  CA  LEU X 385      58.609  27.834  38.190  0.00  0.00           C
ATOM   3044  CB  LEU X 385      59.790  26.979  37.732  0.00  0.00           C
ATOM   3045  CG  LEU X 385      60.242  25.946  38.759  0.00  0.00           C
ATOM   3046  CD1 LEU X 385      59.022  25.408  39.478  0.00  0.00           C
ATOM   3047  CD2 LEU X 385      60.994  24.824  38.081  0.00  0.00           C
ATOM   3048  C   LEU X 385      59.065  29.251  38.544  0.00  0.00           C
ATOM   3049  O   LEU X 385      59.268  29.565  39.726  0.00  0.00           O
ATOM   3050  N   ILE X 386      59.248  30.111  37.537  0.00  0.00           N
ATOM   3051  CA  ILE X 386      59.589  31.509  37.788  0.00  0.00           C
ATOM   3052  CB  ILE X 386      59.751  32.286  36.465  0.00  0.00           C
ATOM   3053  CG2 ILE X 386      59.954  33.767  36.737  0.00  0.00           C
ATOM   3054  CG1 ILE X 386      60.939  31.769  35.649  0.00  0.00           C
ATOM   3055  CD1 ILE X 386      61.000  32.344  34.245  0.00  0.00           C
ATOM   3056  C   ILE X 386      58.538  32.156  38.676  0.00  0.00           C
ATOM   3057  O   ILE X 386      58.871  32.846  39.644  0.00  0.00           O
ATOM   3058  N   LEU X 387      57.256  31.935  38.370  0.00  0.00           N
ATOM   3059  CA  LEU X 387      56.194  32.557  39.153  0.00  0.00           C
ATOM   3060  CB  LEU X 387      54.831  32.203  38.562  0.00  0.00           C
ATOM   3061  CG  LEU X 387      54.006  33.336  37.964  0.00  0.00           C
ATOM   3062  CD1 LEU X 387      54.819  34.215  37.010  0.00  0.00           C
ATOM   3063  CD2 LEU X 387      52.818  32.740  37.251  0.00  0.00           C
ATOM   3064  C   LEU X 387      56.268  32.133  40.614  0.00  0.00           C
ATOM   3065  O   LEU X 387      56.232  32.976  41.524  0.00  0.00           O
ATOM   3066  N   GLN X 388      56.365  30.825  40.858  0.00  0.00           N
ATOM   3067  CA  GLN X 388      56.406  30.354  42.237  0.00  0.00           C
ATOM   3068  CB  GLN X 388      56.404  28.829  42.261  0.00  0.00           C
ATOM   3069  CG  GLN X 388      55.027  28.234  42.121  0.00  0.00           C
ATOM   3070  CD  GLN X 388      55.079  26.777  41.763  0.00  0.00           C
ATOM   3071  OE1 GLN X 388      55.653  26.403  40.741  0.00  0.00           O
ATOM   3072  NE2 GLN X 388      54.492  25.933  42.607  0.00  0.00           N
ATOM   3073  C   GLN X 388      57.621  30.906  42.970  0.00  0.00           C
ATOM   3074  O   GLN X 388      57.511  31.359  44.118  0.00  0.00           O
ATOM   3075  N   MET X 389      58.786  30.887  42.315  0.00  0.00           N
ATOM   3076  CA  MET X 389      60.001  31.376  42.956  0.00  0.00           C
ATOM   3077  CB  MET X 389      61.225  31.011  42.120  0.00  0.00           C
ATOM   3078  CG  MET X 389      62.539  31.416  42.746  0.00  0.00           C
ATOM   3079  SD  MET X 389      63.060  30.381  44.128  0.00  0.00           S
ATOM   3080  CE  MET X 389      63.225  28.817  43.277  0.00  0.00           C
ATOM   3081  C   MET X 389      59.937  32.879  43.180  0.00  0.00           C
ATOM   3082  O   MET X 389      60.568  33.398  44.105  0.00  0.00           O
ATOM   3083  N   ASN X 390      59.165  33.586  42.363  0.00  0.00           N
ATOM   3084  CA  ASN X 390      58.991  35.019  42.553  0.00  0.00           C
ATOM   3085  CB  ASN X 390      58.384  35.629  41.296  0.00  0.00           C
ATOM   3086  CG  ASN X 390      58.629  37.117  41.196  0.00  0.00           C
ATOM   3087  OD1 ASN X 390      57.818  37.851  40.646  0.00  0.00           O
ATOM   3088  ND2 ASN X 390      59.753  37.569  41.726  0.00  0.00           N
ATOM   3089  C   ASN X 390      58.120  35.297  43.767  0.00  0.00           C
ATOM   3090  O   ASN X 390      58.406  36.213  44.551  0.00  0.00           O
ATOM   3091  N   ARG X 391      57.052  34.511  43.935  0.00  0.00           N
ATOM   3092  CA  ARG X 391      56.262  34.575  45.156  0.00  0.00           C
ATOM   3093  CB  ARG X 391      55.126  33.567  45.071  0.00  0.00           C
ATOM   3094  CG  ARG X 391      53.748  34.128  45.258  0.00  0.00           C
ATOM   3095  CD  ARG X 391      52.729  33.154  44.682  0.00  0.00           C
ATOM   3096  NE  ARG X 391      52.224  33.588  43.380  0.00  0.00           N
ATOM   3097  CZ  ARG X 391      51.932  32.772  42.369  0.00  0.00           C
ATOM   3098  NH1 ARG X 391      51.471  33.269  41.226  0.00  0.00           N
ATOM   3099  NH2 ARG X 391      52.118  31.462  42.484  0.00  0.00           N
ATOM   3100  C   ARG X 391      57.121  34.294  46.378  0.00  0.00           C
ATOM   3101  O   ARG X 391      57.042  34.999  47.394  0.00  0.00           O
ATOM   3102  N   ALA X 392      57.955  33.262  46.294  0.00  0.00           N
ATOM   3103  CA  ALA X 392      58.820  32.929  47.412  0.00  0.00           C
ATOM   3104  CB  ALA X 392      59.599  31.649  47.099  0.00  0.00           C
ATOM   3105  C   ALA X 392      59.766  34.075  47.717  0.00  0.00           C
ATOM   3106  O   ALA X 392      59.976  34.431  48.888  0.00  0.00           O
ATOM   3107  N   LEU X 393      60.336  34.671  46.671  0.00  0.00           N
ATOM   3108  CA  LEU X 393      61.213  35.808  46.874  0.00  0.00           C
ATOM   3109  CB  LEU X 393      61.743  36.333  45.539  0.00  0.00           C
ATOM   3110  CG  LEU X 393      62.693  37.535  45.694  0.00  0.00           C
ATOM   3111  CD1 LEU X 393      63.830  37.205  46.659  0.00  0.00           C
ATOM   3112  CD2 LEU X 393      63.242  38.025  44.350  0.00  0.00           C
ATOM   3113  C   LEU X 393      60.487  36.903  47.632  0.00  0.00           C
ATOM   3114  O   LEU X 393      61.007  37.425  48.617  0.00  0.00           O
ATOM   3115  N   GLY X 394      59.268  37.241  47.207  0.00  0.00           N
ATOM   3116  CA  GLY X 394      58.533  38.296  47.891  0.00  0.00           C
ATOM   3117  C   GLY X 394      58.313  37.992  49.359  0.00  0.00           C
ATOM   3118  O   GLY X 394      58.491  38.860  50.232  0.00  0.00           O
ATOM   3119  N   MET X 395      57.946  36.744  49.656  0.00  0.00           N
ATOM   3120  CA  MET X 395      57.783  36.334  51.045  0.00  0.00           C
ATOM   3121  CB  MET X 395      57.363  34.864  51.090  0.00  0.00           C
ATOM   3122  CG  MET X 395      57.012  34.349  52.474  0.00  0.00           C
ATOM   3123  SD  MET X 395      58.374  33.501  53.275  0.00  0.00           S
ATOM   3124  CE  MET X 395      57.563  32.990  54.784  0.00  0.00           C
ATOM   3125  C   MET X 395      59.062  36.574  51.848  0.00  0.00           C
ATOM   3126  O   MET X 395      59.033  37.209  52.913  0.00  0.00           O
ATOM   3127  N   PHE X 396      60.205  36.105  51.337  0.00  0.00           N
ATOM   3128  CA  PHE X 396      61.453  36.259  52.095  0.00  0.00           C
ATOM   3129  CB  PHE X 396      62.524  35.319  51.552  0.00  0.00           C
ATOM   3130  CG  PHE X 396      62.309  33.900  51.945  0.00  0.00           C
ATOM   3131  CD1 PHE X 396      62.123  33.564  53.275  0.00  0.00           C
ATOM   3132  CE1 PHE X 396      61.894  32.256  53.644  0.00  0.00           C
ATOM   3133  CZ  PHE X 396      61.842  31.257  52.672  0.00  0.00           C
ATOM   3134  CE2 PHE X 396      62.017  31.581  51.344  0.00  0.00           C
ATOM   3135  CD2 PHE X 396      62.242  32.902  50.983  0.00  0.00           C
ATOM   3136  C   PHE X 396      61.976  37.697  52.109  0.00  0.00           C
ATOM   3137  O   PHE X 396      62.701  38.076  53.035  0.00  0.00           O
ATOM   3138  N   GLU X 397      61.656  38.502  51.095  0.00  0.00           N
ATOM   3139  CA  GLU X 397      61.981  39.920  51.151  0.00  0.00           C
ATOM   3140  CB  GLU X 397      61.546  40.610  49.860  0.00  0.00           C
ATOM   3141  CG  GLU X 397      62.641  40.819  48.850  0.00  0.00           C
ATOM   3142  CD  GLU X 397      62.107  41.007  47.432  0.00  0.00           C
ATOM   3143  OE1 GLU X 397      60.868  41.061  47.226  0.00  0.00           O
ATOM   3144  OE2 GLU X 397      62.941  41.100  46.508  0.00  0.00           O
ATOM   3145  C   GLU X 397      61.300  40.561  52.345  0.00  0.00           C
ATOM   3146  O   GLU X 397      61.947  41.221  53.174  0.00  0.00           O
ATOM   3147  N   ALA X 398      59.983  40.351  52.456  0.00  0.00           N
ATOM   3148  CA  ALA X 398      59.256  40.912  53.587  0.00  0.00           C
ATOM   3149  CB  ALA X 398      57.767  40.581  53.483  0.00  0.00           C
ATOM   3150  C   ALA X 398      59.827  40.403  54.898  0.00  0.00           C
ATOM   3151  O   ALA X 398      59.941  41.168  55.868  0.00  0.00           O
ATOM   3152  N   GLN X 399      60.224  39.128  54.931  0.00  0.00           N
ATOM   3153  CA  GLN X 399      60.759  38.553  56.162  0.00  0.00           C
ATOM   3154  CB  GLN X 399      60.932  37.037  56.005  0.00  0.00           C
ATOM   3155  CG  GLN X 399      59.627  36.261  56.053  0.00  0.00           C
ATOM   3156  CD  GLN X 399      58.995  36.308  57.418  0.00  0.00           C
ATOM   3157  OE1 GLN X 399      59.674  36.149  58.436  0.00  0.00           O
ATOM   3158  NE2 GLN X 399      57.694  36.542  57.453  0.00  0.00           N
ATOM   3159  C   GLN X 399      62.083  39.198  56.561  0.00  0.00           C
ATOM   3160  O   GLN X 399      62.251  39.640  57.706  0.00  0.00           O
ATOM   3161  N   SER X 400      63.056  39.224  55.641  0.00  0.00           N
ATOM   3162  CA  SER X 400      64.366  39.747  56.008  0.00  0.00           C
ATOM   3163  CB  SER X 400      65.406  39.502  54.905  0.00  0.00           C
ATOM   3164  OG  SER X 400      65.048  40.094  53.674  0.00  0.00           O
ATOM   3165  C   SER X 400      64.279  41.220  56.359  0.00  0.00           C
ATOM   3166  O   SER X 400      64.873  41.654  57.350  0.00  0.00           O
ATOM   3167  N   LYS X 401      63.511  41.998  55.588  0.00  0.00           N
ATOM   3168  CA  LYS X 401      63.302  43.391  55.966  0.00  0.00           C
ATOM   3169  CB  LYS X 401      62.431  44.096  54.930  0.00  0.00           C
ATOM   3170  CG  LYS X 401      62.067  45.523  55.309  0.00  0.00           C
ATOM   3171  CD  LYS X 401      62.002  46.415  54.076  0.00  0.00           C
ATOM   3172  CE  LYS X 401      61.072  47.605  54.287  0.00  0.00           C
ATOM   3173  NZ  LYS X 401      61.007  48.499  53.100  0.00  0.00           N
ATOM   3174  C   LYS X 401      62.689  43.494  57.361  0.00  0.00           C
ATOM   3175  O   LYS X 401      63.160  44.275  58.202  0.00  0.00           O
ATOM   3176  N   LEU X 402      61.666  42.680  57.637  0.00  0.00           N
ATOM   3177  CA  LEU X 402      61.018  42.705  58.946  0.00  0.00           C
ATOM   3178  CB  LEU X 402      59.905  41.659  59.012  0.00  0.00           C
ATOM   3179  CG  LEU X 402      59.271  41.577  60.405  0.00  0.00           C
ATOM   3180  CD1 LEU X 402      58.385  42.800  60.690  0.00  0.00           C
ATOM   3181  CD2 LEU X 402      58.500  40.270  60.586  0.00  0.00           C
ATOM   3182  C   LEU X 402      62.015  42.464  60.072  0.00  0.00           C
ATOM   3183  O   LEU X 402      62.089  43.236  61.034  0.00  0.00           O
ATOM   3184  N   TRP X 403      62.775  41.374  59.985  0.00  0.00           N
ATOM   3185  CA  TRP X 403      63.644  41.029  61.103  0.00  0.00           C
ATOM   3186  CB  TRP X 403      64.093  39.573  60.987  0.00  0.00           C
ATOM   3187  CG  TRP X 403      62.924  38.646  60.976  0.00  0.00           C
ATOM   3188  CD1 TRP X 403      62.584  37.748  60.000  0.00  0.00           C
ATOM   3189  NE1 TRP X 403      61.424  37.097  60.341  0.00  0.00           N
ATOM   3190  CE2 TRP X 403      60.987  37.577  61.547  0.00  0.00           C
ATOM   3191  CZ2 TRP X 403      59.874  37.231  62.295  0.00  0.00           C
ATOM   3192  CH2 TRP X 403      59.678  37.888  63.475  0.00  0.00           C
ATOM   3193  CZ3 TRP X 403      60.567  38.873  63.926  0.00  0.00           C
ATOM   3194  CE3 TRP X 403      61.679  39.212  63.190  0.00  0.00           C
ATOM   3195  CD2 TRP X 403      61.905  38.556  61.974  0.00  0.00           C
ATOM   3196  C   TRP X 403      64.831  41.966  61.193  0.00  0.00           C
ATOM   3197  O   TRP X 403      65.351  42.203  62.288  0.00  0.00           O
ATOM   3198  N   ARG X 404      65.270  42.500  60.056  0.00  0.00           N
ATOM   3199  CA  ARG X 404      66.291  43.535  60.071  0.00  0.00           C
ATOM   3200  CB  ARG X 404      66.629  43.942  58.640  0.00  0.00           C
ATOM   3201  CG  ARG X 404      67.938  44.681  58.527  0.00  0.00           C
ATOM   3202  CD  ARG X 404      68.279  44.960  57.091  0.00  0.00           C
ATOM   3203  NE  ARG X 404      67.341  45.898  56.488  0.00  0.00           N
ATOM   3204  CZ  ARG X 404      66.561  45.621  55.446  0.00  0.00           C
ATOM   3205  NH1 ARG X 404      66.594  44.410  54.869  0.00  0.00           N
ATOM   3206  NH2 ARG X 404      65.743  46.563  54.979  0.00  0.00           N
ATOM   3207  C   ARG X 404      65.821  44.733  60.886  0.00  0.00           C
ATOM   3208  O   ARG X 404      66.529  45.201  61.784  0.00  0.00           O
ATOM   3209  N   LEU X 405      64.600  45.213  60.616  0.00  0.00           N
ATOM   3210  CA  LEU X 405      64.085  46.354  61.363  0.00  0.00           C
ATOM   3211  CB  LEU X 405      62.803  46.877  60.710  0.00  0.00           C
ATOM   3212  CG  LEU X 405      63.009  47.345  59.259  0.00  0.00           C
ATOM   3213  CD1 LEU X 405      61.690  47.499  58.524  0.00  0.00           C
ATOM   3214  CD2 LEU X 405      63.810  48.658  59.198  0.00  0.00           C
ATOM   3215  C   LEU X 405      63.861  46.001  62.829  0.00  0.00           C
ATOM   3216  O   LEU X 405      64.193  46.792  63.722  0.00  0.00           O
ATOM   3217  N   ALA X 406      63.344  44.806  63.105  0.00  0.00           N
ATOM   3218  CA  ALA X 406      63.092  44.432  64.492  0.00  0.00           C
ATOM   3219  CB  ALA X 406      62.357  43.089  64.550  0.00  0.00           C
ATOM   3220  C   ALA X 406      64.383  44.367  65.295  0.00  0.00           C
ATOM   3221  O   ALA X 406      64.371  44.590  66.512  0.00  0.00           O
ATOM   3222  N   SER X 407      65.506  44.089  64.636  0.00  0.00           N
ATOM   3223  CA  SER X 407      66.781  44.002  65.332  0.00  0.00           C
ATOM   3224  CB  SER X 407      67.764  43.147  64.522  0.00  0.00           C
ATOM   3225  OG  SER X 407      67.326  41.788  64.460  0.00  0.00           O
ATOM   3226  C   SER X 407      67.402  45.361  65.625  0.00  0.00           C
ATOM   3227  O   SER X 407      68.328  45.425  66.435  0.00  0.00           O
ATOM   3228  N   LEU X 408      66.918  46.443  65.016  0.00  0.00           N
ATOM   3229  CA  LEU X 408      67.558  47.744  65.187  0.00  0.00           C
ATOM   3230  CB  LEU X 408      67.029  48.768  64.180  0.00  0.00           C
ATOM   3231  CG  LEU X 408      67.439  48.614  62.713  0.00  0.00           C
ATOM   3232  CD1 LEU X 408      66.809  49.716  61.861  0.00  0.00           C
ATOM   3233  CD2 LEU X 408      68.943  48.613  62.569  0.00  0.00           C
ATOM   3234  C   LEU X 408      67.331  48.278  66.586  0.00  0.00           C
ATOM   3235  O   LEU X 408      66.222  48.212  67.120  0.00  0.00           O
ATOM   3236  N   ALA X 409      68.389  48.830  67.174  0.00  0.00           N
ATOM   3237  CA  ALA X 409      68.220  49.527  68.439  0.00  0.00           C
ATOM   3238  CB  ALA X 409      69.565  49.629  69.160  0.00  0.00           C
ATOM   3239  C   ALA X 409      67.602  50.903  68.217  0.00  0.00           C
ATOM   3240  O   ALA X 409      66.697  51.310  68.953  0.00  0.00           O
ATOM   3241  N   GLN X 410      68.060  51.619  67.196  0.00  0.00           N
ATOM   3242  CA  GLN X 410      67.522  52.930  66.871  0.00  0.00           C
ATOM   3243  CB  GLN X 410      68.317  54.090  67.508  0.00  0.00           C
ATOM   3244  CG  GLN X 410      68.450  54.082  69.038  0.00  0.00           C
ATOM   3245  CD  GLN X 410      67.234  54.660  69.775  0.00  0.00           C
ATOM   3246  OE1 GLN X 410      67.181  55.860  70.076  0.00  0.00           O
ATOM   3247  NE2 GLN X 410      66.263  53.794  70.090  0.00  0.00           N
ATOM   3248  C   GLN X 410      67.546  53.085  65.365  0.00  0.00           C
ATOM   3249  O   GLN X 410      68.235  52.353  64.654  0.00  0.00           O
ATOM   3250  N   SER X 411      66.783  54.056  64.890  0.00  0.00           N
ATOM   3251  CA  SER X 411      66.863  54.510  63.511  0.00  0.00           C
ATOM   3252  CB  SER X 411      65.743  53.892  62.666  0.00  0.00           C
ATOM   3253  OG  SER X 411      65.539  54.610  61.455  0.00  0.00           O
ATOM   3254  C   SER X 411      66.783  56.030  63.529  0.00  0.00           C
ATOM   3255  O   SER X 411      65.769  56.592  63.952  0.00  0.00           O
ATOM   3256  N   SER X 412      67.857  56.691  63.096  0.00  0.00           N
ATOM   3257  CA  SER X 412      67.949  58.156  63.123  0.00  0.00           C
ATOM   3258  CB  SER X 412      66.930  58.808  62.178  0.00  0.00           C
ATOM   3259  OG  SER X 412      67.233  58.548  60.820  0.00  0.00           O
ATOM   3260  C   SER X 412      67.779  58.708  64.539  0.00  0.00           C
ATOM   3261  O   SER X 412      67.209  59.777  64.739  0.00  0.00           O
ATOM   3262  N   GLY X 413      68.277  57.973  65.525  0.00  0.00           N
ATOM   3263  CA  GLY X 413      68.283  58.426  66.899  0.00  0.00           C
ATOM   3264  C   GLY X 413      66.987  58.219  67.635  0.00  0.00           C
ATOM   3265  O   GLY X 413      66.828  58.730  68.752  0.00  0.00           O
ATOM   3266  N   ALA X 414      66.047  57.508  67.043  0.00  0.00           N
ATOM   3267  CA  ALA X 414      64.764  57.235  67.663  0.00  0.00           C
ATOM   3268  CB  ALA X 414      63.645  58.021  66.959  0.00  0.00           C
ATOM   3269  C   ALA X 414      64.500  55.741  67.593  0.00  0.00           C
ATOM   3270  O   ALA X 414      65.104  55.035  66.782  0.00  0.00           O
ATOM   3271  N   PRO X 415      63.618  55.223  68.437  0.00  0.00           N
ATOM   3272  CD  PRO X 415      62.821  55.908  69.467  0.00  0.00           C
ATOM   3273  CG  PRO X 415      62.528  54.809  70.434  0.00  0.00           C
ATOM   3274  CB  PRO X 415      62.490  53.533  69.645  0.00  0.00           C
ATOM   3275  CA  PRO X 415      63.318  53.789  68.379  0.00  0.00           C
ATOM   3276  C   PRO X 415      62.517  53.449  67.137  0.00  0.00           C
ATOM   3277  O   PRO X 415      61.865  54.300  66.529  0.00  0.00           O
ATOM   3278  N   VAL X 416      62.577  52.180  66.769  0.00  0.00           N
ATOM   3279  CA  VAL X 416      61.665  51.608  65.789  0.00  0.00           C
ATOM   3280  CB  VAL X 416      62.358  50.517  64.959  0.00  0.00           C
ATOM   3281  CG1 VAL X 416      61.373  49.942  63.979  0.00  0.00           C
ATOM   3282  CG2 VAL X 416      63.592  51.061  64.240  0.00  0.00           C
ATOM   3283  C   VAL X 416      60.471  51.030  66.533  0.00  0.00           C
ATOM   3284  O   VAL X 416      60.642  50.227  67.455  0.00  0.00           O
ATOM   3285  N   THR X 417      59.261  51.429  66.148  0.00  0.00           N
ATOM   3286  CA  THR X 417      58.076  50.849  66.769  0.00  0.00           C
ATOM   3287  CB  THR X 417      56.809  51.542  66.277  0.00  0.00           C
ATOM   3288  CG2 THR X 417      55.609  51.118  67.131  0.00  0.00           C
ATOM   3289  OG1 THR X 417      56.970  52.956  66.364  0.00  0.00           O
ATOM   3290  C   THR X 417      58.001  49.366  66.447  0.00  0.00           C
ATOM   3291  O   THR X 417      58.132  48.963  65.288  0.00  0.00           O
ATOM   3292  N   LYS X 418      57.763  48.551  67.466  0.00  0.00           N
ATOM   3293  CA  LYS X 418      57.677  47.103  67.301  0.00  0.00           C
ATOM   3294  CB  LYS X 418      58.925  46.422  67.852  0.00  0.00           C
ATOM   3295  CG  LYS X 418      60.184  46.798  67.099  0.00  0.00           C
ATOM   3296  CD  LYS X 418      61.417  46.668  67.982  0.00  0.00           C
ATOM   3297  CE  LYS X 418      62.603  47.447  67.425  0.00  0.00           C
ATOM   3298  NZ  LYS X 418      63.905  46.808  67.806  0.00  0.00           N
ATOM   3299  C   LYS X 418      56.449  46.562  68.010  0.00  0.00           C
ATOM   3300  O   LYS X 418      56.249  46.836  69.196  0.00  0.00           O
ATOM   3301  N   TRP X 419      55.649  45.767  67.305  0.00  0.00           N
ATOM   3302  CA  TRP X 419      54.486  45.226  67.987  0.00  0.00           C
ATOM   3303  CB  TRP X 419      53.422  46.304  68.223  0.00  0.00           C
ATOM   3304  CG  TRP X 419      52.579  46.721  67.050  0.00  0.00           C
ATOM   3305  CD1 TRP X 419      51.275  46.377  66.824  0.00  0.00           C
ATOM   3306  NE1 TRP X 419      50.811  46.987  65.689  0.00  0.00           N
ATOM   3307  CE2 TRP X 419      51.812  47.748  65.151  0.00  0.00           C
ATOM   3308  CZ2 TRP X 419      51.818  48.546  64.001  0.00  0.00           C
ATOM   3309  CH2 TRP X 419      52.974  49.206  63.697  0.00  0.00           C
ATOM   3310  CZ3 TRP X 419      54.116  49.090  64.505  0.00  0.00           C
ATOM   3311  CE3 TRP X 419      54.114  48.301  65.654  0.00  0.00           C
ATOM   3312  CD2 TRP X 419      52.942  47.614  65.990  0.00  0.00           C
ATOM   3313  C   TRP X 419      53.917  44.065  67.200  0.00  0.00           C
ATOM   3314  O   TRP X 419      54.123  43.953  65.992  0.00  0.00           O
ATOM   3315  N   ALA X 420      53.209  43.192  67.911  0.00  0.00           N
ATOM   3316  CA  ALA X 420      52.584  42.008  67.339  0.00  0.00           C
ATOM   3317  CB  ALA X 420      52.992  40.743  68.093  0.00  0.00           C
ATOM   3318  C   ALA X 420      51.071  42.147  67.388  0.00  0.00           C
ATOM   3319  O   ALA X 420      50.523  42.797  68.281  0.00  0.00           O
ATOM   3320  N   THR X 421      50.400  41.517  66.432  0.00  0.00           N
ATOM   3321  CA  THR X 421      48.948  41.413  66.453  0.00  0.00           C
ATOM   3322  CB  THR X 421      48.296  42.274  65.384  0.00  0.00           C
ATOM   3323  CG2 THR X 421      48.328  43.742  65.774  0.00  0.00           C
ATOM   3324  OG1 THR X 421      48.993  42.076  64.155  0.00  0.00           O
ATOM   3325  C   THR X 421      48.527  39.970  66.231  0.00  0.00           C
ATOM   3326  O   THR X 421      49.211  39.199  65.558  0.00  0.00           O
ATOM   3327  N   ARG X 422      47.396  39.606  66.806  0.00  0.00           N
ATOM   3328  CA  ARG X 422      46.747  38.348  66.473  0.00  0.00           C
ATOM   3329  CB  ARG X 422      46.596  37.440  67.693  0.00  0.00           C
ATOM   3330  CG  ARG X 422      46.495  35.987  67.317  0.00  0.00           C
ATOM   3331  CD  ARG X 422      46.091  35.098  68.490  0.00  0.00           C
ATOM   3332  NE  ARG X 422      47.122  34.959  69.518  0.00  0.00           N
ATOM   3333  CZ  ARG X 422      46.885  35.096  70.818  0.00  0.00           C
ATOM   3334  NH1 ARG X 422      45.657  35.364  71.239  0.00  0.00           N
ATOM   3335  NH2 ARG X 422      47.864  34.946  71.701  0.00  0.00           N
ATOM   3336  C   ARG X 422      45.408  38.720  65.861  0.00  0.00           C
ATOM   3337  O   ARG X 422      44.554  39.307  66.537  0.00  0.00           O
ATOM   3338  N   GLU X 423      45.250  38.421  64.577  0.00  0.00           N
ATOM   3339  CA  GLU X 423      44.089  38.841  63.810  0.00  0.00           C
ATOM   3340  CB  GLU X 423      44.483  39.815  62.696  0.00  0.00           C
ATOM   3341  CG  GLU X 423      45.754  40.609  62.975  0.00  0.00           C
ATOM   3342  CD  GLU X 423      45.886  41.838  62.088  0.00  0.00           C
ATOM   3343  OE1 GLU X 423      44.892  42.197  61.424  0.00  0.00           O
ATOM   3344  OE2 GLU X 423      46.979  42.446  62.059  0.00  0.00           O
ATOM   3345  C   GLU X 423      43.420  37.627  63.194  0.00  0.00           C
ATOM   3346  O   GLU X 423      44.090  36.673  62.804  0.00  0.00           O
ATOM   3347  N   GLU X 424      42.100  37.668  63.093  0.00  0.00           N
ATOM   3348  CA  GLU X 424      41.361  36.619  62.406  0.00  0.00           C
ATOM   3349  CB  GLU X 424      39.920  36.568  62.919  0.00  0.00           C
ATOM   3350  CG  GLU X 424      39.023  35.511  62.286  0.00  0.00           C
ATOM   3351  CD  GLU X 424      38.480  35.937  60.934  0.00  0.00           C
ATOM   3352  OE1 GLU X 424      38.479  37.154  60.654  0.00  0.00           O
ATOM   3353  OE2 GLU X 424      38.082  35.055  60.144  0.00  0.00           O
ATOM   3354  C   GLU X 424      41.407  36.882  60.905  0.00  0.00           C
ATOM   3355  O   GLU X 424      41.346  38.032  60.471  0.00  0.00           O
ATOM   3356  N   ARG X 425      41.538  35.819  60.109  0.00  0.00           N
ATOM   3357  CA  ARG X 425      41.572  36.012  58.662  0.00  0.00           C
ATOM   3358  CB  ARG X 425      42.994  35.843  58.121  0.00  0.00           C
ATOM   3359  CG  ARG X 425      43.109  35.877  56.601  0.00  0.00           C
ATOM   3360  CD  ARG X 425      44.554  36.057  56.139  0.00  0.00           C
ATOM   3361  NE  ARG X 425      45.384  34.863  56.289  0.00  0.00           N
ATOM   3362  CZ  ARG X 425      46.587  34.731  55.733  0.00  0.00           C
ATOM   3363  NH1 ARG X 425      47.082  35.718  54.992  0.00  0.00           N
ATOM   3364  NH2 ARG X 425      47.295  33.620  55.901  0.00  0.00           N
ATOM   3365  C   ARG X 425      40.615  35.077  57.933  0.00  0.00           C
ATOM   3366  O   ARG X 425      39.620  35.531  57.357  0.00  0.00           O
ATOM   3367  N   GLU X 426      40.887  33.779  57.922  0.00  0.00           N
ATOM   3368  CA  GLU X 426      40.052  32.859  57.152  0.00  0.00           C
ATOM   3369  CB  GLU X 426      40.780  32.415  55.892  0.00  0.00           C
ATOM   3370  CG  GLU X 426      40.850  33.535  54.863  0.00  0.00           C
ATOM   3371  CD  GLU X 426      41.888  33.306  53.790  0.00  0.00           C
ATOM   3372  OE1 GLU X 426      42.444  32.188  53.716  0.00  0.00           O
ATOM   3373  OE2 GLU X 426      42.154  34.256  53.023  0.00  0.00           O
ATOM   3374  C   GLU X 426      39.624  31.696  58.041  0.00  0.00           C
ATOM   3375  O   GLU X 426      39.937  30.530  57.808  0.00  0.00           O
ATOM   3376  N   GLY X 427      38.867  32.037  59.078  0.00  0.00           N
ATOM   3377  CA  GLY X 427      38.499  31.085  60.092  0.00  0.00           C
ATOM   3378  C   GLY X 427      39.558  30.834  61.124  0.00  0.00           C
ATOM   3379  O   GLY X 427      39.304  30.085  62.072  0.00  0.00           O
ATOM   3380  N   GLN X 428      40.732  31.439  60.989  0.00  0.00           N
ATOM   3381  CA  GLN X 428      41.839  31.184  61.895  0.00  0.00           C
ATOM   3382  CB  GLN X 428      42.938  30.386  61.192  0.00  0.00           C
ATOM   3383  CG  GLN X 428      42.758  28.889  61.339  0.00  0.00           C
ATOM   3384  CD  GLN X 428      43.567  28.086  60.331  0.00  0.00           C
ATOM   3385  OE1 GLN X 428      43.955  28.599  59.278  0.00  0.00           O
ATOM   3386  NE2 GLN X 428      43.819  26.819  60.648  0.00  0.00           N
ATOM   3387  C   GLN X 428      42.403  32.482  62.461  0.00  0.00           C
ATOM   3388  O   GLN X 428      42.104  33.588  62.003  0.00  0.00           O
ATOM   3389  N   LEU X 429      43.206  32.319  63.503  0.00  0.00           N
ATOM   3390  CA  LEU X 429      43.976  33.404  64.081  0.00  0.00           C
ATOM   3391  CB  LEU X 429      44.040  33.254  65.598  0.00  0.00           C
ATOM   3392  CG  LEU X 429      42.781  33.627  66.357  0.00  0.00           C
ATOM   3393  CD1 LEU X 429      42.969  33.354  67.843  0.00  0.00           C
ATOM   3394  CD2 LEU X 429      42.486  35.087  66.103  0.00  0.00           C
ATOM   3395  C   LEU X 429      45.379  33.390  63.486  0.00  0.00           C
ATOM   3396  O   LEU X 429      46.014  32.336  63.396  0.00  0.00           O
ATOM   3397  N   HIE X 430      45.856  34.553  63.075  0.00  0.00           N
ATOM   3398  CA  HIE X 430      47.169  34.699  62.473  0.00  0.00           C
ATOM   3399  CB  HIE X 430      47.074  35.232  61.047  0.00  0.00           C
ATOM   3400  CG  HIE X 430      46.414  34.286  60.100  0.00  0.00           C
ATOM   3401  ND1 HIE X 430      47.108  33.315  59.412  0.00  0.00           N
ATOM   3402  CE1 HIE X 430      46.271  32.629  58.658  0.00  0.00           C
ATOM   3403  NE2 HIE X 430      45.057  33.116  58.838  0.00  0.00           N
ATOM   3404  CD2 HIE X 430      45.118  34.145  59.743  0.00  0.00           C
ATOM   3405  C   HIE X 430      47.987  35.646  63.326  0.00  0.00           C
ATOM   3406  O   HIE X 430      47.445  36.602  63.889  0.00  0.00           O
ATOM   3407  N   LEU X 431      49.283  35.373  63.435  0.00  0.00           N
ATOM   3408  CA  LEU X 431      50.186  36.217  64.204  0.00  0.00           C
ATOM   3409  CB  LEU X 431      51.119  35.382  65.070  0.00  0.00           C
ATOM   3410  CG  LEU X 431      51.962  36.111  66.125  0.00  0.00           C
ATOM   3411  CD1 LEU X 431      51.098  36.911  67.078  0.00  0.00           C
ATOM   3412  CD2 LEU X 431      52.819  35.118  66.899  0.00  0.00           C
ATOM   3413  C   LEU X 431      50.979  37.105  63.250  0.00  0.00           C
ATOM   3414  O   LEU X 431      51.627  36.612  62.320  0.00  0.00           O
ATOM   3415  N   TRP X 432      50.926  38.408  63.479  0.00  0.00           N
ATOM   3416  CA  TRP X 432      51.647  39.370  62.668  0.00  0.00           C
ATOM   3417  CB  TRP X 432      50.691  40.364  62.022  0.00  0.00           C
ATOM   3418  CG  TRP X 432      49.987  39.727  60.895  0.00  0.00           C
ATOM   3419  CD1 TRP X 432      48.985  38.792  60.967  0.00  0.00           C
ATOM   3420  NE1 TRP X 432      48.605  38.410  59.705  0.00  0.00           N
ATOM   3421  CE2 TRP X 432      49.369  39.089  58.792  0.00  0.00           C
ATOM   3422  CZ2 TRP X 432      49.354  39.042  57.404  0.00  0.00           C
ATOM   3423  CH2 TRP X 432      50.247  39.835  56.736  0.00  0.00           C
ATOM   3424  CZ3 TRP X 432      51.140  40.672  57.421  0.00  0.00           C
ATOM   3425  CE3 TRP X 432      51.153  40.722  58.804  0.00  0.00           C
ATOM   3426  CD2 TRP X 432      50.257  39.918  59.511  0.00  0.00           C
ATOM   3427  C   TRP X 432      52.677  40.089  63.515  0.00  0.00           C
ATOM   3428  O   TRP X 432      52.442  40.364  64.698  0.00  0.00           O
ATOM   3429  N   PHE X 433      53.828  40.368  62.909  0.00  0.00           N
ATOM   3430  CA  PHE X 433      54.793  41.270  63.509  0.00  0.00           C
ATOM   3431  CB  PHE X 433      56.163  40.616  63.667  0.00  0.00           C
ATOM   3432  CG  PHE X 433      56.909  41.136  64.849  0.00  0.00           C
ATOM   3433  CD1 PHE X 433      56.649  40.651  66.118  0.00  0.00           C
ATOM   3434  CE1 PHE X 433      57.310  41.167  67.221  0.00  0.00           C
ATOM   3435  CZ  PHE X 433      58.236  42.192  67.058  0.00  0.00           C
ATOM   3436  CE2 PHE X 433      58.482  42.688  65.806  0.00  0.00           C
ATOM   3437  CD2 PHE X 433      57.814  42.165  64.707  0.00  0.00           C
ATOM   3438  C   PHE X 433      54.882  42.539  62.673  0.00  0.00           C
ATOM   3439  O   PHE X 433      54.711  42.502  61.445  0.00  0.00           O
ATOM   3440  N   HIE X 434      55.132  43.661  63.351  0.00  0.00           N
ATOM   3441  CA  HIE X 434      55.119  44.980  62.738  0.00  0.00           C
ATOM   3442  CB  HIE X 434      53.819  45.741  63.057  0.00  0.00           C
ATOM   3443  CG  HIE X 434      52.570  44.944  62.860  0.00  0.00           C
ATOM   3444  ND1 HIE X 434      51.801  45.029  61.717  0.00  0.00           N
ATOM   3445  CE1 HIE X 434      50.752  44.232  61.835  0.00  0.00           C
ATOM   3446  NE2 HIE X 434      50.808  43.641  63.016  0.00  0.00           N
ATOM   3447  CD2 HIE X 434      51.930  44.075  63.680  0.00  0.00           C
ATOM   3448  C   HIE X 434      56.296  45.809  63.237  0.00  0.00           C
ATOM   3449  O   HIE X 434      56.528  45.916  64.450  0.00  0.00           O
ATOM   3450  N   CYS X 435      56.995  46.446  62.304  0.00  0.00           N
ATOM   3451  CA  CYS X 435      58.066  47.386  62.605  0.00  0.00           C
ATOM   3452  CB  CYS X 435      59.444  46.775  62.281  0.00  0.00           C
ATOM   3453  SG  CYS X 435      59.852  45.315  63.274  0.00  0.00           S
ATOM   3454  C   CYS X 435      57.855  48.666  61.811  0.00  0.00           C
ATOM   3455  O   CYS X 435      57.619  48.618  60.601  0.00  0.00           O
ATOM   3456  N   VAL X 436      57.949  49.810  62.490  0.00  0.00           N
ATOM   3457  CA  VAL X 436      57.819  51.113  61.836  0.00  0.00           C
ATOM   3458  CB  VAL X 436      56.416  51.718  62.001  0.00  0.00           C
ATOM   3459  CG1 VAL X 436      56.401  53.134  61.440  0.00  0.00           C
ATOM   3460  CG2 VAL X 436      55.381  50.861  61.304  0.00  0.00           C
ATOM   3461  C   VAL X 436      58.859  52.070  62.403  0.00  0.00           C
ATOM   3462  O   VAL X 436      58.754  52.485  63.563  0.00  0.00           O
ATOM   3463  N   GLY X 437      59.834  52.452  61.586  0.00  0.00           N
ATOM   3464  CA  GLY X 437      60.789  53.455  62.010  0.00  0.00           C
ATOM   3465  C   GLY X 437      60.146  54.800  62.296  0.00  0.00           C
ATOM   3466  O   GLY X 437      59.358  55.312  61.493  0.00  0.00           O
ATOM   3467  N   ILE X 438      60.481  55.387  63.440  0.00  0.00           N
ATOM   3468  CA  ILE X 438      59.875  56.647  63.838  0.00  0.00           C
ATOM   3469  CB  ILE X 438      59.873  56.742  65.367  0.00  0.00           C
ATOM   3470  CG2 ILE X 438      59.512  58.140  65.821  0.00  0.00           C
ATOM   3471  CG1 ILE X 438      58.899  55.709  65.931  0.00  0.00           C
ATOM   3472  CD1 ILE X 438      58.900  55.622  67.424  0.00  0.00           C
ATOM   3473  C   ILE X 438      60.553  57.856  63.194  0.00  0.00           C
ATOM   3474  O   ILE X 438      59.876  58.828  62.853  0.00  0.00           O
ATOM   3475  N   ARG X 439      61.862  57.826  62.999  0.00  0.00           N
ATOM   3476  CA  ARG X 439      62.558  58.939  62.367  0.00  0.00           C
ATOM   3477  CB  ARG X 439      63.492  59.656  63.346  0.00  0.00           C
ATOM   3478  CG  ARG X 439      62.757  60.368  64.455  0.00  0.00           C
ATOM   3479  CD  ARG X 439      62.018  61.597  63.941  0.00  0.00           C
ATOM   3480  NE  ARG X 439      60.786  61.863  64.688  0.00  0.00           N
ATOM   3481  CZ  ARG X 439      60.653  62.814  65.608  0.00  0.00           C
ATOM   3482  NH1 ARG X 439      61.673  63.603  65.902  0.00  0.00           N
ATOM   3483  NH2 ARG X 439      59.498  62.977  66.230  0.00  0.00           N
ATOM   3484  C   ARG X 439      63.331  58.423  61.166  0.00  0.00           C
ATOM   3485  O   ARG X 439      63.729  57.259  61.129  0.00  0.00           O
ATOM   3486  N   VAL X 440      63.525  59.292  60.171  0.00  0.00           N
ATOM   3487  CA  VAL X 440      64.010  58.853  58.862  0.00  0.00           C
ATOM   3488  CB  VAL X 440      62.847  58.738  57.853  0.00  0.00           C
ATOM   3489  CG1 VAL X 440      61.842  57.715  58.312  0.00  0.00           C
ATOM   3490  CG2 VAL X 440      62.175  60.102  57.660  0.00  0.00           C
ATOM   3491  C   VAL X 440      65.065  59.809  58.326  0.00  0.00           C
ATOM   3492  O   VAL X 440      65.436  59.741  57.148  0.00  0.00           O
ATOM   3493  N   SER X 441      65.555  60.706  59.180  0.00  0.00           N
ATOM   3494  CA  SER X 441      66.465  61.745  58.709  0.00  0.00           C
ATOM   3495  CB  SER X 441      66.687  62.782  59.806  0.00  0.00           C
ATOM   3496  OG  SER X 441      67.063  62.153  61.007  0.00  0.00           O
ATOM   3497  C   SER X 441      67.790  61.160  58.238  0.00  0.00           C
ATOM   3498  O   SER X 441      68.381  61.652  57.271  0.00  0.00           O
ATOM   3499  N   ASP X 442      68.281  60.114  58.905  0.00  0.00           N
ATOM   3500  CA  ASP X 442      69.506  59.489  58.422  0.00  0.00           C
ATOM   3501  CB  ASP X 442      69.971  58.405  59.390  0.00  0.00           C
ATOM   3502  CG  ASP X 442      70.593  58.981  60.652  0.00  0.00           C
ATOM   3503  OD1 ASP X 442      70.486  60.212  60.881  0.00  0.00           O
ATOM   3504  OD2 ASP X 442      71.203  58.202  61.411  0.00  0.00           O
ATOM   3505  C   ASP X 442      69.308  58.919  57.027  0.00  0.00           C
ATOM   3506  O   ASP X 442      70.220  58.977  56.193  0.00  0.00           O
ATOM   3507  N   GLN X 443      68.107  58.412  56.749  0.00  0.00           N
ATOM   3508  CA  GLN X 443      67.801  57.825  55.447  0.00  0.00           C
ATOM   3509  CB  GLN X 443      66.425  57.159  55.513  0.00  0.00           C
ATOM   3510  CG  GLN X 443      66.170  56.105  54.481  0.00  0.00           C
ATOM   3511  CD  GLN X 443      66.914  54.826  54.781  0.00  0.00           C
ATOM   3512  OE1 GLN X 443      67.427  54.636  55.894  0.00  0.00           O
ATOM   3513  NE2 GLN X 443      66.973  53.933  53.793  0.00  0.00           N
ATOM   3514  C   GLN X 443      67.839  58.880  54.348  0.00  0.00           C
ATOM   3515  O   GLN X 443      68.455  58.679  53.289  0.00  0.00           O
ATOM   3516  N   LEU X 444      67.185  60.018  54.587  0.00  0.00           N
ATOM   3517  CA  LEU X 444      67.197  61.098  53.613  0.00  0.00           C
ATOM   3518  CB  LEU X 444      66.222  62.182  54.052  0.00  0.00           C
ATOM   3519  CG  LEU X 444      64.766  61.743  54.166  0.00  0.00           C
ATOM   3520  CD1 LEU X 444      63.963  62.765  54.955  0.00  0.00           C
ATOM   3521  CD2 LEU X 444      64.193  61.566  52.770  0.00  0.00           C
ATOM   3522  C   LEU X 444      68.594  61.675  53.454  0.00  0.00           C
ATOM   3523  O   LEU X 444      69.016  62.016  52.342  0.00  0.00           O
ATOM   3524  N   GLU X 445      69.323  61.781  54.562  0.00  0.00           N
ATOM   3525  CA  GLU X 445      70.683  62.295  54.524  0.00  0.00           C
ATOM   3526  CB  GLU X 445      71.239  62.368  55.939  0.00  0.00           C
ATOM   3527  CG  GLU X 445      72.593  63.023  56.030  0.00  0.00           C
ATOM   3528  CD  GLU X 445      72.505  64.517  55.885  0.00  0.00           C
ATOM   3529  OE1 GLU X 445      71.665  65.139  56.574  0.00  0.00           O
ATOM   3530  OE2 GLU X 445      73.267  65.067  55.069  0.00  0.00           O
ATOM   3531  C   GLU X 445      71.576  61.429  53.648  0.00  0.00           C
ATOM   3532  O   GLU X 445      72.342  61.942  52.823  0.00  0.00           O
ATOM   3533  N   ARG X 446      71.492  60.105  53.811  0.00  0.00           N
ATOM   3534  CA  ARG X 446      72.387  59.236  53.057  0.00  0.00           C
ATOM   3535  CB  ARG X 446      72.424  57.830  53.653  0.00  0.00           C
ATOM   3536  CG  ARG X 446      73.146  56.838  52.746  0.00  0.00           C
ATOM   3537  CD  ARG X 446      73.234  55.451  53.365  0.00  0.00           C
ATOM   3538  NE  ARG X 446      71.935  54.806  53.477  0.00  0.00           N
ATOM   3539  CZ  ARG X 446      71.451  53.921  52.611  0.00  0.00           C
ATOM   3540  NH1 ARG X 446      72.159  53.555  51.548  0.00  0.00           N
ATOM   3541  NH2 ARG X 446      70.248  53.412  52.816  0.00  0.00           N
ATOM   3542  C   ARG X 446      71.977  59.156  51.597  0.00  0.00           C
ATOM   3543  O   ARG X 446      72.832  59.154  50.706  0.00  0.00           O
ATOM   3544  N   LEU X 447      70.679  59.057  51.332  0.00  0.00           N
ATOM   3545  CA  LEU X 447      70.230  58.833  49.968  0.00  0.00           C
ATOM   3546  CB  LEU X 447      68.891  58.083  49.972  0.00  0.00           C
ATOM   3547  CG  LEU X 447      68.905  56.597  50.331  0.00  0.00           C
ATOM   3548  CD1 LEU X 447      67.500  55.998  50.284  0.00  0.00           C
ATOM   3549  CD2 LEU X 447      69.841  55.845  49.391  0.00  0.00           C
ATOM   3550  C   LEU X 447      70.088  60.112  49.151  0.00  0.00           C
ATOM   3551  O   LEU X 447      70.156  60.046  47.921  0.00  0.00           O
ATOM   3552  N   LEU X 448      69.886  61.268  49.790  0.00  0.00           N
ATOM   3553  CA  LEU X 448      69.629  62.494  49.035  0.00  0.00           C
ATOM   3554  CB  LEU X 448      68.177  62.962  49.228  0.00  0.00           C
ATOM   3555  CG  LEU X 448      67.061  62.096  48.647  0.00  0.00           C
ATOM   3556  CD1 LEU X 448      65.682  62.620  49.085  0.00  0.00           C
ATOM   3557  CD2 LEU X 448      67.144  62.034  47.130  0.00  0.00           C
ATOM   3558  C   LEU X 448      70.575  63.622  49.421  0.00  0.00           C
ATOM   3559  O   LEU X 448      71.376  64.074  48.602  0.00  0.00           O
ATOM   3560  N   TRP X 449      70.472  64.073  50.675  0.00  0.00           N
ATOM   3561  CA  TRP X 449      71.110  65.312  51.102  0.00  0.00           C
ATOM   3562  CB  TRP X 449      70.810  65.562  52.579  0.00  0.00           C
ATOM   3563  CG  TRP X 449      69.339  65.578  53.040  0.00  0.00           C
ATOM   3564  CD1 TRP X 449      68.896  65.297  54.309  0.00  0.00           C
ATOM   3565  NE1 TRP X 449      67.536  65.429  54.388  0.00  0.00           N
ATOM   3566  CE2 TRP X 449      67.055  65.807  53.166  0.00  0.00           C
ATOM   3567  CZ2 TRP X 449      65.749  66.053  52.764  0.00  0.00           C
ATOM   3568  CH2 TRP X 449      65.546  66.420  51.469  0.00  0.00           C
ATOM   3569  CZ3 TRP X 449      66.607  66.549  50.570  0.00  0.00           C
ATOM   3570  CE3 TRP X 449      67.916  66.301  50.960  0.00  0.00           C
ATOM   3571  CD2 TRP X 449      68.155  65.915  52.284  0.00  0.00           C
ATOM   3572  C   TRP X 449      72.619  65.296  50.851  0.00  0.00           C
ATOM   3573  O   TRP X 449      73.179  66.274  50.331  0.00  0.00           O
ATOM   3574  N   ARG X 450      73.294  64.199  51.221  0.00  0.00           N
ATOM   3575  CA  ARG X 450      74.727  64.030  50.980  0.00  0.00           C
ATOM   3576  CB  ARG X 450      75.275  62.880  51.817  0.00  0.00           C
ATOM   3577  CG  ARG X 450      75.897  63.229  53.124  0.00  0.00           C
ATOM   3578  CD  ARG X 450      76.443  61.951  53.735  0.00  0.00           C
ATOM   3579  NE  ARG X 450      75.454  61.299  54.582  0.00  0.00           N
ATOM   3580  CZ  ARG X 450      75.468  60.007  54.889  0.00  0.00           C
ATOM   3581  NH1 ARG X 450      74.524  59.505  55.679  0.00  0.00           N
ATOM   3582  NH2 ARG X 450      76.415  59.219  54.397  0.00  0.00           N
ATOM   3583  C   ARG X 450      75.054  63.716  49.527  0.00  0.00           C
ATOM   3584  O   ARG X 450      76.162  64.012  49.074  0.00  0.00           O
ATOM   3585  N   SER X 451      74.133  63.072  48.808  0.00  0.00           N
ATOM   3586  CA  SER X 451      74.395  62.489  47.498  0.00  0.00           C
ATOM   3587  CB  SER X 451      73.474  61.283  47.287  0.00  0.00           C
ATOM   3588  OG  SER X 451      73.686  60.689  46.022  0.00  0.00           O
ATOM   3589  C   SER X 451      74.237  63.484  46.351  0.00  0.00           C
ATOM   3590  O   SER X 451      75.036  63.484  45.412  0.00  0.00           O
ATOM   3591  N   ILE X 452      73.223  64.326  46.376  0.00  0.00           N
ATOM   3592  CA  ILE X 452      73.008  65.321  45.326  0.00  0.00           C
ATOM   3593  CB  ILE X 452      71.528  65.386  44.898  0.00  0.00           C
ATOM   3594  CG2 ILE X 452      71.320  66.494  43.877  0.00  0.00           C
ATOM   3595  CG1 ILE X 452      71.103  64.021  44.332  0.00  0.00           C
ATOM   3596  CD1 ILE X 452      69.611  63.829  44.129  0.00  0.00           C
ATOM   3597  C   ILE X 452      73.501  66.658  45.842  0.00  0.00           C
ATOM   3598  O   ILE X 452      73.154  67.044  46.970  0.00  0.00           O
ATOM   3599  N   PRO X 453      74.353  67.366  45.091  0.00  0.00           N
ATOM   3600  CD  PRO X 453      74.982  66.876  43.855  0.00  0.00           C
ATOM   3601  CG  PRO X 453      75.629  68.084  43.320  0.00  0.00           C
ATOM   3602  CB  PRO X 453      75.873  69.058  44.475  0.00  0.00           C
ATOM   3603  CA  PRO X 453      75.002  68.564  45.637  0.00  0.00           C
ATOM   3604  C   PRO X 453      74.016  69.624  46.101  0.00  0.00           C
ATOM   3605  O   PRO X 453      74.217  70.221  47.164  0.00  0.00           O
ATOM   3606  N   HIE X 454      72.948  69.877  45.342  0.00  0.00           N
ATOM   3607  CA  HIE X 454      71.964  70.892  45.697  0.00  0.00           C
ATOM   3608  CB  HIE X 454      72.301  72.238  45.088  0.00  0.00           C
ATOM   3609  CG  HIE X 454      73.700  72.660  45.330  0.00  0.00           C
ATOM   3610  ND1 HIE X 454      74.122  73.135  46.548  0.00  0.00           N
ATOM   3611  CE1 HIE X 454      75.415  73.375  46.493  0.00  0.00           C
ATOM   3612  NE2 HIE X 454      75.847  73.056  45.287  0.00  0.00           N
ATOM   3613  CD2 HIE X 454      74.796  72.594  44.544  0.00  0.00           C
ATOM   3614  C   HIE X 454      70.570  70.477  45.273  0.00  0.00           C
ATOM   3615  O   HIE X 454      70.324  70.206  44.101  0.00  0.00           O
ATOM   3616  N   ILE X 455      69.649  70.532  46.213  0.00  0.00           N
ATOM   3617  CA  ILE X 455      68.287  70.085  46.026  0.00  0.00           C
ATOM   3618  CB  ILE X 455      68.004  68.845  46.885  0.00  0.00           C
ATOM   3619  CG2 ILE X 455      66.561  68.445  46.716  0.00  0.00           C
ATOM   3620  CG1 ILE X 455      68.953  67.712  46.525  0.00  0.00           C
ATOM   3621  CD1 ILE X 455      68.939  66.516  47.488  0.00  0.00           C
ATOM   3622  C   ILE X 455      67.336  71.221  46.390  0.00  0.00           C
ATOM   3623  O   ILE X 455      67.514  71.911  47.397  0.00  0.00           O
ATOM   3624  N   ILE X 456      66.292  71.387  45.600  0.00  0.00           N
ATOM   3625  CA  ILE X 456      65.187  72.257  45.958  0.00  0.00           C
ATOM   3626  CB  ILE X 456      64.702  73.015  44.722  0.00  0.00           C
ATOM   3627  CG2 ILE X 456      63.685  74.045  45.135  0.00  0.00           C
ATOM   3628  CG1 ILE X 456      65.905  73.599  43.958  0.00  0.00           C
ATOM   3629  CD1 ILE X 456      66.759  74.642  44.773  0.00  0.00           C
ATOM   3630  C   ILE X 456      64.085  71.388  46.557  0.00  0.00           C
ATOM   3631  O   ILE X 456      63.642  70.419  45.935  0.00  0.00           O
ATOM   3632  N   VAL X 457      63.677  71.702  47.777  0.00  0.00           N
ATOM   3633  CA  VAL X 457      62.436  71.224  48.376  0.00  0.00           C
ATOM   3634  CB  VAL X 457      62.674  70.688  49.799  0.00  0.00           C
ATOM   3635  CG1 VAL X 457      61.353  70.240  50.392  0.00  0.00           C
ATOM   3636  CG2 VAL X 457      63.687  69.555  49.803  0.00  0.00           C
ATOM   3637  C   VAL X 457      61.439  72.380  48.403  0.00  0.00           C
ATOM   3638  O   VAL X 457      61.669  73.399  49.074  0.00  0.00           O
ATOM   3639  N   THR X 458      60.358  72.241  47.649  0.00  0.00           N
ATOM   3640  CA  THR X 458      59.310  73.257  47.631  0.00  0.00           C
ATOM   3641  CB  THR X 458      59.368  74.140  46.366  0.00  0.00           C
ATOM   3642  CG2 THR X 458      59.025  73.372  45.088  0.00  0.00           C
ATOM   3643  OG1 THR X 458      58.480  75.238  46.514  0.00  0.00           O
ATOM   3644  C   THR X 458      57.933  72.605  47.773  0.00  0.00           C
ATOM   3645  O   THR X 458      57.727  71.426  47.459  0.00  0.00           O
ATOM   3646  N   SER X 459      56.996  73.384  48.303  0.00  0.00           N
ATOM   3647  CA  SER X 459      55.603  72.995  48.456  0.00  0.00           C
ATOM   3648  CB  SER X 459      55.433  71.939  49.552  0.00  0.00           C
ATOM   3649  OG  SER X 459      54.089  71.577  49.763  0.00  0.00           O
ATOM   3650  C   SER X 459      54.828  74.258  48.798  0.00  0.00           C
ATOM   3651  O   SER X 459      55.397  75.239  49.285  0.00  0.00           O
ATOM   3652  N   ALA X 460      53.529  74.245  48.520  0.00  0.00           N
ATOM   3653  CA  ALA X 460      52.689  75.312  49.048  0.00  0.00           C
ATOM   3654  CB  ALA X 460      51.261  75.194  48.504  0.00  0.00           C
ATOM   3655  C   ALA X 460      52.690  75.289  50.564  0.00  0.00           C
ATOM   3656  O   ALA X 460      52.475  76.328  51.187  0.00  0.00           O
ATOM   3657  N   THR X 461      52.978  74.141  51.171  0.00  0.00           N
ATOM   3658  CA  THR X 461      52.858  73.984  52.616  0.00  0.00           C
ATOM   3659  CB  THR X 461      51.556  73.282  52.979  0.00  0.00           C
ATOM   3660  CG2 THR X 461      50.368  74.122  52.556  0.00  0.00           C
ATOM   3661  OG1 THR X 461      51.491  72.028  52.289  0.00  0.00           O
ATOM   3662  C   THR X 461      54.063  73.196  53.114  0.00  0.00           C
ATOM   3663  O   THR X 461      54.112  71.962  52.983  0.00  0.00           O
ATOM   3664  N   LEU X 462      55.029  73.909  53.682  0.00  0.00           N
ATOM   3665  CA  LEU X 462      56.136  73.274  54.372  0.00  0.00           C
ATOM   3666  CB  LEU X 462      57.487  73.717  53.786  0.00  0.00           C
ATOM   3667  CG  LEU X 462      57.785  73.321  52.354  0.00  0.00           C
ATOM   3668  CD1 LEU X 462      59.105  73.958  51.952  0.00  0.00           C
ATOM   3669  CD2 LEU X 462      57.833  71.808  52.219  0.00  0.00           C
ATOM   3670  C   LEU X 462      56.158  73.577  55.847  0.00  0.00           C
ATOM   3671  O   LEU X 462      56.769  72.824  56.608  0.00  0.00           O
ATOM   3672  N   ARG X 463      55.533  74.652  56.272  0.00  0.00           N
ATOM   3673  CA  ARG X 463      55.689  75.071  57.645  0.00  0.00           C
ATOM   3674  CB  ARG X 463      55.791  76.589  57.724  0.00  0.00           C
ATOM   3675  CG  ARG X 463      57.088  77.095  57.109  0.00  0.00           C
ATOM   3676  CD  ARG X 463      57.353  78.525  57.487  0.00  0.00           C
ATOM   3677  NE  ARG X 463      56.195  79.342  57.172  0.00  0.00           N
ATOM   3678  CZ  ARG X 463      55.926  80.510  57.742  0.00  0.00           C
ATOM   3679  NH1 ARG X 463      56.733  81.005  58.675  0.00  0.00           N
ATOM   3680  NH2 ARG X 463      54.835  81.172  57.385  0.00  0.00           N
ATOM   3681  C   ARG X 463      54.554  74.551  58.515  0.00  0.00           C
ATOM   3682  O   ARG X 463      53.457  74.225  58.048  0.00  0.00           O
ATOM   3683  N   SER X 464      54.856  74.460  59.801  0.00  0.00           N
ATOM   3684  CA  SER X 464      53.907  74.096  60.830  0.00  0.00           C
ATOM   3685  CB  SER X 464      54.157  72.667  61.297  0.00  0.00           C
ATOM   3686  OG  SER X 464      52.998  72.135  61.883  0.00  0.00           O
ATOM   3687  C   SER X 464      54.076  75.089  61.968  0.00  0.00           C
ATOM   3688  O   SER X 464      55.201  75.313  62.423  0.00  0.00           O
ATOM   3689  N   LEU X 465      52.979  75.718  62.390  0.00  0.00           N
ATOM   3690  CA  LEU X 465      53.021  76.693  63.479  0.00  0.00           C
ATOM   3691  CB  LEU X 465      53.484  76.027  64.776  0.00  0.00           C
ATOM   3692  CG  LEU X 465      52.450  75.076  65.360  0.00  0.00           C
ATOM   3693  CD1 LEU X 465      52.976  74.416  66.616  0.00  0.00           C
ATOM   3694  CD2 LEU X 465      51.176  75.858  65.639  0.00  0.00           C
ATOM   3695  C   LEU X 465      53.903  77.903  63.135  0.00  0.00           C
ATOM   3696  O   LEU X 465      54.627  78.427  63.979  0.00  0.00           O
ATOM   3697  N   ASN X 466      53.841  78.359  61.884  0.00  0.00           N
ATOM   3698  CA  ASN X 466      54.674  79.461  61.406  0.00  0.00           C
ATOM   3699  CB  ASN X 466      54.354  80.772  62.133  0.00  0.00           C
ATOM   3700  CG  ASN X 466      52.979  81.300  61.809  0.00  0.00           C
ATOM   3701  OD1 ASN X 466      52.571  81.298  60.652  0.00  0.00           O
ATOM   3702  ND2 ASN X 466      52.251  81.749  62.833  0.00  0.00           N
ATOM   3703  C   ASN X 466      56.160  79.150  61.548  0.00  0.00           C
ATOM   3704  O   ASN X 466      56.971  80.058  61.746  0.00  0.00           O
ATOM   3705  N   SER X 467      56.539  77.877  61.467  0.00  0.00           N
ATOM   3706  CA  SER X 467      57.929  77.526  61.702  0.00  0.00           C
ATOM   3707  CB  SER X 467      58.166  77.134  63.163  0.00  0.00           C
ATOM   3708  OG  SER X 467      59.436  76.513  63.307  0.00  0.00           O
ATOM   3709  C   SER X 467      58.351  76.384  60.790  0.00  0.00           C
ATOM   3710  O   SER X 467      57.542  75.519  60.437  0.00  0.00           O
ATOM   3711  N   PHE X 468      59.631  76.394  60.417  0.00  0.00           N
ATOM   3712  CA  PHE X 468      60.261  75.298  59.698  0.00  0.00           C
ATOM   3713  CB  PHE X 468      61.425  75.806  58.848  0.00  0.00           C
ATOM   3714  CG  PHE X 468      61.009  76.487  57.579  0.00  0.00           C
ATOM   3715  CD1 PHE X 468      60.621  75.746  56.471  0.00  0.00           C
ATOM   3716  CE1 PHE X 468      60.247  76.387  55.291  0.00  0.00           C
ATOM   3717  CZ  PHE X 468      60.275  77.771  55.215  0.00  0.00           C
ATOM   3718  CE2 PHE X 468      60.676  78.510  56.311  0.00  0.00           C
ATOM   3719  CD2 PHE X 468      61.041  77.873  57.480  0.00  0.00           C
ATOM   3720  C   PHE X 468      60.762  74.217  60.635  0.00  0.00           C
ATOM   3721  O   PHE X 468      61.378  73.254  60.180  0.00  0.00           O
ATOM   3722  N   SER X 469      60.493  74.351  61.928  0.00  0.00           N
ATOM   3723  CA  SER X 469      61.070  73.460  62.927  0.00  0.00           C
ATOM   3724  CB  SER X 469      60.601  73.890  64.313  0.00  0.00           C
ATOM   3725  OG  SER X 469      61.603  73.639  65.272  0.00  0.00           O
ATOM   3726  C   SER X 469      60.696  72.006  62.674  0.00  0.00           C
ATOM   3727  O   SER X 469      61.547  71.108  62.766  0.00  0.00           O
ATOM   3728  N   ARG X 470      59.416  71.752  62.398  0.00  0.00           N
ATOM   3729  CA  ARG X 470      58.969  70.383  62.182  0.00  0.00           C
ATOM   3730  CB  ARG X 470      57.454  70.343  62.034  0.00  0.00           C
ATOM   3731  CG  ARG X 470      56.917  68.964  61.685  0.00  0.00           C
ATOM   3732  CD  ARG X 470      55.409  68.915  61.821  0.00  0.00           C
ATOM   3733  NE  ARG X 470      54.898  67.592  61.522  0.00  0.00           N
ATOM   3734  CZ  ARG X 470      54.845  66.607  62.410  0.00  0.00           C
ATOM   3735  NH1 ARG X 470      55.270  66.810  63.648  0.00  0.00           N
ATOM   3736  NH2 ARG X 470      54.369  65.421  62.054  0.00  0.00           N
ATOM   3737  C   ARG X 470      59.630  69.793  60.954  0.00  0.00           C
ATOM   3738  O   ARG X 470      60.099  68.649  60.977  0.00  0.00           O
ATOM   3739  N   LEU X 471      59.690  70.566  59.874  0.00  0.00           N
ATOM   3740  CA  LEU X 471      60.364  70.103  58.670  0.00  0.00           C
ATOM   3741  CB  LEU X 471      60.217  71.128  57.549  0.00  0.00           C
ATOM   3742  CG  LEU X 471      61.040  70.705  56.326  0.00  0.00           C
ATOM   3743  CD1 LEU X 471      60.501  69.388  55.757  0.00  0.00           C
ATOM   3744  CD2 LEU X 471      61.077  71.785  55.260  0.00  0.00           C
ATOM   3745  C   LEU X 471      61.837  69.825  58.932  0.00  0.00           C
ATOM   3746  O   LEU X 471      62.376  68.818  58.467  0.00  0.00           O
ATOM   3747  N   GLN X 472      62.517  70.724  59.649  0.00  0.00           N
ATOM   3748  CA  GLN X 472      63.926  70.488  59.951  0.00  0.00           C
ATOM   3749  CB  GLN X 472      64.500  71.641  60.775  0.00  0.00           C
ATOM   3750  CG  GLN X 472      65.054  72.761  59.935  0.00  0.00           C
ATOM   3751  CD  GLN X 472      64.841  74.128  60.546  0.00  0.00           C
ATOM   3752  OE1 GLN X 472      64.491  74.254  61.720  0.00  0.00           O
ATOM   3753  NE2 GLN X 472      65.050  75.165  59.748  0.00  0.00           N
ATOM   3754  C   GLN X 472      64.096  69.173  60.687  0.00  0.00           C
ATOM   3755  O   GLN X 472      64.891  68.317  60.284  0.00  0.00           O
ATOM   3756  N   GLU X 473      63.307  68.977  61.739  0.00  0.00           N
ATOM   3757  CA  GLU X 473      63.447  67.781  62.555  0.00  0.00           C
ATOM   3758  CB  GLU X 473      62.585  67.903  63.809  0.00  0.00           C
ATOM   3759  CG  GLU X 473      62.515  66.602  64.587  0.00  0.00           C
ATOM   3760  CD  GLU X 473      61.948  66.777  65.971  0.00  0.00           C
ATOM   3761  OE1 GLU X 473      61.399  67.862  66.251  0.00  0.00           O
ATOM   3762  OE2 GLU X 473      62.062  65.832  66.783  0.00  0.00           O
ATOM   3763  C   GLU X 473      63.092  66.510  61.781  0.00  0.00           C
ATOM   3764  O   GLU X 473      63.775  65.492  61.918  0.00  0.00           O
ATOM   3765  N   MET X 474      62.032  66.527  60.974  0.00  0.00           N
ATOM   3766  CA  MET X 474      61.690  65.277  60.301  0.00  0.00           C
ATOM   3767  CB  MET X 474      60.221  65.264  59.861  0.00  0.00           C
ATOM   3768  CG  MET X 474      59.208  65.393  61.011  0.00  0.00           C
ATOM   3769  SD  MET X 474      59.477  64.289  62.422  0.00  0.00           S
ATOM   3770  CE  MET X 474      59.222  62.697  61.645  0.00  0.00           C
ATOM   3771  C   MET X 474      62.615  64.997  59.118  0.00  0.00           C
ATOM   3772  O   MET X 474      62.998  63.845  58.897  0.00  0.00           O
ATOM   3773  N   SER X 475      63.020  66.027  58.373  0.00  0.00           N
ATOM   3774  CA  SER X 475      63.825  65.818  57.173  0.00  0.00           C
ATOM   3775  CB  SER X 475      63.569  66.931  56.152  0.00  0.00           C
ATOM   3776  OG  SER X 475      64.059  68.185  56.597  0.00  0.00           O
ATOM   3777  C   SER X 475      65.325  65.734  57.433  0.00  0.00           C
ATOM   3778  O   SER X 475      66.043  65.152  56.619  0.00  0.00           O
ATOM   3779  N   GLY X 476      65.822  66.294  58.532  0.00  0.00           N
ATOM   3780  CA  GLY X 476      67.251  66.369  58.756  0.00  0.00           C
ATOM   3781  C   GLY X 476      67.954  67.534  58.083  0.00  0.00           C
ATOM   3782  O   GLY X 476      69.152  67.717  58.303  0.00  0.00           O
ATOM   3783  N   LEU X 477      67.257  68.313  57.262  0.00  0.00           N
ATOM   3784  CA  LEU X 477      67.831  69.541  56.731  0.00  0.00           C
ATOM   3785  CB  LEU X 477      66.867  70.202  55.747  0.00  0.00           C
ATOM   3786  CG  LEU X 477      66.521  69.400  54.495  0.00  0.00           C
ATOM   3787  CD1 LEU X 477      65.247  69.938  53.876  0.00  0.00           C
ATOM   3788  CD2 LEU X 477      67.656  69.408  53.483  0.00  0.00           C
ATOM   3789  C   LEU X 477      68.165  70.504  57.865  0.00  0.00           C
ATOM   3790  O   LEU X 477      67.413  70.632  58.835  0.00  0.00           O
ATOM   3791  N   LYS X 478      69.301  71.187  57.732  0.00  0.00           N
ATOM   3792  CA  LYS X 478      69.858  72.015  58.794  0.00  0.00           C
ATOM   3793  CB  LYS X 478      70.905  71.240  59.598  0.00  0.00           C
ATOM   3794  CG  LYS X 478      70.355  70.257  60.594  0.00  0.00           C
ATOM   3795  CD  LYS X 478      71.267  69.053  60.680  0.00  0.00           C
ATOM   3796  CE  LYS X 478      71.080  68.286  61.974  0.00  0.00           C
ATOM   3797  NZ  LYS X 478      72.354  68.250  62.751  0.00  0.00           N
ATOM   3798  C   LYS X 478      70.515  73.251  58.198  0.00  0.00           C
ATOM   3799  O   LYS X 478      71.141  73.179  57.142  0.00  0.00           O
ATOM   3800  N   GLU X 479      70.393  74.381  58.890  0.00  0.00           N
ATOM   3801  CA  GLU X 479      71.191  75.551  58.518  0.00  0.00           C
ATOM   3802  CB  GLU X 479      70.778  76.768  59.351  0.00  0.00           C
ATOM   3803  CG  GLU X 479      69.651  77.572  58.702  0.00  0.00           C
ATOM   3804  CD  GLU X 479      69.164  78.732  59.550  0.00  0.00           C
ATOM   3805  OE1 GLU X 479      69.682  78.904  60.675  0.00  0.00           O
ATOM   3806  OE2 GLU X 479      68.258  79.468  59.095  0.00  0.00           O
ATOM   3807  C   GLU X 479      72.679  75.268  58.668  0.00  0.00           C
ATOM   3808  O   GLU X 479      73.479  75.712  57.842  0.00  0.00           O
ATOM   3809  N   LYS X 480      73.057  74.490  59.681  0.00  0.00           N
ATOM   3810  CA  LYS X 480      74.460  74.172  59.923  0.00  0.00           C
ATOM   3811  CB  LYS X 480      74.571  73.339  61.198  0.00  0.00           C
ATOM   3812  CG  LYS X 480      75.918  73.373  61.861  0.00  0.00           C
ATOM   3813  CD  LYS X 480      75.767  73.650  63.353  0.00  0.00           C
ATOM   3814  CE  LYS X 480      76.958  73.124  64.134  0.00  0.00           C
ATOM   3815  NZ  LYS X 480      77.021  71.633  64.078  0.00  0.00           N
ATOM   3816  C   LYS X 480      75.099  73.427  58.753  0.00  0.00           C
ATOM   3817  O   LYS X 480      76.306  73.539  58.537  0.00  0.00           O
ATOM   3818  N   ALA X 481      74.322  72.651  58.008  0.00  0.00           N
ATOM   3819  CA  ALA X 481      74.821  71.999  56.807  0.00  0.00           C
ATOM   3820  CB  ALA X 481      73.986  70.742  56.508  0.00  0.00           C
ATOM   3821  C   ALA X 481      74.816  72.927  55.603  0.00  0.00           C
ATOM   3822  O   ALA X 481      75.286  72.539  54.530  0.00  0.00           O
ATOM   3823  N   GLY X 482      74.299  74.139  55.762  0.00  0.00           N
ATOM   3824  CA  GLY X 482      74.179  75.084  54.677  0.00  0.00           C
ATOM   3825  C   GLY X 482      72.842  75.101  53.979  0.00  0.00           C
ATOM   3826  O   GLY X 482      72.729  75.723  52.917  0.00  0.00           O
ATOM   3827  N   ASP X 483      71.830  74.428  54.520  0.00  0.00           N
ATOM   3828  CA  ASP X 483      70.499  74.498  53.935  0.00  0.00           C
ATOM   3829  CB  ASP X 483      69.657  73.304  54.364  0.00  0.00           C
ATOM   3830  CG  ASP X 483      70.356  71.997  54.102  0.00  0.00           C
ATOM   3831  OD1 ASP X 483      71.012  71.892  53.044  0.00  0.00           O
ATOM   3832  OD2 ASP X 483      70.263  71.088  54.959  0.00  0.00           O
ATOM   3833  C   ASP X 483      69.815  75.783  54.356  0.00  0.00           C
ATOM   3834  O   ASP X 483      69.953  76.230  55.499  0.00  0.00           O
ATOM   3835  N   ARG X 484      69.075  76.370  53.427  0.00  0.00           N
ATOM   3836  CA  ARG X 484      68.332  77.594  53.658  0.00  0.00           C
ATOM   3837  CB  ARG X 484      68.690  78.622  52.592  0.00  0.00           C
ATOM   3838  CG  ARG X 484      70.192  78.822  52.428  0.00  0.00           C
ATOM   3839  CD  ARG X 484      70.511  79.417  51.064  0.00  0.00           C
ATOM   3840  NE  ARG X 484      69.805  80.675  50.864  0.00  0.00           N
ATOM   3841  CZ  ARG X 484      69.363  81.097  49.689  0.00  0.00           C
ATOM   3842  NH1 ARG X 484      69.551  80.351  48.611  0.00  0.00           N
ATOM   3843  NH2 ARG X 484      68.717  82.250  49.599  0.00  0.00           N
ATOM   3844  C   ARG X 484      66.832  77.306  53.664  0.00  0.00           C
ATOM   3845  O   ARG X 484      66.360  76.321  53.086  0.00  0.00           O
ATOM   3846  N   PHE X 485      66.076  78.179  54.328  0.00  0.00           N
ATOM   3847  CA  PHE X 485      64.641  77.983  54.526  0.00  0.00           C
ATOM   3848  CB  PHE X 485      64.349  77.456  55.933  0.00  0.00           C
ATOM   3849  CG  PHE X 485      65.104  76.203  56.266  0.00  0.00           C
ATOM   3850  CD1 PHE X 485      66.436  76.261  56.655  0.00  0.00           C
ATOM   3851  CE1 PHE X 485      67.154  75.102  56.949  0.00  0.00           C
ATOM   3852  CZ  PHE X 485      66.534  73.872  56.850  0.00  0.00           C
ATOM   3853  CE2 PHE X 485      65.188  73.798  56.460  0.00  0.00           C
ATOM   3854  CD2 PHE X 485      64.486  74.961  56.168  0.00  0.00           C
ATOM   3855  C   PHE X 485      63.933  79.307  54.281  0.00  0.00           C
ATOM   3856  O   PHE X 485      64.048  80.236  55.087  0.00  0.00           O
ATOM   3857  N   VAL X 486      63.182  79.379  53.184  0.00  0.00           N
ATOM   3858  CA  VAL X 486      62.525  80.598  52.741  0.00  0.00           C
ATOM   3859  CB  VAL X 486      63.066  81.038  51.369  0.00  0.00           C
ATOM   3860  CG1 VAL X 486      62.184  82.119  50.769  0.00  0.00           C
ATOM   3861  CG2 VAL X 486      64.522  81.500  51.496  0.00  0.00           C
ATOM   3862  C   VAL X 486      61.016  80.373  52.685  0.00  0.00           C
ATOM   3863  O   VAL X 486      60.549  79.370  52.141  0.00  0.00           O
ATOM   3864  N   ALA X 487      60.259  81.323  53.222  0.00  0.00           N
ATOM   3865  CA  ALA X 487      58.800  81.302  53.188  0.00  0.00           C
ATOM   3866  CB  ALA X 487      58.217  81.293  54.604  0.00  0.00           C
ATOM   3867  C   ALA X 487      58.319  82.523  52.417  0.00  0.00           C
ATOM   3868  O   ALA X 487      58.392  83.649  52.921  0.00  0.00           O
ATOM   3869  N   LEU X 488      57.825  82.307  51.206  0.00  0.00           N
ATOM   3870  CA  LEU X 488      57.281  83.389  50.406  0.00  0.00           C
ATOM   3871  CB  LEU X 488      57.286  83.014  48.929  0.00  0.00           C
ATOM   3872  CG  LEU X 488      58.615  82.538  48.344  0.00  0.00           C
ATOM   3873  CD1 LEU X 488      58.399  82.067  46.913  0.00  0.00           C
ATOM   3874  CD2 LEU X 488      59.624  83.670  48.387  0.00  0.00           C
ATOM   3875  C   LEU X 488      55.861  83.724  50.841  0.00  0.00           C
ATOM   3876  O   LEU X 488      55.098  82.859  51.278  0.00  0.00           O
ATOM   3877  N   ASP X 489      55.509  84.998  50.709  0.00  0.00           N
ATOM   3878  CA  ASP X 489      54.178  85.457  51.076  0.00  0.00           C
ATOM   3879  CB  ASP X 489      54.142  86.983  51.144  0.00  0.00           C
ATOM   3880  CG  ASP X 489      54.866  87.535  52.356  0.00  0.00           C
ATOM   3881  OD1 ASP X 489      54.987  86.799  53.359  0.00  0.00           O
ATOM   3882  OD2 ASP X 489      55.296  88.711  52.309  0.00  0.00           O
ATOM   3883  C   ASP X 489      53.141  84.979  50.071  0.00  0.00           C
ATOM   3884  O   ASP X 489      53.423  84.807  48.881  0.00  0.00           O
ATOM   3885  N   SER X 490      51.921  84.781  50.563  0.00  0.00           N
ATOM   3886  CA  SER X 490      50.808  84.498  49.667  0.00  0.00           C
ATOM   3887  CB  SER X 490      49.605  83.953  50.435  0.00  0.00           C
ATOM   3888  OG  SER X 490      48.488  83.819  49.572  0.00  0.00           O
ATOM   3889  C   SER X 490      50.408  85.770  48.926  0.00  0.00           C
ATOM   3890  O   SER X 490      50.357  86.850  49.524  0.00  0.00           O
ATOM   3891  N   PRO X 491      50.127  85.679  47.628  0.00  0.00           N
ATOM   3892  CD  PRO X 491      50.371  84.541  46.730  0.00  0.00           C
ATOM   3893  CG  PRO X 491      49.660  84.948  45.473  0.00  0.00           C
ATOM   3894  CB  PRO X 491      49.752  86.449  45.439  0.00  0.00           C
ATOM   3895  CA  PRO X 491      49.645  86.868  46.911  0.00  0.00           C
ATOM   3896  C   PRO X 491      48.229  87.260  47.287  0.00  0.00           C
ATOM   3897  O   PRO X 491      47.912  88.452  47.333  0.00  0.00           O
ATOM   3898  N   PHE X 492      47.372  86.294  47.581  0.00  0.00           N
ATOM   3899  CA  PHE X 492      45.962  86.578  47.784  0.00  0.00           C
ATOM   3900  CB  PHE X 492      45.178  85.273  47.895  0.00  0.00           C
ATOM   3901  CG  PHE X 492      45.472  84.307  46.785  0.00  0.00           C
ATOM   3902  CD1 PHE X 492      45.599  84.749  45.482  0.00  0.00           C
ATOM   3903  CE1 PHE X 492      45.882  83.869  44.469  0.00  0.00           C
ATOM   3904  CZ  PHE X 492      46.045  82.526  44.753  0.00  0.00           C
ATOM   3905  CE2 PHE X 492      45.924  82.079  46.042  0.00  0.00           C
ATOM   3906  CD2 PHE X 492      45.651  82.964  47.052  0.00  0.00           C
ATOM   3907  C   PHE X 492      45.753  87.429  49.030  0.00  0.00           C
ATOM   3908  O   PHE X 492      46.628  87.555  49.892  0.00  0.00           O
ATOM   3909  N   ASN X 493      44.574  88.032  49.104  0.00  0.00           N
ATOM   3910  CA  ASN X 493      44.185  88.897  50.215  0.00  0.00           C
ATOM   3911  CB  ASN X 493      43.774  90.282  49.715  0.00  0.00           C
ATOM   3912  CG  ASN X 493      43.627  91.278  50.837  0.00  0.00           C
ATOM   3913  OD1 ASN X 493      44.300  91.176  51.864  0.00  0.00           O
ATOM   3914  ND2 ASN X 493      42.734  92.241  50.660  0.00  0.00           N
ATOM   3915  C   ASN X 493      43.046  88.194  50.950  0.00  0.00           C
ATOM   3916  O   ASN X 493      41.868  88.434  50.678  0.00  0.00           O
ATOM   3917  N   HIE X 494      43.410  87.329  51.899  0.00  0.00           N
ATOM   3918  CA  HIE X 494      42.431  86.412  52.475  0.00  0.00           C
ATOM   3919  CB  HIE X 494      43.130  85.393  53.374  0.00  0.00           C
ATOM   3920  CG  HIE X 494      44.013  84.442  52.630  0.00  0.00           C
ATOM   3921  ND1 HIE X 494      45.241  84.806  52.123  0.00  0.00           N
ATOM   3922  CE1 HIE X 494      45.791  83.766  51.520  0.00  0.00           C
ATOM   3923  NE2 HIE X 494      44.962  82.742  51.614  0.00  0.00           N
ATOM   3924  CD2 HIE X 494      43.839  83.139  52.298  0.00  0.00           C
ATOM   3925  C   HIE X 494      41.339  87.151  53.245  0.00  0.00           C
ATOM   3926  O   HIE X 494      40.150  86.830  53.101  0.00  0.00           O
ATOM   3927  N   CYS X 495      41.719  88.142  54.061  0.00  0.00           N
ATOM   3928  CA  CYS X 495      40.753  88.823  54.927  0.00  0.00           C
ATOM   3929  CB  CYS X 495      41.461  89.873  55.785  0.00  0.00           C
ATOM   3930  SG  CYS X 495      42.374  91.105  54.827  0.00  0.00           S
ATOM   3931  C   CYS X 495      39.628  89.474  54.137  0.00  0.00           C
ATOM   3932  O   CYS X 495      38.493  89.540  54.615  0.00  0.00           O
ATOM   3933  N   GLU X 496      39.919  89.963  52.940  0.00  0.00           N
ATOM   3934  CA  GLU X 496      38.877  90.512  52.082  0.00  0.00           C
ATOM   3935  CB  GLU X 496      39.461  91.578  51.145  0.00  0.00           C
ATOM   3936  CG  GLU X 496      39.083  93.018  51.474  0.00  0.00           C
ATOM   3937  CD  GLU X 496      37.580  93.258  51.460  0.00  0.00           C
ATOM   3938  OE1 GLU X 496      36.979  93.313  52.556  0.00  0.00           O
ATOM   3939  OE2 GLU X 496      37.000  93.389  50.358  0.00  0.00           O
ATOM   3940  C   GLU X 496      38.197  89.446  51.247  0.00  0.00           C
ATOM   3941  O   GLU X 496      37.085  89.675  50.764  0.00  0.00           O
ATOM   3942  N   GLN X 497      38.842  88.296  51.060  0.00  0.00           N
ATOM   3943  CA  GLN X 497      38.373  87.290  50.112  0.00  0.00           C
ATOM   3944  CB  GLN X 497      39.561  86.630  49.409  0.00  0.00           C
ATOM   3945  CG  GLN X 497      39.734  87.096  47.991  0.00  0.00           C
ATOM   3946  CD  GLN X 497      40.958  86.509  47.325  0.00  0.00           C
ATOM   3947  OE1 GLN X 497      42.092  86.813  47.704  0.00  0.00           O
ATOM   3948  NE2 GLN X 497      40.736  85.668  46.318  0.00  0.00           N
ATOM   3949  C   GLN X 497      37.508  86.208  50.734  0.00  0.00           C
ATOM   3950  O   GLN X 497      36.707  85.602  50.024  0.00  0.00           O
ATOM   3951  N   GLY X 498      37.659  85.935  52.029  0.00  0.00           N
ATOM   3952  CA  GLY X 498      36.807  84.983  52.706  0.00  0.00           C
ATOM   3953  C   GLY X 498      36.757  85.246  54.195  0.00  0.00           C
ATOM   3954  O   GLY X 498      37.370  86.187  54.706  0.00  0.00           O
ATOM   3955  N   LYS X 499      36.003  84.393  54.892  0.00  0.00           N
ATOM   3956  CA  LYS X 499      35.944  84.384  56.350  0.00  0.00           C
ATOM   3957  CB  LYS X 499      34.641  85.007  56.870  0.00  0.00           C
ATOM   3958  CG  LYS X 499      33.387  84.524  56.138  0.00  0.00           C
ATOM   3959  CD  LYS X 499      32.120  85.073  56.771  0.00  0.00           C
ATOM   3960  CE  LYS X 499      30.952  85.061  55.787  0.00  0.00           C
ATOM   3961  NZ  LYS X 499      29.802  84.194  56.211  0.00  0.00           N
ATOM   3962  C   LYS X 499      36.072  82.952  56.858  0.00  0.00           C
ATOM   3963  O   LYS X 499      35.811  81.987  56.132  0.00  0.00           O
ATOM   3964  N   ILE X 500      36.506  82.828  58.112  0.00  0.00           N
ATOM   3965  CA  ILE X 500      36.495  81.572  58.857  0.00  0.00           C
ATOM   3966  CB  ILE X 500      37.814  81.350  59.625  0.00  0.00           C
ATOM   3967  CG2 ILE X 500      37.628  80.415  60.834  0.00  0.00           C
ATOM   3968  CG1 ILE X 500      38.913  80.816  58.693  0.00  0.00           C
ATOM   3969  CD1 ILE X 500      40.288  80.744  59.344  0.00  0.00           C
ATOM   3970  C   ILE X 500      35.301  81.618  59.804  0.00  0.00           C
ATOM   3971  O   ILE X 500      35.069  82.635  60.476  0.00  0.00           O
ATOM   3972  N   VAL X 501      34.534  80.526  59.840  0.00  0.00           N
ATOM   3973  CA  VAL X 501      33.292  80.416  60.603  0.00  0.00           C
ATOM   3974  CB  VAL X 501      32.094  80.164  59.672  0.00  0.00           C
ATOM   3975  CG1 VAL X 501      30.806  80.067  60.460  0.00  0.00           C
ATOM   3976  CG2 VAL X 501      32.004  81.244  58.622  0.00  0.00           C
ATOM   3977  C   VAL X 501      33.422  79.282  61.611  0.00  0.00           C
ATOM   3978  O   VAL X 501      33.658  78.133  61.227  0.00  0.00           O
ATOM   3979  N   ILE X 502      33.250  79.604  62.886  0.00  0.00           N
ATOM   3980  CA  ILE X 502      33.334  78.649  63.982  0.00  0.00           C
ATOM   3981  CB  ILE X 502      34.487  78.996  64.944  0.00  0.00           C
ATOM   3982  CG2 ILE X 502      34.647  77.945  66.033  0.00  0.00           C
ATOM   3983  CG1 ILE X 502      35.801  79.088  64.187  0.00  0.00           C
ATOM   3984  CD1 ILE X 502      36.935  79.585  65.050  0.00  0.00           C
ATOM   3985  C   ILE X 502      31.995  78.645  64.704  0.00  0.00           C
ATOM   3986  O   ILE X 502      31.757  79.466  65.589  0.00  0.00           O
ATOM   3987  N   PRO X 503      31.084  77.748  64.338  0.00  0.00           N
ATOM   3988  CD  PRO X 503      31.218  76.689  63.326  0.00  0.00           C
ATOM   3989  CG  PRO X 503      29.795  76.416  62.954  0.00  0.00           C
ATOM   3990  CB  PRO X 503      29.024  76.626  64.211  0.00  0.00           C
ATOM   3991  CA  PRO X 503      29.746  77.763  64.933  0.00  0.00           C
ATOM   3992  C   PRO X 503      29.801  77.512  66.430  0.00  0.00           C
ATOM   3993  O   PRO X 503      30.744  76.918  66.956  0.00  0.00           O
ATOM   3994  N   ARG X 504      28.756  77.975  67.121  0.00  0.00           N
ATOM   3995  CA  ARG X 504      28.704  77.893  68.585  0.00  0.00           C
ATOM   3996  CB  ARG X 504      27.856  79.021  69.151  0.00  0.00           C
ATOM   3997  CG  ARG X 504      28.542  80.375  69.047  0.00  0.00           C
ATOM   3998  CD  ARG X 504      27.620  81.510  69.423  0.00  0.00           C
ATOM   3999  NE  ARG X 504      28.248  82.798  69.160  0.00  0.00           N
ATOM   4000  CZ  ARG X 504      29.124  83.383  69.973  0.00  0.00           C
ATOM   4001  NH1 ARG X 504      29.490  82.798  71.112  0.00  0.00           N
ATOM   4002  NH2 ARG X 504      29.638  84.556  69.639  0.00  0.00           N
ATOM   4003  C   ARG X 504      28.178  76.523  69.008  0.00  0.00           C
ATOM   4004  O   ARG X 504      27.090  76.371  69.565  0.00  0.00           O
ATOM   4005  N   MET X 505      28.985  75.508  68.721  0.00  0.00           N
ATOM   4006  CA  MET X 505      28.614  74.136  69.023  0.00  0.00           C
ATOM   4007  CB  MET X 505      29.636  73.174  68.418  0.00  0.00           C
ATOM   4008  CG  MET X 505      29.875  73.410  66.938  0.00  0.00           C
ATOM   4009  SD  MET X 505      28.742  72.470  65.922  0.00  0.00           S
ATOM   4010  CE  MET X 505      29.259  70.822  66.401  0.00  0.00           C
ATOM   4011  C   MET X 505      28.523  73.921  70.528  0.00  0.00           C
ATOM   4012  O   MET X 505      29.291  74.489  71.302  0.00  0.00           O
ATOM   4013  N   ARG X 506      27.569  73.079  70.937  0.00  0.00           N
ATOM   4014  CA  ARG X 506      27.369  72.789  72.352  0.00  0.00           C
ATOM   4015  CB  ARG X 506      25.942  72.289  72.579  0.00  0.00           C
ATOM   4016  CG  ARG X 506      24.905  73.342  72.247  0.00  0.00           C
ATOM   4017  CD  ARG X 506      23.511  72.769  72.054  0.00  0.00           C
ATOM   4018  NE  ARG X 506      22.598  73.789  71.543  0.00  0.00           N
ATOM   4019  CZ  ARG X 506      22.213  73.892  70.273  0.00  0.00           C
ATOM   4020  NH1 ARG X 506      22.651  73.027  69.368  0.00  0.00           N
ATOM   4021  NH2 ARG X 506      21.383  74.861  69.907  0.00  0.00           N
ATOM   4022  C   ARG X 506      28.376  71.788  72.905  0.00  0.00           C
ATOM   4023  O   ARG X 506      28.629  71.794  74.112  0.00  0.00           O
ATOM   4024  N   VAL X 507      28.974  70.947  72.067  0.00  0.00           N
ATOM   4025  CA  VAL X 507      29.992  70.020  72.542  0.00  0.00           C
ATOM   4026  CB  VAL X 507      29.541  68.544  72.458  0.00  0.00           C
ATOM   4027  CG1 VAL X 507      28.541  68.239  73.551  0.00  0.00           C
ATOM   4028  CG2 VAL X 507      28.963  68.232  71.088  0.00  0.00           C
ATOM   4029  C   VAL X 507      31.284  70.204  71.763  0.00  0.00           C
ATOM   4030  O   VAL X 507      31.283  70.570  70.585  0.00  0.00           O
ATOM   4031  N   GLU X 508      32.390  69.958  72.444  0.00  0.00           N
ATOM   4032  CA  GLU X 508      33.660  69.704  71.796  0.00  0.00           C
ATOM   4033  CB  GLU X 508      34.799  69.836  72.791  0.00  0.00           C
ATOM   4034  CG  GLU X 508      35.039  71.219  73.308  0.00  0.00           C
ATOM   4035  CD  GLU X 508      36.081  71.232  74.409  0.00  0.00           C
ATOM   4036  OE1 GLU X 508      36.714  70.189  74.669  0.00  0.00           O
ATOM   4037  OE2 GLU X 508      36.247  72.287  75.037  0.00  0.00           O
ATOM   4038  C   GLU X 508      33.666  68.290  71.222  0.00  0.00           C
ATOM   4039  O   GLU X 508      33.034  67.391  71.781  0.00  0.00           O
ATOM   4040  N   PRO X 509      34.404  68.052  70.128  0.00  0.00           N
ATOM   4041  CD  PRO X 509      35.263  68.993  69.386  0.00  0.00           C
ATOM   4042  CG  PRO X 509      35.849  68.138  68.293  0.00  0.00           C
ATOM   4043  CB  PRO X 509      34.883  67.035  68.081  0.00  0.00           C
ATOM   4044  CA  PRO X 509      34.400  66.722  69.501  0.00  0.00           C
ATOM   4045  C   PRO X 509      35.310  65.735  70.221  0.00  0.00           C
ATOM   4046  O   PRO X 509      36.210  65.128  69.632  0.00  0.00           O
ATOM   4047  N   SER X 510      35.077  65.568  71.519  0.00  0.00           N
ATOM   4048  CA  SER X 510      35.775  64.536  72.262  0.00  0.00           C
ATOM   4049  CB  SER X 510      35.600  64.751  73.761  0.00  0.00           C
ATOM   4050  OG  SER X 510      34.349  64.243  74.192  0.00  0.00           O
ATOM   4051  C   SER X 510      35.260  63.157  71.835  0.00  0.00           C
ATOM   4052  O   SER X 510      34.346  63.026  71.010  0.00  0.00           O
ATOM   4053  N   ILE X 511      35.854  62.112  72.416  0.00  0.00           N
ATOM   4054  CA  ILE X 511      35.499  60.748  72.037  0.00  0.00           C
ATOM   4055  CB  ILE X 511      36.473  59.745  72.677  0.00  0.00           C
ATOM   4056  CG2 ILE X 511      36.772  60.137  74.122  0.00  0.00           C
ATOM   4057  CG1 ILE X 511      35.916  58.324  72.566  0.00  0.00           C
ATOM   4058  CD1 ILE X 511      35.783  57.837  71.136  0.00  0.00           C
ATOM   4059  C   ILE X 511      34.058  60.443  72.421  0.00  0.00           C
ATOM   4060  O   ILE X 511      33.274  59.945  71.605  0.00  0.00           O
ATOM   4061  N   ASP X 512      33.692  60.725  73.672  0.00  0.00           N
ATOM   4062  CA  ASP X 512      32.336  60.440  74.122  0.00  0.00           C
ATOM   4063  CB  ASP X 512      32.210  60.716  75.620  0.00  0.00           C
ATOM   4064  CG  ASP X 512      33.162  59.876  76.450  0.00  0.00           C
ATOM   4065  OD1 ASP X 512      33.997  59.158  75.853  0.00  0.00           O
ATOM   4066  OD2 ASP X 512      33.077  59.929  77.698  0.00  0.00           O
ATOM   4067  C   ASP X 512      31.310  61.253  73.351  0.00  0.00           C
ATOM   4068  O   ASP X 512      30.186  60.785  73.130  0.00  0.00           O
ATOM   4069  N   ASN X 513      31.680  62.452  72.912  0.00  0.00           N
ATOM   4070  CA  ASN X 513      30.725  63.391  72.339  0.00  0.00           C
ATOM   4071  CB  ASN X 513      31.229  64.816  72.538  0.00  0.00           C
ATOM   4072  CG  ASN X 513      31.024  65.298  73.947  0.00  0.00           C
ATOM   4073  OD1 ASN X 513      30.084  64.879  74.618  0.00  0.00           O
ATOM   4074  ND2 ASN X 513      31.896  66.185  74.408  0.00  0.00           N
ATOM   4075  C   ASN X 513      30.432  63.170  70.860  0.00  0.00           C
ATOM   4076  O   ASN X 513      29.538  63.836  70.323  0.00  0.00           O
ATOM   4077  N   GLU X 514      31.129  62.240  70.203  0.00  0.00           N
ATOM   4078  CA  GLU X 514      31.096  62.168  68.745  0.00  0.00           C
ATOM   4079  CB  GLU X 514      31.832  60.918  68.270  0.00  0.00           C
ATOM   4080  CG  GLU X 514      32.026  60.864  66.760  0.00  0.00           C
ATOM   4081  CD  GLU X 514      32.962  59.752  66.332  0.00  0.00           C
ATOM   4082  OE1 GLU X 514      32.726  58.587  66.722  0.00  0.00           O
ATOM   4083  OE2 GLU X 514      33.940  60.049  65.611  0.00  0.00           O
ATOM   4084  C   GLU X 514      29.670  62.191  68.202  0.00  0.00           C
ATOM   4085  O   GLU X 514      29.351  62.964  67.287  0.00  0.00           O
ATOM   4086  N   GLU X 515      28.788  61.377  68.788  0.00  0.00           N
ATOM   4087  CA  GLU X 515      27.427  61.268  68.280  0.00  0.00           C
ATOM   4088  CB  GLU X 515      26.644  60.233  69.073  0.00  0.00           C
ATOM   4089  CG  GLU X 515      25.570  59.588  68.240  0.00  0.00           C
ATOM   4090  CD  GLU X 515      26.138  58.969  66.978  0.00  0.00           C
ATOM   4091  OE1 GLU X 515      27.184  58.285  67.066  0.00  0.00           O
ATOM   4092  OE2 GLU X 515      25.545  59.178  65.900  0.00  0.00           O
ATOM   4093  C   GLU X 515      26.711  62.609  68.316  0.00  0.00           C
ATOM   4094  O   GLU X 515      26.130  63.039  67.308  0.00  0.00           O
ATOM   4095  N   GLN X 516      26.733  63.290  69.467  0.00  0.00           N
ATOM   4096  CA  GLN X 516      26.096  64.600  69.504  0.00  0.00           C
ATOM   4097  CB  GLN X 516      26.103  65.186  70.917  0.00  0.00           C
ATOM   4098  CG  GLN X 516      25.324  66.505  71.016  0.00  0.00           C
ATOM   4099  CD  GLN X 516      25.368  67.143  72.401  0.00  0.00           C
ATOM   4100  OE1 GLN X 516      25.678  66.483  73.395  0.00  0.00           O
ATOM   4101  NE2 GLN X 516      25.056  68.438  72.468  0.00  0.00           N
ATOM   4102  C   GLN X 516      26.790  65.539  68.537  0.00  0.00           C
ATOM   4103  O   GLN X 516      26.131  66.276  67.790  0.00  0.00           O
ATOM   4104  N   HIE X 517      28.125  65.460  68.483  0.00  0.00           N
ATOM   4105  CA  HIE X 517      28.894  66.421  67.702  0.00  0.00           C
ATOM   4106  CB  HIE X 517      30.393  66.199  67.919  0.00  0.00           C
ATOM   4107  CG  HIE X 517      31.255  67.192  67.211  0.00  0.00           C
ATOM   4108  ND1 HIE X 517      31.812  66.950  65.973  0.00  0.00           N
ATOM   4109  CE1 HIE X 517      32.509  68.005  65.593  0.00  0.00           C
ATOM   4110  NE2 HIE X 517      32.422  68.926  66.537  0.00  0.00           N
ATOM   4111  CD2 HIE X 517      31.638  68.445  67.557  0.00  0.00           C
ATOM   4112  C   HIE X 517      28.532  66.319  66.230  0.00  0.00           C
ATOM   4113  O   HIE X 517      28.128  67.309  65.602  0.00  0.00           O
ATOM   4114  N   ILE X 518      28.627  65.111  65.677  0.00  0.00           N
ATOM   4115  CA  ILE X 518      28.213  64.897  64.298  0.00  0.00           C
ATOM   4116  CB  ILE X 518      28.315  63.407  63.934  0.00  0.00           C
ATOM   4117  CG2 ILE X 518      27.431  63.102  62.750  0.00  0.00           C
ATOM   4118  CG1 ILE X 518      29.766  63.067  63.595  0.00  0.00           C
ATOM   4119  CD1 ILE X 518      30.162  61.624  63.857  0.00  0.00           C
ATOM   4120  C   ILE X 518      26.809  65.444  64.093  0.00  0.00           C
ATOM   4121  O   ILE X 518      26.555  66.219  63.159  0.00  0.00           O
ATOM   4122  N   ALA X 519      25.904  65.135  65.029  0.00  0.00           N
ATOM   4123  CA  ALA X 519      24.527  65.592  64.889  0.00  0.00           C
ATOM   4124  CB  ALA X 519      23.698  65.130  66.089  0.00  0.00           C
ATOM   4125  C   ALA X 519      24.478  67.109  64.727  0.00  0.00           C
ATOM   4126  O   ALA X 519      23.934  67.625  63.738  0.00  0.00           O
ATOM   4127  N   GLU X 520      25.117  67.838  65.644  0.00  0.00           N
ATOM   4128  CA  GLU X 520      25.092  69.293  65.541  0.00  0.00           C
ATOM   4129  CB  GLU X 520      25.832  69.925  66.717  0.00  0.00           C
ATOM   4130  CG  GLU X 520      25.049  69.780  68.006  0.00  0.00           C
ATOM   4131  CD  GLU X 520      25.501  70.708  69.110  0.00  0.00           C
ATOM   4132  OE1 GLU X 520      26.408  71.538  68.892  0.00  0.00           O
ATOM   4133  OE2 GLU X 520      24.926  70.595  70.209  0.00  0.00           O
ATOM   4134  C   GLU X 520      25.677  69.743  64.212  0.00  0.00           C
ATOM   4135  O   GLU X 520      25.051  70.522  63.476  0.00  0.00           O
ATOM   4136  N   MET X 521      26.829  69.174  63.840  0.00  0.00           N
ATOM   4137  CA  MET X 521      27.437  69.536  62.570  0.00  0.00           C
ATOM   4138  CB  MET X 521      28.673  68.683  62.312  0.00  0.00           C
ATOM   4139  CG  MET X 521      29.308  68.951  60.957  0.00  0.00           C
ATOM   4140  SD  MET X 521      30.669  67.821  60.626  0.00  0.00           S
ATOM   4141  CE  MET X 521      31.167  68.411  59.022  0.00  0.00           C
ATOM   4142  C   MET X 521      26.431  69.369  61.448  0.00  0.00           C
ATOM   4143  O   MET X 521      26.133  70.321  60.710  0.00  0.00           O
ATOM   4144  N   ALA X 522      25.829  68.177  61.366  0.00  0.00           N
ATOM   4145  CA  ALA X 522      24.956  67.886  60.242  0.00  0.00           C
ATOM   4146  CB  ALA X 522      24.400  66.468  60.364  0.00  0.00           C
ATOM   4147  C   ALA X 522      23.843  68.910  60.169  0.00  0.00           C
ATOM   4148  O   ALA X 522      23.570  69.469  59.096  0.00  0.00           O
ATOM   4149  N   ALA X 523      23.262  69.243  61.324  0.00  0.00           N
ATOM   4150  CA  ALA X 523      22.174  70.205  61.335  0.00  0.00           C
ATOM   4151  CB  ALA X 523      21.695  70.422  62.770  0.00  0.00           C
ATOM   4152  C   ALA X 523      22.636  71.508  60.706  0.00  0.00           C
ATOM   4153  O   ALA X 523      22.095  71.960  59.685  0.00  0.00           O
ATOM   4154  N   PHE X 524      23.714  72.070  61.258  0.00  0.00           N
ATOM   4155  CA  PHE X 524      24.272  73.295  60.712  0.00  0.00           C
ATOM   4156  CB  PHE X 524      25.527  73.687  61.490  0.00  0.00           C
ATOM   4157  CG  PHE X 524      26.008  75.067  61.190  0.00  0.00           C
ATOM   4158  CD1 PHE X 524      26.855  75.301  60.120  0.00  0.00           C
ATOM   4159  CE1 PHE X 524      27.286  76.584  59.834  0.00  0.00           C
ATOM   4160  CZ  PHE X 524      26.878  77.642  60.627  0.00  0.00           C
ATOM   4161  CE2 PHE X 524      26.035  77.417  61.697  0.00  0.00           C
ATOM   4162  CD2 PHE X 524      25.604  76.141  61.974  0.00  0.00           C
ATOM   4163  C   PHE X 524      24.578  73.124  59.233  0.00  0.00           C
ATOM   4164  O   PHE X 524      24.164  73.944  58.404  0.00  0.00           O
ATOM   4165  N   PHE X 525      25.253  72.024  58.873  0.00  0.00           N
ATOM   4166  CA  PHE X 525      25.646  71.869  57.479  0.00  0.00           C
ATOM   4167  CB  PHE X 525      26.462  70.590  57.281  0.00  0.00           C
ATOM   4168  CG  PHE X 525      26.515  70.128  55.846  0.00  0.00           C
ATOM   4169  CD1 PHE X 525      27.412  70.692  54.943  0.00  0.00           C
ATOM   4170  CE1 PHE X 525      27.442  70.266  53.618  0.00  0.00           C
ATOM   4171  CZ  PHE X 525      26.572  69.269  53.184  0.00  0.00           C
ATOM   4172  CE2 PHE X 525      25.675  68.710  54.068  0.00  0.00           C
ATOM   4173  CD2 PHE X 525      25.647  69.141  55.393  0.00  0.00           C
ATOM   4174  C   PHE X 525      24.417  71.866  56.596  0.00  0.00           C
ATOM   4175  O   PHE X 525      24.385  72.529  55.551  0.00  0.00           O
ATOM   4176  N   ARG X 526      23.368  71.170  57.041  0.00  0.00           N
ATOM   4177  CA  ARG X 526      22.142  71.112  56.259  0.00  0.00           C
ATOM   4178  CB  ARG X 526      21.156  70.179  56.957  0.00  0.00           C
ATOM   4179  CG  ARG X 526      19.784  70.032  56.352  0.00  0.00           C
ATOM   4180  CD  ARG X 526      18.959  69.049  57.204  0.00  0.00           C
ATOM   4181  NE  ARG X 526      19.392  67.654  57.097  0.00  0.00           N
ATOM   4182  CZ  ARG X 526      19.131  66.887  56.040  0.00  0.00           C
ATOM   4183  NH1 ARG X 526      18.467  67.402  55.008  0.00  0.00           N
ATOM   4184  NH2 ARG X 526      19.534  65.616  56.002  0.00  0.00           N
ATOM   4185  C   ARG X 526      21.576  72.510  56.066  0.00  0.00           C
ATOM   4186  O   ARG X 526      21.291  72.919  54.933  0.00  0.00           O
ATOM   4187  N   GLU X 527      21.554  73.307  57.121  0.00  0.00           N
ATOM   4188  CA  GLU X 527      21.038  74.656  57.002  0.00  0.00           C
ATOM   4189  CB  GLU X 527      21.059  75.374  58.345  0.00  0.00           C
ATOM   4190  CG  GLU X 527      20.433  74.582  59.477  0.00  0.00           C
ATOM   4191  CD  GLU X 527      18.922  74.683  59.516  0.00  0.00           C
ATOM   4192  OE1 GLU X 527      18.254  73.634  59.602  0.00  0.00           O
ATOM   4193  OE2 GLU X 527      18.405  75.809  59.467  0.00  0.00           O
ATOM   4194  C   GLU X 527      21.852  75.434  55.973  0.00  0.00           C
ATOM   4195  O   GLU X 527      21.297  76.237  55.233  0.00  0.00           O
ATOM   4196  N   GLN X 528      23.164  75.232  55.935  0.00  0.00           N
ATOM   4197  CA  GLN X 528      23.964  75.935  54.936  0.00  0.00           C
ATOM   4198  CB  GLN X 528      25.447  75.644  55.114  0.00  0.00           C
ATOM   4199  CG  GLN X 528      25.999  76.089  56.423  0.00  0.00           C
ATOM   4200  CD  GLN X 528      25.603  77.502  56.722  0.00  0.00           C
ATOM   4201  OE1 GLN X 528      25.785  78.390  55.897  0.00  0.00           O
ATOM   4202  NE2 GLN X 528      25.039  77.719  57.900  0.00  0.00           N
ATOM   4203  C   GLN X 528      23.512  75.555  53.538  0.00  0.00           C
ATOM   4204  O   GLN X 528      23.256  76.431  52.696  0.00  0.00           O
ATOM   4205  N   VAL X 529      23.383  74.248  53.280  0.00  0.00           N
ATOM   4206  CA  VAL X 529      22.884  73.794  51.986  0.00  0.00           C
ATOM   4207  CB  VAL X 529      22.795  72.259  51.976  0.00  0.00           C
ATOM   4208  CG1 VAL X 529      21.914  71.779  50.830  0.00  0.00           C
ATOM   4209  CG2 VAL X 529      24.179  71.676  51.868  0.00  0.00           C
ATOM   4210  C   VAL X 529      21.537  74.430  51.676  0.00  0.00           C
ATOM   4211  O   VAL X 529      21.257  74.810  50.535  0.00  0.00           O
ATOM   4212  N   GLU X 530      20.682  74.566  52.688  0.00  0.00           N
ATOM   4213  CA  GLU X 530      19.356  75.113  52.437  0.00  0.00           C
ATOM   4214  CB  GLU X 530      18.471  74.902  53.662  0.00  0.00           C
ATOM   4215  CG  GLU X 530      17.481  73.772  53.432  0.00  0.00           C
ATOM   4216  CD  GLU X 530      17.365  72.831  54.605  0.00  0.00           C
ATOM   4217  OE1 GLU X 530      17.331  73.315  55.759  0.00  0.00           O
ATOM   4218  OE2 GLU X 530      17.309  71.603  54.374  0.00  0.00           O
ATOM   4219  C   GLU X 530      19.417  76.582  52.040  0.00  0.00           C
ATOM   4220  O   GLU X 530      18.562  77.046  51.280  0.00  0.00           O
ATOM   4221  N   SER X 531      20.434  77.316  52.506  0.00  0.00           N
ATOM   4222  CA  SER X 531      20.532  78.732  52.175  0.00  0.00           C
ATOM   4223  CB  SER X 531      21.691  79.365  52.931  0.00  0.00           C
ATOM   4224  OG  SER X 531      22.914  79.019  52.303  0.00  0.00           O
ATOM   4225  C   SER X 531      20.728  78.965  50.684  0.00  0.00           C
ATOM   4226  O   SER X 531      20.492  80.079  50.208  0.00  0.00           O
ATOM   4227  N   LYS X 532      21.172  77.944  49.947  0.00  0.00           N
ATOM   4228  CA  LYS X 532      21.469  78.049  48.520  0.00  0.00           C
ATOM   4229  CB  LYS X 532      20.187  78.210  47.697  0.00  0.00           C
ATOM   4230  CG  LYS X 532      20.536  78.239  46.213  0.00  0.00           C
ATOM   4231  CD  LYS X 532      19.260  78.399  45.393  0.00  0.00           C
ATOM   4232  CE  LYS X 532      19.609  78.428  43.909  0.00  0.00           C
ATOM   4233  NZ  LYS X 532      18.379  78.583  43.120  0.00  0.00           N
ATOM   4234  C   LYS X 532      22.447  79.185  48.225  0.00  0.00           C
ATOM   4235  O   LYS X 532      22.519  79.677  47.095  0.00  0.00           O
ATOM   4236  N   LYS X 533      23.206  79.613  49.236  0.00  0.00           N
ATOM   4237  CA  LYS X 533      24.228  80.628  49.033  0.00  0.00           C
ATOM   4238  CB  LYS X 533      24.611  81.250  50.371  0.00  0.00           C
ATOM   4239  CG  LYS X 533      23.615  82.275  50.858  0.00  0.00           C
ATOM   4240  CD  LYS X 533      24.158  83.042  52.043  0.00  0.00           C
ATOM   4241  CE  LYS X 533      23.117  83.128  53.143  0.00  0.00           C
ATOM   4242  NZ  LYS X 533      23.200  84.405  53.905  0.00  0.00           N
ATOM   4243  C   LYS X 533      25.469  80.079  48.343  0.00  0.00           C
ATOM   4244  O   LYS X 533      26.207  80.835  47.705  0.00  0.00           O
ATOM   4245  N   HIE X 534      25.719  78.784  48.440  0.00  0.00           N
ATOM   4246  CA  HIE X 534      26.922  78.198  47.877  0.00  0.00           C
ATOM   4247  CB  HIE X 534      27.824  77.685  48.992  0.00  0.00           C
ATOM   4248  CG  HIE X 534      28.233  78.749  49.967  0.00  0.00           C
ATOM   4249  ND1 HIE X 534      29.306  79.586  49.748  0.00  0.00           N
ATOM   4250  CE1 HIE X 534      29.422  80.425  50.765  0.00  0.00           C
ATOM   4251  NE2 HIE X 534      28.472  80.154  51.642  0.00  0.00           N
ATOM   4252  CD2 HIE X 534      27.715  79.110  51.167  0.00  0.00           C
ATOM   4253  C   HIE X 534      26.551  77.072  46.928  0.00  0.00           C
ATOM   4254  O   HIE X 534      25.668  76.263  47.227  0.00  0.00           O
ATOM   4255  N   LEU X 535      27.210  77.022  45.776  0.00  0.00           N
ATOM   4256  CA  LEU X 535      27.036  75.895  44.865  0.00  0.00           C
ATOM   4257  CB  LEU X 535      26.993  76.377  43.415  0.00  0.00           C
ATOM   4258  CG  LEU X 535      25.880  77.382  43.111  0.00  0.00           C
ATOM   4259  CD1 LEU X 535      26.069  78.008  41.739  0.00  0.00           C
ATOM   4260  CD2 LEU X 535      24.547  76.693  43.191  0.00  0.00           C
ATOM   4261  C   LEU X 535      28.133  74.848  45.014  0.00  0.00           C
ATOM   4262  O   LEU X 535      27.849  73.647  44.934  0.00  0.00           O
ATOM   4263  N   GLY X 536      29.373  75.285  45.232  0.00  0.00           N
ATOM   4264  CA  GLY X 536      30.492  74.394  45.443  0.00  0.00           C
ATOM   4265  C   GLY X 536      30.827  74.265  46.916  0.00  0.00           C
ATOM   4266  O   GLY X 536      31.224  75.248  47.577  0.00  0.00           O
ATOM   4267  N   MET X 537      30.657  73.051  47.434  0.00  0.00           N
ATOM   4268  CA  MET X 537      30.882  72.766  48.840  0.00  0.00           C
ATOM   4269  CB  MET X 537      29.546  72.486  49.557  0.00  0.00           C
ATOM   4270  CG  MET X 537      28.829  73.741  50.028  0.00  0.00           C
ATOM   4271  SD  MET X 537      27.081  73.536  50.480  0.00  0.00           S
ATOM   4272  CE  MET X 537      26.395  73.139  48.878  0.00  0.00           C
ATOM   4273  C   MET X 537      31.840  71.587  48.982  0.00  0.00           C
ATOM   4274  O   MET X 537      31.918  70.717  48.114  0.00  0.00           O
ATOM   4275  N   LEU X 538      32.575  71.564  50.082  0.00  0.00           N
ATOM   4276  CA  LEU X 538      33.457  70.441  50.367  0.00  0.00           C
ATOM   4277  CB  LEU X 538      34.903  70.747  49.957  0.00  0.00           C
ATOM   4278  CG  LEU X 538      35.994  69.799  50.470  0.00  0.00           C
ATOM   4279  CD1 LEU X 538      35.797  68.397  49.912  0.00  0.00           C
ATOM   4280  CD2 LEU X 538      37.381  70.326  50.123  0.00  0.00           C
ATOM   4281  C   LEU X 538      33.384  70.142  51.852  0.00  0.00           C
ATOM   4282  O   LEU X 538      33.451  71.064  52.660  0.00  0.00           O
ATOM   4283  N   VAL X 539      33.245  68.871  52.214  0.00  0.00           N
ATOM   4284  CA  VAL X 539      33.231  68.448  53.610  0.00  0.00           C
ATOM   4285  CB  VAL X 539      31.913  67.737  53.979  0.00  0.00           C
ATOM   4286  CG1 VAL X 539      31.780  67.589  55.484  0.00  0.00           C
ATOM   4287  CG2 VAL X 539      30.733  68.520  53.451  0.00  0.00           C
ATOM   4288  C   VAL X 539      34.435  67.537  53.834  0.00  0.00           C
ATOM   4289  O   VAL X 539      34.682  66.617  53.046  0.00  0.00           O
ATOM   4290  N   LEU X 540      35.171  67.791  54.910  0.00  0.00           N
ATOM   4291  CA  LEU X 540      36.478  67.206  55.156  0.00  0.00           C
ATOM   4292  CB  LEU X 540      37.568  68.275  55.072  0.00  0.00           C
ATOM   4293  CG  LEU X 540      37.993  68.701  53.669  0.00  0.00           C
ATOM   4294  CD1 LEU X 540      39.124  69.745  53.703  0.00  0.00           C
ATOM   4295  CD2 LEU X 540      38.435  67.459  52.888  0.00  0.00           C
ATOM   4296  C   LEU X 540      36.483  66.557  56.529  0.00  0.00           C
ATOM   4297  O   LEU X 540      36.163  67.207  57.525  0.00  0.00           O
ATOM   4298  N   PHE X 541      36.864  65.288  56.589  0.00  0.00           N
ATOM   4299  CA  PHE X 541      36.838  64.533  57.828  0.00  0.00           C
ATOM   4300  CB  PHE X 541      35.852  63.359  57.752  0.00  0.00           C
ATOM   4301  CG  PHE X 541      34.435  63.788  57.829  0.00  0.00           C
ATOM   4302  CD1 PHE X 541      33.815  63.907  59.055  0.00  0.00           C
ATOM   4303  CE1 PHE X 541      32.501  64.317  59.141  0.00  0.00           C
ATOM   4304  CZ  PHE X 541      31.798  64.626  57.985  0.00  0.00           C
ATOM   4305  CE2 PHE X 541      32.408  64.502  56.757  0.00  0.00           C
ATOM   4306  CD2 PHE X 541      33.727  64.102  56.682  0.00  0.00           C
ATOM   4307  C   PHE X 541      38.224  64.018  58.137  0.00  0.00           C
ATOM   4308  O   PHE X 541      39.045  63.845  57.237  0.00  0.00           O
ATOM   4309  N   ALA X 542      38.466  63.765  59.418  0.00  0.00           N
ATOM   4310  CA  ALA X 542      39.738  63.230  59.870  0.00  0.00           C
ATOM   4311  CB  ALA X 542      40.159  63.910  61.180  0.00  0.00           C
ATOM   4312  C   ALA X 542      39.717  61.720  60.060  0.00  0.00           C
ATOM   4313  O   ALA X 542      40.780  61.119  60.232  0.00  0.00           O
ATOM   4314  N   SER X 543      38.548  61.092  60.027  0.00  0.00           N
ATOM   4315  CA  SER X 543      38.464  59.637  60.053  0.00  0.00           C
ATOM   4316  CB  SER X 543      38.272  59.092  61.472  0.00  0.00           C
ATOM   4317  OG  SER X 543      37.046  59.541  62.016  0.00  0.00           O
ATOM   4318  C   SER X 543      37.320  59.182  59.160  0.00  0.00           C
ATOM   4319  O   SER X 543      36.304  59.869  59.024  0.00  0.00           O
ATOM   4320  N   GLY X 544      37.510  58.023  58.529  0.00  0.00           N
ATOM   4321  CA  GLY X 544      36.443  57.441  57.737  0.00  0.00           C
ATOM   4322  C   GLY X 544      35.241  57.061  58.573  0.00  0.00           C
ATOM   4323  O   GLY X 544      34.105  57.086  58.089  0.00  0.00           O
ATOM   4324  N   ARG X 545      35.471  56.716  59.835  0.00  0.00           N
ATOM   4325  CA  ARG X 545      34.369  56.477  60.756  0.00  0.00           C
ATOM   4326  CB  ARG X 545      34.939  56.123  62.128  0.00  0.00           C
ATOM   4327  CG  ARG X 545      33.942  55.646  63.122  0.00  0.00           C
ATOM   4328  CD  ARG X 545      34.573  55.571  64.490  0.00  0.00           C
ATOM   4329  NE  ARG X 545      35.009  56.882  64.938  0.00  0.00           N
ATOM   4330  CZ  ARG X 545      36.279  57.272  64.991  0.00  0.00           C
ATOM   4331  NH1 ARG X 545      36.582  58.497  65.400  0.00  0.00           N
ATOM   4332  NH2 ARG X 545      37.251  56.438  64.642  0.00  0.00           N
ATOM   4333  C   ARG X 545      33.454  57.693  60.838  0.00  0.00           C
ATOM   4334  O   ARG X 545      32.239  57.597  60.605  0.00  0.00           O
ATOM   4335  N   ALA X 546      34.033  58.860  61.133  0.00  0.00           N
ATOM   4336  CA  ALA X 546      33.231  60.073  61.245  0.00  0.00           C
ATOM   4337  CB  ALA X 546      34.105  61.242  61.713  0.00  0.00           C
ATOM   4338  C   ALA X 546      32.539  60.407  59.926  0.00  0.00           C
ATOM   4339  O   ALA X 546      31.367  60.807  59.916  0.00  0.00           O
ATOM   4340  N   MET X 547      33.247  60.247  58.804  0.00  0.00           N
ATOM   4341  CA  MET X 547      32.651  60.554  57.509  0.00  0.00           C
ATOM   4342  CB  MET X 547      33.686  60.348  56.395  0.00  0.00           C
ATOM   4343  CG  MET X 547      33.273  60.902  55.032  0.00  0.00           C
ATOM   4344  SD  MET X 547      34.429  60.673  53.675  0.00  0.00           S
ATOM   4345  CE  MET X 547      34.302  58.932  53.415  0.00  0.00           C
ATOM   4346  C   MET X 547      31.412  59.700  57.271  0.00  0.00           C
ATOM   4347  O   MET X 547      30.355  60.213  56.880  0.00  0.00           O
ATOM   4348  N   GLN X 548      31.517  58.392  57.520  0.00  0.00           N
ATOM   4349  CA  GLN X 548      30.358  57.516  57.346  0.00  0.00           C
ATOM   4350  CB  GLN X 548      30.747  56.060  57.605  0.00  0.00           C
ATOM   4351  CG  GLN X 548      31.666  55.451  56.560  0.00  0.00           C
ATOM   4352  CD  GLN X 548      31.103  55.564  55.152  0.00  0.00           C
ATOM   4353  OE1 GLN X 548      29.878  55.595  54.944  0.00  0.00           O
ATOM   4354  NE2 GLN X 548      31.998  55.639  54.171  0.00  0.00           N
ATOM   4355  C   GLN X 548      29.214  57.929  58.263  0.00  0.00           C
ATOM   4356  O   GLN X 548      28.055  58.029  57.832  0.00  0.00           O
ATOM   4357  N   ARG X 549      29.521  58.197  59.532  0.00  0.00           N
ATOM   4358  CA  ARG X 549      28.457  58.577  60.452  0.00  0.00           C
ATOM   4359  CB  ARG X 549      29.014  58.789  61.856  0.00  0.00           C
ATOM   4360  CG  ARG X 549      27.929  58.949  62.906  0.00  0.00           C
ATOM   4361  CD  ARG X 549      26.982  57.759  62.898  0.00  0.00           C
ATOM   4362  NE  ARG X 549      25.908  57.910  63.873  0.00  0.00           N
ATOM   4363  CZ  ARG X 549      24.692  57.390  63.729  0.00  0.00           C
ATOM   4364  NH1 ARG X 549      24.392  56.698  62.639  0.00  0.00           N
ATOM   4365  NH2 ARG X 549      23.778  57.578  64.669  0.00  0.00           N
ATOM   4366  C   ARG X 549      27.739  59.828  59.969  0.00  0.00           C
ATOM   4367  O   ARG X 549      26.503  59.877  59.950  0.00  0.00           O
ATOM   4368  N   PHE X 550      28.501  60.845  59.566  0.00  0.00           N
ATOM   4369  CA  PHE X 550      27.904  62.042  58.989  0.00  0.00           C
ATOM   4370  CB  PHE X 550      29.001  63.036  58.599  0.00  0.00           C
ATOM   4371  CG  PHE X 550      28.515  64.159  57.717  0.00  0.00           C
ATOM   4372  CD1 PHE X 550      27.933  65.287  58.265  0.00  0.00           C
ATOM   4373  CE1 PHE X 550      27.494  66.331  57.455  0.00  0.00           C
ATOM   4374  CZ  PHE X 550      27.622  66.242  56.090  0.00  0.00           C
ATOM   4375  CE2 PHE X 550      28.192  65.113  55.536  0.00  0.00           C
ATOM   4376  CD2 PHE X 550      28.638  64.086  56.343  0.00  0.00           C
ATOM   4377  C   PHE X 550      27.053  61.702  57.776  0.00  0.00           C
ATOM   4378  O   PHE X 550      25.996  62.302  57.559  0.00  0.00           O
ATOM   4379  N   LEU X 551      27.518  60.767  56.952  0.00  0.00           N
ATOM   4380  CA  LEU X 551      26.751  60.411  55.768  0.00  0.00           C
ATOM   4381  CB  LEU X 551      27.556  59.443  54.897  0.00  0.00           C
ATOM   4382  CG  LEU X 551      28.651  60.196  54.146  0.00  0.00           C
ATOM   4383  CD1 LEU X 551      29.490  59.275  53.284  0.00  0.00           C
ATOM   4384  CD2 LEU X 551      28.019  61.275  53.309  0.00  0.00           C
ATOM   4385  C   LEU X 551      25.395  59.822  56.135  0.00  0.00           C
ATOM   4386  O   LEU X 551      24.425  60.006  55.388  0.00  0.00           O
ATOM   4387  N   ASP X 552      25.294  59.141  57.283  0.00  0.00           N
ATOM   4388  CA  ASP X 552      23.989  58.633  57.696  0.00  0.00           C
ATOM   4389  CB  ASP X 552      24.135  57.743  58.930  0.00  0.00           C
ATOM   4390  CG  ASP X 552      25.053  56.566  58.681  0.00  0.00           C
ATOM   4391  OD1 ASP X 552      25.147  56.115  57.512  0.00  0.00           O
ATOM   4392  OD2 ASP X 552      25.701  56.105  59.648  0.00  0.00           O
ATOM   4393  C   ASP X 552      22.997  59.760  57.960  0.00  0.00           C
ATOM   4394  O   ASP X 552      21.792  59.578  57.761  0.00  0.00           O
ATOM   4395  N   TYR X 553      23.468  60.932  58.387  0.00  0.00           N
ATOM   4396  CA  TYR X 553      22.528  62.013  58.659  0.00  0.00           C
ATOM   4397  CB  TYR X 553      23.122  63.030  59.636  0.00  0.00           C
ATOM   4398  CG  TYR X 553      23.192  62.564  61.068  0.00  0.00           C
ATOM   4399  CD1 TYR X 553      24.148  61.645  61.467  0.00  0.00           C
ATOM   4400  CE1 TYR X 553      24.216  61.216  62.776  0.00  0.00           C
ATOM   4401  CZ  TYR X 553      23.326  61.719  63.709  0.00  0.00           C
ATOM   4402  OH  TYR X 553      23.406  61.277  65.007  0.00  0.00           O
ATOM   4403  CE2 TYR X 553      22.375  62.647  63.340  0.00  0.00           C
ATOM   4404  CD2 TYR X 553      22.313  63.064  62.028  0.00  0.00           C
ATOM   4405  C   TYR X 553      22.085  62.747  57.405  0.00  0.00           C
ATOM   4406  O   TYR X 553      21.031  63.387  57.430  0.00  0.00           O
ATOM   4407  N   VAL X 554      22.853  62.688  56.318  0.00  0.00           N
ATOM   4408  CA  VAL X 554      22.522  63.494  55.145  0.00  0.00           C
ATOM   4409  CB  VAL X 554      23.673  64.446  54.753  0.00  0.00           C
ATOM   4410  CG1 VAL X 554      23.742  65.624  55.716  0.00  0.00           C
ATOM   4411  CG2 VAL X 554      25.001  63.699  54.696  0.00  0.00           C
ATOM   4412  C   VAL X 554      22.141  62.588  53.986  0.00  0.00           C
ATOM   4413  O   VAL X 554      22.350  62.926  52.814  0.00  0.00           O
ATOM   4414  N   THR X 555      21.541  61.446  54.309  0.00  0.00           N
ATOM   4415  CA  THR X 555      21.166  60.472  53.294  0.00  0.00           C
ATOM   4416  CB  THR X 555      20.663  59.202  53.979  0.00  0.00           C
ATOM   4417  CG2 THR X 555      19.504  59.520  54.907  0.00  0.00           C
ATOM   4418  OG1 THR X 555      20.242  58.268  52.989  0.00  0.00           O
ATOM   4419  C   THR X 555      20.125  61.004  52.307  0.00  0.00           C
ATOM   4420  O   THR X 555      20.072  60.535  51.167  0.00  0.00           O
ATOM   4421  N   ASP X 556      19.315  61.986  52.697  0.00  0.00           N
ATOM   4422  CA  ASP X 556      18.382  62.571  51.744  0.00  0.00           C
ATOM   4423  CB  ASP X 556      17.393  63.483  52.465  0.00  0.00           C
ATOM   4424  CG  ASP X 556      18.059  64.409  53.461  0.00  0.00           C
ATOM   4425  OD1 ASP X 556      18.877  63.951  54.288  0.00  0.00           O
ATOM   4426  OD2 ASP X 556      17.746  65.613  53.431  0.00  0.00           O
ATOM   4427  C   ASP X 556      19.077  63.347  50.635  0.00  0.00           C
ATOM   4428  O   ASP X 556      18.425  63.681  49.640  0.00  0.00           O
ATOM   4429  N   LEU X 557      20.378  63.623  50.774  0.00  0.00           N
ATOM   4430  CA  LEU X 557      21.119  64.452  49.836  0.00  0.00           C
ATOM   4431  CB  LEU X 557      21.931  65.503  50.594  0.00  0.00           C
ATOM   4432  CG  LEU X 557      21.177  66.377  51.594  0.00  0.00           C
ATOM   4433  CD1 LEU X 557      22.159  67.207  52.394  0.00  0.00           C
ATOM   4434  CD2 LEU X 557      20.180  67.267  50.893  0.00  0.00           C
ATOM   4435  C   LEU X 557      22.034  63.638  48.928  0.00  0.00           C
ATOM   4436  O   LEU X 557      22.966  64.192  48.345  0.00  0.00           O
ATOM   4437  N   ARG X 558      21.771  62.341  48.778  0.00  0.00           N
ATOM   4438  CA  ARG X 558      22.659  61.460  48.023  0.00  0.00           C
ATOM   4439  CB  ARG X 558      22.034  60.066  47.928  0.00  0.00           C
ATOM   4440  CG  ARG X 558      20.511  60.076  47.753  0.00  0.00           C
ATOM   4441  CD  ARG X 558      19.937  58.672  47.843  0.00  0.00           C
ATOM   4442  NE  ARG X 558      18.573  58.674  48.364  0.00  0.00           N
ATOM   4443  CZ  ARG X 558      17.504  58.244  47.696  0.00  0.00           C
ATOM   4444  NH1 ARG X 558      17.629  57.758  46.467  0.00  0.00           N
ATOM   4445  NH2 ARG X 558      16.303  58.291  48.266  0.00  0.00           N
ATOM   4446  C   ARG X 558      22.961  61.997  46.628  0.00  0.00           C
ATOM   4447  O   ARG X 558      24.112  61.982  46.185  0.00  0.00           O
ATOM   4448  N   LEU X 559      21.929  62.441  45.909  0.00  0.00           N
ATOM   4449  CA  LEU X 559      22.112  62.967  44.559  0.00  0.00           C
ATOM   4450  CB  LEU X 559      20.803  63.583  44.062  0.00  0.00           C
ATOM   4451  CG  LEU X 559      19.930  62.944  42.978  0.00  0.00           C
ATOM   4452  CD1 LEU X 559      20.732  62.674  41.707  0.00  0.00           C
ATOM   4453  CD2 LEU X 559      19.235  61.685  43.493  0.00  0.00           C
ATOM   4454  C   LEU X 559      23.201  64.024  44.526  0.00  0.00           C
ATOM   4455  O   LEU X 559      23.997  64.094  43.586  0.00  0.00           O
ATOM   4456  N   MET X 560      23.242  64.849  45.554  0.00  0.00           N
ATOM   4457  CA  MET X 560      24.101  66.010  45.651  0.00  0.00           C
ATOM   4458  CB  MET X 560      23.449  66.980  46.634  0.00  0.00           C
ATOM   4459  CG  MET X 560      23.978  68.368  46.695  0.00  0.00           C
ATOM   4460  SD  MET X 560      22.957  69.179  47.927  0.00  0.00           S
ATOM   4461  CE  MET X 560      23.904  70.646  48.249  0.00  0.00           C
ATOM   4462  C   MET X 560      25.520  65.678  46.096  0.00  0.00           C
ATOM   4463  O   MET X 560      26.406  66.520  45.946  0.00  0.00           O
ATOM   4464  N   LEU X 561      25.762  64.478  46.622  0.00  0.00           N
ATOM   4465  CA  LEU X 561      26.998  64.157  47.328  0.00  0.00           C
ATOM   4466  CB  LEU X 561      26.701  63.345  48.587  0.00  0.00           C
ATOM   4467  CG  LEU X 561      25.927  64.051  49.688  0.00  0.00           C
ATOM   4468  CD1 LEU X 561      25.658  63.106  50.841  0.00  0.00           C
ATOM   4469  CD2 LEU X 561      26.703  65.253  50.154  0.00  0.00           C
ATOM   4470  C   LEU X 561      27.945  63.371  46.434  0.00  0.00           C
ATOM   4471  O   LEU X 561      27.584  62.299  45.935  0.00  0.00           O
ATOM   4472  N   LEU X 562      29.162  63.881  46.267  0.00  0.00           N
ATOM   4473  CA  LEU X 562      30.247  63.141  45.632  0.00  0.00           C
ATOM   4474  CB  LEU X 562      30.874  63.969  44.515  0.00  0.00           C
ATOM   4475  CG  LEU X 562      29.837  64.428  43.478  0.00  0.00           C
ATOM   4476  CD1 LEU X 562      30.340  65.603  42.652  0.00  0.00           C
ATOM   4477  CD2 LEU X 562      29.414  63.275  42.563  0.00  0.00           C
ATOM   4478  C   LEU X 562      31.255  62.761  46.715  0.00  0.00           C
ATOM   4479  O   LEU X 562      31.942  63.627  47.273  0.00  0.00           O
ATOM   4480  N   VAL X 563      31.327  61.466  47.019  0.00  0.00           N
ATOM   4481  CA  VAL X 563      32.012  60.955  48.203  0.00  0.00           C
ATOM   4482  CB  VAL X 563      31.111  59.999  49.002  0.00  0.00           C
ATOM   4483  CG1 VAL X 563      31.848  59.521  50.240  0.00  0.00           C
ATOM   4484  CG2 VAL X 563      29.813  60.692  49.380  0.00  0.00           C
ATOM   4485  C   VAL X 563      33.298  60.254  47.791  0.00  0.00           C
ATOM   4486  O   VAL X 563      33.281  59.355  46.941  0.00  0.00           O
ATOM   4487  N   GLN X 564      34.402  60.639  48.429  0.00  0.00           N
ATOM   4488  CA  GLN X 564      35.698  60.041  48.151  0.00  0.00           C
ATOM   4489  CB  GLN X 564      36.718  60.485  49.198  0.00  0.00           C
ATOM   4490  CG  GLN X 564      38.152  60.089  48.881  0.00  0.00           C
ATOM   4491  CD  GLN X 564      39.147  60.539  49.949  0.00  0.00           C
ATOM   4492  OE1 GLN X 564      39.190  61.719  50.329  0.00  0.00           O
ATOM   4493  NE2 GLN X 564      39.940  59.595  50.447  0.00  0.00           N
ATOM   4494  C   GLN X 564      35.608  58.523  48.133  0.00  0.00           C
ATOM   4495  O   GLN X 564      35.004  57.910  49.015  0.00  0.00           O
ATOM   4496  N   GLY X 565      36.194  57.923  47.099  0.00  0.00           N
ATOM   4497  CA  GLY X 565      36.246  56.489  46.947  0.00  0.00           C
ATOM   4498  C   GLY X 565      35.173  55.906  46.048  0.00  0.00           C
ATOM   4499  O   GLY X 565      35.408  54.879  45.404  0.00  0.00           O
ATOM   4500  N   ASP X 566      34.002  56.534  45.989  0.00  0.00           N
ATOM   4501  CA  ASP X 566      32.934  56.004  45.155  0.00  0.00           C
ATOM   4502  CB  ASP X 566      31.658  56.814  45.370  0.00  0.00           C
ATOM   4503  CG  ASP X 566      31.098  56.638  46.758  0.00  0.00           C
ATOM   4504  OD1 ASP X 566      31.731  55.914  47.563  0.00  0.00           O
ATOM   4505  OD2 ASP X 566      30.031  57.214  47.044  0.00  0.00           O
ATOM   4506  C   ASP X 566      33.338  55.995  43.689  0.00  0.00           C
ATOM   4507  O   ASP X 566      32.976  55.081  42.940  0.00  0.00           O
ATOM   4508  N   GLN X 567      34.090  56.992  43.263  0.00  0.00           N
ATOM   4509  CA  GLN X 567      34.708  56.993  41.950  0.00  0.00           C
ATOM   4510  CB  GLN X 567      33.906  57.820  40.936  0.00  0.00           C
ATOM   4511  CG  GLN X 567      32.460  57.378  40.777  0.00  0.00           C
ATOM   4512  CD  GLN X 567      31.699  58.214  39.771  0.00  0.00           C
ATOM   4513  OE1 GLN X 567      32.166  58.445  38.651  0.00  0.00           O
ATOM   4514  NE2 GLN X 567      30.517  58.679  40.166  0.00  0.00           N
ATOM   4515  C   GLN X 567      36.105  57.561  42.105  0.00  0.00           C
ATOM   4516  O   GLN X 567      36.401  58.228  43.100  0.00  0.00           O
ATOM   4517  N   PRO X 568      36.995  57.284  41.161  0.00  0.00           N
ATOM   4518  CD  PRO X 568      36.900  56.256  40.116  0.00  0.00           C
ATOM   4519  CG  PRO X 568      38.293  56.212  39.550  0.00  0.00           C
ATOM   4520  CB  PRO X 568      38.910  57.538  39.824  0.00  0.00           C
ATOM   4521  CA  PRO X 568      38.310  57.933  41.175  0.00  0.00           C
ATOM   4522  C   PRO X 568      38.174  59.441  41.308  0.00  0.00           C
ATOM   4523  O   PRO X 568      37.253  60.055  40.765  0.00  0.00           O
ATOM   4524  N   ARG X 569      39.112  60.028  42.051  0.00  0.00           N
ATOM   4525  CA  ARG X 569      38.956  61.414  42.477  0.00  0.00           C
ATOM   4526  CB  ARG X 569      40.137  61.834  43.357  0.00  0.00           C
ATOM   4527  CG  ARG X 569      40.053  63.265  43.879  0.00  0.00           C
ATOM   4528  CD  ARG X 569      41.293  64.061  43.524  0.00  0.00           C
ATOM   4529  NE  ARG X 569      42.292  64.058  44.592  0.00  0.00           N
ATOM   4530  CZ  ARG X 569      43.604  63.967  44.388  0.00  0.00           C
ATOM   4531  NH1 ARG X 569      44.083  63.847  43.158  0.00  0.00           N
ATOM   4532  NH2 ARG X 569      44.443  63.981  45.416  0.00  0.00           N
ATOM   4533  C   ARG X 569      38.802  62.349  41.285  0.00  0.00           C
ATOM   4534  O   ARG X 569      38.001  63.289  41.329  0.00  0.00           O
ATOM   4535  N   TYR X 570      39.524  62.090  40.195  0.00  0.00           N
ATOM   4536  CA  TYR X 570      39.434  63.005  39.065  0.00  0.00           C
ATOM   4537  CB  TYR X 570      40.548  62.737  38.053  0.00  0.00           C
ATOM   4538  CG  TYR X 570      40.357  61.549  37.134  0.00  0.00           C
ATOM   4539  CD1 TYR X 570      39.749  61.697  35.887  0.00  0.00           C
ATOM   4540  CE1 TYR X 570      39.595  60.607  35.034  0.00  0.00           C
ATOM   4541  CZ  TYR X 570      40.066  59.362  35.420  0.00  0.00           C
ATOM   4542  OH  TYR X 570      39.919  58.282  34.578  0.00  0.00           O
ATOM   4543  CE2 TYR X 570      40.684  59.197  36.646  0.00  0.00           C
ATOM   4544  CD2 TYR X 570      40.831  60.285  37.490  0.00  0.00           C
ATOM   4545  C   TYR X 570      38.064  62.945  38.400  0.00  0.00           C
ATOM   4546  O   TYR X 570      37.585  63.960  37.886  0.00  0.00           O
ATOM   4547  N   ARG X 571      37.410  61.785  38.419  0.00  0.00           N
ATOM   4548  CA  ARG X 571      36.042  61.712  37.916  0.00  0.00           C
ATOM   4549  CB  ARG X 571      35.630  60.255  37.736  0.00  0.00           C
ATOM   4550  CG  ARG X 571      36.530  59.494  36.798  0.00  0.00           C
ATOM   4551  CD  ARG X 571      36.138  58.032  36.726  0.00  0.00           C
ATOM   4552  NE  ARG X 571      36.651  57.416  35.507  0.00  0.00           N
ATOM   4553  CZ  ARG X 571      36.160  57.657  34.295  0.00  0.00           C
ATOM   4554  NH1 ARG X 571      35.147  58.506  34.144  0.00  0.00           N
ATOM   4555  NH2 ARG X 571      36.682  57.055  33.235  0.00  0.00           N
ATOM   4556  C   ARG X 571      35.069  62.422  38.847  0.00  0.00           C
ATOM   4557  O   ARG X 571      34.132  63.090  38.390  0.00  0.00           O
ATOM   4558  N   LEU X 572      35.252  62.262  40.158  0.00  0.00           N
ATOM   4559  CA  LEU X 572      34.377  62.956  41.092  0.00  0.00           C
ATOM   4560  CB  LEU X 572      34.713  62.545  42.527  0.00  0.00           C
ATOM   4561  CG  LEU X 572      34.287  61.123  42.927  0.00  0.00           C
ATOM   4562  CD1 LEU X 572      34.664  60.789  44.369  0.00  0.00           C
ATOM   4563  CD2 LEU X 572      32.785  60.931  42.711  0.00  0.00           C
ATOM   4564  C   LEU X 572      34.478  64.466  40.908  0.00  0.00           C
ATOM   4565  O   LEU X 572      33.464  65.178  40.939  0.00  0.00           O
ATOM   4566  N   VAL X 573      35.692  64.967  40.677  0.00  0.00           N
ATOM   4567  CA  VAL X 573      35.874  66.389  40.418  0.00  0.00           C
ATOM   4568  CB  VAL X 573      37.364  66.749  40.560  0.00  0.00           C
ATOM   4569  CG1 VAL X 573      37.607  68.183  40.211  0.00  0.00           C
ATOM   4570  CG2 VAL X 573      37.829  66.477  41.973  0.00  0.00           C
ATOM   4571  C   VAL X 573      35.312  66.764  39.050  0.00  0.00           C
ATOM   4572  O   VAL X 573      34.773  67.862  38.870  0.00  0.00           O
ATOM   4573  N   GLU X 574      35.427  65.866  38.070  0.00  0.00           N
ATOM   4574  CA  GLU X 574      34.762  66.030  36.780  0.00  0.00           C
ATOM   4575  CB  GLU X 574      34.906  64.738  35.985  0.00  0.00           C
ATOM   4576  CG  GLU X 574      35.500  64.817  34.609  0.00  0.00           C
ATOM   4577  CD  GLU X 574      35.656  63.421  34.017  0.00  0.00           C
ATOM   4578  OE1 GLU X 574      34.944  62.491  34.478  0.00  0.00           O
ATOM   4579  OE2 GLU X 574      36.500  63.247  33.110  0.00  0.00           O
ATOM   4580  C   GLU X 574      33.281  66.356  36.962  0.00  0.00           C
ATOM   4581  O   GLU X 574      32.784  67.403  36.516  0.00  0.00           O
ATOM   4582  N   LEU X 575      32.559  65.437  37.609  0.00  0.00           N
ATOM   4583  CA  LEU X 575      31.140  65.649  37.847  0.00  0.00           C
ATOM   4584  CB  LEU X 575      30.562  64.466  38.617  0.00  0.00           C
ATOM   4585  CG  LEU X 575      30.770  63.129  37.905  0.00  0.00           C
ATOM   4586  CD1 LEU X 575      30.249  61.990  38.753  0.00  0.00           C
ATOM   4587  CD2 LEU X 575      30.097  63.143  36.539  0.00  0.00           C
ATOM   4588  C   LEU X 575      30.913  66.942  38.604  0.00  0.00           C
ATOM   4589  O   LEU X 575      30.048  67.746  38.234  0.00  0.00           O
ATOM   4590  N   HIE X 576      31.704  67.179  39.650  0.00  0.00           N
ATOM   4591  CA  HIE X 576      31.496  68.378  40.449  0.00  0.00           C
ATOM   4592  CB  HIE X 576      32.541  68.463  41.552  0.00  0.00           C
ATOM   4593  CG  HIE X 576      32.304  69.595  42.492  0.00  0.00           C
ATOM   4594  ND1 HIE X 576      31.409  69.515  43.535  0.00  0.00           N
ATOM   4595  CE1 HIE X 576      31.402  70.658  44.190  0.00  0.00           C
ATOM   4596  NE2 HIE X 576      32.257  71.478  43.607  0.00  0.00           N
ATOM   4597  CD2 HIE X 576      32.827  70.841  42.536  0.00  0.00           C
ATOM   4598  C   HIE X 576      31.543  69.627  39.583  0.00  0.00           C
ATOM   4599  O   HIE X 576      30.675  70.509  39.689  0.00  0.00           O
ATOM   4600  N   ARG X 577      32.548  69.714  38.708  0.00  0.00           N
ATOM   4601  CA  ARG X 577      32.648  70.853  37.805  0.00  0.00           C
ATOM   4602  CB  ARG X 577      33.932  70.757  36.986  0.00  0.00           C
ATOM   4603  CG  ARG X 577      35.200  70.632  37.832  0.00  0.00           C
ATOM   4604  CD  ARG X 577      36.460  70.477  36.980  0.00  0.00           C
ATOM   4605  NE  ARG X 577      37.318  71.647  37.113  0.00  0.00           N
ATOM   4606  CZ  ARG X 577      38.407  71.700  37.873  0.00  0.00           C
ATOM   4607  NH1 ARG X 577      38.798  70.637  38.560  0.00  0.00           N
ATOM   4608  NH2 ARG X 577      39.113  72.820  37.937  0.00  0.00           N
ATOM   4609  C   ARG X 577      31.429  70.930  36.894  0.00  0.00           C
ATOM   4610  O   ARG X 577      30.844  72.006  36.701  0.00  0.00           O
ATOM   4611  N   LYS X 578      31.017  69.789  36.338  0.00  0.00           N
ATOM   4612  CA  LYS X 578      29.903  69.807  35.399  0.00  0.00           C
ATOM   4613  CB  LYS X 578      29.657  68.403  34.857  0.00  0.00           C
ATOM   4614  CG  LYS X 578      29.359  68.371  33.369  0.00  0.00           C
ATOM   4615  CD  LYS X 578      30.211  67.329  32.660  0.00  0.00           C
ATOM   4616  CE  LYS X 578      30.010  65.950  33.268  0.00  0.00           C
ATOM   4617  NZ  LYS X 578      30.905  64.929  32.653  0.00  0.00           N
ATOM   4618  C   LYS X 578      28.646  70.369  36.053  0.00  0.00           C
ATOM   4619  O   LYS X 578      28.007  71.286  35.520  0.00  0.00           O
ATOM   4620  N   ARG X 579      28.301  69.860  37.234  0.00  0.00           N
ATOM   4621  CA  ARG X 579      27.081  70.303  37.894  0.00  0.00           C
ATOM   4622  CB  ARG X 579      26.790  69.406  39.088  0.00  0.00           C
ATOM   4623  CG  ARG X 579      26.981  67.977  38.745  0.00  0.00           C
ATOM   4624  CD  ARG X 579      26.424  67.089  39.804  0.00  0.00           C
ATOM   4625  NE  ARG X 579      26.526  65.697  39.398  0.00  0.00           N
ATOM   4626  CZ  ARG X 579      26.457  64.679  40.243  0.00  0.00           C
ATOM   4627  NH1 ARG X 579      26.295  64.904  41.544  0.00  0.00           N
ATOM   4628  NH2 ARG X 579      26.566  63.439  39.789  0.00  0.00           N
ATOM   4629  C   ARG X 579      27.170  71.757  38.332  0.00  0.00           C
ATOM   4630  O   ARG X 579      26.189  72.500  38.211  0.00  0.00           O
ATOM   4631  N   VAL X 580      28.317  72.178  38.871  0.00  0.00           N
ATOM   4632  CA  VAL X 580      28.388  73.552  39.356  0.00  0.00           C
ATOM   4633  CB  VAL X 580      29.655  73.778  40.197  0.00  0.00           C
ATOM   4634  CG1 VAL X 580      29.904  75.260  40.394  0.00  0.00           C
ATOM   4635  CG2 VAL X 580      29.490  73.095  41.538  0.00  0.00           C
ATOM   4636  C   VAL X 580      28.292  74.527  38.194  0.00  0.00           C
ATOM   4637  O   VAL X 580      27.586  75.538  38.277  0.00  0.00           O
ATOM   4638  N   ALA X 581      28.964  74.216  37.079  0.00  0.00           N
ATOM   4639  CA  ALA X 581      28.871  75.037  35.877  0.00  0.00           C
ATOM   4640  CB  ALA X 581      29.758  74.454  34.777  0.00  0.00           C
ATOM   4641  C   ALA X 581      27.444  75.143  35.373  0.00  0.00           C
ATOM   4642  O   ALA X 581      27.112  76.085  34.646  0.00  0.00           O
ATOM   4643  N   ASN X 582      26.606  74.194  35.755  0.00  0.00           N
ATOM   4644  CA  ASN X 582      25.230  74.085  35.319  0.00  0.00           C
ATOM   4645  CB  ASN X 582      24.888  72.585  35.215  0.00  0.00           C
ATOM   4646  CG  ASN X 582      23.669  72.301  34.365  0.00  0.00           C
ATOM   4647  OD1 ASN X 582      23.630  72.625  33.178  0.00  0.00           O
ATOM   4648  ND2 ASN X 582      22.677  71.649  34.961  0.00  0.00           N
ATOM   4649  C   ASN X 582      24.272  74.816  36.250  0.00  0.00           C
ATOM   4650  O   ASN X 582      23.090  74.936  35.927  0.00  0.00           O
ATOM   4651  N   GLY X 583      24.748  75.327  37.381  0.00  0.00           N
ATOM   4652  CA  GLY X 583      23.892  76.023  38.320  0.00  0.00           C
ATOM   4653  C   GLY X 583      23.369  75.202  39.476  0.00  0.00           C
ATOM   4654  O   GLY X 583      22.544  75.708  40.246  0.00  0.00           O
ATOM   4655  N   GLU X 584      23.826  73.968  39.630  0.00  0.00           N
ATOM   4656  CA  GLU X 584      23.405  73.094  40.713  0.00  0.00           C
ATOM   4657  CB  GLU X 584      23.256  71.678  40.206  0.00  0.00           C
ATOM   4658  CG  GLU X 584      22.443  71.851  38.966  0.00  0.00           C
ATOM   4659  CD  GLU X 584      21.941  70.580  38.355  0.00  0.00           C
ATOM   4660  OE1 GLU X 584      20.879  70.564  37.725  0.00  0.00           O
ATOM   4661  OE2 GLU X 584      22.640  69.585  38.491  0.00  0.00           O
ATOM   4662  C   GLU X 584      24.367  73.082  41.872  0.00  0.00           C
ATOM   4663  O   GLU X 584      25.586  73.185  41.713  0.00  0.00           O
ATOM   4664  N   ARG X 585      23.796  72.819  43.029  0.00  0.00           N
ATOM   4665  CA  ARG X 585      24.586  72.641  44.223  0.00  0.00           C
ATOM   4666  CB  ARG X 585      23.677  72.747  45.439  0.00  0.00           C
ATOM   4667  CG  ARG X 585      23.390  74.160  45.895  0.00  0.00           C
ATOM   4668  CD  ARG X 585      22.316  74.135  46.973  0.00  0.00           C
ATOM   4669  NE  ARG X 585      21.178  73.320  46.550  0.00  0.00           N
ATOM   4670  CZ  ARG X 585      20.053  73.173  47.243  0.00  0.00           C
ATOM   4671  NH1 ARG X 585      19.890  73.789  48.410  0.00  0.00           N
ATOM   4672  NH2 ARG X 585      19.086  72.410  46.764  0.00  0.00           N
ATOM   4673  C   ARG X 585      25.288  71.290  44.177  0.00  0.00           C
ATOM   4674  O   ARG X 585      24.674  70.270  43.853  0.00  0.00           O
ATOM   4675  N   SER X 586      26.576  71.284  44.504  0.00  0.00           N
ATOM   4676  CA  SER X 586      27.358  70.053  44.516  0.00  0.00           C
ATOM   4677  CB  SER X 586      28.163  69.916  43.226  0.00  0.00           C
ATOM   4678  OG  SER X 586      28.688  68.612  43.117  0.00  0.00           O
ATOM   4679  C   SER X 586      28.289  70.024  45.722  0.00  0.00           C
ATOM   4680  O   SER X 586      28.974  71.015  46.008  0.00  0.00           O
ATOM   4681  N   VAL X 587      28.324  68.887  46.418  0.00  0.00           N
ATOM   4682  CA  VAL X 587      29.071  68.745  47.667  0.00  0.00           C
ATOM   4683  CB  VAL X 587      28.153  68.522  48.876  0.00  0.00           C
ATOM   4684  CG1 VAL X 587      29.001  68.272  50.115  0.00  0.00           C
ATOM   4685  CG2 VAL X 587      27.236  69.700  49.086  0.00  0.00           C
ATOM   4686  C   VAL X 587      30.037  67.580  47.556  0.00  0.00           C
ATOM   4687  O   VAL X 587      29.609  66.418  47.497  0.00  0.00           O
ATOM   4688  N   LEU X 588      31.333  67.879  47.598  0.00  0.00           N
ATOM   4689  CA  LEU X 588      32.355  66.848  47.758  0.00  0.00           C
ATOM   4690  CB  LEU X 588      33.670  67.295  47.117  0.00  0.00           C
ATOM   4691  CG  LEU X 588      33.649  67.444  45.599  0.00  0.00           C
ATOM   4692  CD1 LEU X 588      34.539  68.581  45.159  0.00  0.00           C
ATOM   4693  CD2 LEU X 588      34.091  66.122  44.956  0.00  0.00           C
ATOM   4694  C   LEU X 588      32.569  66.544  49.241  0.00  0.00           C
ATOM   4695  O   LEU X 588      32.580  67.448  50.081  0.00  0.00           O
ATOM   4696  N   VAL X 589      32.717  65.260  49.555  0.00  0.00           N
ATOM   4697  CA  VAL X 589      32.961  64.782  50.909  0.00  0.00           C
ATOM   4698  CB  VAL X 589      31.745  64.047  51.499  0.00  0.00           C
ATOM   4699  CG1 VAL X 589      31.887  63.908  53.002  0.00  0.00           C
ATOM   4700  CG2 VAL X 589      30.448  64.744  51.122  0.00  0.00           C
ATOM   4701  C   VAL X 589      34.155  63.846  50.859  0.00  0.00           C
ATOM   4702  O   VAL X 589      34.156  62.869  50.096  0.00  0.00           O
ATOM   4703  N   GLY X 590      35.169  64.153  51.645  0.00  0.00           N
ATOM   4704  CA  GLY X 590      36.381  63.378  51.630  0.00  0.00           C
ATOM   4705  C   GLY X 590      37.233  63.431  52.871  0.00  0.00           C
ATOM   4706  O   GLY X 590      36.919  64.074  53.857  0.00  0.00           O
ATOM   4707  N   LEU X 591      38.304  62.659  52.806  0.00  0.00           N
ATOM   4708  CA  LEU X 591      39.298  62.560  53.850  0.00  0.00           C
ATOM   4709  CB  LEU X 591      39.640  61.101  54.082  0.00  0.00           C
ATOM   4710  CG  LEU X 591      38.403  60.275  54.405  0.00  0.00           C
ATOM   4711  CD1 LEU X 591      38.676  58.786  54.374  0.00  0.00           C
ATOM   4712  CD2 LEU X 591      37.821  60.700  55.737  0.00  0.00           C
ATOM   4713  C   LEU X 591      40.537  63.358  53.462  0.00  0.00           C
ATOM   4714  O   LEU X 591      40.437  64.429  52.881  0.00  0.00           O
ATOM   4715  N   GLN X 592      41.702  62.811  53.780  0.00  0.00           N
ATOM   4716  CA  GLN X 592      42.990  63.437  53.511  0.00  0.00           C
ATOM   4717  CB  GLN X 592      44.105  62.585  54.117  0.00  0.00           C
ATOM   4718  CG  GLN X 592      45.508  62.965  53.693  0.00  0.00           C
ATOM   4719  CD  GLN X 592      45.906  64.343  54.164  0.00  0.00           C
ATOM   4720  OE1 GLN X 592      46.886  64.907  53.699  0.00  0.00           O
ATOM   4721  NE2 GLN X 592      45.142  64.892  55.092  0.00  0.00           N
ATOM   4722  C   GLN X 592      43.274  63.676  52.033  0.00  0.00           C
ATOM   4723  O   GLN X 592      43.858  64.677  51.667  0.00  0.00           O
ATOM   4724  N   SER X 593      42.892  62.737  51.186  0.00  0.00           N
ATOM   4725  CA  SER X 593      43.103  62.880  49.750  0.00  0.00           C
ATOM   4726  CB  SER X 593      42.591  61.638  49.041  0.00  0.00           C
ATOM   4727  OG  SER X 593      42.746  61.767  47.640  0.00  0.00           O
ATOM   4728  C   SER X 593      42.425  64.142  49.217  0.00  0.00           C
ATOM   4729  O   SER X 593      43.004  64.880  48.413  0.00  0.00           O
ATOM   4730  N   PHE X 594      41.202  64.413  49.655  0.00  0.00           N
ATOM   4731  CA  PHE X 594      40.546  65.640  49.236  0.00  0.00           C
ATOM   4732  CB  PHE X 594      39.051  65.586  49.540  0.00  0.00           C
ATOM   4733  CG  PHE X 594      38.261  64.786  48.551  0.00  0.00           C
ATOM   4734  CD1 PHE X 594      38.887  63.885  47.700  0.00  0.00           C
ATOM   4735  CE1 PHE X 594      38.150  63.152  46.791  0.00  0.00           C
ATOM   4736  CZ  PHE X 594      36.777  63.321  46.714  0.00  0.00           C
ATOM   4737  CE2 PHE X 594      36.147  64.221  47.553  0.00  0.00           C
ATOM   4738  CD2 PHE X 594      36.890  64.951  48.457  0.00  0.00           C
ATOM   4739  C   PHE X 594      41.173  66.856  49.899  0.00  0.00           C
ATOM   4740  O   PHE X 594      41.299  67.912  49.264  0.00  0.00           O
ATOM   4741  N   ALA X 595      41.563  66.734  51.171  0.00  0.00           N
ATOM   4742  CA  ALA X 595      42.096  67.898  51.869  0.00  0.00           C
ATOM   4743  CB  ALA X 595      42.294  67.585  53.352  0.00  0.00           C
ATOM   4744  C   ALA X 595      43.400  68.358  51.245  0.00  0.00           C
ATOM   4745  O   ALA X 595      43.749  69.544  51.324  0.00  0.00           O
ATOM   4746  N   GLU X 596      44.112  67.434  50.605  0.00  0.00           N
ATOM   4747  CA  GLU X 596      45.410  67.684  50.000  0.00  0.00           C
ATOM   4748  CB  GLU X 596      46.290  66.448  50.183  0.00  0.00           C
ATOM   4749  CG  GLU X 596      47.720  66.732  50.541  0.00  0.00           C
ATOM   4750  CD  GLU X 596      48.468  65.466  50.906  0.00  0.00           C
ATOM   4751  OE1 GLU X 596      47.929  64.362  50.625  0.00  0.00           O
ATOM   4752  OE2 GLU X 596      49.579  65.586  51.475  0.00  0.00           O
ATOM   4753  C   GLU X 596      45.323  68.022  48.518  0.00  0.00           C
ATOM   4754  O   GLU X 596      46.035  68.914  48.052  0.00  0.00           O
ATOM   4755  N   GLY X 597      44.464  67.329  47.763  0.00  0.00           N
ATOM   4756  CA  GLY X 597      44.497  67.387  46.316  0.00  0.00           C
ATOM   4757  C   GLY X 597      43.554  68.344  45.613  0.00  0.00           C
ATOM   4758  O   GLY X 597      43.738  68.583  44.417  0.00  0.00           O
ATOM   4759  N   LEU X 598      42.552  68.910  46.285  0.00  0.00           N
ATOM   4760  CA  LEU X 598      41.511  69.652  45.573  0.00  0.00           C
ATOM   4761  CB  LEU X 598      40.212  69.672  46.377  0.00  0.00           C
ATOM   4762  CG  LEU X 598      39.482  68.338  46.313  0.00  0.00           C
ATOM   4763  CD1 LEU X 598      38.256  68.325  47.203  0.00  0.00           C
ATOM   4764  CD2 LEU X 598      39.118  68.086  44.868  0.00  0.00           C
ATOM   4765  C   LEU X 598      41.956  71.072  45.273  0.00  0.00           C
ATOM   4766  O   LEU X 598      42.491  71.765  46.148  0.00  0.00           O
ATOM   4767  N   ASP X 599      41.721  71.512  44.035  0.00  0.00           N
ATOM   4768  CA  ASP X 599      42.121  72.853  43.597  0.00  0.00           C
ATOM   4769  CB  ASP X 599      43.407  72.796  42.794  0.00  0.00           C
ATOM   4770  CG  ASP X 599      43.883  74.159  42.345  0.00  0.00           C
ATOM   4771  OD1 ASP X 599      43.689  75.136  43.099  0.00  0.00           O
ATOM   4772  OD2 ASP X 599      44.435  74.256  41.235  0.00  0.00           O
ATOM   4773  C   ASP X 599      40.975  73.432  42.775  0.00  0.00           C
ATOM   4774  O   ASP X 599      40.984  73.333  41.547  0.00  0.00           O
ATOM   4775  N   LEU X 600      40.001  74.040  43.452  0.00  0.00           N
ATOM   4776  CA  LEU X 600      38.765  74.483  42.815  0.00  0.00           C
ATOM   4777  CB  LEU X 600      37.567  73.719  43.380  0.00  0.00           C
ATOM   4778  CG  LEU X 600      37.671  72.190  43.300  0.00  0.00           C
ATOM   4779  CD1 LEU X 600      36.681  71.549  44.244  0.00  0.00           C
ATOM   4780  CD2 LEU X 600      37.453  71.695  41.876  0.00  0.00           C
ATOM   4781  C   LEU X 600      38.603  75.982  43.017  0.00  0.00           C
ATOM   4782  O   LEU X 600      38.485  76.451  44.154  0.00  0.00           O
ATOM   4783  N   LYS X 601      38.589  76.731  41.918  0.00  0.00           N
ATOM   4784  CA  LYS X 601      38.571  78.185  41.993  0.00  0.00           C
ATOM   4785  CB  LYS X 601      39.350  78.782  40.824  0.00  0.00           C
ATOM   4786  CG  LYS X 601      40.814  78.404  40.839  0.00  0.00           C
ATOM   4787  CD  LYS X 601      41.579  79.052  39.700  0.00  0.00           C
ATOM   4788  CE  LYS X 601      42.886  78.316  39.454  0.00  0.00           C
ATOM   4789  NZ  LYS X 601      42.628  76.878  39.142  0.00  0.00           N
ATOM   4790  C   LYS X 601      37.151  78.738  42.010  0.00  0.00           C
ATOM   4791  O   LYS X 601      36.263  78.235  41.318  0.00  0.00           O
ATOM   4792  N   GLY X 602      36.953  79.779  42.814  0.00  0.00           N
ATOM   4793  CA  GLY X 602      35.710  80.537  42.803  0.00  0.00           C
ATOM   4794  C   GLY X 602      34.477  79.689  43.079  0.00  0.00           C
ATOM   4795  O   GLY X 602      34.314  79.107  44.166  0.00  0.00           O
ATOM   4796  N   ASP X 603      33.593  79.632  42.071  0.00  0.00           N
ATOM   4797  CA  ASP X 603      32.290  78.986  42.220  0.00  0.00           C
ATOM   4798  CB  ASP X 603      31.473  79.121  40.933  0.00  0.00           C
ATOM   4799  CG  ASP X 603      31.135  80.553  40.607  0.00  0.00           C
ATOM   4800  OD1 ASP X 603      31.555  81.453  41.373  0.00  0.00           O
ATOM   4801  OD2 ASP X 603      30.444  80.781  39.592  0.00  0.00           O
ATOM   4802  C   ASP X 603      32.410  77.520  42.578  0.00  0.00           C
ATOM   4803  O   ASP X 603      31.561  76.991  43.304  0.00  0.00           O
ATOM   4804  N   LEU X 604      33.443  76.849  42.070  0.00  0.00           N
ATOM   4805  CA  LEU X 604      33.598  75.418  42.301  0.00  0.00           C
ATOM   4806  CB  LEU X 604      34.809  74.899  41.528  0.00  0.00           C
ATOM   4807  CG  LEU X 604      34.707  74.834  39.999  0.00  0.00           C
ATOM   4808  CD1 LEU X 604      33.380  74.227  39.550  0.00  0.00           C
ATOM   4809  CD2 LEU X 604      34.940  76.181  39.351  0.00  0.00           C
ATOM   4810  C   LEU X 604      33.731  75.065  43.781  0.00  0.00           C
ATOM   4811  O   LEU X 604      33.400  73.939  44.163  0.00  0.00           O
ATOM   4812  N   LEU X 605      34.188  75.992  44.626  0.00  0.00           N
ATOM   4813  CA  LEU X 605      34.326  75.689  46.053  0.00  0.00           C
ATOM   4814  CB  LEU X 605      35.615  74.931  46.329  0.00  0.00           C
ATOM   4815  CG  LEU X 605      35.876  74.528  47.782  0.00  0.00           C
ATOM   4816  CD1 LEU X 605      34.595  74.004  48.457  0.00  0.00           C
ATOM   4817  CD2 LEU X 605      36.995  73.484  47.848  0.00  0.00           C
ATOM   4818  C   LEU X 605      34.264  77.000  46.841  0.00  0.00           C
ATOM   4819  O   LEU X 605      35.283  77.648  47.079  0.00  0.00           O
ATOM   4820  N   SER X 606      33.060  77.368  47.270  0.00  0.00           N
ATOM   4821  CA  SER X 606      32.906  78.552  48.098  0.00  0.00           C
ATOM   4822  CB  SER X 606      31.786  79.459  47.562  0.00  0.00           C
ATOM   4823  OG  SER X 606      30.609  78.746  47.215  0.00  0.00           O
ATOM   4824  C   SER X 606      32.649  78.227  49.558  0.00  0.00           C
ATOM   4825  O   SER X 606      32.735  79.131  50.393  0.00  0.00           O
ATOM   4826  N   GLN X 607      32.376  76.973  49.914  0.00  0.00           N
ATOM   4827  CA  GLN X 607      32.255  76.674  51.344  0.00  0.00           C
ATOM   4828  CB  GLN X 607      30.790  76.632  51.798  0.00  0.00           C
ATOM   4829  CG  GLN X 607      30.634  76.951  53.276  0.00  0.00           C
ATOM   4830  CD  GLN X 607      29.186  77.036  53.706  0.00  0.00           C
ATOM   4831  OE1 GLN X 607      28.392  76.155  53.392  0.00  0.00           O
ATOM   4832  NE2 GLN X 607      28.830  78.103  54.419  0.00  0.00           N
ATOM   4833  C   GLN X 607      32.945  75.362  51.681  0.00  0.00           C
ATOM   4834  O   GLN X 607      32.612  74.317  51.113  0.00  0.00           O
ATOM   4835  N   VAL X 608      33.887  75.427  52.621  0.00  0.00           N
ATOM   4836  CA  VAL X 608      34.630  74.272  53.107  0.00  0.00           C
ATOM   4837  CB  VAL X 608      36.146  74.528  53.066  0.00  0.00           C
ATOM   4838  CG1 VAL X 608      36.913  73.350  53.679  0.00  0.00           C
ATOM   4839  CG2 VAL X 608      36.588  74.759  51.628  0.00  0.00           C
ATOM   4840  C   VAL X 608      34.166  73.971  54.524  0.00  0.00           C
ATOM   4841  O   VAL X 608      34.138  74.865  55.369  0.00  0.00           O
ATOM   4842  N   HIE X 609      33.786  72.726  54.784  0.00  0.00           N
ATOM   4843  CA  HIE X 609      33.338  72.286  56.099  0.00  0.00           C
ATOM   4844  CB  HIE X 609      31.991  71.572  56.007  0.00  0.00           C
ATOM   4845  CG  HIE X 609      30.881  72.437  55.493  0.00  0.00           C
ATOM   4846  ND1 HIE X 609      29.970  73.046  56.329  0.00  0.00           N
ATOM   4847  CE1 HIE X 609      29.112  73.742  55.606  0.00  0.00           C
ATOM   4848  NE2 HIE X 609      29.432  73.603  54.331  0.00  0.00           N
ATOM   4849  CD2 HIE X 609      30.536  72.794  54.232  0.00  0.00           C
ATOM   4850  C   HIE X 609      34.389  71.352  56.674  0.00  0.00           C
ATOM   4851  O   HIE X 609      34.697  70.317  56.073  0.00  0.00           O
ATOM   4852  N   ILE X 610      34.932  71.708  57.830  0.00  0.00           N
ATOM   4853  CA  ILE X 610      35.975  70.930  58.490  0.00  0.00           C
ATOM   4854  CB  ILE X 610      37.232  71.761  58.770  0.00  0.00           C
ATOM   4855  CG2 ILE X 610      38.276  70.904  59.494  0.00  0.00           C
ATOM   4856  CG1 ILE X 610      37.765  72.341  57.462  0.00  0.00           C
ATOM   4857  CD1 ILE X 610      39.046  73.161  57.612  0.00  0.00           C
ATOM   4858  C   ILE X 610      35.380  70.382  59.777  0.00  0.00           C
ATOM   4859  O   ILE X 610      35.107  71.140  60.718  0.00  0.00           O
ATOM   4860  N   HIE X 611      35.170  69.065  59.804  0.00  0.00           N
ATOM   4861  CA  HIE X 611      34.542  68.398  60.940  0.00  0.00           C
ATOM   4862  CB  HIE X 611      34.395  66.908  60.617  0.00  0.00           C
ATOM   4863  CG  HIE X 611      34.188  66.029  61.813  0.00  0.00           C
ATOM   4864  ND1 HIE X 611      33.068  66.105  62.614  0.00  0.00           N
ATOM   4865  CE1 HIE X 611      33.161  65.211  63.583  0.00  0.00           C
ATOM   4866  NE2 HIE X 611      34.292  64.547  63.430  0.00  0.00           N
ATOM   4867  CD2 HIE X 611      34.953  65.039  62.331  0.00  0.00           C
ATOM   4868  C   HIE X 611      35.311  68.614  62.244  0.00  0.00           C
ATOM   4869  O   HIE X 611      34.695  68.820  63.294  0.00  0.00           O
ATOM   4870  N   LYS X 612      36.644  68.572  62.214  0.00  0.00           N
ATOM   4871  CA  LYS X 612      37.404  68.680  63.463  0.00  0.00           C
ATOM   4872  CB  LYS X 612      37.270  67.427  64.336  0.00  0.00           C
ATOM   4873  CG  LYS X 612      37.839  66.171  63.665  0.00  0.00           C
ATOM   4874  CD  LYS X 612      37.719  64.919  64.541  0.00  0.00           C
ATOM   4875  CE  LYS X 612      38.751  64.927  65.663  0.00  0.00           C
ATOM   4876  NZ  LYS X 612      38.325  63.994  66.726  0.00  0.00           N
ATOM   4877  C   LYS X 612      38.875  68.908  63.170  0.00  0.00           C
ATOM   4878  O   LYS X 612      39.352  68.642  62.069  0.00  0.00           O
ATOM   4879  N   ILE X 613      39.593  69.376  64.192  0.00  0.00           N
ATOM   4880  CA  ILE X 613      41.047  69.482  64.124  0.00  0.00           C
ATOM   4881  CB  ILE X 613      41.600  70.175  65.367  0.00  0.00           C
ATOM   4882  CG2 ILE X 613      43.130  70.129  65.353  0.00  0.00           C
ATOM   4883  CG1 ILE X 613      41.075  71.602  65.478  0.00  0.00           C
ATOM   4884  CD1 ILE X 613      41.113  72.142  66.885  0.00  0.00           C
ATOM   4885  C   ILE X 613      41.639  68.090  64.006  0.00  0.00           C
ATOM   4886  O   ILE X 613      41.441  67.239  64.884  0.00  0.00           O
ATOM   4887  N   ALA X 614      42.396  67.857  62.940  0.00  0.00           N
ATOM   4888  CA  ALA X 614      42.882  66.512  62.651  0.00  0.00           C
ATOM   4889  CB  ALA X 614      43.159  66.368  61.162  0.00  0.00           C
ATOM   4890  C   ALA X 614      44.120  66.226  63.498  0.00  0.00           C
ATOM   4891  O   ALA X 614      45.258  66.222  63.022  0.00  0.00           O
ATOM   4892  N   PHE X 615      43.885  65.968  64.782  0.00  0.00           N
ATOM   4893  CA  PHE X 615      44.941  65.528  65.684  0.00  0.00           C
ATOM   4894  CB  PHE X 615      44.501  65.661  67.137  0.00  0.00           C
ATOM   4895  CG  PHE X 615      44.659  67.038  67.692  0.00  0.00           C
ATOM   4896  CD1 PHE X 615      45.917  67.595  67.850  0.00  0.00           C
ATOM   4897  CE1 PHE X 615      46.068  68.865  68.366  0.00  0.00           C
ATOM   4898  CZ  PHE X 615      44.957  69.594  68.734  0.00  0.00           C
ATOM   4899  CE2 PHE X 615      43.695  69.047  68.587  0.00  0.00           C
ATOM   4900  CD2 PHE X 615      43.550  67.774  68.072  0.00  0.00           C
ATOM   4901  C   PHE X 615      45.325  64.073  65.409  0.00  0.00           C
ATOM   4902  O   PHE X 615      44.470  63.250  65.077  0.00  0.00           O
ATOM   4903  N   PRO X 616      46.604  63.731  65.566  0.00  0.00           N
ATOM   4904  CD  PRO X 616      47.733  64.647  65.765  0.00  0.00           C
ATOM   4905  CG  PRO X 616      48.874  63.722  66.018  0.00  0.00           C
ATOM   4906  CB  PRO X 616      48.561  62.430  65.404  0.00  0.00           C
ATOM   4907  CA  PRO X 616      47.027  62.357  65.299  0.00  0.00           C
ATOM   4908  C   PRO X 616      46.446  61.394  66.326  0.00  0.00           C
ATOM   4909  O   PRO X 616      46.189  61.780  67.473  0.00  0.00           O
ATOM   4910  N   PRO X 617      46.211  60.138  65.940  0.00  0.00           N
ATOM   4911  CD  PRO X 617      46.457  59.574  64.604  0.00  0.00           C
ATOM   4912  CG  PRO X 617      46.304  58.086  64.824  0.00  0.00           C
ATOM   4913  CB  PRO X 617      45.296  57.961  65.945  0.00  0.00           C
ATOM   4914  CA  PRO X 617      45.584  59.160  66.854  0.00  0.00           C
ATOM   4915  C   PRO X 617      46.517  58.780  67.995  0.00  0.00           C
ATOM   4916  O   PRO X 617      47.592  58.212  67.781  0.00  0.00           O
ATOM   4917  N   ILE X 618      46.062  59.053  69.217  0.00  0.00           N
ATOM   4918  CA  ILE X 618      46.901  58.914  70.403  0.00  0.00           C
ATOM   4919  CB  ILE X 618      46.216  59.636  71.578  0.00  0.00           C
ATOM   4920  CG2 ILE X 618      46.720  59.133  72.921  0.00  0.00           C
ATOM   4921  CG1 ILE X 618      46.418  61.139  71.436  0.00  0.00           C
ATOM   4922  CD1 ILE X 618      47.858  61.524  71.344  0.00  0.00           C
ATOM   4923  C   ILE X 618      47.186  57.448  70.713  0.00  0.00           C
ATOM   4924  O   ILE X 618      48.282  57.102  71.169  0.00  0.00           O
ATOM   4925  N   ASP X 619      46.216  56.565  70.469  0.00  0.00           N
ATOM   4926  CA  ASP X 619      46.358  55.152  70.806  0.00  0.00           C
ATOM   4927  CB  ASP X 619      44.984  54.513  71.012  0.00  0.00           C
ATOM   4928  CG  ASP X 619      44.290  55.017  72.258  0.00  0.00           C
ATOM   4929  OD1 ASP X 619      44.960  55.653  73.102  0.00  0.00           O
ATOM   4930  OD2 ASP X 619      43.068  54.788  72.386  0.00  0.00           O
ATOM   4931  C   ASP X 619      47.124  54.356  69.758  0.00  0.00           C
ATOM   4932  O   ASP X 619      47.369  53.167  69.967  0.00  0.00           O
ATOM   4933  N   SER X 620      47.496  54.972  68.651  0.00  0.00           N
ATOM   4934  CA  SER X 620      48.273  54.284  67.640  0.00  0.00           C
ATOM   4935  CB  SER X 620      48.461  55.182  66.418  0.00  0.00           C
ATOM   4936  OG  SER X 620      49.637  54.824  65.714  0.00  0.00           O
ATOM   4937  C   SER X 620      49.633  53.883  68.204  0.00  0.00           C
ATOM   4938  O   SER X 620      50.263  54.664  68.929  0.00  0.00           O
ATOM   4939  N   PRO X 621      50.109  52.679  67.902  0.00  0.00           N
ATOM   4940  CD  PRO X 621      49.399  51.598  67.210  0.00  0.00           C
ATOM   4941  CG  PRO X 621      50.506  50.661  66.863  0.00  0.00           C
ATOM   4942  CB  PRO X 621      51.527  50.793  67.956  0.00  0.00           C
ATOM   4943  CA  PRO X 621      51.374  52.223  68.502  0.00  0.00           C
ATOM   4944  C   PRO X 621      52.558  53.092  68.147  0.00  0.00           C
ATOM   4945  O   PRO X 621      53.416  53.341  69.006  0.00  0.00           O
ATOM   4946  N   VAL X 622      52.619  53.577  66.905  0.00  0.00           N
ATOM   4947  CA  VAL X 622      53.733  54.426  66.498  0.00  0.00           C
ATOM   4948  CB  VAL X 622      53.684  54.698  64.985  0.00  0.00           C
ATOM   4949  CG1 VAL X 622      54.810  55.658  64.600  0.00  0.00           C
ATOM   4950  CG2 VAL X 622      53.823  53.395  64.204  0.00  0.00           C
ATOM   4951  C   VAL X 622      53.723  55.722  67.293  0.00  0.00           C
ATOM   4952  O   VAL X 622      54.758  56.175  67.805  0.00  0.00           O
ATOM   4953  N   VAL X 623      52.548  56.332  67.417  0.00  0.00           N
ATOM   4954  CA  VAL X 623      52.437  57.575  68.166  0.00  0.00           C
ATOM   4955  CB  VAL X 623      51.015  58.139  68.030  0.00  0.00           C
ATOM   4956  CG1 VAL X 623      50.865  59.379  68.886  0.00  0.00           C
ATOM   4957  CG2 VAL X 623      50.740  58.444  66.573  0.00  0.00           C
ATOM   4958  C   VAL X 623      52.830  57.364  69.622  0.00  0.00           C
ATOM   4959  O   VAL X 623      53.518  58.205  70.217  0.00  0.00           O
ATOM   4960  N   ILE X 624      52.416  56.236  70.213  0.00  0.00           N
ATOM   4961  CA  ILE X 624      52.728  55.974  71.618  0.00  0.00           C
ATOM   4962  CB  ILE X 624      52.007  54.709  72.122  0.00  0.00           C
ATOM   4963  CG2 ILE X 624      52.458  54.358  73.526  0.00  0.00           C
ATOM   4964  CG1 ILE X 624      50.499  54.893  72.122  0.00  0.00           C
ATOM   4965  CD1 ILE X 624      49.754  53.596  72.250  0.00  0.00           C
ATOM   4966  C   ILE X 624      54.227  55.846  71.798  0.00  0.00           C
ATOM   4967  O   ILE X 624      54.828  56.502  72.662  0.00  0.00           O
ATOM   4968  N   THR X 625      54.853  55.003  70.974  0.00  0.00           N
ATOM   4969  CA  THR X 625      56.291  54.803  71.080  0.00  0.00           C
ATOM   4970  CB  THR X 625      56.757  53.780  70.040  0.00  0.00           C
ATOM   4971  CG2 THR X 625      58.217  53.416  70.277  0.00  0.00           C
ATOM   4972  OG1 THR X 625      55.962  52.587  70.142  0.00  0.00           O
ATOM   4973  C   THR X 625      57.032  56.118  70.912  0.00  0.00           C
ATOM   4974  O   THR X 625      57.981  56.409  71.659  0.00  0.00           O
ATOM   4975  N   GLU X 626      56.595  56.938  69.950  0.00  0.00           N
ATOM   4976  CA  GLU X 626      57.221  58.244  69.753  0.00  0.00           C
ATOM   4977  CB  GLU X 626      56.631  58.943  68.524  0.00  0.00           C
ATOM   4978  CG  GLU X 626      57.293  60.296  68.191  0.00  0.00           C
ATOM   4979  CD  GLU X 626      56.643  61.044  67.021  0.00  0.00           C
ATOM   4980  OE1 GLU X 626      55.400  61.031  66.874  0.00  0.00           O
ATOM   4981  OE2 GLU X 626      57.391  61.661  66.239  0.00  0.00           O
ATOM   4982  C   GLU X 626      57.070  59.116  70.993  0.00  0.00           C
ATOM   4983  O   GLU X 626      58.038  59.725  71.445  0.00  0.00           O
ATOM   4984  N   GLY X 627      55.871  59.167  71.573  0.00  0.00           N
ATOM   4985  CA  GLY X 627      55.671  59.978  72.764  0.00  0.00           C
ATOM   4986  C   GLY X 627      56.518  59.524  73.942  0.00  0.00           C
ATOM   4987  O   GLY X 627      57.039  60.350  74.695  0.00  0.00           O
ATOM   4988  N   GLU X 628      56.638  58.207  74.136  0.00  0.00           N
ATOM   4989  CA  GLU X 628      57.566  57.682  75.127  0.00  0.00           C
ATOM   4990  CB  GLU X 628      57.623  56.158  75.036  0.00  0.00           C
ATOM   4991  CG  GLU X 628      56.459  55.402  75.620  0.00  0.00           C
ATOM   4992  CD  GLU X 628      56.510  53.926  75.240  0.00  0.00           C
ATOM   4993  OE1 GLU X 628      57.216  53.588  74.264  0.00  0.00           O
ATOM   4994  OE2 GLU X 628      55.855  53.097  75.912  0.00  0.00           O
ATOM   4995  C   GLU X 628      58.954  58.253  74.899  0.00  0.00           C
ATOM   4996  O   GLU X 628      59.618  58.737  75.829  0.00  0.00           O
ATOM   4997  N   TRP X 629      59.407  58.194  73.647  0.00  0.00           N
ATOM   4998  CA  TRP X 629      60.762  58.626  73.341  0.00  0.00           C
ATOM   4999  CB  TRP X 629      61.096  58.227  71.907  0.00  0.00           C
ATOM   5000  CG  TRP X 629      62.375  58.784  71.394  0.00  0.00           C
ATOM   5001  CD1 TRP X 629      63.638  58.441  71.778  0.00  0.00           C
ATOM   5002  NE1 TRP X 629      64.565  59.171  71.061  0.00  0.00           N
ATOM   5003  CE2 TRP X 629      63.898  59.992  70.192  0.00  0.00           C
ATOM   5004  CZ2 TRP X 629      64.390  60.903  69.259  0.00  0.00           C
ATOM   5005  CH2 TRP X 629      63.473  61.594  68.517  0.00  0.00           C
ATOM   5006  CZ3 TRP X 629      62.097  61.397  68.681  0.00  0.00           C
ATOM   5007  CE3 TRP X 629      61.610  60.495  69.596  0.00  0.00           C
ATOM   5008  CD2 TRP X 629      62.518  59.771  70.373  0.00  0.00           C
ATOM   5009  C   TRP X 629      60.931  60.126  73.562  0.00  0.00           C
ATOM   5010  O   TRP X 629      61.926  60.567  74.153  0.00  0.00           O
ATOM   5011  N   LEU X 630      59.967  60.922  73.101  0.00  0.00           N
ATOM   5012  CA  LEU X 630      59.998  62.356  73.342  0.00  0.00           C
ATOM   5013  CB  LEU X 630      58.781  63.010  72.693  0.00  0.00           C
ATOM   5014  CG  LEU X 630      58.784  62.976  71.163  0.00  0.00           C
ATOM   5015  CD1 LEU X 630      57.445  63.470  70.596  0.00  0.00           C
ATOM   5016  CD2 LEU X 630      59.947  63.787  70.595  0.00  0.00           C
ATOM   5017  C   LEU X 630      60.044  62.659  74.835  0.00  0.00           C
ATOM   5018  O   LEU X 630      60.783  63.549  75.274  0.00  0.00           O
ATOM   5019  N   LYS X 631      59.258  61.927  75.627  0.00  0.00           N
ATOM   5020  CA  LYS X 631      59.320  62.054  77.078  0.00  0.00           C
ATOM   5021  CB  LYS X 631      58.323  61.091  77.722  0.00  0.00           C
ATOM   5022  CG  LYS X 631      56.950  61.680  77.983  0.00  0.00           C
ATOM   5023  CD  LYS X 631      56.023  60.623  78.568  0.00  0.00           C
ATOM   5024  CE  LYS X 631      56.774  59.703  79.534  0.00  0.00           C
ATOM   5025  NZ  LYS X 631      55.895  58.621  80.089  0.00  0.00           N
ATOM   5026  C   LYS X 631      60.733  61.792  77.594  0.00  0.00           C
ATOM   5027  O   LYS X 631      61.293  62.600  78.344  0.00  0.00           O
ATOM   5028  N   SER X 632      61.329  60.666  77.193  0.00  0.00           N
ATOM   5029  CA  SER X 632      62.674  60.315  77.641  0.00  0.00           C
ATOM   5030  CB  SER X 632      63.092  58.979  77.029  0.00  0.00           C
ATOM   5031  OG  SER X 632      63.496  59.145  75.687  0.00  0.00           O
ATOM   5032  C   SER X 632      63.702  61.385  77.299  0.00  0.00           C
ATOM   5033  O   SER X 632      64.737  61.470  77.968  0.00  0.00           O
ATOM   5034  N   LEU X 633      63.455  62.189  76.266  0.00  0.00           N
ATOM   5035  CA  LEU X 633      64.269  63.356  75.954  0.00  0.00           C
ATOM   5036  CB  LEU X 633      64.307  63.582  74.439  0.00  0.00           C
ATOM   5037  CG  LEU X 633      65.057  62.506  73.651  0.00  0.00           C
ATOM   5038  CD1 LEU X 633      65.244  62.912  72.200  0.00  0.00           C
ATOM   5039  CD2 LEU X 633      66.384  62.240  74.298  0.00  0.00           C
ATOM   5040  C   LEU X 633      63.779  64.618  76.666  0.00  0.00           C
ATOM   5041  O   LEU X 633      64.297  65.708  76.406  0.00  0.00           O
ATOM   5042  N   ASN X 634      62.795  64.498  77.553  0.00  0.00           N
ATOM   5043  CA  ASN X 634      62.250  65.633  78.299  0.00  0.00           C
ATOM   5044  CB  ASN X 634      63.311  66.321  79.153  0.00  0.00           C
ATOM   5045  CG  ASN X 634      62.700  67.157  80.226  0.00  0.00           C
ATOM   5046  OD1 ASN X 634      61.577  66.878  80.638  0.00  0.00           O
ATOM   5047  ND2 ASN X 634      63.395  68.206  80.660  0.00  0.00           N
ATOM   5048  C   ASN X 634      61.579  66.645  77.379  0.00  0.00           C
ATOM   5049  O   ASN X 634      61.698  67.858  77.565  0.00  0.00           O
ATOM   5050  N   ARG X 635      60.871  66.156  76.375  0.00  0.00           N
ATOM   5051  CA  ARG X 635      60.012  67.010  75.575  0.00  0.00           C
ATOM   5052  CB  ARG X 635      60.394  66.943  74.093  0.00  0.00           C
ATOM   5053  CG  ARG X 635      61.881  67.120  73.845  0.00  0.00           C
ATOM   5054  CD  ARG X 635      62.266  66.727  72.439  0.00  0.00           C
ATOM   5055  NE  ARG X 635      61.679  67.623  71.451  0.00  0.00           N
ATOM   5056  CZ  ARG X 635      61.688  67.392  70.143  0.00  0.00           C
ATOM   5057  NH1 ARG X 635      62.252  66.287  69.663  0.00  0.00           N
ATOM   5058  NH2 ARG X 635      61.133  68.266  69.317  0.00  0.00           N
ATOM   5059  C   ARG X 635      58.572  66.575  75.795  0.00  0.00           C
ATOM   5060  O   ARG X 635      58.298  65.444  76.197  0.00  0.00           O
ATOM   5061  N   TYR X 636      57.652  67.495  75.553  0.00  0.00           N
ATOM   5062  CA  TYR X 636      56.241  67.246  75.804  0.00  0.00           C
ATOM   5063  CB  TYR X 636      55.567  68.503  76.337  0.00  0.00           C
[truncated: 62,311 more chars]
