# Supplementary material for: Translocation mechanism of xeroderma pigmentosum group D protein on single-stranded DNA and genetic disease etiology
Source: Nat Commun. 2025 Nov 28;16:11703. doi: 10.1038/s41467-025-66834-1 (PMC12753804; doi:10.1038/s41467-025-66834-1)
Supplement: Supplementary file 3 — Supplementary Data 1 [file 41467_2025_66834_MOESM3_ESM.zip › Initial_and_final_structures/DinG_ADP_bound_final.pdb.txt]

ATOM      1  N   MET X   1      79.852  76.602  43.469  0.00  0.00           N
ATOM      2  CA  MET X   1      80.475  77.605  42.563  0.00  0.00           C
ATOM      3  CB  MET X   1      82.026  77.294  42.409  0.00  0.00           C
ATOM      4  CG  MET X   1      82.759  78.228  41.370  0.00  0.00           C
ATOM      5  SD  MET X   1      84.545  77.913  41.285  0.00  0.00           S
ATOM      6  CE  MET X   1      84.638  76.185  40.899  0.00  0.00           C
ATOM      7  C   MET X   1      79.759  77.751  41.194  0.00  0.00           C
ATOM      8  O   MET X   1      79.494  76.763  40.561  0.00  0.00           O
ATOM      9  N   ALA X   2      79.425  78.948  40.732  0.00  0.00           N
ATOM     10  CA  ALA X   2      79.092  79.399  39.335  0.00  0.00           C
ATOM     11  CB  ALA X   2      80.408  79.769  38.540  0.00  0.00           C
ATOM     12  C   ALA X   2      78.076  80.509  39.243  0.00  0.00           C
ATOM     13  O   ALA X   2      78.062  81.347  40.128  0.00  0.00           O
ATOM     14  N   LEU X   3      77.285  80.549  38.136  0.00  0.00           N
ATOM     15  CA  LEU X   3      76.220  81.551  37.820  0.00  0.00           C
ATOM     16  CB  LEU X   3      75.027  81.377  38.758  0.00  0.00           C
ATOM     17  CG  LEU X   3      73.769  82.255  38.561  0.00  0.00           C
ATOM     18  CD1 LEU X   3      73.103  82.112  37.192  0.00  0.00           C
ATOM     19  CD2 LEU X   3      72.738  82.000  39.646  0.00  0.00           C
ATOM     20  C   LEU X   3      76.677  83.011  37.765  0.00  0.00           C
ATOM     21  O   LEU X   3      76.692  83.700  38.722  0.00  0.00           O
ATOM     22  N   THR X   4      77.246  83.317  36.648  0.00  0.00           N
ATOM     23  CA  THR X   4      77.824  84.668  36.260  0.00  0.00           C
ATOM     24  CB  THR X   4      78.677  84.602  34.929  0.00  0.00           C
ATOM     25  CG2 THR X   4      79.905  83.755  35.207  0.00  0.00           C
ATOM     26  OG1 THR X   4      77.895  83.912  33.928  0.00  0.00           O
ATOM     27  C   THR X   4      76.702  85.651  36.014  0.00  0.00           C
ATOM     28  O   THR X   4      75.487  85.248  35.996  0.00  0.00           O
ATOM     29  N   ALA X   5      77.033  87.015  35.848  0.00  0.00           N
ATOM     30  CA  ALA X   5      76.084  88.015  35.228  0.00  0.00           C
ATOM     31  CB  ALA X   5      76.847  89.295  35.083  0.00  0.00           C
ATOM     32  C   ALA X   5      75.452  87.661  33.882  0.00  0.00           C
ATOM     33  O   ALA X   5      74.227  87.751  33.763  0.00  0.00           O
ATOM     34  N   ALA X   6      76.254  87.129  32.941  0.00  0.00           N
ATOM     35  CA  ALA X   6      75.771  86.540  31.658  0.00  0.00           C
ATOM     36  CB  ALA X   6      76.925  86.099  30.776  0.00  0.00           C
ATOM     37  C   ALA X   6      74.784  85.411  31.870  0.00  0.00           C
ATOM     38  O   ALA X   6      73.729  85.436  31.228  0.00  0.00           O
ATOM     39  N   LEU X   7      75.112  84.369  32.700  0.00  0.00           N
ATOM     40  CA  LEU X   7      74.134  83.294  32.900  0.00  0.00           C
ATOM     41  CB  LEU X   7      74.789  82.083  33.464  0.00  0.00           C
ATOM     42  CG  LEU X   7      73.907  80.832  33.716  0.00  0.00           C
ATOM     43  CD1 LEU X   7      73.488  80.134  32.445  0.00  0.00           C
ATOM     44  CD2 LEU X   7      74.728  79.723  34.350  0.00  0.00           C
ATOM     45  C   LEU X   7      72.885  83.760  33.590  0.00  0.00           C
ATOM     46  O   LEU X   7      71.806  83.301  33.260  0.00  0.00           O
ATOM     47  N   LYS X   8      72.949  84.678  34.595  0.00  0.00           N
ATOM     48  CA  LYS X   8      71.777  85.295  35.139  0.00  0.00           C
ATOM     49  CB  LYS X   8      72.084  86.393  36.178  0.00  0.00           C
ATOM     50  CG  LYS X   8      72.509  85.977  37.623  0.00  0.00           C
ATOM     51  CD  LYS X   8      72.384  86.918  38.793  0.00  0.00           C
ATOM     52  CE  LYS X   8      72.999  88.312  38.688  0.00  0.00           C
ATOM     53  NZ  LYS X   8      72.211  89.224  37.816  0.00  0.00           N
ATOM     54  C   LYS X   8      70.964  85.978  33.980  0.00  0.00           C
ATOM     55  O   LYS X   8      69.765  85.862  33.959  0.00  0.00           O
ATOM     56  N   ALA X   9      71.598  86.665  33.031  0.00  0.00           N
ATOM     57  CA  ALA X   9      70.964  87.512  32.060  0.00  0.00           C
ATOM     58  CB  ALA X   9      72.096  88.455  31.471  0.00  0.00           C
ATOM     59  C   ALA X   9      70.240  86.673  31.064  0.00  0.00           C
ATOM     60  O   ALA X   9      69.106  87.031  30.656  0.00  0.00           O
ATOM     61  N   GLN X  10      70.698  85.498  30.694  0.00  0.00           N
ATOM     62  CA  GLN X  10      69.929  84.565  29.792  0.00  0.00           C
ATOM     63  CB  GLN X  10      71.006  83.597  29.270  0.00  0.00           C
ATOM     64  CG  GLN X  10      70.468  82.599  28.230  0.00  0.00           C
ATOM     65  CD  GLN X  10      69.990  83.247  26.960  0.00  0.00           C
ATOM     66  OE1 GLN X  10      70.882  83.560  26.082  0.00  0.00           O
ATOM     67  NE2 GLN X  10      68.676  83.553  26.856  0.00  0.00           N
ATOM     68  C   GLN X  10      68.764  83.777  30.481  0.00  0.00           C
ATOM     69  O   GLN X  10      67.764  83.688  29.836  0.00  0.00           O
ATOM     70  N   ILE X  11      68.873  83.501  31.836  0.00  0.00           N
ATOM     71  CA  ILE X  11      67.688  83.259  32.665  0.00  0.00           C
ATOM     72  CB  ILE X  11      68.101  82.899  34.114  0.00  0.00           C
ATOM     73  CG2 ILE X  11      66.907  82.922  35.123  0.00  0.00           C
ATOM     74  CG1 ILE X  11      68.921  81.536  34.308  0.00  0.00           C
ATOM     75  CD1 ILE X  11      69.830  81.595  35.628  0.00  0.00           C
ATOM     76  C   ILE X  11      66.617  84.370  32.606  0.00  0.00           C
ATOM     77  O   ILE X  11      65.524  84.121  32.139  0.00  0.00           O
ATOM     78  N   ALA X  12      66.971  85.552  32.864  0.00  0.00           N
ATOM     79  CA  ALA X  12      65.989  86.722  32.734  0.00  0.00           C
ATOM     80  CB  ALA X  12      66.709  88.036  33.080  0.00  0.00           C
ATOM     81  C   ALA X  12      65.299  86.954  31.409  0.00  0.00           C
ATOM     82  O   ALA X  12      64.156  87.391  31.355  0.00  0.00           O
ATOM     83  N   ALA X  13      66.017  86.653  30.349  0.00  0.00           N
ATOM     84  CA  ALA X  13      65.610  86.971  29.017  0.00  0.00           C
ATOM     85  CB  ALA X  13      66.811  86.997  28.062  0.00  0.00           C
ATOM     86  C   ALA X  13      64.593  85.913  28.697  0.00  0.00           C
ATOM     87  O   ALA X  13      63.531  86.283  28.301  0.00  0.00           O
ATOM     88  N   TRP X  14      64.760  84.626  28.825  0.00  0.00           N
ATOM     89  CA  TRP X  14      63.715  83.542  28.643  0.00  0.00           C
ATOM     90  CB  TRP X  14      64.491  82.185  28.876  0.00  0.00           C
ATOM     91  CG  TRP X  14      65.356  81.514  27.889  0.00  0.00           C
ATOM     92  CD1 TRP X  14      65.285  81.794  26.581  0.00  0.00           C
ATOM     93  NE1 TRP X  14      66.379  81.177  25.906  0.00  0.00           N
ATOM     94  CE2 TRP X  14      67.192  80.460  26.802  0.00  0.00           C
ATOM     95  CZ2 TRP X  14      68.334  79.726  26.628  0.00  0.00           C
ATOM     96  CH2 TRP X  14      68.919  79.081  27.735  0.00  0.00           C
ATOM     97  CZ3 TRP X  14      68.353  79.289  29.029  0.00  0.00           C
ATOM     98  CE3 TRP X  14      67.155  79.978  29.200  0.00  0.00           C
ATOM     99  CD2 TRP X  14      66.511  80.676  28.096  0.00  0.00           C
ATOM    100  C   TRP X  14      62.465  83.840  29.549  0.00  0.00           C
ATOM    101  O   TRP X  14      61.324  83.704  29.113  0.00  0.00           O
ATOM    102  N   TYR X  15      62.700  84.426  30.750  0.00  0.00           N
ATOM    103  CA  TYR X  15      61.545  84.842  31.520  0.00  0.00           C
ATOM    104  CB  TYR X  15      62.004  85.066  32.983  0.00  0.00           C
ATOM    105  CG  TYR X  15      60.886  85.425  33.952  0.00  0.00           C
ATOM    106  CD1 TYR X  15      60.525  86.793  34.101  0.00  0.00           C
ATOM    107  CE1 TYR X  15      59.395  87.122  34.908  0.00  0.00           C
ATOM    108  CZ  TYR X  15      58.626  86.110  35.511  0.00  0.00           C
ATOM    109  OH  TYR X  15      57.598  86.472  36.366  0.00  0.00           O
ATOM    110  CE2 TYR X  15      58.974  84.725  35.338  0.00  0.00           C
ATOM    111  CD2 TYR X  15      60.181  84.412  34.618  0.00  0.00           C
ATOM    112  C   TYR X  15      60.668  86.045  30.895  0.00  0.00           C
ATOM    113  O   TYR X  15      59.440  85.980  30.923  0.00  0.00           O
ATOM    114  N   LYS X  16      61.330  87.046  30.279  0.00  0.00           N
ATOM    115  CA  LYS X  16      60.552  88.067  29.567  0.00  0.00           C
ATOM    116  CB  LYS X  16      61.628  89.044  29.004  0.00  0.00           C
ATOM    117  CG  LYS X  16      62.333  89.793  30.165  0.00  0.00           C
ATOM    118  CD  LYS X  16      63.460  90.715  29.728  0.00  0.00           C
ATOM    119  CE  LYS X  16      64.269  91.443  30.766  0.00  0.00           C
ATOM    120  NZ  LYS X  16      63.548  91.892  32.052  0.00  0.00           N
ATOM    121  C   LYS X  16      59.731  87.510  28.429  0.00  0.00           C
ATOM    122  O   LYS X  16      58.670  88.073  28.137  0.00  0.00           O
ATOM    123  N   ALA X  17      60.257  86.496  27.716  0.00  0.00           N
ATOM    124  CA  ALA X  17      59.506  85.925  26.693  0.00  0.00           C
ATOM    125  CB  ALA X  17      60.318  84.800  26.029  0.00  0.00           C
ATOM    126  C   ALA X  17      58.126  85.253  27.191  0.00  0.00           C
ATOM    127  O   ALA X  17      57.231  85.318  26.310  0.00  0.00           O
ATOM    128  N   LEU X  18      57.913  84.757  28.410  0.00  0.00           N
ATOM    129  CA  LEU X  18      56.740  84.056  28.844  0.00  0.00           C
ATOM    130  CB  LEU X  18      56.854  83.646  30.297  0.00  0.00           C
ATOM    131  CG  LEU X  18      58.038  82.760  30.739  0.00  0.00           C
ATOM    132  CD1 LEU X  18      58.253  82.981  32.188  0.00  0.00           C
ATOM    133  CD2 LEU X  18      57.680  81.271  30.539  0.00  0.00           C
ATOM    134  C   LEU X  18      55.462  84.896  28.577  0.00  0.00           C
ATOM    135  O   LEU X  18      54.464  84.370  28.156  0.00  0.00           O
ATOM    136  N   GLN X  19      55.567  86.227  28.792  0.00  0.00           N
ATOM    137  CA  GLN X  19      54.413  87.129  28.528  0.00  0.00           C
ATOM    138  CB  GLN X  19      54.683  88.500  29.135  0.00  0.00           C
ATOM    139  CG  GLN X  19      53.340  89.072  29.617  0.00  0.00           C
ATOM    140  CD  GLN X  19      53.384  90.345  30.428  0.00  0.00           C
ATOM    141  OE1 GLN X  19      54.443  90.957  30.482  0.00  0.00           O
ATOM    142  NE2 GLN X  19      52.346  90.632  31.191  0.00  0.00           N
ATOM    143  C   GLN X  19      53.950  87.228  27.064  0.00  0.00           C
ATOM    144  O   GLN X  19      52.881  87.774  26.753  0.00  0.00           O
ATOM    145  N   GLU X  20      54.675  86.673  26.077  0.00  0.00           N
ATOM    146  CA  GLU X  20      54.179  86.477  24.665  0.00  0.00           C
ATOM    147  CB  GLU X  20      55.176  86.835  23.602  0.00  0.00           C
ATOM    148  CG  GLU X  20      55.844  88.236  23.863  0.00  0.00           C
ATOM    149  CD  GLU X  20      54.847  89.429  24.114  0.00  0.00           C
ATOM    150  OE1 GLU X  20      55.283  90.318  24.853  0.00  0.00           O
ATOM    151  OE2 GLU X  20      53.707  89.565  23.482  0.00  0.00           O
ATOM    152  C   GLU X  20      53.584  85.077  24.402  0.00  0.00           C
ATOM    153  O   GLU X  20      52.912  84.860  23.373  0.00  0.00           O
ATOM    154  N   GLN X  21      53.810  84.148  25.255  0.00  0.00           N
ATOM    155  CA  GLN X  21      53.475  82.715  25.069  0.00  0.00           C
ATOM    156  CB  GLN X  21      54.722  81.919  25.510  0.00  0.00           C
ATOM    157  CG  GLN X  21      55.875  82.143  24.547  0.00  0.00           C
ATOM    158  CD  GLN X  21      55.612  81.616  23.053  0.00  0.00           C
ATOM    159  OE1 GLN X  21      54.637  80.947  22.803  0.00  0.00           O
ATOM    160  NE2 GLN X  21      56.538  81.655  22.154  0.00  0.00           N
ATOM    161  C   GLN X  21      52.163  82.300  25.820  0.00  0.00           C
ATOM    162  O   GLN X  21      51.348  81.523  25.350  0.00  0.00           O
ATOM    163  N   ILE X  22      52.159  82.659  27.128  0.00  0.00           N
ATOM    164  CA  ILE X  22      51.122  82.307  28.117  0.00  0.00           C
ATOM    165  CB  ILE X  22      51.850  82.090  29.437  0.00  0.00           C
ATOM    166  CG2 ILE X  22      50.848  81.816  30.599  0.00  0.00           C
ATOM    167  CG1 ILE X  22      52.815  80.871  29.486  0.00  0.00           C
ATOM    168  CD1 ILE X  22      53.770  80.801  30.678  0.00  0.00           C
ATOM    169  C   ILE X  22      50.015  83.377  28.182  0.00  0.00           C
ATOM    170  O   ILE X  22      50.383  84.484  28.464  0.00  0.00           O
ATOM    171  N   PRO X  23      48.715  83.144  27.945  0.00  0.00           N
ATOM    172  CD  PRO X  23      48.256  81.953  27.217  0.00  0.00           C
ATOM    173  CG  PRO X  23      46.766  82.151  26.847  0.00  0.00           C
ATOM    174  CB  PRO X  23      46.353  83.196  27.900  0.00  0.00           C
ATOM    175  CA  PRO X  23      47.620  84.056  28.274  0.00  0.00           C
ATOM    176  C   PRO X  23      47.646  84.426  29.754  0.00  0.00           C
ATOM    177  O   PRO X  23      48.069  83.659  30.589  0.00  0.00           O
ATOM    178  N   ASP X  24      47.051  85.560  30.161  0.00  0.00           N
ATOM    179  CA  ASP X  24      46.812  86.077  31.516  0.00  0.00           C
ATOM    180  CB  ASP X  24      45.608  85.325  32.153  0.00  0.00           C
ATOM    181  CG  ASP X  24      44.337  85.506  31.367  0.00  0.00           C
ATOM    182  OD1 ASP X  24      44.114  86.597  30.888  0.00  0.00           O
ATOM    183  OD2 ASP X  24      43.458  84.618  31.371  0.00  0.00           O
ATOM    184  C   ASP X  24      48.024  85.949  32.526  0.00  0.00           C
ATOM    185  O   ASP X  24      47.818  85.859  33.724  0.00  0.00           O
ATOM    186  N   PHE X  25      49.315  85.835  32.078  0.00  0.00           N
ATOM    187  CA  PHE X  25      50.572  85.773  32.840  0.00  0.00           C
ATOM    188  CB  PHE X  25      51.628  85.453  31.840  0.00  0.00           C
ATOM    189  CG  PHE X  25      53.080  85.330  32.317  0.00  0.00           C
ATOM    190  CD1 PHE X  25      53.970  86.457  32.289  0.00  0.00           C
ATOM    191  CE1 PHE X  25      55.272  86.247  32.822  0.00  0.00           C
ATOM    192  CZ  PHE X  25      55.675  85.045  33.303  0.00  0.00           C
ATOM    193  CE2 PHE X  25      54.860  83.905  33.254  0.00  0.00           C
ATOM    194  CD2 PHE X  25      53.538  84.103  32.792  0.00  0.00           C
ATOM    195  C   PHE X  25      50.768  87.026  33.723  0.00  0.00           C
ATOM    196  O   PHE X  25      50.635  88.115  33.178  0.00  0.00           O
ATOM    197  N   ILE X  26      51.118  86.835  35.003  0.00  0.00           N
ATOM    198  CA  ILE X  26      51.079  87.964  35.991  0.00  0.00           C
ATOM    199  CB  ILE X  26      49.873  87.845  36.909  0.00  0.00           C
ATOM    200  CG2 ILE X  26      49.827  88.675  38.242  0.00  0.00           C
ATOM    201  CG1 ILE X  26      48.574  88.136  36.136  0.00  0.00           C
ATOM    202  CD1 ILE X  26      47.256  87.996  36.931  0.00  0.00           C
ATOM    203  C   ILE X  26      52.538  88.021  36.684  0.00  0.00           C
ATOM    204  O   ILE X  26      52.681  87.378  37.757  0.00  0.00           O
ATOM    205  N   PRO X  27      53.556  88.682  36.132  0.00  0.00           N
ATOM    206  CD  PRO X  27      53.364  89.728  35.141  0.00  0.00           C
ATOM    207  CG  PRO X  27      54.697  90.439  34.785  0.00  0.00           C
ATOM    208  CB  PRO X  27      55.689  89.523  35.426  0.00  0.00           C
ATOM    209  CA  PRO X  27      54.949  88.835  36.605  0.00  0.00           C
ATOM    210  C   PRO X  27      55.202  89.540  38.005  0.00  0.00           C
ATOM    211  O   PRO X  27      56.306  90.120  38.220  0.00  0.00           O
ATOM    212  N   ARG X  28      54.393  89.362  38.993  0.00  0.00           N
ATOM    213  CA  ARG X  28      54.699  89.915  40.410  0.00  0.00           C
ATOM    214  CB  ARG X  28      53.518  89.666  41.315  0.00  0.00           C
ATOM    215  CG  ARG X  28      53.512  90.361  42.714  0.00  0.00           C
ATOM    216  CD  ARG X  28      52.188  90.207  43.448  0.00  0.00           C
ATOM    217  NE  ARG X  28      52.304  90.432  44.877  0.00  0.00           N
ATOM    218  CZ  ARG X  28      52.191  89.573  45.923  0.00  0.00           C
ATOM    219  NH1 ARG X  28      51.851  89.916  47.105  0.00  0.00           N
ATOM    220  NH2 ARG X  28      52.373  88.300  45.739  0.00  0.00           N
ATOM    221  C   ARG X  28      56.007  89.342  40.970  0.00  0.00           C
ATOM    222  O   ARG X  28      56.450  88.262  40.587  0.00  0.00           O
ATOM    223  N   ALA X  29      56.741  90.127  41.715  0.00  0.00           N
ATOM    224  CA  ALA X  29      57.921  89.844  42.370  0.00  0.00           C
ATOM    225  CB  ALA X  29      58.141  90.999  43.346  0.00  0.00           C
ATOM    226  C   ALA X  29      58.254  88.346  42.882  0.00  0.00           C
ATOM    227  O   ALA X  29      59.393  87.963  42.650  0.00  0.00           O
ATOM    228  N   PRO X  30      57.412  87.523  43.582  0.00  0.00           N
ATOM    229  CD  PRO X  30      56.172  88.000  44.084  0.00  0.00           C
ATOM    230  CG  PRO X  30      56.036  87.228  45.390  0.00  0.00           C
ATOM    231  CB  PRO X  30      56.700  85.864  45.223  0.00  0.00           C
ATOM    232  CA  PRO X  30      57.865  86.299  44.265  0.00  0.00           C
ATOM    233  C   PRO X  30      58.196  85.168  43.275  0.00  0.00           C
ATOM    234  O   PRO X  30      59.064  84.335  43.595  0.00  0.00           O
ATOM    235  N   GLN X  31      57.703  85.245  42.102  0.00  0.00           N
ATOM    236  CA  GLN X  31      58.063  84.272  41.117  0.00  0.00           C
ATOM    237  CB  GLN X  31      56.995  84.347  39.964  0.00  0.00           C
ATOM    238  CG  GLN X  31      57.431  83.371  38.794  0.00  0.00           C
ATOM    239  CD  GLN X  31      56.463  83.351  37.586  0.00  0.00           C
ATOM    240  OE1 GLN X  31      56.194  84.324  36.856  0.00  0.00           O
ATOM    241  NE2 GLN X  31      55.791  82.265  37.336  0.00  0.00           N
ATOM    242  C   GLN X  31      59.584  84.537  40.685  0.00  0.00           C
ATOM    243  O   GLN X  31      60.373  83.582  40.547  0.00  0.00           O
ATOM    244  N   ARG X  32      59.986  85.783  40.624  0.00  0.00           N
ATOM    245  CA  ARG X  32      61.371  86.138  40.261  0.00  0.00           C
ATOM    246  CB  ARG X  32      61.331  87.630  39.946  0.00  0.00           C
ATOM    247  CG  ARG X  32      60.581  87.892  38.619  0.00  0.00           C
ATOM    248  CD  ARG X  32      59.527  89.023  38.687  0.00  0.00           C
ATOM    249  NE  ARG X  32      60.035  90.302  39.212  0.00  0.00           N
ATOM    250  CZ  ARG X  32      59.589  91.525  39.018  0.00  0.00           C
ATOM    251  NH1 ARG X  32      58.399  91.752  38.514  0.00  0.00           N
ATOM    252  NH2 ARG X  32      60.322  92.601  39.254  0.00  0.00           N
ATOM    253  C   ARG X  32      62.353  85.952  41.433  0.00  0.00           C
ATOM    254  O   ARG X  32      63.485  85.559  41.111  0.00  0.00           O
ATOM    255  N   GLN X  33      61.922  86.093  42.737  0.00  0.00           N
ATOM    256  CA  GLN X  33      62.746  85.712  43.848  0.00  0.00           C
ATOM    257  CB  GLN X  33      62.183  86.382  45.143  0.00  0.00           C
ATOM    258  CG  GLN X  33      62.249  87.874  45.065  0.00  0.00           C
ATOM    259  CD  GLN X  33      61.224  88.567  45.918  0.00  0.00           C
ATOM    260  OE1 GLN X  33      60.340  87.992  46.562  0.00  0.00           O
ATOM    261  NE2 GLN X  33      61.297  89.878  46.013  0.00  0.00           N
ATOM    262  C   GLN X  33      62.738  84.262  44.101  0.00  0.00           C
ATOM    263  O   GLN X  33      63.804  83.838  44.497  0.00  0.00           O
ATOM    264  N   MET X  34      61.722  83.480  43.733  0.00  0.00           N
ATOM    265  CA  MET X  34      61.813  82.017  43.576  0.00  0.00           C
ATOM    266  CB  MET X  34      60.474  81.376  43.242  0.00  0.00           C
ATOM    267  CG  MET X  34      60.520  79.864  43.424  0.00  0.00           C
ATOM    268  SD  MET X  34      58.956  79.107  42.965  0.00  0.00           S
ATOM    269  CE  MET X  34      59.433  77.424  42.673  0.00  0.00           C
ATOM    270  C   MET X  34      62.909  81.594  42.590  0.00  0.00           C
ATOM    271  O   MET X  34      63.760  80.759  42.944  0.00  0.00           O
ATOM    272  N   ILE X  35      62.929  82.141  41.356  0.00  0.00           N
ATOM    273  CA  ILE X  35      63.911  81.776  40.371  0.00  0.00           C
ATOM    274  CB  ILE X  35      63.607  82.450  39.014  0.00  0.00           C
ATOM    275  CG2 ILE X  35      64.792  82.381  38.018  0.00  0.00           C
ATOM    276  CG1 ILE X  35      62.364  81.773  38.447  0.00  0.00           C
ATOM    277  CD1 ILE X  35      61.597  82.765  37.482  0.00  0.00           C
ATOM    278  C   ILE X  35      65.356  82.196  40.719  0.00  0.00           C
ATOM    279  O   ILE X  35      66.317  81.488  40.364  0.00  0.00           O
ATOM    280  N   ALA X  36      65.563  83.425  41.269  0.00  0.00           N
ATOM    281  CA  ALA X  36      66.892  83.814  41.764  0.00  0.00           C
ATOM    282  CB  ALA X  36      66.741  85.187  42.376  0.00  0.00           C
ATOM    283  C   ALA X  36      67.470  82.855  42.779  0.00  0.00           C
ATOM    284  O   ALA X  36      68.649  82.460  42.728  0.00  0.00           O
ATOM    285  N   ASP X  37      66.753  82.348  43.795  0.00  0.00           N
ATOM    286  CA  ASP X  37      67.267  81.484  44.821  0.00  0.00           C
ATOM    287  CB  ASP X  37      66.204  81.387  45.928  0.00  0.00           C
ATOM    288  CG  ASP X  37      66.764  82.097  47.152  0.00  0.00           C
ATOM    289  OD1 ASP X  37      67.739  81.594  47.732  0.00  0.00           O
ATOM    290  OD2 ASP X  37      66.169  83.037  47.691  0.00  0.00           O
ATOM    291  C   ASP X  37      67.531  80.077  44.296  0.00  0.00           C
ATOM    292  O   ASP X  37      68.485  79.417  44.780  0.00  0.00           O
ATOM    293  N   VAL X  38      66.707  79.661  43.344  0.00  0.00           N
ATOM    294  CA  VAL X  38      66.890  78.310  42.738  0.00  0.00           C
ATOM    295  CB  VAL X  38      65.655  77.955  41.884  0.00  0.00           C
ATOM    296  CG1 VAL X  38      65.723  76.653  41.023  0.00  0.00           C
ATOM    297  CG2 VAL X  38      64.389  77.756  42.763  0.00  0.00           C
ATOM    298  C   VAL X  38      68.211  78.332  41.930  0.00  0.00           C
ATOM    299  O   VAL X  38      69.063  77.477  42.125  0.00  0.00           O
ATOM    300  N   ALA X  39      68.349  79.369  41.082  0.00  0.00           N
ATOM    301  CA  ALA X  39      69.523  79.485  40.273  0.00  0.00           C
ATOM    302  CB  ALA X  39      69.414  80.694  39.455  0.00  0.00           C
ATOM    303  C   ALA X  39      70.863  79.543  41.042  0.00  0.00           C
ATOM    304  O   ALA X  39      71.765  78.824  40.737  0.00  0.00           O
ATOM    305  N   LYS X  40      70.935  80.367  42.110  0.00  0.00           N
ATOM    306  CA  LYS X  40      72.062  80.419  43.097  0.00  0.00           C
ATOM    307  CB  LYS X  40      71.875  81.688  43.997  0.00  0.00           C
ATOM    308  CG  LYS X  40      72.917  81.964  45.040  0.00  0.00           C
ATOM    309  CD  LYS X  40      73.736  83.234  44.896  0.00  0.00           C
ATOM    310  CE  LYS X  40      74.397  83.483  46.217  0.00  0.00           C
ATOM    311  NZ  LYS X  40      75.270  84.645  46.187  0.00  0.00           N
ATOM    312  C   LYS X  40      72.144  79.101  43.872  0.00  0.00           C
ATOM    313  O   LYS X  40      73.229  78.573  43.972  0.00  0.00           O
ATOM    314  N   THR X  41      71.087  78.366  44.133  0.00  0.00           N
ATOM    315  CA  THR X  41      71.145  76.997  44.807  0.00  0.00           C
ATOM    316  CB  THR X  41      69.744  76.528  45.295  0.00  0.00           C
ATOM    317  CG2 THR X  41      69.673  75.140  45.991  0.00  0.00           C
ATOM    318  OG1 THR X  41      69.311  77.435  46.330  0.00  0.00           O
ATOM    319  C   THR X  41      71.783  75.933  43.897  0.00  0.00           C
ATOM    320  O   THR X  41      72.815  75.318  44.252  0.00  0.00           O
ATOM    321  N   LEU X  42      71.288  75.766  42.656  0.00  0.00           N
ATOM    322  CA  LEU X  42      71.829  74.934  41.557  0.00  0.00           C
ATOM    323  CB  LEU X  42      70.910  75.142  40.300  0.00  0.00           C
ATOM    324  CG  LEU X  42      69.466  74.716  40.388  0.00  0.00           C
ATOM    325  CD1 LEU X  42      68.902  75.078  39.015  0.00  0.00           C
ATOM    326  CD2 LEU X  42      69.415  73.198  40.481  0.00  0.00           C
ATOM    327  C   LEU X  42      73.329  75.158  41.104  0.00  0.00           C
ATOM    328  O   LEU X  42      73.897  74.250  40.556  0.00  0.00           O
ATOM    329  N   ALA X  43      73.882  76.371  41.258  0.00  0.00           N
ATOM    330  CA  ALA X  43      75.306  76.649  41.152  0.00  0.00           C
ATOM    331  CB  ALA X  43      75.383  78.136  40.763  0.00  0.00           C
ATOM    332  C   ALA X  43      76.050  76.268  42.510  0.00  0.00           C
ATOM    333  O   ALA X  43      77.308  76.281  42.484  0.00  0.00           O
ATOM    334  N   GLY X  44      75.452  75.912  43.652  0.00  0.00           N
ATOM    335  CA  GLY X  44      76.168  75.726  45.004  0.00  0.00           C
ATOM    336  C   GLY X  44      76.491  77.013  45.649  0.00  0.00           C
ATOM    337  O   GLY X  44      77.129  76.866  46.685  0.00  0.00           O
ATOM    338  N   GLU X  45      76.208  78.199  45.006  0.00  0.00           N
ATOM    339  CA  GLU X  45      76.607  79.569  45.485  0.00  0.00           C
ATOM    340  CB  GLU X  45      76.326  80.602  44.422  0.00  0.00           C
ATOM    341  CG  GLU X  45      77.431  80.416  43.331  0.00  0.00           C
ATOM    342  CD  GLU X  45      78.800  80.841  43.793  0.00  0.00           C
ATOM    343  OE1 GLU X  45      79.781  80.495  43.088  0.00  0.00           O
ATOM    344  OE2 GLU X  45      78.960  81.733  44.609  0.00  0.00           O
ATOM    345  C   GLU X  45      75.978  79.973  46.811  0.00  0.00           C
ATOM    346  O   GLU X  45      76.650  80.695  47.556  0.00  0.00           O
ATOM    347  N   GLU X  46      74.779  79.473  47.136  0.00  0.00           N
ATOM    348  CA  GLU X  46      74.148  79.614  48.506  0.00  0.00           C
ATOM    349  CB  GLU X  46      72.953  80.658  48.460  0.00  0.00           C
ATOM    350  CG  GLU X  46      72.142  80.875  49.749  0.00  0.00           C
ATOM    351  CD  GLU X  46      72.928  81.331  50.959  0.00  0.00           C
ATOM    352  OE1 GLU X  46      72.397  82.158  51.684  0.00  0.00           O
ATOM    353  OE2 GLU X  46      74.095  80.959  51.279  0.00  0.00           O
ATOM    354  C   GLU X  46      73.633  78.312  49.017  0.00  0.00           C
ATOM    355  O   GLU X  46      73.279  77.367  48.262  0.00  0.00           O
ATOM    356  N   GLY X  47      73.615  78.203  50.349  0.00  0.00           N
ATOM    357  CA  GLY X  47      73.088  77.156  51.217  0.00  0.00           C
ATOM    358  C   GLY X  47      73.643  75.728  50.987  0.00  0.00           C
ATOM    359  O   GLY X  47      74.683  75.556  50.323  0.00  0.00           O
ATOM    360  N   ARG X  48      72.848  74.679  51.314  0.00  0.00           N
ATOM    361  CA  ARG X  48      72.911  73.380  50.776  0.00  0.00           C
ATOM    362  CB  ARG X  48      73.328  72.286  51.792  0.00  0.00           C
ATOM    363  CG  ARG X  48      73.461  70.822  51.269  0.00  0.00           C
ATOM    364  CD  ARG X  48      73.851  69.772  52.268  0.00  0.00           C
ATOM    365  NE  ARG X  48      72.779  69.426  53.183  0.00  0.00           N
ATOM    366  CZ  ARG X  48      72.545  68.346  53.912  0.00  0.00           C
ATOM    367  NH1 ARG X  48      73.485  67.416  54.075  0.00  0.00           N
ATOM    368  NH2 ARG X  48      71.387  67.928  54.434  0.00  0.00           N
ATOM    369  C   ARG X  48      71.644  73.083  49.934  0.00  0.00           C
ATOM    370  O   ARG X  48      71.688  73.245  48.724  0.00  0.00           O
ATOM    371  N   HIE X  49      70.593  72.580  50.600  0.00  0.00           N
ATOM    372  CA  HIE X  49      69.282  72.315  50.013  0.00  0.00           C
ATOM    373  CB  HIE X  49      68.661  70.963  50.448  0.00  0.00           C
ATOM    374  CG  HIE X  49      69.618  69.807  50.199  0.00  0.00           C
ATOM    375  ND1 HIE X  49      70.302  69.521  49.024  0.00  0.00           N
ATOM    376  CE1 HIE X  49      71.166  68.549  49.310  0.00  0.00           C
ATOM    377  NE2 HIE X  49      71.028  68.167  50.612  0.00  0.00           N
ATOM    378  CD2 HIE X  49      70.039  68.913  51.153  0.00  0.00           C
ATOM    379  C   HIE X  49      68.230  73.419  50.230  0.00  0.00           C
ATOM    380  O   HIE X  49      68.424  74.200  51.131  0.00  0.00           O
ATOM    381  N   LEU X  50      67.198  73.466  49.358  0.00  0.00           N
ATOM    382  CA  LEU X  50      66.197  74.509  49.502  0.00  0.00           C
ATOM    383  CB  LEU X  50      66.541  75.670  48.543  0.00  0.00           C
ATOM    384  CG  LEU X  50      65.519  76.812  48.300  0.00  0.00           C
ATOM    385  CD1 LEU X  50      65.396  77.704  49.603  0.00  0.00           C
ATOM    386  CD2 LEU X  50      65.794  77.805  47.179  0.00  0.00           C
ATOM    387  C   LEU X  50      64.795  73.953  49.404  0.00  0.00           C
ATOM    388  O   LEU X  50      64.412  73.479  48.335  0.00  0.00           O
ATOM    389  N   ALA X  51      64.041  74.011  50.506  0.00  0.00           N
ATOM    390  CA  ALA X  51      62.630  73.780  50.553  0.00  0.00           C
ATOM    391  CB  ALA X  51      62.337  73.307  51.954  0.00  0.00           C
ATOM    392  C   ALA X  51      61.953  75.172  50.234  0.00  0.00           C
ATOM    393  O   ALA X  51      62.113  76.125  50.990  0.00  0.00           O
ATOM    394  N   ILE X  52      61.120  75.203  49.222  0.00  0.00           N
ATOM    395  CA  ILE X  52      60.411  76.419  48.765  0.00  0.00           C
ATOM    396  CB  ILE X  52      61.179  77.137  47.661  0.00  0.00           C
ATOM    397  CG2 ILE X  52      61.207  76.429  46.307  0.00  0.00           C
ATOM    398  CG1 ILE X  52      60.502  78.545  47.371  0.00  0.00           C
ATOM    399  CD1 ILE X  52      61.585  79.662  47.103  0.00  0.00           C
ATOM    400  C   ILE X  52      58.973  76.093  48.433  0.00  0.00           C
ATOM    401  O   ILE X  52      58.667  75.420  47.491  0.00  0.00           O
ATOM    402  N   GLU X  53      58.041  76.657  49.228  0.00  0.00           N
ATOM    403  CA  GLU X  53      56.592  76.588  49.038  0.00  0.00           C
ATOM    404  CB  GLU X  53      55.935  76.403  50.417  0.00  0.00           C
ATOM    405  CG  GLU X  53      54.538  76.884  50.619  0.00  0.00           C
ATOM    406  CD  GLU X  53      54.194  76.755  52.101  0.00  0.00           C
ATOM    407  OE1 GLU X  53      54.150  75.593  52.642  0.00  0.00           O
ATOM    408  OE2 GLU X  53      53.889  77.773  52.752  0.00  0.00           O
ATOM    409  C   GLU X  53      56.054  77.737  48.186  0.00  0.00           C
ATOM    410  O   GLU X  53      56.296  78.890  48.412  0.00  0.00           O
ATOM    411  N   ALA X  54      55.152  77.394  47.209  0.00  0.00           N
ATOM    412  CA  ALA X  54      54.889  78.232  46.046  0.00  0.00           C
ATOM    413  CB  ALA X  54      55.697  77.644  44.872  0.00  0.00           C
ATOM    414  C   ALA X  54      53.364  78.242  45.603  0.00  0.00           C
ATOM    415  O   ALA X  54      53.035  77.334  44.890  0.00  0.00           O
ATOM    416  N   PRO X  55      52.476  79.092  46.141  0.00  0.00           N
ATOM    417  CD  PRO X  55      52.781  79.814  47.365  0.00  0.00           C
ATOM    418  CG  PRO X  55      51.454  80.225  48.009  0.00  0.00           C
ATOM    419  CB  PRO X  55      50.494  80.189  46.744  0.00  0.00           C
ATOM    420  CA  PRO X  55      51.043  79.006  45.950  0.00  0.00           C
ATOM    421  C   PRO X  55      50.587  79.043  44.506  0.00  0.00           C
ATOM    422  O   PRO X  55      51.317  79.183  43.487  0.00  0.00           O
ATOM    423  N   THR X  56      49.289  78.986  44.388  0.00  0.00           N
ATOM    424  CA  THR X  56      48.530  79.123  43.142  0.00  0.00           C
ATOM    425  CB  THR X  56      47.074  78.957  43.359  0.00  0.00           C
ATOM    426  CG2 THR X  56      46.340  79.936  44.223  0.00  0.00           C
ATOM    427  OG1 THR X  56      46.384  78.936  42.150  0.00  0.00           O
ATOM    428  C   THR X  56      48.912  80.379  42.450  0.00  0.00           C
ATOM    429  O   THR X  56      49.030  81.422  43.091  0.00  0.00           O
ATOM    430  N   GLY X  57      49.052  80.221  41.128  0.00  0.00           N
ATOM    431  CA  GLY X  57      49.597  81.300  40.204  0.00  0.00           C
ATOM    432  C   GLY X  57      51.054  81.620  40.366  0.00  0.00           C
ATOM    433  O   GLY X  57      51.617  82.265  39.444  0.00  0.00           O
ATOM    434  N   VAL X  58      51.794  81.145  41.401  0.00  0.00           N
ATOM    435  CA  VAL X  58      53.223  81.396  41.361  0.00  0.00           C
ATOM    436  CB  VAL X  58      53.823  81.218  42.737  0.00  0.00           C
ATOM    437  CG1 VAL X  58      55.342  81.490  42.740  0.00  0.00           C
ATOM    438  CG2 VAL X  58      53.188  82.192  43.707  0.00  0.00           C
ATOM    439  C   VAL X  58      53.903  80.618  40.299  0.00  0.00           C
ATOM    440  O   VAL X  58      54.957  80.997  39.804  0.00  0.00           O
ATOM    441  N   GLY X  59      53.312  79.483  39.819  0.00  0.00           N
ATOM    442  CA  GLY X  59      53.791  78.725  38.658  0.00  0.00           C
ATOM    443  C   GLY X  59      55.106  78.037  38.975  0.00  0.00           C
ATOM    444  O   GLY X  59      56.203  78.425  38.435  0.00  0.00           O
ATOM    445  N   LYS X  60      55.101  77.097  39.897  0.00  0.00           N
ATOM    446  CA  LYS X  60      56.304  76.494  40.340  0.00  0.00           C
ATOM    447  CB  LYS X  60      55.960  75.714  41.607  0.00  0.00           C
ATOM    448  CG  LYS X  60      54.783  74.648  41.387  0.00  0.00           C
ATOM    449  CD  LYS X  60      54.765  73.699  42.626  0.00  0.00           C
ATOM    450  CE  LYS X  60      53.549  72.802  42.772  0.00  0.00           C
ATOM    451  NZ  LYS X  60      53.360  71.901  41.677  0.00  0.00           N
ATOM    452  C   LYS X  60      57.044  75.685  39.308  0.00  0.00           C
ATOM    453  O   LYS X  60      58.271  75.658  39.422  0.00  0.00           O
ATOM    454  N   THR X  61      56.388  75.253  38.221  0.00  0.00           N
ATOM    455  CA  THR X  61      57.064  74.358  37.176  0.00  0.00           C
ATOM    456  CB  THR X  61      56.074  73.735  36.187  0.00  0.00           C
ATOM    457  CG2 THR X  61      56.566  72.502  35.431  0.00  0.00           C
ATOM    458  OG1 THR X  61      55.007  73.300  36.947  0.00  0.00           O
ATOM    459  C   THR X  61      58.102  75.175  36.346  0.00  0.00           C
ATOM    460  O   THR X  61      59.276  74.811  36.319  0.00  0.00           O
ATOM    461  N   LEU X  62      57.704  76.320  35.792  0.00  0.00           N
ATOM    462  CA  LEU X  62      58.614  77.110  34.924  0.00  0.00           C
ATOM    463  CB  LEU X  62      57.950  78.225  34.014  0.00  0.00           C
ATOM    464  CG  LEU X  62      57.253  79.398  34.844  0.00  0.00           C
ATOM    465  CD1 LEU X  62      58.273  80.506  35.033  0.00  0.00           C
ATOM    466  CD2 LEU X  62      56.005  80.000  34.110  0.00  0.00           C
ATOM    467  C   LEU X  62      59.778  77.632  35.752  0.00  0.00           C
ATOM    468  O   LEU X  62      60.921  77.696  35.336  0.00  0.00           O
ATOM    469  N   SER X  63      59.463  77.932  37.028  0.00  0.00           N
ATOM    470  CA  SER X  63      60.337  78.529  38.047  0.00  0.00           C
ATOM    471  CB  SER X  63      59.536  78.999  39.252  0.00  0.00           C
ATOM    472  OG  SER X  63      58.583  79.902  38.777  0.00  0.00           O
ATOM    473  C   SER X  63      61.586  77.674  38.406  0.00  0.00           C
ATOM    474  O   SER X  63      62.572  78.359  38.723  0.00  0.00           O
ATOM    475  N   TYR X  64      61.493  76.319  38.424  0.00  0.00           N
ATOM    476  CA  TYR X  64      62.722  75.506  38.478  0.00  0.00           C
ATOM    477  CB  TYR X  64      62.495  74.213  39.327  0.00  0.00           C
ATOM    478  CG  TYR X  64      61.167  73.330  39.077  0.00  0.00           C
ATOM    479  CD1 TYR X  64      61.036  72.504  37.936  0.00  0.00           C
ATOM    480  CE1 TYR X  64      59.925  71.677  37.748  0.00  0.00           C
ATOM    481  CZ  TYR X  64      58.921  71.606  38.650  0.00  0.00           C
ATOM    482  OH  TYR X  64      57.880  70.760  38.435  0.00  0.00           O
ATOM    483  CE2 TYR X  64      58.958  72.474  39.843  0.00  0.00           C
ATOM    484  CD2 TYR X  64      60.090  73.276  40.015  0.00  0.00           C
ATOM    485  C   TYR X  64      63.169  75.044  37.093  0.00  0.00           C
ATOM    486  O   TYR X  64      64.382  74.937  36.945  0.00  0.00           O
ATOM    487  N   LEU X  65      62.321  74.881  36.074  0.00  0.00           N
ATOM    488  CA  LEU X  65      62.618  74.437  34.717  0.00  0.00           C
ATOM    489  CB  LEU X  65      61.355  74.124  33.814  0.00  0.00           C
ATOM    490  CG  LEU X  65      60.772  72.777  33.923  0.00  0.00           C
ATOM    491  CD1 LEU X  65      59.329  72.658  33.358  0.00  0.00           C
ATOM    492  CD2 LEU X  65      61.731  71.741  33.286  0.00  0.00           C
ATOM    493  C   LEU X  65      63.526  75.451  34.076  0.00  0.00           C
ATOM    494  O   LEU X  65      64.597  74.998  33.654  0.00  0.00           O
ATOM    495  N   ILE X  66      63.249  76.754  34.106  0.00  0.00           N
ATOM    496  CA  ILE X  66      64.106  77.721  33.416  0.00  0.00           C
ATOM    497  CB  ILE X  66      63.415  79.117  33.213  0.00  0.00           C
ATOM    498  CG2 ILE X  66      64.389  80.196  32.789  0.00  0.00           C
ATOM    499  CG1 ILE X  66      62.191  79.186  32.292  0.00  0.00           C
ATOM    500  CD1 ILE X  66      61.416  80.451  32.460  0.00  0.00           C
ATOM    501  C   ILE X  66      65.586  77.713  33.978  0.00  0.00           C
ATOM    502  O   ILE X  66      66.514  77.373  33.223  0.00  0.00           O
ATOM    503  N   PRO X  67      65.815  78.016  35.276  0.00  0.00           N
ATOM    504  CD  PRO X  67      64.822  78.388  36.238  0.00  0.00           C
ATOM    505  CG  PRO X  67      65.478  78.351  37.606  0.00  0.00           C
ATOM    506  CB  PRO X  67      66.972  78.551  37.243  0.00  0.00           C
ATOM    507  CA  PRO X  67      67.200  78.085  35.829  0.00  0.00           C
ATOM    508  C   PRO X  67      67.939  76.811  35.872  0.00  0.00           C
ATOM    509  O   PRO X  67      69.123  76.747  35.684  0.00  0.00           O
ATOM    510  N   GLY X  68      67.155  75.722  36.089  0.00  0.00           N
ATOM    511  CA  GLY X  68      67.371  74.385  35.652  0.00  0.00           C
ATOM    512  C   GLY X  68      68.073  74.256  34.359  0.00  0.00           C
ATOM    513  O   GLY X  68      69.191  73.829  34.278  0.00  0.00           O
ATOM    514  N   ILE X  69      67.325  74.516  33.304  0.00  0.00           N
ATOM    515  CA  ILE X  69      67.712  74.283  31.925  0.00  0.00           C
ATOM    516  CB  ILE X  69      66.582  74.553  30.977  0.00  0.00           C
ATOM    517  CG2 ILE X  69      67.134  74.750  29.516  0.00  0.00           C
ATOM    518  CG1 ILE X  69      65.476  73.451  31.024  0.00  0.00           C
ATOM    519  CD1 ILE X  69      64.153  73.841  30.369  0.00  0.00           C
ATOM    520  C   ILE X  69      68.902  75.210  31.607  0.00  0.00           C
ATOM    521  O   ILE X  69      69.817  74.719  30.988  0.00  0.00           O
ATOM    522  N   ALA X  70      68.955  76.453  32.148  0.00  0.00           N
ATOM    523  CA  ALA X  70      70.103  77.320  31.997  0.00  0.00           C
ATOM    524  CB  ALA X  70      69.805  78.721  32.473  0.00  0.00           C
ATOM    525  C   ALA X  70      71.447  76.681  32.596  0.00  0.00           C
ATOM    526  O   ALA X  70      72.440  76.534  31.917  0.00  0.00           O
ATOM    527  N   ILE X  71      71.426  76.280  33.857  0.00  0.00           N
ATOM    528  CA  ILE X  71      72.621  75.774  34.634  0.00  0.00           C
ATOM    529  CB  ILE X  71      72.396  75.864  36.131  0.00  0.00           C
ATOM    530  CG2 ILE X  71      73.682  75.297  36.819  0.00  0.00           C
ATOM    531  CG1 ILE X  71      72.108  77.351  36.498  0.00  0.00           C
ATOM    532  CD1 ILE X  71      71.832  77.649  37.939  0.00  0.00           C
ATOM    533  C   ILE X  71      72.970  74.401  34.217  0.00  0.00           C
ATOM    534  O   ILE X  71      74.145  74.106  33.935  0.00  0.00           O
ATOM    535  N   ALA X  72      72.013  73.533  33.992  0.00  0.00           N
ATOM    536  CA  ALA X  72      72.341  72.247  33.234  0.00  0.00           C
ATOM    537  CB  ALA X  72      71.023  71.458  32.906  0.00  0.00           C
ATOM    538  C   ALA X  72      73.133  72.376  31.959  0.00  0.00           C
ATOM    539  O   ALA X  72      74.074  71.614  31.742  0.00  0.00           O
ATOM    540  N   ARG X  73      72.713  73.405  31.097  0.00  0.00           N
ATOM    541  CA  ARG X  73      73.487  73.566  29.810  0.00  0.00           C
ATOM    542  CB  ARG X  73      72.759  74.466  28.720  0.00  0.00           C
ATOM    543  CG  ARG X  73      71.526  73.737  28.096  0.00  0.00           C
ATOM    544  CD  ARG X  73      70.898  74.801  27.163  0.00  0.00           C
ATOM    545  NE  ARG X  73      69.790  74.232  26.254  0.00  0.00           N
ATOM    546  CZ  ARG X  73      69.367  74.821  25.162  0.00  0.00           C
ATOM    547  NH1 ARG X  73      69.745  75.981  24.633  0.00  0.00           N
ATOM    548  NH2 ARG X  73      68.443  74.125  24.573  0.00  0.00           N
ATOM    549  C   ARG X  73      74.874  74.165  30.061  0.00  0.00           C
ATOM    550  O   ARG X  73      75.828  73.610  29.584  0.00  0.00           O
ATOM    551  N   GLU X  74      74.946  75.235  30.784  0.00  0.00           N
ATOM    552  CA  GLU X  74      76.244  75.883  31.148  0.00  0.00           C
ATOM    553  CB  GLU X  74      76.119  77.322  31.783  0.00  0.00           C
ATOM    554  CG  GLU X  74      77.043  78.344  31.145  0.00  0.00           C
ATOM    555  CD  GLU X  74      76.537  78.843  29.804  0.00  0.00           C
ATOM    556  OE1 GLU X  74      77.424  79.142  28.958  0.00  0.00           O
ATOM    557  OE2 GLU X  74      75.350  78.797  29.425  0.00  0.00           O
ATOM    558  C   GLU X  74      77.236  75.056  31.996  0.00  0.00           C
ATOM    559  O   GLU X  74      78.459  75.155  31.767  0.00  0.00           O
ATOM    560  N   GLU X  75      76.799  74.332  32.973  0.00  0.00           N
ATOM    561  CA  GLU X  75      77.553  73.333  33.693  0.00  0.00           C
ATOM    562  CB  GLU X  75      76.793  72.939  34.979  0.00  0.00           C
ATOM    563  CG  GLU X  75      76.715  73.985  36.059  0.00  0.00           C
ATOM    564  CD  GLU X  75      78.063  74.524  36.538  0.00  0.00           C
ATOM    565  OE1 GLU X  75      79.091  73.767  36.461  0.00  0.00           O
ATOM    566  OE2 GLU X  75      78.158  75.702  36.975  0.00  0.00           O
ATOM    567  C   GLU X  75      77.732  72.042  32.852  0.00  0.00           C
ATOM    568  O   GLU X  75      78.516  71.182  33.321  0.00  0.00           O
ATOM    569  N   GLN X  76      77.099  71.896  31.650  0.00  0.00           N
ATOM    570  CA  GLN X  76      77.156  70.720  30.866  0.00  0.00           C
ATOM    571  CB  GLN X  76      78.511  70.675  30.033  0.00  0.00           C
ATOM    572  CG  GLN X  76      78.653  71.678  28.902  0.00  0.00           C
ATOM    573  CD  GLN X  76      80.081  71.801  28.237  0.00  0.00           C
ATOM    574  OE1 GLN X  76      81.015  71.171  28.680  0.00  0.00           O
ATOM    575  NE2 GLN X  76      80.220  72.625  27.186  0.00  0.00           N
ATOM    576  C   GLN X  76      76.877  69.411  31.745  0.00  0.00           C
ATOM    577  O   GLN X  76      77.607  68.425  31.859  0.00  0.00           O
ATOM    578  N   LYS X  77      75.824  69.574  32.506  0.00  0.00           N
ATOM    579  CA  LYS X  77      75.126  68.507  33.247  0.00  0.00           C
ATOM    580  CB  LYS X  77      75.092  68.919  34.750  0.00  0.00           C
ATOM    581  CG  LYS X  77      76.550  68.753  35.366  0.00  0.00           C
ATOM    582  CD  LYS X  77      76.592  69.222  36.865  0.00  0.00           C
ATOM    583  CE  LYS X  77      78.001  69.000  37.413  0.00  0.00           C
ATOM    584  NZ  LYS X  77      78.025  68.950  38.841  0.00  0.00           N
ATOM    585  C   LYS X  77      73.674  68.340  32.774  0.00  0.00           C
ATOM    586  O   LYS X  77      73.184  68.958  31.755  0.00  0.00           O
ATOM    587  N   THR X  78      73.011  67.313  33.355  0.00  0.00           N
ATOM    588  CA  THR X  78      71.576  66.947  33.057  0.00  0.00           C
ATOM    589  CB  THR X  78      71.507  65.404  32.762  0.00  0.00           C
ATOM    590  CG2 THR X  78      70.130  64.940  32.307  0.00  0.00           C
ATOM    591  OG1 THR X  78      72.395  65.052  31.705  0.00  0.00           O
ATOM    592  C   THR X  78      70.663  67.162  34.273  0.00  0.00           C
ATOM    593  O   THR X  78      70.843  66.542  35.372  0.00  0.00           O
ATOM    594  N   LEU X  79      69.606  67.951  34.118  0.00  0.00           N
ATOM    595  CA  LEU X  79      68.499  68.088  35.076  0.00  0.00           C
ATOM    596  CB  LEU X  79      67.818  69.406  34.588  0.00  0.00           C
ATOM    597  CG  LEU X  79      66.552  69.787  35.490  0.00  0.00           C
ATOM    598  CD1 LEU X  79      67.056  70.205  36.874  0.00  0.00           C
ATOM    599  CD2 LEU X  79      65.986  71.041  34.817  0.00  0.00           C
ATOM    600  C   LEU X  79      67.520  66.904  35.168  0.00  0.00           C
ATOM    601  O   LEU X  79      66.617  66.787  34.287  0.00  0.00           O
ATOM    602  N   VAL X  80      67.453  66.122  36.236  0.00  0.00           N
ATOM    603  CA  VAL X  80      66.244  65.354  36.598  0.00  0.00           C
ATOM    604  CB  VAL X  80      66.622  64.129  37.504  0.00  0.00           C
ATOM    605  CG1 VAL X  80      65.345  63.322  37.906  0.00  0.00           C
ATOM    606  CG2 VAL X  80      67.544  63.188  36.811  0.00  0.00           C
ATOM    607  C   VAL X  80      65.284  66.290  37.281  0.00  0.00           C
ATOM    608  O   VAL X  80      65.694  66.694  38.357  0.00  0.00           O
ATOM    609  N   VAL X  81      64.083  66.550  36.722  0.00  0.00           N
ATOM    610  CA  VAL X  81      62.869  66.908  37.527  0.00  0.00           C
ATOM    611  CB  VAL X  81      61.983  67.901  36.761  0.00  0.00           C
ATOM    612  CG1 VAL X  81      60.727  68.227  37.581  0.00  0.00           C
ATOM    613  CG2 VAL X  81      62.697  69.219  36.425  0.00  0.00           C
ATOM    614  C   VAL X  81      62.112  65.626  37.939  0.00  0.00           C
ATOM    615  O   VAL X  81      62.010  64.636  37.140  0.00  0.00           O
ATOM    616  N   SER X  82      61.637  65.571  39.171  0.00  0.00           N
ATOM    617  CA  SER X  82      60.820  64.419  39.634  0.00  0.00           C
ATOM    618  CB  SER X  82      61.615  63.484  40.519  0.00  0.00           C
ATOM    619  OG  SER X  82      60.817  62.415  41.048  0.00  0.00           O
ATOM    620  C   SER X  82      59.455  64.763  40.229  0.00  0.00           C
ATOM    621  O   SER X  82      59.261  65.914  40.635  0.00  0.00           O
ATOM    622  N   THR X  83      58.448  63.948  40.406  0.00  0.00           N
ATOM    623  CA  THR X  83      57.057  64.230  40.903  0.00  0.00           C
ATOM    624  CB  THR X  83      56.259  64.764  39.712  0.00  0.00           C
ATOM    625  CG2 THR X  83      55.906  63.792  38.653  0.00  0.00           C
ATOM    626  OG1 THR X  83      55.071  65.302  40.222  0.00  0.00           O
ATOM    627  C   THR X  83      56.361  62.974  41.519  0.00  0.00           C
ATOM    628  O   THR X  83      56.959  61.909  41.497  0.00  0.00           O
ATOM    629  N   ALA X  84      55.148  63.054  42.106  0.00  0.00           N
ATOM    630  CA  ALA X  84      54.495  62.013  42.834  0.00  0.00           C
ATOM    631  CB  ALA X  84      53.444  62.676  43.673  0.00  0.00           C
ATOM    632  C   ALA X  84      53.707  60.974  41.944  0.00  0.00           C
ATOM    633  O   ALA X  84      53.596  59.854  42.371  0.00  0.00           O
ATOM    634  N   ASN X  85      53.190  61.327  40.751  0.00  0.00           N
ATOM    635  CA  ASN X  85      52.346  60.423  39.922  0.00  0.00           C
ATOM    636  CB  ASN X  85      50.810  60.659  40.132  0.00  0.00           C
ATOM    637  CG  ASN X  85      50.253  60.901  41.522  0.00  0.00           C
ATOM    638  OD1 ASN X  85      49.299  61.620  41.683  0.00  0.00           O
ATOM    639  ND2 ASN X  85      50.903  60.504  42.581  0.00  0.00           N
ATOM    640  C   ASN X  85      52.716  60.428  38.434  0.00  0.00           C
ATOM    641  O   ASN X  85      53.134  61.471  37.961  0.00  0.00           O
ATOM    642  N   VAL X  86      52.375  59.348  37.692  0.00  0.00           N
ATOM    643  CA  VAL X  86      52.711  59.236  36.252  0.00  0.00           C
ATOM    644  CB  VAL X  86      52.519  57.798  35.630  0.00  0.00           C
ATOM    645  CG1 VAL X  86      53.229  57.674  34.281  0.00  0.00           C
ATOM    646  CG2 VAL X  86      53.062  56.687  36.479  0.00  0.00           C
ATOM    647  C   VAL X  86      51.906  60.331  35.547  0.00  0.00           C
ATOM    648  O   VAL X  86      52.402  60.934  34.653  0.00  0.00           O
ATOM    649  N   ALA X  87      50.647  60.601  35.836  0.00  0.00           N
ATOM    650  CA  ALA X  87      49.869  61.704  35.283  0.00  0.00           C
ATOM    651  CB  ALA X  87      48.485  61.674  35.995  0.00  0.00           C
ATOM    652  C   ALA X  87      50.588  63.098  35.573  0.00  0.00           C
ATOM    653  O   ALA X  87      50.424  63.991  34.755  0.00  0.00           O
ATOM    654  N   LEU X  88      51.384  63.216  36.618  0.00  0.00           N
ATOM    655  CA  LEU X  88      52.164  64.404  36.948  0.00  0.00           C
ATOM    656  CB  LEU X  88      52.297  64.608  38.494  0.00  0.00           C
ATOM    657  CG  LEU X  88      50.993  64.781  39.223  0.00  0.00           C
ATOM    658  CD1 LEU X  88      51.158  64.743  40.735  0.00  0.00           C
ATOM    659  CD2 LEU X  88      50.348  66.118  38.991  0.00  0.00           C
ATOM    660  C   LEU X  88      53.570  64.381  36.259  0.00  0.00           C
ATOM    661  O   LEU X  88      54.166  65.423  36.110  0.00  0.00           O
ATOM    662  N   GLN X  89      54.080  63.217  35.882  0.00  0.00           N
ATOM    663  CA  GLN X  89      55.085  63.272  34.858  0.00  0.00           C
ATOM    664  CB  GLN X  89      55.730  61.885  34.481  0.00  0.00           C
ATOM    665  CG  GLN X  89      56.368  61.145  35.662  0.00  0.00           C
ATOM    666  CD  GLN X  89      57.119  59.929  35.333  0.00  0.00           C
ATOM    667  OE1 GLN X  89      56.788  58.853  35.737  0.00  0.00           O
ATOM    668  NE2 GLN X  89      58.133  60.134  34.505  0.00  0.00           N
ATOM    669  C   GLN X  89      54.526  63.770  33.505  0.00  0.00           C
ATOM    670  O   GLN X  89      55.097  64.650  32.858  0.00  0.00           O
ATOM    671  N   ASP X  90      53.337  63.358  33.064  0.00  0.00           N
ATOM    672  CA  ASP X  90      52.831  63.853  31.741  0.00  0.00           C
ATOM    673  CB  ASP X  90      51.714  62.850  31.444  0.00  0.00           C
ATOM    674  CG  ASP X  90      50.897  63.251  30.204  0.00  0.00           C
ATOM    675  OD1 ASP X  90      49.657  63.306  30.445  0.00  0.00           O
ATOM    676  OD2 ASP X  90      51.456  63.635  29.186  0.00  0.00           O
ATOM    677  C   ASP X  90      52.403  65.310  31.763  0.00  0.00           C
ATOM    678  O   ASP X  90      52.788  66.077  30.868  0.00  0.00           O
ATOM    679  N   GLN X  91      51.766  65.777  32.834  0.00  0.00           N
ATOM    680  CA  GLN X  91      51.393  67.176  33.041  0.00  0.00           C
ATOM    681  CB  GLN X  91      50.756  67.314  34.392  0.00  0.00           C
ATOM    682  CG  GLN X  91      50.501  68.738  34.834  0.00  0.00           C
ATOM    683  CD  GLN X  91      49.359  69.546  34.194  0.00  0.00           C
ATOM    684  OE1 GLN X  91      48.965  69.389  33.005  0.00  0.00           O
ATOM    685  NE2 GLN X  91      48.689  70.509  34.790  0.00  0.00           N
ATOM    686  C   GLN X  91      52.616  68.125  32.833  0.00  0.00           C
ATOM    687  O   GLN X  91      52.388  69.264  32.409  0.00  0.00           O
ATOM    688  N   ILE X  92      53.847  67.783  33.227  0.00  0.00           N
ATOM    689  CA  ILE X  92      55.074  68.459  32.874  0.00  0.00           C
ATOM    690  CB  ILE X  92      56.224  68.140  33.884  0.00  0.00           C
ATOM    691  CG2 ILE X  92      57.394  69.133  33.698  0.00  0.00           C
ATOM    692  CG1 ILE X  92      55.767  68.258  35.403  0.00  0.00           C
ATOM    693  CD1 ILE X  92      56.687  67.650  36.498  0.00  0.00           C
ATOM    694  C   ILE X  92      55.485  68.271  31.410  0.00  0.00           C
ATOM    695  O   ILE X  92      55.682  69.222  30.609  0.00  0.00           O
ATOM    696  N   TYR X  93      55.657  67.006  31.019  0.00  0.00           N
ATOM    697  CA  TYR X  93      56.272  66.516  29.781  0.00  0.00           C
ATOM    698  CB  TYR X  93      56.590  65.038  30.019  0.00  0.00           C
ATOM    699  CG  TYR X  93      57.117  64.172  28.846  0.00  0.00           C
ATOM    700  CD1 TYR X  93      56.256  63.275  28.152  0.00  0.00           C
ATOM    701  CE1 TYR X  93      56.746  62.386  27.131  0.00  0.00           C
ATOM    702  CZ  TYR X  93      58.080  62.474  26.704  0.00  0.00           C
ATOM    703  OH  TYR X  93      58.596  61.488  25.848  0.00  0.00           O
ATOM    704  CE2 TYR X  93      58.848  63.586  27.201  0.00  0.00           C
ATOM    705  CD2 TYR X  93      58.420  64.422  28.250  0.00  0.00           C
ATOM    706  C   TYR X  93      55.545  66.729  28.472  0.00  0.00           C
ATOM    707  O   TYR X  93      56.200  67.035  27.492  0.00  0.00           O
ATOM    708  N   SER X  94      54.195  66.567  28.383  0.00  0.00           N
ATOM    709  CA  SER X  94      53.435  66.860  27.131  0.00  0.00           C
ATOM    710  CB  SER X  94      52.222  65.982  27.009  0.00  0.00           C
ATOM    711  OG  SER X  94      51.274  66.091  28.041  0.00  0.00           O
ATOM    712  C   SER X  94      53.049  68.380  26.972  0.00  0.00           C
ATOM    713  O   SER X  94      52.924  68.773  25.808  0.00  0.00           O
ATOM    714  N   LYS X  95      53.078  69.234  27.999  0.00  0.00           N
ATOM    715  CA  LYS X  95      52.580  70.659  27.949  0.00  0.00           C
ATOM    716  CB  LYS X  95      51.496  70.802  29.052  0.00  0.00           C
ATOM    717  CG  LYS X  95      50.621  72.004  29.163  0.00  0.00           C
ATOM    718  CD  LYS X  95      49.463  71.944  30.145  0.00  0.00           C
ATOM    719  CE  LYS X  95      50.021  72.025  31.598  0.00  0.00           C
ATOM    720  NZ  LYS X  95      50.726  73.264  31.983  0.00  0.00           N
ATOM    721  C   LYS X  95      53.682  71.663  28.123  0.00  0.00           C
ATOM    722  O   LYS X  95      54.035  72.379  27.177  0.00  0.00           O
ATOM    723  N   ASP X  96      54.273  71.703  29.269  0.00  0.00           N
ATOM    724  CA  ASP X  96      55.212  72.730  29.642  0.00  0.00           C
ATOM    725  CB  ASP X  96      55.268  72.997  31.136  0.00  0.00           C
ATOM    726  CG  ASP X  96      54.034  73.570  31.807  0.00  0.00           C
ATOM    727  OD1 ASP X  96      53.975  73.690  33.060  0.00  0.00           O
ATOM    728  OD2 ASP X  96      53.125  73.998  31.065  0.00  0.00           O
ATOM    729  C   ASP X  96      56.601  72.570  29.049  0.00  0.00           C
ATOM    730  O   ASP X  96      57.280  73.544  28.791  0.00  0.00           O
ATOM    731  N   LEU X  97      57.093  71.334  28.804  0.00  0.00           N
ATOM    732  CA  LEU X  97      58.391  71.168  28.048  0.00  0.00           C
ATOM    733  CB  LEU X  97      58.897  69.716  28.105  0.00  0.00           C
ATOM    734  CG  LEU X  97      59.786  69.323  29.318  0.00  0.00           C
ATOM    735  CD1 LEU X  97      61.114  70.047  29.200  0.00  0.00           C
ATOM    736  CD2 LEU X  97      59.270  69.846  30.659  0.00  0.00           C
ATOM    737  C   LEU X  97      58.283  71.720  26.626  0.00  0.00           C
ATOM    738  O   LEU X  97      58.998  72.693  26.298  0.00  0.00           O
ATOM    739  N   PRO X  98      57.358  71.262  25.822  0.00  0.00           N
ATOM    740  CD  PRO X  98      56.481  70.075  26.025  0.00  0.00           C
ATOM    741  CG  PRO X  98      55.543  70.121  24.824  0.00  0.00           C
ATOM    742  CB  PRO X  98      56.286  70.855  23.660  0.00  0.00           C
ATOM    743  CA  PRO X  98      57.230  71.774  24.389  0.00  0.00           C
ATOM    744  C   PRO X  98      56.724  73.251  24.326  0.00  0.00           C
ATOM    745  O   PRO X  98      57.081  73.917  23.425  0.00  0.00           O
ATOM    746  N   LEU X  99      56.041  73.763  25.355  0.00  0.00           N
ATOM    747  CA  LEU X  99      55.827  75.259  25.469  0.00  0.00           C
ATOM    748  CB  LEU X  99      54.918  75.467  26.709  0.00  0.00           C
ATOM    749  CG  LEU X  99      54.698  76.946  27.009  0.00  0.00           C
ATOM    750  CD1 LEU X  99      53.812  77.576  25.886  0.00  0.00           C
ATOM    751  CD2 LEU X  99      53.842  77.134  28.347  0.00  0.00           C
ATOM    752  C   LEU X  99      57.201  75.903  25.493  0.00  0.00           C
ATOM    753  O   LEU X  99      57.508  76.774  24.679  0.00  0.00           O
ATOM    754  N   LEU X 100      58.032  75.551  26.531  0.00  0.00           N
ATOM    755  CA  LEU X 100      59.405  76.103  26.799  0.00  0.00           C
ATOM    756  CB  LEU X 100      60.026  75.499  28.073  0.00  0.00           C
ATOM    757  CG  LEU X 100      59.624  75.839  29.520  0.00  0.00           C
ATOM    758  CD1 LEU X 100      60.084  74.860  30.479  0.00  0.00           C
ATOM    759  CD2 LEU X 100      60.042  77.246  29.717  0.00  0.00           C
ATOM    760  C   LEU X 100      60.276  76.015  25.512  0.00  0.00           C
ATOM    761  O   LEU X 100      61.157  76.896  25.340  0.00  0.00           O
ATOM    762  N   LYS X 101      60.086  75.013  24.593  0.00  0.00           N
ATOM    763  CA  LYS X 101      60.846  74.976  23.297  0.00  0.00           C
ATOM    764  CB  LYS X 101      60.818  73.526  22.653  0.00  0.00           C
ATOM    765  CG  LYS X 101      61.708  73.414  21.451  0.00  0.00           C
ATOM    766  CD  LYS X 101      61.738  72.010  20.951  0.00  0.00           C
ATOM    767  CE  LYS X 101      62.911  71.995  19.994  0.00  0.00           C
ATOM    768  NZ  LYS X 101      62.612  72.923  18.856  0.00  0.00           N
ATOM    769  C   LYS X 101      60.384  76.097  22.313  0.00  0.00           C
ATOM    770  O   LYS X 101      61.244  76.595  21.589  0.00  0.00           O
ATOM    771  N   LYS X 102      59.215  76.616  22.439  0.00  0.00           N
ATOM    772  CA  LYS X 102      58.802  77.789  21.724  0.00  0.00           C
ATOM    773  CB  LYS X 102      57.343  78.096  21.812  0.00  0.00           C
ATOM    774  CG  LYS X 102      56.468  77.016  21.255  0.00  0.00           C
ATOM    775  CD  LYS X 102      55.086  77.591  21.006  0.00  0.00           C
ATOM    776  CE  LYS X 102      54.123  76.607  20.288  0.00  0.00           C
ATOM    777  NZ  LYS X 102      52.827  77.249  20.148  0.00  0.00           N
ATOM    778  C   LYS X 102      59.689  79.002  22.174  0.00  0.00           C
ATOM    779  O   LYS X 102      59.978  79.924  21.376  0.00  0.00           O
ATOM    780  N   ILE X 103      60.148  79.013  23.431  0.00  0.00           N
ATOM    781  CA  ILE X 103      61.123  80.018  24.030  0.00  0.00           C
ATOM    782  CB  ILE X 103      60.795  80.336  25.456  0.00  0.00           C
ATOM    783  CG2 ILE X 103      61.859  81.137  26.216  0.00  0.00           C
ATOM    784  CG1 ILE X 103      59.418  81.041  25.571  0.00  0.00           C
ATOM    785  CD1 ILE X 103      58.747  80.820  26.892  0.00  0.00           C
ATOM    786  C   ILE X 103      62.556  79.680  23.680  0.00  0.00           C
ATOM    787  O   ILE X 103      63.325  80.636  23.400  0.00  0.00           O
ATOM    788  N   ILE X 104      62.962  78.407  23.642  0.00  0.00           N
ATOM    789  CA  ILE X 104      64.351  77.934  23.711  0.00  0.00           C
ATOM    790  CB  ILE X 104      64.685  77.316  25.079  0.00  0.00           C
ATOM    791  CG2 ILE X 104      66.237  77.063  24.986  0.00  0.00           C
ATOM    792  CG1 ILE X 104      64.378  78.322  26.247  0.00  0.00           C
ATOM    793  CD1 ILE X 104      64.674  77.920  27.677  0.00  0.00           C
ATOM    794  C   ILE X 104      64.564  76.933  22.530  0.00  0.00           C
ATOM    795  O   ILE X 104      64.326  75.739  22.694  0.00  0.00           O
ATOM    796  N   PRO X 105      64.815  77.384  21.338  0.00  0.00           N
ATOM    797  CD  PRO X 105      65.134  78.728  20.946  0.00  0.00           C
ATOM    798  CG  PRO X 105      64.401  78.946  19.625  0.00  0.00           C
ATOM    799  CB  PRO X 105      64.409  77.588  18.966  0.00  0.00           C
ATOM    800  CA  PRO X 105      64.307  76.608  20.136  0.00  0.00           C
ATOM    801  C   PRO X 105      65.003  75.268  19.814  0.00  0.00           C
ATOM    802  O   PRO X 105      64.635  74.536  18.895  0.00  0.00           O
ATOM    803  N   ASP X 106      66.166  75.014  20.522  0.00  0.00           N
ATOM    804  CA  ASP X 106      67.068  73.791  20.443  0.00  0.00           C
ATOM    805  CB  ASP X 106      68.533  74.211  20.294  0.00  0.00           C
ATOM    806  CG  ASP X 106      69.128  74.982  21.463  0.00  0.00           C
ATOM    807  OD1 ASP X 106      68.336  75.505  22.261  0.00  0.00           O
ATOM    808  OD2 ASP X 106      70.367  75.045  21.593  0.00  0.00           O
ATOM    809  C   ASP X 106      66.796  72.809  21.635  0.00  0.00           C
ATOM    810  O   ASP X 106      67.607  71.971  21.883  0.00  0.00           O
ATOM    811  N   LEU X 107      65.734  73.000  22.432  0.00  0.00           N
ATOM    812  CA  LEU X 107      65.519  72.264  23.674  0.00  0.00           C
ATOM    813  CB  LEU X 107      64.244  72.703  24.447  0.00  0.00           C
ATOM    814  CG  LEU X 107      63.772  72.067  25.804  0.00  0.00           C
ATOM    815  CD1 LEU X 107      64.876  71.733  26.814  0.00  0.00           C
ATOM    816  CD2 LEU X 107      62.596  72.840  26.424  0.00  0.00           C
ATOM    817  C   LEU X 107      65.465  70.763  23.378  0.00  0.00           C
ATOM    818  O   LEU X 107      64.594  70.370  22.575  0.00  0.00           O
ATOM    819  N   LYS X 108      66.354  69.922  23.947  0.00  0.00           N
ATOM    820  CA  LYS X 108      66.431  68.481  24.082  0.00  0.00           C
ATOM    821  CB  LYS X 108      67.820  67.904  23.896  0.00  0.00           C
ATOM    822  CG  LYS X 108      68.501  68.202  22.552  0.00  0.00           C
ATOM    823  CD  LYS X 108      68.152  67.305  21.315  0.00  0.00           C
ATOM    824  CE  LYS X 108      68.731  65.883  21.424  0.00  0.00           C
ATOM    825  NZ  LYS X 108      70.237  65.701  21.273  0.00  0.00           N
ATOM    826  C   LYS X 108      65.916  67.940  25.408  0.00  0.00           C
ATOM    827  O   LYS X 108      66.518  68.088  26.472  0.00  0.00           O
ATOM    828  N   PHE X 109      64.787  67.245  25.417  0.00  0.00           N
ATOM    829  CA  PHE X 109      64.221  66.610  26.648  0.00  0.00           C
ATOM    830  CB  PHE X 109      63.147  67.680  27.096  0.00  0.00           C
ATOM    831  CG  PHE X 109      61.844  67.587  26.225  0.00  0.00           C
ATOM    832  CD1 PHE X 109      61.731  68.322  25.011  0.00  0.00           C
ATOM    833  CE1 PHE X 109      60.647  68.133  24.156  0.00  0.00           C
ATOM    834  CZ  PHE X 109      59.623  67.241  24.596  0.00  0.00           C
ATOM    835  CE2 PHE X 109      59.661  66.617  25.846  0.00  0.00           C
ATOM    836  CD2 PHE X 109      60.775  66.712  26.621  0.00  0.00           C
ATOM    837  C   PHE X 109      63.709  65.171  26.484  0.00  0.00           C
ATOM    838  O   PHE X 109      63.681  64.650  25.391  0.00  0.00           O
ATOM    839  N   THR X 110      63.274  64.552  27.584  0.00  0.00           N
ATOM    840  CA  THR X 110      62.696  63.195  27.670  0.00  0.00           C
ATOM    841  CB  THR X 110      63.824  62.134  27.354  0.00  0.00           C
ATOM    842  CG2 THR X 110      64.971  62.081  28.314  0.00  0.00           C
ATOM    843  OG1 THR X 110      63.276  60.849  27.127  0.00  0.00           O
ATOM    844  C   THR X 110      61.894  62.919  28.915  0.00  0.00           C
ATOM    845  O   THR X 110      61.833  63.769  29.843  0.00  0.00           O
ATOM    846  N   ALA X 111      61.371  61.725  29.189  0.00  0.00           N
ATOM    847  CA  ALA X 111      60.767  61.253  30.421  0.00  0.00           C
ATOM    848  CB  ALA X 111      59.236  61.113  30.177  0.00  0.00           C
ATOM    849  C   ALA X 111      61.402  59.853  30.686  0.00  0.00           C
ATOM    850  O   ALA X 111      62.108  59.298  29.875  0.00  0.00           O
ATOM    851  N   ALA X 112      61.134  59.383  31.931  0.00  0.00           N
ATOM    852  CA  ALA X 112      61.670  58.083  32.460  0.00  0.00           C
ATOM    853  CB  ALA X 112      62.913  58.519  33.204  0.00  0.00           C
ATOM    854  C   ALA X 112      60.610  57.377  33.321  0.00  0.00           C
ATOM    855  O   ALA X 112      59.751  58.010  33.984  0.00  0.00           O
ATOM    856  N   PHE X 113      60.556  56.032  33.214  0.00  0.00           N
ATOM    857  CA  PHE X 113      59.458  55.237  33.741  0.00  0.00           C
ATOM    858  CB  PHE X 113      58.626  54.839  32.533  0.00  0.00           C
ATOM    859  CG  PHE X 113      58.129  55.976  31.593  0.00  0.00           C
ATOM    860  CD1 PHE X 113      57.305  56.949  32.138  0.00  0.00           C
ATOM    861  CE1 PHE X 113      56.629  57.791  31.279  0.00  0.00           C
ATOM    862  CZ  PHE X 113      56.811  57.759  29.878  0.00  0.00           C
ATOM    863  CE2 PHE X 113      57.664  56.757  29.344  0.00  0.00           C
ATOM    864  CD2 PHE X 113      58.279  55.823  30.201  0.00  0.00           C
ATOM    865  C   PHE X 113      59.922  53.921  34.479  0.00  0.00           C
ATOM    866  O   PHE X 113      60.977  53.432  34.192  0.00  0.00           O
ATOM    867  N   GLY X 114      59.187  53.404  35.429  0.00  0.00           N
ATOM    868  CA  GLY X 114      59.519  52.059  35.903  0.00  0.00           C
ATOM    869  C   GLY X 114      59.478  50.915  34.852  0.00  0.00           C
ATOM    870  O   GLY X 114      58.884  51.076  33.750  0.00  0.00           O
ATOM    871  N   ARG X 115      60.108  49.746  35.127  0.00  0.00           N
ATOM    872  CA  ARG X 115      60.241  48.807  34.034  0.00  0.00           C
ATOM    873  CB  ARG X 115      61.141  47.684  34.612  0.00  0.00           C
ATOM    874  CG  ARG X 115      61.752  46.758  33.485  0.00  0.00           C
ATOM    875  CD  ARG X 115      62.541  47.249  32.260  0.00  0.00           C
ATOM    876  NE  ARG X 115      63.126  46.165  31.482  0.00  0.00           N
ATOM    877  CZ  ARG X 115      64.304  45.584  31.702  0.00  0.00           C
ATOM    878  NH1 ARG X 115      65.230  46.039  32.484  0.00  0.00           N
ATOM    879  NH2 ARG X 115      64.576  44.514  31.027  0.00  0.00           N
ATOM    880  C   ARG X 115      58.925  48.220  33.486  0.00  0.00           C
ATOM    881  O   ARG X 115      58.831  48.125  32.277  0.00  0.00           O
ATOM    882  N   GLY X 116      57.868  47.951  34.285  0.00  0.00           N
ATOM    883  CA  GLY X 116      56.579  47.533  33.817  0.00  0.00           C
ATOM    884  C   GLY X 116      56.003  48.452  32.685  0.00  0.00           C
ATOM    885  O   GLY X 116      55.197  48.081  31.822  0.00  0.00           O
ATOM    886  N   ARG X 117      56.357  49.804  32.721  0.00  0.00           N
ATOM    887  CA  ARG X 117      55.716  50.766  31.875  0.00  0.00           C
ATOM    888  CB  ARG X 117      56.228  52.156  32.278  0.00  0.00           C
ATOM    889  CG  ARG X 117      55.891  52.523  33.709  0.00  0.00           C
ATOM    890  CD  ARG X 117      54.413  52.515  34.007  0.00  0.00           C
ATOM    891  NE  ARG X 117      54.124  52.896  35.354  0.00  0.00           N
ATOM    892  CZ  ARG X 117      52.935  53.064  35.906  0.00  0.00           C
ATOM    893  NH1 ARG X 117      51.838  53.171  35.160  0.00  0.00           N
ATOM    894  NH2 ARG X 117      52.826  53.047  37.212  0.00  0.00           N
ATOM    895  C   ARG X 117      55.959  50.474  30.413  0.00  0.00           C
ATOM    896  O   ARG X 117      55.233  51.041  29.622  0.00  0.00           O
ATOM    897  N   TYR X 118      56.935  49.698  29.952  0.00  0.00           N
ATOM    898  CA  TYR X 118      57.224  49.412  28.551  0.00  0.00           C
ATOM    899  CB  TYR X 118      58.663  49.666  28.161  0.00  0.00           C
ATOM    900  CG  TYR X 118      59.329  50.868  28.747  0.00  0.00           C
ATOM    901  CD1 TYR X 118      59.670  51.959  27.909  0.00  0.00           C
ATOM    902  CE1 TYR X 118      60.311  53.046  28.437  0.00  0.00           C
ATOM    903  CZ  TYR X 118      60.688  53.037  29.838  0.00  0.00           C
ATOM    904  OH  TYR X 118      61.263  54.101  30.453  0.00  0.00           O
ATOM    905  CE2 TYR X 118      60.330  52.007  30.706  0.00  0.00           C
ATOM    906  CD2 TYR X 118      59.687  50.848  30.145  0.00  0.00           C
ATOM    907  C   TYR X 118      56.930  47.932  28.167  0.00  0.00           C
ATOM    908  O   TYR X 118      56.576  47.135  29.043  0.00  0.00           O
ATOM    909  N   VAL X 119      57.085  47.568  26.838  0.00  0.00           N
ATOM    910  CA  VAL X 119      56.833  46.249  26.265  0.00  0.00           C
ATOM    911  CB  VAL X 119      56.118  46.402  24.871  0.00  0.00           C
ATOM    912  CG1 VAL X 119      56.991  46.698  23.610  0.00  0.00           C
ATOM    913  CG2 VAL X 119      55.380  45.135  24.604  0.00  0.00           C
ATOM    914  C   VAL X 119      58.098  45.419  26.112  0.00  0.00           C
ATOM    915  O   VAL X 119      59.103  46.069  25.889  0.00  0.00           O
HETATM  916  N   CYF X 120      58.134  44.083  26.156  0.00  0.00           N
HETATM  917  CA  CYF X 120      59.195  43.282  25.614  0.00  0.00           C
HETATM  918  CB  CYF X 120      59.236  42.030  26.503  0.00  0.00           C
HETATM  919  SG  CYF X 120      60.415  40.858  25.910  0.00  0.00           S
HETATM  920  C   CYF X 120      59.002  42.940  24.130  0.00  0.00           C
HETATM  921  O   CYF X 120      58.117  42.119  23.913  0.00  0.00           O
ATOM    922  N   PRO X 121      59.743  43.483  23.134  0.00  0.00           N
ATOM    923  CD  PRO X 121      60.651  44.608  23.271  0.00  0.00           C
ATOM    924  CG  PRO X 121      61.157  44.972  21.948  0.00  0.00           C
ATOM    925  CB  PRO X 121      60.747  43.826  21.065  0.00  0.00           C
ATOM    926  CA  PRO X 121      59.645  43.054  21.775  0.00  0.00           C
ATOM    927  C   PRO X 121      59.748  41.607  21.527  0.00  0.00           C
ATOM    928  O   PRO X 121      59.071  41.059  20.647  0.00  0.00           O
ATOM    929  N   ARG X 122      60.580  40.898  22.340  0.00  0.00           N
ATOM    930  CA  ARG X 122      60.825  39.463  22.119  0.00  0.00           C
ATOM    931  CB  ARG X 122      62.060  38.832  22.918  0.00  0.00           C
ATOM    932  CG  ARG X 122      62.286  37.326  22.682  0.00  0.00           C
ATOM    933  CD  ARG X 122      63.543  36.891  23.446  0.00  0.00           C
ATOM    934  NE  ARG X 122      63.239  36.790  24.866  0.00  0.00           N
ATOM    935  CZ  ARG X 122      64.120  36.385  25.770  0.00  0.00           C
ATOM    936  NH1 ARG X 122      63.803  36.287  26.990  0.00  0.00           N
ATOM    937  NH2 ARG X 122      65.318  35.885  25.445  0.00  0.00           N
ATOM    938  C   ARG X 122      59.524  38.736  22.403  0.00  0.00           C
ATOM    939  O   ARG X 122      59.016  38.118  21.491  0.00  0.00           O
ATOM    940  N   ASN X 123      58.931  38.915  23.590  0.00  0.00           N
ATOM    941  CA  ASN X 123      57.621  38.392  23.973  0.00  0.00           C
ATOM    942  CB  ASN X 123      57.246  38.967  25.330  0.00  0.00           C
ATOM    943  CG  ASN X 123      58.011  38.505  26.565  0.00  0.00           C
ATOM    944  OD1 ASN X 123      58.767  37.586  26.497  0.00  0.00           O
ATOM    945  ND2 ASN X 123      57.754  39.193  27.640  0.00  0.00           N
ATOM    946  C   ASN X 123      56.549  38.730  22.950  0.00  0.00           C
ATOM    947  O   ASN X 123      55.933  37.791  22.454  0.00  0.00           O
ATOM    948  N   LEU X 124      56.381  40.027  22.633  0.00  0.00           N
ATOM    949  CA  LEU X 124      55.408  40.515  21.586  0.00  0.00           C
ATOM    950  CB  LEU X 124      55.769  41.987  21.425  0.00  0.00           C
ATOM    951  CG  LEU X 124      55.244  42.728  20.189  0.00  0.00           C
ATOM    952  CD1 LEU X 124      53.714  42.880  20.324  0.00  0.00           C
ATOM    953  CD2 LEU X 124      55.884  44.137  20.091  0.00  0.00           C
ATOM    954  C   LEU X 124      55.515  39.749  20.234  0.00  0.00           C
ATOM    955  O   LEU X 124      54.479  39.331  19.724  0.00  0.00           O
ATOM    956  N   THR X 125      56.717  39.576  19.695  0.00  0.00           N
ATOM    957  CA  THR X 125      56.979  38.926  18.448  0.00  0.00           C
ATOM    958  CB  THR X 125      58.464  38.967  18.137  0.00  0.00           C
ATOM    959  CG2 THR X 125      58.813  38.166  16.924  0.00  0.00           C
ATOM    960  OG1 THR X 125      58.668  40.331  17.923  0.00  0.00           O
ATOM    961  C   THR X 125      56.421  37.535  18.428  0.00  0.00           C
ATOM    962  O   THR X 125      55.903  37.045  17.428  0.00  0.00           O
ATOM    963  N   ALA X 126      56.621  36.835  19.523  0.00  0.00           N
ATOM    964  CA  ALA X 126      56.212  35.435  19.699  0.00  0.00           C
ATOM    965  CB  ALA X 126      56.879  34.999  21.015  0.00  0.00           C
ATOM    966  C   ALA X 126      54.709  35.345  19.780  0.00  0.00           C
ATOM    967  O   ALA X 126      54.119  34.376  19.206  0.00  0.00           O
ATOM    968  N   LEU X 127      54.019  36.271  20.454  0.00  0.00           N
ATOM    969  CA  LEU X 127      52.512  36.209  20.515  0.00  0.00           C
ATOM    970  CB  LEU X 127      52.047  37.178  21.664  0.00  0.00           C
ATOM    971  CG  LEU X 127      52.381  36.966  23.138  0.00  0.00           C
ATOM    972  CD1 LEU X 127      52.048  38.274  23.889  0.00  0.00           C
ATOM    973  CD2 LEU X 127      51.560  35.800  23.590  0.00  0.00           C
ATOM    974  C   LEU X 127      51.982  36.566  19.113  0.00  0.00           C
ATOM    975  O   LEU X 127      50.872  36.139  18.772  0.00  0.00           O
ATOM    976  N   ALA X 128      52.721  37.429  18.338  0.00  0.00           N
ATOM    977  CA  ALA X 128      52.294  37.842  17.035  0.00  0.00           C
ATOM    978  CB  ALA X 128      53.129  39.024  16.624  0.00  0.00           C
ATOM    979  C   ALA X 128      52.398  36.743  15.924  0.00  0.00           C
ATOM    980  O   ALA X 128      51.957  36.835  14.777  0.00  0.00           O
ATOM    981  N   SER X 129      53.021  35.616  16.292  0.00  0.00           N
ATOM    982  CA  SER X 129      53.517  34.624  15.339  0.00  0.00           C
ATOM    983  CB  SER X 129      54.968  34.922  15.012  0.00  0.00           C
ATOM    984  OG  SER X 129      55.705  34.517  16.171  0.00  0.00           O
ATOM    985  C   SER X 129      53.133  33.238  15.643  0.00  0.00           C
ATOM    986  O   SER X 129      53.306  32.401  14.769  0.00  0.00           O
ATOM    987  N   THR X 130      52.570  32.993  16.835  0.00  0.00           N
ATOM    988  CA  THR X 130      52.313  31.648  17.397  0.00  0.00           C
ATOM    989  CB  THR X 130      52.722  31.528  18.822  0.00  0.00           C
ATOM    990  CG2 THR X 130      52.453  30.178  19.422  0.00  0.00           C
ATOM    991  OG1 THR X 130      54.091  31.821  18.991  0.00  0.00           O
ATOM    992  C   THR X 130      50.802  31.334  17.169  0.00  0.00           C
ATOM    993  O   THR X 130      50.055  32.216  17.512  0.00  0.00           O
ATOM    994  N   GLU X 131      50.477  30.173  16.603  0.00  0.00           N
ATOM    995  CA  GLU X 131      49.091  29.800  16.389  0.00  0.00           C
ATOM    996  CB  GLU X 131      49.040  28.503  15.530  0.00  0.00           C
ATOM    997  CG  GLU X 131      47.646  28.422  14.806  0.00  0.00           C
ATOM    998  CD  GLU X 131      47.267  29.563  13.839  0.00  0.00           C
ATOM    999  OE1 GLU X 131      48.121  30.001  13.024  0.00  0.00           O
ATOM   1000  OE2 GLU X 131      46.086  30.011  13.933  0.00  0.00           O
ATOM   1001  C   GLU X 131      48.288  29.613  17.664  0.00  0.00           C
ATOM   1002  O   GLU X 131      48.703  28.841  18.547  0.00  0.00           O
ATOM   1003  N   PRO X 132      47.037  30.164  17.830  0.00  0.00           N
ATOM   1004  CD  PRO X 132      46.392  31.072  16.882  0.00  0.00           C
ATOM   1005  CG  PRO X 132      45.413  31.828  17.643  0.00  0.00           C
ATOM   1006  CB  PRO X 132      45.100  31.056  18.926  0.00  0.00           C
ATOM   1007  CA  PRO X 132      46.246  30.103  19.057  0.00  0.00           C
ATOM   1008  C   PRO X 132      45.856  28.757  19.582  0.00  0.00           C
ATOM   1009  O   PRO X 132      45.438  27.846  18.795  0.00  0.00           O
ATOM   1010  N   THR X 133      45.842  28.672  20.918  0.00  0.00           N
ATOM   1011  CA  THR X 133      45.173  27.505  21.468  0.00  0.00           C
ATOM   1012  CB  THR X 133      45.165  27.466  23.059  0.00  0.00           C
ATOM   1013  CG2 THR X 133      46.668  27.304  23.562  0.00  0.00           C
ATOM   1014  OG1 THR X 133      44.363  28.418  23.715  0.00  0.00           O
ATOM   1015  C   THR X 133      43.774  27.240  20.851  0.00  0.00           C
ATOM   1016  O   THR X 133      42.868  28.087  20.813  0.00  0.00           O
ATOM   1017  N   GLN X 134      43.759  26.019  20.326  0.00  0.00           N
ATOM   1018  CA  GLN X 134      42.594  25.588  19.519  0.00  0.00           C
ATOM   1019  CB  GLN X 134      42.946  24.307  18.710  0.00  0.00           C
ATOM   1020  CG  GLN X 134      44.269  24.366  17.895  0.00  0.00           C
ATOM   1021  CD  GLN X 134      44.121  25.119  16.564  0.00  0.00           C
ATOM   1022  OE1 GLN X 134      43.526  24.553  15.644  0.00  0.00           O
ATOM   1023  NE2 GLN X 134      44.543  26.326  16.375  0.00  0.00           N
ATOM   1024  C   GLN X 134      41.330  25.393  20.341  0.00  0.00           C
ATOM   1025  O   GLN X 134      41.330  24.834  21.420  0.00  0.00           O
ATOM   1026  N   GLN X 135      40.183  25.853  19.847  0.00  0.00           N
ATOM   1027  CA  GLN X 135      38.872  25.584  20.446  0.00  0.00           C
ATOM   1028  CB  GLN X 135      38.451  24.119  20.221  0.00  0.00           C
ATOM   1029  CG  GLN X 135      38.357  23.778  18.744  0.00  0.00           C
ATOM   1030  CD  GLN X 135      38.291  22.295  18.476  0.00  0.00           C
ATOM   1031  OE1 GLN X 135      38.033  21.518  19.385  0.00  0.00           O
ATOM   1032  NE2 GLN X 135      38.791  21.884  17.359  0.00  0.00           N
ATOM   1033  C   GLN X 135      38.565  25.943  21.871  0.00  0.00           C
ATOM   1034  O   GLN X 135      37.381  25.895  22.102  0.00  0.00           O
ATOM   1035  N   ASP X 136      39.560  26.353  22.704  0.00  0.00           N
ATOM   1036  CA  ASP X 136      39.383  26.937  23.996  0.00  0.00           C
ATOM   1037  CB  ASP X 136      39.146  25.848  25.075  0.00  0.00           C
ATOM   1038  CG  ASP X 136      38.284  26.391  26.301  0.00  0.00           C
ATOM   1039  OD1 ASP X 136      37.975  25.630  27.251  0.00  0.00           O
ATOM   1040  OD2 ASP X 136      37.905  27.547  26.268  0.00  0.00           O
ATOM   1041  C   ASP X 136      40.542  27.871  24.422  0.00  0.00           C
ATOM   1042  O   ASP X 136      41.643  27.732  23.809  0.00  0.00           O
ATOM   1043  N   LEU X 137      40.365  28.713  25.438  0.00  0.00           N
ATOM   1044  CA  LEU X 137      41.432  29.487  26.048  0.00  0.00           C
ATOM   1045  CB  LEU X 137      40.843  30.549  27.055  0.00  0.00           C
ATOM   1046  CG  LEU X 137      39.814  31.596  26.408  0.00  0.00           C
ATOM   1047  CD1 LEU X 137      38.387  31.364  26.974  0.00  0.00           C
ATOM   1048  CD2 LEU X 137      39.976  33.080  26.773  0.00  0.00           C
ATOM   1049  C   LEU X 137      42.448  28.649  26.746  0.00  0.00           C
ATOM   1050  O   LEU X 137      42.106  27.551  27.236  0.00  0.00           O
ATOM   1051  N   LEU X 138      43.642  29.138  27.105  0.00  0.00           N
ATOM   1052  CA  LEU X 138      44.555  28.511  28.057  0.00  0.00           C
ATOM   1053  CB  LEU X 138      45.363  27.373  27.429  0.00  0.00           C
ATOM   1054  CG  LEU X 138      46.425  26.528  28.251  0.00  0.00           C
ATOM   1055  CD1 LEU X 138      45.735  25.782  29.320  0.00  0.00           C
ATOM   1056  CD2 LEU X 138      47.281  25.500  27.452  0.00  0.00           C
ATOM   1057  C   LEU X 138      45.475  29.480  28.794  0.00  0.00           C
ATOM   1058  O   LEU X 138      45.534  29.470  30.042  0.00  0.00           O
ATOM   1059  N   ALA X 139      46.097  30.384  28.050  0.00  0.00           N
ATOM   1060  CA  ALA X 139      47.076  31.393  28.562  0.00  0.00           C
ATOM   1061  CB  ALA X 139      47.557  32.292  27.419  0.00  0.00           C
ATOM   1062  C   ALA X 139      46.349  32.291  29.644  0.00  0.00           C
ATOM   1063  O   ALA X 139      46.964  32.737  30.610  0.00  0.00           O
ATOM   1064  N   PHE X 140      45.037  32.688  29.503  0.00  0.00           N
ATOM   1065  CA  PHE X 140      44.212  33.232  30.577  0.00  0.00           C
ATOM   1066  CB  PHE X 140      42.754  33.426  30.121  0.00  0.00           C
ATOM   1067  CG  PHE X 140      41.820  34.029  31.154  0.00  0.00           C
ATOM   1068  CD1 PHE X 140      40.614  33.435  31.483  0.00  0.00           C
ATOM   1069  CE1 PHE X 140      39.663  34.057  32.287  0.00  0.00           C
ATOM   1070  CZ  PHE X 140      39.877  35.401  32.641  0.00  0.00           C
ATOM   1071  CE2 PHE X 140      41.136  36.008  32.468  0.00  0.00           C
ATOM   1072  CD2 PHE X 140      42.148  35.276  31.766  0.00  0.00           C
ATOM   1073  C   PHE X 140      44.291  32.571  31.982  0.00  0.00           C
ATOM   1074  O   PHE X 140      43.874  33.142  33.030  0.00  0.00           O
ATOM   1075  N   LEU X 141      44.708  31.338  32.114  0.00  0.00           N
ATOM   1076  CA  LEU X 141      44.521  30.376  33.226  0.00  0.00           C
ATOM   1077  CB  LEU X 141      43.484  29.335  32.677  0.00  0.00           C
ATOM   1078  CG  LEU X 141      42.046  29.909  32.317  0.00  0.00           C
ATOM   1079  CD1 LEU X 141      41.308  28.774  31.748  0.00  0.00           C
ATOM   1080  CD2 LEU X 141      41.334  30.487  33.510  0.00  0.00           C
ATOM   1081  C   LEU X 141      45.859  29.619  33.589  0.00  0.00           C
ATOM   1082  O   LEU X 141      45.958  28.661  34.415  0.00  0.00           O
ATOM   1083  N   ASP X 142      46.951  29.956  32.884  0.00  0.00           N
ATOM   1084  CA  ASP X 142      48.162  29.160  32.756  0.00  0.00           C
ATOM   1085  CB  ASP X 142      47.954  28.128  31.495  0.00  0.00           C
ATOM   1086  CG  ASP X 142      48.964  27.004  31.687  0.00  0.00           C
ATOM   1087  OD1 ASP X 142      49.739  26.972  32.697  0.00  0.00           O
ATOM   1088  OD2 ASP X 142      49.037  26.091  30.825  0.00  0.00           O
ATOM   1089  C   ASP X 142      49.465  30.000  32.764  0.00  0.00           C
ATOM   1090  O   ASP X 142      49.455  31.244  32.499  0.00  0.00           O
ATOM   1091  N   ASP X 143      50.635  29.479  33.082  0.00  0.00           N
ATOM   1092  CA  ASP X 143      51.976  30.016  32.642  0.00  0.00           C
ATOM   1093  CB  ASP X 143      53.139  29.378  33.480  0.00  0.00           C
ATOM   1094  CG  ASP X 143      52.879  29.606  35.014  0.00  0.00           C
ATOM   1095  OD1 ASP X 143      52.152  30.494  35.398  0.00  0.00           O
ATOM   1096  OD2 ASP X 143      53.245  28.714  35.783  0.00  0.00           O
ATOM   1097  C   ASP X 143      52.325  29.917  31.125  0.00  0.00           C
ATOM   1098  O   ASP X 143      53.459  30.195  30.688  0.00  0.00           O
ATOM   1099  N   GLU X 144      51.358  29.516  30.287  0.00  0.00           N
ATOM   1100  CA  GLU X 144      51.526  29.327  28.864  0.00  0.00           C
ATOM   1101  CB  GLU X 144      50.207  28.662  28.409  0.00  0.00           C
ATOM   1102  CG  GLU X 144      50.167  28.089  26.950  0.00  0.00           C
ATOM   1103  CD  GLU X 144      51.416  27.433  26.440  0.00  0.00           C
ATOM   1104  OE1 GLU X 144      51.669  26.288  26.924  0.00  0.00           O
ATOM   1105  OE2 GLU X 144      52.113  28.101  25.604  0.00  0.00           O
ATOM   1106  C   GLU X 144      51.685  30.721  28.128  0.00  0.00           C
ATOM   1107  O   GLU X 144      50.958  31.716  28.413  0.00  0.00           O
ATOM   1108  N   LEU X 145      52.433  30.669  27.021  0.00  0.00           N
ATOM   1109  CA  LEU X 145      52.732  31.835  26.135  0.00  0.00           C
ATOM   1110  CB  LEU X 145      54.239  32.046  25.978  0.00  0.00           C
ATOM   1111  CG  LEU X 145      54.577  33.271  25.101  0.00  0.00           C
ATOM   1112  CD1 LEU X 145      54.204  34.641  25.742  0.00  0.00           C
ATOM   1113  CD2 LEU X 145      56.071  33.306  24.884  0.00  0.00           C
ATOM   1114  C   LEU X 145      51.940  31.831  24.769  0.00  0.00           C
ATOM   1115  O   LEU X 145      51.542  32.910  24.370  0.00  0.00           O
ATOM   1116  N   THR X 146      51.441  30.745  24.201  0.00  0.00           N
ATOM   1117  CA  THR X 146      50.555  30.630  23.038  0.00  0.00           C
ATOM   1118  CB  THR X 146      50.169  29.163  22.925  0.00  0.00           C
ATOM   1119  CG2 THR X 146      49.392  28.816  21.743  0.00  0.00           C
ATOM   1120  OG1 THR X 146      51.300  28.329  23.000  0.00  0.00           O
ATOM   1121  C   THR X 146      49.299  31.488  23.218  0.00  0.00           C
ATOM   1122  O   THR X 146      48.581  31.268  24.201  0.00  0.00           O
ATOM   1123  N   PRO X 147      48.890  32.362  22.295  0.00  0.00           N
ATOM   1124  CD  PRO X 147      49.620  32.736  21.042  0.00  0.00           C
ATOM   1125  CG  PRO X 147      49.059  34.122  20.652  0.00  0.00           C
ATOM   1126  CB  PRO X 147      47.632  33.978  21.061  0.00  0.00           C
ATOM   1127  CA  PRO X 147      47.668  33.168  22.386  0.00  0.00           C
ATOM   1128  C   PRO X 147      46.424  32.344  22.718  0.00  0.00           C
ATOM   1129  O   PRO X 147      46.397  31.128  22.400  0.00  0.00           O
ATOM   1130  N   ASN X 148      45.458  32.867  23.484  0.00  0.00           N
ATOM   1131  CA  ASN X 148      44.151  32.215  23.741  0.00  0.00           C
ATOM   1132  CB  ASN X 148      43.343  32.993  24.772  0.00  0.00           C
ATOM   1133  CG  ASN X 148      44.016  33.030  26.126  0.00  0.00           C
ATOM   1134  OD1 ASN X 148      43.872  32.198  27.007  0.00  0.00           O
ATOM   1135  ND2 ASN X 148      44.645  34.090  26.458  0.00  0.00           N
ATOM   1136  C   ASN X 148      43.373  32.072  22.469  0.00  0.00           C
ATOM   1137  O   ASN X 148      42.699  31.039  22.298  0.00  0.00           O
ATOM   1138  N   ASN X 149      43.384  33.061  21.568  0.00  0.00           N
ATOM   1139  CA  ASN X 149      42.641  33.124  20.267  0.00  0.00           C
ATOM   1140  CB  ASN X 149      41.196  33.529  20.592  0.00  0.00           C
ATOM   1141  CG  ASN X 149      41.141  34.568  21.706  0.00  0.00           C
ATOM   1142  OD1 ASN X 149      41.560  35.694  21.553  0.00  0.00           O
ATOM   1143  ND2 ASN X 149      40.536  34.255  22.870  0.00  0.00           N
ATOM   1144  C   ASN X 149      43.279  34.101  19.281  0.00  0.00           C
ATOM   1145  O   ASN X 149      44.246  34.755  19.661  0.00  0.00           O
ATOM   1146  N   GLN X 150      42.610  34.268  18.125  0.00  0.00           N
ATOM   1147  CA  GLN X 150      43.113  35.088  17.018  0.00  0.00           C
ATOM   1148  CB  GLN X 150      42.218  34.841  15.748  0.00  0.00           C
ATOM   1149  CG  GLN X 150      43.202  34.570  14.526  0.00  0.00           C
ATOM   1150  CD  GLN X 150      43.828  33.166  14.633  0.00  0.00           C
ATOM   1151  OE1 GLN X 150      43.163  32.153  14.621  0.00  0.00           O
ATOM   1152  NE2 GLN X 150      45.169  33.117  14.573  0.00  0.00           N
ATOM   1153  C   GLN X 150      43.138  36.595  17.335  0.00  0.00           C
ATOM   1154  O   GLN X 150      44.070  37.248  16.929  0.00  0.00           O
ATOM   1155  N   GLU X 151      42.187  37.175  18.074  0.00  0.00           N
ATOM   1156  CA  GLU X 151      42.241  38.640  18.455  0.00  0.00           C
ATOM   1157  CB  GLU X 151      40.955  38.977  19.167  0.00  0.00           C
ATOM   1158  CG  GLU X 151      40.834  40.495  19.683  0.00  0.00           C
ATOM   1159  CD  GLU X 151      39.388  40.799  19.792  0.00  0.00           C
ATOM   1160  OE1 GLU X 151      38.744  40.586  20.796  0.00  0.00           O
ATOM   1161  OE2 GLU X 151      38.840  41.377  18.789  0.00  0.00           O
ATOM   1162  C   GLU X 151      43.414  38.947  19.388  0.00  0.00           C
ATOM   1163  O   GLU X 151      43.944  40.042  19.205  0.00  0.00           O
ATOM   1164  N   GLU X 152      43.913  38.032  20.199  0.00  0.00           N
ATOM   1165  CA  GLU X 152      45.192  38.292  20.919  0.00  0.00           C
ATOM   1166  CB  GLU X 152      45.353  37.211  21.982  0.00  0.00           C
ATOM   1167  CG  GLU X 152      44.485  37.371  23.196  0.00  0.00           C
ATOM   1168  CD  GLU X 152      44.963  36.675  24.528  0.00  0.00           C
ATOM   1169  OE1 GLU X 152      44.690  37.183  25.657  0.00  0.00           O
ATOM   1170  OE2 GLU X 152      45.621  35.565  24.478  0.00  0.00           O
ATOM   1171  C   GLU X 152      46.396  38.282  19.924  0.00  0.00           C
ATOM   1172  O   GLU X 152      47.220  39.207  19.921  0.00  0.00           O
ATOM   1173  N   GLN X 153      46.509  37.181  19.186  0.00  0.00           N
ATOM   1174  CA  GLN X 153      47.603  36.956  18.212  0.00  0.00           C
ATOM   1175  CB  GLN X 153      47.358  35.610  17.632  0.00  0.00           C
ATOM   1176  CG  GLN X 153      48.375  35.242  16.512  0.00  0.00           C
ATOM   1177  CD  GLN X 153      47.945  35.669  15.097  0.00  0.00           C
ATOM   1178  OE1 GLN X 153      46.819  35.515  14.672  0.00  0.00           O
ATOM   1179  NE2 GLN X 153      48.907  36.168  14.309  0.00  0.00           N
ATOM   1180  C   GLN X 153      47.669  38.036  17.202  0.00  0.00           C
ATOM   1181  O   GLN X 153      48.770  38.410  16.838  0.00  0.00           O
ATOM   1182  N   LYS X 154      46.486  38.521  16.723  0.00  0.00           N
ATOM   1183  CA  LYS X 154      46.352  39.765  15.911  0.00  0.00           C
ATOM   1184  CB  LYS X 154      44.984  39.748  15.284  0.00  0.00           C
ATOM   1185  CG  LYS X 154      44.833  38.710  14.185  0.00  0.00           C
ATOM   1186  CD  LYS X 154      43.596  38.963  13.341  0.00  0.00           C
ATOM   1187  CE  LYS X 154      42.359  38.544  14.190  0.00  0.00           C
ATOM   1188  NZ  LYS X 154      41.049  38.985  13.530  0.00  0.00           N
ATOM   1189  C   LYS X 154      46.698  41.103  16.606  0.00  0.00           C
ATOM   1190  O   LYS X 154      47.409  41.894  15.999  0.00  0.00           O
ATOM   1191  N   ARG X 155      46.276  41.363  17.818  0.00  0.00           N
ATOM   1192  CA  ARG X 155      46.641  42.620  18.514  0.00  0.00           C
ATOM   1193  CB  ARG X 155      45.797  42.808  19.794  0.00  0.00           C
ATOM   1194  CG  ARG X 155      44.376  43.258  19.654  0.00  0.00           C
ATOM   1195  CD  ARG X 155      43.858  43.524  21.095  0.00  0.00           C
ATOM   1196  NE  ARG X 155      43.511  42.258  21.770  0.00  0.00           N
ATOM   1197  CZ  ARG X 155      43.250  42.005  23.047  0.00  0.00           C
ATOM   1198  NH1 ARG X 155      43.274  42.885  23.949  0.00  0.00           N
ATOM   1199  NH2 ARG X 155      42.829  40.853  23.467  0.00  0.00           N
ATOM   1200  C   ARG X 155      48.193  42.685  18.755  0.00  0.00           C
ATOM   1201  O   ARG X 155      48.706  43.799  18.648  0.00  0.00           O
ATOM   1202  N   CYS X 156      48.774  41.540  18.991  0.00  0.00           N
ATOM   1203  CA  CYS X 156      50.288  41.441  19.148  0.00  0.00           C
ATOM   1204  CB  CYS X 156      50.619  40.065  19.711  0.00  0.00           C
ATOM   1205  SG  CYS X 156      49.904  39.917  21.352  0.00  0.00           S
ATOM   1206  C   CYS X 156      50.835  41.658  17.705  0.00  0.00           C
ATOM   1207  O   CYS X 156      51.767  42.447  17.495  0.00  0.00           O
ATOM   1208  N   ALA X 157      50.355  41.085  16.620  0.00  0.00           N
ATOM   1209  CA  ALA X 157      50.852  41.314  15.234  0.00  0.00           C
ATOM   1210  CB  ALA X 157      50.111  40.386  14.286  0.00  0.00           C
ATOM   1211  C   ALA X 157      50.712  42.824  14.863  0.00  0.00           C
ATOM   1212  O   ALA X 157      51.662  43.462  14.382  0.00  0.00           O
ATOM   1213  N   LYS X 158      49.587  43.484  15.152  0.00  0.00           N
ATOM   1214  CA  LYS X 158      49.336  44.883  14.970  0.00  0.00           C
ATOM   1215  CB  LYS X 158      47.839  45.188  15.295  0.00  0.00           C
ATOM   1216  CG  LYS X 158      47.440  46.544  14.610  0.00  0.00           C
ATOM   1217  CD  LYS X 158      47.238  46.345  13.079  0.00  0.00           C
ATOM   1218  CE  LYS X 158      46.638  47.625  12.460  0.00  0.00           C
ATOM   1219  NZ  LYS X 158      47.565  48.827  12.487  0.00  0.00           N
ATOM   1220  C   LYS X 158      50.316  45.744  15.699  0.00  0.00           C
ATOM   1221  O   LYS X 158      51.069  46.599  15.115  0.00  0.00           O
ATOM   1222  N   LEU X 159      50.538  45.368  16.963  0.00  0.00           N
ATOM   1223  CA  LEU X 159      51.585  46.081  17.786  0.00  0.00           C
ATOM   1224  CB  LEU X 159      51.529  45.661  19.301  0.00  0.00           C
ATOM   1225  CG  LEU X 159      50.323  46.096  20.152  0.00  0.00           C
ATOM   1226  CD1 LEU X 159      50.016  45.215  21.400  0.00  0.00           C
ATOM   1227  CD2 LEU X 159      50.439  47.543  20.594  0.00  0.00           C
ATOM   1228  C   LEU X 159      53.014  45.868  17.295  0.00  0.00           C
ATOM   1229  O   LEU X 159      53.808  46.816  17.310  0.00  0.00           O
ATOM   1230  N   LYS X 160      53.314  44.692  16.778  0.00  0.00           N
ATOM   1231  CA  LYS X 160      54.599  44.296  16.136  0.00  0.00           C
ATOM   1232  CB  LYS X 160      54.708  42.764  16.044  0.00  0.00           C
ATOM   1233  CG  LYS X 160      55.821  42.250  15.106  0.00  0.00           C
ATOM   1234  CD  LYS X 160      57.197  42.265  15.805  0.00  0.00           C
ATOM   1235  CE  LYS X 160      58.215  41.481  15.028  0.00  0.00           C
ATOM   1236  NZ  LYS X 160      59.598  41.685  15.570  0.00  0.00           N
ATOM   1237  C   LYS X 160      54.929  45.060  14.836  0.00  0.00           C
ATOM   1238  O   LYS X 160      56.065  45.510  14.710  0.00  0.00           O
ATOM   1239  N   GLY X 161      53.910  45.301  13.993  0.00  0.00           N
ATOM   1240  CA  GLY X 161      54.072  46.150  12.806  0.00  0.00           C
ATOM   1241  C   GLY X 161      54.376  47.601  13.215  0.00  0.00           C
ATOM   1242  O   GLY X 161      55.286  48.172  12.616  0.00  0.00           O
ATOM   1243  N   ASP X 162      53.679  48.308  14.124  0.00  0.00           N
ATOM   1244  CA  ASP X 162      54.070  49.621  14.634  0.00  0.00           C
ATOM   1245  CB  ASP X 162      52.909  50.154  15.411  0.00  0.00           C
ATOM   1246  CG  ASP X 162      51.568  50.306  14.717  0.00  0.00           C
ATOM   1247  OD1 ASP X 162      51.579  50.412  13.485  0.00  0.00           O
ATOM   1248  OD2 ASP X 162      50.563  50.360  15.432  0.00  0.00           O
ATOM   1249  C   ASP X 162      55.376  49.698  15.381  0.00  0.00           C
ATOM   1250  O   ASP X 162      56.024  50.718  15.283  0.00  0.00           O
ATOM   1251  N   LEU X 163      55.731  48.684  16.212  0.00  0.00           N
ATOM   1252  CA  LEU X 163      57.046  48.844  16.824  0.00  0.00           C
ATOM   1253  CB  LEU X 163      57.211  47.798  17.926  0.00  0.00           C
ATOM   1254  CG  LEU X 163      58.259  48.099  18.985  0.00  0.00           C
ATOM   1255  CD1 LEU X 163      57.960  49.338  19.832  0.00  0.00           C
ATOM   1256  CD2 LEU X 163      58.376  46.975  20.027  0.00  0.00           C
ATOM   1257  C   LEU X 163      58.197  48.753  15.809  0.00  0.00           C
ATOM   1258  O   LEU X 163      59.144  49.508  15.807  0.00  0.00           O
ATOM   1259  N   ASP X 164      58.258  47.619  14.984  0.00  0.00           N
ATOM   1260  CA  ASP X 164      59.387  47.476  14.014  0.00  0.00           C
ATOM   1261  CB  ASP X 164      59.162  46.139  13.318  0.00  0.00           C
ATOM   1262  CG  ASP X 164      59.443  44.872  14.073  0.00  0.00           C
ATOM   1263  OD1 ASP X 164      59.721  44.970  15.265  0.00  0.00           O
ATOM   1264  OD2 ASP X 164      59.433  43.858  13.359  0.00  0.00           O
ATOM   1265  C   ASP X 164      59.394  48.530  12.900  0.00  0.00           C
ATOM   1266  O   ASP X 164      60.421  48.747  12.246  0.00  0.00           O
ATOM   1267  N   THR X 165      58.261  49.173  12.671  0.00  0.00           N
ATOM   1268  CA  THR X 165      58.149  50.312  11.777  0.00  0.00           C
ATOM   1269  CB  THR X 165      57.026  50.220  10.793  0.00  0.00           C
ATOM   1270  CG2 THR X 165      56.961  48.961   9.935  0.00  0.00           C
ATOM   1271  OG1 THR X 165      55.711  50.428  11.292  0.00  0.00           O
ATOM   1272  C   THR X 165      58.133  51.696  12.347  0.00  0.00           C
ATOM   1273  O   THR X 165      57.990  52.694  11.668  0.00  0.00           O
ATOM   1274  N   TYR X 166      58.515  51.721  13.626  0.00  0.00           N
ATOM   1275  CA  TYR X 166      58.723  52.842  14.493  0.00  0.00           C
ATOM   1276  CB  TYR X 166      60.111  53.522  14.147  0.00  0.00           C
ATOM   1277  CG  TYR X 166      61.268  52.627  14.247  0.00  0.00           C
ATOM   1278  CD1 TYR X 166      62.003  52.445  15.452  0.00  0.00           C
ATOM   1279  CE1 TYR X 166      63.040  51.546  15.572  0.00  0.00           C
ATOM   1280  CZ  TYR X 166      63.610  50.977  14.446  0.00  0.00           C
ATOM   1281  OH  TYR X 166      64.767  50.314  14.550  0.00  0.00           O
ATOM   1282  CE2 TYR X 166      62.982  51.197  13.206  0.00  0.00           C
ATOM   1283  CD2 TYR X 166      61.848  52.093  13.081  0.00  0.00           C
ATOM   1284  C   TYR X 166      57.657  53.831  14.712  0.00  0.00           C
ATOM   1285  O   TYR X 166      57.854  54.969  15.098  0.00  0.00           O
ATOM   1286  N   LYS X 167      56.397  53.372  14.503  0.00  0.00           N
ATOM   1287  CA  LYS X 167      55.151  54.215  14.812  0.00  0.00           C
ATOM   1288  CB  LYS X 167      54.106  53.907  13.697  0.00  0.00           C
ATOM   1289  CG  LYS X 167      54.249  54.917  12.478  0.00  0.00           C
ATOM   1290  CD  LYS X 167      52.966  54.922  11.629  0.00  0.00           C
ATOM   1291  CE  LYS X 167      52.887  53.596  10.705  0.00  0.00           C
ATOM   1292  NZ  LYS X 167      51.576  53.470  10.028  0.00  0.00           N
ATOM   1293  C   LYS X 167      54.581  54.009  16.263  0.00  0.00           C
ATOM   1294  O   LYS X 167      53.666  54.755  16.611  0.00  0.00           O
ATOM   1295  N   TRP X 168      55.119  53.075  17.009  0.00  0.00           N
ATOM   1296  CA  TRP X 168      55.052  52.928  18.420  0.00  0.00           C
ATOM   1297  CB  TRP X 168      54.358  51.591  18.650  0.00  0.00           C
ATOM   1298  CG  TRP X 168      54.024  51.305  20.077  0.00  0.00           C
ATOM   1299  CD1 TRP X 168      53.568  52.246  20.932  0.00  0.00           C
ATOM   1300  NE1 TRP X 168      53.311  51.639  22.164  0.00  0.00           N
ATOM   1301  CE2 TRP X 168      53.517  50.261  22.087  0.00  0.00           C
ATOM   1302  CZ2 TRP X 168      53.493  49.274  23.088  0.00  0.00           C
ATOM   1303  CH2 TRP X 168      53.797  47.941  22.741  0.00  0.00           C
ATOM   1304  CZ3 TRP X 168      54.175  47.648  21.413  0.00  0.00           C
ATOM   1305  CE3 TRP X 168      54.177  48.628  20.422  0.00  0.00           C
ATOM   1306  CD2 TRP X 168      53.980  49.984  20.782  0.00  0.00           C
ATOM   1307  C   TRP X 168      56.368  53.156  19.171  0.00  0.00           C
ATOM   1308  O   TRP X 168      57.400  52.563  18.801  0.00  0.00           O
ATOM   1309  N   ASP X 169      56.250  53.782  20.329  0.00  0.00           N
ATOM   1310  CA  ASP X 169      57.427  53.872  21.247  0.00  0.00           C
ATOM   1311  CB  ASP X 169      57.551  55.280  21.861  0.00  0.00           C
ATOM   1312  CG  ASP X 169      57.991  56.333  20.857  0.00  0.00           C
ATOM   1313  OD1 ASP X 169      58.382  56.138  19.666  0.00  0.00           O
ATOM   1314  OD2 ASP X 169      58.023  57.488  21.260  0.00  0.00           O
ATOM   1315  C   ASP X 169      57.446  52.775  22.371  0.00  0.00           C
ATOM   1316  O   ASP X 169      58.178  52.931  23.323  0.00  0.00           O
ATOM   1317  N   GLY X 170      56.791  51.653  22.216  0.00  0.00           N
ATOM   1318  CA  GLY X 170      56.846  50.472  23.171  0.00  0.00           C
ATOM   1319  C   GLY X 170      56.094  50.597  24.526  0.00  0.00           C
ATOM   1320  O   GLY X 170      56.297  49.863  25.485  0.00  0.00           O
ATOM   1321  N   LEU X 171      55.289  51.640  24.642  0.00  0.00           N
ATOM   1322  CA  LEU X 171      54.701  52.150  25.851  0.00  0.00           C
ATOM   1323  CB  LEU X 171      54.862  53.679  26.179  0.00  0.00           C
ATOM   1324  CG  LEU X 171      56.335  54.097  26.360  0.00  0.00           C
ATOM   1325  CD1 LEU X 171      56.474  55.548  25.923  0.00  0.00           C
ATOM   1326  CD2 LEU X 171      56.796  54.082  27.786  0.00  0.00           C
ATOM   1327  C   LEU X 171      53.199  51.964  25.763  0.00  0.00           C
ATOM   1328  O   LEU X 171      52.585  52.124  24.730  0.00  0.00           O
ATOM   1329  N   ARG X 172      52.511  51.595  26.855  0.00  0.00           N
ATOM   1330  CA  ARG X 172      51.021  51.330  26.770  0.00  0.00           C
ATOM   1331  CB  ARG X 172      50.666  50.660  28.141  0.00  0.00           C
ATOM   1332  CG  ARG X 172      49.296  49.963  28.141  0.00  0.00           C
ATOM   1333  CD  ARG X 172      49.007  49.097  29.329  0.00  0.00           C
ATOM   1334  NE  ARG X 172      47.861  48.239  29.169  0.00  0.00           N
ATOM   1335  CZ  ARG X 172      47.346  47.559  30.216  0.00  0.00           C
ATOM   1336  NH1 ARG X 172      47.806  47.569  31.367  0.00  0.00           N
ATOM   1337  NH2 ARG X 172      46.286  46.876  30.098  0.00  0.00           N
ATOM   1338  C   ARG X 172      50.347  52.680  26.552  0.00  0.00           C
ATOM   1339  O   ARG X 172      49.331  52.684  25.843  0.00  0.00           O
ATOM   1340  N   ASP X 173      50.928  53.740  27.059  0.00  0.00           N
ATOM   1341  CA  ASP X 173      50.381  55.073  26.901  0.00  0.00           C
ATOM   1342  CB  ASP X 173      51.003  56.119  27.914  0.00  0.00           C
ATOM   1343  CG  ASP X 173      50.642  55.752  29.385  0.00  0.00           C
ATOM   1344  OD1 ASP X 173      51.289  56.319  30.281  0.00  0.00           O
ATOM   1345  OD2 ASP X 173      49.753  54.924  29.714  0.00  0.00           O
ATOM   1346  C   ASP X 173      50.652  55.638  25.464  0.00  0.00           C
ATOM   1347  O   ASP X 173      50.057  56.680  25.060  0.00  0.00           O
ATOM   1348  N   HIE X 174      51.528  54.989  24.666  0.00  0.00           N
ATOM   1349  CA  HIE X 174      51.793  55.390  23.307  0.00  0.00           C
ATOM   1350  CB  HIE X 174      53.304  55.481  23.063  0.00  0.00           C
ATOM   1351  CG  HIE X 174      53.750  56.276  21.865  0.00  0.00           C
ATOM   1352  ND1 HIE X 174      54.127  55.596  20.740  0.00  0.00           N
ATOM   1353  CE1 HIE X 174      54.535  56.513  19.869  0.00  0.00           C
ATOM   1354  NE2 HIE X 174      54.560  57.745  20.427  0.00  0.00           N
ATOM   1355  CD2 HIE X 174      53.896  57.598  21.659  0.00  0.00           C
ATOM   1356  C   HIE X 174      51.097  54.534  22.213  0.00  0.00           C
ATOM   1357  O   HIE X 174      51.276  54.901  21.075  0.00  0.00           O
ATOM   1358  N   THR X 175      50.334  53.493  22.508  0.00  0.00           N
ATOM   1359  CA  THR X 175      49.471  52.856  21.553  0.00  0.00           C
ATOM   1360  CB  THR X 175      49.696  51.340  21.318  0.00  0.00           C
ATOM   1361  CG2 THR X 175      49.175  50.451  22.479  0.00  0.00           C
ATOM   1362  OG1 THR X 175      48.928  50.834  20.278  0.00  0.00           O
ATOM   1363  C   THR X 175      48.035  53.067  21.961  0.00  0.00           C
ATOM   1364  O   THR X 175      47.748  53.183  23.114  0.00  0.00           O
ATOM   1365  N   ASP X 176      47.122  53.250  21.012  0.00  0.00           N
ATOM   1366  CA  ASP X 176      45.656  53.305  21.217  0.00  0.00           C
ATOM   1367  CB  ASP X 176      45.051  54.329  20.234  0.00  0.00           C
ATOM   1368  CG  ASP X 176      45.060  54.054  18.715  0.00  0.00           C
ATOM   1369  OD1 ASP X 176      44.357  54.729  17.900  0.00  0.00           O
ATOM   1370  OD2 ASP X 176      45.682  53.043  18.411  0.00  0.00           O
ATOM   1371  C   ASP X 176      44.911  51.982  21.041  0.00  0.00           C
ATOM   1372  O   ASP X 176      43.704  51.870  20.974  0.00  0.00           O
ATOM   1373  N   ILE X 177      45.680  50.875  20.798  0.00  0.00           N
ATOM   1374  CA  ILE X 177      45.157  49.501  20.826  0.00  0.00           C
ATOM   1375  CB  ILE X 177      46.202  48.472  20.433  0.00  0.00           C
ATOM   1376  CG2 ILE X 177      45.723  47.029  20.750  0.00  0.00           C
ATOM   1377  CG1 ILE X 177      46.409  48.616  18.889  0.00  0.00           C
ATOM   1378  CD1 ILE X 177      47.770  48.273  18.336  0.00  0.00           C
ATOM   1379  C   ILE X 177      44.637  49.121  22.189  0.00  0.00           C
ATOM   1380  O   ILE X 177      45.147  49.579  23.157  0.00  0.00           O
ATOM   1381  N   ALA X 178      43.542  48.404  22.251  0.00  0.00           N
ATOM   1382  CA  ALA X 178      42.968  47.928  23.495  0.00  0.00           C
ATOM   1383  CB  ALA X 178      41.397  47.702  23.374  0.00  0.00           C
ATOM   1384  C   ALA X 178      43.796  46.689  23.956  0.00  0.00           C
ATOM   1385  O   ALA X 178      43.925  45.657  23.238  0.00  0.00           O
ATOM   1386  N   ILE X 179      44.320  46.680  25.193  0.00  0.00           N
ATOM   1387  CA  ILE X 179      45.097  45.594  25.747  0.00  0.00           C
ATOM   1388  CB  ILE X 179      46.650  45.856  25.946  0.00  0.00           C
ATOM   1389  CG2 ILE X 179      47.389  44.544  26.391  0.00  0.00           C
ATOM   1390  CG1 ILE X 179      47.262  46.597  24.689  0.00  0.00           C
ATOM   1391  CD1 ILE X 179      48.725  47.051  25.018  0.00  0.00           C
ATOM   1392  C   ILE X 179      44.469  45.086  27.060  0.00  0.00           C
ATOM   1393  O   ILE X 179      44.203  45.866  27.970  0.00  0.00           O
ATOM   1394  N   ASP X 180      44.287  43.791  27.218  0.00  0.00           N
ATOM   1395  CA  ASP X 180      43.812  43.331  28.538  0.00  0.00           C
ATOM   1396  CB  ASP X 180      43.113  41.955  28.425  0.00  0.00           C
ATOM   1397  CG  ASP X 180      42.098  41.929  27.237  0.00  0.00           C
ATOM   1398  OD1 ASP X 180      42.519  41.448  26.167  0.00  0.00           O
ATOM   1399  OD2 ASP X 180      40.968  42.392  27.328  0.00  0.00           O
ATOM   1400  C   ASP X 180      44.915  43.268  29.626  0.00  0.00           C
ATOM   1401  O   ASP X 180      46.085  43.152  29.271  0.00  0.00           O
ATOM   1402  N   ASP X 181      44.561  43.231  30.945  0.00  0.00           N
ATOM   1403  CA  ASP X 181      45.599  43.191  32.033  0.00  0.00           C
ATOM   1404  CB  ASP X 181      44.987  43.700  33.339  0.00  0.00           C
ATOM   1405  CG  ASP X 181      44.499  45.168  33.152  0.00  0.00           C
ATOM   1406  OD1 ASP X 181      43.425  45.467  33.713  0.00  0.00           O
ATOM   1407  OD2 ASP X 181      45.154  45.957  32.487  0.00  0.00           O
ATOM   1408  C   ASP X 181      46.301  41.846  32.166  0.00  0.00           C
ATOM   1409  O   ASP X 181      47.501  41.753  32.182  0.00  0.00           O
ATOM   1410  N   ASP X 182      45.553  40.798  32.042  0.00  0.00           N
ATOM   1411  CA  ASP X 182      46.034  39.418  31.770  0.00  0.00           C
ATOM   1412  CB  ASP X 182      44.792  38.543  31.498  0.00  0.00           C
ATOM   1413  CG  ASP X 182      45.310  37.093  31.344  0.00  0.00           C
ATOM   1414  OD1 ASP X 182      45.972  36.575  32.323  0.00  0.00           O
ATOM   1415  OD2 ASP X 182      45.190  36.620  30.193  0.00  0.00           O
ATOM   1416  C   ASP X 182      46.966  39.249  30.484  0.00  0.00           C
ATOM   1417  O   ASP X 182      47.859  38.435  30.457  0.00  0.00           O
ATOM   1418  N   LEU X 183      46.696  40.023  29.481  0.00  0.00           N
ATOM   1419  CA  LEU X 183      47.492  40.040  28.304  0.00  0.00           C
ATOM   1420  CB  LEU X 183      46.636  40.282  27.078  0.00  0.00           C
ATOM   1421  CG  LEU X 183      47.424  40.509  25.778  0.00  0.00           C
ATOM   1422  CD1 LEU X 183      48.368  39.331  25.352  0.00  0.00           C
ATOM   1423  CD2 LEU X 183      46.513  40.827  24.588  0.00  0.00           C
ATOM   1424  C   LEU X 183      48.652  41.055  28.400  0.00  0.00           C
ATOM   1425  O   LEU X 183      49.772  40.851  27.891  0.00  0.00           O
ATOM   1426  N   TRP X 184      48.487  42.098  29.260  0.00  0.00           N
ATOM   1427  CA  TRP X 184      49.528  43.043  29.562  0.00  0.00           C
ATOM   1428  CB  TRP X 184      49.116  44.353  30.159  0.00  0.00           C
ATOM   1429  CG  TRP X 184      50.282  45.307  30.338  0.00  0.00           C
ATOM   1430  CD1 TRP X 184      50.757  45.752  31.504  0.00  0.00           C
ATOM   1431  NE1 TRP X 184      51.834  46.529  31.264  0.00  0.00           N
ATOM   1432  CE2 TRP X 184      52.142  46.603  29.906  0.00  0.00           C
ATOM   1433  CZ2 TRP X 184      53.162  47.275  29.169  0.00  0.00           C
ATOM   1434  CH2 TRP X 184      53.111  47.060  27.706  0.00  0.00           C
ATOM   1435  CZ3 TRP X 184      52.105  46.206  27.128  0.00  0.00           C
ATOM   1436  CE3 TRP X 184      51.108  45.640  27.900  0.00  0.00           C
ATOM   1437  CD2 TRP X 184      51.149  45.796  29.303  0.00  0.00           C
ATOM   1438  C   TRP X 184      50.754  42.485  30.374  0.00  0.00           C
ATOM   1439  O   TRP X 184      51.880  42.737  30.023  0.00  0.00           O
ATOM   1440  N   ARG X 185      50.452  41.597  31.374  0.00  0.00           N
ATOM   1441  CA  ARG X 185      51.427  40.874  32.179  0.00  0.00           C
ATOM   1442  CB  ARG X 185      50.767  39.981  33.225  0.00  0.00           C
ATOM   1443  CG  ARG X 185      49.759  38.953  32.671  0.00  0.00           C
ATOM   1444  CD  ARG X 185      49.464  37.818  33.657  0.00  0.00           C
ATOM   1445  NE  ARG X 185      48.705  36.782  33.013  0.00  0.00           N
ATOM   1446  CZ  ARG X 185      49.090  35.713  32.343  0.00  0.00           C
ATOM   1447  NH1 ARG X 185      50.321  35.359  32.379  0.00  0.00           N
ATOM   1448  NH2 ARG X 185      48.181  35.107  31.635  0.00  0.00           N
ATOM   1449  C   ARG X 185      52.200  39.989  31.181  0.00  0.00           C
ATOM   1450  O   ARG X 185      53.331  39.631  31.544  0.00  0.00           O
ATOM   1451  N   ARG X 186      51.667  39.585  29.999  0.00  0.00           N
ATOM   1452  CA  ARG X 186      52.405  38.687  28.993  0.00  0.00           C
ATOM   1453  CB  ARG X 186      51.349  37.792  28.236  0.00  0.00           C
ATOM   1454  CG  ARG X 186      50.915  36.645  29.104  0.00  0.00           C
ATOM   1455  CD  ARG X 186      49.940  35.740  28.352  0.00  0.00           C
ATOM   1456  NE  ARG X 186      48.533  36.167  28.550  0.00  0.00           N
ATOM   1457  CZ  ARG X 186      47.574  36.237  27.606  0.00  0.00           C
ATOM   1458  NH1 ARG X 186      47.769  35.803  26.407  0.00  0.00           N
ATOM   1459  NH2 ARG X 186      46.444  36.845  27.815  0.00  0.00           N
ATOM   1460  C   ARG X 186      53.248  39.548  28.063  0.00  0.00           C
ATOM   1461  O   ARG X 186      54.231  39.093  27.529  0.00  0.00           O
ATOM   1462  N   LEU X 187      52.804  40.791  27.767  0.00  0.00           N
ATOM   1463  CA  LEU X 187      53.526  41.725  26.842  0.00  0.00           C
ATOM   1464  CB  LEU X 187      52.425  42.688  26.325  0.00  0.00           C
ATOM   1465  CG  LEU X 187      51.671  42.142  25.164  0.00  0.00           C
ATOM   1466  CD1 LEU X 187      50.429  43.046  24.967  0.00  0.00           C
ATOM   1467  CD2 LEU X 187      52.433  42.338  23.811  0.00  0.00           C
ATOM   1468  C   LEU X 187      54.628  42.526  27.474  0.00  0.00           C
ATOM   1469  O   LEU X 187      55.681  42.724  26.864  0.00  0.00           O
ATOM   1470  N   SER X 188      54.403  43.038  28.709  0.00  0.00           N
ATOM   1471  CA  SER X 188      55.394  43.916  29.321  0.00  0.00           C
ATOM   1472  CB  SER X 188      54.809  44.456  30.617  0.00  0.00           C
ATOM   1473  OG  SER X 188      55.634  45.422  31.187  0.00  0.00           O
ATOM   1474  C   SER X 188      56.804  43.356  29.501  0.00  0.00           C
ATOM   1475  O   SER X 188      57.070  42.218  29.327  0.00  0.00           O
ATOM   1476  N   THR X 189      57.792  44.226  29.757  0.00  0.00           N
ATOM   1477  CA  THR X 189      59.258  43.930  30.040  0.00  0.00           C
ATOM   1478  CB  THR X 189      60.243  44.870  29.312  0.00  0.00           C
ATOM   1479  CG2 THR X 189      60.147  46.311  29.823  0.00  0.00           C
ATOM   1480  OG1 THR X 189      61.570  44.452  29.598  0.00  0.00           O
ATOM   1481  C   THR X 189      59.574  43.873  31.543  0.00  0.00           C
ATOM   1482  O   THR X 189      58.915  44.536  32.353  0.00  0.00           O
ATOM   1483  N   ASP X 190      60.547  43.146  31.898  0.00  0.00           N
ATOM   1484  CA  ASP X 190      61.070  42.993  33.311  0.00  0.00           C
ATOM   1485  CB  ASP X 190      60.325  41.907  34.070  0.00  0.00           C
ATOM   1486  CG  ASP X 190      60.755  41.518  35.499  0.00  0.00           C
ATOM   1487  OD1 ASP X 190      60.170  40.469  35.954  0.00  0.00           O
ATOM   1488  OD2 ASP X 190      61.450  42.274  36.228  0.00  0.00           O
ATOM   1489  C   ASP X 190      62.600  42.828  33.357  0.00  0.00           C
ATOM   1490  O   ASP X 190      63.121  42.019  32.577  0.00  0.00           O
ATOM   1491  N   LYS X 191      63.225  43.411  34.336  0.00  0.00           N
ATOM   1492  CA  LYS X 191      64.694  43.385  34.556  0.00  0.00           C
ATOM   1493  CB  LYS X 191      65.027  44.539  35.551  0.00  0.00           C
ATOM   1494  CG  LYS X 191      66.568  44.686  35.477  0.00  0.00           C
ATOM   1495  CD  LYS X 191      67.113  45.810  36.344  0.00  0.00           C
ATOM   1496  CE  LYS X 191      66.844  45.539  37.794  0.00  0.00           C
ATOM   1497  NZ  LYS X 191      65.879  46.501  38.427  0.00  0.00           N
ATOM   1498  C   LYS X 191      65.167  41.993  35.160  0.00  0.00           C
ATOM   1499  O   LYS X 191      66.226  41.471  34.741  0.00  0.00           O
ATOM   1500  N   ALA X 192      64.298  41.399  36.055  0.00  0.00           N
ATOM   1501  CA  ALA X 192      64.733  40.115  36.656  0.00  0.00           C
ATOM   1502  CB  ALA X 192      63.708  39.641  37.661  0.00  0.00           C
ATOM   1503  C   ALA X 192      64.957  38.978  35.610  0.00  0.00           C
ATOM   1504  O   ALA X 192      65.877  38.125  35.806  0.00  0.00           O
ATOM   1505  N   SER X 193      64.335  38.995  34.472  0.00  0.00           N
ATOM   1506  CA  SER X 193      64.327  37.873  33.512  0.00  0.00           C
ATOM   1507  CB  SER X 193      62.910  37.346  33.408  0.00  0.00           C
ATOM   1508  OG  SER X 193      62.051  38.443  33.193  0.00  0.00           O
ATOM   1509  C   SER X 193      64.793  38.152  32.060  0.00  0.00           C
ATOM   1510  O   SER X 193      64.737  37.265  31.211  0.00  0.00           O
HETATM 1511  N   CYF X 194      65.263  39.352  31.890  0.00  0.00           N
HETATM 1512  CA  CYF X 194      65.784  39.830  30.591  0.00  0.00           C
HETATM 1513  CB  CYF X 194      65.849  41.377  30.721  0.00  0.00           C
HETATM 1514  SG  CYF X 194      66.495  42.027  29.213  0.00  0.00           S
HETATM 1515  C   CYF X 194      67.158  39.249  30.274  0.00  0.00           C
HETATM 1516  O   CYF X 194      68.084  39.202  31.105  0.00  0.00           O
ATOM   1517  N   LEU X 195      67.224  38.720  29.055  0.00  0.00           N
ATOM   1518  CA  LEU X 195      68.420  38.214  28.408  0.00  0.00           C
ATOM   1519  CB  LEU X 195      68.093  37.492  27.039  0.00  0.00           C
ATOM   1520  CG  LEU X 195      69.246  37.018  26.152  0.00  0.00           C
ATOM   1521  CD1 LEU X 195      70.056  35.911  26.814  0.00  0.00           C
ATOM   1522  CD2 LEU X 195      68.669  36.558  24.756  0.00  0.00           C
ATOM   1523  C   LEU X 195      69.499  39.329  28.262  0.00  0.00           C
ATOM   1524  O   LEU X 195      70.633  38.985  28.014  0.00  0.00           O
ATOM   1525  N   ASN X 196      69.170  40.572  28.467  0.00  0.00           N
ATOM   1526  CA  ASN X 196      70.157  41.727  28.366  0.00  0.00           C
ATOM   1527  CB  ASN X 196      70.986  41.713  29.637  0.00  0.00           C
ATOM   1528  CG  ASN X 196      71.527  43.105  29.891  0.00  0.00           C
ATOM   1529  OD1 ASN X 196      72.594  43.557  29.464  0.00  0.00           O
ATOM   1530  ND2 ASN X 196      70.820  43.917  30.661  0.00  0.00           N
ATOM   1531  C   ASN X 196      70.878  41.767  26.948  0.00  0.00           C
ATOM   1532  O   ASN X 196      70.258  41.487  25.948  0.00  0.00           O
ATOM   1533  N   ARG X 197      72.154  42.159  26.947  0.00  0.00           N
ATOM   1534  CA  ARG X 197      72.862  42.661  25.774  0.00  0.00           C
ATOM   1535  CB  ARG X 197      74.131  43.445  26.216  0.00  0.00           C
ATOM   1536  CG  ARG X 197      75.160  42.479  26.932  0.00  0.00           C
ATOM   1537  CD  ARG X 197      76.051  41.765  25.908  0.00  0.00           C
ATOM   1538  NE  ARG X 197      76.821  40.648  26.546  0.00  0.00           N
ATOM   1539  CZ  ARG X 197      77.762  40.058  25.875  0.00  0.00           C
ATOM   1540  NH1 ARG X 197      78.368  40.602  24.930  0.00  0.00           N
ATOM   1541  NH2 ARG X 197      78.231  38.838  26.302  0.00  0.00           N
ATOM   1542  C   ARG X 197      73.073  41.607  24.638  0.00  0.00           C
ATOM   1543  O   ARG X 197      73.362  41.843  23.422  0.00  0.00           O
ATOM   1544  N   ASN X 198      72.913  40.329  25.016  0.00  0.00           N
ATOM   1545  CA  ASN X 198      72.776  39.259  24.062  0.00  0.00           C
ATOM   1546  CB  ASN X 198      73.128  37.872  24.734  0.00  0.00           C
ATOM   1547  CG  ASN X 198      74.409  37.835  25.569  0.00  0.00           C
ATOM   1548  OD1 ASN X 198      74.538  38.254  26.706  0.00  0.00           O
ATOM   1549  ND2 ASN X 198      75.463  37.396  24.900  0.00  0.00           N
ATOM   1550  C   ASN X 198      71.506  39.122  23.269  0.00  0.00           C
ATOM   1551  O   ASN X 198      71.523  38.510  22.172  0.00  0.00           O
HETATM 1552  N   CYF X 199      70.462  39.676  23.751  0.00  0.00           N
HETATM 1553  CA  CYF X 199      69.169  39.657  23.052  0.00  0.00           C
HETATM 1554  CB  CYF X 199      68.057  40.303  23.926  0.00  0.00           C
HETATM 1555  SG  CYF X 199      66.465  40.211  22.983  0.00  0.00           S
HETATM 1556  C   CYF X 199      69.349  40.450  21.755  0.00  0.00           C
HETATM 1557  O   CYF X 199      69.919  41.529  21.760  0.00  0.00           O
ATOM   1558  N   TYR X 200      68.777  40.009  20.646  0.00  0.00           N
ATOM   1559  CA  TYR X 200      68.706  40.801  19.382  0.00  0.00           C
ATOM   1560  CB  TYR X 200      67.933  39.923  18.399  0.00  0.00           C
ATOM   1561  CG  TYR X 200      67.646  40.558  17.068  0.00  0.00           C
ATOM   1562  CD1 TYR X 200      66.444  41.193  16.885  0.00  0.00           C
ATOM   1563  CE1 TYR X 200      66.087  41.591  15.544  0.00  0.00           C
ATOM   1564  CZ  TYR X 200      66.991  41.386  14.496  0.00  0.00           C
ATOM   1565  OH  TYR X 200      66.584  41.738  13.274  0.00  0.00           O
ATOM   1566  CE2 TYR X 200      68.278  40.776  14.724  0.00  0.00           C
ATOM   1567  CD2 TYR X 200      68.602  40.438  16.060  0.00  0.00           C
ATOM   1568  C   TYR X 200      68.047  42.109  19.499  0.00  0.00           C
ATOM   1569  O   TYR X 200      68.371  43.050  18.770  0.00  0.00           O
ATOM   1570  N   TYR X 201      67.044  42.264  20.301  0.00  0.00           N
ATOM   1571  CA  TYR X 201      66.290  43.474  20.427  0.00  0.00           C
ATOM   1572  CB  TYR X 201      64.896  43.050  20.837  0.00  0.00           C
ATOM   1573  CG  TYR X 201      64.196  42.205  19.790  0.00  0.00           C
ATOM   1574  CD1 TYR X 201      64.048  40.803  19.868  0.00  0.00           C
ATOM   1575  CE1 TYR X 201      63.082  40.126  19.013  0.00  0.00           C
ATOM   1576  CZ  TYR X 201      62.458  40.940  18.016  0.00  0.00           C
ATOM   1577  OH  TYR X 201      61.670  40.261  17.176  0.00  0.00           O
ATOM   1578  CE2 TYR X 201      62.711  42.324  17.871  0.00  0.00           C
ATOM   1579  CD2 TYR X 201      63.632  42.990  18.733  0.00  0.00           C
ATOM   1580  C   TYR X 201      66.916  44.519  21.296  0.00  0.00           C
ATOM   1581  O   TYR X 201      66.635  45.658  21.184  0.00  0.00           O
ATOM   1582  N   TYR X 202      67.792  44.119  22.185  0.00  0.00           N
ATOM   1583  CA  TYR X 202      68.375  44.991  23.223  0.00  0.00           C
ATOM   1584  CB  TYR X 202      69.520  44.284  23.913  0.00  0.00           C
ATOM   1585  CG  TYR X 202      70.259  45.027  24.981  0.00  0.00           C
ATOM   1586  CD1 TYR X 202      69.840  45.068  26.306  0.00  0.00           C
ATOM   1587  CE1 TYR X 202      70.606  45.703  27.324  0.00  0.00           C
ATOM   1588  CZ  TYR X 202      71.795  46.382  27.028  0.00  0.00           C
ATOM   1589  OH  TYR X 202      72.545  46.966  28.031  0.00  0.00           O
ATOM   1590  CE2 TYR X 202      72.140  46.406  25.694  0.00  0.00           C
ATOM   1591  CD2 TYR X 202      71.401  45.789  24.618  0.00  0.00           C
ATOM   1592  C   TYR X 202      68.810  46.415  22.701  0.00  0.00           C
ATOM   1593  O   TYR X 202      68.444  47.383  23.357  0.00  0.00           O
ATOM   1594  N   ARG X 203      69.571  46.613  21.661  0.00  0.00           N
ATOM   1595  CA  ARG X 203      70.147  47.958  21.234  0.00  0.00           C
ATOM   1596  CB  ARG X 203      71.279  47.659  20.165  0.00  0.00           C
ATOM   1597  CG  ARG X 203      70.741  47.295  18.810  0.00  0.00           C
ATOM   1598  CD  ARG X 203      71.790  46.711  17.824  0.00  0.00           C
ATOM   1599  NE  ARG X 203      71.112  46.419  16.549  0.00  0.00           N
ATOM   1600  CZ  ARG X 203      71.620  45.960  15.410  0.00  0.00           C
ATOM   1601  NH1 ARG X 203      70.844  45.699  14.397  0.00  0.00           N
ATOM   1602  NH2 ARG X 203      72.852  45.672  15.290  0.00  0.00           N
ATOM   1603  C   ARG X 203      68.985  48.825  20.730  0.00  0.00           C
ATOM   1604  O   ARG X 203      69.212  50.053  20.670  0.00  0.00           O
ATOM   1605  N   GLU X 204      67.766  48.297  20.421  0.00  0.00           N
ATOM   1606  CA  GLU X 204      66.613  49.069  19.966  0.00  0.00           C
ATOM   1607  CB  GLU X 204      66.307  48.899  18.453  0.00  0.00           C
ATOM   1608  CG  GLU X 204      67.526  49.219  17.599  0.00  0.00           C
ATOM   1609  CD  GLU X 204      68.079  50.643  17.737  0.00  0.00           C
ATOM   1610  OE1 GLU X 204      67.301  51.578  18.129  0.00  0.00           O
ATOM   1611  OE2 GLU X 204      69.262  50.929  17.489  0.00  0.00           O
ATOM   1612  C   GLU X 204      65.357  48.862  20.922  0.00  0.00           C
ATOM   1613  O   GLU X 204      64.261  49.353  20.698  0.00  0.00           O
HETATM 1614  N   CYF X 205      65.603  48.128  22.019  0.00  0.00           N
HETATM 1615  CA  CYF X 205      64.644  47.715  23.052  0.00  0.00           C
HETATM 1616  CB  CYF X 205      65.164  46.613  23.908  0.00  0.00           C
HETATM 1617  SG  CYF X 205      63.778  46.041  24.936  0.00  0.00           S
HETATM 1618  C   CYF X 205      64.087  48.950  23.789  0.00  0.00           C
HETATM 1619  O   CYF X 205      64.936  49.706  24.180  0.00  0.00           O
ATOM   1620  N   PRO X 206      62.806  49.134  23.998  0.00  0.00           N
ATOM   1621  CD  PRO X 206      61.762  48.254  23.435  0.00  0.00           C
ATOM   1622  CG  PRO X 206      60.484  49.000  23.637  0.00  0.00           C
ATOM   1623  CB  PRO X 206      60.734  50.087  24.766  0.00  0.00           C
ATOM   1624  CA  PRO X 206      62.230  50.421  24.461  0.00  0.00           C
ATOM   1625  C   PRO X 206      62.904  50.956  25.734  0.00  0.00           C
ATOM   1626  O   PRO X 206      63.167  52.199  25.802  0.00  0.00           O
ATOM   1627  N   PHE X 207      63.251  50.043  26.676  0.00  0.00           N
ATOM   1628  CA  PHE X 207      63.890  50.418  28.010  0.00  0.00           C
ATOM   1629  CB  PHE X 207      63.693  49.250  28.958  0.00  0.00           C
ATOM   1630  CG  PHE X 207      64.814  48.172  28.984  0.00  0.00           C
ATOM   1631  CD1 PHE X 207      66.026  48.357  29.653  0.00  0.00           C
ATOM   1632  CE1 PHE X 207      67.073  47.326  29.548  0.00  0.00           C
ATOM   1633  CZ  PHE X 207      66.816  46.243  28.716  0.00  0.00           C
ATOM   1634  CE2 PHE X 207      65.549  46.010  28.142  0.00  0.00           C
ATOM   1635  CD2 PHE X 207      64.562  47.026  28.189  0.00  0.00           C
ATOM   1636  C   PHE X 207      65.314  50.847  27.877  0.00  0.00           C
ATOM   1637  O   PHE X 207      65.789  51.583  28.729  0.00  0.00           O
ATOM   1638  N   PHE X 208      66.050  50.468  26.826  0.00  0.00           N
ATOM   1639  CA  PHE X 208      67.504  50.794  26.636  0.00  0.00           C
ATOM   1640  CB  PHE X 208      68.146  49.689  25.812  0.00  0.00           C
ATOM   1641  CG  PHE X 208      69.503  49.963  25.149  0.00  0.00           C
ATOM   1642  CD1 PHE X 208      70.686  49.438  25.713  0.00  0.00           C
ATOM   1643  CE1 PHE X 208      71.937  49.870  25.220  0.00  0.00           C
ATOM   1644  CZ  PHE X 208      72.036  50.774  24.148  0.00  0.00           C
ATOM   1645  CE2 PHE X 208      70.899  51.117  23.468  0.00  0.00           C
ATOM   1646  CD2 PHE X 208      69.649  50.761  23.995  0.00  0.00           C
ATOM   1647  C   PHE X 208      67.612  52.051  25.726  0.00  0.00           C
ATOM   1648  O   PHE X 208      68.478  52.922  26.018  0.00  0.00           O
ATOM   1649  N   VAL X 209      66.649  52.192  24.771  0.00  0.00           N
ATOM   1650  CA  VAL X 209      66.348  53.396  23.996  0.00  0.00           C
ATOM   1651  CB  VAL X 209      65.143  53.120  23.058  0.00  0.00           C
ATOM   1652  CG1 VAL X 209      64.386  54.349  22.320  0.00  0.00           C
ATOM   1653  CG2 VAL X 209      65.594  52.182  21.942  0.00  0.00           C
ATOM   1654  C   VAL X 209      66.112  54.624  24.899  0.00  0.00           C
ATOM   1655  O   VAL X 209      66.762  55.642  24.768  0.00  0.00           O
ATOM   1656  N   ALA X 210      65.425  54.318  25.996  0.00  0.00           N
ATOM   1657  CA  ALA X 210      65.180  55.330  27.013  0.00  0.00           C
ATOM   1658  CB  ALA X 210      64.177  54.714  27.969  0.00  0.00           C
ATOM   1659  C   ALA X 210      66.412  55.939  27.667  0.00  0.00           C
ATOM   1660  O   ALA X 210      66.514  57.172  27.674  0.00  0.00           O
ATOM   1661  N   ARG X 211      67.421  55.138  28.050  0.00  0.00           N
ATOM   1662  CA  ARG X 211      68.730  55.740  28.429  0.00  0.00           C
ATOM   1663  CB  ARG X 211      69.495  54.592  29.058  0.00  0.00           C
ATOM   1664  CG  ARG X 211      68.827  53.872  30.242  0.00  0.00           C
ATOM   1665  CD  ARG X 211      69.731  52.898  30.935  0.00  0.00           C
ATOM   1666  NE  ARG X 211      70.384  51.882  30.111  0.00  0.00           N
ATOM   1667  CZ  ARG X 211      71.599  51.853  29.598  0.00  0.00           C
ATOM   1668  NH1 ARG X 211      72.522  52.765  29.771  0.00  0.00           N
ATOM   1669  NH2 ARG X 211      71.964  50.869  28.845  0.00  0.00           N
ATOM   1670  C   ARG X 211      69.519  56.396  27.293  0.00  0.00           C
ATOM   1671  O   ARG X 211      70.240  57.338  27.567  0.00  0.00           O
ATOM   1672  N   ARG X 212      69.296  55.893  26.062  0.00  0.00           N
ATOM   1673  CA  ARG X 212      69.858  56.565  24.808  0.00  0.00           C
ATOM   1674  CB  ARG X 212      69.843  55.602  23.568  0.00  0.00           C
ATOM   1675  CG  ARG X 212      70.619  56.049  22.344  0.00  0.00           C
ATOM   1676  CD  ARG X 212      70.410  55.144  21.125  0.00  0.00           C
ATOM   1677  NE  ARG X 212      68.925  55.156  20.762  0.00  0.00           N
ATOM   1678  CZ  ARG X 212      68.311  54.264  20.051  0.00  0.00           C
ATOM   1679  NH1 ARG X 212      68.888  53.132  19.811  0.00  0.00           N
ATOM   1680  NH2 ARG X 212      67.090  54.517  19.529  0.00  0.00           N
ATOM   1681  C   ARG X 212      69.203  57.915  24.506  0.00  0.00           C
ATOM   1682  O   ARG X 212      69.926  58.734  23.894  0.00  0.00           O
ATOM   1683  N   GLU X 213      67.925  58.187  24.875  0.00  0.00           N
ATOM   1684  CA  GLU X 213      67.317  59.508  24.929  0.00  0.00           C
ATOM   1685  CB  GLU X 213      65.795  59.374  24.890  0.00  0.00           C
ATOM   1686  CG  GLU X 213      65.074  58.989  23.533  0.00  0.00           C
ATOM   1687  CD  GLU X 213      65.669  59.718  22.351  0.00  0.00           C
ATOM   1688  OE1 GLU X 213      66.076  60.938  22.472  0.00  0.00           O
ATOM   1689  OE2 GLU X 213      65.700  59.106  21.278  0.00  0.00           O
ATOM   1690  C   GLU X 213      67.784  60.288  26.186  0.00  0.00           C
ATOM   1691  O   GLU X 213      68.051  61.464  26.129  0.00  0.00           O
ATOM   1692  N   ILE X 214      67.969  59.606  27.321  0.00  0.00           N
ATOM   1693  CA  ILE X 214      68.423  60.282  28.535  0.00  0.00           C
ATOM   1694  CB  ILE X 214      68.144  59.449  29.727  0.00  0.00           C
ATOM   1695  CG2 ILE X 214      68.934  60.006  31.001  0.00  0.00           C
ATOM   1696  CG1 ILE X 214      66.631  59.291  30.129  0.00  0.00           C
ATOM   1697  CD1 ILE X 214      66.271  58.259  31.221  0.00  0.00           C
ATOM   1698  C   ILE X 214      69.843  60.775  28.337  0.00  0.00           C
ATOM   1699  O   ILE X 214      70.224  61.764  28.968  0.00  0.00           O
ATOM   1700  N   GLN X 215      70.697  60.134  27.558  0.00  0.00           N
ATOM   1701  CA  GLN X 215      71.954  60.618  27.095  0.00  0.00           C
ATOM   1702  CB  GLN X 215      72.890  59.498  26.610  0.00  0.00           C
ATOM   1703  CG  GLN X 215      74.270  59.770  25.978  0.00  0.00           C
ATOM   1704  CD  GLN X 215      75.166  60.455  26.989  0.00  0.00           C
ATOM   1705  OE1 GLN X 215      75.698  59.879  27.906  0.00  0.00           O
ATOM   1706  NE2 GLN X 215      75.420  61.712  26.816  0.00  0.00           N
ATOM   1707  C   GLN X 215      71.895  61.873  26.149  0.00  0.00           C
ATOM   1708  O   GLN X 215      72.697  62.849  26.275  0.00  0.00           O
ATOM   1709  N   GLU X 216      70.759  62.084  25.446  0.00  0.00           N
ATOM   1710  CA  GLU X 216      70.488  63.136  24.479  0.00  0.00           C
ATOM   1711  CB  GLU X 216      69.657  62.459  23.369  0.00  0.00           C
ATOM   1712  CG  GLU X 216      70.384  61.470  22.419  0.00  0.00           C
ATOM   1713  CD  GLU X 216      71.356  62.041  21.335  0.00  0.00           C
ATOM   1714  OE1 GLU X 216      72.489  61.531  21.229  0.00  0.00           O
ATOM   1715  OE2 GLU X 216      71.060  63.030  20.656  0.00  0.00           O
ATOM   1716  C   GLU X 216      69.790  64.342  25.014  0.00  0.00           C
ATOM   1717  O   GLU X 216      69.887  65.331  24.223  0.00  0.00           O
ATOM   1718  N   ALA X 217      69.219  64.343  26.212  0.00  0.00           N
ATOM   1719  CA  ALA X 217      68.447  65.471  26.800  0.00  0.00           C
ATOM   1720  CB  ALA X 217      67.175  64.732  27.271  0.00  0.00           C
ATOM   1721  C   ALA X 217      69.112  66.291  27.873  0.00  0.00           C
ATOM   1722  O   ALA X 217      69.790  65.684  28.726  0.00  0.00           O
ATOM   1723  N   GLU X 218      68.943  67.642  28.038  0.00  0.00           N
ATOM   1724  CA  GLU X 218      69.434  68.381  29.215  0.00  0.00           C
ATOM   1725  CB  GLU X 218      69.796  69.812  28.731  0.00  0.00           C
ATOM   1726  CG  GLU X 218      68.668  70.555  27.887  0.00  0.00           C
ATOM   1727  CD  GLU X 218      69.101  70.874  26.424  0.00  0.00           C
ATOM   1728  OE1 GLU X 218      69.977  70.136  25.856  0.00  0.00           O
ATOM   1729  OE2 GLU X 218      68.496  71.804  25.775  0.00  0.00           O
ATOM   1730  C   GLU X 218      68.396  68.468  30.371  0.00  0.00           C
ATOM   1731  O   GLU X 218      68.803  68.833  31.496  0.00  0.00           O
ATOM   1732  N   VAL X 219      67.142  67.962  30.084  0.00  0.00           N
ATOM   1733  CA  VAL X 219      66.080  67.774  31.094  0.00  0.00           C
ATOM   1734  CB  VAL X 219      65.260  69.057  31.315  0.00  0.00           C
ATOM   1735  CG1 VAL X 219      64.778  69.875  30.203  0.00  0.00           C
ATOM   1736  CG2 VAL X 219      64.007  68.869  32.215  0.00  0.00           C
ATOM   1737  C   VAL X 219      65.332  66.490  31.008  0.00  0.00           C
ATOM   1738  O   VAL X 219      64.860  66.134  29.929  0.00  0.00           O
ATOM   1739  N   VAL X 220      65.200  65.752  32.091  0.00  0.00           N
ATOM   1740  CA  VAL X 220      64.564  64.408  32.129  0.00  0.00           C
ATOM   1741  CB  VAL X 220      65.643  63.358  32.554  0.00  0.00           C
ATOM   1742  CG1 VAL X 220      64.943  62.006  32.891  0.00  0.00           C
ATOM   1743  CG2 VAL X 220      66.637  63.130  31.451  0.00  0.00           C
ATOM   1744  C   VAL X 220      63.392  64.451  33.153  0.00  0.00           C
ATOM   1745  O   VAL X 220      63.689  64.504  34.347  0.00  0.00           O
ATOM   1746  N   VAL X 221      62.140  64.324  32.807  0.00  0.00           N
ATOM   1747  CA  VAL X 221      60.963  64.191  33.754  0.00  0.00           C
ATOM   1748  CB  VAL X 221      59.589  64.560  33.118  0.00  0.00           C
ATOM   1749  CG1 VAL X 221      58.499  64.681  34.200  0.00  0.00           C
ATOM   1750  CG2 VAL X 221      59.772  66.016  32.588  0.00  0.00           C
ATOM   1751  C   VAL X 221      60.788  62.761  34.359  0.00  0.00           C
ATOM   1752  O   VAL X 221      60.333  61.868  33.625  0.00  0.00           O
ATOM   1753  N   ALA X 222      61.097  62.617  35.620  0.00  0.00           N
ATOM   1754  CA  ALA X 222      60.994  61.358  36.385  0.00  0.00           C
ATOM   1755  CB  ALA X 222      62.339  61.079  37.025  0.00  0.00           C
ATOM   1756  C   ALA X 222      59.848  61.283  37.435  0.00  0.00           C
ATOM   1757  O   ALA X 222      59.061  62.219  37.637  0.00  0.00           O
ATOM   1758  N   ASN X 223      59.630  60.172  38.168  0.00  0.00           N
ATOM   1759  CA  ASN X 223      58.858  60.038  39.404  0.00  0.00           C
ATOM   1760  CB  ASN X 223      57.618  59.173  39.274  0.00  0.00           C
ATOM   1761  CG  ASN X 223      57.805  57.702  39.195  0.00  0.00           C
ATOM   1762  OD1 ASN X 223      58.320  57.033  40.068  0.00  0.00           O
ATOM   1763  ND2 ASN X 223      57.406  57.094  38.121  0.00  0.00           N
ATOM   1764  C   ASN X 223      59.686  59.718  40.674  0.00  0.00           C
ATOM   1765  O   ASN X 223      60.675  59.056  40.652  0.00  0.00           O
ATOM   1766  N   HIE X 224      59.121  60.133  41.817  0.00  0.00           N
ATOM   1767  CA  HIE X 224      59.709  59.982  43.149  0.00  0.00           C
ATOM   1768  CB  HIE X 224      58.814  60.453  44.339  0.00  0.00           C
ATOM   1769  CG  HIE X 224      58.812  61.950  44.367  0.00  0.00           C
ATOM   1770  ND1 HIE X 224      59.865  62.799  44.152  0.00  0.00           N
ATOM   1771  CE1 HIE X 224      59.377  64.035  44.208  0.00  0.00           C
ATOM   1772  NE2 HIE X 224      58.028  63.941  44.343  0.00  0.00           N
ATOM   1773  CD2 HIE X 224      57.719  62.633  44.478  0.00  0.00           C
ATOM   1774  C   HIE X 224      60.145  58.530  43.426  0.00  0.00           C
ATOM   1775  O   HIE X 224      61.219  58.284  43.939  0.00  0.00           O
ATOM   1776  N   ALA X 225      59.283  57.520  43.208  0.00  0.00           N
ATOM   1777  CA  ALA X 225      59.623  56.104  43.552  0.00  0.00           C
ATOM   1778  CB  ALA X 225      58.363  55.174  43.474  0.00  0.00           C
ATOM   1779  C   ALA X 225      60.828  55.577  42.703  0.00  0.00           C
ATOM   1780  O   ALA X 225      61.596  54.706  43.033  0.00  0.00           O
ATOM   1781  N   LEU X 226      60.929  56.034  41.496  0.00  0.00           N
ATOM   1782  CA  LEU X 226      61.998  55.834  40.509  0.00  0.00           C
ATOM   1783  CB  LEU X 226      61.543  56.212  39.088  0.00  0.00           C
ATOM   1784  CG  LEU X 226      62.560  55.687  38.010  0.00  0.00           C
ATOM   1785  CD1 LEU X 226      62.640  54.117  37.981  0.00  0.00           C
ATOM   1786  CD2 LEU X 226      62.121  56.180  36.597  0.00  0.00           C
ATOM   1787  C   LEU X 226      63.266  56.573  40.989  0.00  0.00           C
ATOM   1788  O   LEU X 226      64.378  56.074  40.684  0.00  0.00           O
ATOM   1789  N   VAL X 227      63.050  57.719  41.655  0.00  0.00           N
ATOM   1790  CA  VAL X 227      64.169  58.476  42.383  0.00  0.00           C
ATOM   1791  CB  VAL X 227      63.825  59.937  42.636  0.00  0.00           C
ATOM   1792  CG1 VAL X 227      64.476  60.544  43.891  0.00  0.00           C
ATOM   1793  CG2 VAL X 227      64.215  60.864  41.431  0.00  0.00           C
ATOM   1794  C   VAL X 227      64.630  57.621  43.628  0.00  0.00           C
ATOM   1795  O   VAL X 227      65.803  57.309  43.735  0.00  0.00           O
ATOM   1796  N   MET X 228      63.724  57.154  44.489  0.00  0.00           N
ATOM   1797  CA  MET X 228      64.122  56.293  45.632  0.00  0.00           C
ATOM   1798  CB  MET X 228      62.861  55.895  46.403  0.00  0.00           C
ATOM   1799  CG  MET X 228      62.157  57.046  47.143  0.00  0.00           C
ATOM   1800  SD  MET X 228      62.899  57.673  48.749  0.00  0.00           S
ATOM   1801  CE  MET X 228      64.383  58.683  48.385  0.00  0.00           C
ATOM   1802  C   MET X 228      64.814  54.965  45.182  0.00  0.00           C
ATOM   1803  O   MET X 228      65.820  54.564  45.779  0.00  0.00           O
ATOM   1804  N   ALA X 229      64.369  54.309  44.060  0.00  0.00           N
ATOM   1805  CA  ALA X 229      64.994  53.176  43.336  0.00  0.00           C
ATOM   1806  CB  ALA X 229      64.023  52.608  42.265  0.00  0.00           C
ATOM   1807  C   ALA X 229      66.356  53.546  42.699  0.00  0.00           C
ATOM   1808  O   ALA X 229      67.360  52.944  43.106  0.00  0.00           O
ATOM   1809  N   ALA X 230      66.383  54.536  41.803  0.00  0.00           N
ATOM   1810  CA  ALA X 230      67.650  54.965  41.142  0.00  0.00           C
ATOM   1811  CB  ALA X 230      67.414  56.000  40.112  0.00  0.00           C
ATOM   1812  C   ALA X 230      68.752  55.330  42.105  0.00  0.00           C
ATOM   1813  O   ALA X 230      69.941  54.940  41.967  0.00  0.00           O
ATOM   1814  N   MET X 231      68.358  56.014  43.257  0.00  0.00           N
ATOM   1815  CA  MET X 231      69.355  56.498  44.231  0.00  0.00           C
ATOM   1816  CB  MET X 231      68.731  57.620  45.137  0.00  0.00           C
ATOM   1817  CG  MET X 231      68.395  58.898  44.453  0.00  0.00           C
ATOM   1818  SD  MET X 231      69.760  59.914  43.886  0.00  0.00           S
ATOM   1819  CE  MET X 231      69.651  59.737  42.068  0.00  0.00           C
ATOM   1820  C   MET X 231      69.954  55.359  45.095  0.00  0.00           C
ATOM   1821  O   MET X 231      70.912  55.566  45.776  0.00  0.00           O
ATOM   1822  N   GLU X 232      69.401  54.142  44.982  0.00  0.00           N
ATOM   1823  CA  GLU X 232      69.873  52.922  45.617  0.00  0.00           C
ATOM   1824  CB  GLU X 232      68.621  52.137  46.134  0.00  0.00           C
ATOM   1825  CG  GLU X 232      68.969  50.788  46.773  0.00  0.00           C
ATOM   1826  CD  GLU X 232      69.578  51.162  48.144  0.00  0.00           C
ATOM   1827  OE1 GLU X 232      70.873  51.109  48.397  0.00  0.00           O
ATOM   1828  OE2 GLU X 232      68.776  51.488  49.072  0.00  0.00           O
ATOM   1829  C   GLU X 232      70.640  52.017  44.635  0.00  0.00           C
ATOM   1830  O   GLU X 232      71.781  51.739  45.004  0.00  0.00           O
ATOM   1831  N   SER X 233      70.141  51.702  43.489  0.00  0.00           N
ATOM   1832  CA  SER X 233      70.797  50.825  42.541  0.00  0.00           C
ATOM   1833  CB  SER X 233      70.862  49.391  43.127  0.00  0.00           C
ATOM   1834  OG  SER X 233      69.594  48.679  42.908  0.00  0.00           O
ATOM   1835  C   SER X 233      70.193  50.725  41.110  0.00  0.00           C
ATOM   1836  O   SER X 233      70.658  49.891  40.338  0.00  0.00           O
ATOM   1837  N   GLU X 234      69.207  51.503  40.697  0.00  0.00           N
ATOM   1838  CA  GLU X 234      68.869  51.591  39.197  0.00  0.00           C
ATOM   1839  CB  GLU X 234      67.334  51.714  39.028  0.00  0.00           C
ATOM   1840  CG  GLU X 234      66.587  51.212  37.793  0.00  0.00           C
ATOM   1841  CD  GLU X 234      66.268  49.698  37.682  0.00  0.00           C
ATOM   1842  OE1 GLU X 234      65.192  49.166  37.430  0.00  0.00           O
ATOM   1843  OE2 GLU X 234      67.190  48.951  38.136  0.00  0.00           O
ATOM   1844  C   GLU X 234      69.557  52.685  38.388  0.00  0.00           C
ATOM   1845  O   GLU X 234      69.286  53.854  38.581  0.00  0.00           O
ATOM   1846  N   ALA X 235      70.396  52.265  37.394  0.00  0.00           N
ATOM   1847  CA  ALA X 235      71.203  53.177  36.491  0.00  0.00           C
ATOM   1848  CB  ALA X 235      72.243  52.303  35.792  0.00  0.00           C
ATOM   1849  C   ALA X 235      70.498  54.019  35.459  0.00  0.00           C
ATOM   1850  O   ALA X 235      71.136  54.577  34.549  0.00  0.00           O
ATOM   1851  N   VAL X 236      69.089  54.033  35.547  0.00  0.00           N
ATOM   1852  CA  VAL X 236      68.190  54.726  34.630  0.00  0.00           C
ATOM   1853  CB  VAL X 236      66.707  54.181  34.693  0.00  0.00           C
ATOM   1854  CG1 VAL X 236      65.956  54.415  35.984  0.00  0.00           C
ATOM   1855  CG2 VAL X 236      65.833  54.621  33.555  0.00  0.00           C
ATOM   1856  C   VAL X 236      68.195  56.274  34.884  0.00  0.00           C
ATOM   1857  O   VAL X 236      68.366  56.967  33.893  0.00  0.00           O
ATOM   1858  N   LEU X 237      68.200  56.816  36.132  0.00  0.00           N
ATOM   1859  CA  LEU X 237      68.491  58.221  36.270  0.00  0.00           C
ATOM   1860  CB  LEU X 237      67.683  58.761  37.528  0.00  0.00           C
ATOM   1861  CG  LEU X 237      66.178  58.422  37.595  0.00  0.00           C
ATOM   1862  CD1 LEU X 237      65.640  59.113  38.892  0.00  0.00           C
ATOM   1863  CD2 LEU X 237      65.498  58.860  36.329  0.00  0.00           C
ATOM   1864  C   LEU X 237      69.969  58.544  36.238  0.00  0.00           C
ATOM   1865  O   LEU X 237      70.791  57.700  36.671  0.00  0.00           O
ATOM   1866  N   PRO X 238      70.459  59.674  35.755  0.00  0.00           N
ATOM   1867  CD  PRO X 238      69.659  60.660  34.985  0.00  0.00           C
ATOM   1868  CG  PRO X 238      70.591  61.758  34.437  0.00  0.00           C
ATOM   1869  CB  PRO X 238      71.667  61.622  35.391  0.00  0.00           C
ATOM   1870  CA  PRO X 238      71.848  60.112  35.614  0.00  0.00           C
ATOM   1871  C   PRO X 238      72.702  59.925  36.896  0.00  0.00           C
ATOM   1872  O   PRO X 238      72.266  59.982  38.099  0.00  0.00           O
ATOM   1873  N   ASP X 239      73.950  59.687  36.590  0.00  0.00           N
ATOM   1874  CA  ASP X 239      75.161  59.550  37.534  0.00  0.00           C
ATOM   1875  CB  ASP X 239      76.419  59.157  36.708  0.00  0.00           C
ATOM   1876  CG  ASP X 239      77.630  58.944  37.531  0.00  0.00           C
ATOM   1877  OD1 ASP X 239      78.022  59.879  38.315  0.00  0.00           O
ATOM   1878  OD2 ASP X 239      78.315  57.866  37.457  0.00  0.00           O
ATOM   1879  C   ASP X 239      75.409  60.869  38.335  0.00  0.00           C
ATOM   1880  O   ASP X 239      75.320  61.939  37.735  0.00  0.00           O
ATOM   1881  N   PRO X 240      75.656  60.795  39.644  0.00  0.00           N
ATOM   1882  CD  PRO X 240      75.677  59.639  40.567  0.00  0.00           C
ATOM   1883  CG  PRO X 240      75.740  60.296  41.976  0.00  0.00           C
ATOM   1884  CB  PRO X 240      76.490  61.608  41.715  0.00  0.00           C
ATOM   1885  CA  PRO X 240      75.899  62.068  40.388  0.00  0.00           C
ATOM   1886  C   PRO X 240      76.934  63.035  39.751  0.00  0.00           C
ATOM   1887  O   PRO X 240      76.937  64.223  40.103  0.00  0.00           O
ATOM   1888  N   LYS X 241      77.897  62.591  38.894  0.00  0.00           N
ATOM   1889  CA  LYS X 241      78.899  63.482  38.252  0.00  0.00           C
ATOM   1890  CB  LYS X 241      80.022  62.677  37.703  0.00  0.00           C
ATOM   1891  CG  LYS X 241      80.788  61.851  38.744  0.00  0.00           C
ATOM   1892  CD  LYS X 241      81.346  62.689  39.944  0.00  0.00           C
ATOM   1893  CE  LYS X 241      82.008  61.871  41.054  0.00  0.00           C
ATOM   1894  NZ  LYS X 241      80.925  61.146  41.848  0.00  0.00           N
ATOM   1895  C   LYS X 241      78.240  64.312  37.192  0.00  0.00           C
ATOM   1896  O   LYS X 241      78.811  65.301  36.766  0.00  0.00           O
ATOM   1897  N   ASN X 242      77.066  63.871  36.655  0.00  0.00           N
ATOM   1898  CA  ASN X 242      76.297  64.386  35.507  0.00  0.00           C
ATOM   1899  CB  ASN X 242      76.159  63.404  34.395  0.00  0.00           C
ATOM   1900  CG  ASN X 242      75.629  63.874  33.107  0.00  0.00           C
ATOM   1901  OD1 ASN X 242      74.642  63.463  32.555  0.00  0.00           O
ATOM   1902  ND2 ASN X 242      76.356  64.761  32.420  0.00  0.00           N
ATOM   1903  C   ASN X 242      74.949  64.947  35.918  0.00  0.00           C
ATOM   1904  O   ASN X 242      74.365  65.759  35.159  0.00  0.00           O
ATOM   1905  N   LEU X 243      74.479  64.533  37.095  0.00  0.00           N
ATOM   1906  CA  LEU X 243      73.111  64.807  37.694  0.00  0.00           C
ATOM   1907  CB  LEU X 243      72.849  63.741  38.661  0.00  0.00           C
ATOM   1908  CG  LEU X 243      71.529  63.775  39.457  0.00  0.00           C
ATOM   1909  CD1 LEU X 243      70.245  63.708  38.534  0.00  0.00           C
ATOM   1910  CD2 LEU X 243      71.394  62.627  40.437  0.00  0.00           C
ATOM   1911  C   LEU X 243      72.980  66.215  38.370  0.00  0.00           C
ATOM   1912  O   LEU X 243      73.622  66.529  39.385  0.00  0.00           O
ATOM   1913  N   LEU X 244      72.092  67.065  37.859  0.00  0.00           N
ATOM   1914  CA  LEU X 244      71.384  68.072  38.687  0.00  0.00           C
ATOM   1915  CB  LEU X 244      71.540  69.533  38.189  0.00  0.00           C
ATOM   1916  CG  LEU X 244      72.996  70.052  37.992  0.00  0.00           C
ATOM   1917  CD1 LEU X 244      72.994  71.483  37.549  0.00  0.00           C
ATOM   1918  CD2 LEU X 244      73.801  70.045  39.291  0.00  0.00           C
ATOM   1919  C   LEU X 244      69.861  67.639  38.913  0.00  0.00           C
ATOM   1920  O   LEU X 244      69.327  66.961  38.038  0.00  0.00           O
ATOM   1921  N   LEU X 245      69.271  67.859  40.111  0.00  0.00           N
ATOM   1922  CA  LEU X 245      68.080  67.189  40.589  0.00  0.00           C
ATOM   1923  CB  LEU X 245      68.593  66.001  41.519  0.00  0.00           C
ATOM   1924  CG  LEU X 245      67.514  65.212  42.233  0.00  0.00           C
ATOM   1925  CD1 LEU X 245      66.571  64.424  41.248  0.00  0.00           C
ATOM   1926  CD2 LEU X 245      68.063  64.183  43.290  0.00  0.00           C
ATOM   1927  C   LEU X 245      67.076  68.168  41.357  0.00  0.00           C
ATOM   1928  O   LEU X 245      67.495  68.733  42.409  0.00  0.00           O
ATOM   1929  N   VAL X 246      65.801  68.113  40.950  0.00  0.00           N
ATOM   1930  CA  VAL X 246      64.704  68.847  41.644  0.00  0.00           C
ATOM   1931  CB  VAL X 246      64.315  70.135  40.772  0.00  0.00           C
ATOM   1932  CG1 VAL X 246      63.320  70.971  41.540  0.00  0.00           C
ATOM   1933  CG2 VAL X 246      65.524  71.041  40.542  0.00  0.00           C
ATOM   1934  C   VAL X 246      63.456  67.972  41.838  0.00  0.00           C
ATOM   1935  O   VAL X 246      63.049  67.270  40.963  0.00  0.00           O
ATOM   1936  N   LEU X 247      62.859  68.044  43.009  0.00  0.00           N
ATOM   1937  CA  LEU X 247      61.612  67.405  43.378  0.00  0.00           C
ATOM   1938  CB  LEU X 247      61.901  66.690  44.701  0.00  0.00           C
ATOM   1939  CG  LEU X 247      63.130  65.758  44.790  0.00  0.00           C
ATOM   1940  CD1 LEU X 247      63.153  65.039  46.115  0.00  0.00           C
ATOM   1941  CD2 LEU X 247      63.109  64.630  43.716  0.00  0.00           C
ATOM   1942  C   LEU X 247      60.397  68.349  43.458  0.00  0.00           C
ATOM   1943  O   LEU X 247      60.335  69.113  44.436  0.00  0.00           O
ATOM   1944  N   ASP X 248      59.325  68.168  42.647  0.00  0.00           N
ATOM   1945  CA  ASP X 248      57.963  68.744  42.881  0.00  0.00           C
ATOM   1946  CB  ASP X 248      57.364  69.171  41.522  0.00  0.00           C
ATOM   1947  CG  ASP X 248      56.172  70.179  41.585  0.00  0.00           C
ATOM   1948  OD1 ASP X 248      55.642  70.427  42.675  0.00  0.00           O
ATOM   1949  OD2 ASP X 248      55.701  70.650  40.536  0.00  0.00           O
ATOM   1950  C   ASP X 248      57.032  67.845  43.695  0.00  0.00           C
ATOM   1951  O   ASP X 248      57.262  66.627  43.821  0.00  0.00           O
ATOM   1952  N   GLU X 249      56.001  68.439  44.296  0.00  0.00           N
ATOM   1953  CA  GLU X 249      55.030  67.698  45.076  0.00  0.00           C
ATOM   1954  CB  GLU X 249      54.207  66.720  44.222  0.00  0.00           C
ATOM   1955  CG  GLU X 249      53.763  67.117  42.771  0.00  0.00           C
ATOM   1956  CD  GLU X 249      52.803  68.345  42.693  0.00  0.00           C
ATOM   1957  OE1 GLU X 249      52.310  68.871  43.717  0.00  0.00           O
ATOM   1958  OE2 GLU X 249      52.634  68.818  41.495  0.00  0.00           O
ATOM   1959  C   GLU X 249      55.765  67.042  46.282  0.00  0.00           C
ATOM   1960  O   GLU X 249      55.375  65.931  46.730  0.00  0.00           O
ATOM   1961  N   GLY X 250      56.813  67.734  46.848  0.00  0.00           N
ATOM   1962  CA  GLY X 250      57.586  67.252  47.976  0.00  0.00           C
ATOM   1963  C   GLY X 250      56.812  66.927  49.275  0.00  0.00           C
ATOM   1964  O   GLY X 250      57.505  66.458  50.194  0.00  0.00           O
ATOM   1965  N   HIE X 251      55.516  67.152  49.342  0.00  0.00           N
ATOM   1966  CA  HIE X 251      54.644  66.750  50.428  0.00  0.00           C
ATOM   1967  CB  HIE X 251      53.302  67.563  50.267  0.00  0.00           C
ATOM   1968  CG  HIE X 251      52.567  67.572  48.984  0.00  0.00           C
ATOM   1969  ND1 HIE X 251      53.079  68.071  47.790  0.00  0.00           N
ATOM   1970  CE1 HIE X 251      52.143  67.833  46.839  0.00  0.00           C
ATOM   1971  NE2 HIE X 251      51.026  67.358  47.427  0.00  0.00           N
ATOM   1972  CD2 HIE X 251      51.329  67.126  48.763  0.00  0.00           C
ATOM   1973  C   HIE X 251      54.333  65.214  50.442  0.00  0.00           C
ATOM   1974  O   HIE X 251      54.114  64.669  51.557  0.00  0.00           O
ATOM   1975  N   HIE X 252      54.377  64.533  49.269  0.00  0.00           N
ATOM   1976  CA  HIE X 252      54.142  63.093  49.363  0.00  0.00           C
ATOM   1977  CB  HIE X 252      53.344  62.839  48.054  0.00  0.00           C
ATOM   1978  CG  HIE X 252      53.014  61.343  47.804  0.00  0.00           C
ATOM   1979  ND1 HIE X 252      52.918  60.697  46.541  0.00  0.00           N
ATOM   1980  CE1 HIE X 252      52.442  59.460  46.837  0.00  0.00           C
ATOM   1981  NE2 HIE X 252      52.241  59.259  48.152  0.00  0.00           N
ATOM   1982  CD2 HIE X 252      52.550  60.482  48.814  0.00  0.00           C
ATOM   1983  C   HIE X 252      55.375  62.223  49.619  0.00  0.00           C
ATOM   1984  O   HIE X 252      55.263  61.096  50.098  0.00  0.00           O
ATOM   1985  N   LEU X 253      56.616  62.728  49.422  0.00  0.00           N
ATOM   1986  CA  LEU X 253      57.934  62.093  49.426  0.00  0.00           C
ATOM   1987  CB  LEU X 253      59.018  63.123  49.192  0.00  0.00           C
ATOM   1988  CG  LEU X 253      60.482  62.583  49.130  0.00  0.00           C
ATOM   1989  CD1 LEU X 253      60.809  61.801  47.900  0.00  0.00           C
ATOM   1990  CD2 LEU X 253      61.472  63.695  49.351  0.00  0.00           C
ATOM   1991  C   LEU X 253      58.166  61.159  50.657  0.00  0.00           C
ATOM   1992  O   LEU X 253      58.441  60.006  50.348  0.00  0.00           O
ATOM   1993  N   PRO X 254      58.091  61.495  51.943  0.00  0.00           N
ATOM   1994  CD  PRO X 254      57.740  62.819  52.444  0.00  0.00           C
ATOM   1995  CG  PRO X 254      58.175  62.899  53.923  0.00  0.00           C
ATOM   1996  CB  PRO X 254      57.941  61.421  54.304  0.00  0.00           C
ATOM   1997  CA  PRO X 254      58.303  60.601  53.105  0.00  0.00           C
ATOM   1998  C   PRO X 254      57.401  59.323  52.957  0.00  0.00           C
ATOM   1999  O   PRO X 254      57.853  58.229  53.183  0.00  0.00           O
ATOM   2000  N   ASP X 255      56.094  59.518  52.592  0.00  0.00           N
ATOM   2001  CA  ASP X 255      55.043  58.442  52.289  0.00  0.00           C
ATOM   2002  CB  ASP X 255      53.610  59.020  52.291  0.00  0.00           C
ATOM   2003  CG  ASP X 255      53.252  59.397  53.689  0.00  0.00           C
ATOM   2004  OD1 ASP X 255      52.047  59.854  53.843  0.00  0.00           O
ATOM   2005  OD2 ASP X 255      53.985  59.261  54.694  0.00  0.00           O
ATOM   2006  C   ASP X 255      55.414  57.653  51.043  0.00  0.00           C
ATOM   2007  O   ASP X 255      54.979  56.499  50.936  0.00  0.00           O
ATOM   2008  N   VAL X 256      56.235  58.091  50.109  0.00  0.00           N
ATOM   2009  CA  VAL X 256      56.877  57.161  49.083  0.00  0.00           C
ATOM   2010  CB  VAL X 256      57.087  57.930  47.741  0.00  0.00           C
ATOM   2011  CG1 VAL X 256      57.681  56.979  46.683  0.00  0.00           C
ATOM   2012  CG2 VAL X 256      55.789  58.533  47.259  0.00  0.00           C
ATOM   2013  C   VAL X 256      58.154  56.449  49.616  0.00  0.00           C
ATOM   2014  O   VAL X 256      58.469  55.255  49.256  0.00  0.00           O
ATOM   2015  N   ALA X 257      58.930  57.182  50.437  0.00  0.00           N
ATOM   2016  CA  ALA X 257      60.146  56.644  51.148  0.00  0.00           C
ATOM   2017  CB  ALA X 257      60.903  57.742  51.882  0.00  0.00           C
ATOM   2018  C   ALA X 257      59.828  55.410  52.061  0.00  0.00           C
ATOM   2019  O   ALA X 257      60.716  54.569  52.348  0.00  0.00           O
ATOM   2020  N   ARG X 258      58.580  55.277  52.530  0.00  0.00           N
ATOM   2021  CA  ARG X 258      58.198  54.231  53.429  0.00  0.00           C
ATOM   2022  CB  ARG X 258      56.925  54.687  54.128  0.00  0.00           C
ATOM   2023  CG  ARG X 258      56.839  54.167  55.591  0.00  0.00           C
ATOM   2024  CD  ARG X 258      55.377  54.247  56.072  0.00  0.00           C
ATOM   2025  NE  ARG X 258      54.601  53.181  55.451  0.00  0.00           N
ATOM   2026  CZ  ARG X 258      53.315  52.875  55.625  0.00  0.00           C
ATOM   2027  NH1 ARG X 258      52.496  53.433  56.456  0.00  0.00           N
ATOM   2028  NH2 ARG X 258      52.733  51.968  54.853  0.00  0.00           N
ATOM   2029  C   ARG X 258      58.167  52.922  52.775  0.00  0.00           C
ATOM   2030  O   ARG X 258      58.202  51.896  53.475  0.00  0.00           O
ATOM   2031  N   ASP X 259      58.031  52.845  51.512  0.00  0.00           N
ATOM   2032  CA  ASP X 259      57.772  51.658  50.700  0.00  0.00           C
ATOM   2033  CB  ASP X 259      57.384  51.964  49.211  0.00  0.00           C
ATOM   2034  CG  ASP X 259      57.051  50.755  48.269  0.00  0.00           C
ATOM   2035  OD1 ASP X 259      57.440  50.829  47.093  0.00  0.00           O
ATOM   2036  OD2 ASP X 259      56.523  49.684  48.706  0.00  0.00           O
ATOM   2037  C   ASP X 259      58.882  50.664  50.724  0.00  0.00           C
ATOM   2038  O   ASP X 259      58.648  49.470  50.918  0.00  0.00           O
ATOM   2039  N   ALA X 260      60.176  51.099  50.598  0.00  0.00           N
ATOM   2040  CA  ALA X 260      61.308  50.210  50.800  0.00  0.00           C
ATOM   2041  CB  ALA X 260      62.604  50.590  50.000  0.00  0.00           C
ATOM   2042  C   ALA X 260      61.577  49.794  52.299  0.00  0.00           C
ATOM   2043  O   ALA X 260      62.579  49.091  52.622  0.00  0.00           O
ATOM   2044  N   LEU X 261      60.753  50.361  53.226  0.00  0.00           N
ATOM   2045  CA  LEU X 261      60.795  50.061  54.661  0.00  0.00           C
ATOM   2046  CB  LEU X 261      60.949  51.341  55.477  0.00  0.00           C
ATOM   2047  CG  LEU X 261      62.259  52.138  55.210  0.00  0.00           C
ATOM   2048  CD1 LEU X 261      62.234  53.088  56.398  0.00  0.00           C
ATOM   2049  CD2 LEU X 261      63.575  51.524  55.225  0.00  0.00           C
ATOM   2050  C   LEU X 261      59.546  49.222  55.070  0.00  0.00           C
ATOM   2051  O   LEU X 261      59.400  48.951  56.239  0.00  0.00           O
ATOM   2052  N   GLU X 262      58.711  48.816  54.072  0.00  0.00           N
ATOM   2053  CA  GLU X 262      57.446  48.065  54.338  0.00  0.00           C
ATOM   2054  CB  GLU X 262      56.211  49.066  54.217  0.00  0.00           C
ATOM   2055  CG  GLU X 262      54.928  48.372  53.797  0.00  0.00           C
ATOM   2056  CD  GLU X 262      54.756  48.288  52.288  0.00  0.00           C
ATOM   2057  OE1 GLU X 262      55.241  49.194  51.615  0.00  0.00           O
ATOM   2058  OE2 GLU X 262      54.062  47.378  51.817  0.00  0.00           O
ATOM   2059  C   GLU X 262      57.437  46.799  53.496  0.00  0.00           C
ATOM   2060  O   GLU X 262      57.703  46.782  52.260  0.00  0.00           O
ATOM   2061  N   MET X 263      57.109  45.660  54.066  0.00  0.00           N
ATOM   2062  CA  MET X 263      56.820  44.454  53.327  0.00  0.00           C
ATOM   2063  CB  MET X 263      58.136  43.747  52.942  0.00  0.00           C
ATOM   2064  CG  MET X 263      57.997  42.577  51.996  0.00  0.00           C
ATOM   2065  SD  MET X 263      57.314  42.833  50.402  0.00  0.00           S
ATOM   2066  CE  MET X 263      58.571  43.838  49.476  0.00  0.00           C
ATOM   2067  C   MET X 263      55.882  43.610  54.178  0.00  0.00           C
ATOM   2068  O   MET X 263      55.495  43.899  55.340  0.00  0.00           O
ATOM   2069  N   SER X 264      55.362  42.509  53.606  0.00  0.00           N
ATOM   2070  CA  SER X 264      54.513  41.453  54.170  0.00  0.00           C
ATOM   2071  CB  SER X 264      53.062  41.961  54.162  0.00  0.00           C
ATOM   2072  OG  SER X 264      52.712  42.229  52.870  0.00  0.00           O
ATOM   2073  C   SER X 264      54.733  40.206  53.399  0.00  0.00           C
ATOM   2074  O   SER X 264      55.329  40.204  52.358  0.00  0.00           O
ATOM   2075  N   ALA X 265      54.263  39.045  53.862  0.00  0.00           N
ATOM   2076  CA  ALA X 265      54.246  37.715  53.379  0.00  0.00           C
ATOM   2077  CB  ALA X 265      55.674  37.106  53.492  0.00  0.00           C
ATOM   2078  C   ALA X 265      53.168  36.739  53.862  0.00  0.00           C
ATOM   2079  O   ALA X 265      52.518  36.943  54.940  0.00  0.00           O
ATOM   2080  N   GLU X 266      52.788  35.713  53.143  0.00  0.00           N
ATOM   2081  CA  GLU X 266      51.923  34.562  53.475  0.00  0.00           C
ATOM   2082  CB  GLU X 266      51.244  34.080  52.249  0.00  0.00           C
ATOM   2083  CG  GLU X 266      49.838  33.480  52.479  0.00  0.00           C
ATOM   2084  CD  GLU X 266      49.886  31.959  52.567  0.00  0.00           C
ATOM   2085  OE1 GLU X 266      49.977  31.376  53.661  0.00  0.00           O
ATOM   2086  OE2 GLU X 266      49.732  31.229  51.581  0.00  0.00           O
ATOM   2087  C   GLU X 266      52.799  33.490  54.214  0.00  0.00           C
ATOM   2088  O   GLU X 266      53.929  33.208  53.727  0.00  0.00           O
ATOM   2089  N   ILE X 267      52.383  32.912  55.364  0.00  0.00           N
ATOM   2090  CA  ILE X 267      53.186  32.027  56.267  0.00  0.00           C
ATOM   2091  CB  ILE X 267      53.872  32.873  57.375  0.00  0.00           C
ATOM   2092  CG2 ILE X 267      54.315  34.295  56.927  0.00  0.00           C
ATOM   2093  CG1 ILE X 267      53.073  33.136  58.653  0.00  0.00           C
ATOM   2094  CD1 ILE X 267      53.833  32.895  59.966  0.00  0.00           C
ATOM   2095  C   ILE X 267      52.352  30.843  56.814  0.00  0.00           C
ATOM   2096  O   ILE X 267      52.732  30.132  57.775  0.00  0.00           O
ATOM   2097  N   THR X 268      51.229  30.504  56.184  0.00  0.00           N
ATOM   2098  CA  THR X 268      50.466  29.282  56.539  0.00  0.00           C
ATOM   2099  CB  THR X 268      49.228  29.203  55.580  0.00  0.00           C
ATOM   2100  CG2 THR X 268      48.332  28.031  55.816  0.00  0.00           C
ATOM   2101  OG1 THR X 268      48.511  30.388  55.534  0.00  0.00           O
ATOM   2102  C   THR X 268      51.295  28.018  56.365  0.00  0.00           C
ATOM   2103  O   THR X 268      51.622  27.661  55.228  0.00  0.00           O
ATOM   2104  N   ALA X 269      51.472  27.218  57.435  0.00  0.00           N
ATOM   2105  CA  ALA X 269      52.541  26.245  57.545  0.00  0.00           C
ATOM   2106  CB  ALA X 269      52.821  25.801  59.009  0.00  0.00           C
ATOM   2107  C   ALA X 269      52.457  25.039  56.499  0.00  0.00           C
ATOM   2108  O   ALA X 269      53.457  24.891  55.766  0.00  0.00           O
ATOM   2109  N   PRO X 270      51.364  24.328  56.365  0.00  0.00           N
ATOM   2110  CD  PRO X 270      50.230  24.265  57.288  0.00  0.00           C
ATOM   2111  CG  PRO X 270      49.695  22.801  57.108  0.00  0.00           C
ATOM   2112  CB  PRO X 270      50.033  22.429  55.660  0.00  0.00           C
ATOM   2113  CA  PRO X 270      51.364  23.162  55.443  0.00  0.00           C
ATOM   2114  C   PRO X 270      51.383  23.524  53.928  0.00  0.00           C
ATOM   2115  O   PRO X 270      51.909  22.868  53.049  0.00  0.00           O
ATOM   2116  N   TRP X 271      50.858  24.775  53.632  0.00  0.00           N
ATOM   2117  CA  TRP X 271      51.037  25.219  52.246  0.00  0.00           C
ATOM   2118  CB  TRP X 271      49.989  26.283  51.788  0.00  0.00           C
ATOM   2119  CG  TRP X 271      50.370  27.080  50.579  0.00  0.00           C
ATOM   2120  CD1 TRP X 271      50.946  28.266  50.647  0.00  0.00           C
ATOM   2121  NE1 TRP X 271      51.165  28.812  49.406  0.00  0.00           N
ATOM   2122  CE2 TRP X 271      51.030  27.789  48.487  0.00  0.00           C
ATOM   2123  CZ2 TRP X 271      51.064  27.789  47.078  0.00  0.00           C
ATOM   2124  CH2 TRP X 271      50.879  26.539  46.429  0.00  0.00           C
ATOM   2125  CZ3 TRP X 271      50.672  25.367  47.227  0.00  0.00           C
ATOM   2126  CE3 TRP X 271      50.448  25.408  48.610  0.00  0.00           C
ATOM   2127  CD2 TRP X 271      50.606  26.675  49.252  0.00  0.00           C
ATOM   2128  C   TRP X 271      52.466  25.756  52.018  0.00  0.00           C
ATOM   2129  O   TRP X 271      52.973  25.242  51.030  0.00  0.00           O
ATOM   2130  N   TYR X 272      53.161  26.490  52.920  0.00  0.00           N
ATOM   2131  CA  TYR X 272      54.530  26.856  52.580  0.00  0.00           C
ATOM   2132  CB  TYR X 272      55.072  27.683  53.749  0.00  0.00           C
ATOM   2133  CG  TYR X 272      56.401  28.453  53.500  0.00  0.00           C
ATOM   2134  CD1 TYR X 272      57.464  28.338  54.467  0.00  0.00           C
ATOM   2135  CE1 TYR X 272      58.639  29.041  54.147  0.00  0.00           C
ATOM   2136  CZ  TYR X 272      58.859  29.812  53.022  0.00  0.00           C
ATOM   2137  OH  TYR X 272      60.068  30.372  52.869  0.00  0.00           O
ATOM   2138  CE2 TYR X 272      57.861  29.851  52.074  0.00  0.00           C
ATOM   2139  CD2 TYR X 272      56.630  29.178  52.329  0.00  0.00           C
ATOM   2140  C   TYR X 272      55.455  25.648  52.492  0.00  0.00           C
ATOM   2141  O   TYR X 272      56.394  25.706  51.768  0.00  0.00           O
ATOM   2142  N   ARG X 273      55.183  24.478  53.133  0.00  0.00           N
ATOM   2143  CA  ARG X 273      55.828  23.228  52.910  0.00  0.00           C
ATOM   2144  CB  ARG X 273      55.422  22.123  53.905  0.00  0.00           C
ATOM   2145  CG  ARG X 273      56.350  20.884  54.035  0.00  0.00           C
ATOM   2146  CD  ARG X 273      55.648  19.840  54.991  0.00  0.00           C
ATOM   2147  NE  ARG X 273      56.624  18.988  55.664  0.00  0.00           N
ATOM   2148  CZ  ARG X 273      56.380  18.307  56.775  0.00  0.00           C
ATOM   2149  NH1 ARG X 273      55.223  18.147  57.263  0.00  0.00           N
ATOM   2150  NH2 ARG X 273      57.392  17.609  57.168  0.00  0.00           N
ATOM   2151  C   ARG X 273      55.608  22.824  51.435  0.00  0.00           C
ATOM   2152  O   ARG X 273      56.583  22.681  50.717  0.00  0.00           O
ATOM   2153  N   LEU X 274      54.369  22.688  50.983  0.00  0.00           N
ATOM   2154  CA  LEU X 274      54.137  22.344  49.601  0.00  0.00           C
ATOM   2155  CB  LEU X 274      52.646  22.249  49.457  0.00  0.00           C
ATOM   2156  CG  LEU X 274      52.175  21.911  48.054  0.00  0.00           C
ATOM   2157  CD1 LEU X 274      52.902  20.775  47.345  0.00  0.00           C
ATOM   2158  CD2 LEU X 274      50.772  21.384  48.166  0.00  0.00           C
ATOM   2159  C   LEU X 274      54.725  23.358  48.583  0.00  0.00           C
ATOM   2160  O   LEU X 274      55.314  22.937  47.551  0.00  0.00           O
ATOM   2161  N   GLN X 275      54.694  24.641  48.886  0.00  0.00           N
ATOM   2162  CA  GLN X 275      55.269  25.774  48.060  0.00  0.00           C
ATOM   2163  CB  GLN X 275      54.833  27.036  48.772  0.00  0.00           C
ATOM   2164  CG  GLN X 275      55.081  28.439  48.047  0.00  0.00           C
ATOM   2165  CD  GLN X 275      54.422  28.680  46.727  0.00  0.00           C
ATOM   2166  OE1 GLN X 275      54.419  27.858  45.874  0.00  0.00           O
ATOM   2167  NE2 GLN X 275      53.699  29.759  46.500  0.00  0.00           N
ATOM   2168  C   GLN X 275      56.773  25.677  47.902  0.00  0.00           C
ATOM   2169  O   GLN X 275      57.238  25.746  46.756  0.00  0.00           O
ATOM   2170  N   LEU X 276      57.487  25.394  49.067  0.00  0.00           N
ATOM   2171  CA  LEU X 276      58.890  25.144  49.018  0.00  0.00           C
ATOM   2172  CB  LEU X 276      59.378  25.043  50.474  0.00  0.00           C
ATOM   2173  CG  LEU X 276      59.436  26.315  51.292  0.00  0.00           C
ATOM   2174  CD1 LEU X 276      59.827  25.907  52.764  0.00  0.00           C
ATOM   2175  CD2 LEU X 276      60.628  27.182  50.650  0.00  0.00           C
ATOM   2176  C   LEU X 276      59.234  23.815  48.283  0.00  0.00           C
ATOM   2177  O   LEU X 276      60.158  23.740  47.562  0.00  0.00           O
ATOM   2178  N   ASP X 277      58.379  22.793  48.434  0.00  0.00           N
ATOM   2179  CA  ASP X 277      58.480  21.582  47.602  0.00  0.00           C
ATOM   2180  CB  ASP X 277      57.457  20.512  48.161  0.00  0.00           C
ATOM   2181  CG  ASP X 277      57.399  19.317  47.226  0.00  0.00           C
ATOM   2182  OD1 ASP X 277      58.440  18.794  46.763  0.00  0.00           O
ATOM   2183  OD2 ASP X 277      56.264  18.765  47.028  0.00  0.00           O
ATOM   2184  C   ASP X 277      58.340  21.885  46.111  0.00  0.00           C
ATOM   2185  O   ASP X 277      59.099  21.441  45.314  0.00  0.00           O
ATOM   2186  N   LEU X 278      57.275  22.634  45.746  0.00  0.00           N
ATOM   2187  CA  LEU X 278      56.968  23.095  44.366  0.00  0.00           C
ATOM   2188  CB  LEU X 278      55.629  23.779  44.400  0.00  0.00           C
ATOM   2189  CG  LEU X 278      54.378  22.804  44.331  0.00  0.00           C
ATOM   2190  CD1 LEU X 278      53.130  23.645  44.311  0.00  0.00           C
ATOM   2191  CD2 LEU X 278      54.380  21.862  43.090  0.00  0.00           C
ATOM   2192  C   LEU X 278      57.988  24.030  43.708  0.00  0.00           C
ATOM   2193  O   LEU X 278      58.134  23.973  42.496  0.00  0.00           O
ATOM   2194  N   PHE X 279      58.817  24.642  44.576  0.00  0.00           N
ATOM   2195  CA  PHE X 279      60.098  25.271  44.211  0.00  0.00           C
ATOM   2196  CB  PHE X 279      60.501  26.318  45.233  0.00  0.00           C
ATOM   2197  CG  PHE X 279      61.862  26.968  45.068  0.00  0.00           C
ATOM   2198  CD1 PHE X 279      62.219  27.707  43.926  0.00  0.00           C
ATOM   2199  CE1 PHE X 279      63.474  28.268  43.789  0.00  0.00           C
ATOM   2200  CZ  PHE X 279      64.443  27.994  44.703  0.00  0.00           C
ATOM   2201  CE2 PHE X 279      64.102  27.305  45.875  0.00  0.00           C
ATOM   2202  CD2 PHE X 279      62.834  26.671  46.025  0.00  0.00           C
ATOM   2203  C   PHE X 279      61.260  24.310  44.015  0.00  0.00           C
ATOM   2204  O   PHE X 279      62.102  24.438  43.129  0.00  0.00           O
ATOM   2205  N   THR X 280      61.315  23.266  44.876  0.00  0.00           N
ATOM   2206  CA  THR X 280      62.359  22.225  44.706  0.00  0.00           C
ATOM   2207  CB  THR X 280      62.300  21.223  45.842  0.00  0.00           C
ATOM   2208  CG2 THR X 280      63.503  20.223  45.888  0.00  0.00           C
ATOM   2209  OG1 THR X 280      62.110  21.794  47.141  0.00  0.00           O
ATOM   2210  C   THR X 280      62.202  21.439  43.350  0.00  0.00           C
ATOM   2211  O   THR X 280      63.131  21.225  42.631  0.00  0.00           O
ATOM   2212  N   LYS X 281      60.992  20.937  43.078  0.00  0.00           N
ATOM   2213  CA  LYS X 281      60.577  20.329  41.753  0.00  0.00           C
ATOM   2214  CB  LYS X 281      59.079  20.164  41.815  0.00  0.00           C
ATOM   2215  CG  LYS X 281      58.544  18.996  42.687  0.00  0.00           C
ATOM   2216  CD  LYS X 281      57.089  19.035  43.190  0.00  0.00           C
ATOM   2217  CE  LYS X 281      56.709  17.621  43.699  0.00  0.00           C
ATOM   2218  NZ  LYS X 281      57.533  17.156  44.789  0.00  0.00           N
ATOM   2219  C   LYS X 281      60.962  21.204  40.540  0.00  0.00           C
ATOM   2220  O   LYS X 281      61.544  20.684  39.591  0.00  0.00           O
ATOM   2221  N   LEU X 282      60.867  22.541  40.631  0.00  0.00           N
ATOM   2222  CA  LEU X 282      61.253  23.491  39.559  0.00  0.00           C
ATOM   2223  CB  LEU X 282      60.761  24.908  39.952  0.00  0.00           C
ATOM   2224  CG  LEU X 282      61.284  26.103  39.124  0.00  0.00           C
ATOM   2225  CD1 LEU X 282      61.036  26.144  37.614  0.00  0.00           C
ATOM   2226  CD2 LEU X 282      60.784  27.469  39.601  0.00  0.00           C
ATOM   2227  C   LEU X 282      62.724  23.519  39.439  0.00  0.00           C
ATOM   2228  O   LEU X 282      63.310  23.436  38.314  0.00  0.00           O
ATOM   2229  N   VAL X 283      63.458  23.703  40.549  0.00  0.00           N
ATOM   2230  CA  VAL X 283      64.914  23.717  40.419  0.00  0.00           C
ATOM   2231  CB  VAL X 283      65.577  24.096  41.759  0.00  0.00           C
ATOM   2232  CG1 VAL X 283      67.096  23.950  41.769  0.00  0.00           C
ATOM   2233  CG2 VAL X 283      65.257  25.559  42.131  0.00  0.00           C
ATOM   2234  C   VAL X 283      65.336  22.343  39.828  0.00  0.00           C
ATOM   2235  O   VAL X 283      66.361  22.309  39.135  0.00  0.00           O
ATOM   2236  N   ALA X 284      64.721  21.193  40.195  0.00  0.00           N
ATOM   2237  CA  ALA X 284      65.094  19.854  39.723  0.00  0.00           C
ATOM   2238  CB  ALA X 284      64.394  18.815  40.499  0.00  0.00           C
ATOM   2239  C   ALA X 284      64.923  19.743  38.181  0.00  0.00           C
ATOM   2240  O   ALA X 284      65.737  19.203  37.441  0.00  0.00           O
ATOM   2241  N   THR X 285      63.912  20.397  37.650  0.00  0.00           N
ATOM   2242  CA  THR X 285      63.700  20.601  36.177  0.00  0.00           C
ATOM   2243  CB  THR X 285      62.283  21.190  35.953  0.00  0.00           C
ATOM   2244  CG2 THR X 285      61.774  21.040  34.462  0.00  0.00           C
ATOM   2245  OG1 THR X 285      61.317  20.455  36.757  0.00  0.00           O
ATOM   2246  C   THR X 285      64.761  21.375  35.453  0.00  0.00           C
ATOM   2247  O   THR X 285      65.132  21.073  34.315  0.00  0.00           O
ATOM   2248  N   CYS X 286      65.291  22.354  36.160  0.00  0.00           N
ATOM   2249  CA  CYS X 286      66.485  23.172  35.802  0.00  0.00           C
ATOM   2250  CB  CYS X 286      66.708  24.407  36.701  0.00  0.00           C
ATOM   2251  SG  CYS X 286      65.218  25.415  36.633  0.00  0.00           S
ATOM   2252  C   CYS X 286      67.722  22.204  35.782  0.00  0.00           C
ATOM   2253  O   CYS X 286      68.388  22.053  34.717  0.00  0.00           O
ATOM   2254  N   MET X 287      68.022  21.521  36.911  0.00  0.00           N
ATOM   2255  CA  MET X 287      69.172  20.651  36.945  0.00  0.00           C
ATOM   2256  CB  MET X 287      69.096  20.055  38.337  0.00  0.00           C
ATOM   2257  CG  MET X 287      69.698  20.907  39.471  0.00  0.00           C
ATOM   2258  SD  MET X 287      71.504  20.829  39.760  0.00  0.00           S
ATOM   2259  CE  MET X 287      71.456  19.327  40.754  0.00  0.00           C
ATOM   2260  C   MET X 287      69.091  19.594  35.814  0.00  0.00           C
ATOM   2261  O   MET X 287      70.103  19.157  35.232  0.00  0.00           O
ATOM   2262  N   GLU X 288      67.906  19.157  35.413  0.00  0.00           N
ATOM   2263  CA  GLU X 288      67.685  18.024  34.409  0.00  0.00           C
ATOM   2264  CB  GLU X 288      66.421  17.165  34.717  0.00  0.00           C
ATOM   2265  CG  GLU X 288      66.083  16.098  33.683  0.00  0.00           C
ATOM   2266  CD  GLU X 288      67.292  15.245  33.129  0.00  0.00           C
ATOM   2267  OE1 GLU X 288      68.231  14.888  33.929  0.00  0.00           O
ATOM   2268  OE2 GLU X 288      67.370  14.809  31.973  0.00  0.00           O
ATOM   2269  C   GLU X 288      67.785  18.487  32.926  0.00  0.00           C
ATOM   2270  O   GLU X 288      68.385  17.896  32.018  0.00  0.00           O
ATOM   2271  N   GLN X 289      67.083  19.535  32.630  0.00  0.00           N
ATOM   2272  CA  GLN X 289      66.991  20.122  31.231  0.00  0.00           C
ATOM   2273  CB  GLN X 289      65.540  20.728  31.060  0.00  0.00           C
ATOM   2274  CG  GLN X 289      64.452  19.621  31.291  0.00  0.00           C
ATOM   2275  CD  GLN X 289      63.041  20.097  31.190  0.00  0.00           C
ATOM   2276  OE1 GLN X 289      62.709  21.272  31.282  0.00  0.00           O
ATOM   2277  NE2 GLN X 289      62.175  19.106  31.320  0.00  0.00           N
ATOM   2278  C   GLN X 289      68.148  21.101  30.934  0.00  0.00           C
ATOM   2279  O   GLN X 289      68.663  21.128  29.794  0.00  0.00           O
ATOM   2280  N   PHE X 290      68.772  21.711  31.965  0.00  0.00           N
ATOM   2281  CA  PHE X 290      69.724  22.854  31.696  0.00  0.00           C
ATOM   2282  CB  PHE X 290      68.875  24.151  31.613  0.00  0.00           C
ATOM   2283  CG  PHE X 290      67.755  24.220  30.675  0.00  0.00           C
ATOM   2284  CD1 PHE X 290      68.013  24.197  29.276  0.00  0.00           C
ATOM   2285  CE1 PHE X 290      66.939  24.270  28.373  0.00  0.00           C
ATOM   2286  CZ  PHE X 290      65.611  24.031  28.881  0.00  0.00           C
ATOM   2287  CE2 PHE X 290      65.377  23.884  30.258  0.00  0.00           C
ATOM   2288  CD2 PHE X 290      66.480  23.964  31.167  0.00  0.00           C
ATOM   2289  C   PHE X 290      70.841  22.780  32.718  0.00  0.00           C
ATOM   2290  O   PHE X 290      71.130  23.801  33.370  0.00  0.00           O
ATOM   2291  N   ARG X 291      71.492  21.619  32.768  0.00  0.00           N
ATOM   2292  CA  ARG X 291      72.507  21.294  33.825  0.00  0.00           C
ATOM   2293  CB  ARG X 291      73.116  19.963  33.355  0.00  0.00           C
ATOM   2294  CG  ARG X 291      74.097  19.332  34.348  0.00  0.00           C
ATOM   2295  CD  ARG X 291      74.672  18.027  33.878  0.00  0.00           C
ATOM   2296  NE  ARG X 291      75.587  17.418  34.901  0.00  0.00           N
ATOM   2297  CZ  ARG X 291      76.846  17.603  35.100  0.00  0.00           C
ATOM   2298  NH1 ARG X 291      77.558  18.412  34.347  0.00  0.00           N
ATOM   2299  NH2 ARG X 291      77.422  17.110  36.105  0.00  0.00           N
ATOM   2300  C   ARG X 291      73.590  22.436  33.905  0.00  0.00           C
ATOM   2301  O   ARG X 291      74.053  22.807  32.776  0.00  0.00           O
ATOM   2302  N   PRO X 292      73.911  22.889  35.091  0.00  0.00           N
ATOM   2303  CD  PRO X 292      73.136  22.679  36.338  0.00  0.00           C
ATOM   2304  CG  PRO X 292      73.342  23.969  37.125  0.00  0.00           C
ATOM   2305  CB  PRO X 292      74.836  24.290  36.831  0.00  0.00           C
ATOM   2306  CA  PRO X 292      74.944  23.914  35.419  0.00  0.00           C
ATOM   2307  C   PRO X 292      76.293  23.579  34.881  0.00  0.00           C
ATOM   2308  O   PRO X 292      76.685  22.441  34.541  0.00  0.00           O
ATOM   2309  N   LYS X 293      77.168  24.600  34.706  0.00  0.00           N
ATOM   2310  CA  LYS X 293      78.636  24.476  34.403  0.00  0.00           C
ATOM   2311  CB  LYS X 293      79.264  25.912  34.308  0.00  0.00           C
ATOM   2312  CG  LYS X 293      80.621  25.809  33.698  0.00  0.00           C
ATOM   2313  CD  LYS X 293      81.349  27.134  33.501  0.00  0.00           C
ATOM   2314  CE  LYS X 293      81.433  28.153  34.637  0.00  0.00           C
ATOM   2315  NZ  LYS X 293      82.243  29.325  34.245  0.00  0.00           N
ATOM   2316  C   LYS X 293      79.360  23.666  35.529  0.00  0.00           C
ATOM   2317  O   LYS X 293      80.222  22.826  35.298  0.00  0.00           O
ATOM   2318  N   THR X 294      78.978  23.963  36.866  0.00  0.00           N
ATOM   2319  CA  THR X 294      79.298  23.188  38.114  0.00  0.00           C
ATOM   2320  CB  THR X 294      80.582  23.679  38.796  0.00  0.00           C
ATOM   2321  CG2 THR X 294      81.134  22.618  39.744  0.00  0.00           C
ATOM   2322  OG1 THR X 294      81.578  23.936  37.811  0.00  0.00           O
ATOM   2323  C   THR X 294      78.100  23.279  39.086  0.00  0.00           C
ATOM   2324  O   THR X 294      77.838  24.306  39.619  0.00  0.00           O
ATOM   2325  N   ILE X 295      77.561  22.120  39.411  0.00  0.00           N
ATOM   2326  CA  ILE X 295      76.390  21.968  40.255  0.00  0.00           C
ATOM   2327  CB  ILE X 295      75.958  20.499  40.319  0.00  0.00           C
ATOM   2328  CG2 ILE X 295      75.004  20.162  41.397  0.00  0.00           C
ATOM   2329  CG1 ILE X 295      75.282  20.021  39.033  0.00  0.00           C
ATOM   2330  CD1 ILE X 295      76.187  19.863  37.818  0.00  0.00           C
ATOM   2331  C   ILE X 295      76.601  22.511  41.655  0.00  0.00           C
ATOM   2332  O   ILE X 295      77.467  21.972  42.374  0.00  0.00           O
ATOM   2333  N   PRO X 296      75.957  23.653  42.113  0.00  0.00           N
ATOM   2334  CD  PRO X 296      74.968  24.427  41.386  0.00  0.00           C
ATOM   2335  CG  PRO X 296      74.310  25.377  42.393  0.00  0.00           C
ATOM   2336  CB  PRO X 296      75.308  25.339  43.595  0.00  0.00           C
ATOM   2337  CA  PRO X 296      76.036  24.009  43.540  0.00  0.00           C
ATOM   2338  C   PRO X 296      75.398  22.933  44.457  0.00  0.00           C
ATOM   2339  O   PRO X 296      74.232  22.640  44.362  0.00  0.00           O
ATOM   2340  N   PRO X 297      76.155  22.404  45.454  0.00  0.00           N
ATOM   2341  CD  PRO X 297      77.639  22.493  45.641  0.00  0.00           C
ATOM   2342  CG  PRO X 297      78.010  21.229  46.410  0.00  0.00           C
ATOM   2343  CB  PRO X 297      76.779  20.889  47.288  0.00  0.00           C
ATOM   2344  CA  PRO X 297      75.692  21.241  46.239  0.00  0.00           C
ATOM   2345  C   PRO X 297      74.365  21.427  46.931  0.00  0.00           C
ATOM   2346  O   PRO X 297      73.700  20.428  47.166  0.00  0.00           O
ATOM   2347  N   LEU X 298      73.954  22.667  47.193  0.00  0.00           N
ATOM   2348  CA  LEU X 298      72.584  23.029  47.717  0.00  0.00           C
ATOM   2349  CB  LEU X 298      72.622  24.351  48.437  0.00  0.00           C
ATOM   2350  CG  LEU X 298      71.230  24.864  48.911  0.00  0.00           C
ATOM   2351  CD1 LEU X 298      70.669  23.839  49.914  0.00  0.00           C
ATOM   2352  CD2 LEU X 298      71.323  26.241  49.408  0.00  0.00           C
ATOM   2353  C   LEU X 298      71.444  22.885  46.620  0.00  0.00           C
ATOM   2354  O   LEU X 298      70.289  22.623  47.072  0.00  0.00           O
ATOM   2355  N   ALA X 299      71.665  22.980  45.336  0.00  0.00           N
ATOM   2356  CA  ALA X 299      70.630  22.707  44.263  0.00  0.00           C
ATOM   2357  CB  ALA X 299      70.959  23.288  42.941  0.00  0.00           C
ATOM   2358  C   ALA X 299      70.459  21.237  43.943  0.00  0.00           C
ATOM   2359  O   ALA X 299      69.572  20.830  43.193  0.00  0.00           O
ATOM   2360  N   ILE X 300      71.221  20.354  44.539  0.00  0.00           N
ATOM   2361  CA  ILE X 300      71.011  18.862  44.584  0.00  0.00           C
ATOM   2362  CB  ILE X 300      72.211  18.137  45.261  0.00  0.00           C
ATOM   2363  CG2 ILE X 300      72.028  16.653  45.274  0.00  0.00           C
ATOM   2364  CG1 ILE X 300      73.518  18.358  44.347  0.00  0.00           C
ATOM   2365  CD1 ILE X 300      74.898  17.857  44.766  0.00  0.00           C
ATOM   2366  C   ILE X 300      69.671  18.711  45.334  0.00  0.00           C
ATOM   2367  O   ILE X 300      69.528  19.293  46.417  0.00  0.00           O
ATOM   2368  N   PRO X 301      68.686  17.924  44.862  0.00  0.00           N
ATOM   2369  CD  PRO X 301      68.650  17.212  43.563  0.00  0.00           C
ATOM   2370  CG  PRO X 301      67.250  17.462  43.007  0.00  0.00           C
ATOM   2371  CB  PRO X 301      66.438  17.369  44.354  0.00  0.00           C
ATOM   2372  CA  PRO X 301      67.298  18.052  45.414  0.00  0.00           C
ATOM   2373  C   PRO X 301      67.045  17.479  46.862  0.00  0.00           C
ATOM   2374  O   PRO X 301      66.168  17.928  47.545  0.00  0.00           O
ATOM   2375  N   GLU X 302      67.866  16.528  47.260  0.00  0.00           N
ATOM   2376  CA  GLU X 302      67.987  16.019  48.589  0.00  0.00           C
ATOM   2377  CB  GLU X 302      68.597  14.567  48.579  0.00  0.00           C
ATOM   2378  CG  GLU X 302      67.540  13.577  48.103  0.00  0.00           C
ATOM   2379  CD  GLU X 302      66.418  13.398  49.091  0.00  0.00           C
ATOM   2380  OE1 GLU X 302      65.339  13.856  48.712  0.00  0.00           O
ATOM   2381  OE2 GLU X 302      66.700  12.908  50.216  0.00  0.00           O
ATOM   2382  C   GLU X 302      68.504  16.915  49.745  0.00  0.00           C
ATOM   2383  O   GLU X 302      67.927  17.107  50.816  0.00  0.00           O
ATOM   2384  N   ARG X 303      69.579  17.626  49.372  0.00  0.00           N
ATOM   2385  CA  ARG X 303      69.936  18.828  50.101  0.00  0.00           C
ATOM   2386  CB  ARG X 303      71.366  19.272  49.614  0.00  0.00           C
ATOM   2387  CG  ARG X 303      72.529  18.284  49.810  0.00  0.00           C
ATOM   2388  CD  ARG X 303      72.883  18.069  51.302  0.00  0.00           C
ATOM   2389  NE  ARG X 303      73.297  19.324  51.978  0.00  0.00           N
ATOM   2390  CZ  ARG X 303      72.589  20.016  52.804  0.00  0.00           C
ATOM   2391  NH1 ARG X 303      72.733  21.293  52.853  0.00  0.00           N
ATOM   2392  NH2 ARG X 303      71.636  19.564  53.529  0.00  0.00           N
ATOM   2393  C   ARG X 303      68.881  19.952  50.164  0.00  0.00           C
ATOM   2394  O   ARG X 303      68.474  20.347  51.280  0.00  0.00           O
ATOM   2395  N   LEU X 304      68.354  20.422  48.998  0.00  0.00           N
ATOM   2396  CA  LEU X 304      67.344  21.513  48.907  0.00  0.00           C
ATOM   2397  CB  LEU X 304      66.953  21.768  47.410  0.00  0.00           C
ATOM   2398  CG  LEU X 304      66.051  23.010  47.218  0.00  0.00           C
ATOM   2399  CD1 LEU X 304      66.733  24.278  47.822  0.00  0.00           C
ATOM   2400  CD2 LEU X 304      65.997  23.344  45.693  0.00  0.00           C
ATOM   2401  C   LEU X 304      66.035  21.108  49.733  0.00  0.00           C
ATOM   2402  O   LEU X 304      65.430  21.962  50.351  0.00  0.00           O
ATOM   2403  N   ASN X 305      65.698  19.818  49.815  0.00  0.00           N
ATOM   2404  CA  ASN X 305      64.573  19.367  50.633  0.00  0.00           C
ATOM   2405  CB  ASN X 305      64.059  18.055  50.090  0.00  0.00           C
ATOM   2406  CG  ASN X 305      63.005  17.440  50.987  0.00  0.00           C
ATOM   2407  OD1 ASN X 305      63.124  16.390  51.501  0.00  0.00           O
ATOM   2408  ND2 ASN X 305      61.858  18.106  51.054  0.00  0.00           N
ATOM   2409  C   ASN X 305      64.889  19.337  52.121  0.00  0.00           C
ATOM   2410  O   ASN X 305      64.168  19.937  52.939  0.00  0.00           O
ATOM   2411  N   ALA X 306      66.041  18.740  52.492  0.00  0.00           N
ATOM   2412  CA  ALA X 306      66.586  18.865  53.832  0.00  0.00           C
ATOM   2413  CB  ALA X 306      67.805  17.915  53.943  0.00  0.00           C
ATOM   2414  C   ALA X 306      66.805  20.320  54.262  0.00  0.00           C
ATOM   2415  O   ALA X 306      66.683  20.637  55.436  0.00  0.00           O
ATOM   2416  N   HIE X 307      66.976  21.273  53.384  0.00  0.00           N
ATOM   2417  CA  HIE X 307      67.018  22.712  53.641  0.00  0.00           C
ATOM   2418  CB  HIE X 307      67.788  23.411  52.460  0.00  0.00           C
ATOM   2419  CG  HIE X 307      67.999  24.906  52.685  0.00  0.00           C
ATOM   2420  ND1 HIE X 307      69.133  25.459  53.195  0.00  0.00           N
ATOM   2421  CE1 HIE X 307      68.791  26.804  53.419  0.00  0.00           C
ATOM   2422  NE2 HIE X 307      67.575  27.013  52.908  0.00  0.00           N
ATOM   2423  CD2 HIE X 307      67.047  25.806  52.522  0.00  0.00           C
ATOM   2424  C   HIE X 307      65.643  23.373  53.890  0.00  0.00           C
ATOM   2425  O   HIE X 307      65.367  24.224  54.742  0.00  0.00           O
ATOM   2426  N   CYS X 308      64.700  22.835  53.132  0.00  0.00           N
ATOM   2427  CA  CYS X 308      63.316  23.321  53.149  0.00  0.00           C
ATOM   2428  CB  CYS X 308      62.712  23.165  51.746  0.00  0.00           C
ATOM   2429  SG  CYS X 308      63.493  24.333  50.492  0.00  0.00           S
ATOM   2430  C   CYS X 308      62.479  22.789  54.321  0.00  0.00           C
ATOM   2431  O   CYS X 308      61.593  23.556  54.766  0.00  0.00           O
ATOM   2432  N   GLU X 309      62.717  21.542  54.839  0.00  0.00           N
ATOM   2433  CA  GLU X 309      62.108  20.924  55.992  0.00  0.00           C
ATOM   2434  CB  GLU X 309      62.311  19.413  55.982  0.00  0.00           C
ATOM   2435  CG  GLU X 309      61.616  18.648  54.876  0.00  0.00           C
ATOM   2436  CD  GLU X 309      60.084  18.641  54.952  0.00  0.00           C
ATOM   2437  OE1 GLU X 309      59.525  17.622  55.414  0.00  0.00           O
ATOM   2438  OE2 GLU X 309      59.427  19.636  54.578  0.00  0.00           O
ATOM   2439  C   GLU X 309      62.701  21.604  57.214  0.00  0.00           C
ATOM   2440  O   GLU X 309      61.934  21.911  58.070  0.00  0.00           O
ATOM   2441  N   GLU X 310      63.983  21.963  57.318  0.00  0.00           N
ATOM   2442  CA  GLU X 310      64.593  22.821  58.335  0.00  0.00           C
ATOM   2443  CB  GLU X 310      66.135  22.878  57.946  0.00  0.00           C
ATOM   2444  CG  GLU X 310      67.055  23.938  58.445  0.00  0.00           C
ATOM   2445  CD  GLU X 310      67.174  23.950  59.934  0.00  0.00           C
ATOM   2446  OE1 GLU X 310      66.655  23.044  60.698  0.00  0.00           O
ATOM   2447  OE2 GLU X 310      67.716  24.959  60.492  0.00  0.00           O
ATOM   2448  C   GLU X 310      63.936  24.201  58.421  0.00  0.00           C
ATOM   2449  O   GLU X 310      63.806  24.633  59.539  0.00  0.00           O
ATOM   2450  N   LEU X 311      63.453  24.791  57.291  0.00  0.00           N
ATOM   2451  CA  LEU X 311      62.804  26.152  57.217  0.00  0.00           C
ATOM   2452  CB  LEU X 311      63.069  26.720  55.791  0.00  0.00           C
ATOM   2453  CG  LEU X 311      62.187  27.847  55.317  0.00  0.00           C
ATOM   2454  CD1 LEU X 311      62.347  29.097  56.243  0.00  0.00           C
ATOM   2455  CD2 LEU X 311      62.633  28.301  53.930  0.00  0.00           C
ATOM   2456  C   LEU X 311      61.289  25.970  57.647  0.00  0.00           C
ATOM   2457  O   LEU X 311      60.807  26.569  58.637  0.00  0.00           O
ATOM   2458  N   TYR X 312      60.581  25.004  57.007  0.00  0.00           N
ATOM   2459  CA  TYR X 312      59.158  24.643  57.338  0.00  0.00           C
ATOM   2460  CB  TYR X 312      58.700  23.422  56.514  0.00  0.00           C
ATOM   2461  CG  TYR X 312      57.564  22.683  57.230  0.00  0.00           C
ATOM   2462  CD1 TYR X 312      57.954  21.574  58.045  0.00  0.00           C
ATOM   2463  CE1 TYR X 312      57.029  20.837  58.810  0.00  0.00           C
ATOM   2464  CZ  TYR X 312      55.671  21.231  58.757  0.00  0.00           C
ATOM   2465  OH  TYR X 312      54.795  20.600  59.550  0.00  0.00           O
ATOM   2466  CE2 TYR X 312      55.276  22.361  58.020  0.00  0.00           C
ATOM   2467  CD2 TYR X 312      56.216  23.134  57.236  0.00  0.00           C
ATOM   2468  C   TYR X 312      58.961  24.356  58.874  0.00  0.00           C
ATOM   2469  O   TYR X 312      57.951  24.875  59.332  0.00  0.00           O
ATOM   2470  N   GLU X 313      59.854  23.731  59.589  0.00  0.00           N
ATOM   2471  CA  GLU X 313      59.603  23.457  61.010  0.00  0.00           C
ATOM   2472  CB  GLU X 313      60.698  22.510  61.557  0.00  0.00           C
ATOM   2473  CG  GLU X 313      60.430  21.058  61.154  0.00  0.00           C
ATOM   2474  CD  GLU X 313      59.351  20.284  62.001  0.00  0.00           C
ATOM   2475  OE1 GLU X 313      59.316  19.057  61.983  0.00  0.00           O
ATOM   2476  OE2 GLU X 313      58.457  20.933  62.546  0.00  0.00           O
ATOM   2477  C   GLU X 313      59.548  24.709  61.856  0.00  0.00           C
ATOM   2478  O   GLU X 313      58.699  24.799  62.722  0.00  0.00           O
ATOM   2479  N   LEU X 314      60.369  25.700  61.553  0.00  0.00           N
ATOM   2480  CA  LEU X 314      60.349  26.975  62.305  0.00  0.00           C
ATOM   2481  CB  LEU X 314      61.491  27.863  61.856  0.00  0.00           C
ATOM   2482  CG  LEU X 314      62.868  27.253  62.151  0.00  0.00           C
ATOM   2483  CD1 LEU X 314      63.959  28.214  61.733  0.00  0.00           C
ATOM   2484  CD2 LEU X 314      63.071  27.002  63.676  0.00  0.00           C
ATOM   2485  C   LEU X 314      58.996  27.615  62.067  0.00  0.00           C
ATOM   2486  O   LEU X 314      58.302  28.014  62.992  0.00  0.00           O
ATOM   2487  N   ILE X 315      58.571  27.719  60.798  0.00  0.00           N
ATOM   2488  CA  ILE X 315      57.300  28.316  60.355  0.00  0.00           C
ATOM   2489  CB  ILE X 315      57.275  28.358  58.816  0.00  0.00           C
ATOM   2490  CG2 ILE X 315      55.891  28.539  58.093  0.00  0.00           C
ATOM   2491  CG1 ILE X 315      58.141  29.454  58.256  0.00  0.00           C
ATOM   2492  CD1 ILE X 315      57.778  30.918  58.463  0.00  0.00           C
ATOM   2493  C   ILE X 315      56.130  27.603  61.009  0.00  0.00           C
ATOM   2494  O   ILE X 315      55.246  28.253  61.524  0.00  0.00           O
ATOM   2495  N   ALA X 316      56.182  26.270  61.210  0.00  0.00           N
ATOM   2496  CA  ALA X 316      55.229  25.453  62.011  0.00  0.00           C
ATOM   2497  CB  ALA X 316      55.485  23.999  61.632  0.00  0.00           C
ATOM   2498  C   ALA X 316      55.274  25.687  63.546  0.00  0.00           C
ATOM   2499  O   ALA X 316      54.223  25.654  64.137  0.00  0.00           O
ATOM   2500  N   SER X 317      56.411  25.964  64.112  0.00  0.00           N
ATOM   2501  CA  SER X 317      56.606  26.438  65.503  0.00  0.00           C
ATOM   2502  CB  SER X 317      58.026  26.497  65.846  0.00  0.00           C
ATOM   2503  OG  SER X 317      58.287  26.607  67.206  0.00  0.00           O
ATOM   2504  C   SER X 317      55.996  27.797  65.662  0.00  0.00           C
ATOM   2505  O   SER X 317      55.448  28.197  66.717  0.00  0.00           O
ATOM   2506  N   LEU X 318      56.039  28.675  64.641  0.00  0.00           N
ATOM   2507  CA  LEU X 318      55.435  30.030  64.627  0.00  0.00           C
ATOM   2508  CB  LEU X 318      56.285  30.886  63.699  0.00  0.00           C
ATOM   2509  CG  LEU X 318      55.837  32.375  63.675  0.00  0.00           C
ATOM   2510  CD1 LEU X 318      56.014  33.035  65.056  0.00  0.00           C
ATOM   2511  CD2 LEU X 318      56.805  33.068  62.740  0.00  0.00           C
ATOM   2512  C   LEU X 318      53.906  30.070  64.312  0.00  0.00           C
ATOM   2513  O   LEU X 318      53.230  30.919  64.835  0.00  0.00           O
ATOM   2514  N   ASN X 319      53.401  29.127  63.490  0.00  0.00           N
ATOM   2515  CA  ASN X 319      51.958  28.969  63.311  0.00  0.00           C
ATOM   2516  CB  ASN X 319      51.717  28.029  62.134  0.00  0.00           C
ATOM   2517  CG  ASN X 319      51.698  28.646  60.764  0.00  0.00           C
ATOM   2518  OD1 ASN X 319      50.723  28.628  59.965  0.00  0.00           O
ATOM   2519  ND2 ASN X 319      52.850  29.132  60.300  0.00  0.00           N
ATOM   2520  C   ASN X 319      51.206  28.581  64.676  0.00  0.00           C
ATOM   2521  O   ASN X 319      50.189  29.200  64.973  0.00  0.00           O
ATOM   2522  N   ASN X 320      51.782  27.737  65.563  0.00  0.00           N
ATOM   2523  CA  ASN X 320      51.259  27.432  66.894  0.00  0.00           C
ATOM   2524  CB  ASN X 320      52.221  26.404  67.463  0.00  0.00           C
ATOM   2525  CG  ASN X 320      52.267  25.063  66.801  0.00  0.00           C
ATOM   2526  OD1 ASN X 320      51.440  24.723  65.960  0.00  0.00           O
ATOM   2527  ND2 ASN X 320      53.289  24.268  67.179  0.00  0.00           N
ATOM   2528  C   ASN X 320      51.207  28.634  67.853  0.00  0.00           C
ATOM   2529  O   ASN X 320      50.218  28.831  68.541  0.00  0.00           O
ATOM   2530  N   ILE X 321      52.288  29.462  67.863  0.00  0.00           N
ATOM   2531  CA  ILE X 321      52.284  30.696  68.585  0.00  0.00           C
ATOM   2532  CB  ILE X 321      53.636  31.365  68.479  0.00  0.00           C
ATOM   2533  CG2 ILE X 321      53.661  32.780  69.205  0.00  0.00           C
ATOM   2534  CG1 ILE X 321      54.776  30.623  69.187  0.00  0.00           C
ATOM   2535  CD1 ILE X 321      56.177  31.265  69.097  0.00  0.00           C
ATOM   2536  C   ILE X 321      51.115  31.555  68.145  0.00  0.00           C
ATOM   2537  O   ILE X 321      50.370  32.123  68.961  0.00  0.00           O
ATOM   2538  N   LEU X 322      50.965  31.794  66.886  0.00  0.00           N
ATOM   2539  CA  LEU X 322      49.982  32.764  66.344  0.00  0.00           C
ATOM   2540  CB  LEU X 322      50.194  33.008  64.884  0.00  0.00           C
ATOM   2541  CG  LEU X 322      51.525  33.835  64.672  0.00  0.00           C
ATOM   2542  CD1 LEU X 322      52.125  33.772  63.273  0.00  0.00           C
ATOM   2543  CD2 LEU X 322      51.359  35.271  65.107  0.00  0.00           C
ATOM   2544  C   LEU X 322      48.486  32.336  66.596  0.00  0.00           C
ATOM   2545  O   LEU X 322      47.641  33.220  66.769  0.00  0.00           O
ATOM   2546  N   ASN X 323      48.238  31.052  66.757  0.00  0.00           N
ATOM   2547  CA  ASN X 323      46.932  30.537  67.248  0.00  0.00           C
ATOM   2548  CB  ASN X 323      46.961  29.021  67.175  0.00  0.00           C
ATOM   2549  CG  ASN X 323      45.619  28.298  67.241  0.00  0.00           C
ATOM   2550  OD1 ASN X 323      44.629  28.864  66.896  0.00  0.00           O
ATOM   2551  ND2 ASN X 323      45.601  27.047  67.721  0.00  0.00           N
ATOM   2552  C   ASN X 323      46.463  30.989  68.623  0.00  0.00           C
ATOM   2553  O   ASN X 323      45.268  31.164  68.882  0.00  0.00           O
ATOM   2554  N   LEU X 324      47.381  30.966  69.576  0.00  0.00           N
ATOM   2555  CA  LEU X 324      47.137  31.439  71.016  0.00  0.00           C
ATOM   2556  CB  LEU X 324      48.381  31.061  71.852  0.00  0.00           C
ATOM   2557  CG  LEU X 324      48.753  29.597  71.791  0.00  0.00           C
ATOM   2558  CD1 LEU X 324      50.035  29.522  72.608  0.00  0.00           C
ATOM   2559  CD2 LEU X 324      47.639  28.752  72.485  0.00  0.00           C
ATOM   2560  C   LEU X 324      46.813  32.952  71.040  0.00  0.00           C
ATOM   2561  O   LEU X 324      46.068  33.387  71.919  0.00  0.00           O
ATOM   2562  N   TYR X 325      47.281  33.759  70.090  0.00  0.00           N
ATOM   2563  CA  TYR X 325      47.090  35.196  69.996  0.00  0.00           C
ATOM   2564  CB  TYR X 325      48.375  35.790  69.455  0.00  0.00           C
ATOM   2565  CG  TYR X 325      49.478  36.039  70.429  0.00  0.00           C
ATOM   2566  CD1 TYR X 325      50.665  35.362  70.240  0.00  0.00           C
ATOM   2567  CE1 TYR X 325      51.768  35.625  71.105  0.00  0.00           C
ATOM   2568  CZ  TYR X 325      51.584  36.613  72.119  0.00  0.00           C
ATOM   2569  OH  TYR X 325      52.542  36.646  73.087  0.00  0.00           O
ATOM   2570  CE2 TYR X 325      50.350  37.278  72.258  0.00  0.00           C
ATOM   2571  CD2 TYR X 325      49.313  36.945  71.470  0.00  0.00           C
ATOM   2572  C   TYR X 325      45.904  35.664  69.130  0.00  0.00           C
ATOM   2573  O   TYR X 325      45.812  36.921  68.957  0.00  0.00           O
ATOM   2574  N   MET X 326      45.157  34.803  68.421  0.00  0.00           N
ATOM   2575  CA  MET X 326      44.083  35.160  67.491  0.00  0.00           C
ATOM   2576  CB  MET X 326      44.690  35.096  66.110  0.00  0.00           C
ATOM   2577  CG  MET X 326      45.540  36.354  65.894  0.00  0.00           C
ATOM   2578  SD  MET X 326      46.059  36.895  64.197  0.00  0.00           S
ATOM   2579  CE  MET X 326      47.153  35.534  63.597  0.00  0.00           C
ATOM   2580  C   MET X 326      42.871  34.283  67.675  0.00  0.00           C
ATOM   2581  O   MET X 326      42.926  33.047  67.783  0.00  0.00           O
ATOM   2582  N   PRO X 327      41.593  34.741  67.647  0.00  0.00           N
ATOM   2583  CD  PRO X 327      41.214  35.957  66.925  0.00  0.00           C
ATOM   2584  CG  PRO X 327      39.706  36.070  66.665  0.00  0.00           C
ATOM   2585  CB  PRO X 327      39.246  35.083  67.651  0.00  0.00           C
ATOM   2586  CA  PRO X 327      40.325  34.028  67.897  0.00  0.00           C
ATOM   2587  C   PRO X 327      40.080  32.732  67.056  0.00  0.00           C
ATOM   2588  O   PRO X 327      40.554  32.661  65.905  0.00  0.00           O
ATOM   2589  N   ALA X 328      39.251  31.831  67.600  0.00  0.00           N
ATOM   2590  CA  ALA X 328      38.800  30.593  66.903  0.00  0.00           C
ATOM   2591  CB  ALA X 328      37.872  29.910  67.869  0.00  0.00           C
ATOM   2592  C   ALA X 328      38.308  30.897  65.408  0.00  0.00           C
ATOM   2593  O   ALA X 328      37.396  31.720  65.126  0.00  0.00           O
ATOM   2594  N   GLY X 329      39.129  30.338  64.489  0.00  0.00           N
ATOM   2595  CA  GLY X 329      38.859  30.124  63.095  0.00  0.00           C
ATOM   2596  C   GLY X 329      38.752  31.321  62.113  0.00  0.00           C
ATOM   2597  O   GLY X 329      39.145  31.213  60.954  0.00  0.00           O
ATOM   2598  N   GLN X 330      38.222  32.487  62.529  0.00  0.00           N
ATOM   2599  CA  GLN X 330      37.872  33.684  61.706  0.00  0.00           C
ATOM   2600  CB  GLN X 330      36.818  34.568  62.480  0.00  0.00           C
ATOM   2601  CG  GLN X 330      37.328  35.218  63.777  0.00  0.00           C
ATOM   2602  CD  GLN X 330      36.212  36.077  64.468  0.00  0.00           C
ATOM   2603  OE1 GLN X 330      35.000  35.845  64.376  0.00  0.00           O
ATOM   2604  NE2 GLN X 330      36.564  37.100  65.303  0.00  0.00           N
ATOM   2605  C   GLN X 330      38.983  34.654  61.301  0.00  0.00           C
ATOM   2606  O   GLN X 330      40.001  34.614  61.947  0.00  0.00           O
ATOM   2607  N   GLU X 331      38.703  35.532  60.293  0.00  0.00           N
ATOM   2608  CA  GLU X 331      39.604  36.563  59.875  0.00  0.00           C
ATOM   2609  CB  GLU X 331      39.128  37.553  58.782  0.00  0.00           C
ATOM   2610  CG  GLU X 331      38.622  36.754  57.489  0.00  0.00           C
ATOM   2611  CD  GLU X 331      38.307  37.753  56.294  0.00  0.00           C
ATOM   2612  OE1 GLU X 331      38.905  37.602  55.192  0.00  0.00           O
ATOM   2613  OE2 GLU X 331      37.253  38.467  56.246  0.00  0.00           O
ATOM   2614  C   GLU X 331      40.041  37.420  61.077  0.00  0.00           C
ATOM   2615  O   GLU X 331      39.254  37.916  61.854  0.00  0.00           O
ATOM   2616  N   ALA X 332      41.402  37.600  61.313  0.00  0.00           N
ATOM   2617  CA  ALA X 332      42.027  38.064  62.491  0.00  0.00           C
ATOM   2618  CB  ALA X 332      42.253  36.806  63.377  0.00  0.00           C
ATOM   2619  C   ALA X 332      43.396  38.827  62.354  0.00  0.00           C
ATOM   2620  O   ALA X 332      43.892  39.040  61.246  0.00  0.00           O
ATOM   2621  N   GLU X 333      44.012  39.260  63.516  0.00  0.00           N
ATOM   2622  CA  GLU X 333      45.080  40.208  63.632  0.00  0.00           C
ATOM   2623  CB  GLU X 333      44.685  41.710  63.345  0.00  0.00           C
ATOM   2624  CG  GLU X 333      45.750  42.812  63.361  0.00  0.00           C
ATOM   2625  CD  GLU X 333      45.160  44.178  63.682  0.00  0.00           C
ATOM   2626  OE1 GLU X 333      44.847  44.464  64.858  0.00  0.00           O
ATOM   2627  OE2 GLU X 333      44.762  44.880  62.684  0.00  0.00           O
ATOM   2628  C   GLU X 333      45.713  40.110  65.071  0.00  0.00           C
ATOM   2629  O   GLU X 333      45.003  40.021  66.010  0.00  0.00           O
ATOM   2630  N   HIE X 334      47.042  40.212  65.150  0.00  0.00           N
ATOM   2631  CA  HIE X 334      47.845  40.444  66.378  0.00  0.00           C
ATOM   2632  CB  HIE X 334      48.209  39.151  67.014  0.00  0.00           C
ATOM   2633  CG  HIE X 334      49.567  39.188  67.781  0.00  0.00           C
ATOM   2634  ND1 HIE X 334      49.733  39.330  69.145  0.00  0.00           N
ATOM   2635  CE1 HIE X 334      51.070  39.440  69.316  0.00  0.00           C
ATOM   2636  NE2 HIE X 334      51.717  39.322  68.129  0.00  0.00           N
ATOM   2637  CD2 HIE X 334      50.778  38.998  67.159  0.00  0.00           C
ATOM   2638  C   HIE X 334      49.022  41.404  66.138  0.00  0.00           C
ATOM   2639  O   HIE X 334      49.808  41.168  65.271  0.00  0.00           O
ATOM   2640  N   ARG X 335      49.320  42.439  66.944  0.00  0.00           N
ATOM   2641  CA  ARG X 335      50.465  43.379  66.869  0.00  0.00           C
ATOM   2642  CB  ARG X 335      49.866  44.788  66.875  0.00  0.00           C
ATOM   2643  CG  ARG X 335      50.884  45.801  66.580  0.00  0.00           C
ATOM   2644  CD  ARG X 335      50.231  47.175  66.975  0.00  0.00           C
ATOM   2645  NE  ARG X 335      50.188  47.416  68.470  0.00  0.00           N
ATOM   2646  CZ  ARG X 335      51.118  47.831  69.358  0.00  0.00           C
ATOM   2647  NH1 ARG X 335      52.292  48.344  68.907  0.00  0.00           N
ATOM   2648  NH2 ARG X 335      50.932  47.896  70.656  0.00  0.00           N
ATOM   2649  C   ARG X 335      51.454  43.150  68.028  0.00  0.00           C
ATOM   2650  O   ARG X 335      51.076  43.174  69.218  0.00  0.00           O
ATOM   2651  N   PHE X 336      52.716  43.201  67.744  0.00  0.00           N
ATOM   2652  CA  PHE X 336      53.721  43.167  68.745  0.00  0.00           C
ATOM   2653  CB  PHE X 336      55.103  42.653  68.289  0.00  0.00           C
ATOM   2654  CG  PHE X 336      55.120  41.165  68.064  0.00  0.00           C
ATOM   2655  CD1 PHE X 336      55.261  40.281  69.154  0.00  0.00           C
ATOM   2656  CE1 PHE X 336      55.077  38.914  68.950  0.00  0.00           C
ATOM   2657  CZ  PHE X 336      54.849  38.342  67.639  0.00  0.00           C
ATOM   2658  CE2 PHE X 336      54.782  39.223  66.518  0.00  0.00           C
ATOM   2659  CD2 PHE X 336      54.852  40.613  66.811  0.00  0.00           C
ATOM   2660  C   PHE X 336      53.872  44.614  69.301  0.00  0.00           C
ATOM   2661  O   PHE X 336      53.999  45.539  68.416  0.00  0.00           O
ATOM   2662  N   ALA X 337      53.743  44.828  70.624  0.00  0.00           N
ATOM   2663  CA  ALA X 337      54.071  46.130  71.232  0.00  0.00           C
ATOM   2664  CB  ALA X 337      53.806  46.064  72.772  0.00  0.00           C
ATOM   2665  C   ALA X 337      55.496  46.569  70.917  0.00  0.00           C
ATOM   2666  O   ALA X 337      56.394  45.721  70.844  0.00  0.00           O
ATOM   2667  N   MET X 338      55.751  47.870  70.796  0.00  0.00           N
ATOM   2668  CA  MET X 338      57.049  48.629  70.534  0.00  0.00           C
ATOM   2669  CB  MET X 338      57.762  48.759  71.845  0.00  0.00           C
ATOM   2670  CG  MET X 338      58.439  50.084  72.010  0.00  0.00           C
ATOM   2671  SD  MET X 338      57.281  51.396  72.415  0.00  0.00           S
ATOM   2672  CE  MET X 338      57.010  51.088  74.181  0.00  0.00           C
ATOM   2673  C   MET X 338      57.891  48.029  69.389  0.00  0.00           C
ATOM   2674  O   MET X 338      59.060  48.461  69.248  0.00  0.00           O
ATOM   2675  N   GLY X 339      57.333  47.190  68.476  0.00  0.00           N
ATOM   2676  CA  GLY X 339      58.023  46.497  67.437  0.00  0.00           C
ATOM   2677  C   GLY X 339      58.976  45.448  68.030  0.00  0.00           C
ATOM   2678  O   GLY X 339      60.070  45.201  67.523  0.00  0.00           O
ATOM   2679  N   GLU X 340      58.636  44.907  69.235  0.00  0.00           N
ATOM   2680  CA  GLU X 340      59.566  44.105  70.034  0.00  0.00           C
ATOM   2681  CB  GLU X 340      59.801  44.902  71.366  0.00  0.00           C
ATOM   2682  CG  GLU X 340      60.869  44.401  72.312  0.00  0.00           C
ATOM   2683  CD  GLU X 340      62.289  44.594  71.801  0.00  0.00           C
ATOM   2684  OE1 GLU X 340      62.955  45.639  72.024  0.00  0.00           O
ATOM   2685  OE2 GLU X 340      62.723  43.677  71.075  0.00  0.00           O
ATOM   2686  C   GLU X 340      59.165  42.667  70.200  0.00  0.00           C
ATOM   2687  O   GLU X 340      58.158  42.450  70.844  0.00  0.00           O
ATOM   2688  N   LEU X 341      59.913  41.680  69.791  0.00  0.00           N
ATOM   2689  CA  LEU X 341      59.631  40.283  69.802  0.00  0.00           C
ATOM   2690  CB  LEU X 341      60.498  39.642  68.706  0.00  0.00           C
ATOM   2691  CG  LEU X 341      60.135  40.053  67.246  0.00  0.00           C
ATOM   2692  CD1 LEU X 341      61.006  39.130  66.410  0.00  0.00           C
ATOM   2693  CD2 LEU X 341      58.684  40.032  66.827  0.00  0.00           C
ATOM   2694  C   LEU X 341      59.814  39.595  71.130  0.00  0.00           C
ATOM   2695  O   LEU X 341      60.801  39.824  71.842  0.00  0.00           O
ATOM   2696  N   PRO X 342      59.074  38.498  71.366  0.00  0.00           N
ATOM   2697  CD  PRO X 342      57.747  38.276  70.930  0.00  0.00           C
ATOM   2698  CG  PRO X 342      57.200  37.154  71.814  0.00  0.00           C
ATOM   2699  CB  PRO X 342      58.450  36.384  72.161  0.00  0.00           C
ATOM   2700  CA  PRO X 342      59.470  37.447  72.306  0.00  0.00           C
ATOM   2701  C   PRO X 342      60.853  36.923  71.918  0.00  0.00           C
ATOM   2702  O   PRO X 342      61.130  36.775  70.723  0.00  0.00           O
ATOM   2703  N   ASP X 343      61.631  36.332  72.868  0.00  0.00           N
ATOM   2704  CA  ASP X 343      62.890  35.618  72.723  0.00  0.00           C
ATOM   2705  CB  ASP X 343      63.276  34.862  74.021  0.00  0.00           C
ATOM   2706  CG  ASP X 343      63.267  35.752  75.330  0.00  0.00           C
ATOM   2707  OD1 ASP X 343      63.187  36.992  75.241  0.00  0.00           O
ATOM   2708  OD2 ASP X 343      63.547  35.168  76.383  0.00  0.00           O
ATOM   2709  C   ASP X 343      62.933  34.523  71.590  0.00  0.00           C
ATOM   2710  O   ASP X 343      63.814  34.506  70.758  0.00  0.00           O
ATOM   2711  N   GLU X 344      61.936  33.645  71.687  0.00  0.00           N
ATOM   2712  CA  GLU X 344      61.803  32.477  70.826  0.00  0.00           C
ATOM   2713  CB  GLU X 344      60.606  31.649  71.319  0.00  0.00           C
ATOM   2714  CG  GLU X 344      60.685  30.168  71.130  0.00  0.00           C
ATOM   2715  CD  GLU X 344      61.712  29.468  71.995  0.00  0.00           C
ATOM   2716  OE1 GLU X 344      61.436  29.099  73.120  0.00  0.00           O
ATOM   2717  OE2 GLU X 344      62.851  29.363  71.467  0.00  0.00           O
ATOM   2718  C   GLU X 344      61.539  32.904  69.409  0.00  0.00           C
ATOM   2719  O   GLU X 344      62.127  32.432  68.438  0.00  0.00           O
ATOM   2720  N   VAL X 345      60.635  33.950  69.283  0.00  0.00           N
ATOM   2721  CA  VAL X 345      60.170  34.527  68.025  0.00  0.00           C
ATOM   2722  CB  VAL X 345      58.871  35.450  68.152  0.00  0.00           C
ATOM   2723  CG1 VAL X 345      58.362  35.919  66.729  0.00  0.00           C
ATOM   2724  CG2 VAL X 345      57.738  34.547  68.636  0.00  0.00           C
ATOM   2725  C   VAL X 345      61.257  35.229  67.258  0.00  0.00           C
ATOM   2726  O   VAL X 345      61.315  35.101  66.048  0.00  0.00           O
ATOM   2727  N   LEU X 346      62.125  35.916  68.063  0.00  0.00           N
ATOM   2728  CA  LEU X 346      63.315  36.607  67.644  0.00  0.00           C
ATOM   2729  CB  LEU X 346      63.867  37.559  68.725  0.00  0.00           C
ATOM   2730  CG  LEU X 346      65.147  38.393  68.186  0.00  0.00           C
ATOM   2731  CD1 LEU X 346      64.866  39.127  66.858  0.00  0.00           C
ATOM   2732  CD2 LEU X 346      65.600  39.488  69.151  0.00  0.00           C
ATOM   2733  C   LEU X 346      64.424  35.669  67.231  0.00  0.00           C
ATOM   2734  O   LEU X 346      65.004  35.889  66.193  0.00  0.00           O
ATOM   2735  N   GLU X 347      64.651  34.615  67.957  0.00  0.00           N
ATOM   2736  CA  GLU X 347      65.566  33.534  67.632  0.00  0.00           C
ATOM   2737  CB  GLU X 347      65.795  32.594  68.841  0.00  0.00           C
ATOM   2738  CG  GLU X 347      66.737  31.362  68.552  0.00  0.00           C
ATOM   2739  CD  GLU X 347      68.240  31.725  68.241  0.00  0.00           C
ATOM   2740  OE1 GLU X 347      69.058  30.858  67.844  0.00  0.00           O
ATOM   2741  OE2 GLU X 347      68.590  32.919  68.368  0.00  0.00           O
ATOM   2742  C   GLU X 347      65.019  32.879  66.327  0.00  0.00           C
ATOM   2743  O   GLU X 347      65.851  32.401  65.545  0.00  0.00           O
ATOM   2744  N   ILE X 348      63.724  32.723  66.130  0.00  0.00           N
ATOM   2745  CA  ILE X 348      63.169  32.165  64.935  0.00  0.00           C
ATOM   2746  CB  ILE X 348      61.651  31.871  65.096  0.00  0.00           C
ATOM   2747  CG2 ILE X 348      60.915  31.747  63.714  0.00  0.00           C
ATOM   2748  CG1 ILE X 348      61.582  30.597  65.975  0.00  0.00           C
ATOM   2749  CD1 ILE X 348      60.110  30.310  66.497  0.00  0.00           C
ATOM   2750  C   ILE X 348      63.384  33.071  63.665  0.00  0.00           C
ATOM   2751  O   ILE X 348      63.856  32.649  62.636  0.00  0.00           O
ATOM   2752  N   CYS X 349      63.248  34.420  63.763  0.00  0.00           N
ATOM   2753  CA  CYS X 349      63.336  35.374  62.612  0.00  0.00           C
ATOM   2754  CB  CYS X 349      62.616  36.628  63.019  0.00  0.00           C
ATOM   2755  SG  CYS X 349      60.760  36.521  63.268  0.00  0.00           S
ATOM   2756  C   CYS X 349      64.806  35.673  62.284  0.00  0.00           C
ATOM   2757  O   CYS X 349      65.196  35.826  61.169  0.00  0.00           O
ATOM   2758  N   GLN X 350      65.711  35.686  63.306  0.00  0.00           N
ATOM   2759  CA  GLN X 350      67.166  35.658  63.158  0.00  0.00           C
ATOM   2760  CB  GLN X 350      67.905  35.892  64.504  0.00  0.00           C
ATOM   2761  CG  GLN X 350      67.685  37.253  65.091  0.00  0.00           C
ATOM   2762  CD  GLN X 350      68.255  37.448  66.471  0.00  0.00           C
ATOM   2763  OE1 GLN X 350      68.509  36.477  67.148  0.00  0.00           O
ATOM   2764  NE2 GLN X 350      68.635  38.666  66.904  0.00  0.00           N
ATOM   2765  C   GLN X 350      67.649  34.403  62.353  0.00  0.00           C
ATOM   2766  O   GLN X 350      68.466  34.518  61.440  0.00  0.00           O
ATOM   2767  N   ARG X 351      66.991  33.200  62.529  0.00  0.00           N
ATOM   2768  CA  ARG X 351      67.223  31.915  61.806  0.00  0.00           C
ATOM   2769  CB  ARG X 351      66.907  30.664  62.639  0.00  0.00           C
ATOM   2770  CG  ARG X 351      67.446  29.264  62.155  0.00  0.00           C
ATOM   2771  CD  ARG X 351      67.084  28.263  63.317  0.00  0.00           C
ATOM   2772  NE  ARG X 351      67.231  26.782  63.032  0.00  0.00           N
ATOM   2773  CZ  ARG X 351      67.078  25.701  63.806  0.00  0.00           C
ATOM   2774  NH1 ARG X 351      66.733  25.903  65.018  0.00  0.00           N
ATOM   2775  NH2 ARG X 351      67.280  24.463  63.347  0.00  0.00           N
ATOM   2776  C   ARG X 351      66.572  31.808  60.434  0.00  0.00           C
ATOM   2777  O   ARG X 351      67.247  31.673  59.415  0.00  0.00           O
ATOM   2778  N   LEU X 352      65.230  32.019  60.319  0.00  0.00           N
ATOM   2779  CA  LEU X 352      64.405  32.179  59.095  0.00  0.00           C
ATOM   2780  CB  LEU X 352      63.001  32.780  59.466  0.00  0.00           C
ATOM   2781  CG  LEU X 352      62.009  31.872  60.201  0.00  0.00           C
ATOM   2782  CD1 LEU X 352      60.615  32.511  60.436  0.00  0.00           C
ATOM   2783  CD2 LEU X 352      61.851  30.507  59.487  0.00  0.00           C
ATOM   2784  C   LEU X 352      65.087  33.107  58.095  0.00  0.00           C
ATOM   2785  O   LEU X 352      65.315  32.659  56.935  0.00  0.00           O
ATOM   2786  N   ALA X 353      65.367  34.390  58.367  0.00  0.00           N
ATOM   2787  CA  ALA X 353      65.896  35.291  57.353  0.00  0.00           C
ATOM   2788  CB  ALA X 353      66.233  36.641  58.018  0.00  0.00           C
ATOM   2789  C   ALA X 353      67.172  34.734  56.665  0.00  0.00           C
ATOM   2790  O   ALA X 353      67.201  34.633  55.473  0.00  0.00           O
ATOM   2791  N   LYS X 354      68.034  33.989  57.386  0.00  0.00           N
ATOM   2792  CA  LYS X 354      69.249  33.327  56.816  0.00  0.00           C
ATOM   2793  CB  LYS X 354      70.382  32.897  57.790  0.00  0.00           C
ATOM   2794  CG  LYS X 354      70.837  33.970  58.776  0.00  0.00           C
ATOM   2795  CD  LYS X 354      71.489  33.448  60.025  0.00  0.00           C
ATOM   2796  CE  LYS X 354      71.978  34.443  61.056  0.00  0.00           C
ATOM   2797  NZ  LYS X 354      72.851  33.708  62.073  0.00  0.00           N
ATOM   2798  C   LYS X 354      68.867  32.187  55.820  0.00  0.00           C
ATOM   2799  O   LYS X 354      69.535  32.125  54.792  0.00  0.00           O
ATOM   2800  N   LEU X 355      67.874  31.343  56.199  0.00  0.00           N
ATOM   2801  CA  LEU X 355      67.447  30.234  55.332  0.00  0.00           C
ATOM   2802  CB  LEU X 355      66.610  29.270  56.170  0.00  0.00           C
ATOM   2803  CG  LEU X 355      67.368  28.468  57.268  0.00  0.00           C
ATOM   2804  CD1 LEU X 355      66.320  27.767  58.093  0.00  0.00           C
ATOM   2805  CD2 LEU X 355      68.395  27.559  56.694  0.00  0.00           C
ATOM   2806  C   LEU X 355      66.779  30.667  54.092  0.00  0.00           C
ATOM   2807  O   LEU X 355      67.063  30.020  53.109  0.00  0.00           O
ATOM   2808  N   THR X 356      65.930  31.780  54.007  0.00  0.00           N
ATOM   2809  CA  THR X 356      65.226  32.353  52.825  0.00  0.00           C
ATOM   2810  CB  THR X 356      63.966  33.176  53.276  0.00  0.00           C
ATOM   2811  CG2 THR X 356      62.872  32.458  53.954  0.00  0.00           C
ATOM   2812  OG1 THR X 356      64.215  34.262  54.106  0.00  0.00           O
ATOM   2813  C   THR X 356      66.208  33.078  52.005  0.00  0.00           C
ATOM   2814  O   THR X 356      66.076  33.109  50.785  0.00  0.00           O
ATOM   2815  N   GLU X 357      67.208  33.794  52.598  0.00  0.00           N
ATOM   2816  CA  GLU X 357      68.073  34.633  51.740  0.00  0.00           C
ATOM   2817  CB  GLU X 357      68.860  35.454  52.756  0.00  0.00           C
ATOM   2818  CG  GLU X 357      69.807  36.538  52.144  0.00  0.00           C
ATOM   2819  CD  GLU X 357      69.344  37.546  51.074  0.00  0.00           C
ATOM   2820  OE1 GLU X 357      68.234  38.098  51.205  0.00  0.00           O
ATOM   2821  OE2 GLU X 357      69.976  37.565  50.003  0.00  0.00           O
ATOM   2822  C   GLU X 357      68.988  33.801  50.835  0.00  0.00           C
ATOM   2823  O   GLU X 357      69.216  34.242  49.712  0.00  0.00           O
ATOM   2824  N   MET X 358      69.357  32.580  51.227  0.00  0.00           N
ATOM   2825  CA  MET X 358      70.099  31.529  50.443  0.00  0.00           C
ATOM   2826  CB  MET X 358      70.422  30.382  51.453  0.00  0.00           C
ATOM   2827  CG  MET X 358      71.917  30.437  51.731  0.00  0.00           C
ATOM   2828  SD  MET X 358      72.988  29.906  50.294  0.00  0.00           S
ATOM   2829  CE  MET X 358      74.509  29.983  51.067  0.00  0.00           C
ATOM   2830  C   MET X 358      69.203  30.877  49.330  0.00  0.00           C
ATOM   2831  O   MET X 358      69.670  30.703  48.174  0.00  0.00           O
ATOM   2832  N   LEU X 359      67.895  30.812  49.503  0.00  0.00           N
ATOM   2833  CA  LEU X 359      66.957  30.448  48.468  0.00  0.00           C
ATOM   2834  CB  LEU X 359      65.654  29.900  49.037  0.00  0.00           C
ATOM   2835  CG  LEU X 359      65.656  28.737  50.056  0.00  0.00           C
ATOM   2836  CD1 LEU X 359      64.257  28.253  50.382  0.00  0.00           C
ATOM   2837  CD2 LEU X 359      66.469  27.537  49.464  0.00  0.00           C
ATOM   2838  C   LEU X 359      66.660  31.703  47.599  0.00  0.00           C
ATOM   2839  O   LEU X 359      66.667  31.531  46.381  0.00  0.00           O
ATOM   2840  N   ARG X 360      66.677  32.948  48.092  0.00  0.00           N
ATOM   2841  CA  ARG X 360      66.553  34.221  47.290  0.00  0.00           C
ATOM   2842  CB  ARG X 360      66.488  35.474  48.090  0.00  0.00           C
ATOM   2843  CG  ARG X 360      66.050  36.761  47.318  0.00  0.00           C
ATOM   2844  CD  ARG X 360      65.934  38.003  48.212  0.00  0.00           C
ATOM   2845  NE  ARG X 360      67.254  38.409  48.674  0.00  0.00           N
ATOM   2846  CZ  ARG X 360      67.951  39.432  48.091  0.00  0.00           C
ATOM   2847  NH1 ARG X 360      67.438  40.090  47.131  0.00  0.00           N
ATOM   2848  NH2 ARG X 360      69.118  39.667  48.545  0.00  0.00           N
ATOM   2849  C   ARG X 360      67.706  34.290  46.268  0.00  0.00           C
ATOM   2850  O   ARG X 360      67.567  34.710  45.135  0.00  0.00           O
ATOM   2851  N   GLY X 361      68.906  33.973  46.772  0.00  0.00           N
ATOM   2852  CA  GLY X 361      70.121  33.867  45.910  0.00  0.00           C
ATOM   2853  C   GLY X 361      70.010  32.698  44.941  0.00  0.00           C
ATOM   2854  O   GLY X 361      70.188  32.915  43.733  0.00  0.00           O
ATOM   2855  N   LEU X 362      69.709  31.429  45.288  0.00  0.00           N
ATOM   2856  CA  LEU X 362      69.607  30.300  44.362  0.00  0.00           C
ATOM   2857  CB  LEU X 362      69.254  29.029  45.178  0.00  0.00           C
ATOM   2858  CG  LEU X 362      69.001  27.728  44.359  0.00  0.00           C
ATOM   2859  CD1 LEU X 362      70.356  27.169  43.920  0.00  0.00           C
ATOM   2860  CD2 LEU X 362      68.270  26.706  45.165  0.00  0.00           C
ATOM   2861  C   LEU X 362      68.541  30.525  43.287  0.00  0.00           C
ATOM   2862  O   LEU X 362      68.818  30.099  42.187  0.00  0.00           O
ATOM   2863  N   ALA X 363      67.351  31.058  43.616  0.00  0.00           N
ATOM   2864  CA  ALA X 363      66.395  31.424  42.695  0.00  0.00           C
ATOM   2865  CB  ALA X 363      65.124  31.809  43.491  0.00  0.00           C
ATOM   2866  C   ALA X 363      66.833  32.559  41.743  0.00  0.00           C
ATOM   2867  O   ALA X 363      66.602  32.515  40.585  0.00  0.00           O
ATOM   2868  N   GLU X 364      67.576  33.592  42.162  0.00  0.00           N
ATOM   2869  CA  GLU X 364      68.095  34.608  41.238  0.00  0.00           C
ATOM   2870  CB  GLU X 364      68.609  35.755  42.018  0.00  0.00           C
ATOM   2871  CG  GLU X 364      68.866  37.124  41.384  0.00  0.00           C
ATOM   2872  CD  GLU X 364      69.113  38.261  42.349  0.00  0.00           C
ATOM   2873  OE1 GLU X 364      70.152  38.237  43.036  0.00  0.00           O
ATOM   2874  OE2 GLU X 364      68.336  39.211  42.421  0.00  0.00           O
ATOM   2875  C   GLU X 364      69.178  33.991  40.352  0.00  0.00           C
ATOM   2876  O   GLU X 364      69.540  34.564  39.258  0.00  0.00           O
ATOM   2877  N   LEU X 365      69.895  32.928  40.794  0.00  0.00           N
ATOM   2878  CA  LEU X 365      71.039  32.368  40.108  0.00  0.00           C
ATOM   2879  CB  LEU X 365      71.892  31.603  41.087  0.00  0.00           C
ATOM   2880  CG  LEU X 365      73.024  30.727  40.636  0.00  0.00           C
ATOM   2881  CD1 LEU X 365      74.046  31.492  39.767  0.00  0.00           C
ATOM   2882  CD2 LEU X 365      73.531  30.022  41.892  0.00  0.00           C
ATOM   2883  C   LEU X 365      70.554  31.487  38.980  0.00  0.00           C
ATOM   2884  O   LEU X 365      70.971  31.714  37.847  0.00  0.00           O
ATOM   2885  N   PHE X 366      69.758  30.384  39.251  0.00  0.00           N
ATOM   2886  CA  PHE X 366      69.033  29.606  38.327  0.00  0.00           C
ATOM   2887  CB  PHE X 366      68.466  28.419  39.055  0.00  0.00           C
ATOM   2888  CG  PHE X 366      69.540  27.321  39.393  0.00  0.00           C
ATOM   2889  CD1 PHE X 366      69.573  26.102  38.631  0.00  0.00           C
ATOM   2890  CE1 PHE X 366      70.569  25.188  38.957  0.00  0.00           C
ATOM   2891  CZ  PHE X 366      71.565  25.459  39.928  0.00  0.00           C
ATOM   2892  CE2 PHE X 366      71.548  26.667  40.662  0.00  0.00           C
ATOM   2893  CD2 PHE X 366      70.488  27.527  40.393  0.00  0.00           C
ATOM   2894  C   PHE X 366      68.146  30.422  37.342  0.00  0.00           C
ATOM   2895  O   PHE X 366      67.964  30.028  36.174  0.00  0.00           O
ATOM   2896  N   LEU X 367      67.651  31.583  37.756  0.00  0.00           N
ATOM   2897  CA  LEU X 367      66.819  32.411  36.804  0.00  0.00           C
ATOM   2898  CB  LEU X 367      66.261  33.564  37.646  0.00  0.00           C
ATOM   2899  CG  LEU X 367      65.512  34.633  36.858  0.00  0.00           C
ATOM   2900  CD1 LEU X 367      64.198  34.167  36.302  0.00  0.00           C
ATOM   2901  CD2 LEU X 367      65.079  35.740  37.912  0.00  0.00           C
ATOM   2902  C   LEU X 367      67.598  32.997  35.676  0.00  0.00           C
ATOM   2903  O   LEU X 367      67.176  33.081  34.549  0.00  0.00           O
ATOM   2904  N   ASN X 368      68.821  33.346  35.988  0.00  0.00           N
ATOM   2905  CA  ASN X 368      69.804  33.873  35.056  0.00  0.00           C
ATOM   2906  CB  ASN X 368      70.739  34.833  35.841  0.00  0.00           C
ATOM   2907  CG  ASN X 368      70.160  36.247  36.065  0.00  0.00           C
ATOM   2908  OD1 ASN X 368      70.112  37.107  35.238  0.00  0.00           O
ATOM   2909  ND2 ASN X 368      69.740  36.481  37.274  0.00  0.00           N
ATOM   2910  C   ASN X 368      70.611  32.756  34.265  0.00  0.00           C
ATOM   2911  O   ASN X 368      71.125  33.065  33.186  0.00  0.00           O
ATOM   2912  N   ASP X 369      70.684  31.581  34.959  0.00  0.00           N
ATOM   2913  CA  ASP X 369      71.221  30.396  34.264  0.00  0.00           C
ATOM   2914  CB  ASP X 369      71.670  29.360  35.340  0.00  0.00           C
ATOM   2915  CG  ASP X 369      72.560  28.285  34.692  0.00  0.00           C
ATOM   2916  OD1 ASP X 369      72.694  27.229  35.275  0.00  0.00           O
ATOM   2917  OD2 ASP X 369      73.091  28.433  33.575  0.00  0.00           O
ATOM   2918  C   ASP X 369      70.181  29.814  33.299  0.00  0.00           C
ATOM   2919  O   ASP X 369      70.583  29.239  32.286  0.00  0.00           O
ATOM   2920  N   LEU X 370      68.868  30.068  33.477  0.00  0.00           N
ATOM   2921  CA  LEU X 370      67.883  29.764  32.475  0.00  0.00           C
ATOM   2922  CB  LEU X 370      66.469  29.717  33.135  0.00  0.00           C
ATOM   2923  CG  LEU X 370      66.271  28.541  34.087  0.00  0.00           C
ATOM   2924  CD1 LEU X 370      65.121  28.966  34.977  0.00  0.00           C
ATOM   2925  CD2 LEU X 370      65.832  27.340  33.299  0.00  0.00           C
ATOM   2926  C   LEU X 370      67.812  30.915  31.421  0.00  0.00           C
ATOM   2927  O   LEU X 370      67.723  30.556  30.287  0.00  0.00           O
ATOM   2928  N   SER X 371      67.806  32.167  31.881  0.00  0.00           N
ATOM   2929  CA  SER X 371      67.796  33.325  30.985  0.00  0.00           C
ATOM   2930  CB  SER X 371      67.950  34.616  31.802  0.00  0.00           C
ATOM   2931  OG  SER X 371      67.825  35.775  31.008  0.00  0.00           O
ATOM   2932  C   SER X 371      68.967  33.214  29.933  0.00  0.00           C
ATOM   2933  O   SER X 371      68.726  33.395  28.730  0.00  0.00           O
ATOM   2934  N   GLU X 372      70.235  32.858  30.248  0.00  0.00           N
ATOM   2935  CA  GLU X 372      71.378  32.738  29.335  0.00  0.00           C
ATOM   2936  CB  GLU X 372      72.691  32.454  30.131  0.00  0.00           C
ATOM   2937  CG  GLU X 372      74.021  32.567  29.316  0.00  0.00           C
ATOM   2938  CD  GLU X 372      74.772  31.171  29.251  0.00  0.00           C
ATOM   2939  OE1 GLU X 372      75.986  31.112  29.408  0.00  0.00           O
ATOM   2940  OE2 GLU X 372      74.153  30.116  28.903  0.00  0.00           O
ATOM   2941  C   GLU X 372      71.123  31.641  28.261  0.00  0.00           C
ATOM   2942  O   GLU X 372      71.541  31.770  27.128  0.00  0.00           O
ATOM   2943  N   LYS X 373      70.380  30.588  28.581  0.00  0.00           N
ATOM   2944  CA  LYS X 373      69.977  29.556  27.659  0.00  0.00           C
ATOM   2945  CB  LYS X 373      69.380  28.286  28.306  0.00  0.00           C
ATOM   2946  CG  LYS X 373      70.286  27.578  29.229  0.00  0.00           C
ATOM   2947  CD  LYS X 373      71.647  27.208  28.579  0.00  0.00           C
ATOM   2948  CE  LYS X 373      72.774  27.060  29.605  0.00  0.00           C
ATOM   2949  NZ  LYS X 373      72.963  28.157  30.546  0.00  0.00           N
ATOM   2950  C   LYS X 373      69.002  30.140  26.632  0.00  0.00           C
ATOM   2951  O   LYS X 373      69.176  29.701  25.521  0.00  0.00           O
ATOM   2952  N   THR X 374      68.118  31.087  26.913  0.00  0.00           N
ATOM   2953  CA  THR X 374      67.261  31.706  25.843  0.00  0.00           C
ATOM   2954  CB  THR X 374      66.219  32.764  26.381  0.00  0.00           C
ATOM   2955  CG2 THR X 374      65.358  32.271  27.507  0.00  0.00           C
ATOM   2956  OG1 THR X 374      66.831  33.949  26.911  0.00  0.00           O
ATOM   2957  C   THR X 374      68.160  32.341  24.741  0.00  0.00           C
ATOM   2958  O   THR X 374      67.634  32.547  23.633  0.00  0.00           O
ATOM   2959  N   GLY X 375      69.499  32.514  25.027  0.00  0.00           N
ATOM   2960  CA  GLY X 375      70.485  33.011  24.113  0.00  0.00           C
ATOM   2961  C   GLY X 375      70.664  32.114  22.917  0.00  0.00           C
ATOM   2962  O   GLY X 375      71.051  32.599  21.853  0.00  0.00           O
ATOM   2963  N   SER X 376      70.323  30.770  22.936  0.00  0.00           N
ATOM   2964  CA  SER X 376      70.620  29.728  21.882  0.00  0.00           C
ATOM   2965  CB  SER X 376      72.112  29.332  22.053  0.00  0.00           C
ATOM   2966  OG  SER X 376      72.355  28.744  23.272  0.00  0.00           O
ATOM   2967  C   SER X 376      69.712  28.451  21.845  0.00  0.00           C
ATOM   2968  O   SER X 376      69.538  27.863  20.831  0.00  0.00           O
ATOM   2969  N   HIE X 377      69.101  28.170  23.020  0.00  0.00           N
ATOM   2970  CA  HIE X 377      68.137  27.049  23.216  0.00  0.00           C
ATOM   2971  CB  HIE X 377      68.320  26.448  24.644  0.00  0.00           C
ATOM   2972  CG  HIE X 377      69.621  25.701  24.822  0.00  0.00           C
ATOM   2973  ND1 HIE X 377      69.767  24.328  24.910  0.00  0.00           N
ATOM   2974  CE1 HIE X 377      71.062  24.090  25.006  0.00  0.00           C
ATOM   2975  NE2 HIE X 377      71.722  25.236  24.949  0.00  0.00           N
ATOM   2976  CD2 HIE X 377      70.846  26.277  25.014  0.00  0.00           C
ATOM   2977  C   HIE X 377      66.729  27.569  23.024  0.00  0.00           C
ATOM   2978  O   HIE X 377      66.419  28.722  23.315  0.00  0.00           O
ATOM   2979  N   ASP X 378      65.805  26.719  22.510  0.00  0.00           N
ATOM   2980  CA  ASP X 378      64.505  27.262  22.060  0.00  0.00           C
ATOM   2981  CB  ASP X 378      63.823  26.206  21.165  0.00  0.00           C
ATOM   2982  CG  ASP X 378      62.373  26.569  20.552  0.00  0.00           C
ATOM   2983  OD1 ASP X 378      61.999  25.829  19.656  0.00  0.00           O
ATOM   2984  OD2 ASP X 378      61.773  27.610  20.973  0.00  0.00           O
ATOM   2985  C   ASP X 378      63.672  27.670  23.252  0.00  0.00           C
ATOM   2986  O   ASP X 378      63.464  26.899  24.242  0.00  0.00           O
ATOM   2987  N   ILE X 379      63.212  28.933  23.177  0.00  0.00           N
ATOM   2988  CA  ILE X 379      62.472  29.562  24.224  0.00  0.00           C
ATOM   2989  CB  ILE X 379      62.101  30.969  23.664  0.00  0.00           C
ATOM   2990  CG2 ILE X 379      61.276  31.775  24.708  0.00  0.00           C
ATOM   2991  CG1 ILE X 379      63.418  31.789  23.455  0.00  0.00           C
ATOM   2992  CD1 ILE X 379      63.139  32.972  22.582  0.00  0.00           C
ATOM   2993  C   ILE X 379      61.214  28.765  24.633  0.00  0.00           C
ATOM   2994  O   ILE X 379      60.790  28.860  25.780  0.00  0.00           O
ATOM   2995  N   VAL X 380      60.626  27.922  23.773  0.00  0.00           N
ATOM   2996  CA  VAL X 380      59.296  27.386  23.948  0.00  0.00           C
ATOM   2997  CB  VAL X 380      58.882  26.490  22.766  0.00  0.00           C
ATOM   2998  CG1 VAL X 380      59.683  25.175  22.700  0.00  0.00           C
ATOM   2999  CG2 VAL X 380      57.422  26.207  22.777  0.00  0.00           C
ATOM   3000  C   VAL X 380      59.060  26.614  25.211  0.00  0.00           C
ATOM   3001  O   VAL X 380      57.942  26.503  25.666  0.00  0.00           O
ATOM   3002  N   ARG X 381      60.127  26.050  25.784  0.00  0.00           N
ATOM   3003  CA  ARG X 381      60.198  25.384  27.058  0.00  0.00           C
ATOM   3004  CB  ARG X 381      61.262  24.304  27.010  0.00  0.00           C
ATOM   3005  CG  ARG X 381      60.798  22.977  26.371  0.00  0.00           C
ATOM   3006  CD  ARG X 381      61.756  21.793  26.564  0.00  0.00           C
ATOM   3007  NE  ARG X 381      63.030  21.962  25.822  0.00  0.00           N
ATOM   3008  CZ  ARG X 381      64.235  21.479  26.096  0.00  0.00           C
ATOM   3009  NH1 ARG X 381      64.387  20.466  26.887  0.00  0.00           N
ATOM   3010  NH2 ARG X 381      65.258  21.978  25.480  0.00  0.00           N
ATOM   3011  C   ARG X 381      60.522  26.339  28.194  0.00  0.00           C
ATOM   3012  O   ARG X 381      59.847  26.356  29.251  0.00  0.00           O
ATOM   3013  N   LEU X 382      61.520  27.219  28.005  0.00  0.00           N
ATOM   3014  CA  LEU X 382      62.208  28.071  29.017  0.00  0.00           C
ATOM   3015  CB  LEU X 382      63.476  28.629  28.341  0.00  0.00           C
ATOM   3016  CG  LEU X 382      64.587  27.607  28.154  0.00  0.00           C
ATOM   3017  CD1 LEU X 382      65.465  27.858  26.912  0.00  0.00           C
ATOM   3018  CD2 LEU X 382      65.340  27.571  29.418  0.00  0.00           C
ATOM   3019  C   LEU X 382      61.290  29.196  29.543  0.00  0.00           C
ATOM   3020  O   LEU X 382      61.555  29.608  30.704  0.00  0.00           O
ATOM   3021  N   HIE X 383      60.376  29.656  28.676  0.00  0.00           N
ATOM   3022  CA  HIE X 383      59.453  30.765  29.072  0.00  0.00           C
ATOM   3023  CB  HIE X 383      58.792  31.391  27.866  0.00  0.00           C
ATOM   3024  CG  HIE X 383      57.723  30.517  27.269  0.00  0.00           C
ATOM   3025  ND1 HIE X 383      56.546  30.062  27.920  0.00  0.00           N
ATOM   3026  CE1 HIE X 383      55.933  29.233  27.082  0.00  0.00           C
ATOM   3027  NE2 HIE X 383      56.608  29.159  25.913  0.00  0.00           N
ATOM   3028  CD2 HIE X 383      57.709  29.985  25.984  0.00  0.00           C
ATOM   3029  C   HIE X 383      58.633  30.440  30.333  0.00  0.00           C
ATOM   3030  O   HIE X 383      58.478  31.227  31.260  0.00  0.00           O
ATOM   3031  N   ARG X 384      58.236  29.160  30.464  0.00  0.00           N
ATOM   3032  CA  ARG X 384      57.582  28.588  31.687  0.00  0.00           C
ATOM   3033  CB  ARG X 384      56.979  27.188  31.422  0.00  0.00           C
ATOM   3034  CG  ARG X 384      55.629  27.096  30.720  0.00  0.00           C
ATOM   3035  CD  ARG X 384      55.230  25.613  30.466  0.00  0.00           C
ATOM   3036  NE  ARG X 384      53.970  25.582  29.754  0.00  0.00           N
ATOM   3037  CZ  ARG X 384      52.795  25.461  30.297  0.00  0.00           C
ATOM   3038  NH1 ARG X 384      51.659  25.688  29.678  0.00  0.00           N
ATOM   3039  NH2 ARG X 384      52.680  25.415  31.561  0.00  0.00           N
ATOM   3040  C   ARG X 384      58.566  28.644  32.872  0.00  0.00           C
ATOM   3041  O   ARG X 384      58.270  29.308  33.909  0.00  0.00           O
ATOM   3042  N   LEU X 385      59.719  27.962  32.776  0.00  0.00           N
ATOM   3043  CA  LEU X 385      60.706  27.913  33.865  0.00  0.00           C
ATOM   3044  CB  LEU X 385      61.893  26.987  33.385  0.00  0.00           C
ATOM   3045  CG  LEU X 385      61.533  25.524  32.945  0.00  0.00           C
ATOM   3046  CD1 LEU X 385      62.779  24.731  32.843  0.00  0.00           C
ATOM   3047  CD2 LEU X 385      60.704  24.811  34.002  0.00  0.00           C
ATOM   3048  C   LEU X 385      61.307  29.220  34.368  0.00  0.00           C
ATOM   3049  O   LEU X 385      61.682  29.433  35.494  0.00  0.00           O
ATOM   3050  N   ILE X 386      61.356  30.259  33.474  0.00  0.00           N
ATOM   3051  CA  ILE X 386      61.815  31.625  33.838  0.00  0.00           C
ATOM   3052  CB  ILE X 386      62.270  32.445  32.576  0.00  0.00           C
ATOM   3053  CG2 ILE X 386      62.407  33.955  32.763  0.00  0.00           C
ATOM   3054  CG1 ILE X 386      63.624  31.943  32.079  0.00  0.00           C
ATOM   3055  CD1 ILE X 386      64.130  32.400  30.724  0.00  0.00           C
ATOM   3056  C   ILE X 386      60.746  32.337  34.619  0.00  0.00           C
ATOM   3057  O   ILE X 386      61.101  32.890  35.679  0.00  0.00           O
ATOM   3058  N   LEU X 387      59.487  32.324  34.130  0.00  0.00           N
ATOM   3059  CA  LEU X 387      58.319  32.941  34.815  0.00  0.00           C
ATOM   3060  CB  LEU X 387      57.133  32.651  33.820  0.00  0.00           C
ATOM   3061  CG  LEU X 387      55.732  33.224  34.196  0.00  0.00           C
ATOM   3062  CD1 LEU X 387      54.854  33.099  33.017  0.00  0.00           C
ATOM   3063  CD2 LEU X 387      54.998  32.358  35.281  0.00  0.00           C
ATOM   3064  C   LEU X 387      58.145  32.325  36.188  0.00  0.00           C
ATOM   3065  O   LEU X 387      58.068  33.047  37.178  0.00  0.00           O
ATOM   3066  N   GLN X 388      58.309  31.033  36.252  0.00  0.00           N
ATOM   3067  CA  GLN X 388      58.324  30.297  37.524  0.00  0.00           C
ATOM   3068  CB  GLN X 388      58.157  28.780  37.231  0.00  0.00           C
ATOM   3069  CG  GLN X 388      56.828  28.475  36.662  0.00  0.00           C
ATOM   3070  CD  GLN X 388      56.718  27.221  35.740  0.00  0.00           C
ATOM   3071  OE1 GLN X 388      57.626  26.438  35.501  0.00  0.00           O
ATOM   3072  NE2 GLN X 388      55.576  26.871  35.304  0.00  0.00           N
ATOM   3073  C   GLN X 388      59.470  30.605  38.468  0.00  0.00           C
ATOM   3074  O   GLN X 388      59.290  30.529  39.675  0.00  0.00           O
ATOM   3075  N   MET X 389      60.678  30.570  37.934  0.00  0.00           N
ATOM   3076  CA  MET X 389      61.845  30.960  38.708  0.00  0.00           C
ATOM   3077  CB  MET X 389      63.074  30.696  37.829  0.00  0.00           C
ATOM   3078  CG  MET X 389      64.390  30.766  38.648  0.00  0.00           C
ATOM   3079  SD  MET X 389      64.510  29.384  39.875  0.00  0.00           S
ATOM   3080  CE  MET X 389      64.621  27.953  38.739  0.00  0.00           C
ATOM   3081  C   MET X 389      61.839  32.345  39.303  0.00  0.00           C
ATOM   3082  O   MET X 389      62.240  32.668  40.460  0.00  0.00           O
ATOM   3083  N   ASN X 390      61.256  33.248  38.491  0.00  0.00           N
ATOM   3084  CA  ASN X 390      61.118  34.636  38.841  0.00  0.00           C
ATOM   3085  CB  ASN X 390      60.958  35.432  37.529  0.00  0.00           C
ATOM   3086  CG  ASN X 390      60.914  36.964  37.725  0.00  0.00           C
ATOM   3087  OD1 ASN X 390      61.285  37.539  38.768  0.00  0.00           O
ATOM   3088  ND2 ASN X 390      60.781  37.659  36.637  0.00  0.00           N
ATOM   3089  C   ASN X 390      59.953  34.886  39.835  0.00  0.00           C
ATOM   3090  O   ASN X 390      59.988  35.700  40.793  0.00  0.00           O
ATOM   3091  N   ARG X 391      58.868  34.061  39.720  0.00  0.00           N
ATOM   3092  CA  ARG X 391      57.775  34.050  40.675  0.00  0.00           C
ATOM   3093  CB  ARG X 391      56.464  33.505  40.021  0.00  0.00           C
ATOM   3094  CG  ARG X 391      55.293  33.212  40.965  0.00  0.00           C
ATOM   3095  CD  ARG X 391      54.024  32.775  40.138  0.00  0.00           C
ATOM   3096  NE  ARG X 391      54.162  31.460  39.595  0.00  0.00           N
ATOM   3097  CZ  ARG X 391      53.516  30.916  38.598  0.00  0.00           C
ATOM   3098  NH1 ARG X 391      53.976  29.686  38.341  0.00  0.00           N
ATOM   3099  NH2 ARG X 391      52.773  31.608  37.870  0.00  0.00           N
ATOM   3100  C   ARG X 391      58.061  33.451  41.986  0.00  0.00           C
ATOM   3101  O   ARG X 391      57.766  34.083  43.023  0.00  0.00           O
ATOM   3102  N   ALA X 392      58.858  32.366  41.963  0.00  0.00           N
ATOM   3103  CA  ALA X 392      59.498  31.916  43.156  0.00  0.00           C
ATOM   3104  CB  ALA X 392      60.276  30.590  42.867  0.00  0.00           C
ATOM   3105  C   ALA X 392      60.449  32.933  43.754  0.00  0.00           C
ATOM   3106  O   ALA X 392      60.429  33.096  44.989  0.00  0.00           O
ATOM   3107  N   LEU X 393      61.381  33.625  42.977  0.00  0.00           N
ATOM   3108  CA  LEU X 393      62.201  34.626  43.515  0.00  0.00           C
ATOM   3109  CB  LEU X 393      63.034  35.147  42.344  0.00  0.00           C
ATOM   3110  CG  LEU X 393      64.007  36.340  42.573  0.00  0.00           C
ATOM   3111  CD1 LEU X 393      64.967  36.140  43.751  0.00  0.00           C
ATOM   3112  CD2 LEU X 393      64.710  36.807  41.343  0.00  0.00           C
ATOM   3113  C   LEU X 393      61.375  35.706  44.262  0.00  0.00           C
ATOM   3114  O   LEU X 393      61.735  36.180  45.321  0.00  0.00           O
ATOM   3115  N   GLY X 394      60.222  36.024  43.724  0.00  0.00           N
ATOM   3116  CA  GLY X 394      59.239  36.938  44.411  0.00  0.00           C
ATOM   3117  C   GLY X 394      58.908  36.561  45.862  0.00  0.00           C
ATOM   3118  O   GLY X 394      58.871  37.358  46.766  0.00  0.00           O
ATOM   3119  N   MET X 395      58.635  35.300  46.102  0.00  0.00           N
ATOM   3120  CA  MET X 395      58.264  34.875  47.460  0.00  0.00           C
ATOM   3121  CB  MET X 395      57.665  33.462  47.464  0.00  0.00           C
ATOM   3122  CG  MET X 395      58.648  32.355  47.605  0.00  0.00           C
ATOM   3123  SD  MET X 395      57.784  30.757  47.895  0.00  0.00           S
ATOM   3124  CE  MET X 395      58.702  29.801  46.551  0.00  0.00           C
ATOM   3125  C   MET X 395      59.501  35.057  48.439  0.00  0.00           C
ATOM   3126  O   MET X 395      59.375  35.616  49.520  0.00  0.00           O
ATOM   3127  N   PHE X 396      60.730  34.747  48.017  0.00  0.00           N
ATOM   3128  CA  PHE X 396      61.916  34.890  48.892  0.00  0.00           C
ATOM   3129  CB  PHE X 396      63.105  33.836  48.462  0.00  0.00           C
ATOM   3130  CG  PHE X 396      62.615  32.371  48.229  0.00  0.00           C
ATOM   3131  CD1 PHE X 396      62.153  31.538  49.291  0.00  0.00           C
ATOM   3132  CE1 PHE X 396      61.901  30.189  48.986  0.00  0.00           C
ATOM   3133  CZ  PHE X 396      62.100  29.655  47.694  0.00  0.00           C
ATOM   3134  CE2 PHE X 396      62.490  30.472  46.634  0.00  0.00           C
ATOM   3135  CD2 PHE X 396      62.725  31.814  46.916  0.00  0.00           C
ATOM   3136  C   PHE X 396      62.510  36.337  48.973  0.00  0.00           C
ATOM   3137  O   PHE X 396      63.148  36.800  49.953  0.00  0.00           O
ATOM   3138  N   GLU X 397      62.301  37.097  47.941  0.00  0.00           N
ATOM   3139  CA  GLU X 397      62.338  38.530  48.011  0.00  0.00           C
ATOM   3140  CB  GLU X 397      61.891  39.100  46.665  0.00  0.00           C
ATOM   3141  CG  GLU X 397      63.082  39.265  45.611  0.00  0.00           C
ATOM   3142  CD  GLU X 397      64.212  40.305  45.987  0.00  0.00           C
ATOM   3143  OE1 GLU X 397      65.315  40.274  45.411  0.00  0.00           O
ATOM   3144  OE2 GLU X 397      63.977  41.215  46.842  0.00  0.00           O
ATOM   3145  C   GLU X 397      61.450  39.161  49.153  0.00  0.00           C
ATOM   3146  O   GLU X 397      62.022  39.913  49.922  0.00  0.00           O
ATOM   3147  N   ALA X 398      60.176  38.799  49.245  0.00  0.00           N
ATOM   3148  CA  ALA X 398      59.308  39.219  50.292  0.00  0.00           C
ATOM   3149  CB  ALA X 398      57.927  38.798  49.926  0.00  0.00           C
ATOM   3150  C   ALA X 398      59.650  38.609  51.664  0.00  0.00           C
ATOM   3151  O   ALA X 398      59.875  39.384  52.601  0.00  0.00           O
ATOM   3152  N   GLN X 399      59.841  37.287  51.818  0.00  0.00           N
ATOM   3153  CA  GLN X 399      60.221  36.700  53.096  0.00  0.00           C
ATOM   3154  CB  GLN X 399      59.942  35.182  52.896  0.00  0.00           C
ATOM   3155  CG  GLN X 399      58.478  34.632  52.543  0.00  0.00           C
ATOM   3156  CD  GLN X 399      58.453  33.377  51.699  0.00  0.00           C
ATOM   3157  OE1 GLN X 399      59.390  32.589  51.503  0.00  0.00           O
ATOM   3158  NE2 GLN X 399      57.433  33.148  50.936  0.00  0.00           N
ATOM   3159  C   GLN X 399      61.528  37.129  53.704  0.00  0.00           C
ATOM   3160  O   GLN X 399      61.540  37.411  54.850  0.00  0.00           O
ATOM   3161  N   SER X 400      62.657  37.216  52.913  0.00  0.00           N
ATOM   3162  CA  SER X 400      63.974  37.596  53.522  0.00  0.00           C
ATOM   3163  CB  SER X 400      65.109  37.419  52.465  0.00  0.00           C
ATOM   3164  OG  SER X 400      64.937  36.153  51.892  0.00  0.00           O
ATOM   3165  C   SER X 400      63.964  39.013  54.030  0.00  0.00           C
ATOM   3166  O   SER X 400      64.474  39.357  55.084  0.00  0.00           O
ATOM   3167  N   LYS X 401      63.315  39.875  53.275  0.00  0.00           N
ATOM   3168  CA  LYS X 401      63.034  41.258  53.574  0.00  0.00           C
ATOM   3169  CB  LYS X 401      62.378  41.961  52.379  0.00  0.00           C
ATOM   3170  CG  LYS X 401      61.981  43.447  52.605  0.00  0.00           C
ATOM   3171  CD  LYS X 401      63.112  44.346  53.060  0.00  0.00           C
ATOM   3172  CE  LYS X 401      62.932  45.893  53.134  0.00  0.00           C
ATOM   3173  NZ  LYS X 401      63.592  46.652  52.049  0.00  0.00           N
ATOM   3174  C   LYS X 401      62.252  41.400  54.797  0.00  0.00           C
ATOM   3175  O   LYS X 401      62.740  42.074  55.746  0.00  0.00           O
ATOM   3176  N   LEU X 402      61.084  40.756  54.859  0.00  0.00           N
ATOM   3177  CA  LEU X 402      60.253  40.856  56.027  0.00  0.00           C
ATOM   3178  CB  LEU X 402      58.929  40.125  55.617  0.00  0.00           C
ATOM   3179  CG  LEU X 402      57.891  39.939  56.748  0.00  0.00           C
ATOM   3180  CD1 LEU X 402      57.220  41.282  57.061  0.00  0.00           C
ATOM   3181  CD2 LEU X 402      56.708  38.962  56.486  0.00  0.00           C
ATOM   3182  C   LEU X 402      60.948  40.343  57.306  0.00  0.00           C
ATOM   3183  O   LEU X 402      60.966  41.053  58.362  0.00  0.00           O
ATOM   3184  N   TRP X 403      61.536  39.136  57.277  0.00  0.00           N
ATOM   3185  CA  TRP X 403      62.103  38.563  58.517  0.00  0.00           C
ATOM   3186  CB  TRP X 403      62.392  37.038  58.294  0.00  0.00           C
ATOM   3187  CG  TRP X 403      61.255  36.137  58.041  0.00  0.00           C
ATOM   3188  CD1 TRP X 403      61.222  35.244  57.021  0.00  0.00           C
ATOM   3189  NE1 TRP X 403      60.053  34.565  57.046  0.00  0.00           N
ATOM   3190  CE2 TRP X 403      59.317  34.830  58.174  0.00  0.00           C
ATOM   3191  CZ2 TRP X 403      58.005  34.490  58.610  0.00  0.00           C
ATOM   3192  CH2 TRP X 403      57.537  35.012  59.818  0.00  0.00           C
ATOM   3193  CZ3 TRP X 403      58.256  35.970  60.537  0.00  0.00           C
ATOM   3194  CE3 TRP X 403      59.468  36.359  60.014  0.00  0.00           C
ATOM   3195  CD2 TRP X 403      60.051  35.857  58.859  0.00  0.00           C
ATOM   3196  C   TRP X 403      63.349  39.307  59.041  0.00  0.00           C
ATOM   3197  O   TRP X 403      63.692  39.257  60.280  0.00  0.00           O
ATOM   3198  N   ARG X 404      64.037  40.053  58.094  0.00  0.00           N
ATOM   3199  CA  ARG X 404      65.048  41.056  58.496  0.00  0.00           C
ATOM   3200  CB  ARG X 404      65.965  41.510  57.382  0.00  0.00           C
ATOM   3201  CG  ARG X 404      67.063  40.452  57.141  0.00  0.00           C
ATOM   3202  CD  ARG X 404      68.178  40.930  56.179  0.00  0.00           C
ATOM   3203  NE  ARG X 404      67.769  40.923  54.736  0.00  0.00           N
ATOM   3204  CZ  ARG X 404      67.732  39.928  53.896  0.00  0.00           C
ATOM   3205  NH1 ARG X 404      68.214  38.782  54.085  0.00  0.00           N
ATOM   3206  NH2 ARG X 404      67.258  40.069  52.672  0.00  0.00           N
ATOM   3207  C   ARG X 404      64.329  42.257  59.078  0.00  0.00           C
ATOM   3208  O   ARG X 404      64.841  42.714  60.053  0.00  0.00           O
ATOM   3209  N   LEU X 405      63.207  42.784  58.529  0.00  0.00           N
ATOM   3210  CA  LEU X 405      62.420  43.843  59.204  0.00  0.00           C
ATOM   3211  CB  LEU X 405      61.185  44.218  58.344  0.00  0.00           C
ATOM   3212  CG  LEU X 405      61.399  45.182  57.155  0.00  0.00           C
ATOM   3213  CD1 LEU X 405      60.050  45.446  56.503  0.00  0.00           C
ATOM   3214  CD2 LEU X 405      62.100  46.509  57.495  0.00  0.00           C
ATOM   3215  C   LEU X 405      61.996  43.434  60.606  0.00  0.00           C
ATOM   3216  O   LEU X 405      61.981  44.227  61.552  0.00  0.00           O
ATOM   3217  N   ALA X 406      61.594  42.235  60.782  0.00  0.00           N
ATOM   3218  CA  ALA X 406      61.259  41.585  62.118  0.00  0.00           C
ATOM   3219  CB  ALA X 406      60.477  40.290  61.827  0.00  0.00           C
ATOM   3220  C   ALA X 406      62.462  41.380  63.042  0.00  0.00           C
ATOM   3221  O   ALA X 406      62.373  41.364  64.275  0.00  0.00           O
ATOM   3222  N   SER X 407      63.680  41.416  62.490  0.00  0.00           N
ATOM   3223  CA  SER X 407      64.909  41.333  63.216  0.00  0.00           C
ATOM   3224  CB  SER X 407      65.881  40.525  62.318  0.00  0.00           C
ATOM   3225  OG  SER X 407      65.590  39.230  62.077  0.00  0.00           O
ATOM   3226  C   SER X 407      65.428  42.736  63.684  0.00  0.00           C
ATOM   3227  O   SER X 407      65.984  42.798  64.739  0.00  0.00           O
ATOM   3228  N   LEU X 408      65.264  43.690  62.841  0.00  0.00           N
ATOM   3229  CA  LEU X 408      65.807  45.039  62.992  0.00  0.00           C
ATOM   3230  CB  LEU X 408      65.555  45.773  61.683  0.00  0.00           C
ATOM   3231  CG  LEU X 408      66.422  47.030  61.486  0.00  0.00           C
ATOM   3232  CD1 LEU X 408      67.754  46.618  60.883  0.00  0.00           C
ATOM   3233  CD2 LEU X 408      65.631  47.883  60.557  0.00  0.00           C
ATOM   3234  C   LEU X 408      65.291  45.719  64.255  0.00  0.00           C
ATOM   3235  O   LEU X 408      64.174  45.552  64.602  0.00  0.00           O
ATOM   3236  N   ALA X 409      66.101  46.466  65.013  0.00  0.00           N
ATOM   3237  CA  ALA X 409      65.781  47.362  66.181  0.00  0.00           C
ATOM   3238  CB  ALA X 409      67.058  47.768  66.914  0.00  0.00           C
ATOM   3239  C   ALA X 409      64.965  48.663  65.915  0.00  0.00           C
ATOM   3240  O   ALA X 409      64.029  49.011  66.644  0.00  0.00           O
ATOM   3241  N   GLN X 410      65.434  49.417  64.908  0.00  0.00           N
ATOM   3242  CA  GLN X 410      64.903  50.770  64.555  0.00  0.00           C
ATOM   3243  CB  GLN X 410      65.194  51.831  65.607  0.00  0.00           C
ATOM   3244  CG  GLN X 410      66.696  52.027  66.064  0.00  0.00           C
ATOM   3245  CD  GLN X 410      67.592  52.765  65.111  0.00  0.00           C
ATOM   3246  OE1 GLN X 410      67.147  53.685  64.471  0.00  0.00           O
ATOM   3247  NE2 GLN X 410      68.793  52.286  64.860  0.00  0.00           N
ATOM   3248  C   GLN X 410      65.377  51.284  63.196  0.00  0.00           C
ATOM   3249  O   GLN X 410      66.330  50.799  62.562  0.00  0.00           O
ATOM   3250  N   SER X 411      64.580  52.199  62.728  0.00  0.00           N
ATOM   3251  CA  SER X 411      64.938  53.031  61.546  0.00  0.00           C
ATOM   3252  CB  SER X 411      64.113  52.576  60.352  0.00  0.00           C
ATOM   3253  OG  SER X 411      64.598  53.110  59.122  0.00  0.00           O
ATOM   3254  C   SER X 411      64.491  54.468  61.869  0.00  0.00           C
ATOM   3255  O   SER X 411      63.342  54.682  62.202  0.00  0.00           O
ATOM   3256  N   SER X 412      65.343  55.528  61.795  0.00  0.00           N
ATOM   3257  CA  SER X 412      65.160  56.891  62.303  0.00  0.00           C
ATOM   3258  CB  SER X 412      64.205  57.732  61.429  0.00  0.00           C
ATOM   3259  OG  SER X 412      64.878  58.111  60.319  0.00  0.00           O
ATOM   3260  C   SER X 412      64.669  56.916  63.813  0.00  0.00           C
ATOM   3261  O   SER X 412      63.814  57.707  64.162  0.00  0.00           O
ATOM   3262  N   GLY X 413      65.184  56.056  64.735  0.00  0.00           N
ATOM   3263  CA  GLY X 413      64.785  55.936  66.178  0.00  0.00           C
ATOM   3264  C   GLY X 413      63.571  55.101  66.349  0.00  0.00           C
ATOM   3265  O   GLY X 413      63.503  54.121  67.152  0.00  0.00           O
ATOM   3266  N   ALA X 414      62.578  55.401  65.547  0.00  0.00           N
ATOM   3267  CA  ALA X 414      61.306  54.734  65.685  0.00  0.00           C
ATOM   3268  CB  ALA X 414      60.310  55.319  64.745  0.00  0.00           C
ATOM   3269  C   ALA X 414      61.481  53.163  65.465  0.00  0.00           C
ATOM   3270  O   ALA X 414      62.288  52.739  64.608  0.00  0.00           O
ATOM   3271  N   PRO X 415      60.690  52.301  66.147  0.00  0.00           N
ATOM   3272  CD  PRO X 415      59.755  52.587  67.146  0.00  0.00           C
ATOM   3273  CG  PRO X 415      58.918  51.359  67.320  0.00  0.00           C
ATOM   3274  CB  PRO X 415      59.928  50.304  66.957  0.00  0.00           C
ATOM   3275  CA  PRO X 415      60.732  50.891  65.848  0.00  0.00           C
ATOM   3276  C   PRO X 415      60.197  50.494  64.412  0.00  0.00           C
ATOM   3277  O   PRO X 415      59.829  51.349  63.615  0.00  0.00           O
ATOM   3278  N   VAL X 416      60.302  49.245  64.059  0.00  0.00           N
ATOM   3279  CA  VAL X 416      59.607  48.674  62.946  0.00  0.00           C
ATOM   3280  CB  VAL X 416      60.533  47.672  62.235  0.00  0.00           C
ATOM   3281  CG1 VAL X 416      59.727  47.001  61.091  0.00  0.00           C
ATOM   3282  CG2 VAL X 416      61.903  48.146  61.774  0.00  0.00           C
ATOM   3283  C   VAL X 416      58.262  48.082  63.490  0.00  0.00           C
ATOM   3284  O   VAL X 416      58.296  47.244  64.429  0.00  0.00           O
ATOM   3285  N   THR X 417      57.157  48.473  62.927  0.00  0.00           N
ATOM   3286  CA  THR X 417      55.875  47.837  63.275  0.00  0.00           C
ATOM   3287  CB  THR X 417      54.730  48.528  62.516  0.00  0.00           C
ATOM   3288  CG2 THR X 417      53.305  48.243  63.006  0.00  0.00           C
ATOM   3289  OG1 THR X 417      54.886  49.848  62.628  0.00  0.00           O
ATOM   3290  C   THR X 417      55.833  46.359  62.797  0.00  0.00           C
ATOM   3291  O   THR X 417      56.213  46.057  61.642  0.00  0.00           O
ATOM   3292  N   LYS X 418      55.504  45.409  63.646  0.00  0.00           N
ATOM   3293  CA  LYS X 418      55.581  43.946  63.585  0.00  0.00           C
ATOM   3294  CB  LYS X 418      56.750  43.389  64.476  0.00  0.00           C
ATOM   3295  CG  LYS X 418      58.208  43.665  63.943  0.00  0.00           C
ATOM   3296  CD  LYS X 418      59.350  43.216  64.939  0.00  0.00           C
ATOM   3297  CE  LYS X 418      60.524  44.201  64.604  0.00  0.00           C
ATOM   3298  NZ  LYS X 418      61.793  43.895  65.394  0.00  0.00           N
ATOM   3299  C   LYS X 418      54.195  43.487  63.927  0.00  0.00           C
ATOM   3300  O   LYS X 418      53.806  43.541  65.093  0.00  0.00           O
ATOM   3301  N   TRP X 419      53.451  42.966  63.015  0.00  0.00           N
ATOM   3302  CA  TRP X 419      52.093  42.411  63.184  0.00  0.00           C
ATOM   3303  CB  TRP X 419      51.100  43.556  63.208  0.00  0.00           C
ATOM   3304  CG  TRP X 419      50.496  44.022  61.912  0.00  0.00           C
ATOM   3305  CD1 TRP X 419      49.288  43.630  61.499  0.00  0.00           C
ATOM   3306  NE1 TRP X 419      48.886  44.392  60.411  0.00  0.00           N
ATOM   3307  CE2 TRP X 419      49.869  45.303  60.075  0.00  0.00           C
ATOM   3308  CZ2 TRP X 419      50.018  46.343  59.128  0.00  0.00           C
ATOM   3309  CH2 TRP X 419      51.217  47.103  59.059  0.00  0.00           C
ATOM   3310  CZ3 TRP X 419      52.285  46.692  59.985  0.00  0.00           C
ATOM   3311  CE3 TRP X 419      52.171  45.628  60.894  0.00  0.00           C
ATOM   3312  CD2 TRP X 419      50.980  44.984  60.983  0.00  0.00           C
ATOM   3313  C   TRP X 419      51.709  41.391  62.187  0.00  0.00           C
ATOM   3314  O   TRP X 419      52.133  41.323  61.042  0.00  0.00           O
ATOM   3315  N   ALA X 420      50.876  40.435  62.702  0.00  0.00           N
ATOM   3316  CA  ALA X 420      50.191  39.372  61.913  0.00  0.00           C
ATOM   3317  CB  ALA X 420      50.300  38.083  62.754  0.00  0.00           C
ATOM   3318  C   ALA X 420      48.735  39.776  61.553  0.00  0.00           C
ATOM   3319  O   ALA X 420      48.152  40.415  62.408  0.00  0.00           O
ATOM   3320  N   THR X 421      48.257  39.323  60.438  0.00  0.00           N
ATOM   3321  CA  THR X 421      46.793  38.983  60.268  0.00  0.00           C
ATOM   3322  CB  THR X 421      46.244  39.933  59.158  0.00  0.00           C
ATOM   3323  CG2 THR X 421      46.480  41.452  59.283  0.00  0.00           C
ATOM   3324  OG1 THR X 421      46.872  39.717  57.934  0.00  0.00           O
ATOM   3325  C   THR X 421      46.526  37.590  59.660  0.00  0.00           C
ATOM   3326  O   THR X 421      47.440  36.916  59.275  0.00  0.00           O
ATOM   3327  N   ARG X 422      45.305  37.167  59.507  0.00  0.00           N
ATOM   3328  CA  ARG X 422      44.828  35.930  58.935  0.00  0.00           C
ATOM   3329  CB  ARG X 422      44.561  34.819  59.919  0.00  0.00           C
ATOM   3330  CG  ARG X 422      44.008  33.501  59.374  0.00  0.00           C
ATOM   3331  CD  ARG X 422      43.734  32.435  60.417  0.00  0.00           C
ATOM   3332  NE  ARG X 422      42.702  32.953  61.375  0.00  0.00           N
ATOM   3333  CZ  ARG X 422      42.703  32.642  62.668  0.00  0.00           C
ATOM   3334  NH1 ARG X 422      43.486  31.738  63.169  0.00  0.00           N
ATOM   3335  NH2 ARG X 422      41.784  33.201  63.388  0.00  0.00           N
ATOM   3336  C   ARG X 422      43.528  36.316  58.161  0.00  0.00           C
ATOM   3337  O   ARG X 422      42.628  36.866  58.723  0.00  0.00           O
ATOM   3338  N   GLU X 423      43.503  36.134  56.864  0.00  0.00           N
ATOM   3339  CA  GLU X 423      42.614  36.897  56.012  0.00  0.00           C
ATOM   3340  CB  GLU X 423      43.231  38.323  55.724  0.00  0.00           C
ATOM   3341  CG  GLU X 423      44.676  38.249  55.347  0.00  0.00           C
ATOM   3342  CD  GLU X 423      45.300  39.644  55.003  0.00  0.00           C
ATOM   3343  OE1 GLU X 423      45.475  40.014  53.816  0.00  0.00           O
ATOM   3344  OE2 GLU X 423      45.343  40.452  55.962  0.00  0.00           O
ATOM   3345  C   GLU X 423      42.344  36.227  54.724  0.00  0.00           C
ATOM   3346  O   GLU X 423      43.178  35.551  54.147  0.00  0.00           O
ATOM   3347  N   GLU X 424      41.117  36.260  54.234  0.00  0.00           N
ATOM   3348  CA  GLU X 424      40.650  35.519  53.064  0.00  0.00           C
ATOM   3349  CB  GLU X 424      39.164  35.155  53.174  0.00  0.00           C
ATOM   3350  CG  GLU X 424      38.797  34.263  54.325  0.00  0.00           C
ATOM   3351  CD  GLU X 424      37.299  34.204  54.442  0.00  0.00           C
ATOM   3352  OE1 GLU X 424      36.714  33.117  54.555  0.00  0.00           O
ATOM   3353  OE2 GLU X 424      36.639  35.265  54.467  0.00  0.00           O
ATOM   3354  C   GLU X 424      40.867  36.431  51.848  0.00  0.00           C
ATOM   3355  O   GLU X 424      40.039  36.482  50.968  0.00  0.00           O
ATOM   3356  N   ARG X 425      42.015  37.047  51.752  0.00  0.00           N
ATOM   3357  CA  ARG X 425      42.525  37.959  50.733  0.00  0.00           C
ATOM   3358  CB  ARG X 425      43.998  38.262  51.119  0.00  0.00           C
ATOM   3359  CG  ARG X 425      44.837  38.958  50.018  0.00  0.00           C
ATOM   3360  CD  ARG X 425      46.348  39.118  50.332  0.00  0.00           C
ATOM   3361  NE  ARG X 425      46.509  40.066  51.426  0.00  0.00           N
ATOM   3362  CZ  ARG X 425      47.569  40.879  51.586  0.00  0.00           C
ATOM   3363  NH1 ARG X 425      48.313  41.263  50.587  0.00  0.00           N
ATOM   3364  NH2 ARG X 425      47.796  41.254  52.758  0.00  0.00           N
ATOM   3365  C   ARG X 425      42.293  37.350  49.375  0.00  0.00           C
ATOM   3366  O   ARG X 425      41.598  37.996  48.531  0.00  0.00           O
ATOM   3367  N   GLU X 426      42.734  36.163  49.002  0.00  0.00           N
ATOM   3368  CA  GLU X 426      42.429  35.498  47.723  0.00  0.00           C
ATOM   3369  CB  GLU X 426      43.664  34.785  47.147  0.00  0.00           C
ATOM   3370  CG  GLU X 426      43.746  34.385  45.701  0.00  0.00           C
ATOM   3371  CD  GLU X 426      43.251  35.509  44.766  0.00  0.00           C
ATOM   3372  OE1 GLU X 426      43.578  36.698  44.931  0.00  0.00           O
ATOM   3373  OE2 GLU X 426      42.415  35.225  43.796  0.00  0.00           O
ATOM   3374  C   GLU X 426      41.254  34.530  47.802  0.00  0.00           C
ATOM   3375  O   GLU X 426      41.059  33.726  46.928  0.00  0.00           O
ATOM   3376  N   GLY X 427      40.487  34.702  48.885  0.00  0.00           N
ATOM   3377  CA  GLY X 427      39.323  33.928  49.093  0.00  0.00           C
ATOM   3378  C   GLY X 427      39.462  32.780  49.972  0.00  0.00           C
ATOM   3379  O   GLY X 427      38.538  32.500  50.648  0.00  0.00           O
ATOM   3380  N   GLN X 428      40.592  32.034  49.955  0.00  0.00           N
ATOM   3381  CA  GLN X 428      40.822  30.991  50.993  0.00  0.00           C
ATOM   3382  CB  GLN X 428      41.723  29.820  50.453  0.00  0.00           C
ATOM   3383  CG  GLN X 428      40.987  28.876  49.380  0.00  0.00           C
ATOM   3384  CD  GLN X 428      40.469  27.513  49.891  0.00  0.00           C
ATOM   3385  OE1 GLN X 428      39.681  27.328  50.807  0.00  0.00           O
ATOM   3386  NE2 GLN X 428      40.978  26.402  49.344  0.00  0.00           N
ATOM   3387  C   GLN X 428      41.440  31.697  52.266  0.00  0.00           C
ATOM   3388  O   GLN X 428      42.170  32.686  52.129  0.00  0.00           O
ATOM   3389  N   LEU X 429      41.126  31.165  53.459  0.00  0.00           N
ATOM   3390  CA  LEU X 429      41.685  31.697  54.698  0.00  0.00           C
ATOM   3391  CB  LEU X 429      40.969  31.166  55.885  0.00  0.00           C
ATOM   3392  CG  LEU X 429      41.326  31.746  57.221  0.00  0.00           C
ATOM   3393  CD1 LEU X 429      40.530  33.037  57.457  0.00  0.00           C
ATOM   3394  CD2 LEU X 429      40.913  30.810  58.343  0.00  0.00           C
ATOM   3395  C   LEU X 429      43.153  31.394  54.757  0.00  0.00           C
ATOM   3396  O   LEU X 429      43.500  30.225  54.819  0.00  0.00           O
ATOM   3397  N   HIE X 430      44.014  32.442  54.812  0.00  0.00           N
ATOM   3398  CA  HIE X 430      45.452  32.145  55.043  0.00  0.00           C
ATOM   3399  CB  HIE X 430      46.241  32.349  53.770  0.00  0.00           C
ATOM   3400  CG  HIE X 430      45.765  31.761  52.525  0.00  0.00           C
ATOM   3401  ND1 HIE X 430      45.977  32.368  51.233  0.00  0.00           N
ATOM   3402  CE1 HIE X 430      45.479  31.441  50.402  0.00  0.00           C
ATOM   3403  NE2 HIE X 430      44.963  30.351  51.002  0.00  0.00           N
ATOM   3404  CD2 HIE X 430      45.263  30.517  52.319  0.00  0.00           C
ATOM   3405  C   HIE X 430      46.027  33.016  56.180  0.00  0.00           C
ATOM   3406  O   HIE X 430      45.437  34.105  56.315  0.00  0.00           O
ATOM   3407  N   LEU X 431      47.079  32.560  56.878  0.00  0.00           N
ATOM   3408  CA  LEU X 431      47.932  33.338  57.854  0.00  0.00           C
ATOM   3409  CB  LEU X 431      48.686  32.198  58.663  0.00  0.00           C
ATOM   3410  CG  LEU X 431      49.108  32.626  60.097  0.00  0.00           C
ATOM   3411  CD1 LEU X 431      47.875  33.056  60.894  0.00  0.00           C
ATOM   3412  CD2 LEU X 431      49.757  31.525  60.832  0.00  0.00           C
ATOM   3413  C   LEU X 431      48.943  34.258  57.060  0.00  0.00           C
ATOM   3414  O   LEU X 431      49.708  33.774  56.190  0.00  0.00           O
ATOM   3415  N   TRP X 432      49.147  35.410  57.605  0.00  0.00           N
ATOM   3416  CA  TRP X 432      49.945  36.514  57.064  0.00  0.00           C
ATOM   3417  CB  TRP X 432      49.104  37.574  56.274  0.00  0.00           C
ATOM   3418  CG  TRP X 432      48.767  37.271  54.823  0.00  0.00           C
ATOM   3419  CD1 TRP X 432      47.798  36.433  54.395  0.00  0.00           C
ATOM   3420  NE1 TRP X 432      47.796  36.379  53.040  0.00  0.00           N
ATOM   3421  CE2 TRP X 432      48.848  37.169  52.570  0.00  0.00           C
ATOM   3422  CZ2 TRP X 432      49.250  37.399  51.227  0.00  0.00           C
ATOM   3423  CH2 TRP X 432      50.261  38.278  50.955  0.00  0.00           C
ATOM   3424  CZ3 TRP X 432      50.936  38.845  52.045  0.00  0.00           C
ATOM   3425  CE3 TRP X 432      50.455  38.688  53.406  0.00  0.00           C
ATOM   3426  CD2 TRP X 432      49.399  37.822  53.667  0.00  0.00           C
ATOM   3427  C   TRP X 432      50.922  37.030  58.122  0.00  0.00           C
ATOM   3428  O   TRP X 432      50.601  36.938  59.309  0.00  0.00           O
ATOM   3429  N   PHE X 433      52.073  37.581  57.753  0.00  0.00           N
ATOM   3430  CA  PHE X 433      52.848  38.558  58.573  0.00  0.00           C
ATOM   3431  CB  PHE X 433      54.167  37.834  59.049  0.00  0.00           C
ATOM   3432  CG  PHE X 433      54.749  38.474  60.292  0.00  0.00           C
ATOM   3433  CD1 PHE X 433      55.934  39.186  60.223  0.00  0.00           C
ATOM   3434  CE1 PHE X 433      56.489  39.847  61.370  0.00  0.00           C
ATOM   3435  CZ  PHE X 433      55.817  39.634  62.579  0.00  0.00           C
ATOM   3436  CE2 PHE X 433      54.666  38.764  62.585  0.00  0.00           C
ATOM   3437  CD2 PHE X 433      54.034  38.280  61.509  0.00  0.00           C
ATOM   3438  C   PHE X 433      53.176  39.857  57.866  0.00  0.00           C
ATOM   3439  O   PHE X 433      53.404  39.805  56.629  0.00  0.00           O
ATOM   3440  N   HIE X 434      53.381  40.973  58.628  0.00  0.00           N
ATOM   3441  CA  HIE X 434      53.455  42.349  58.129  0.00  0.00           C
ATOM   3442  CB  HIE X 434      52.111  43.026  58.095  0.00  0.00           C
ATOM   3443  CG  HIE X 434      50.985  42.256  57.444  0.00  0.00           C
ATOM   3444  ND1 HIE X 434      50.567  42.304  56.078  0.00  0.00           N
ATOM   3445  CE1 HIE X 434      49.566  41.419  56.050  0.00  0.00           C
ATOM   3446  NE2 HIE X 434      49.321  40.949  57.267  0.00  0.00           N
ATOM   3447  CD2 HIE X 434      50.228  41.385  58.143  0.00  0.00           C
ATOM   3448  C   HIE X 434      54.505  43.071  58.976  0.00  0.00           C
ATOM   3449  O   HIE X 434      54.495  42.988  60.197  0.00  0.00           O
ATOM   3450  N   CYS X 435      55.287  43.884  58.290  0.00  0.00           N
ATOM   3451  CA  CYS X 435      56.205  44.865  58.848  0.00  0.00           C
ATOM   3452  CB  CYS X 435      57.587  44.322  59.166  0.00  0.00           C
ATOM   3453  SG  CYS X 435      57.670  43.197  60.597  0.00  0.00           S
ATOM   3454  C   CYS X 435      56.228  46.216  58.081  0.00  0.00           C
ATOM   3455  O   CYS X 435      56.189  46.262  56.871  0.00  0.00           O
ATOM   3456  N   VAL X 436      56.304  47.318  58.843  0.00  0.00           N
ATOM   3457  CA  VAL X 436      56.429  48.716  58.414  0.00  0.00           C
ATOM   3458  CB  VAL X 436      55.028  49.368  58.281  0.00  0.00           C
ATOM   3459  CG1 VAL X 436      55.226  50.810  57.782  0.00  0.00           C
ATOM   3460  CG2 VAL X 436      53.984  48.660  57.400  0.00  0.00           C
ATOM   3461  C   VAL X 436      57.339  49.638  59.242  0.00  0.00           C
ATOM   3462  O   VAL X 436      57.017  49.876  60.413  0.00  0.00           O
ATOM   3463  N   GLY X 437      58.465  50.082  58.687  0.00  0.00           N
ATOM   3464  CA  GLY X 437      59.265  51.145  59.326  0.00  0.00           C
ATOM   3465  C   GLY X 437      58.441  52.452  59.471  0.00  0.00           C
ATOM   3466  O   GLY X 437      58.016  53.019  58.479  0.00  0.00           O
ATOM   3467  N   ILE X 438      58.309  53.044  60.676  0.00  0.00           N
ATOM   3468  CA  ILE X 438      57.526  54.278  60.955  0.00  0.00           C
ATOM   3469  CB  ILE X 438      57.340  54.413  62.481  0.00  0.00           C
ATOM   3470  CG2 ILE X 438      56.693  55.750  62.953  0.00  0.00           C
ATOM   3471  CG1 ILE X 438      56.623  53.159  63.159  0.00  0.00           C
ATOM   3472  CD1 ILE X 438      56.820  53.089  64.690  0.00  0.00           C
ATOM   3473  C   ILE X 438      58.203  55.485  60.295  0.00  0.00           C
ATOM   3474  O   ILE X 438      57.583  56.101  59.464  0.00  0.00           O
ATOM   3475  N   ARG X 439      59.461  55.800  60.667  0.00  0.00           N
ATOM   3476  CA  ARG X 439      60.182  57.007  60.287  0.00  0.00           C
ATOM   3477  CB  ARG X 439      60.803  57.722  61.516  0.00  0.00           C
ATOM   3478  CG  ARG X 439      59.786  58.225  62.562  0.00  0.00           C
ATOM   3479  CD  ARG X 439      58.630  59.094  61.946  0.00  0.00           C
ATOM   3480  NE  ARG X 439      57.639  59.541  62.934  0.00  0.00           N
ATOM   3481  CZ  ARG X 439      57.667  60.573  63.724  0.00  0.00           C
ATOM   3482  NH1 ARG X 439      58.609  61.462  63.751  0.00  0.00           N
ATOM   3483  NH2 ARG X 439      56.636  60.806  64.473  0.00  0.00           N
ATOM   3484  C   ARG X 439      61.275  56.745  59.281  0.00  0.00           C
ATOM   3485  O   ARG X 439      61.965  55.734  59.223  0.00  0.00           O
ATOM   3486  N   VAL X 440      61.542  57.773  58.489  0.00  0.00           N
ATOM   3487  CA  VAL X 440      62.217  57.762  57.180  0.00  0.00           C
ATOM   3488  CB  VAL X 440      61.183  57.804  56.024  0.00  0.00           C
ATOM   3489  CG1 VAL X 440      60.363  56.511  56.010  0.00  0.00           C
ATOM   3490  CG2 VAL X 440      60.169  59.009  56.089  0.00  0.00           C
ATOM   3491  C   VAL X 440      63.271  58.843  56.987  0.00  0.00           C
ATOM   3492  O   VAL X 440      63.894  58.874  55.943  0.00  0.00           O
ATOM   3493  N   SER X 441      63.461  59.669  57.957  0.00  0.00           N
ATOM   3494  CA  SER X 441      64.520  60.691  57.895  0.00  0.00           C
ATOM   3495  CB  SER X 441      64.640  61.369  59.257  0.00  0.00           C
ATOM   3496  OG  SER X 441      63.339  61.737  59.757  0.00  0.00           O
ATOM   3497  C   SER X 441      65.895  60.236  57.371  0.00  0.00           C
ATOM   3498  O   SER X 441      66.547  60.794  56.529  0.00  0.00           O
ATOM   3499  N   ASP X 442      66.414  59.167  57.984  0.00  0.00           N
ATOM   3500  CA  ASP X 442      67.701  58.586  57.646  0.00  0.00           C
ATOM   3501  CB  ASP X 442      68.141  57.665  58.805  0.00  0.00           C
ATOM   3502  CG  ASP X 442      68.484  58.356  60.195  0.00  0.00           C
ATOM   3503  OD1 ASP X 442      68.643  59.648  60.232  0.00  0.00           O
ATOM   3504  OD2 ASP X 442      68.661  57.596  61.209  0.00  0.00           O
ATOM   3505  C   ASP X 442      67.674  57.881  56.285  0.00  0.00           C
ATOM   3506  O   ASP X 442      68.732  57.868  55.682  0.00  0.00           O
ATOM   3507  N   GLN X 443      66.548  57.213  55.927  0.00  0.00           N
ATOM   3508  CA  GLN X 443      66.396  56.667  54.567  0.00  0.00           C
ATOM   3509  CB  GLN X 443      65.020  55.985  54.494  0.00  0.00           C
ATOM   3510  CG  GLN X 443      64.686  55.337  53.147  0.00  0.00           C
ATOM   3511  CD  GLN X 443      65.480  54.046  52.775  0.00  0.00           C
ATOM   3512  OE1 GLN X 443      66.295  53.501  53.498  0.00  0.00           O
ATOM   3513  NE2 GLN X 443      65.301  53.502  51.649  0.00  0.00           N
ATOM   3514  C   GLN X 443      66.500  57.765  53.471  0.00  0.00           C
ATOM   3515  O   GLN X 443      67.205  57.665  52.492  0.00  0.00           O
ATOM   3516  N   LEU X 444      65.842  58.874  53.807  0.00  0.00           N
ATOM   3517  CA  LEU X 444      65.980  60.067  52.992  0.00  0.00           C
ATOM   3518  CB  LEU X 444      64.852  60.968  53.356  0.00  0.00           C
ATOM   3519  CG  LEU X 444      63.427  60.474  52.897  0.00  0.00           C
ATOM   3520  CD1 LEU X 444      62.367  60.936  53.826  0.00  0.00           C
ATOM   3521  CD2 LEU X 444      63.193  61.236  51.539  0.00  0.00           C
ATOM   3522  C   LEU X 444      67.381  60.739  53.057  0.00  0.00           C
ATOM   3523  O   LEU X 444      67.893  61.220  52.093  0.00  0.00           O
ATOM   3524  N   GLU X 445      67.973  60.911  54.250  0.00  0.00           N
ATOM   3525  CA  GLU X 445      69.243  61.502  54.334  0.00  0.00           C
ATOM   3526  CB  GLU X 445      69.622  61.829  55.849  0.00  0.00           C
ATOM   3527  CG  GLU X 445      71.055  62.373  56.034  0.00  0.00           C
ATOM   3528  CD  GLU X 445      71.258  62.955  57.435  0.00  0.00           C
ATOM   3529  OE1 GLU X 445      70.570  62.476  58.358  0.00  0.00           O
ATOM   3530  OE2 GLU X 445      72.181  63.768  57.667  0.00  0.00           O
ATOM   3531  C   GLU X 445      70.305  60.626  53.629  0.00  0.00           C
ATOM   3532  O   GLU X 445      71.087  61.186  52.811  0.00  0.00           O
ATOM   3533  N   ARG X 446      70.233  59.273  53.712  0.00  0.00           N
ATOM   3534  CA  ARG X 446      70.954  58.282  52.922  0.00  0.00           C
ATOM   3535  CB  ARG X 446      70.660  56.855  53.456  0.00  0.00           C
ATOM   3536  CG  ARG X 446      71.512  55.909  52.671  0.00  0.00           C
ATOM   3537  CD  ARG X 446      71.393  54.418  53.197  0.00  0.00           C
ATOM   3538  NE  ARG X 446      70.103  53.839  52.775  0.00  0.00           N
ATOM   3539  CZ  ARG X 446      69.718  53.292  51.701  0.00  0.00           C
ATOM   3540  NH1 ARG X 446      70.489  53.002  50.752  0.00  0.00           N
ATOM   3541  NH2 ARG X 446      68.519  52.840  51.449  0.00  0.00           N
ATOM   3542  C   ARG X 446      70.822  58.524  51.410  0.00  0.00           C
ATOM   3543  O   ARG X 446      71.832  58.895  50.847  0.00  0.00           O
ATOM   3544  N   LEU X 447      69.624  58.418  50.871  0.00  0.00           N
ATOM   3545  CA  LEU X 447      69.360  58.414  49.374  0.00  0.00           C
ATOM   3546  CB  LEU X 447      68.058  57.706  49.133  0.00  0.00           C
ATOM   3547  CG  LEU X 447      67.877  56.245  49.582  0.00  0.00           C
ATOM   3548  CD1 LEU X 447      66.471  55.744  49.291  0.00  0.00           C
ATOM   3549  CD2 LEU X 447      68.833  55.289  48.760  0.00  0.00           C
ATOM   3550  C   LEU X 447      69.514  59.814  48.696  0.00  0.00           C
ATOM   3551  O   LEU X 447      69.731  59.992  47.529  0.00  0.00           O
ATOM   3552  N   LEU X 448      69.221  60.872  49.503  0.00  0.00           N
ATOM   3553  CA  LEU X 448      69.072  62.223  48.986  0.00  0.00           C
ATOM   3554  CB  LEU X 448      67.652  62.654  49.043  0.00  0.00           C
ATOM   3555  CG  LEU X 448      66.585  61.913  48.191  0.00  0.00           C
ATOM   3556  CD1 LEU X 448      65.165  62.467  48.482  0.00  0.00           C
ATOM   3557  CD2 LEU X 448      66.727  62.185  46.679  0.00  0.00           C
ATOM   3558  C   LEU X 448      70.070  63.221  49.583  0.00  0.00           C
ATOM   3559  O   LEU X 448      70.975  63.580  48.909  0.00  0.00           O
ATOM   3560  N   TRP X 449      69.891  63.503  50.859  0.00  0.00           N
ATOM   3561  CA  TRP X 449      70.450  64.671  51.504  0.00  0.00           C
ATOM   3562  CB  TRP X 449      69.567  65.053  52.752  0.00  0.00           C
ATOM   3563  CG  TRP X 449      68.100  64.914  52.694  0.00  0.00           C
ATOM   3564  CD1 TRP X 449      67.349  64.378  53.657  0.00  0.00           C
ATOM   3565  NE1 TRP X 449      66.039  64.493  53.247  0.00  0.00           N
ATOM   3566  CE2 TRP X 449      65.911  65.044  51.955  0.00  0.00           C
ATOM   3567  CZ2 TRP X 449      64.853  65.437  51.106  0.00  0.00           C
ATOM   3568  CH2 TRP X 449      65.137  66.245  49.954  0.00  0.00           C
ATOM   3569  CZ3 TRP X 449      66.489  66.495  49.607  0.00  0.00           C
ATOM   3570  CE3 TRP X 449      67.486  66.036  50.450  0.00  0.00           C
ATOM   3571  CD2 TRP X 449      67.245  65.464  51.666  0.00  0.00           C
ATOM   3572  C   TRP X 449      71.980  64.725  51.866  0.00  0.00           C
ATOM   3573  O   TRP X 449      72.686  65.738  51.708  0.00  0.00           O
ATOM   3574  N   ARG X 450      72.481  63.574  52.296  0.00  0.00           N
ATOM   3575  CA  ARG X 450      73.947  63.319  52.650  0.00  0.00           C
ATOM   3576  CB  ARG X 450      74.136  62.238  53.778  0.00  0.00           C
ATOM   3577  CG  ARG X 450      75.602  62.073  54.145  0.00  0.00           C
ATOM   3578  CD  ARG X 450      75.698  60.835  55.062  0.00  0.00           C
ATOM   3579  NE  ARG X 450      75.199  61.004  56.401  0.00  0.00           N
ATOM   3580  CZ  ARG X 450      74.183  60.352  56.912  0.00  0.00           C
ATOM   3581  NH1 ARG X 450      73.823  60.650  58.140  0.00  0.00           N
ATOM   3582  NH2 ARG X 450      73.617  59.251  56.441  0.00  0.00           N
ATOM   3583  C   ARG X 450      74.727  62.889  51.361  0.00  0.00           C
ATOM   3584  O   ARG X 450      75.943  63.156  51.322  0.00  0.00           O
ATOM   3585  N   SER X 451      74.007  62.369  50.318  0.00  0.00           N
ATOM   3586  CA  SER X 451      74.597  61.824  49.146  0.00  0.00           C
ATOM   3587  CB  SER X 451      73.762  60.656  48.547  0.00  0.00           C
ATOM   3588  OG  SER X 451      74.278  60.289  47.279  0.00  0.00           O
ATOM   3589  C   SER X 451      74.805  62.965  48.042  0.00  0.00           C
ATOM   3590  O   SER X 451      75.863  63.107  47.509  0.00  0.00           O
ATOM   3591  N   ILE X 452      73.689  63.652  47.636  0.00  0.00           N
ATOM   3592  CA  ILE X 452      73.752  64.583  46.477  0.00  0.00           C
ATOM   3593  CB  ILE X 452      72.368  64.725  45.799  0.00  0.00           C
ATOM   3594  CG2 ILE X 452      72.117  65.932  44.839  0.00  0.00           C
ATOM   3595  CG1 ILE X 452      71.991  63.385  45.073  0.00  0.00           C
ATOM   3596  CD1 ILE X 452      72.851  63.024  43.851  0.00  0.00           C
ATOM   3597  C   ILE X 452      74.085  66.021  46.979  0.00  0.00           C
ATOM   3598  O   ILE X 452      73.497  66.437  47.980  0.00  0.00           O
ATOM   3599  N   PRO X 453      75.006  66.764  46.347  0.00  0.00           N
ATOM   3600  CD  PRO X 453      75.847  66.355  45.270  0.00  0.00           C
ATOM   3601  CG  PRO X 453      77.051  67.343  45.239  0.00  0.00           C
ATOM   3602  CB  PRO X 453      76.566  68.623  45.789  0.00  0.00           C
ATOM   3603  CA  PRO X 453      75.559  68.091  46.875  0.00  0.00           C
ATOM   3604  C   PRO X 453      74.425  69.040  47.378  0.00  0.00           C
ATOM   3605  O   PRO X 453      74.415  69.453  48.527  0.00  0.00           O
ATOM   3606  N   HIE X 454      73.536  69.354  46.440  0.00  0.00           N
ATOM   3607  CA  HIE X 454      72.544  70.403  46.474  0.00  0.00           C
ATOM   3608  CB  HIE X 454      73.069  71.831  46.059  0.00  0.00           C
ATOM   3609  CG  HIE X 454      73.868  71.897  44.739  0.00  0.00           C
ATOM   3610  ND1 HIE X 454      73.312  71.778  43.434  0.00  0.00           N
ATOM   3611  CE1 HIE X 454      74.371  71.940  42.668  0.00  0.00           C
ATOM   3612  NE2 HIE X 454      75.502  72.221  43.327  0.00  0.00           N
ATOM   3613  CD2 HIE X 454      75.204  72.056  44.657  0.00  0.00           C
ATOM   3614  C   HIE X 454      71.302  70.009  45.612  0.00  0.00           C
ATOM   3615  O   HIE X 454      71.357  69.474  44.506  0.00  0.00           O
ATOM   3616  N   ILE X 455      70.081  70.204  46.168  0.00  0.00           N
ATOM   3617  CA  ILE X 455      68.787  69.865  45.534  0.00  0.00           C
ATOM   3618  CB  ILE X 455      68.211  68.519  46.152  0.00  0.00           C
ATOM   3619  CG2 ILE X 455      66.761  68.053  45.803  0.00  0.00           C
ATOM   3620  CG1 ILE X 455      69.110  67.321  45.947  0.00  0.00           C
ATOM   3621  CD1 ILE X 455      68.668  65.943  46.474  0.00  0.00           C
ATOM   3622  C   ILE X 455      67.795  71.079  45.752  0.00  0.00           C
ATOM   3623  O   ILE X 455      68.009  71.900  46.657  0.00  0.00           O
ATOM   3624  N   ILE X 456      66.709  71.079  45.028  0.00  0.00           N
ATOM   3625  CA  ILE X 456      65.542  71.949  45.386  0.00  0.00           C
ATOM   3626  CB  ILE X 456      65.398  73.149  44.371  0.00  0.00           C
ATOM   3627  CG2 ILE X 456      64.057  73.850  44.735  0.00  0.00           C
ATOM   3628  CG1 ILE X 456      66.492  74.224  44.225  0.00  0.00           C
ATOM   3629  CD1 ILE X 456      67.653  73.764  43.238  0.00  0.00           C
ATOM   3630  C   ILE X 456      64.269  71.072  45.512  0.00  0.00           C
ATOM   3631  O   ILE X 456      64.139  70.120  44.784  0.00  0.00           O
ATOM   3632  N   VAL X 457      63.399  71.410  46.449  0.00  0.00           N
ATOM   3633  CA  VAL X 457      62.262  70.686  46.781  0.00  0.00           C
ATOM   3634  CB  VAL X 457      62.465  69.662  47.883  0.00  0.00           C
ATOM   3635  CG1 VAL X 457      62.733  70.283  49.258  0.00  0.00           C
ATOM   3636  CG2 VAL X 457      61.232  68.716  48.159  0.00  0.00           C
ATOM   3637  C   VAL X 457      61.141  71.629  47.063  0.00  0.00           C
ATOM   3638  O   VAL X 457      61.279  72.664  47.768  0.00  0.00           O
ATOM   3639  N   THR X 458      60.023  71.405  46.384  0.00  0.00           N
ATOM   3640  CA  THR X 458      58.893  72.295  46.121  0.00  0.00           C
ATOM   3641  CB  THR X 458      59.256  73.176  44.802  0.00  0.00           C
ATOM   3642  CG2 THR X 458      58.848  72.487  43.424  0.00  0.00           C
ATOM   3643  OG1 THR X 458      58.549  74.415  44.829  0.00  0.00           O
ATOM   3644  C   THR X 458      57.595  71.615  46.140  0.00  0.00           C
ATOM   3645  O   THR X 458      57.502  70.397  45.971  0.00  0.00           O
ATOM   3646  N   SER X 459      56.536  72.384  46.458  0.00  0.00           N
ATOM   3647  CA  SER X 459      55.125  72.096  46.358  0.00  0.00           C
ATOM   3648  CB  SER X 459      54.795  71.132  47.493  0.00  0.00           C
ATOM   3649  OG  SER X 459      53.418  70.843  47.509  0.00  0.00           O
ATOM   3650  C   SER X 459      54.291  73.340  46.443  0.00  0.00           C
ATOM   3651  O   SER X 459      54.887  74.376  46.542  0.00  0.00           O
ATOM   3652  N   ALA X 460      52.953  73.239  46.526  0.00  0.00           N
ATOM   3653  CA  ALA X 460      52.107  74.390  47.121  0.00  0.00           C
ATOM   3654  CB  ALA X 460      50.690  74.137  46.648  0.00  0.00           C
ATOM   3655  C   ALA X 460      52.212  74.384  48.632  0.00  0.00           C
ATOM   3656  O   ALA X 460      51.798  75.351  49.194  0.00  0.00           O
ATOM   3657  N   THR X 461      52.565  73.339  49.344  0.00  0.00           N
ATOM   3658  CA  THR X 461      52.536  73.134  50.723  0.00  0.00           C
ATOM   3659  CB  THR X 461      51.206  72.448  51.127  0.00  0.00           C
ATOM   3660  CG2 THR X 461      50.965  72.390  52.662  0.00  0.00           C
ATOM   3661  OG1 THR X 461      50.058  73.193  50.539  0.00  0.00           O
ATOM   3662  C   THR X 461      53.763  72.275  51.104  0.00  0.00           C
ATOM   3663  O   THR X 461      53.838  71.101  50.742  0.00  0.00           O
ATOM   3664  N   LEU X 462      54.750  72.887  51.779  0.00  0.00           N
ATOM   3665  CA  LEU X 462      55.869  72.333  52.475  0.00  0.00           C
ATOM   3666  CB  LEU X 462      57.273  72.671  51.919  0.00  0.00           C
ATOM   3667  CG  LEU X 462      57.446  72.023  50.509  0.00  0.00           C
ATOM   3668  CD1 LEU X 462      58.632  72.697  49.861  0.00  0.00           C
ATOM   3669  CD2 LEU X 462      57.630  70.505  50.568  0.00  0.00           C
ATOM   3670  C   LEU X 462      55.911  72.644  53.960  0.00  0.00           C
ATOM   3671  O   LEU X 462      56.573  71.985  54.743  0.00  0.00           O
ATOM   3672  N   ARG X 463      55.212  73.689  54.412  0.00  0.00           N
ATOM   3673  CA  ARG X 463      55.079  74.085  55.819  0.00  0.00           C
ATOM   3674  CB  ARG X 463      54.971  75.645  55.982  0.00  0.00           C
ATOM   3675  CG  ARG X 463      56.133  76.492  55.487  0.00  0.00           C
ATOM   3676  CD  ARG X 463      55.916  77.990  55.814  0.00  0.00           C
ATOM   3677  NE  ARG X 463      54.750  78.536  55.206  0.00  0.00           N
ATOM   3678  CZ  ARG X 463      54.274  79.766  55.295  0.00  0.00           C
ATOM   3679  NH1 ARG X 463      54.567  80.456  56.380  0.00  0.00           N
ATOM   3680  NH2 ARG X 463      53.493  80.207  54.321  0.00  0.00           N
ATOM   3681  C   ARG X 463      53.808  73.492  56.351  0.00  0.00           C
ATOM   3682  O   ARG X 463      52.813  73.312  55.592  0.00  0.00           O
ATOM   3683  N   SER X 464      53.830  73.402  57.649  0.00  0.00           N
ATOM   3684  CA  SER X 464      52.591  73.040  58.456  0.00  0.00           C
ATOM   3685  CB  SER X 464      52.687  71.557  58.767  0.00  0.00           C
ATOM   3686  OG  SER X 464      51.514  71.216  59.412  0.00  0.00           O
ATOM   3687  C   SER X 464      52.545  73.874  59.703  0.00  0.00           C
ATOM   3688  O   SER X 464      53.516  74.083  60.440  0.00  0.00           O
ATOM   3689  N   LEU X 465      51.318  74.332  60.044  0.00  0.00           N
ATOM   3690  CA  LEU X 465      51.100  75.173  61.211  0.00  0.00           C
ATOM   3691  CB  LEU X 465      51.277  74.248  62.454  0.00  0.00           C
ATOM   3692  CG  LEU X 465      50.230  73.125  62.685  0.00  0.00           C
ATOM   3693  CD1 LEU X 465      50.635  72.196  63.775  0.00  0.00           C
ATOM   3694  CD2 LEU X 465      48.850  73.706  62.969  0.00  0.00           C
ATOM   3695  C   LEU X 465      51.933  76.519  61.102  0.00  0.00           C
ATOM   3696  O   LEU X 465      52.489  76.990  62.076  0.00  0.00           O
ATOM   3697  N   ASN X 466      52.110  77.075  59.909  0.00  0.00           N
ATOM   3698  CA  ASN X 466      52.998  78.244  59.562  0.00  0.00           C
ATOM   3699  CB  ASN X 466      52.380  79.550  60.169  0.00  0.00           C
ATOM   3700  CG  ASN X 466      50.892  79.714  59.968  0.00  0.00           C
ATOM   3701  OD1 ASN X 466      50.491  80.061  58.842  0.00  0.00           O
ATOM   3702  ND2 ASN X 466      50.030  79.401  60.866  0.00  0.00           N
ATOM   3703  C   ASN X 466      54.547  78.085  59.868  0.00  0.00           C
ATOM   3704  O   ASN X 466      55.250  79.105  59.846  0.00  0.00           O
ATOM   3705  N   SER X 467      54.990  76.864  59.972  0.00  0.00           N
ATOM   3706  CA  SER X 467      56.327  76.425  60.219  0.00  0.00           C
ATOM   3707  CB  SER X 467      56.434  76.058  61.723  0.00  0.00           C
ATOM   3708  OG  SER X 467      57.808  75.960  61.994  0.00  0.00           O
ATOM   3709  C   SER X 467      56.769  75.342  59.311  0.00  0.00           C
ATOM   3710  O   SER X 467      55.993  74.522  58.892  0.00  0.00           O
ATOM   3711  N   PHE X 468      58.098  75.216  59.113  0.00  0.00           N
ATOM   3712  CA  PHE X 468      58.748  74.041  58.555  0.00  0.00           C
ATOM   3713  CB  PHE X 468      60.068  74.501  57.946  0.00  0.00           C
ATOM   3714  CG  PHE X 468      59.914  75.607  56.893  0.00  0.00           C
ATOM   3715  CD1 PHE X 468      59.506  75.365  55.576  0.00  0.00           C
ATOM   3716  CE1 PHE X 468      59.294  76.391  54.647  0.00  0.00           C
ATOM   3717  CZ  PHE X 468      59.361  77.743  55.036  0.00  0.00           C
ATOM   3718  CE2 PHE X 468      59.761  77.983  56.303  0.00  0.00           C
ATOM   3719  CD2 PHE X 468      60.125  76.947  57.207  0.00  0.00           C
ATOM   3720  C   PHE X 468      58.889  72.842  59.478  0.00  0.00           C
ATOM   3721  O   PHE X 468      59.386  71.854  58.993  0.00  0.00           O
ATOM   3722  N   SER X 469      58.634  73.012  60.776  0.00  0.00           N
ATOM   3723  CA  SER X 469      59.129  72.027  61.833  0.00  0.00           C
ATOM   3724  CB  SER X 469      58.903  72.636  63.197  0.00  0.00           C
ATOM   3725  OG  SER X 469      59.322  71.939  64.274  0.00  0.00           O
ATOM   3726  C   SER X 469      58.561  70.600  61.687  0.00  0.00           C
ATOM   3727  O   SER X 469      59.271  69.664  62.025  0.00  0.00           O
ATOM   3728  N   ARG X 470      57.319  70.458  61.078  0.00  0.00           N
ATOM   3729  CA  ARG X 470      56.812  69.126  60.676  0.00  0.00           C
ATOM   3730  CB  ARG X 470      55.374  69.251  60.120  0.00  0.00           C
ATOM   3731  CG  ARG X 470      54.725  67.969  59.664  0.00  0.00           C
ATOM   3732  CD  ARG X 470      54.797  66.795  60.629  0.00  0.00           C
ATOM   3733  NE  ARG X 470      54.122  65.546  60.120  0.00  0.00           N
ATOM   3734  CZ  ARG X 470      53.965  64.436  60.873  0.00  0.00           C
ATOM   3735  NH1 ARG X 470      54.682  64.250  61.962  0.00  0.00           N
ATOM   3736  NH2 ARG X 470      53.285  63.461  60.381  0.00  0.00           N
ATOM   3737  C   ARG X 470      57.792  68.489  59.652  0.00  0.00           C
ATOM   3738  O   ARG X 470      58.288  67.321  59.824  0.00  0.00           O
ATOM   3739  N   LEU X 471      58.180  69.225  58.595  0.00  0.00           N
ATOM   3740  CA  LEU X 471      59.039  68.731  57.545  0.00  0.00           C
ATOM   3741  CB  LEU X 471      59.041  69.624  56.316  0.00  0.00           C
ATOM   3742  CG  LEU X 471      59.924  69.212  55.094  0.00  0.00           C
ATOM   3743  CD1 LEU X 471      59.407  67.965  54.376  0.00  0.00           C
ATOM   3744  CD2 LEU X 471      59.913  70.379  54.114  0.00  0.00           C
ATOM   3745  C   LEU X 471      60.499  68.620  58.088  0.00  0.00           C
ATOM   3746  O   LEU X 471      61.110  67.586  57.771  0.00  0.00           O
ATOM   3747  N   GLN X 472      60.982  69.583  58.864  0.00  0.00           N
ATOM   3748  CA  GLN X 472      62.262  69.358  59.505  0.00  0.00           C
ATOM   3749  CB  GLN X 472      62.718  70.700  60.026  0.00  0.00           C
ATOM   3750  CG  GLN X 472      63.230  71.746  59.043  0.00  0.00           C
ATOM   3751  CD  GLN X 472      63.642  73.082  59.766  0.00  0.00           C
ATOM   3752  OE1 GLN X 472      63.754  73.047  60.972  0.00  0.00           O
ATOM   3753  NE2 GLN X 472      64.079  74.118  59.094  0.00  0.00           N
ATOM   3754  C   GLN X 472      62.383  68.284  60.575  0.00  0.00           C
ATOM   3755  O   GLN X 472      63.518  67.739  60.540  0.00  0.00           O
ATOM   3756  N   GLU X 473      61.336  67.867  61.319  0.00  0.00           N
ATOM   3757  CA  GLU X 473      61.272  66.637  61.989  0.00  0.00           C
ATOM   3758  CB  GLU X 473      60.064  66.600  62.980  0.00  0.00           C
ATOM   3759  CG  GLU X 473      60.178  65.303  63.825  0.00  0.00           C
ATOM   3760  CD  GLU X 473      59.174  65.255  64.967  0.00  0.00           C
ATOM   3761  OE1 GLU X 473      59.132  66.170  65.839  0.00  0.00           O
ATOM   3762  OE2 GLU X 473      58.545  64.164  65.069  0.00  0.00           O
ATOM   3763  C   GLU X 473      61.253  65.400  61.027  0.00  0.00           C
ATOM   3764  O   GLU X 473      61.945  64.441  61.322  0.00  0.00           O
ATOM   3765  N   MET X 474      60.487  65.505  59.942  0.00  0.00           N
ATOM   3766  CA  MET X 474      60.246  64.283  59.158  0.00  0.00           C
ATOM   3767  CB  MET X 474      58.841  64.474  58.632  0.00  0.00           C
ATOM   3768  CG  MET X 474      57.791  64.330  59.786  0.00  0.00           C
ATOM   3769  SD  MET X 474      57.607  62.586  60.400  0.00  0.00           S
ATOM   3770  CE  MET X 474      57.276  61.704  58.809  0.00  0.00           C
ATOM   3771  C   MET X 474      61.186  63.921  58.024  0.00  0.00           C
ATOM   3772  O   MET X 474      61.145  62.831  57.434  0.00  0.00           O
ATOM   3773  N   SER X 475      62.034  64.852  57.464  0.00  0.00           N
ATOM   3774  CA  SER X 475      62.811  64.638  56.248  0.00  0.00           C
ATOM   3775  CB  SER X 475      62.803  65.941  55.468  0.00  0.00           C
ATOM   3776  OG  SER X 475      63.623  66.931  56.122  0.00  0.00           O
ATOM   3777  C   SER X 475      64.269  64.160  56.451  0.00  0.00           C
ATOM   3778  O   SER X 475      64.816  63.573  55.540  0.00  0.00           O
ATOM   3779  N   GLY X 476      64.956  64.398  57.592  0.00  0.00           N
ATOM   3780  CA  GLY X 476      66.353  64.215  57.772  0.00  0.00           C
ATOM   3781  C   GLY X 476      67.298  65.281  57.176  0.00  0.00           C
ATOM   3782  O   GLY X 476      68.512  65.096  57.099  0.00  0.00           O
ATOM   3783  N   LEU X 477      66.714  66.402  56.723  0.00  0.00           N
ATOM   3784  CA  LEU X 477      67.379  67.736  56.413  0.00  0.00           C
ATOM   3785  CB  LEU X 477      66.400  68.640  55.676  0.00  0.00           C
ATOM   3786  CG  LEU X 477      66.017  68.213  54.182  0.00  0.00           C
ATOM   3787  CD1 LEU X 477      64.878  69.044  53.607  0.00  0.00           C
ATOM   3788  CD2 LEU X 477      67.220  68.370  53.364  0.00  0.00           C
ATOM   3789  C   LEU X 477      67.749  68.462  57.722  0.00  0.00           C
ATOM   3790  O   LEU X 477      67.091  68.241  58.745  0.00  0.00           O
ATOM   3791  N   LYS X 478      68.817  69.297  57.764  0.00  0.00           N
ATOM   3792  CA  LYS X 478      69.516  69.937  58.929  0.00  0.00           C
ATOM   3793  CB  LYS X 478      70.714  69.151  59.399  0.00  0.00           C
ATOM   3794  CG  LYS X 478      70.372  67.870  60.179  0.00  0.00           C
ATOM   3795  CD  LYS X 478      69.892  68.137  61.605  0.00  0.00           C
ATOM   3796  CE  LYS X 478      69.767  66.870  62.350  0.00  0.00           C
ATOM   3797  NZ  LYS X 478      68.705  65.948  61.813  0.00  0.00           N
ATOM   3798  C   LYS X 478      69.837  71.410  58.504  0.00  0.00           C
ATOM   3799  O   LYS X 478      70.619  71.620  57.547  0.00  0.00           O
ATOM   3800  N   GLU X 479      69.277  72.382  59.224  0.00  0.00           N
ATOM   3801  CA  GLU X 479      69.817  73.729  59.149  0.00  0.00           C
ATOM   3802  CB  GLU X 479      69.049  74.527  60.307  0.00  0.00           C
ATOM   3803  CG  GLU X 479      67.614  74.770  59.893  0.00  0.00           C
ATOM   3804  CD  GLU X 479      66.823  75.568  60.957  0.00  0.00           C
ATOM   3805  OE1 GLU X 479      67.307  75.917  62.067  0.00  0.00           O
ATOM   3806  OE2 GLU X 479      65.660  75.904  60.557  0.00  0.00           O
ATOM   3807  C   GLU X 479      71.320  73.733  59.446  0.00  0.00           C
ATOM   3808  O   GLU X 479      71.998  74.644  59.020  0.00  0.00           O
ATOM   3809  N   LYS X 480      71.898  72.731  60.221  0.00  0.00           N
ATOM   3810  CA  LYS X 480      73.295  72.631  60.426  0.00  0.00           C
ATOM   3811  CB  LYS X 480      73.626  71.586  61.495  0.00  0.00           C
ATOM   3812  CG  LYS X 480      75.162  71.509  61.924  0.00  0.00           C
ATOM   3813  CD  LYS X 480      75.479  70.486  63.023  0.00  0.00           C
ATOM   3814  CE  LYS X 480      76.962  70.244  63.221  0.00  0.00           C
ATOM   3815  NZ  LYS X 480      77.705  71.377  63.728  0.00  0.00           N
ATOM   3816  C   LYS X 480      74.047  72.373  59.158  0.00  0.00           C
ATOM   3817  O   LYS X 480      75.146  72.966  58.964  0.00  0.00           O
ATOM   3818  N   ALA X 481      73.476  71.605  58.234  0.00  0.00           N
ATOM   3819  CA  ALA X 481      74.112  71.225  57.029  0.00  0.00           C
ATOM   3820  CB  ALA X 481      73.393  69.964  56.537  0.00  0.00           C
ATOM   3821  C   ALA X 481      74.071  72.339  56.006  0.00  0.00           C
ATOM   3822  O   ALA X 481      74.744  72.204  54.926  0.00  0.00           O
ATOM   3823  N   GLY X 482      73.352  73.453  56.289  0.00  0.00           N
ATOM   3824  CA  GLY X 482      73.107  74.529  55.390  0.00  0.00           C
ATOM   3825  C   GLY X 482      71.800  74.419  54.644  0.00  0.00           C
ATOM   3826  O   GLY X 482      71.555  75.242  53.751  0.00  0.00           O
ATOM   3827  N   ASP X 483      70.836  73.534  54.952  0.00  0.00           N
ATOM   3828  CA  ASP X 483      69.575  73.595  54.296  0.00  0.00           C
ATOM   3829  CB  ASP X 483      68.911  72.237  54.525  0.00  0.00           C
ATOM   3830  CG  ASP X 483      69.828  71.075  54.236  0.00  0.00           C
ATOM   3831  OD1 ASP X 483      70.625  71.056  53.233  0.00  0.00           O
ATOM   3832  OD2 ASP X 483      69.714  70.048  54.974  0.00  0.00           O
ATOM   3833  C   ASP X 483      68.740  74.781  54.589  0.00  0.00           C
ATOM   3834  O   ASP X 483      68.780  75.310  55.703  0.00  0.00           O
ATOM   3835  N   ARG X 484      67.859  75.213  53.616  0.00  0.00           N
ATOM   3836  CA  ARG X 484      67.164  76.525  53.611  0.00  0.00           C
ATOM   3837  CB  ARG X 484      67.904  77.552  52.708  0.00  0.00           C
ATOM   3838  CG  ARG X 484      69.300  77.946  53.130  0.00  0.00           C
ATOM   3839  CD  ARG X 484      69.952  78.845  52.022  0.00  0.00           C
ATOM   3840  NE  ARG X 484      69.111  79.975  51.602  0.00  0.00           N
ATOM   3841  CZ  ARG X 484      68.489  80.214  50.486  0.00  0.00           C
ATOM   3842  NH1 ARG X 484      68.729  79.527  49.406  0.00  0.00           N
ATOM   3843  NH2 ARG X 484      67.639  81.176  50.418  0.00  0.00           N
ATOM   3844  C   ARG X 484      65.687  76.384  53.299  0.00  0.00           C
ATOM   3845  O   ARG X 484      65.298  75.421  52.625  0.00  0.00           O
ATOM   3846  N   PHE X 485      64.863  77.212  53.848  0.00  0.00           N
ATOM   3847  CA  PHE X 485      63.447  76.881  54.043  0.00  0.00           C
ATOM   3848  CB  PHE X 485      63.171  76.342  55.403  0.00  0.00           C
ATOM   3849  CG  PHE X 485      63.684  74.856  55.591  0.00  0.00           C
ATOM   3850  CD1 PHE X 485      65.030  74.559  55.779  0.00  0.00           C
ATOM   3851  CE1 PHE X 485      65.451  73.164  55.717  0.00  0.00           C
ATOM   3852  CZ  PHE X 485      64.491  72.158  55.406  0.00  0.00           C
ATOM   3853  CE2 PHE X 485      63.113  72.457  55.322  0.00  0.00           C
ATOM   3854  CD2 PHE X 485      62.785  73.793  55.370  0.00  0.00           C
ATOM   3855  C   PHE X 485      62.634  78.133  53.769  0.00  0.00           C
ATOM   3856  O   PHE X 485      62.465  79.027  54.591  0.00  0.00           O
ATOM   3857  N   VAL X 486      61.969  78.236  52.606  0.00  0.00           N
ATOM   3858  CA  VAL X 486      61.260  79.447  52.102  0.00  0.00           C
ATOM   3859  CB  VAL X 486      62.069  80.157  51.020  0.00  0.00           C
ATOM   3860  CG1 VAL X 486      61.495  81.519  50.582  0.00  0.00           C
ATOM   3861  CG2 VAL X 486      63.479  80.355  51.531  0.00  0.00           C
ATOM   3862  C   VAL X 486      59.811  79.311  51.651  0.00  0.00           C
ATOM   3863  O   VAL X 486      59.357  78.385  51.061  0.00  0.00           O
ATOM   3864  N   ALA X 487      58.936  80.214  51.986  0.00  0.00           N
ATOM   3865  CA  ALA X 487      57.550  80.283  51.399  0.00  0.00           C
ATOM   3866  CB  ALA X 487      56.520  79.934  52.536  0.00  0.00           C
ATOM   3867  C   ALA X 487      57.248  81.612  50.679  0.00  0.00           C
ATOM   3868  O   ALA X 487      57.816  82.683  50.972  0.00  0.00           O
ATOM   3869  N   LEU X 488      56.190  81.502  49.876  0.00  0.00           N
ATOM   3870  CA  LEU X 488      55.727  82.557  48.907  0.00  0.00           C
ATOM   3871  CB  LEU X 488      56.159  82.068  47.554  0.00  0.00           C
ATOM   3872  CG  LEU X 488      57.656  81.762  47.426  0.00  0.00           C
ATOM   3873  CD1 LEU X 488      57.926  80.991  46.147  0.00  0.00           C
ATOM   3874  CD2 LEU X 488      58.634  82.943  47.458  0.00  0.00           C
ATOM   3875  C   LEU X 488      54.188  82.890  49.076  0.00  0.00           C
ATOM   3876  O   LEU X 488      53.550  82.217  49.857  0.00  0.00           O
ATOM   3877  N   ASP X 489      53.663  83.905  48.332  0.00  0.00           N
ATOM   3878  CA  ASP X 489      52.160  84.133  48.257  0.00  0.00           C
ATOM   3879  CB  ASP X 489      51.759  85.322  49.094  0.00  0.00           C
ATOM   3880  CG  ASP X 489      52.148  86.740  48.556  0.00  0.00           C
ATOM   3881  OD1 ASP X 489      53.268  86.947  48.125  0.00  0.00           O
ATOM   3882  OD2 ASP X 489      51.273  87.637  48.638  0.00  0.00           O
ATOM   3883  C   ASP X 489      51.633  84.291  46.805  0.00  0.00           C
ATOM   3884  O   ASP X 489      52.374  84.625  45.883  0.00  0.00           O
ATOM   3885  N   SER X 490      50.359  84.057  46.625  0.00  0.00           N
ATOM   3886  CA  SER X 490      49.755  83.963  45.270  0.00  0.00           C
ATOM   3887  CB  SER X 490      48.304  83.513  45.292  0.00  0.00           C
ATOM   3888  OG  SER X 490      47.824  83.482  44.015  0.00  0.00           O
ATOM   3889  C   SER X 490      49.771  85.407  44.614  0.00  0.00           C
ATOM   3890  O   SER X 490      49.384  86.362  45.232  0.00  0.00           O
ATOM   3891  N   PRO X 491      49.975  85.484  43.294  0.00  0.00           N
ATOM   3892  CD  PRO X 491      50.557  84.428  42.430  0.00  0.00           C
ATOM   3893  CG  PRO X 491      50.198  84.822  41.035  0.00  0.00           C
ATOM   3894  CB  PRO X 491      50.462  86.346  41.117  0.00  0.00           C
ATOM   3895  CA  PRO X 491      49.932  86.714  42.535  0.00  0.00           C
ATOM   3896  C   PRO X 491      48.462  87.173  42.402  0.00  0.00           C
ATOM   3897  O   PRO X 491      48.295  88.313  41.812  0.00  0.00           O
ATOM   3898  N   PHE X 492      47.441  86.375  42.791  0.00  0.00           N
ATOM   3899  CA  PHE X 492      46.018  86.689  42.576  0.00  0.00           C
ATOM   3900  CB  PHE X 492      45.302  85.422  41.953  0.00  0.00           C
ATOM   3901  CG  PHE X 492      45.884  84.611  40.896  0.00  0.00           C
ATOM   3902  CD1 PHE X 492      46.500  85.187  39.798  0.00  0.00           C
ATOM   3903  CE1 PHE X 492      47.084  84.282  38.846  0.00  0.00           C
ATOM   3904  CZ  PHE X 492      47.031  82.893  38.940  0.00  0.00           C
ATOM   3905  CE2 PHE X 492      46.316  82.318  40.050  0.00  0.00           C
ATOM   3906  CD2 PHE X 492      45.923  83.227  41.053  0.00  0.00           C
ATOM   3907  C   PHE X 492      45.380  87.365  43.784  0.00  0.00           C
ATOM   3908  O   PHE X 492      45.991  87.426  44.841  0.00  0.00           O
ATOM   3909  N   ASN X 493      44.129  87.793  43.604  0.00  0.00           N
ATOM   3910  CA  ASN X 493      43.221  88.202  44.683  0.00  0.00           C
ATOM   3911  CB  ASN X 493      42.147  89.169  44.139  0.00  0.00           C
ATOM   3912  CG  ASN X 493      42.567  90.576  43.864  0.00  0.00           C
ATOM   3913  OD1 ASN X 493      43.664  90.932  43.504  0.00  0.00           O
ATOM   3914  ND2 ASN X 493      41.716  91.515  44.231  0.00  0.00           N
ATOM   3915  C   ASN X 493      42.694  86.989  45.458  0.00  0.00           C
ATOM   3916  O   ASN X 493      41.542  86.975  45.903  0.00  0.00           O
ATOM   3917  N   HIE X 494      43.439  85.925  45.649  0.00  0.00           N
ATOM   3918  CA  HIE X 494      42.908  84.537  45.857  0.00  0.00           C
ATOM   3919  CB  HIE X 494      44.037  83.511  45.679  0.00  0.00           C
ATOM   3920  CG  HIE X 494      45.114  83.514  46.705  0.00  0.00           C
ATOM   3921  ND1 HIE X 494      45.706  84.718  47.202  0.00  0.00           N
ATOM   3922  CE1 HIE X 494      46.532  84.278  48.227  0.00  0.00           C
ATOM   3923  NE2 HIE X 494      46.534  82.963  48.302  0.00  0.00           N
ATOM   3924  CD2 HIE X 494      45.643  82.450  47.383  0.00  0.00           C
ATOM   3925  C   HIE X 494      42.004  84.466  47.135  0.00  0.00           C
ATOM   3926  O   HIE X 494      40.829  84.082  47.007  0.00  0.00           O
ATOM   3927  N   CYS X 495      42.561  84.955  48.222  0.00  0.00           N
ATOM   3928  CA  CYS X 495      41.810  85.114  49.429  0.00  0.00           C
ATOM   3929  CB  CYS X 495      42.875  85.673  50.383  0.00  0.00           C
ATOM   3930  SG  CYS X 495      44.438  84.786  50.726  0.00  0.00           S
ATOM   3931  C   CYS X 495      40.556  86.043  49.360  0.00  0.00           C
ATOM   3932  O   CYS X 495      39.557  85.661  49.932  0.00  0.00           O
ATOM   3933  N   GLU X 496      40.600  87.296  48.726  0.00  0.00           N
ATOM   3934  CA  GLU X 496      39.341  88.108  48.523  0.00  0.00           C
ATOM   3935  CB  GLU X 496      39.728  89.382  47.791  0.00  0.00           C
ATOM   3936  CG  GLU X 496      38.528  90.047  47.185  0.00  0.00           C
ATOM   3937  CD  GLU X 496      38.799  91.514  46.707  0.00  0.00           C
ATOM   3938  OE1 GLU X 496      38.854  91.665  45.424  0.00  0.00           O
ATOM   3939  OE2 GLU X 496      39.031  92.457  47.508  0.00  0.00           O
ATOM   3940  C   GLU X 496      38.255  87.313  47.684  0.00  0.00           C
ATOM   3941  O   GLU X 496      37.079  87.374  48.017  0.00  0.00           O
ATOM   3942  N   GLN X 497      38.704  86.682  46.530  0.00  0.00           N
ATOM   3943  CA  GLN X 497      37.880  85.852  45.704  0.00  0.00           C
ATOM   3944  CB  GLN X 497      38.715  85.426  44.427  0.00  0.00           C
ATOM   3945  CG  GLN X 497      39.340  86.502  43.456  0.00  0.00           C
ATOM   3946  CD  GLN X 497      40.492  85.940  42.533  0.00  0.00           C
ATOM   3947  OE1 GLN X 497      41.440  86.611  42.109  0.00  0.00           O
ATOM   3948  NE2 GLN X 497      40.380  84.659  42.189  0.00  0.00           N
ATOM   3949  C   GLN X 497      37.311  84.616  46.445  0.00  0.00           C
ATOM   3950  O   GLN X 497      36.166  84.254  46.115  0.00  0.00           O
ATOM   3951  N   GLY X 498      37.975  84.063  47.394  0.00  0.00           N
ATOM   3952  CA  GLY X 498      37.683  82.749  47.919  0.00  0.00           C
ATOM   3953  C   GLY X 498      36.905  82.880  49.206  0.00  0.00           C
ATOM   3954  O   GLY X 498      36.626  83.996  49.615  0.00  0.00           O
ATOM   3955  N   LYS X 499      36.585  81.773  49.891  0.00  0.00           N
ATOM   3956  CA  LYS X 499      35.765  81.722  51.129  0.00  0.00           C
ATOM   3957  CB  LYS X 499      34.292  82.113  50.859  0.00  0.00           C
ATOM   3958  CG  LYS X 499      33.280  82.164  51.973  0.00  0.00           C
ATOM   3959  CD  LYS X 499      31.843  82.268  51.427  0.00  0.00           C
ATOM   3960  CE  LYS X 499      31.585  83.470  50.460  0.00  0.00           C
ATOM   3961  NZ  LYS X 499      30.319  83.255  49.643  0.00  0.00           N
ATOM   3962  C   LYS X 499      35.737  80.333  51.765  0.00  0.00           C
ATOM   3963  O   LYS X 499      35.743  79.396  50.933  0.00  0.00           O
ATOM   3964  N   ILE X 500      35.504  80.211  53.066  0.00  0.00           N
ATOM   3965  CA  ILE X 500      35.324  78.870  53.758  0.00  0.00           C
ATOM   3966  CB  ILE X 500      36.463  78.620  54.763  0.00  0.00           C
ATOM   3967  CG2 ILE X 500      36.264  77.225  55.363  0.00  0.00           C
ATOM   3968  CG1 ILE X 500      37.835  78.787  54.131  0.00  0.00           C
ATOM   3969  CD1 ILE X 500      38.976  78.673  55.075  0.00  0.00           C
ATOM   3970  C   ILE X 500      33.855  78.820  54.302  0.00  0.00           C
ATOM   3971  O   ILE X 500      33.352  79.795  54.950  0.00  0.00           O
ATOM   3972  N   VAL X 501      33.071  77.774  54.008  0.00  0.00           N
ATOM   3973  CA  VAL X 501      31.700  77.576  54.457  0.00  0.00           C
ATOM   3974  CB  VAL X 501      30.935  77.203  53.191  0.00  0.00           C
ATOM   3975  CG1 VAL X 501      29.509  76.596  53.505  0.00  0.00           C
ATOM   3976  CG2 VAL X 501      30.624  78.345  52.237  0.00  0.00           C
ATOM   3977  C   VAL X 501      31.771  76.354  55.351  0.00  0.00           C
ATOM   3978  O   VAL X 501      32.238  75.248  55.037  0.00  0.00           O
ATOM   3979  N   ILE X 502      31.211  76.519  56.470  0.00  0.00           N
ATOM   3980  CA  ILE X 502      31.135  75.453  57.512  0.00  0.00           C
ATOM   3981  CB  ILE X 502      32.045  75.758  58.723  0.00  0.00           C
ATOM   3982  CG2 ILE X 502      32.049  74.685  59.846  0.00  0.00           C
ATOM   3983  CG1 ILE X 502      33.500  75.976  58.251  0.00  0.00           C
ATOM   3984  CD1 ILE X 502      34.696  76.106  59.226  0.00  0.00           C
ATOM   3985  C   ILE X 502      29.639  75.281  57.988  0.00  0.00           C
ATOM   3986  O   ILE X 502      29.190  75.930  58.929  0.00  0.00           O
ATOM   3987  N   PRO X 503      28.793  74.514  57.277  0.00  0.00           N
ATOM   3988  CD  PRO X 503      29.238  73.730  56.172  0.00  0.00           C
ATOM   3989  CG  PRO X 503      28.020  73.455  55.368  0.00  0.00           C
ATOM   3990  CB  PRO X 503      26.969  73.211  56.450  0.00  0.00           C
ATOM   3991  CA  PRO X 503      27.361  74.282  57.487  0.00  0.00           C
ATOM   3992  C   PRO X 503      27.047  73.769  58.881  0.00  0.00           C
ATOM   3993  O   PRO X 503      27.638  72.806  59.364  0.00  0.00           O
ATOM   3994  N   ARG X 504      26.028  74.263  59.566  0.00  0.00           N
ATOM   3995  CA  ARG X 504      25.659  74.023  60.897  0.00  0.00           C
ATOM   3996  CB  ARG X 504      24.769  75.175  61.397  0.00  0.00           C
ATOM   3997  CG  ARG X 504      25.357  76.521  61.185  0.00  0.00           C
ATOM   3998  CD  ARG X 504      24.685  77.572  61.978  0.00  0.00           C
ATOM   3999  NE  ARG X 504      23.216  77.710  61.694  0.00  0.00           N
ATOM   4000  CZ  ARG X 504      22.577  78.561  60.910  0.00  0.00           C
ATOM   4001  NH1 ARG X 504      23.244  79.481  60.234  0.00  0.00           N
ATOM   4002  NH2 ARG X 504      21.340  78.546  60.899  0.00  0.00           N
ATOM   4003  C   ARG X 504      24.986  72.582  61.153  0.00  0.00           C
ATOM   4004  O   ARG X 504      23.781  72.521  61.281  0.00  0.00           O
ATOM   4005  N   MET X 505      25.734  71.506  61.186  0.00  0.00           N
ATOM   4006  CA  MET X 505      25.223  70.196  61.311  0.00  0.00           C
ATOM   4007  CB  MET X 505      26.096  69.123  60.566  0.00  0.00           C
ATOM   4008  CG  MET X 505      26.481  69.535  59.135  0.00  0.00           C
ATOM   4009  SD  MET X 505      26.779  68.244  57.902  0.00  0.00           S
ATOM   4010  CE  MET X 505      28.064  67.180  58.510  0.00  0.00           C
ATOM   4011  C   MET X 505      24.929  69.799  62.696  0.00  0.00           C
ATOM   4012  O   MET X 505      25.788  69.931  63.608  0.00  0.00           O
ATOM   4013  N   ARG X 506      23.663  69.355  62.857  0.00  0.00           N
ATOM   4014  CA  ARG X 506      23.021  68.818  64.070  0.00  0.00           C
ATOM   4015  CB  ARG X 506      21.537  68.560  63.946  0.00  0.00           C
ATOM   4016  CG  ARG X 506      21.055  67.557  62.876  0.00  0.00           C
ATOM   4017  CD  ARG X 506      19.553  67.363  62.814  0.00  0.00           C
ATOM   4018  NE  ARG X 506      19.158  66.903  61.457  0.00  0.00           N
ATOM   4019  CZ  ARG X 506      18.058  66.620  60.893  0.00  0.00           C
ATOM   4020  NH1 ARG X 506      16.980  66.835  61.595  0.00  0.00           N
ATOM   4021  NH2 ARG X 506      17.964  66.242  59.653  0.00  0.00           N
ATOM   4022  C   ARG X 506      23.640  67.495  64.599  0.00  0.00           C
ATOM   4023  O   ARG X 506      23.194  66.989  65.637  0.00  0.00           O
ATOM   4024  N   VAL X 507      24.543  66.910  63.832  0.00  0.00           N
ATOM   4025  CA  VAL X 507      25.362  65.758  64.266  0.00  0.00           C
ATOM   4026  CB  VAL X 507      25.211  64.582  63.284  0.00  0.00           C
ATOM   4027  CG1 VAL X 507      25.919  64.765  61.960  0.00  0.00           C
ATOM   4028  CG2 VAL X 507      25.709  63.174  63.708  0.00  0.00           C
ATOM   4029  C   VAL X 507      26.851  66.097  64.409  0.00  0.00           C
ATOM   4030  O   VAL X 507      27.360  67.069  63.800  0.00  0.00           O
ATOM   4031  N   GLU X 508      27.558  65.331  65.231  0.00  0.00           N
ATOM   4032  CA  GLU X 508      29.005  65.370  65.472  0.00  0.00           C
ATOM   4033  CB  GLU X 508      29.323  64.681  66.788  0.00  0.00           C
ATOM   4034  CG  GLU X 508      30.809  64.876  67.286  0.00  0.00           C
ATOM   4035  CD  GLU X 508      31.024  66.205  67.942  0.00  0.00           C
ATOM   4036  OE1 GLU X 508      31.567  66.313  69.042  0.00  0.00           O
ATOM   4037  OE2 GLU X 508      30.686  67.238  67.257  0.00  0.00           O
ATOM   4038  C   GLU X 508      29.779  64.842  64.287  0.00  0.00           C
ATOM   4039  O   GLU X 508      29.313  63.824  63.746  0.00  0.00           O
ATOM   4040  N   PRO X 509      30.947  65.383  63.869  0.00  0.00           N
ATOM   4041  CD  PRO X 509      31.210  66.776  63.894  0.00  0.00           C
ATOM   4042  CG  PRO X 509      32.234  67.025  62.877  0.00  0.00           C
ATOM   4043  CB  PRO X 509      32.935  65.699  62.633  0.00  0.00           C
ATOM   4044  CA  PRO X 509      31.909  64.610  63.050  0.00  0.00           C
ATOM   4045  C   PRO X 509      32.675  63.408  63.655  0.00  0.00           C
ATOM   4046  O   PRO X 509      33.546  62.868  62.897  0.00  0.00           O
ATOM   4047  N   SER X 510      32.430  62.874  64.884  0.00  0.00           N
ATOM   4048  CA  SER X 510      32.926  61.493  65.279  0.00  0.00           C
ATOM   4049  CB  SER X 510      32.717  61.309  66.793  0.00  0.00           C
ATOM   4050  OG  SER X 510      32.877  59.931  67.122  0.00  0.00           O
ATOM   4051  C   SER X 510      32.380  60.355  64.442  0.00  0.00           C
ATOM   4052  O   SER X 510      31.202  60.375  64.080  0.00  0.00           O
ATOM   4053  N   ILE X 511      33.202  59.315  64.194  0.00  0.00           N
ATOM   4054  CA  ILE X 511      32.832  58.121  63.319  0.00  0.00           C
ATOM   4055  CB  ILE X 511      34.145  57.293  63.162  0.00  0.00           C
ATOM   4056  CG2 ILE X 511      34.723  56.816  64.523  0.00  0.00           C
ATOM   4057  CG1 ILE X 511      33.976  56.182  62.089  0.00  0.00           C
ATOM   4058  CD1 ILE X 511      35.325  55.747  61.479  0.00  0.00           C
ATOM   4059  C   ILE X 511      31.674  57.228  63.850  0.00  0.00           C
ATOM   4060  O   ILE X 511      31.186  56.428  63.031  0.00  0.00           O
ATOM   4061  N   ASP X 512      31.235  57.345  65.100  0.00  0.00           N
ATOM   4062  CA  ASP X 512      30.110  56.639  65.562  0.00  0.00           C
ATOM   4063  CB  ASP X 512      30.239  56.378  67.090  0.00  0.00           C
ATOM   4064  CG  ASP X 512      29.986  57.659  67.894  0.00  0.00           C
ATOM   4065  OD1 ASP X 512      28.867  57.878  68.452  0.00  0.00           O
ATOM   4066  OD2 ASP X 512      30.940  58.524  67.913  0.00  0.00           O
ATOM   4067  C   ASP X 512      28.683  57.142  65.195  0.00  0.00           C
ATOM   4068  O   ASP X 512      27.663  56.428  65.144  0.00  0.00           O
ATOM   4069  N   ASN X 513      28.614  58.371  64.697  0.00  0.00           N
ATOM   4070  CA  ASN X 513      27.388  59.003  64.166  0.00  0.00           C
ATOM   4071  CB  ASN X 513      27.055  60.274  65.003  0.00  0.00           C
ATOM   4072  CG  ASN X 513      27.234  60.108  66.545  0.00  0.00           C
ATOM   4073  OD1 ASN X 513      28.235  60.553  67.094  0.00  0.00           O
ATOM   4074  ND2 ASN X 513      26.385  59.412  67.202  0.00  0.00           N
ATOM   4075  C   ASN X 513      27.422  59.246  62.621  0.00  0.00           C
ATOM   4076  O   ASN X 513      26.613  59.931  62.108  0.00  0.00           O
ATOM   4077  N   GLU X 514      28.370  58.655  61.814  0.00  0.00           N
ATOM   4078  CA  GLU X 514      28.706  58.844  60.438  0.00  0.00           C
ATOM   4079  CB  GLU X 514      29.808  57.816  60.062  0.00  0.00           C
ATOM   4080  CG  GLU X 514      30.349  57.831  58.623  0.00  0.00           C
ATOM   4081  CD  GLU X 514      31.517  56.859  58.511  0.00  0.00           C
ATOM   4082  OE1 GLU X 514      32.654  57.340  58.418  0.00  0.00           O
ATOM   4083  OE2 GLU X 514      31.332  55.639  58.375  0.00  0.00           O
ATOM   4084  C   GLU X 514      27.467  58.699  59.502  0.00  0.00           C
ATOM   4085  O   GLU X 514      27.313  59.404  58.449  0.00  0.00           O
ATOM   4086  N   GLU X 515      26.608  57.697  59.789  0.00  0.00           N
ATOM   4087  CA  GLU X 515      25.382  57.438  58.964  0.00  0.00           C
ATOM   4088  CB  GLU X 515      24.583  56.251  59.535  0.00  0.00           C
ATOM   4089  CG  GLU X 515      23.270  55.675  58.891  0.00  0.00           C
ATOM   4090  CD  GLU X 515      23.347  55.405  57.350  0.00  0.00           C
ATOM   4091  OE1 GLU X 515      24.372  54.848  56.877  0.00  0.00           O
ATOM   4092  OE2 GLU X 515      22.251  55.508  56.705  0.00  0.00           O
ATOM   4093  C   GLU X 515      24.503  58.666  58.946  0.00  0.00           C
ATOM   4094  O   GLU X 515      23.900  58.970  57.908  0.00  0.00           O
ATOM   4095  N   GLN X 516      24.385  59.397  60.018  0.00  0.00           N
ATOM   4096  CA  GLN X 516      23.793  60.698  59.977  0.00  0.00           C
ATOM   4097  CB  GLN X 516      23.238  61.130  61.362  0.00  0.00           C
ATOM   4098  CG  GLN X 516      22.727  62.558  61.487  0.00  0.00           C
ATOM   4099  CD  GLN X 516      21.868  62.868  62.735  0.00  0.00           C
ATOM   4100  OE1 GLN X 516      21.941  62.231  63.780  0.00  0.00           O
ATOM   4101  NE2 GLN X 516      20.946  63.775  62.424  0.00  0.00           N
ATOM   4102  C   GLN X 516      24.720  61.801  59.439  0.00  0.00           C
ATOM   4103  O   GLN X 516      24.143  62.702  58.788  0.00  0.00           O
ATOM   4104  N   HIE X 517      26.012  61.791  59.602  0.00  0.00           N
ATOM   4105  CA  HIE X 517      26.881  62.873  59.136  0.00  0.00           C
ATOM   4106  CB  HIE X 517      28.217  62.698  59.770  0.00  0.00           C
ATOM   4107  CG  HIE X 517      29.278  63.802  59.416  0.00  0.00           C
ATOM   4108  ND1 HIE X 517      30.241  63.542  58.486  0.00  0.00           N
ATOM   4109  CE1 HIE X 517      31.123  64.604  58.513  0.00  0.00           C
ATOM   4110  NE2 HIE X 517      30.668  65.479  59.452  0.00  0.00           N
ATOM   4111  CD2 HIE X 517      29.559  64.931  60.079  0.00  0.00           C
ATOM   4112  C   HIE X 517      26.882  62.903  57.587  0.00  0.00           C
ATOM   4113  O   HIE X 517      26.822  64.026  57.055  0.00  0.00           O
ATOM   4114  N   ILE X 518      26.682  61.758  56.942  0.00  0.00           N
ATOM   4115  CA  ILE X 518      26.448  61.657  55.485  0.00  0.00           C
ATOM   4116  CB  ILE X 518      26.642  60.215  54.965  0.00  0.00           C
ATOM   4117  CG2 ILE X 518      25.996  59.968  53.579  0.00  0.00           C
ATOM   4118  CG1 ILE X 518      28.079  59.619  55.144  0.00  0.00           C
ATOM   4119  CD1 ILE X 518      28.997  60.157  54.065  0.00  0.00           C
ATOM   4120  C   ILE X 518      25.000  62.131  55.155  0.00  0.00           C
ATOM   4121  O   ILE X 518      24.913  62.981  54.282  0.00  0.00           O
ATOM   4122  N   ALA X 519      23.991  61.820  55.987  0.00  0.00           N
ATOM   4123  CA  ALA X 519      22.690  62.344  55.639  0.00  0.00           C
ATOM   4124  CB  ALA X 519      21.650  61.765  56.570  0.00  0.00           C
ATOM   4125  C   ALA X 519      22.473  63.902  55.691  0.00  0.00           C
ATOM   4126  O   ALA X 519      21.895  64.553  54.776  0.00  0.00           O
ATOM   4127  N   GLU X 520      23.127  64.562  56.690  0.00  0.00           N
ATOM   4128  CA  GLU X 520      23.189  66.029  56.790  0.00  0.00           C
ATOM   4129  CB  GLU X 520      23.743  66.558  58.162  0.00  0.00           C
ATOM   4130  CG  GLU X 520      22.976  66.103  59.412  0.00  0.00           C
ATOM   4131  CD  GLU X 520      21.451  65.850  59.224  0.00  0.00           C
ATOM   4132  OE1 GLU X 520      20.672  66.682  58.750  0.00  0.00           O
ATOM   4133  OE2 GLU X 520      20.921  65.030  60.006  0.00  0.00           O
ATOM   4134  C   GLU X 520      24.070  66.549  55.633  0.00  0.00           C
ATOM   4135  O   GLU X 520      23.747  67.565  55.073  0.00  0.00           O
ATOM   4136  N   MET X 521      25.046  65.727  55.123  0.00  0.00           N
ATOM   4137  CA  MET X 521      25.840  66.260  54.108  0.00  0.00           C
ATOM   4138  CB  MET X 521      27.200  65.502  54.087  0.00  0.00           C
ATOM   4139  CG  MET X 521      28.110  65.857  52.975  0.00  0.00           C
ATOM   4140  SD  MET X 521      29.081  64.438  52.376  0.00  0.00           S
ATOM   4141  CE  MET X 521      29.826  65.170  50.915  0.00  0.00           C
ATOM   4142  C   MET X 521      25.104  66.152  52.795  0.00  0.00           C
ATOM   4143  O   MET X 521      25.246  67.149  52.008  0.00  0.00           O
ATOM   4144  N   ALA X 522      24.426  65.094  52.574  0.00  0.00           N
ATOM   4145  CA  ALA X 522      23.834  64.772  51.292  0.00  0.00           C
ATOM   4146  CB  ALA X 522      23.572  63.253  51.319  0.00  0.00           C
ATOM   4147  C   ALA X 522      22.597  65.615  51.070  0.00  0.00           C
ATOM   4148  O   ALA X 522      22.339  65.948  49.902  0.00  0.00           O
ATOM   4149  N   ALA X 523      21.894  66.058  52.150  0.00  0.00           N
ATOM   4150  CA  ALA X 523      20.849  67.096  51.958  0.00  0.00           C
ATOM   4151  CB  ALA X 523      20.083  67.131  53.218  0.00  0.00           C
ATOM   4152  C   ALA X 523      21.378  68.435  51.492  0.00  0.00           C
ATOM   4153  O   ALA X 523      20.779  69.143  50.653  0.00  0.00           O
ATOM   4154  N   PHE X 524      22.502  68.909  52.082  0.00  0.00           N
ATOM   4155  CA  PHE X 524      23.098  70.157  51.870  0.00  0.00           C
ATOM   4156  CB  PHE X 524      24.035  70.529  53.025  0.00  0.00           C
ATOM   4157  CG  PHE X 524      24.752  71.897  52.888  0.00  0.00           C
ATOM   4158  CD1 PHE X 524      25.872  72.118  52.162  0.00  0.00           C
ATOM   4159  CE1 PHE X 524      26.483  73.351  51.961  0.00  0.00           C
ATOM   4160  CZ  PHE X 524      25.875  74.478  52.603  0.00  0.00           C
ATOM   4161  CE2 PHE X 524      24.721  74.300  53.388  0.00  0.00           C
ATOM   4162  CD2 PHE X 524      24.108  73.035  53.462  0.00  0.00           C
ATOM   4163  C   PHE X 524      23.883  70.274  50.567  0.00  0.00           C
ATOM   4164  O   PHE X 524      23.823  71.272  49.868  0.00  0.00           O
ATOM   4165  N   PHE X 525      24.685  69.194  50.210  0.00  0.00           N
ATOM   4166  CA  PHE X 525      25.279  69.042  48.929  0.00  0.00           C
ATOM   4167  CB  PHE X 525      26.065  67.731  48.894  0.00  0.00           C
ATOM   4168  CG  PHE X 525      26.625  67.423  47.513  0.00  0.00           C
ATOM   4169  CD1 PHE X 525      27.841  68.070  47.205  0.00  0.00           C
ATOM   4170  CE1 PHE X 525      28.463  67.877  45.997  0.00  0.00           C
ATOM   4171  CZ  PHE X 525      27.741  67.118  45.016  0.00  0.00           C
ATOM   4172  CE2 PHE X 525      26.537  66.474  45.280  0.00  0.00           C
ATOM   4173  CD2 PHE X 525      25.939  66.596  46.552  0.00  0.00           C
ATOM   4174  C   PHE X 525      24.294  68.951  47.809  0.00  0.00           C
ATOM   4175  O   PHE X 525      24.549  69.564  46.779  0.00  0.00           O
ATOM   4176  N   ARG X 526      23.147  68.263  47.976  0.00  0.00           N
ATOM   4177  CA  ARG X 526      22.020  68.272  47.029  0.00  0.00           C
ATOM   4178  CB  ARG X 526      20.883  67.201  47.264  0.00  0.00           C
ATOM   4179  CG  ARG X 526      19.955  66.836  46.077  0.00  0.00           C
ATOM   4180  CD  ARG X 526      18.915  65.743  46.437  0.00  0.00           C
ATOM   4181  NE  ARG X 526      19.592  64.392  46.432  0.00  0.00           N
ATOM   4182  CZ  ARG X 526      19.362  63.286  45.736  0.00  0.00           C
ATOM   4183  NH1 ARG X 526      18.886  63.420  44.536  0.00  0.00           N
ATOM   4184  NH2 ARG X 526      19.697  62.091  46.132  0.00  0.00           N
ATOM   4185  C   ARG X 526      21.439  69.711  46.846  0.00  0.00           C
ATOM   4186  O   ARG X 526      21.233  70.088  45.701  0.00  0.00           O
ATOM   4187  N   GLU X 527      21.185  70.426  48.000  0.00  0.00           N
ATOM   4188  CA  GLU X 527      20.651  71.845  48.024  0.00  0.00           C
ATOM   4189  CB  GLU X 527      20.531  72.390  49.433  0.00  0.00           C
ATOM   4190  CG  GLU X 527      19.688  73.670  49.642  0.00  0.00           C
ATOM   4191  CD  GLU X 527      18.234  73.430  49.169  0.00  0.00           C
ATOM   4192  OE1 GLU X 527      17.596  72.491  49.537  0.00  0.00           O
ATOM   4193  OE2 GLU X 527      17.693  74.238  48.420  0.00  0.00           O
ATOM   4194  C   GLU X 527      21.590  72.700  47.166  0.00  0.00           C
ATOM   4195  O   GLU X 527      21.088  73.367  46.311  0.00  0.00           O
ATOM   4196  N   GLN X 528      22.883  72.466  47.320  0.00  0.00           N
ATOM   4197  CA  GLN X 528      23.972  73.157  46.513  0.00  0.00           C
ATOM   4198  CB  GLN X 528      25.417  72.778  46.795  0.00  0.00           C
ATOM   4199  CG  GLN X 528      26.053  73.239  48.109  0.00  0.00           C
ATOM   4200  CD  GLN X 528      25.482  74.516  48.685  0.00  0.00           C
ATOM   4201  OE1 GLN X 528      26.013  75.585  48.374  0.00  0.00           O
ATOM   4202  NE2 GLN X 528      24.460  74.468  49.500  0.00  0.00           N
ATOM   4203  C   GLN X 528      23.656  72.798  45.045  0.00  0.00           C
ATOM   4204  O   GLN X 528      23.673  73.673  44.166  0.00  0.00           O
ATOM   4205  N   VAL X 529      23.457  71.503  44.714  0.00  0.00           N
ATOM   4206  CA  VAL X 529      23.346  70.995  43.251  0.00  0.00           C
ATOM   4207  CB  VAL X 529      23.481  69.469  43.256  0.00  0.00           C
ATOM   4208  CG1 VAL X 529      22.814  68.788  42.103  0.00  0.00           C
ATOM   4209  CG2 VAL X 529      24.907  68.922  43.323  0.00  0.00           C
ATOM   4210  C   VAL X 529      22.127  71.654  42.465  0.00  0.00           C
ATOM   4211  O   VAL X 529      22.167  71.999  41.299  0.00  0.00           O
ATOM   4212  N   GLU X 530      20.953  71.766  43.118  0.00  0.00           N
ATOM   4213  CA  GLU X 530      19.733  72.205  42.402  0.00  0.00           C
ATOM   4214  CB  GLU X 530      18.490  71.623  43.018  0.00  0.00           C
ATOM   4215  CG  GLU X 530      18.390  70.133  43.485  0.00  0.00           C
ATOM   4216  CD  GLU X 530      18.380  69.098  42.330  0.00  0.00           C
ATOM   4217  OE1 GLU X 530      17.608  68.174  42.411  0.00  0.00           O
ATOM   4218  OE2 GLU X 530      19.077  69.244  41.327  0.00  0.00           O
ATOM   4219  C   GLU X 530      19.647  73.778  42.152  0.00  0.00           C
ATOM   4220  O   GLU X 530      18.875  74.261  41.313  0.00  0.00           O
ATOM   4221  N   SER X 531      20.550  74.567  42.723  0.00  0.00           N
ATOM   4222  CA  SER X 531      20.771  75.990  42.537  0.00  0.00           C
ATOM   4223  CB  SER X 531      21.828  76.566  43.480  0.00  0.00           C
ATOM   4224  OG  SER X 531      23.122  76.308  43.044  0.00  0.00           O
ATOM   4225  C   SER X 531      21.176  76.361  41.109  0.00  0.00           C
ATOM   4226  O   SER X 531      20.914  77.454  40.598  0.00  0.00           O
ATOM   4227  N   LYS X 532      21.992  75.514  40.445  0.00  0.00           N
ATOM   4228  CA  LYS X 532      22.689  75.789  39.172  0.00  0.00           C
ATOM   4229  CB  LYS X 532      21.580  75.926  38.055  0.00  0.00           C
ATOM   4230  CG  LYS X 532      20.383  74.924  38.185  0.00  0.00           C
ATOM   4231  CD  LYS X 532      19.575  74.737  36.910  0.00  0.00           C
ATOM   4232  CE  LYS X 532      18.469  73.778  37.135  0.00  0.00           C
ATOM   4233  NZ  LYS X 532      17.362  74.057  36.128  0.00  0.00           N
ATOM   4234  C   LYS X 532      23.696  76.918  39.256  0.00  0.00           C
ATOM   4235  O   LYS X 532      24.206  77.407  38.252  0.00  0.00           O
ATOM   4236  N   LYS X 533      24.102  77.286  40.494  0.00  0.00           N
ATOM   4237  CA  LYS X 533      25.074  78.315  40.812  0.00  0.00           C
ATOM   4238  CB  LYS X 533      24.917  78.677  42.304  0.00  0.00           C
ATOM   4239  CG  LYS X 533      25.630  80.065  42.672  0.00  0.00           C
ATOM   4240  CD  LYS X 533      25.660  80.470  44.132  0.00  0.00           C
ATOM   4241  CE  LYS X 533      24.189  80.487  44.626  0.00  0.00           C
ATOM   4242  NZ  LYS X 533      24.147  80.920  46.051  0.00  0.00           N
ATOM   4243  C   LYS X 533      26.537  78.032  40.414  0.00  0.00           C
ATOM   4244  O   LYS X 533      27.225  78.947  40.002  0.00  0.00           O
ATOM   4245  N   HIE X 534      26.924  76.756  40.502  0.00  0.00           N
ATOM   4246  CA  HIE X 534      28.275  76.244  40.298  0.00  0.00           C
ATOM   4247  CB  HIE X 534      28.768  75.765  41.691  0.00  0.00           C
ATOM   4248  CG  HIE X 534      28.527  76.648  42.875  0.00  0.00           C
ATOM   4249  ND1 HIE X 534      29.310  77.765  43.131  0.00  0.00           N
ATOM   4250  CE1 HIE X 534      28.872  78.291  44.255  0.00  0.00           C
ATOM   4251  NE2 HIE X 534      27.750  77.628  44.641  0.00  0.00           N
ATOM   4252  CD2 HIE X 534      27.574  76.510  43.831  0.00  0.00           C
ATOM   4253  C   HIE X 534      28.269  75.162  39.257  0.00  0.00           C
ATOM   4254  O   HIE X 534      27.783  74.075  39.541  0.00  0.00           O
ATOM   4255  N   LEU X 535      28.577  75.475  37.957  0.00  0.00           N
ATOM   4256  CA  LEU X 535      28.612  74.411  36.947  0.00  0.00           C
ATOM   4257  CB  LEU X 535      28.807  75.049  35.585  0.00  0.00           C
ATOM   4258  CG  LEU X 535      27.678  76.138  35.261  0.00  0.00           C
ATOM   4259  CD1 LEU X 535      28.145  76.919  34.007  0.00  0.00           C
ATOM   4260  CD2 LEU X 535      26.234  75.565  34.950  0.00  0.00           C
ATOM   4261  C   LEU X 535      29.663  73.397  37.370  0.00  0.00           C
ATOM   4262  O   LEU X 535      29.444  72.269  37.035  0.00  0.00           O
ATOM   4263  N   GLY X 536      30.719  73.823  38.116  0.00  0.00           N
ATOM   4264  CA  GLY X 536      31.949  73.149  38.314  0.00  0.00           C
ATOM   4265  C   GLY X 536      32.312  72.900  39.809  0.00  0.00           C
ATOM   4266  O   GLY X 536      32.540  73.859  40.499  0.00  0.00           O
ATOM   4267  N   MET X 537      32.287  71.639  40.234  0.00  0.00           N
ATOM   4268  CA  MET X 537      32.513  71.279  41.655  0.00  0.00           C
ATOM   4269  CB  MET X 537      31.234  70.769  42.272  0.00  0.00           C
ATOM   4270  CG  MET X 537      30.181  71.723  42.682  0.00  0.00           C
ATOM   4271  SD  MET X 537      28.739  70.846  43.136  0.00  0.00           S
ATOM   4272  CE  MET X 537      27.417  72.038  43.094  0.00  0.00           C
ATOM   4273  C   MET X 537      33.586  70.253  41.772  0.00  0.00           C
ATOM   4274  O   MET X 537      33.718  69.415  40.866  0.00  0.00           O
ATOM   4275  N   LEU X 538      34.303  70.194  42.916  0.00  0.00           N
ATOM   4276  CA  LEU X 538      35.225  69.187  43.299  0.00  0.00           C
ATOM   4277  CB  LEU X 538      36.637  69.686  43.098  0.00  0.00           C
ATOM   4278  CG  LEU X 538      37.707  68.739  43.577  0.00  0.00           C
ATOM   4279  CD1 LEU X 538      37.853  67.416  42.857  0.00  0.00           C
ATOM   4280  CD2 LEU X 538      39.101  69.368  43.454  0.00  0.00           C
ATOM   4281  C   LEU X 538      34.952  68.688  44.738  0.00  0.00           C
ATOM   4282  O   LEU X 538      34.935  69.572  45.584  0.00  0.00           O
ATOM   4283  N   VAL X 539      34.798  67.385  44.916  0.00  0.00           N
ATOM   4284  CA  VAL X 539      34.300  66.858  46.164  0.00  0.00           C
ATOM   4285  CB  VAL X 539      32.918  66.109  45.955  0.00  0.00           C
ATOM   4286  CG1 VAL X 539      32.441  65.704  47.359  0.00  0.00           C
ATOM   4287  CG2 VAL X 539      31.770  67.011  45.327  0.00  0.00           C
ATOM   4288  C   VAL X 539      35.390  65.950  46.679  0.00  0.00           C
ATOM   4289  O   VAL X 539      35.862  65.040  46.021  0.00  0.00           O
ATOM   4290  N   LEU X 540      35.777  66.157  47.937  0.00  0.00           N
ATOM   4291  CA  LEU X 540      36.937  65.375  48.566  0.00  0.00           C
ATOM   4292  CB  LEU X 540      38.063  66.340  48.715  0.00  0.00           C
ATOM   4293  CG  LEU X 540      38.598  66.920  47.407  0.00  0.00           C
ATOM   4294  CD1 LEU X 540      39.760  67.906  47.616  0.00  0.00           C
ATOM   4295  CD2 LEU X 540      39.167  65.789  46.564  0.00  0.00           C
ATOM   4296  C   LEU X 540      36.603  64.720  49.936  0.00  0.00           C
ATOM   4297  O   LEU X 540      35.934  65.260  50.831  0.00  0.00           O
ATOM   4298  N   PHE X 541      37.156  63.529  50.140  0.00  0.00           N
ATOM   4299  CA  PHE X 541      36.967  62.661  51.330  0.00  0.00           C
ATOM   4300  CB  PHE X 541      36.216  61.351  50.971  0.00  0.00           C
ATOM   4301  CG  PHE X 541      34.759  61.676  50.685  0.00  0.00           C
ATOM   4302  CD1 PHE X 541      33.805  61.411  51.645  0.00  0.00           C
ATOM   4303  CE1 PHE X 541      32.447  61.792  51.430  0.00  0.00           C
ATOM   4304  CZ  PHE X 541      32.115  62.260  50.148  0.00  0.00           C
ATOM   4305  CE2 PHE X 541      33.037  62.359  49.157  0.00  0.00           C
ATOM   4306  CD2 PHE X 541      34.401  62.163  49.417  0.00  0.00           C
ATOM   4307  C   PHE X 541      38.330  62.263  51.908  0.00  0.00           C
ATOM   4308  O   PHE X 541      39.362  62.122  51.236  0.00  0.00           O
ATOM   4309  N   ALA X 542      38.403  62.089  53.234  0.00  0.00           N
ATOM   4310  CA  ALA X 542      39.531  61.465  54.007  0.00  0.00           C
ATOM   4311  CB  ALA X 542      39.506  62.038  55.392  0.00  0.00           C
ATOM   4312  C   ALA X 542      39.502  59.916  53.809  0.00  0.00           C
ATOM   4313  O   ALA X 542      40.511  59.234  53.879  0.00  0.00           O
ATOM   4314  N   SER X 543      38.307  59.394  53.591  0.00  0.00           N
ATOM   4315  CA  SER X 543      38.141  57.938  53.283  0.00  0.00           C
ATOM   4316  CB  SER X 543      37.873  57.165  54.580  0.00  0.00           C
ATOM   4317  OG  SER X 543      36.633  57.448  55.173  0.00  0.00           O
ATOM   4318  C   SER X 543      37.162  57.579  52.229  0.00  0.00           C
ATOM   4319  O   SER X 543      36.010  58.151  52.159  0.00  0.00           O
ATOM   4320  N   GLY X 544      37.515  56.643  51.347  0.00  0.00           N
ATOM   4321  CA  GLY X 544      36.684  56.106  50.358  0.00  0.00           C
ATOM   4322  C   GLY X 544      35.482  55.386  50.991  0.00  0.00           C
ATOM   4323  O   GLY X 544      34.411  55.431  50.434  0.00  0.00           O
ATOM   4324  N   ARG X 545      35.615  54.869  52.196  0.00  0.00           N
ATOM   4325  CA  ARG X 545      34.461  54.341  52.995  0.00  0.00           C
ATOM   4326  CB  ARG X 545      34.911  53.749  54.354  0.00  0.00           C
ATOM   4327  CG  ARG X 545      33.787  53.177  55.294  0.00  0.00           C
ATOM   4328  CD  ARG X 545      34.333  52.930  56.683  0.00  0.00           C
ATOM   4329  NE  ARG X 545      34.434  54.209  57.435  0.00  0.00           N
ATOM   4330  CZ  ARG X 545      35.420  55.059  57.662  0.00  0.00           C
ATOM   4331  NH1 ARG X 545      35.161  56.247  58.081  0.00  0.00           N
ATOM   4332  NH2 ARG X 545      36.668  54.788  57.462  0.00  0.00           N
ATOM   4333  C   ARG X 545      33.340  55.411  53.218  0.00  0.00           C
ATOM   4334  O   ARG X 545      32.217  55.128  52.951  0.00  0.00           O
ATOM   4335  N   ALA X 546      33.737  56.684  53.411  0.00  0.00           N
ATOM   4336  CA  ALA X 546      32.822  57.797  53.542  0.00  0.00           C
ATOM   4337  CB  ALA X 546      33.457  58.877  54.461  0.00  0.00           C
ATOM   4338  C   ALA X 546      32.296  58.223  52.159  0.00  0.00           C
ATOM   4339  O   ALA X 546      31.075  58.338  51.995  0.00  0.00           O
ATOM   4340  N   MET X 547      33.188  58.363  51.141  0.00  0.00           N
ATOM   4341  CA  MET X 547      32.784  58.519  49.756  0.00  0.00           C
ATOM   4342  CB  MET X 547      34.072  58.381  48.906  0.00  0.00           C
ATOM   4343  CG  MET X 547      33.875  58.979  47.502  0.00  0.00           C
ATOM   4344  SD  MET X 547      34.892  58.286  46.206  0.00  0.00           S
ATOM   4345  CE  MET X 547      36.548  58.681  46.757  0.00  0.00           C
ATOM   4346  C   MET X 547      31.706  57.522  49.274  0.00  0.00           C
ATOM   4347  O   MET X 547      30.720  58.020  48.768  0.00  0.00           O
ATOM   4348  N   GLN X 548      31.821  56.211  49.466  0.00  0.00           N
ATOM   4349  CA  GLN X 548      30.883  55.186  49.053  0.00  0.00           C
ATOM   4350  CB  GLN X 548      31.545  53.834  49.230  0.00  0.00           C
ATOM   4351  CG  GLN X 548      32.511  53.586  48.116  0.00  0.00           C
ATOM   4352  CD  GLN X 548      33.091  52.206  48.072  0.00  0.00           C
ATOM   4353  OE1 GLN X 548      32.965  51.369  48.960  0.00  0.00           O
ATOM   4354  NE2 GLN X 548      33.732  51.854  47.005  0.00  0.00           N
ATOM   4355  C   GLN X 548      29.571  55.167  49.885  0.00  0.00           C
ATOM   4356  O   GLN X 548      28.507  54.969  49.299  0.00  0.00           O
ATOM   4357  N   ARG X 549      29.701  55.567  51.166  0.00  0.00           N
ATOM   4358  CA  ARG X 549      28.494  55.909  52.029  0.00  0.00           C
ATOM   4359  CB  ARG X 549      28.886  56.177  53.479  0.00  0.00           C
ATOM   4360  CG  ARG X 549      29.196  54.802  54.180  0.00  0.00           C
ATOM   4361  CD  ARG X 549      29.387  54.995  55.718  0.00  0.00           C
ATOM   4362  NE  ARG X 549      28.081  54.889  56.394  0.00  0.00           N
ATOM   4363  CZ  ARG X 549      27.871  54.493  57.635  0.00  0.00           C
ATOM   4364  NH1 ARG X 549      28.848  54.301  58.475  0.00  0.00           N
ATOM   4365  NH2 ARG X 549      26.695  54.087  58.025  0.00  0.00           N
ATOM   4366  C   ARG X 549      27.638  57.096  51.435  0.00  0.00           C
ATOM   4367  O   ARG X 549      26.457  56.927  51.399  0.00  0.00           O
ATOM   4368  N   PHE X 550      28.351  58.074  50.800  0.00  0.00           N
ATOM   4369  CA  PHE X 550      27.721  59.160  50.084  0.00  0.00           C
ATOM   4370  CB  PHE X 550      28.685  60.389  49.996  0.00  0.00           C
ATOM   4371  CG  PHE X 550      28.334  61.439  48.948  0.00  0.00           C
ATOM   4372  CD1 PHE X 550      27.266  62.337  49.041  0.00  0.00           C
ATOM   4373  CE1 PHE X 550      27.064  63.297  48.052  0.00  0.00           C
ATOM   4374  CZ  PHE X 550      27.944  63.338  46.925  0.00  0.00           C
ATOM   4375  CE2 PHE X 550      28.952  62.430  46.783  0.00  0.00           C
ATOM   4376  CD2 PHE X 550      29.097  61.414  47.746  0.00  0.00           C
ATOM   4377  C   PHE X 550      27.133  58.832  48.696  0.00  0.00           C
ATOM   4378  O   PHE X 550      25.934  59.092  48.489  0.00  0.00           O
ATOM   4379  N   LEU X 551      27.888  58.163  47.855  0.00  0.00           N
ATOM   4380  CA  LEU X 551      27.503  57.707  46.561  0.00  0.00           C
ATOM   4381  CB  LEU X 551      28.764  57.095  45.799  0.00  0.00           C
ATOM   4382  CG  LEU X 551      29.902  58.050  45.400  0.00  0.00           C
ATOM   4383  CD1 LEU X 551      31.078  57.131  45.059  0.00  0.00           C
ATOM   4384  CD2 LEU X 551      29.425  58.998  44.252  0.00  0.00           C
ATOM   4385  C   LEU X 551      26.343  56.773  46.489  0.00  0.00           C
ATOM   4386  O   LEU X 551      25.630  56.641  45.503  0.00  0.00           O
ATOM   4387  N   ASP X 552      25.967  56.153  47.667  0.00  0.00           N
ATOM   4388  CA  ASP X 552      24.694  55.462  47.953  0.00  0.00           C
ATOM   4389  CB  ASP X 552      24.959  54.649  49.165  0.00  0.00           C
ATOM   4390  CG  ASP X 552      23.934  53.552  49.414  0.00  0.00           C
ATOM   4391  OD1 ASP X 552      23.881  53.020  50.561  0.00  0.00           O
ATOM   4392  OD2 ASP X 552      23.175  53.185  48.515  0.00  0.00           O
ATOM   4393  C   ASP X 552      23.399  56.357  48.213  0.00  0.00           C
ATOM   4394  O   ASP X 552      22.332  55.884  47.799  0.00  0.00           O
ATOM   4395  N   TYR X 553      23.507  57.539  48.776  0.00  0.00           N
ATOM   4396  CA  TYR X 553      22.425  58.460  49.020  0.00  0.00           C
ATOM   4397  CB  TYR X 553      22.735  59.412  50.214  0.00  0.00           C
ATOM   4398  CG  TYR X 553      22.359  58.995  51.616  0.00  0.00           C
ATOM   4399  CD1 TYR X 553      23.259  58.243  52.406  0.00  0.00           C
ATOM   4400  CE1 TYR X 553      22.957  57.826  53.732  0.00  0.00           C
ATOM   4401  CZ  TYR X 553      21.692  58.157  54.244  0.00  0.00           C
ATOM   4402  OH  TYR X 553      21.366  57.670  55.478  0.00  0.00           O
ATOM   4403  CE2 TYR X 553      20.808  58.950  53.563  0.00  0.00           C
ATOM   4404  CD2 TYR X 553      21.177  59.374  52.290  0.00  0.00           C
ATOM   4405  C   TYR X 553      22.154  59.193  47.732  0.00  0.00           C
ATOM   4406  O   TYR X 553      21.025  59.193  47.266  0.00  0.00           O
ATOM   4407  N   VAL X 554      23.181  59.518  47.022  0.00  0.00           N
ATOM   4408  CA  VAL X 554      23.078  60.314  45.758  0.00  0.00           C
ATOM   4409  CB  VAL X 554      23.999  61.527  45.732  0.00  0.00           C
ATOM   4410  CG1 VAL X 554      23.621  62.338  47.018  0.00  0.00           C
ATOM   4411  CG2 VAL X 554      25.523  61.237  45.659  0.00  0.00           C
ATOM   4412  C   VAL X 554      23.214  59.434  44.501  0.00  0.00           C
ATOM   4413  O   VAL X 554      23.588  59.975  43.493  0.00  0.00           O
ATOM   4414  N   THR X 555      22.991  58.169  44.549  0.00  0.00           N
ATOM   4415  CA  THR X 555      22.930  57.214  43.492  0.00  0.00           C
ATOM   4416  CB  THR X 555      22.353  55.886  44.012  0.00  0.00           C
ATOM   4417  CG2 THR X 555      20.979  56.147  44.624  0.00  0.00           C
ATOM   4418  OG1 THR X 555      22.196  54.979  42.882  0.00  0.00           O
ATOM   4419  C   THR X 555      22.128  57.639  42.243  0.00  0.00           C
ATOM   4420  O   THR X 555      22.450  57.243  41.159  0.00  0.00           O
ATOM   4421  N   ASP X 556      21.055  58.438  42.355  0.00  0.00           N
ATOM   4422  CA  ASP X 556      20.263  59.073  41.334  0.00  0.00           C
ATOM   4423  CB  ASP X 556      18.787  59.394  41.813  0.00  0.00           C
ATOM   4424  CG  ASP X 556      18.778  60.455  42.895  0.00  0.00           C
ATOM   4425  OD1 ASP X 556      18.063  61.478  42.766  0.00  0.00           O
ATOM   4426  OD2 ASP X 556      19.400  60.240  43.969  0.00  0.00           O
ATOM   4427  C   ASP X 556      20.852  60.318  40.683  0.00  0.00           C
ATOM   4428  O   ASP X 556      20.252  60.739  39.696  0.00  0.00           O
ATOM   4429  N   LEU X 557      21.968  60.774  41.207  0.00  0.00           N
ATOM   4430  CA  LEU X 557      22.835  61.814  40.680  0.00  0.00           C
ATOM   4431  CB  LEU X 557      23.275  62.859  41.821  0.00  0.00           C
ATOM   4432  CG  LEU X 557      22.101  63.409  42.656  0.00  0.00           C
ATOM   4433  CD1 LEU X 557      22.629  64.393  43.712  0.00  0.00           C
ATOM   4434  CD2 LEU X 557      21.252  64.302  41.685  0.00  0.00           C
ATOM   4435  C   LEU X 557      24.104  61.331  39.883  0.00  0.00           C
ATOM   4436  O   LEU X 557      25.065  62.062  39.548  0.00  0.00           O
ATOM   4437  N   ARG X 558      24.227  60.029  39.651  0.00  0.00           N
ATOM   4438  CA  ARG X 558      25.571  59.443  39.306  0.00  0.00           C
ATOM   4439  CB  ARG X 558      25.647  57.966  39.696  0.00  0.00           C
ATOM   4440  CG  ARG X 558      26.881  57.187  39.495  0.00  0.00           C
ATOM   4441  CD  ARG X 558      28.127  57.887  39.953  0.00  0.00           C
ATOM   4442  NE  ARG X 558      29.322  57.029  39.956  0.00  0.00           N
ATOM   4443  CZ  ARG X 558      30.362  57.174  39.101  0.00  0.00           C
ATOM   4444  NH1 ARG X 558      30.500  58.107  38.193  0.00  0.00           N
ATOM   4445  NH2 ARG X 558      31.345  56.321  39.262  0.00  0.00           N
ATOM   4446  C   ARG X 558      25.913  59.656  37.834  0.00  0.00           C
ATOM   4447  O   ARG X 558      27.077  59.396  37.441  0.00  0.00           O
ATOM   4448  N   LEU X 559      25.014  59.987  36.909  0.00  0.00           N
ATOM   4449  CA  LEU X 559      25.476  60.376  35.556  0.00  0.00           C
ATOM   4450  CB  LEU X 559      24.248  60.401  34.658  0.00  0.00           C
ATOM   4451  CG  LEU X 559      24.488  60.594  33.105  0.00  0.00           C
ATOM   4452  CD1 LEU X 559      24.582  59.202  32.453  0.00  0.00           C
ATOM   4453  CD2 LEU X 559      23.280  61.338  32.463  0.00  0.00           C
ATOM   4454  C   LEU X 559      26.192  61.724  35.632  0.00  0.00           C
ATOM   4455  O   LEU X 559      27.169  61.884  34.930  0.00  0.00           O
ATOM   4456  N   MET X 560      25.752  62.670  36.497  0.00  0.00           N
ATOM   4457  CA  MET X 560      26.308  64.047  36.592  0.00  0.00           C
ATOM   4458  CB  MET X 560      25.374  64.948  37.357  0.00  0.00           C
ATOM   4459  CG  MET X 560      25.790  66.417  37.548  0.00  0.00           C
ATOM   4460  SD  MET X 560      24.796  67.248  38.869  0.00  0.00           S
ATOM   4461  CE  MET X 560      23.163  66.367  38.717  0.00  0.00           C
ATOM   4462  C   MET X 560      27.609  63.985  37.398  0.00  0.00           C
ATOM   4463  O   MET X 560      28.551  64.710  37.141  0.00  0.00           O
ATOM   4464  N   LEU X 561      27.662  63.169  38.474  0.00  0.00           N
ATOM   4465  CA  LEU X 561      28.839  62.943  39.345  0.00  0.00           C
ATOM   4466  CB  LEU X 561      28.362  62.436  40.740  0.00  0.00           C
ATOM   4467  CG  LEU X 561      28.220  63.623  41.784  0.00  0.00           C
ATOM   4468  CD1 LEU X 561      26.989  64.463  41.509  0.00  0.00           C
ATOM   4469  CD2 LEU X 561      28.169  63.130  43.246  0.00  0.00           C
ATOM   4470  C   LEU X 561      29.800  61.951  38.770  0.00  0.00           C
ATOM   4471  O   LEU X 561      29.562  60.743  38.725  0.00  0.00           O
ATOM   4472  N   LEU X 562      30.988  62.454  38.483  0.00  0.00           N
ATOM   4473  CA  LEU X 562      32.096  61.650  37.942  0.00  0.00           C
ATOM   4474  CB  LEU X 562      32.908  62.391  36.831  0.00  0.00           C
ATOM   4475  CG  LEU X 562      32.106  62.857  35.628  0.00  0.00           C
ATOM   4476  CD1 LEU X 562      33.186  63.541  34.729  0.00  0.00           C
ATOM   4477  CD2 LEU X 562      31.245  61.773  34.975  0.00  0.00           C
ATOM   4478  C   LEU X 562      33.026  61.266  39.074  0.00  0.00           C
ATOM   4479  O   LEU X 562      33.239  62.035  40.011  0.00  0.00           O
ATOM   4480  N   VAL X 563      33.560  60.029  39.131  0.00  0.00           N
ATOM   4481  CA  VAL X 563      34.422  59.577  40.238  0.00  0.00           C
ATOM   4482  CB  VAL X 563      33.760  58.358  41.007  0.00  0.00           C
ATOM   4483  CG1 VAL X 563      34.637  57.682  42.096  0.00  0.00           C
ATOM   4484  CG2 VAL X 563      32.509  58.916  41.724  0.00  0.00           C
ATOM   4485  C   VAL X 563      35.811  59.352  39.662  0.00  0.00           C
ATOM   4486  O   VAL X 563      35.929  58.912  38.498  0.00  0.00           O
ATOM   4487  N   GLN X 564      36.772  59.747  40.514  0.00  0.00           N
ATOM   4488  CA  GLN X 564      38.183  59.475  40.445  0.00  0.00           C
ATOM   4489  CB  GLN X 564      38.694  59.298  41.910  0.00  0.00           C
ATOM   4490  CG  GLN X 564      40.043  58.596  42.052  0.00  0.00           C
ATOM   4491  CD  GLN X 564      40.811  59.050  43.326  0.00  0.00           C
ATOM   4492  OE1 GLN X 564      40.302  59.717  44.234  0.00  0.00           O
ATOM   4493  NE2 GLN X 564      42.124  58.775  43.316  0.00  0.00           N
ATOM   4494  C   GLN X 564      38.616  58.432  39.566  0.00  0.00           C
ATOM   4495  O   GLN X 564      39.585  58.585  38.878  0.00  0.00           O
ATOM   4496  N   GLY X 565      38.048  57.262  39.687  0.00  0.00           N
ATOM   4497  CA  GLY X 565      38.420  56.046  38.879  0.00  0.00           C
ATOM   4498  C   GLY X 565      37.770  55.761  37.514  0.00  0.00           C
ATOM   4499  O   GLY X 565      38.017  54.697  36.930  0.00  0.00           O
ATOM   4500  N   ASP X 566      36.840  56.557  37.056  0.00  0.00           N
ATOM   4501  CA  ASP X 566      36.015  56.323  35.823  0.00  0.00           C
ATOM   4502  CB  ASP X 566      34.886  57.406  35.668  0.00  0.00           C
ATOM   4503  CG  ASP X 566      33.842  57.335  36.731  0.00  0.00           C
ATOM   4504  OD1 ASP X 566      33.902  56.433  37.621  0.00  0.00           O
ATOM   4505  OD2 ASP X 566      32.908  58.187  36.719  0.00  0.00           O
ATOM   4506  C   ASP X 566      36.800  56.210  34.524  0.00  0.00           C
ATOM   4507  O   ASP X 566      36.520  55.383  33.681  0.00  0.00           O
ATOM   4508  N   GLN X 567      37.803  57.039  34.316  0.00  0.00           N
ATOM   4509  CA  GLN X 567      38.626  57.199  33.142  0.00  0.00           C
ATOM   4510  CB  GLN X 567      37.843  58.068  32.111  0.00  0.00           C
ATOM   4511  CG  GLN X 567      36.386  57.798  31.758  0.00  0.00           C
ATOM   4512  CD  GLN X 567      35.879  58.676  30.569  0.00  0.00           C
ATOM   4513  OE1 GLN X 567      36.417  59.749  30.330  0.00  0.00           O
ATOM   4514  NE2 GLN X 567      35.014  58.174  29.739  0.00  0.00           N
ATOM   4515  C   GLN X 567      39.978  57.805  33.554  0.00  0.00           C
ATOM   4516  O   GLN X 567      40.172  58.067  34.734  0.00  0.00           O
ATOM   4517  N   PRO X 568      40.989  57.941  32.643  0.00  0.00           N
ATOM   4518  CD  PRO X 568      41.056  56.976  31.509  0.00  0.00           C
ATOM   4519  CG  PRO X 568      42.544  56.827  31.028  0.00  0.00           C
ATOM   4520  CB  PRO X 568      42.919  58.316  31.331  0.00  0.00           C
ATOM   4521  CA  PRO X 568      42.287  58.635  32.693  0.00  0.00           C
ATOM   4522  C   PRO X 568      42.055  60.133  33.107  0.00  0.00           C
ATOM   4523  O   PRO X 568      41.106  60.716  32.677  0.00  0.00           O
ATOM   4524  N   ARG X 569      42.900  60.687  34.047  0.00  0.00           N
ATOM   4525  CA  ARG X 569      42.635  61.874  34.832  0.00  0.00           C
ATOM   4526  CB  ARG X 569      43.823  62.172  35.793  0.00  0.00           C
ATOM   4527  CG  ARG X 569      43.543  63.261  36.801  0.00  0.00           C
ATOM   4528  CD  ARG X 569      44.749  63.570  37.713  0.00  0.00           C
ATOM   4529  NE  ARG X 569      45.289  62.315  38.390  0.00  0.00           N
ATOM   4530  CZ  ARG X 569      45.774  62.290  39.620  0.00  0.00           C
ATOM   4531  NH1 ARG X 569      45.789  63.275  40.450  0.00  0.00           N
ATOM   4532  NH2 ARG X 569      46.169  61.148  40.063  0.00  0.00           N
ATOM   4533  C   ARG X 569      42.301  63.057  33.974  0.00  0.00           C
ATOM   4534  O   ARG X 569      41.296  63.710  34.111  0.00  0.00           O
ATOM   4535  N   TYR X 570      43.156  63.400  32.969  0.00  0.00           N
ATOM   4536  CA  TYR X 570      42.920  64.529  32.030  0.00  0.00           C
ATOM   4537  CB  TYR X 570      44.222  64.964  31.290  0.00  0.00           C
ATOM   4538  CG  TYR X 570      45.364  65.149  32.276  0.00  0.00           C
ATOM   4539  CD1 TYR X 570      46.359  64.152  32.394  0.00  0.00           C
ATOM   4540  CE1 TYR X 570      47.344  64.304  33.417  0.00  0.00           C
ATOM   4541  CZ  TYR X 570      47.253  65.310  34.389  0.00  0.00           C
ATOM   4542  OH  TYR X 570      48.108  65.252  35.440  0.00  0.00           O
ATOM   4543  CE2 TYR X 570      46.252  66.317  34.300  0.00  0.00           C
ATOM   4544  CD2 TYR X 570      45.344  66.232  33.214  0.00  0.00           C
ATOM   4545  C   TYR X 570      41.761  64.230  31.029  0.00  0.00           C
ATOM   4546  O   TYR X 570      41.035  65.149  30.660  0.00  0.00           O
ATOM   4547  N   ARG X 571      41.546  63.018  30.598  0.00  0.00           N
ATOM   4548  CA  ARG X 571      40.316  62.695  29.775  0.00  0.00           C
ATOM   4549  CB  ARG X 571      40.440  61.277  29.220  0.00  0.00           C
ATOM   4550  CG  ARG X 571      41.654  60.980  28.317  0.00  0.00           C
ATOM   4551  CD  ARG X 571      41.421  59.548  27.840  0.00  0.00           C
ATOM   4552  NE  ARG X 571      42.659  59.041  27.307  0.00  0.00           N
ATOM   4553  CZ  ARG X 571      42.742  57.840  26.777  0.00  0.00           C
ATOM   4554  NH1 ARG X 571      41.761  57.042  26.762  0.00  0.00           N
ATOM   4555  NH2 ARG X 571      43.913  57.486  26.377  0.00  0.00           N
ATOM   4556  C   ARG X 571      39.013  62.770  30.438  0.00  0.00           C
ATOM   4557  O   ARG X 571      38.047  63.272  29.817  0.00  0.00           O
ATOM   4558  N   LEU X 572      39.031  62.571  31.762  0.00  0.00           N
ATOM   4559  CA  LEU X 572      37.944  62.855  32.744  0.00  0.00           C
ATOM   4560  CB  LEU X 572      38.286  62.139  34.117  0.00  0.00           C
ATOM   4561  CG  LEU X 572      36.997  61.950  34.915  0.00  0.00           C
ATOM   4562  CD1 LEU X 572      35.819  61.202  34.207  0.00  0.00           C
ATOM   4563  CD2 LEU X 572      37.352  61.196  36.188  0.00  0.00           C
ATOM   4564  C   LEU X 572      37.673  64.390  32.947  0.00  0.00           C
ATOM   4565  O   LEU X 572      36.535  64.819  32.967  0.00  0.00           O
ATOM   4566  N   VAL X 573      38.710  65.239  33.047  0.00  0.00           N
ATOM   4567  CA  VAL X 573      38.598  66.705  32.974  0.00  0.00           C
ATOM   4568  CB  VAL X 573      39.910  67.450  33.273  0.00  0.00           C
ATOM   4569  CG1 VAL X 573      39.802  68.970  33.029  0.00  0.00           C
ATOM   4570  CG2 VAL X 573      40.423  67.316  34.731  0.00  0.00           C
ATOM   4571  C   VAL X 573      37.951  67.131  31.663  0.00  0.00           C
ATOM   4572  O   VAL X 573      37.255  68.133  31.683  0.00  0.00           O
ATOM   4573  N   GLU X 574      38.152  66.343  30.573  0.00  0.00           N
ATOM   4574  CA  GLU X 574      37.505  66.767  29.323  0.00  0.00           C
ATOM   4575  CB  GLU X 574      38.168  65.916  28.181  0.00  0.00           C
ATOM   4576  CG  GLU X 574      38.056  66.650  26.870  0.00  0.00           C
ATOM   4577  CD  GLU X 574      38.868  67.967  26.800  0.00  0.00           C
ATOM   4578  OE1 GLU X 574      40.057  67.958  26.477  0.00  0.00           O
ATOM   4579  OE2 GLU X 574      38.367  69.077  26.999  0.00  0.00           O
ATOM   4580  C   GLU X 574      35.942  66.534  29.269  0.00  0.00           C
ATOM   4581  O   GLU X 574      35.210  67.387  28.747  0.00  0.00           O
ATOM   4582  N   LEU X 575      35.380  65.469  29.888  0.00  0.00           N
ATOM   4583  CA  LEU X 575      33.930  65.315  30.075  0.00  0.00           C
ATOM   4584  CB  LEU X 575      33.642  63.829  30.448  0.00  0.00           C
ATOM   4585  CG  LEU X 575      32.135  63.537  30.682  0.00  0.00           C
ATOM   4586  CD1 LEU X 575      31.197  63.827  29.585  0.00  0.00           C
ATOM   4587  CD2 LEU X 575      32.074  62.101  31.304  0.00  0.00           C
ATOM   4588  C   LEU X 575      33.327  66.290  31.172  0.00  0.00           C
ATOM   4589  O   LEU X 575      32.151  66.784  31.161  0.00  0.00           O
ATOM   4590  N   HIE X 576      34.146  66.501  32.162  0.00  0.00           N
ATOM   4591  CA  HIE X 576      33.857  67.597  33.145  0.00  0.00           C
ATOM   4592  CB  HIE X 576      34.819  67.501  34.294  0.00  0.00           C
ATOM   4593  CG  HIE X 576      34.574  68.419  35.482  0.00  0.00           C
ATOM   4594  ND1 HIE X 576      33.660  68.151  36.485  0.00  0.00           N
ATOM   4595  CE1 HIE X 576      33.708  69.155  37.382  0.00  0.00           C
ATOM   4596  NE2 HIE X 576      34.610  70.066  36.933  0.00  0.00           N
ATOM   4597  CD2 HIE X 576      35.179  69.602  35.700  0.00  0.00           C
ATOM   4598  C   HIE X 576      33.735  68.941  32.526  0.00  0.00           C
ATOM   4599  O   HIE X 576      32.674  69.599  32.573  0.00  0.00           O
ATOM   4600  N   ARG X 577      34.679  69.285  31.650  0.00  0.00           N
ATOM   4601  CA  ARG X 577      34.737  70.437  30.834  0.00  0.00           C
ATOM   4602  CB  ARG X 577      36.068  70.604  30.090  0.00  0.00           C
ATOM   4603  CG  ARG X 577      36.062  71.930  29.266  0.00  0.00           C
ATOM   4604  CD  ARG X 577      37.474  72.490  29.132  0.00  0.00           C
ATOM   4605  NE  ARG X 577      38.488  71.488  28.607  0.00  0.00           N
ATOM   4606  CZ  ARG X 577      39.570  71.111  29.247  0.00  0.00           C
ATOM   4607  NH1 ARG X 577      40.005  71.684  30.337  0.00  0.00           N
ATOM   4608  NH2 ARG X 577      40.209  70.051  28.840  0.00  0.00           N
ATOM   4609  C   ARG X 577      33.531  70.540  29.852  0.00  0.00           C
ATOM   4610  O   ARG X 577      32.933  71.583  29.789  0.00  0.00           O
ATOM   4611  N   LYS X 578      33.161  69.485  29.161  0.00  0.00           N
ATOM   4612  CA  LYS X 578      32.019  69.540  28.124  0.00  0.00           C
ATOM   4613  CB  LYS X 578      31.805  68.117  27.547  0.00  0.00           C
ATOM   4614  CG  LYS X 578      32.630  67.759  26.291  0.00  0.00           C
ATOM   4615  CD  LYS X 578      32.462  68.814  25.186  0.00  0.00           C
ATOM   4616  CE  LYS X 578      32.545  68.152  23.783  0.00  0.00           C
ATOM   4617  NZ  LYS X 578      32.382  69.242  22.850  0.00  0.00           N
ATOM   4618  C   LYS X 578      30.732  70.193  28.676  0.00  0.00           C
ATOM   4619  O   LYS X 578      30.170  70.914  27.934  0.00  0.00           O
ATOM   4620  N   ARG X 579      30.448  69.883  29.927  0.00  0.00           N
ATOM   4621  CA  ARG X 579      29.261  70.320  30.570  0.00  0.00           C
ATOM   4622  CB  ARG X 579      29.064  69.193  31.671  0.00  0.00           C
ATOM   4623  CG  ARG X 579      28.844  67.714  31.178  0.00  0.00           C
ATOM   4624  CD  ARG X 579      28.618  66.743  32.309  0.00  0.00           C
ATOM   4625  NE  ARG X 579      28.172  65.419  31.898  0.00  0.00           N
ATOM   4626  CZ  ARG X 579      28.145  64.307  32.536  0.00  0.00           C
ATOM   4627  NH1 ARG X 579      28.525  64.266  33.733  0.00  0.00           N
ATOM   4628  NH2 ARG X 579      27.781  63.245  31.950  0.00  0.00           N
ATOM   4629  C   ARG X 579      29.313  71.791  30.967  0.00  0.00           C
ATOM   4630  O   ARG X 579      28.523  72.633  30.499  0.00  0.00           O
ATOM   4631  N   VAL X 580      30.311  72.215  31.707  0.00  0.00           N
ATOM   4632  CA  VAL X 580      30.543  73.588  32.098  0.00  0.00           C
ATOM   4633  CB  VAL X 580      31.759  73.613  33.036  0.00  0.00           C
ATOM   4634  CG1 VAL X 580      32.155  74.995  33.608  0.00  0.00           C
ATOM   4635  CG2 VAL X 580      31.598  72.579  34.180  0.00  0.00           C
ATOM   4636  C   VAL X 580      30.815  74.517  30.876  0.00  0.00           C
ATOM   4637  O   VAL X 580      30.438  75.646  30.935  0.00  0.00           O
ATOM   4638  N   ALA X 581      31.410  73.952  29.859  0.00  0.00           N
ATOM   4639  CA  ALA X 581      31.546  74.664  28.609  0.00  0.00           C
ATOM   4640  CB  ALA X 581      32.323  73.886  27.602  0.00  0.00           C
ATOM   4641  C   ALA X 581      30.231  74.968  27.875  0.00  0.00           C
ATOM   4642  O   ALA X 581      30.216  75.814  26.983  0.00  0.00           O
ATOM   4643  N   ASN X 582      29.140  74.276  28.127  0.00  0.00           N
ATOM   4644  CA  ASN X 582      27.810  74.522  27.559  0.00  0.00           C
ATOM   4645  CB  ASN X 582      27.598  73.388  26.602  0.00  0.00           C
ATOM   4646  CG  ASN X 582      28.642  73.291  25.549  0.00  0.00           C
ATOM   4647  OD1 ASN X 582      28.643  74.070  24.575  0.00  0.00           O
ATOM   4648  ND2 ASN X 582      29.510  72.345  25.649  0.00  0.00           N
ATOM   4649  C   ASN X 582      26.724  74.671  28.594  0.00  0.00           C
ATOM   4650  O   ASN X 582      25.557  74.295  28.372  0.00  0.00           O
ATOM   4651  N   GLY X 583      27.128  75.214  29.748  0.00  0.00           N
ATOM   4652  CA  GLY X 583      26.099  75.583  30.762  0.00  0.00           C
ATOM   4653  C   GLY X 583      25.513  74.426  31.607  0.00  0.00           C
ATOM   4654  O   GLY X 583      24.614  74.618  32.444  0.00  0.00           O
ATOM   4655  N   GLU X 584      26.018  73.169  31.438  0.00  0.00           N
ATOM   4656  CA  GLU X 584      25.503  72.025  32.181  0.00  0.00           C
ATOM   4657  CB  GLU X 584      25.397  70.848  31.205  0.00  0.00           C
ATOM   4658  CG  GLU X 584      24.718  69.518  31.751  0.00  0.00           C
ATOM   4659  CD  GLU X 584      23.316  69.718  32.321  0.00  0.00           C
ATOM   4660  OE1 GLU X 584      22.362  69.050  31.850  0.00  0.00           O
ATOM   4661  OE2 GLU X 584      23.066  70.564  33.192  0.00  0.00           O
ATOM   4662  C   GLU X 584      26.247  71.876  33.517  0.00  0.00           C
ATOM   4663  O   GLU X 584      27.419  72.298  33.622  0.00  0.00           O
ATOM   4664  N   ARG X 585      25.689  71.168  34.511  0.00  0.00           N
ATOM   4665  CA  ARG X 585      26.351  70.791  35.678  0.00  0.00           C
ATOM   4666  CB  ARG X 585      25.428  70.311  36.740  0.00  0.00           C
ATOM   4667  CG  ARG X 585      24.488  71.389  37.248  0.00  0.00           C
ATOM   4668  CD  ARG X 585      23.393  71.071  38.226  0.00  0.00           C
ATOM   4669  NE  ARG X 585      22.373  70.158  37.732  0.00  0.00           N
ATOM   4670  CZ  ARG X 585      21.321  69.633  38.344  0.00  0.00           C
ATOM   4671  NH1 ARG X 585      21.101  69.919  39.595  0.00  0.00           N
ATOM   4672  NH2 ARG X 585      20.612  68.780  37.713  0.00  0.00           N
ATOM   4673  C   ARG X 585      27.288  69.538  35.516  0.00  0.00           C
ATOM   4674  O   ARG X 585      26.895  68.523  34.867  0.00  0.00           O
ATOM   4675  N   SER X 586      28.407  69.576  36.234  0.00  0.00           N
ATOM   4676  CA  SER X 586      29.374  68.510  36.419  0.00  0.00           C
ATOM   4677  CB  SER X 586      30.243  68.565  35.197  0.00  0.00           C
ATOM   4678  OG  SER X 586      31.184  67.473  35.057  0.00  0.00           O
ATOM   4679  C   SER X 586      30.201  68.644  37.667  0.00  0.00           C
ATOM   4680  O   SER X 586      30.454  69.719  38.193  0.00  0.00           O
ATOM   4681  N   VAL X 587      30.757  67.499  38.037  0.00  0.00           N
ATOM   4682  CA  VAL X 587      31.287  67.316  39.427  0.00  0.00           C
ATOM   4683  CB  VAL X 587      30.189  66.936  40.471  0.00  0.00           C
ATOM   4684  CG1 VAL X 587      30.650  66.803  41.921  0.00  0.00           C
ATOM   4685  CG2 VAL X 587      28.915  67.873  40.351  0.00  0.00           C
ATOM   4686  C   VAL X 587      32.390  66.244  39.300  0.00  0.00           C
ATOM   4687  O   VAL X 587      32.091  65.232  38.685  0.00  0.00           O
ATOM   4688  N   LEU X 588      33.504  66.382  39.996  0.00  0.00           N
ATOM   4689  CA  LEU X 588      34.467  65.369  40.225  0.00  0.00           C
ATOM   4690  CB  LEU X 588      35.901  65.908  39.878  0.00  0.00           C
ATOM   4691  CG  LEU X 588      36.241  65.991  38.399  0.00  0.00           C
ATOM   4692  CD1 LEU X 588      37.278  67.016  38.118  0.00  0.00           C
ATOM   4693  CD2 LEU X 588      36.665  64.710  37.645  0.00  0.00           C
ATOM   4694  C   LEU X 588      34.406  64.929  41.668  0.00  0.00           C
ATOM   4695  O   LEU X 588      34.417  65.791  42.541  0.00  0.00           O
ATOM   4696  N   VAL X 589      34.525  63.621  41.966  0.00  0.00           N
ATOM   4697  CA  VAL X 589      34.776  63.243  43.393  0.00  0.00           C
ATOM   4698  CB  VAL X 589      33.556  62.469  43.984  0.00  0.00           C
ATOM   4699  CG1 VAL X 589      33.533  62.324  45.509  0.00  0.00           C
ATOM   4700  CG2 VAL X 589      32.199  62.988  43.520  0.00  0.00           C
ATOM   4701  C   VAL X 589      36.019  62.451  43.509  0.00  0.00           C
ATOM   4702  O   VAL X 589      36.315  61.720  42.592  0.00  0.00           O
ATOM   4703  N   GLY X 590      36.721  62.642  44.627  0.00  0.00           N
ATOM   4704  CA  GLY X 590      37.959  61.950  44.966  0.00  0.00           C
ATOM   4705  C   GLY X 590      38.450  62.053  46.410  0.00  0.00           C
ATOM   4706  O   GLY X 590      37.706  62.182  47.389  0.00  0.00           O
ATOM   4707  N   LEU X 591      39.799  62.137  46.497  0.00  0.00           N
ATOM   4708  CA  LEU X 591      40.593  62.362  47.734  0.00  0.00           C
ATOM   4709  CB  LEU X 591      41.133  61.004  48.340  0.00  0.00           C
ATOM   4710  CG  LEU X 591      39.998  60.025  48.723  0.00  0.00           C
ATOM   4711  CD1 LEU X 591      39.804  58.944  47.684  0.00  0.00           C
ATOM   4712  CD2 LEU X 591      40.236  59.235  50.062  0.00  0.00           C
ATOM   4713  C   LEU X 591      41.838  63.310  47.419  0.00  0.00           C
ATOM   4714  O   LEU X 591      41.936  63.780  46.251  0.00  0.00           O
ATOM   4715  N   GLN X 592      42.725  63.556  48.341  0.00  0.00           N
ATOM   4716  CA  GLN X 592      43.652  64.678  48.056  0.00  0.00           C
ATOM   4717  CB  GLN X 592      44.333  65.137  49.402  0.00  0.00           C
ATOM   4718  CG  GLN X 592      45.234  64.022  49.957  0.00  0.00           C
ATOM   4719  CD  GLN X 592      45.473  64.185  51.460  0.00  0.00           C
ATOM   4720  OE1 GLN X 592      45.304  65.299  51.916  0.00  0.00           O
ATOM   4721  NE2 GLN X 592      45.923  63.171  52.190  0.00  0.00           N
ATOM   4722  C   GLN X 592      44.687  64.379  46.980  0.00  0.00           C
ATOM   4723  O   GLN X 592      44.956  65.261  46.156  0.00  0.00           O
ATOM   4724  N   SER X 593      45.350  63.190  46.971  0.00  0.00           N
ATOM   4725  CA  SER X 593      46.405  62.781  45.976  0.00  0.00           C
ATOM   4726  CB  SER X 593      46.785  61.315  46.158  0.00  0.00           C
ATOM   4727  OG  SER X 593      47.889  61.047  45.379  0.00  0.00           O
ATOM   4728  C   SER X 593      45.820  62.926  44.488  0.00  0.00           C
ATOM   4729  O   SER X 593      46.593  63.197  43.526  0.00  0.00           O
ATOM   4730  N   PHE X 594      44.527  62.736  44.304  0.00  0.00           N
ATOM   4731  CA  PHE X 594      43.812  62.934  43.079  0.00  0.00           C
ATOM   4732  CB  PHE X 594      42.567  62.173  43.063  0.00  0.00           C
ATOM   4733  CG  PHE X 594      41.911  61.936  41.691  0.00  0.00           C
ATOM   4734  CD1 PHE X 594      42.599  61.187  40.672  0.00  0.00           C
ATOM   4735  CE1 PHE X 594      42.073  61.126  39.389  0.00  0.00           C
ATOM   4736  CZ  PHE X 594      40.871  61.810  39.196  0.00  0.00           C
ATOM   4737  CE2 PHE X 594      40.119  62.447  40.151  0.00  0.00           C
ATOM   4738  CD2 PHE X 594      40.655  62.522  41.427  0.00  0.00           C
ATOM   4739  C   PHE X 594      43.539  64.338  42.623  0.00  0.00           C
ATOM   4740  O   PHE X 594      43.642  64.624  41.456  0.00  0.00           O
ATOM   4741  N   ALA X 595      43.312  65.255  43.568  0.00  0.00           N
ATOM   4742  CA  ALA X 595      43.081  66.683  43.403  0.00  0.00           C
ATOM   4743  CB  ALA X 595      42.633  67.196  44.763  0.00  0.00           C
ATOM   4744  C   ALA X 595      44.338  67.398  42.846  0.00  0.00           C
ATOM   4745  O   ALA X 595      44.211  68.357  42.037  0.00  0.00           O
ATOM   4746  N   GLU X 596      45.536  66.830  43.040  0.00  0.00           N
ATOM   4747  CA  GLU X 596      46.782  67.221  42.309  0.00  0.00           C
ATOM   4748  CB  GLU X 596      48.018  66.392  42.698  0.00  0.00           C
ATOM   4749  CG  GLU X 596      48.157  66.334  44.247  0.00  0.00           C
ATOM   4750  CD  GLU X 596      48.273  67.642  45.036  0.00  0.00           C
ATOM   4751  OE1 GLU X 596      48.414  67.477  46.259  0.00  0.00           O
ATOM   4752  OE2 GLU X 596      48.145  68.807  44.595  0.00  0.00           O
ATOM   4753  C   GLU X 596      46.582  67.226  40.797  0.00  0.00           C
ATOM   4754  O   GLU X 596      46.074  66.219  40.330  0.00  0.00           O
ATOM   4755  N   GLY X 597      47.274  68.153  40.079  0.00  0.00           N
ATOM   4756  CA  GLY X 597      47.177  68.305  38.675  0.00  0.00           C
ATOM   4757  C   GLY X 597      45.866  68.706  38.074  0.00  0.00           C
ATOM   4758  O   GLY X 597      45.726  68.747  36.850  0.00  0.00           O
ATOM   4759  N   LEU X 598      44.855  69.064  38.837  0.00  0.00           N
ATOM   4760  CA  LEU X 598      43.585  69.428  38.367  0.00  0.00           C
ATOM   4761  CB  LEU X 598      42.483  68.988  39.292  0.00  0.00           C
ATOM   4762  CG  LEU X 598      42.294  67.491  39.492  0.00  0.00           C
ATOM   4763  CD1 LEU X 598      41.037  67.240  40.395  0.00  0.00           C
ATOM   4764  CD2 LEU X 598      42.098  66.763  38.107  0.00  0.00           C
ATOM   4765  C   LEU X 598      43.721  70.969  38.215  0.00  0.00           C
ATOM   4766  O   LEU X 598      43.480  71.780  39.118  0.00  0.00           O
ATOM   4767  N   ASP X 599      44.150  71.415  37.085  0.00  0.00           N
ATOM   4768  CA  ASP X 599      44.174  72.886  36.823  0.00  0.00           C
ATOM   4769  CB  ASP X 599      45.274  73.074  35.785  0.00  0.00           C
ATOM   4770  CG  ASP X 599      45.406  74.559  35.462  0.00  0.00           C
ATOM   4771  OD1 ASP X 599      45.311  75.481  36.322  0.00  0.00           O
ATOM   4772  OD2 ASP X 599      45.740  74.790  34.271  0.00  0.00           O
ATOM   4773  C   ASP X 599      42.794  73.349  36.379  0.00  0.00           C
ATOM   4774  O   ASP X 599      42.509  73.691  35.244  0.00  0.00           O
ATOM   4775  N   LEU X 600      41.875  73.405  37.342  0.00  0.00           N
ATOM   4776  CA  LEU X 600      40.463  73.878  37.135  0.00  0.00           C
ATOM   4777  CB  LEU X 600      39.371  73.270  38.058  0.00  0.00           C
ATOM   4778  CG  LEU X 600      39.419  71.725  38.130  0.00  0.00           C
ATOM   4779  CD1 LEU X 600      38.472  71.225  39.223  0.00  0.00           C
ATOM   4780  CD2 LEU X 600      39.035  71.056  36.715  0.00  0.00           C
ATOM   4781  C   LEU X 600      40.347  75.406  37.037  0.00  0.00           C
ATOM   4782  O   LEU X 600      39.839  76.001  38.009  0.00  0.00           O
ATOM   4783  N   LYS X 601      40.801  75.959  35.948  0.00  0.00           N
ATOM   4784  CA  LYS X 601      40.781  77.403  35.663  0.00  0.00           C
ATOM   4785  CB  LYS X 601      41.615  77.617  34.433  0.00  0.00           C
ATOM   4786  CG  LYS X 601      43.116  77.366  34.550  0.00  0.00           C
ATOM   4787  CD  LYS X 601      43.995  77.899  33.433  0.00  0.00           C
ATOM   4788  CE  LYS X 601      45.439  77.829  33.692  0.00  0.00           C
ATOM   4789  NZ  LYS X 601      45.786  78.100  35.106  0.00  0.00           N
ATOM   4790  C   LYS X 601      39.317  77.815  35.433  0.00  0.00           C
ATOM   4791  O   LYS X 601      38.521  77.096  34.865  0.00  0.00           O
ATOM   4792  N   GLY X 602      38.994  79.082  35.857  0.00  0.00           N
ATOM   4793  CA  GLY X 602      37.700  79.699  35.561  0.00  0.00           C
ATOM   4794  C   GLY X 602      36.469  78.918  36.060  0.00  0.00           C
ATOM   4795  O   GLY X 602      36.483  78.242  37.096  0.00  0.00           O
ATOM   4796  N   ASP X 603      35.415  79.020  35.318  0.00  0.00           N
ATOM   4797  CA  ASP X 603      34.072  78.450  35.746  0.00  0.00           C
ATOM   4798  CB  ASP X 603      32.894  78.864  34.834  0.00  0.00           C
ATOM   4799  CG  ASP X 603      32.713  80.379  34.719  0.00  0.00           C
ATOM   4800  OD1 ASP X 603      33.731  81.128  34.741  0.00  0.00           O
ATOM   4801  OD2 ASP X 603      31.572  80.852  34.588  0.00  0.00           O
ATOM   4802  C   ASP X 603      34.055  76.920  35.944  0.00  0.00           C
ATOM   4803  O   ASP X 603      33.084  76.448  36.611  0.00  0.00           O
ATOM   4804  N   LEU X 604      35.049  76.128  35.438  0.00  0.00           N
ATOM   4805  CA  LEU X 604      35.249  74.734  35.752  0.00  0.00           C
ATOM   4806  CB  LEU X 604      36.516  74.207  35.183  0.00  0.00           C
ATOM   4807  CG  LEU X 604      36.316  73.460  33.805  0.00  0.00           C
ATOM   4808  CD1 LEU X 604      36.344  74.348  32.555  0.00  0.00           C
ATOM   4809  CD2 LEU X 604      37.453  72.526  33.575  0.00  0.00           C
ATOM   4810  C   LEU X 604      35.247  74.332  37.254  0.00  0.00           C
ATOM   4811  O   LEU X 604      34.975  73.191  37.598  0.00  0.00           O
ATOM   4812  N   LEU X 605      35.537  75.322  38.140  0.00  0.00           N
ATOM   4813  CA  LEU X 605      35.414  75.317  39.553  0.00  0.00           C
ATOM   4814  CB  LEU X 605      36.718  74.809  40.198  0.00  0.00           C
ATOM   4815  CG  LEU X 605      36.771  74.417  41.670  0.00  0.00           C
ATOM   4816  CD1 LEU X 605      36.322  73.030  41.880  0.00  0.00           C
ATOM   4817  CD2 LEU X 605      38.248  74.599  42.186  0.00  0.00           C
ATOM   4818  C   LEU X 605      34.999  76.591  40.205  0.00  0.00           C
ATOM   4819  O   LEU X 605      35.571  77.681  39.964  0.00  0.00           O
ATOM   4820  N   SER X 606      34.011  76.542  41.160  0.00  0.00           N
ATOM   4821  CA  SER X 606      33.558  77.658  42.040  0.00  0.00           C
ATOM   4822  CB  SER X 606      32.442  78.575  41.513  0.00  0.00           C
ATOM   4823  OG  SER X 606      31.262  77.925  41.148  0.00  0.00           O
ATOM   4824  C   SER X 606      33.052  77.087  43.358  0.00  0.00           C
ATOM   4825  O   SER X 606      32.637  77.858  44.181  0.00  0.00           O
ATOM   4826  N   GLN X 607      33.127  75.797  43.609  0.00  0.00           N
ATOM   4827  CA  GLN X 607      32.938  75.131  44.896  0.00  0.00           C
ATOM   4828  CB  GLN X 607      31.395  74.768  45.111  0.00  0.00           C
ATOM   4829  CG  GLN X 607      30.730  75.702  46.072  0.00  0.00           C
ATOM   4830  CD  GLN X 607      29.421  75.175  46.584  0.00  0.00           C
ATOM   4831  OE1 GLN X 607      28.901  74.110  46.254  0.00  0.00           O
ATOM   4832  NE2 GLN X 607      28.729  75.968  47.382  0.00  0.00           N
ATOM   4833  C   GLN X 607      33.689  73.815  45.073  0.00  0.00           C
ATOM   4834  O   GLN X 607      33.464  72.775  44.396  0.00  0.00           O
ATOM   4835  N   VAL X 608      34.663  73.797  45.982  0.00  0.00           N
ATOM   4836  CA  VAL X 608      35.239  72.576  46.619  0.00  0.00           C
ATOM   4837  CB  VAL X 608      36.738  72.812  47.083  0.00  0.00           C
ATOM   4838  CG1 VAL X 608      37.352  71.610  47.704  0.00  0.00           C
ATOM   4839  CG2 VAL X 608      37.622  73.160  45.850  0.00  0.00           C
ATOM   4840  C   VAL X 608      34.414  72.111  47.796  0.00  0.00           C
ATOM   4841  O   VAL X 608      34.009  72.955  48.601  0.00  0.00           O
ATOM   4842  N   HIE X 609      34.315  70.790  47.913  0.00  0.00           N
ATOM   4843  CA  HIE X 609      33.779  70.159  49.109  0.00  0.00           C
ATOM   4844  CB  HIE X 609      32.517  69.446  48.841  0.00  0.00           C
ATOM   4845  CG  HIE X 609      31.336  70.237  48.348  0.00  0.00           C
ATOM   4846  ND1 HIE X 609      30.112  70.202  48.960  0.00  0.00           N
ATOM   4847  CE1 HIE X 609      29.320  71.056  48.271  0.00  0.00           C
ATOM   4848  NE2 HIE X 609      30.045  71.664  47.295  0.00  0.00           N
ATOM   4849  CD2 HIE X 609      31.316  71.148  47.348  0.00  0.00           C
ATOM   4850  C   HIE X 609      34.876  69.282  49.844  0.00  0.00           C
ATOM   4851  O   HIE X 609      35.718  68.702  49.096  0.00  0.00           O
ATOM   4852  N   ILE X 610      34.875  69.280  51.212  0.00  0.00           N
ATOM   4853  CA  ILE X 610      35.809  68.517  52.089  0.00  0.00           C
ATOM   4854  CB  ILE X 610      36.950  69.426  52.622  0.00  0.00           C
ATOM   4855  CG2 ILE X 610      37.906  68.500  53.401  0.00  0.00           C
ATOM   4856  CG1 ILE X 610      37.696  70.200  51.486  0.00  0.00           C
ATOM   4857  CD1 ILE X 610      38.892  71.036  51.912  0.00  0.00           C
ATOM   4858  C   ILE X 610      35.017  67.826  53.212  0.00  0.00           C
ATOM   4859  O   ILE X 610      34.469  68.543  54.058  0.00  0.00           O
ATOM   4860  N   HIE X 611      34.938  66.462  53.264  0.00  0.00           N
ATOM   4861  CA  HIE X 611      34.091  65.740  54.211  0.00  0.00           C
ATOM   4862  CB  HIE X 611      33.891  64.328  53.671  0.00  0.00           C
ATOM   4863  CG  HIE X 611      33.054  63.384  54.532  0.00  0.00           C
ATOM   4864  ND1 HIE X 611      33.494  62.284  55.293  0.00  0.00           N
ATOM   4865  CE1 HIE X 611      32.468  62.015  56.148  0.00  0.00           C
ATOM   4866  NE2 HIE X 611      31.340  62.690  55.762  0.00  0.00           N
ATOM   4867  CD2 HIE X 611      31.756  63.636  54.869  0.00  0.00           C
ATOM   4868  C   HIE X 611      34.669  65.805  55.642  0.00  0.00           C
ATOM   4869  O   HIE X 611      33.902  65.913  56.620  0.00  0.00           O
ATOM   4870  N   LYS X 612      35.989  65.761  55.836  0.00  0.00           N
ATOM   4871  CA  LYS X 612      36.702  65.546  57.073  0.00  0.00           C
ATOM   4872  CB  LYS X 612      36.856  63.985  57.286  0.00  0.00           C
ATOM   4873  CG  LYS X 612      35.592  63.261  57.771  0.00  0.00           C
ATOM   4874  CD  LYS X 612      35.026  63.543  59.158  0.00  0.00           C
ATOM   4875  CE  LYS X 612      36.084  63.558  60.286  0.00  0.00           C
ATOM   4876  NZ  LYS X 612      36.777  62.264  60.458  0.00  0.00           N
ATOM   4877  C   LYS X 612      38.033  66.273  57.141  0.00  0.00           C
ATOM   4878  O   LYS X 612      38.616  66.257  56.062  0.00  0.00           O
ATOM   4879  N   ILE X 613      38.467  66.727  58.309  0.00  0.00           N
ATOM   4880  CA  ILE X 613      39.889  66.989  58.658  0.00  0.00           C
ATOM   4881  CB  ILE X 613      40.093  67.659  60.032  0.00  0.00           C
ATOM   4882  CG2 ILE X 613      41.537  67.766  60.280  0.00  0.00           C
ATOM   4883  CG1 ILE X 613      39.372  69.004  60.198  0.00  0.00           C
ATOM   4884  CD1 ILE X 613      38.987  69.156  61.701  0.00  0.00           C
ATOM   4885  C   ILE X 613      40.629  65.623  58.659  0.00  0.00           C
ATOM   4886  O   ILE X 613      40.242  64.603  59.206  0.00  0.00           O
ATOM   4887  N   ALA X 614      41.697  65.493  57.845  0.00  0.00           N
ATOM   4888  CA  ALA X 614      42.341  64.215  57.513  0.00  0.00           C
ATOM   4889  CB  ALA X 614      42.870  64.392  55.974  0.00  0.00           C
ATOM   4890  C   ALA X 614      43.384  63.636  58.490  0.00  0.00           C
ATOM   4891  O   ALA X 614      44.537  63.595  58.218  0.00  0.00           O
ATOM   4892  N   PHE X 615      42.973  63.305  59.734  0.00  0.00           N
ATOM   4893  CA  PHE X 615      43.936  62.726  60.697  0.00  0.00           C
ATOM   4894  CB  PHE X 615      43.437  62.883  62.200  0.00  0.00           C
ATOM   4895  CG  PHE X 615      42.914  64.229  62.652  0.00  0.00           C
ATOM   4896  CD1 PHE X 615      43.782  65.128  63.237  0.00  0.00           C
ATOM   4897  CE1 PHE X 615      43.304  66.325  63.875  0.00  0.00           C
ATOM   4898  CZ  PHE X 615      41.965  66.655  63.811  0.00  0.00           C
ATOM   4899  CE2 PHE X 615      41.076  65.718  63.180  0.00  0.00           C
ATOM   4900  CD2 PHE X 615      41.527  64.540  62.549  0.00  0.00           C
ATOM   4901  C   PHE X 615      44.281  61.215  60.381  0.00  0.00           C
ATOM   4902  O   PHE X 615      43.392  60.497  59.919  0.00  0.00           O
ATOM   4903  N   PRO X 616      45.494  60.734  60.785  0.00  0.00           N
ATOM   4904  CD  PRO X 616      46.563  61.561  61.306  0.00  0.00           C
ATOM   4905  CG  PRO X 616      47.779  60.632  61.113  0.00  0.00           C
ATOM   4906  CB  PRO X 616      47.265  59.174  61.169  0.00  0.00           C
ATOM   4907  CA  PRO X 616      45.860  59.326  60.651  0.00  0.00           C
ATOM   4908  C   PRO X 616      44.868  58.381  61.423  0.00  0.00           C
ATOM   4909  O   PRO X 616      44.484  58.827  62.524  0.00  0.00           O
ATOM   4910  N   PRO X 617      44.468  57.237  60.897  0.00  0.00           N
ATOM   4911  CD  PRO X 617      44.735  56.803  59.540  0.00  0.00           C
ATOM   4912  CG  PRO X 617      44.304  55.349  59.524  0.00  0.00           C
ATOM   4913  CB  PRO X 617      43.085  55.317  60.370  0.00  0.00           C
ATOM   4914  CA  PRO X 617      43.525  56.245  61.473  0.00  0.00           C
ATOM   4915  C   PRO X 617      44.132  55.576  62.617  0.00  0.00           C
ATOM   4916  O   PRO X 617      45.128  54.764  62.497  0.00  0.00           O
ATOM   4917  N   ILE X 618      43.589  55.950  63.844  0.00  0.00           N
ATOM   4918  CA  ILE X 618      44.161  55.630  65.141  0.00  0.00           C
ATOM   4919  CB  ILE X 618      43.674  56.580  66.262  0.00  0.00           C
ATOM   4920  CG2 ILE X 618      43.999  58.046  65.776  0.00  0.00           C
ATOM   4921  CG1 ILE X 618      42.129  56.560  66.524  0.00  0.00           C
ATOM   4922  CD1 ILE X 618      41.808  56.878  67.952  0.00  0.00           C
ATOM   4923  C   ILE X 618      43.902  54.166  65.595  0.00  0.00           C
ATOM   4924  O   ILE X 618      44.549  53.709  66.494  0.00  0.00           O
ATOM   4925  N   ASP X 619      43.038  53.374  64.944  0.00  0.00           N
ATOM   4926  CA  ASP X 619      43.087  51.873  65.025  0.00  0.00           C
ATOM   4927  CB  ASP X 619      41.702  51.340  64.598  0.00  0.00           C
ATOM   4928  CG  ASP X 619      40.614  51.725  65.629  0.00  0.00           C
ATOM   4929  OD1 ASP X 619      41.005  52.209  66.716  0.00  0.00           O
ATOM   4930  OD2 ASP X 619      39.386  51.472  65.335  0.00  0.00           O
ATOM   4931  C   ASP X 619      44.179  51.172  64.212  0.00  0.00           C
ATOM   4932  O   ASP X 619      44.274  49.975  64.360  0.00  0.00           O
ATOM   4933  N   SER X 620      44.911  51.822  63.235  0.00  0.00           N
ATOM   4934  CA  SER X 620      46.009  51.306  62.391  0.00  0.00           C
ATOM   4935  CB  SER X 620      46.382  52.306  61.345  0.00  0.00           C
ATOM   4936  OG  SER X 620      47.421  51.729  60.571  0.00  0.00           O
ATOM   4937  C   SER X 620      47.153  50.844  63.290  0.00  0.00           C
ATOM   4938  O   SER X 620      47.732  51.648  64.049  0.00  0.00           O
ATOM   4939  N   PRO X 621      47.599  49.531  63.204  0.00  0.00           N
ATOM   4940  CD  PRO X 621      47.017  48.452  62.421  0.00  0.00           C
ATOM   4941  CG  PRO X 621      48.070  47.336  62.450  0.00  0.00           C
ATOM   4942  CB  PRO X 621      48.897  47.557  63.672  0.00  0.00           C
ATOM   4943  CA  PRO X 621      48.737  49.059  63.945  0.00  0.00           C
ATOM   4944  C   PRO X 621      50.059  49.862  63.719  0.00  0.00           C
ATOM   4945  O   PRO X 621      50.913  49.851  64.593  0.00  0.00           O
ATOM   4946  N   VAL X 622      50.210  50.664  62.615  0.00  0.00           N
ATOM   4947  CA  VAL X 622      51.355  51.522  62.339  0.00  0.00           C
ATOM   4948  CB  VAL X 622      51.436  51.749  60.799  0.00  0.00           C
ATOM   4949  CG1 VAL X 622      52.549  52.655  60.431  0.00  0.00           C
ATOM   4950  CG2 VAL X 622      51.599  50.467  59.951  0.00  0.00           C
ATOM   4951  C   VAL X 622      51.244  52.810  63.159  0.00  0.00           C
ATOM   4952  O   VAL X 622      52.194  53.292  63.788  0.00  0.00           O
ATOM   4953  N   VAL X 623      50.008  53.356  63.153  0.00  0.00           N
ATOM   4954  CA  VAL X 623      49.655  54.580  63.837  0.00  0.00           C
ATOM   4955  CB  VAL X 623      48.286  55.259  63.366  0.00  0.00           C
ATOM   4956  CG1 VAL X 623      47.998  56.538  64.157  0.00  0.00           C
ATOM   4957  CG2 VAL X 623      48.448  55.660  61.935  0.00  0.00           C
ATOM   4958  C   VAL X 623      49.739  54.360  65.371  0.00  0.00           C
ATOM   4959  O   VAL X 623      50.263  55.247  66.084  0.00  0.00           O
ATOM   4960  N   ILE X 624      49.282  53.187  65.771  0.00  0.00           N
ATOM   4961  CA  ILE X 624      49.366  52.654  67.149  0.00  0.00           C
ATOM   4962  CB  ILE X 624      48.572  51.302  67.326  0.00  0.00           C
ATOM   4963  CG2 ILE X 624      48.891  50.726  68.671  0.00  0.00           C
ATOM   4964  CG1 ILE X 624      47.057  51.613  67.236  0.00  0.00           C
ATOM   4965  CD1 ILE X 624      46.238  50.353  67.064  0.00  0.00           C
ATOM   4966  C   ILE X 624      50.785  52.502  67.566  0.00  0.00           C
ATOM   4967  O   ILE X 624      51.130  52.813  68.677  0.00  0.00           O
ATOM   4968  N   THR X 625      51.655  51.934  66.711  0.00  0.00           N
ATOM   4969  CA  THR X 625      53.123  51.761  67.158  0.00  0.00           C
ATOM   4970  CB  THR X 625      53.837  50.688  66.291  0.00  0.00           C
ATOM   4971  CG2 THR X 625      55.148  50.212  66.998  0.00  0.00           C
ATOM   4972  OG1 THR X 625      53.018  49.492  66.251  0.00  0.00           O
ATOM   4973  C   THR X 625      53.799  53.111  67.145  0.00  0.00           C
ATOM   4974  O   THR X 625      54.670  53.464  67.977  0.00  0.00           O
ATOM   4975  N   GLU X 626      53.462  54.031  66.203  0.00  0.00           N
ATOM   4976  CA  GLU X 626      54.015  55.389  66.138  0.00  0.00           C
ATOM   4977  CB  GLU X 626      53.558  56.033  64.807  0.00  0.00           C
ATOM   4978  CG  GLU X 626      54.170  57.465  64.707  0.00  0.00           C
ATOM   4979  CD  GLU X 626      54.089  58.050  63.316  0.00  0.00           C
ATOM   4980  OE1 GLU X 626      54.866  59.002  63.098  0.00  0.00           O
ATOM   4981  OE2 GLU X 626      53.507  57.555  62.360  0.00  0.00           O
ATOM   4982  C   GLU X 626      53.645  56.250  67.340  0.00  0.00           C
ATOM   4983  O   GLU X 626      54.543  56.852  67.903  0.00  0.00           O
ATOM   4984  N   GLY X 627      52.397  56.074  67.804  0.00  0.00           N
ATOM   4985  CA  GLY X 627      51.914  56.681  69.013  0.00  0.00           C
ATOM   4986  C   GLY X 627      52.547  56.076  70.264  0.00  0.00           C
ATOM   4987  O   GLY X 627      52.720  56.747  71.250  0.00  0.00           O
ATOM   4988  N   GLU X 628      52.992  54.836  70.262  0.00  0.00           N
ATOM   4989  CA  GLU X 628      53.490  54.020  71.459  0.00  0.00           C
ATOM   4990  CB  GLU X 628      53.180  52.565  71.209  0.00  0.00           C
ATOM   4991  CG  GLU X 628      53.270  51.695  72.451  0.00  0.00           C
ATOM   4992  CD  GLU X 628      52.764  50.228  72.150  0.00  0.00           C
ATOM   4993  OE1 GLU X 628      53.582  49.453  71.610  0.00  0.00           O
ATOM   4994  OE2 GLU X 628      51.630  49.894  72.547  0.00  0.00           O
ATOM   4995  C   GLU X 628      54.974  54.258  71.630  0.00  0.00           C
ATOM   4996  O   GLU X 628      55.452  54.353  72.707  0.00  0.00           O
ATOM   4997  N   TRP X 629      55.683  54.476  70.507  0.00  0.00           N
ATOM   4998  CA  TRP X 629      57.028  55.033  70.415  0.00  0.00           C
ATOM   4999  CB  TRP X 629      57.642  54.921  69.028  0.00  0.00           C
ATOM   5000  CG  TRP X 629      59.013  55.510  68.909  0.00  0.00           C
ATOM   5001  CD1 TRP X 629      60.140  55.043  69.516  0.00  0.00           C
ATOM   5002  NE1 TRP X 629      61.225  55.876  69.383  0.00  0.00           N
ATOM   5003  CE2 TRP X 629      60.891  56.862  68.523  0.00  0.00           C
ATOM   5004  CZ2 TRP X 629      61.693  57.851  67.959  0.00  0.00           C
ATOM   5005  CH2 TRP X 629      61.052  58.872  67.164  0.00  0.00           C
ATOM   5006  CZ3 TRP X 629      59.658  58.799  66.991  0.00  0.00           C
ATOM   5007  CE3 TRP X 629      58.856  57.818  67.592  0.00  0.00           C
ATOM   5008  CD2 TRP X 629      59.481  56.708  68.212  0.00  0.00           C
ATOM   5009  C   TRP X 629      57.044  56.488  70.813  0.00  0.00           C
ATOM   5010  O   TRP X 629      57.902  56.910  71.625  0.00  0.00           O
ATOM   5011  N   LEU X 630      56.085  57.284  70.357  0.00  0.00           N
ATOM   5012  CA  LEU X 630      55.904  58.652  70.829  0.00  0.00           C
ATOM   5013  CB  LEU X 630      54.926  59.523  70.052  0.00  0.00           C
ATOM   5014  CG  LEU X 630      55.553  59.812  68.628  0.00  0.00           C
ATOM   5015  CD1 LEU X 630      54.423  60.311  67.734  0.00  0.00           C
ATOM   5016  CD2 LEU X 630      56.760  60.770  68.644  0.00  0.00           C
ATOM   5017  C   LEU X 630      55.688  58.754  72.382  0.00  0.00           C
ATOM   5018  O   LEU X 630      56.435  59.426  73.092  0.00  0.00           O
ATOM   5019  N   LYS X 631      54.793  57.913  72.915  0.00  0.00           N
ATOM   5020  CA  LYS X 631      54.515  57.737  74.359  0.00  0.00           C
ATOM   5021  CB  LYS X 631      53.311  56.833  74.586  0.00  0.00           C
ATOM   5022  CG  LYS X 631      51.986  57.650  74.411  0.00  0.00           C
ATOM   5023  CD  LYS X 631      50.649  56.864  74.682  0.00  0.00           C
ATOM   5024  CE  LYS X 631      50.700  55.465  73.961  0.00  0.00           C
ATOM   5025  NZ  LYS X 631      49.557  54.568  74.504  0.00  0.00           N
ATOM   5026  C   LYS X 631      55.797  57.248  75.062  0.00  0.00           C
ATOM   5027  O   LYS X 631      56.025  57.707  76.178  0.00  0.00           O
ATOM   5028  N   SER X 632      56.595  56.325  74.479  0.00  0.00           N
ATOM   5029  CA  SER X 632      57.824  55.795  75.137  0.00  0.00           C
ATOM   5030  CB  SER X 632      58.438  54.694  74.342  0.00  0.00           C
ATOM   5031  OG  SER X 632      59.426  54.058  74.970  0.00  0.00           O
ATOM   5032  C   SER X 632      58.840  56.964  75.381  0.00  0.00           C
ATOM   5033  O   SER X 632      59.400  57.088  76.454  0.00  0.00           O
ATOM   5034  N   LEU X 633      58.947  57.922  74.451  0.00  0.00           N
ATOM   5035  CA  LEU X 633      59.783  59.121  74.517  0.00  0.00           C
ATOM   5036  CB  LEU X 633      60.136  59.499  73.091  0.00  0.00           C
ATOM   5037  CG  LEU X 633      61.490  58.861  72.622  0.00  0.00           C
ATOM   5038  CD1 LEU X 633      61.263  57.384  72.302  0.00  0.00           C
ATOM   5039  CD2 LEU X 633      61.964  59.471  71.234  0.00  0.00           C
ATOM   5040  C   LEU X 633      59.056  60.324  75.201  0.00  0.00           C
ATOM   5041  O   LEU X 633      59.591  61.434  75.281  0.00  0.00           O
ATOM   5042  N   ASN X 634      57.911  60.083  75.848  0.00  0.00           N
ATOM   5043  CA  ASN X 634      57.106  61.100  76.525  0.00  0.00           C
ATOM   5044  CB  ASN X 634      57.674  61.461  77.852  0.00  0.00           C
ATOM   5045  CG  ASN X 634      58.082  60.291  78.795  0.00  0.00           C
ATOM   5046  OD1 ASN X 634      57.307  59.675  79.486  0.00  0.00           O
ATOM   5047  ND2 ASN X 634      59.384  60.044  78.786  0.00  0.00           N
ATOM   5048  C   ASN X 634      56.569  62.243  75.643  0.00  0.00           C
ATOM   5049  O   ASN X 634      56.200  63.305  76.131  0.00  0.00           O
ATOM   5050  N   ARG X 635      56.543  61.947  74.372  0.00  0.00           N
ATOM   5051  CA  ARG X 635      55.996  62.802  73.355  0.00  0.00           C
ATOM   5052  CB  ARG X 635      56.707  62.641  72.015  0.00  0.00           C
ATOM   5053  CG  ARG X 635      58.257  62.675  72.017  0.00  0.00           C
ATOM   5054  CD  ARG X 635      59.033  62.875  70.691  0.00  0.00           C
ATOM   5055  NE  ARG X 635      58.769  64.246  70.024  0.00  0.00           N
ATOM   5056  CZ  ARG X 635      58.810  64.483  68.746  0.00  0.00           C
ATOM   5057  NH1 ARG X 635      59.122  63.594  67.875  0.00  0.00           N
ATOM   5058  NH2 ARG X 635      58.460  65.646  68.383  0.00  0.00           N
ATOM   5059  C   ARG X 635      54.476  62.643  73.170  0.00  0.00           C
ATOM   5060  O   ARG X 635      54.043  61.557  73.410  0.00  0.00           O
ATOM   5061  N   TYR X 636      53.784  63.669  72.782  0.00  0.00           N
ATOM   5062  CA  TYR X 636      52.326  63.644  72.865  0.00  0.00           C
ATOM   5063  CB  TYR X 636      51.908  64.982  73.528  0.00  0.00           C
[truncated: 62,311 more chars]
