# Supplementary material for: Translocation mechanism of xeroderma pigmentosum group D protein on single-stranded DNA and genetic disease etiology
Source: Nat Commun. 2025 Nov 28;16:11703. doi: 10.1038/s41467-025-66834-1 (PMC12753804; doi:10.1038/s41467-025-66834-1)
Supplement: Supplementary file 3 — Supplementary Data 1 [file 41467_2025_66834_MOESM3_ESM.zip › Initial_and_final_structures/DinG_APO_initial.pdb.txt]

ATOM      1  N   MET X   1      28.649  21.463 -11.685  0.00  0.00           N
ATOM      2  CA  MET X   1      28.251  22.276 -10.539  0.00  0.00           C
ATOM      3  CB  MET X   1      29.483  22.867  -9.857  0.00  0.00           C
ATOM      4  CG  MET X   1      30.302  21.835  -9.102  0.00  0.00           C
ATOM      5  SD  MET X   1      29.801  21.634  -7.373  0.00  0.00           S
ATOM      6  CE  MET X   1      30.498  20.015  -7.027  0.00  0.00           C
ATOM      7  C   MET X   1      27.276  23.387 -10.931  0.00  0.00           C
ATOM      8  O   MET X   1      26.075  23.283 -10.666  0.00  0.00           O
ATOM      9  N   ALA X   2      30.912  27.056  -7.885  0.00  0.00           N
ATOM     10  CA  ALA X   2      30.045  25.924  -8.222  0.00  0.00           C
ATOM     11  CB  ALA X   2      29.455  25.300  -6.958  0.00  0.00           C
ATOM     12  C   ALA X   2      28.932  26.377  -9.169  0.00  0.00           C
ATOM     13  O   ALA X   2      28.561  25.652 -10.116  0.00  0.00           O
ATOM     14  N   LEU X   3      28.393  27.568  -8.922  0.00  0.00           N
ATOM     15  CA  LEU X   3      27.448  28.165  -9.859  0.00  0.00           C
ATOM     16  CB  LEU X   3      26.433  29.058  -9.157  0.00  0.00           C
ATOM     17  CG  LEU X   3      25.251  28.278  -8.586  0.00  0.00           C
ATOM     18  CD1 LEU X   3      23.956  29.062  -8.697  0.00  0.00           C
ATOM     19  CD2 LEU X   3      25.123  26.956  -9.295  0.00  0.00           C
ATOM     20  C   LEU X   3      28.256  28.923 -10.896  0.00  0.00           C
ATOM     21  O   LEU X   3      28.681  30.058 -10.672  0.00  0.00           O
ATOM     22  N   THR X   4      28.483  28.273 -12.028  0.00  0.00           N
ATOM     23  CA  THR X   4      29.171  28.900 -13.134  0.00  0.00           C
ATOM     24  CB  THR X   4      29.539  27.856 -14.185  0.00  0.00           C
ATOM     25  CG2 THR X   4      29.942  26.567 -13.510  0.00  0.00           C
ATOM     26  OG1 THR X   4      28.406  27.601 -15.020  0.00  0.00           O
ATOM     27  C   THR X   4      28.299  29.981 -13.761  0.00  0.00           C
ATOM     28  O   THR X   4      27.077  30.013 -13.599  0.00  0.00           O
ATOM     29  N   ALA X   5      28.959  30.879 -14.489  0.00  0.00           N
ATOM     30  CA  ALA X   5      28.248  31.898 -15.249  0.00  0.00           C
ATOM     31  CB  ALA X   5      29.259  32.794 -15.957  0.00  0.00           C
ATOM     32  C   ALA X   5      27.294  31.272 -16.259  0.00  0.00           C
ATOM     33  O   ALA X   5      26.134  31.690 -16.376  0.00  0.00           O
ATOM     34  N   ALA X   6      27.776  30.275 -17.009  0.00  0.00           N
ATOM     35  CA  ALA X   6      26.955  29.639 -18.031  0.00  0.00           C
ATOM     36  CB  ALA X   6      27.785  28.637 -18.826  0.00  0.00           C
ATOM     37  C   ALA X   6      25.755  28.944 -17.418  0.00  0.00           C
ATOM     38  O   ALA X   6      24.705  28.817 -18.063  0.00  0.00           O
ATOM     39  N   LEU X   7      25.886  28.492 -16.178  0.00  0.00           N
ATOM     40  CA  LEU X   7      24.785  27.781 -15.553  0.00  0.00           C
ATOM     41  CB  LEU X   7      25.288  26.959 -14.381  0.00  0.00           C
ATOM     42  CG  LEU X   7      24.171  26.034 -13.934  0.00  0.00           C
ATOM     43  CD1 LEU X   7      24.455  24.625 -14.411  0.00  0.00           C
ATOM     44  CD2 LEU X   7      24.019  26.100 -12.438  0.00  0.00           C
ATOM     45  C   LEU X   7      23.707  28.744 -15.084  0.00  0.00           C
ATOM     46  O   LEU X   7      22.513  28.491 -15.283  0.00  0.00           O
ATOM     47  N   LYS X   8      24.106  29.837 -14.430  0.00  0.00           N
ATOM     48  CA  LYS X   8      23.138  30.864 -14.083  0.00  0.00           C
ATOM     49  CB  LYS X   8      23.828  32.015 -13.353  0.00  0.00           C
ATOM     50  CG  LYS X   8      24.414  31.636 -12.016  0.00  0.00           C
ATOM     51  CD  LYS X   8      24.727  32.878 -11.204  0.00  0.00           C
ATOM     52  CE  LYS X   8      26.119  32.813 -10.585  0.00  0.00           C
ATOM     53  NZ  LYS X   8      26.571  34.173 -10.191  0.00  0.00           N
ATOM     54  C   LYS X   8      22.428  31.371 -15.331  0.00  0.00           C
ATOM     55  O   LYS X   8      21.202  31.534 -15.336  0.00  0.00           O
ATOM     56  N   ALA X   9      23.185  31.587 -16.410  0.00  0.00           N
ATOM     57  CA  ALA X   9      22.578  32.024 -17.660  0.00  0.00           C
ATOM     58  CB  ALA X   9      23.668  32.291 -18.699  0.00  0.00           C
ATOM     59  C   ALA X   9      21.577  30.998 -18.182  0.00  0.00           C
ATOM     60  O   ALA X   9      20.514  31.364 -18.699  0.00  0.00           O
ATOM     61  N   GLN X  10      21.900  29.708 -18.065  0.00  0.00           N
ATOM     62  CA  GLN X  10      20.979  28.682 -18.545  0.00  0.00           C
ATOM     63  CB  GLN X  10      21.664  27.317 -18.533  0.00  0.00           C
ATOM     64  CG  GLN X  10      20.856  26.218 -19.189  0.00  0.00           C
ATOM     65  CD  GLN X  10      20.401  26.608 -20.575  0.00  0.00           C
ATOM     66  OE1 GLN X  10      19.310  27.154 -20.753  0.00  0.00           O
ATOM     67  NE2 GLN X  10      21.232  26.337 -21.569  0.00  0.00           N
ATOM     68  C   GLN X  10      19.700  28.652 -17.714  0.00  0.00           C
ATOM     69  O   GLN X  10      18.592  28.597 -18.265  0.00  0.00           O
ATOM     70  N   ILE X  11      19.836  28.689 -16.387  0.00  0.00           N
ATOM     71  CA  ILE X  11      18.663  28.681 -15.518  0.00  0.00           C
ATOM     72  CB  ILE X  11      19.096  28.627 -14.043  0.00  0.00           C
ATOM     73  CG2 ILE X  11      17.951  29.009 -13.112  0.00  0.00           C
ATOM     74  CG1 ILE X  11      19.604  27.228 -13.719  0.00  0.00           C
ATOM     75  CD1 ILE X  11      20.500  27.176 -12.513  0.00  0.00           C
ATOM     76  C   ILE X  11      17.784  29.888 -15.808  0.00  0.00           C
ATOM     77  O   ILE X  11      16.575  29.756 -16.015  0.00  0.00           O
ATOM     78  N   ALA X  12      18.388  31.081 -15.844  0.00  0.00           N
ATOM     79  CA  ALA X  12      17.650  32.299 -16.167  0.00  0.00           C
ATOM     80  CB  ALA X  12      18.593  33.506 -16.153  0.00  0.00           C
ATOM     81  C   ALA X  12      16.957  32.188 -17.518  0.00  0.00           C
ATOM     82  O   ALA X  12      15.772  32.512 -17.646  0.00  0.00           O
ATOM     83  N   ALA X  13      17.679  31.729 -18.540  0.00  0.00           N
ATOM     84  CA  ALA X  13      17.075  31.580 -19.856  0.00  0.00           C
ATOM     85  CB  ALA X  13      18.092  31.012 -20.840  0.00  0.00           C
ATOM     86  C   ALA X  13      15.838  30.695 -19.796  0.00  0.00           C
ATOM     87  O   ALA X  13      14.754  31.106 -20.218  0.00  0.00           O
ATOM     88  N   TRP X  14      15.980  29.467 -19.278  0.00  0.00           N
ATOM     89  CA  TRP X  14      14.817  28.585 -19.183  0.00  0.00           C
ATOM     90  CB  TRP X  14      15.214  27.246 -18.577  0.00  0.00           C
ATOM     91  CG  TRP X  14      15.980  26.376 -19.526  0.00  0.00           C
ATOM     92  CD1 TRP X  14      16.038  26.495 -20.882  0.00  0.00           C
ATOM     93  NE1 TRP X  14      16.838  25.516 -21.412  0.00  0.00           N
ATOM     94  CE2 TRP X  14      17.325  24.745 -20.391  0.00  0.00           C
ATOM     95  CZ2 TRP X  14      18.167  23.637 -20.427  0.00  0.00           C
ATOM     96  CH2 TRP X  14      18.482  23.047 -19.233  0.00  0.00           C
ATOM     97  CZ3 TRP X  14      17.982  23.536 -18.022  0.00  0.00           C
ATOM     98  CE3 TRP X  14      17.143  24.635 -17.985  0.00  0.00           C
ATOM     99  CD2 TRP X  14      16.802  25.257 -19.188  0.00  0.00           C
ATOM    100  C   TRP X  14      13.701  29.226 -18.371  0.00  0.00           C
ATOM    101  O   TRP X  14      12.515  29.016 -18.660  0.00  0.00           O
ATOM    102  N   TYR X  15      14.059  30.056 -17.393  0.00  0.00           N
ATOM    103  CA  TYR X  15      13.054  30.676 -16.544  0.00  0.00           C
ATOM    104  CB  TYR X  15      13.739  31.324 -15.344  0.00  0.00           C
ATOM    105  CG  TYR X  15      12.810  31.652 -14.211  0.00  0.00           C
ATOM    106  CD1 TYR X  15      12.042  30.664 -13.621  0.00  0.00           C
ATOM    107  CE1 TYR X  15      11.186  30.955 -12.578  0.00  0.00           C
ATOM    108  CZ  TYR X  15      11.100  32.250 -12.105  0.00  0.00           C
ATOM    109  OH  TYR X  15      10.252  32.557 -11.065  0.00  0.00           O
ATOM    110  CE2 TYR X  15      11.854  33.248 -12.673  0.00  0.00           C
ATOM    111  CD2 TYR X  15      12.703  32.946 -13.724  0.00  0.00           C
ATOM    112  C   TYR X  15      12.225  31.695 -17.322  0.00  0.00           C
ATOM    113  O   TYR X  15      10.985  31.681 -17.263  0.00  0.00           O
ATOM    114  N   LYS X  16      12.898  32.585 -18.058  0.00  0.00           N
ATOM    115  CA  LYS X  16      12.198  33.544 -18.902  0.00  0.00           C
ATOM    116  CB  LYS X  16      13.198  34.550 -19.467  0.00  0.00           C
ATOM    117  CG  LYS X  16      12.651  35.417 -20.579  0.00  0.00           C
ATOM    118  CD  LYS X  16      13.751  35.808 -21.550  0.00  0.00           C
ATOM    119  CE  LYS X  16      13.258  36.797 -22.590  0.00  0.00           C
ATOM    120  NZ  LYS X  16      14.281  37.038 -23.644  0.00  0.00           N
ATOM    121  C   LYS X  16      11.444  32.845 -20.021  0.00  0.00           C
ATOM    122  O   LYS X  16      10.334  33.260 -20.371  0.00  0.00           O
ATOM    123  N   ALA X  17      12.022  31.777 -20.580  0.00  0.00           N
ATOM    124  CA  ALA X  17      11.339  31.005 -21.611  0.00  0.00           C
ATOM    125  CB  ALA X  17      12.188  29.819 -22.065  0.00  0.00           C
ATOM    126  C   ALA X  17       9.986  30.521 -21.120  0.00  0.00           C
ATOM    127  O   ALA X  17       8.979  30.676 -21.811  0.00  0.00           O
ATOM    128  N   LEU X  18       9.948  29.886 -19.941  0.00  0.00           N
ATOM    129  CA  LEU X  18       8.687  29.295 -19.493  0.00  0.00           C
ATOM    130  CB  LEU X  18       8.881  28.250 -18.410  0.00  0.00           C
ATOM    131  CG  LEU X  18       9.844  28.181 -17.218  0.00  0.00           C
ATOM    132  CD1 LEU X  18       9.268  28.726 -15.919  0.00  0.00           C
ATOM    133  CD2 LEU X  18      10.204  26.718 -17.071  0.00  0.00           C
ATOM    134  C   LEU X  18       7.736  30.367 -19.006  0.00  0.00           C
ATOM    135  O   LEU X  18       6.511  30.243 -19.137  0.00  0.00           O
ATOM    136  N   GLN X  19       8.261  31.438 -18.450  0.00  0.00           N
ATOM    137  CA  GLN X  19       7.313  32.405 -17.927  0.00  0.00           C
ATOM    138  CB  GLN X  19       7.995  33.297 -16.935  0.00  0.00           C
ATOM    139  CG  GLN X  19       8.562  34.518 -17.587  0.00  0.00           C
ATOM    140  CD  GLN X  19       8.971  35.451 -16.555  0.00  0.00           C
ATOM    141  OE1 GLN X  19       9.259  35.008 -15.428  0.00  0.00           O
ATOM    142  NE2 GLN X  19       8.994  36.760 -16.886  0.00  0.00           N
ATOM    143  C   GLN X  19       6.686  33.273 -19.007  0.00  0.00           C
ATOM    144  O   GLN X  19       5.645  33.883 -18.754  0.00  0.00           O
ATOM    145  N   GLU X  20       7.314  33.422 -20.171  0.00  0.00           N
ATOM    146  CA  GLU X  20       6.707  34.237 -21.214  0.00  0.00           C
ATOM    147  CB  GLU X  20       7.575  35.440 -21.581  0.00  0.00           C
ATOM    148  CG  GLU X  20       7.205  36.759 -20.833  0.00  0.00           C
ATOM    149  CD  GLU X  20       5.739  37.233 -21.045  0.00  0.00           C
ATOM    150  OE1 GLU X  20       5.450  38.422 -20.723  0.00  0.00           O
ATOM    151  OE2 GLU X  20       4.873  36.444 -21.522  0.00  0.00           O
ATOM    152  C   GLU X  20       6.401  33.421 -22.453  0.00  0.00           C
ATOM    153  O   GLU X  20       6.296  33.975 -23.549  0.00  0.00           O
ATOM    154  N   GLN X  21       6.244  32.116 -22.299  0.00  0.00           N
ATOM    155  CA  GLN X  21       5.889  31.283 -23.430  0.00  0.00           C
ATOM    156  CB  GLN X  21       7.145  30.677 -24.062  0.00  0.00           C
ATOM    157  CG  GLN X  21       6.937  30.021 -25.391  0.00  0.00           C
ATOM    158  CD  GLN X  21       7.922  28.913 -25.608  0.00  0.00           C
ATOM    159  OE1 GLN X  21       9.132  29.140 -25.600  0.00  0.00           O
ATOM    160  NE2 GLN X  21       7.416  27.694 -25.777  0.00  0.00           N
ATOM    161  C   GLN X  21       4.927  30.178 -23.050  0.00  0.00           C
ATOM    162  O   GLN X  21       4.388  29.518 -23.943  0.00  0.00           O
ATOM    163  N   ILE X  22       4.679  29.952 -21.772  0.00  0.00           N
ATOM    164  CA  ILE X  22       3.600  29.061 -21.372  0.00  0.00           C
ATOM    165  CB  ILE X  22       4.088  27.947 -20.431  0.00  0.00           C
ATOM    166  CG2 ILE X  22       5.547  27.621 -20.739  0.00  0.00           C
ATOM    167  CG1 ILE X  22       3.964  28.312 -18.960  0.00  0.00           C
ATOM    168  CD1 ILE X  22       2.774  27.726 -18.252  0.00  0.00           C
ATOM    169  C   ILE X  22       2.508  29.925 -20.753  0.00  0.00           C
ATOM    170  O   ILE X  22       2.799  30.755 -19.879  0.00  0.00           O
ATOM    171  N   PRO X  23       1.270  29.833 -21.239  0.00  0.00           N
ATOM    172  CD  PRO X  23       0.765  28.857 -22.229  0.00  0.00           C
ATOM    173  CG  PRO X  23      -0.718  28.794 -21.910  0.00  0.00           C
ATOM    174  CB  PRO X  23      -1.038  30.246 -21.494  0.00  0.00           C
ATOM    175  CA  PRO X  23       0.202  30.686 -20.703  0.00  0.00           C
ATOM    176  C   PRO X  23       0.025  30.445 -19.215  0.00  0.00           C
ATOM    177  O   PRO X  23      -0.029  29.296 -18.759  0.00  0.00           O
ATOM    178  N   ASP X  24      -0.045  31.551 -18.465  0.00  0.00           N
ATOM    179  CA  ASP X  24      -0.442  31.637 -17.058  0.00  0.00           C
ATOM    180  CB  ASP X  24      -1.606  30.683 -16.723  0.00  0.00           C
ATOM    181  CG  ASP X  24      -2.104  30.822 -15.281  0.00  0.00           C
ATOM    182  OD1 ASP X  24      -1.985  31.949 -14.708  0.00  0.00           O
ATOM    183  OD2 ASP X  24      -2.596  29.803 -14.719  0.00  0.00           O
ATOM    184  C   ASP X  24       0.737  31.386 -16.119  0.00  0.00           C
ATOM    185  O   ASP X  24       0.568  31.591 -14.897  0.00  0.00           O
ATOM    186  N   PHE X  25       1.927  30.991 -16.612  0.00  0.00           N
ATOM    187  CA  PHE X  25       3.074  30.829 -15.712  0.00  0.00           C
ATOM    188  CB  PHE X  25       4.310  30.351 -16.466  0.00  0.00           C
ATOM    189  CG  PHE X  25       5.544  30.167 -15.616  0.00  0.00           C
ATOM    190  CD1 PHE X  25       6.739  29.732 -16.202  0.00  0.00           C
ATOM    191  CE1 PHE X  25       7.883  29.561 -15.414  0.00  0.00           C
ATOM    192  CZ  PHE X  25       7.834  29.827 -14.040  0.00  0.00           C
ATOM    193  CE2 PHE X  25       6.639  30.262 -13.455  0.00  0.00           C
ATOM    194  CD2 PHE X  25       5.494  30.433 -14.242  0.00  0.00           C
ATOM    195  C   PHE X  25       3.378  32.157 -15.024  0.00  0.00           C
ATOM    196  O   PHE X  25       3.789  33.128 -15.678  0.00  0.00           O
ATOM    197  N   ILE X  26       3.187  32.198 -13.714  0.00  0.00           N
ATOM    198  CA  ILE X  26       3.303  33.441 -12.963  0.00  0.00           C
ATOM    199  CB  ILE X  26       2.003  33.791 -12.222  0.00  0.00           C
ATOM    200  CG2 ILE X  26       1.396  32.567 -11.538  0.00  0.00           C
ATOM    201  CG1 ILE X  26       2.275  34.943 -11.256  0.00  0.00           C
ATOM    202  CD1 ILE X  26       2.645  36.246 -11.998  0.00  0.00           C
ATOM    203  C   ILE X  26       4.483  33.325 -12.001  0.00  0.00           C
ATOM    204  O   ILE X  26       4.506  32.420 -11.154  0.00  0.00           O
ATOM    205  N   PRO X  27       5.478  34.204 -12.107  0.00  0.00           N
ATOM    206  CD  PRO X  27       5.612  35.262 -13.120  0.00  0.00           C
ATOM    207  CG  PRO X  27       6.664  36.149 -12.538  0.00  0.00           C
ATOM    208  CB  PRO X  27       7.584  35.197 -11.806  0.00  0.00           C
ATOM    209  CA  PRO X  27       6.627  34.166 -11.196  0.00  0.00           C
ATOM    210  C   PRO X  27       6.242  34.554  -9.777  0.00  0.00           C
ATOM    211  O   PRO X  27       5.186  35.135  -9.517  0.00  0.00           O
ATOM    212  N   ARG X  28       7.134  34.217  -8.849  0.00  0.00           N
ATOM    213  CA  ARG X  28       6.946  34.506  -7.435  0.00  0.00           C
ATOM    214  CB  ARG X  28       6.078  33.445  -6.746  0.00  0.00           C
ATOM    215  CG  ARG X  28       4.580  33.554  -6.952  0.00  0.00           C
ATOM    216  CD  ARG X  28       3.960  32.173  -7.188  0.00  0.00           C
ATOM    217  NE  ARG X  28       2.798  32.288  -8.060  0.00  0.00           N
ATOM    218  CZ  ARG X  28       1.550  32.444  -7.628  0.00  0.00           C
ATOM    219  NH1 ARG X  28       0.556  32.574  -8.495  0.00  0.00           N
ATOM    220  NH2 ARG X  28       1.284  32.466  -6.330  0.00  0.00           N
ATOM    221  C   ARG X  28       8.313  34.546  -6.771  0.00  0.00           C
ATOM    222  O   ARG X  28       9.220  33.810  -7.157  0.00  0.00           O
ATOM    223  N   ALA X  29       8.442  35.390  -5.748  0.00  0.00           N
ATOM    224  CA  ALA X  29       9.687  35.443  -4.985  0.00  0.00           C
ATOM    225  CB  ALA X  29       9.650  36.629  -4.021  0.00  0.00           C
ATOM    226  C   ALA X  29      10.024  34.138  -4.255  0.00  0.00           C
ATOM    227  O   ALA X  29      11.206  33.738  -4.293  0.00  0.00           O
ATOM    228  N   PRO X  30       9.090  33.440  -3.574  0.00  0.00           N
ATOM    229  CD  PRO X  30       7.691  33.753  -3.220  0.00  0.00           C
ATOM    230  CG  PRO X  30       7.059  32.375  -3.152  0.00  0.00           C
ATOM    231  CB  PRO X  30       8.132  31.584  -2.464  0.00  0.00           C
ATOM    232  CA  PRO X  30       9.456  32.109  -3.050  0.00  0.00           C
ATOM    233  C   PRO X  30      10.003  31.176  -4.121  0.00  0.00           C
ATOM    234  O   PRO X  30      10.954  30.442  -3.853  0.00  0.00           O
ATOM    235  N   GLN X  31       9.436  31.192  -5.329  0.00  0.00           N
ATOM    236  CA  GLN X  31       9.933  30.348  -6.410  0.00  0.00           C
ATOM    237  CB  GLN X  31       9.023  30.513  -7.623  0.00  0.00           C
ATOM    238  CG  GLN X  31       9.121  29.439  -8.639  0.00  0.00           C
ATOM    239  CD  GLN X  31       8.327  29.787  -9.859  0.00  0.00           C
ATOM    240  OE1 GLN X  31       8.221  30.961 -10.216  0.00  0.00           O
ATOM    241  NE2 GLN X  31       7.752  28.778 -10.507  0.00  0.00           N
ATOM    242  C   GLN X  31      11.382  30.677  -6.763  0.00  0.00           C
ATOM    243  O   GLN X  31      12.220  29.776  -6.899  0.00  0.00           O
ATOM    244  N   ARG X  32      11.690  31.961  -6.926  0.00  0.00           N
ATOM    245  CA  ARG X  32      13.067  32.372  -7.178  0.00  0.00           C
ATOM    246  CB  ARG X  32      13.139  33.889  -7.322  0.00  0.00           C
ATOM    247  CG  ARG X  32      12.490  34.413  -8.579  0.00  0.00           C
ATOM    248  CD  ARG X  32      12.897  35.847  -8.809  0.00  0.00           C
ATOM    249  NE  ARG X  32      12.398  36.729  -7.765  0.00  0.00           N
ATOM    250  CZ  ARG X  32      11.182  37.258  -7.778  0.00  0.00           C
ATOM    251  NH1 ARG X  32      10.354  36.979  -8.778  0.00  0.00           N
ATOM    252  NH2 ARG X  32      10.794  38.056  -6.795  0.00  0.00           N
ATOM    253  C   ARG X  32      14.004  31.900  -6.075  0.00  0.00           C
ATOM    254  O   ARG X  32      15.086  31.366  -6.358  0.00  0.00           O
ATOM    255  N   GLN X  33      13.612  32.084  -4.810  0.00  0.00           N
ATOM    256  CA  GLN X  33      14.464  31.608  -3.725  0.00  0.00           C
ATOM    257  CB  GLN X  33      13.894  32.006  -2.365  0.00  0.00           C
ATOM    258  CG  GLN X  33      14.603  31.286  -1.243  0.00  0.00           C
ATOM    259  CD  GLN X  33      14.377  31.893   0.104  0.00  0.00           C
ATOM    260  OE1 GLN X  33      13.446  32.668   0.297  0.00  0.00           O
ATOM    261  NE2 GLN X  33      15.236  31.545   1.056  0.00  0.00           N
ATOM    262  C   GLN X  33      14.660  30.095  -3.785  0.00  0.00           C
ATOM    263  O   GLN X  33      15.765  29.594  -3.548  0.00  0.00           O
ATOM    264  N   MET X  34      13.598  29.341  -4.078  0.00  0.00           N
ATOM    265  CA  MET X  34      13.748  27.893  -4.077  0.00  0.00           C
ATOM    266  CB  MET X  34      12.393  27.201  -4.129  0.00  0.00           C
ATOM    267  CG  MET X  34      12.535  25.700  -4.120  0.00  0.00           C
ATOM    268  SD  MET X  34      11.059  24.778  -3.737  0.00  0.00           S
ATOM    269  CE  MET X  34      11.683  23.140  -4.087  0.00  0.00           C
ATOM    270  C   MET X  34      14.644  27.440  -5.220  0.00  0.00           C
ATOM    271  O   MET X  34      15.461  26.527  -5.052  0.00  0.00           O
ATOM    272  N   ILE X  35      14.510  28.070  -6.391  0.00  0.00           N
ATOM    273  CA  ILE X  35      15.414  27.778  -7.502  0.00  0.00           C
ATOM    274  CB  ILE X  35      15.033  28.600  -8.740  0.00  0.00           C
ATOM    275  CG2 ILE X  35      16.135  28.452  -9.809  0.00  0.00           C
ATOM    276  CG1 ILE X  35      13.663  28.204  -9.292  0.00  0.00           C
ATOM    277  CD1 ILE X  35      13.270  28.997 -10.530  0.00  0.00           C
ATOM    278  C   ILE X  35      16.852  28.055  -7.106  0.00  0.00           C
ATOM    279  O   ILE X  35      17.744  27.233  -7.343  0.00  0.00           O
ATOM    280  N   ALA X  36      17.099  29.224  -6.510  0.00  0.00           N
ATOM    281  CA  ALA X  36      18.462  29.566  -6.122  0.00  0.00           C
ATOM    282  CB  ALA X  36      18.514  31.008  -5.616  0.00  0.00           C
ATOM    283  C   ALA X  36      19.006  28.592  -5.077  0.00  0.00           C
ATOM    284  O   ALA X  36      20.143  28.127  -5.195  0.00  0.00           O
ATOM    285  N   ASP X  37      18.209  28.264  -4.053  0.00  0.00           N
ATOM    286  CA  ASP X  37      18.662  27.368  -2.989  0.00  0.00           C
ATOM    287  CB  ASP X  37      17.619  27.325  -1.878  0.00  0.00           C
ATOM    288  CG  ASP X  37      17.770  28.467  -0.894  0.00  0.00           C
ATOM    289  OD1 ASP X  37      18.909  28.947  -0.743  0.00  0.00           O
ATOM    290  OD2 ASP X  37      16.770  28.891  -0.281  0.00  0.00           O
ATOM    291  C   ASP X  37      18.955  25.963  -3.513  0.00  0.00           C
ATOM    292  O   ASP X  37      19.964  25.348  -3.131  0.00  0.00           O
ATOM    293  N   VAL X  38      18.082  25.440  -4.379  0.00  0.00           N
ATOM    294  CA  VAL X  38      18.304  24.130  -4.978  0.00  0.00           C
ATOM    295  CB  VAL X  38      17.046  23.696  -5.757  0.00  0.00           C
ATOM    296  CG1 VAL X  38      17.359  22.558  -6.734  0.00  0.00           C
ATOM    297  CG2 VAL X  38      15.923  23.295  -4.792  0.00  0.00           C
ATOM    298  C   VAL X  38      19.538  24.161  -5.867  0.00  0.00           C
ATOM    299  O   VAL X  38      20.349  23.225  -5.865  0.00  0.00           O
ATOM    300  N   ALA X  39      19.712  25.253  -6.620  0.00  0.00           N
ATOM    301  CA  ALA X  39      20.868  25.391  -7.497  0.00  0.00           C
ATOM    302  CB  ALA X  39      20.705  26.662  -8.319  0.00  0.00           C
ATOM    303  C   ALA X  39      22.171  25.395  -6.696  0.00  0.00           C
ATOM    304  O   ALA X  39      23.148  24.720  -7.060  0.00  0.00           O
ATOM    305  N   LYS X  40      22.196  26.139  -5.587  0.00  0.00           N
ATOM    306  CA  LYS X  40      23.406  26.198  -4.776  0.00  0.00           C
ATOM    307  CB  LYS X  40      23.283  27.298  -3.727  0.00  0.00           C
ATOM    308  CG  LYS X  40      23.359  28.701  -4.293  0.00  0.00           C
ATOM    309  CD  LYS X  40      22.669  29.682  -3.376  0.00  0.00           C
ATOM    310  CE  LYS X  40      23.225  29.585  -1.975  0.00  0.00           C
ATOM    311  NZ  LYS X  40      22.628  30.592  -1.062  0.00  0.00           N
ATOM    312  C   LYS X  40      23.691  24.854  -4.116  0.00  0.00           C
ATOM    313  O   LYS X  40      24.844  24.408  -4.078  0.00  0.00           O
ATOM    314  N   THR X  41      22.657  24.203  -3.565  0.00  0.00           N
ATOM    315  CA  THR X  41      22.876  22.912  -2.919  0.00  0.00           C
ATOM    316  CB  THR X  41      21.599  22.453  -2.219  0.00  0.00           C
ATOM    317  CG2 THR X  41      21.708  20.980  -1.810  0.00  0.00           C
ATOM    318  OG1 THR X  41      21.398  23.237  -1.037  0.00  0.00           O
ATOM    319  C   THR X  41      23.377  21.865  -3.915  0.00  0.00           C
ATOM    320  O   THR X  41      24.400  21.216  -3.675  0.00  0.00           O
ATOM    321  N   LEU X  42      22.702  21.726  -5.061  0.00  0.00           N
ATOM    322  CA  LEU X  42      23.057  20.696  -6.041  0.00  0.00           C
ATOM    323  CB  LEU X  42      21.944  20.538  -7.067  0.00  0.00           C
ATOM    324  CG  LEU X  42      20.613  19.972  -6.543  0.00  0.00           C
ATOM    325  CD1 LEU X  42      19.617  19.845  -7.654  0.00  0.00           C
ATOM    326  CD2 LEU X  42      20.821  18.606  -5.892  0.00  0.00           C
ATOM    327  C   LEU X  42      24.391  20.986  -6.733  0.00  0.00           C
ATOM    328  O   LEU X  42      25.063  20.049  -7.185  0.00  0.00           O
ATOM    329  N   ALA X  43      24.803  22.249  -6.845  0.00  0.00           N
ATOM    330  CA  ALA X  43      26.136  22.510  -7.407  0.00  0.00           C
ATOM    331  CB  ALA X  43      26.232  23.945  -7.928  0.00  0.00           C
ATOM    332  C   ALA X  43      27.275  22.267  -6.421  0.00  0.00           C
ATOM    333  O   ALA X  43      28.434  22.246  -6.845  0.00  0.00           O
ATOM    334  N   GLY X  44      26.990  22.073  -5.133  0.00  0.00           N
ATOM    335  CA  GLY X  44      28.026  21.975  -4.118  0.00  0.00           C
ATOM    336  C   GLY X  44      28.459  23.294  -3.515  0.00  0.00           C
ATOM    337  O   GLY X  44      29.459  23.336  -2.788  0.00  0.00           O
ATOM    338  N   GLU X  45      27.725  24.370  -3.775  0.00  0.00           N
ATOM    339  CA  GLU X  45      28.133  25.688  -3.319  0.00  0.00           C
ATOM    340  CB  GLU X  45      27.399  26.744  -4.129  0.00  0.00           C
ATOM    341  CG  GLU X  45      28.272  27.838  -4.662  0.00  0.00           C
ATOM    342  CD  GLU X  45      27.450  29.029  -5.067  0.00  0.00           C
ATOM    343  OE1 GLU X  45      27.217  29.197  -6.275  0.00  0.00           O
ATOM    344  OE2 GLU X  45      27.005  29.777  -4.169  0.00  0.00           O
ATOM    345  C   GLU X  45      27.859  25.908  -1.844  0.00  0.00           C
ATOM    346  O   GLU X  45      28.471  26.792  -1.241  0.00  0.00           O
ATOM    347  N   GLU X  46      26.959  25.137  -1.244  0.00  0.00           N
ATOM    348  CA  GLU X  46      26.507  25.469   0.102  0.00  0.00           C
ATOM    349  CB  GLU X  46      25.402  26.507   0.036  0.00  0.00           C
ATOM    350  CG  GLU X  46      24.948  26.962   1.385  0.00  0.00           C
ATOM    351  CD  GLU X  46      24.887  28.448   1.461  0.00  0.00           C
ATOM    352  OE1 GLU X  46      24.693  28.960   2.577  0.00  0.00           O
ATOM    353  OE2 GLU X  46      25.038  29.098   0.408  0.00  0.00           O
ATOM    354  C   GLU X  46      26.042  24.207   0.824  0.00  0.00           C
ATOM    355  O   GLU X  46      24.908  23.760   0.640  0.00  0.00           O
ATOM    356  N   GLY X  47      26.916  23.658   1.658  0.00  0.00           N
ATOM    357  CA  GLY X  47      26.552  22.578   2.539  0.00  0.00           C
ATOM    358  C   GLY X  47      26.330  21.257   1.843  0.00  0.00           C
ATOM    359  O   GLY X  47      26.857  20.988   0.770  0.00  0.00           O
ATOM    360  N   ARG X  48      25.534  20.419   2.484  0.00  0.00           N
ATOM    361  CA  ARG X  48      25.386  19.071   1.998  0.00  0.00           C
ATOM    362  CB  ARG X  48      25.593  18.067   3.128  0.00  0.00           C
ATOM    363  CG  ARG X  48      25.511  16.615   2.681  0.00  0.00           C
ATOM    364  CD  ARG X  48      25.810  15.641   3.811  0.00  0.00           C
ATOM    365  NE  ARG X  48      24.699  15.536   4.761  0.00  0.00           N
ATOM    366  CZ  ARG X  48      24.572  14.576   5.674  0.00  0.00           C
ATOM    367  NH1 ARG X  48      25.489  13.620   5.784  0.00  0.00           N
ATOM    368  NH2 ARG X  48      23.515  14.558   6.472  0.00  0.00           N
ATOM    369  C   ARG X  48      24.032  18.912   1.346  0.00  0.00           C
ATOM    370  O   ARG X  48      23.912  19.001   0.121  0.00  0.00           O
ATOM    371  N   HIE X  49      22.993  18.734   2.152  0.00  0.00           N
ATOM    372  CA  HIE X  49      21.647  18.456   1.665  0.00  0.00           C
ATOM    373  CB  HIE X  49      21.150  17.155   2.276  0.00  0.00           C
ATOM    374  CG  HIE X  49      22.023  15.987   1.955  0.00  0.00           C
ATOM    375  ND1 HIE X  49      22.621  15.845   0.726  0.00  0.00           N
ATOM    376  CE1 HIE X  49      23.339  14.741   0.717  0.00  0.00           C
ATOM    377  NE2 HIE X  49      23.233  14.167   1.901  0.00  0.00           N
ATOM    378  CD2 HIE X  49      22.423  14.932   2.699  0.00  0.00           C
ATOM    379  C   HIE X  49      20.727  19.616   2.011  0.00  0.00           C
ATOM    380  O   HIE X  49      21.009  20.383   2.936  0.00  0.00           O
ATOM    381  N   LEU X  50      19.635  19.752   1.277  0.00  0.00           N
ATOM    382  CA  LEU X  50      18.690  20.820   1.541  0.00  0.00           C
ATOM    383  CB  LEU X  50      18.677  21.863   0.418  0.00  0.00           C
ATOM    384  CG  LEU X  50      17.517  22.875   0.415  0.00  0.00           C
ATOM    385  CD1 LEU X  50      17.549  23.941   1.560  0.00  0.00           C
ATOM    386  CD2 LEU X  50      17.378  23.548  -0.967  0.00  0.00           C
ATOM    387  C   LEU X  50      17.294  20.254   1.732  0.00  0.00           C
ATOM    388  O   LEU X  50      16.758  19.593   0.842  0.00  0.00           O
ATOM    389  N   ALA X  51      16.705  20.556   2.885  0.00  0.00           N
ATOM    390  CA  ALA X  51      15.303  20.279   3.186  0.00  0.00           C
ATOM    391  CB  ALA X  51      15.162  19.613   4.543  0.00  0.00           C
ATOM    392  C   ALA X  51      14.550  21.605   3.121  0.00  0.00           C
ATOM    393  O   ALA X  51      14.645  22.426   4.044  0.00  0.00           O
ATOM    394  N   ILE X  52      13.847  21.826   2.000  0.00  0.00           N
ATOM    395  CA  ILE X  52      13.085  23.047   1.712  0.00  0.00           C
ATOM    396  CB  ILE X  52      13.580  23.754   0.426  0.00  0.00           C
ATOM    397  CG2 ILE X  52      13.429  22.893  -0.891  0.00  0.00           C
ATOM    398  CG1 ILE X  52      12.895  25.119   0.277  0.00  0.00           C
ATOM    399  CD1 ILE X  52      13.622  26.041  -0.651  0.00  0.00           C
ATOM    400  C   ILE X  52      11.605  22.682   1.620  0.00  0.00           C
ATOM    401  O   ILE X  52      11.198  21.870   0.767  0.00  0.00           O
ATOM    402  N   GLU X  53      10.826  23.233   2.548  0.00  0.00           N
ATOM    403  CA  GLU X  53       9.372  23.146   2.560  0.00  0.00           C
ATOM    404  CB  GLU X  53       8.814  23.358   3.973  0.00  0.00           C
ATOM    405  CG  GLU X  53       7.319  23.320   4.053  0.00  0.00           C
ATOM    406  CD  GLU X  53       6.824  23.489   5.480  0.00  0.00           C
ATOM    407  OE1 GLU X  53       6.856  24.626   6.012  0.00  0.00           O
ATOM    408  OE2 GLU X  53       6.401  22.478   6.079  0.00  0.00           O
ATOM    409  C   GLU X  53       8.756  24.196   1.644  0.00  0.00           C
ATOM    410  O   GLU X  53       8.919  25.407   1.873  0.00  0.00           O
ATOM    411  N   ALA X  54       8.022  23.723   0.639  0.00  0.00           N
ATOM    412  CA  ALA X  54       7.430  24.559  -0.401  0.00  0.00           C
ATOM    413  CB  ALA X  54       8.012  24.193  -1.757  0.00  0.00           C
ATOM    414  C   ALA X  54       5.922  24.370  -0.367  0.00  0.00           C
ATOM    415  O   ALA X  54       5.395  23.418  -0.977  0.00  0.00           O
ATOM    416  N   PRO X  55       5.212  25.216   0.374  0.00  0.00           N
ATOM    417  CD  PRO X  55       5.736  26.364   1.143  0.00  0.00           C
ATOM    418  CG  PRO X  55       4.571  26.729   2.007  0.00  0.00           C
ATOM    419  CB  PRO X  55       3.368  26.388   1.251  0.00  0.00           C
ATOM    420  CA  PRO X  55       3.746  25.121   0.460  0.00  0.00           C
ATOM    421  C   PRO X  55       3.091  25.155  -0.904  0.00  0.00           C
ATOM    422  O   PRO X  55       3.614  25.739  -1.849  0.00  0.00           O
ATOM    423  N   THR X  56       1.894  24.586  -0.972  0.00  0.00           N
ATOM    424  CA  THR X  56       1.120  24.620  -2.210  0.00  0.00           C
ATOM    425  CB  THR X  56      -0.259  23.991  -1.988  0.00  0.00           C
ATOM    426  CG2 THR X  56      -0.997  23.753  -3.316  0.00  0.00           C
ATOM    427  OG1 THR X  56      -0.085  22.727  -1.341  0.00  0.00           O
ATOM    428  C   THR X  56       0.973  26.053  -2.721  0.00  0.00           C
ATOM    429  O   THR X  56       0.709  26.978  -1.949  0.00  0.00           O
ATOM    430  N   GLY X  57       1.188  26.234  -4.032  0.00  0.00           N
ATOM    431  CA  GLY X  57       1.179  27.528  -4.690  0.00  0.00           C
ATOM    432  C   GLY X  57       2.557  28.068  -5.042  0.00  0.00           C
ATOM    433  O   GLY X  57       2.688  28.872  -5.978  0.00  0.00           O
ATOM    434  N   VAL X  58       3.584  27.637  -4.312  0.00  0.00           N
ATOM    435  CA  VAL X  58       4.943  28.110  -4.542  0.00  0.00           C
ATOM    436  CB  VAL X  58       5.863  27.552  -3.438  0.00  0.00           C
ATOM    437  CG1 VAL X  58       7.313  27.507  -3.900  0.00  0.00           C
ATOM    438  CG2 VAL X  58       5.728  28.396  -2.189  0.00  0.00           C
ATOM    439  C   VAL X  58       5.432  27.734  -5.937  0.00  0.00           C
ATOM    440  O   VAL X  58       6.215  28.472  -6.550  0.00  0.00           O
ATOM    441  N   GLY X  59       4.966  26.608  -6.472  0.00  0.00           N
ATOM    442  CA  GLY X  59       5.443  26.133  -7.755  0.00  0.00           C
ATOM    443  C   GLY X  59       6.678  25.272  -7.578  0.00  0.00           C
ATOM    444  O   GLY X  59       7.723  25.497  -8.198  0.00  0.00           O
ATOM    445  N   LYS X  60       6.534  24.247  -6.740  0.00  0.00           N
ATOM    446  CA  LYS X  60       7.681  23.544  -6.174  0.00  0.00           C
ATOM    447  CB  LYS X  60       7.191  22.707  -4.995  0.00  0.00           C
ATOM    448  CG  LYS X  60       8.106  21.610  -4.559  0.00  0.00           C
ATOM    449  CD  LYS X  60       7.326  20.584  -3.737  0.00  0.00           C
ATOM    450  CE  LYS X  60       6.279  19.885  -4.597  0.00  0.00           C
ATOM    451  NZ  LYS X  60       5.597  18.791  -3.867  0.00  0.00           N
ATOM    452  C   LYS X  60       8.408  22.682  -7.209  0.00  0.00           C
ATOM    453  O   LYS X  60       9.649  22.642  -7.245  0.00  0.00           O
ATOM    454  N   THR X  61       7.660  21.996  -8.069  0.00  0.00           N
ATOM    455  CA  THR X  61       8.273  21.012  -8.957  0.00  0.00           C
ATOM    456  CB  THR X  61       7.193  20.130  -9.567  0.00  0.00           C
ATOM    457  CG2 THR X  61       7.809  19.085 -10.484  0.00  0.00           C
ATOM    458  OG1 THR X  61       6.481  19.488  -8.508  0.00  0.00           O
ATOM    459  C   THR X  61       9.113  21.674 -10.045  0.00  0.00           C
ATOM    460  O   THR X  61      10.225  21.222 -10.334  0.00  0.00           O
ATOM    461  N   LEU X  62       8.591  22.724 -10.679  0.00  0.00           N
ATOM    462  CA  LEU X  62       9.402  23.494 -11.618  0.00  0.00           C
ATOM    463  CB  LEU X  62       8.556  24.601 -12.250  0.00  0.00           C
ATOM    464  CG  LEU X  62       7.753  24.306 -13.513  0.00  0.00           C
ATOM    465  CD1 LEU X  62       7.300  22.863 -13.547  0.00  0.00           C
ATOM    466  CD2 LEU X  62       6.560  25.256 -13.575  0.00  0.00           C
ATOM    467  C   LEU X  62      10.610  24.099 -10.918  0.00  0.00           C
ATOM    468  O   LEU X  62      11.691  24.237 -11.512  0.00  0.00           O
ATOM    469  N   SER X  63      10.434  24.462  -9.649  0.00  0.00           N
ATOM    470  CA  SER X  63      11.488  25.126  -8.906  0.00  0.00           C
ATOM    471  CB  SER X  63      10.955  25.594  -7.557  0.00  0.00           C
ATOM    472  OG  SER X  63      10.081  26.680  -7.739  0.00  0.00           O
ATOM    473  C   SER X  63      12.692  24.220  -8.716  0.00  0.00           C
ATOM    474  O   SER X  63      13.832  24.697  -8.734  0.00  0.00           O
ATOM    475  N   TYR X  64      12.478  22.914  -8.508  0.00  0.00           N
ATOM    476  CA  TYR X  64      13.674  22.069  -8.495  0.00  0.00           C
ATOM    477  CB  TYR X  64      13.585  20.954  -7.439  0.00  0.00           C
ATOM    478  CG  TYR X  64      12.469  19.935  -7.573  0.00  0.00           C
ATOM    479  CD1 TYR X  64      12.485  18.968  -8.567  0.00  0.00           C
ATOM    480  CE1 TYR X  64      11.480  18.034  -8.672  0.00  0.00           C
ATOM    481  CZ  TYR X  64      10.457  18.048  -7.769  0.00  0.00           C
ATOM    482  OH  TYR X  64       9.456  17.114  -7.868  0.00  0.00           O
ATOM    483  CE2 TYR X  64      10.429  18.977  -6.766  0.00  0.00           C
ATOM    484  CD2 TYR X  64      11.435  19.904  -6.662  0.00  0.00           C
ATOM    485  C   TYR X  64      14.007  21.468  -9.855  0.00  0.00           C
ATOM    486  O   TYR X  64      15.174  21.134 -10.097  0.00  0.00           O
ATOM    487  N   LEU X  65      13.028  21.354 -10.756  0.00  0.00           N
ATOM    488  CA  LEU X  65      13.292  20.760 -12.063  0.00  0.00           C
ATOM    489  CB  LEU X  65      11.987  20.523 -12.816  0.00  0.00           C
ATOM    490  CG  LEU X  65      11.211  19.236 -12.527  0.00  0.00           C
ATOM    491  CD1 LEU X  65      10.044  19.078 -13.496  0.00  0.00           C
ATOM    492  CD2 LEU X  65      12.129  18.017 -12.565  0.00  0.00           C
ATOM    493  C   LEU X  65      14.227  21.629 -12.891  0.00  0.00           C
ATOM    494  O   LEU X  65      15.157  21.116 -13.524  0.00  0.00           O
ATOM    495  N   ILE X  66      14.008  22.940 -12.899  0.00  0.00           N
ATOM    496  CA  ILE X  66      14.814  23.815 -13.755  0.00  0.00           C
ATOM    497  CB  ILE X  66      14.262  25.249 -13.727  0.00  0.00           C
ATOM    498  CG2 ILE X  66      15.297  26.245 -14.261  0.00  0.00           C
ATOM    499  CG1 ILE X  66      12.945  25.300 -14.494  0.00  0.00           C
ATOM    500  CD1 ILE X  66      12.040  26.358 -13.993  0.00  0.00           C
ATOM    501  C   ILE X  66      16.299  23.774 -13.387  0.00  0.00           C
ATOM    502  O   ILE X  66      17.136  23.452 -14.253  0.00  0.00           O
ATOM    503  N   PRO X  67      16.689  24.086 -12.142  0.00  0.00           N
ATOM    504  CD  PRO X  67      15.890  24.479 -10.966  0.00  0.00           C
ATOM    505  CG  PRO X  67      16.842  24.319  -9.821  0.00  0.00           C
ATOM    506  CB  PRO X  67      18.186  24.577 -10.393  0.00  0.00           C
ATOM    507  CA  PRO X  67      18.118  23.994 -11.808  0.00  0.00           C
ATOM    508  C   PRO X  67      18.628  22.573 -11.858  0.00  0.00           C
ATOM    509  O   PRO X  67      19.755  22.334 -12.305  0.00  0.00           O
ATOM    510  N   GLY X  68      17.812  21.612 -11.425  0.00  0.00           N
ATOM    511  CA  GLY X  68      18.235  20.224 -11.497  0.00  0.00           C
ATOM    512  C   GLY X  68      18.634  19.814 -12.898  0.00  0.00           C
ATOM    513  O   GLY X  68      19.701  19.234 -13.105  0.00  0.00           O
ATOM    514  N   ILE X  69      17.788  20.130 -13.884  0.00  0.00           N
ATOM    515  CA  ILE X  69      18.071  19.772 -15.272  0.00  0.00           C
ATOM    516  CB  ILE X  69      16.831  20.028 -16.142  0.00  0.00           C
ATOM    517  CG2 ILE X  69      17.165  19.915 -17.617  0.00  0.00           C
ATOM    518  CG1 ILE X  69      15.725  19.050 -15.770  0.00  0.00           C
ATOM    519  CD1 ILE X  69      14.372  19.439 -16.307  0.00  0.00           C
ATOM    520  C   ILE X  69      19.287  20.532 -15.790  0.00  0.00           C
ATOM    521  O   ILE X  69      20.127  19.970 -16.509  0.00  0.00           O
ATOM    522  N   ALA X  70      19.407  21.817 -15.431  0.00  0.00           N
ATOM    523  CA  ALA X  70      20.556  22.595 -15.882  0.00  0.00           C
ATOM    524  CB  ALA X  70      20.432  24.033 -15.384  0.00  0.00           C
ATOM    525  C   ALA X  70      21.863  21.970 -15.405  0.00  0.00           C
ATOM    526  O   ALA X  70      22.781  21.712 -16.197  0.00  0.00           O
ATOM    527  N   ILE X  71      21.959  21.716 -14.103  0.00  0.00           N
ATOM    528  CA  ILE X  71      23.163  21.128 -13.547  0.00  0.00           C
ATOM    529  CB  ILE X  71      23.070  21.147 -12.015  0.00  0.00           C
ATOM    530  CG2 ILE X  71      24.263  20.424 -11.386  0.00  0.00           C
ATOM    531  CG1 ILE X  71      22.964  22.597 -11.544  0.00  0.00           C
ATOM    532  CD1 ILE X  71      22.722  22.754 -10.074  0.00  0.00           C
ATOM    533  C   ILE X  71      23.399  19.728 -14.098  0.00  0.00           C
ATOM    534  O   ILE X  71      24.546  19.333 -14.316  0.00  0.00           O
ATOM    535  N   ALA X  72      22.338  18.955 -14.348  0.00  0.00           N
ATOM    536  CA  ALA X  72      22.538  17.625 -14.914  0.00  0.00           C
ATOM    537  CB  ALA X  72      21.215  16.855 -14.970  0.00  0.00           C
ATOM    538  C   ALA X  72      23.161  17.716 -16.298  0.00  0.00           C
ATOM    539  O   ALA X  72      24.081  16.951 -16.628  0.00  0.00           O
ATOM    540  N   ARG X  73      22.686  18.661 -17.115  0.00  0.00           N
ATOM    541  CA  ARG X  73      23.233  18.821 -18.457  0.00  0.00           C
ATOM    542  CB  ARG X  73      22.401  19.815 -19.244  0.00  0.00           C
ATOM    543  CG  ARG X  73      21.358  19.139 -20.038  0.00  0.00           C
ATOM    544  CD  ARG X  73      20.143  19.992 -20.179  0.00  0.00           C
ATOM    545  NE  ARG X  73      19.318  19.362 -21.177  0.00  0.00           N
ATOM    546  CZ  ARG X  73      19.378  19.654 -22.460  0.00  0.00           C
ATOM    547  NH1 ARG X  73      20.197  20.604 -22.894  0.00  0.00           N
ATOM    548  NH2 ARG X  73      18.603  18.998 -23.299  0.00  0.00           N
ATOM    549  C   ARG X  73      24.679  19.276 -18.416  0.00  0.00           C
ATOM    550  O   ARG X  73      25.537  18.716 -19.105  0.00  0.00           O
ATOM    551  N   GLU X  74      24.966  20.299 -17.618  0.00  0.00           N
ATOM    552  CA  GLU X  74      26.330  20.798 -17.547  0.00  0.00           C
ATOM    553  CB  GLU X  74      26.401  21.970 -16.572  0.00  0.00           C
ATOM    554  CG  GLU X  74      26.085  23.317 -17.207  0.00  0.00           C
ATOM    555  CD  GLU X  74      27.162  23.760 -18.183  0.00  0.00           C
ATOM    556  OE1 GLU X  74      26.987  23.558 -19.409  0.00  0.00           O
ATOM    557  OE2 GLU X  74      28.202  24.277 -17.714  0.00  0.00           O
ATOM    558  C   GLU X  74      27.305  19.699 -17.148  0.00  0.00           C
ATOM    559  O   GLU X  74      28.450  19.676 -17.619  0.00  0.00           O
ATOM    560  N   GLU X  75      26.863  18.753 -16.319  0.00  0.00           N
ATOM    561  CA  GLU X  75      27.778  17.831 -15.667  0.00  0.00           C
ATOM    562  CB  GLU X  75      27.522  17.820 -14.164  0.00  0.00           C
ATOM    563  CG  GLU X  75      28.553  18.543 -13.340  0.00  0.00           C
ATOM    564  CD  GLU X  75      28.372  20.040 -13.392  0.00  0.00           C
ATOM    565  OE1 GLU X  75      29.294  20.744 -13.864  0.00  0.00           O
ATOM    566  OE2 GLU X  75      27.302  20.511 -12.949  0.00  0.00           O
ATOM    567  C   GLU X  75      27.694  16.413 -16.198  0.00  0.00           C
ATOM    568  O   GLU X  75      28.309  15.527 -15.618  0.00  0.00           O
ATOM    569  N   GLN X  76      26.962  16.168 -17.278  0.00  0.00           N
ATOM    570  CA  GLN X  76      26.695  14.799 -17.734  0.00  0.00           C
ATOM    571  CB  GLN X  76      27.909  14.201 -18.451  0.00  0.00           C
ATOM    572  CG  GLN X  76      28.925  15.199 -19.004  0.00  0.00           C
ATOM    573  CD  GLN X  76      28.464  15.858 -20.280  0.00  0.00           C
ATOM    574  OE1 GLN X  76      27.717  15.271 -21.058  0.00  0.00           O
ATOM    575  NE2 GLN X  76      28.900  17.092 -20.499  0.00  0.00           N
ATOM    576  C   GLN X  76      26.272  13.917 -16.559  0.00  0.00           C
ATOM    577  O   GLN X  76      26.821  12.842 -16.344  0.00  0.00           O
ATOM    578  N   LYS X  77      25.329  14.405 -15.751  0.00  0.00           N
ATOM    579  CA  LYS X  77      24.796  13.635 -14.636  0.00  0.00           C
ATOM    580  CB  LYS X  77      24.944  14.338 -13.284  0.00  0.00           C
ATOM    581  CG  LYS X  77      26.343  14.644 -12.835  0.00  0.00           C
ATOM    582  CD  LYS X  77      26.294  15.094 -11.371  0.00  0.00           C
ATOM    583  CE  LYS X  77      27.519  15.882 -10.978  0.00  0.00           C
ATOM    584  NZ  LYS X  77      27.763  15.806  -9.510  0.00  0.00           N
ATOM    585  C   LYS X  77      23.316  13.356 -14.850  0.00  0.00           C
ATOM    586  O   LYS X  77      22.655  13.981 -15.681  0.00  0.00           O
ATOM    587  N   THR X  78      22.789  12.418 -14.067  0.00  0.00           N
ATOM    588  CA  THR X  78      21.370  12.077 -14.093  0.00  0.00           C
ATOM    589  CB  THR X  78      21.148  10.568 -13.955  0.00  0.00           C
ATOM    590  CG2 THR X  78      19.707  10.207 -14.313  0.00  0.00           C
ATOM    591  OG1 THR X  78      22.023   9.861 -14.833  0.00  0.00           O
ATOM    592  C   THR X  78      20.662  12.805 -12.956  0.00  0.00           C
ATOM    593  O   THR X  78      21.118  12.778 -11.810  0.00  0.00           O
ATOM    594  N   LEU X  79      19.557  13.459 -13.272  0.00  0.00           N
ATOM    595  CA  LEU X  79      18.681  14.008 -12.250  0.00  0.00           C
ATOM    596  CB  LEU X  79      18.004  15.300 -12.718  0.00  0.00           C
ATOM    597  CG  LEU X  79      16.948  15.818 -11.730  0.00  0.00           C
ATOM    598  CD1 LEU X  79      17.592  16.003 -10.364  0.00  0.00           C
ATOM    599  CD2 LEU X  79      16.216  17.116 -12.182  0.00  0.00           C
ATOM    600  C   LEU X  79      17.639  12.952 -11.918  0.00  0.00           C
ATOM    601  O   LEU X  79      16.834  12.587 -12.776  0.00  0.00           O
ATOM    602  N   VAL X  80      17.658  12.454 -10.689  0.00  0.00           N
ATOM    603  CA  VAL X  80      16.635  11.538 -10.213  0.00  0.00           C
ATOM    604  CB  VAL X  80      17.240  10.374  -9.421  0.00  0.00           C
ATOM    605  CG1 VAL X  80      16.136   9.533  -8.801  0.00  0.00           C
ATOM    606  CG2 VAL X  80      18.118   9.529 -10.335  0.00  0.00           C
ATOM    607  C   VAL X  80      15.652  12.327  -9.370  0.00  0.00           C
ATOM    608  O   VAL X  80      16.016  12.892  -8.333  0.00  0.00           O
ATOM    609  N   VAL X  81      14.406  12.376  -9.820  0.00  0.00           N
ATOM    610  CA  VAL X  81      13.312  12.977  -9.069  0.00  0.00           C
ATOM    611  CB  VAL X  81      12.447  13.883  -9.955  0.00  0.00           C
ATOM    612  CG1 VAL X  81      11.249  14.392  -9.168  0.00  0.00           C
ATOM    613  CG2 VAL X  81      13.277  15.012 -10.480  0.00  0.00           C
ATOM    614  C   VAL X  81      12.489  11.836  -8.505  0.00  0.00           C
ATOM    615  O   VAL X  81      11.943  11.034  -9.266  0.00  0.00           O
ATOM    616  N   SER X  82      12.397  11.756  -7.187  0.00  0.00           N
ATOM    617  CA  SER X  82      11.692  10.670  -6.524  0.00  0.00           C
ATOM    618  CB  SER X  82      12.644   9.918  -5.600  0.00  0.00           C
ATOM    619  OG  SER X  82      12.010   8.810  -5.025  0.00  0.00           O
ATOM    620  C   SER X  82      10.496  11.219  -5.750  0.00  0.00           C
ATOM    621  O   SER X  82      10.626  12.196  -5.006  0.00  0.00           O
ATOM    622  N   THR X  83       9.325  10.607  -5.932  0.00  0.00           N
ATOM    623  CA  THR X  83       8.141  11.024  -5.189  0.00  0.00           C
ATOM    624  CB  THR X  83       7.151  11.760  -6.099  0.00  0.00           C
ATOM    625  CG2 THR X  83       6.711  10.888  -7.224  0.00  0.00           C
ATOM    626  OG1 THR X  83       6.018  12.160  -5.330  0.00  0.00           O
ATOM    627  C   THR X  83       7.509   9.812  -4.497  0.00  0.00           C
ATOM    628  O   THR X  83       8.051   8.709  -4.515  0.00  0.00           O
ATOM    629  N   ALA X  84       6.369  10.020  -3.849  0.00  0.00           N
ATOM    630  CA  ALA X  84       5.858   9.019  -2.911  0.00  0.00           C
ATOM    631  CB  ALA X  84       4.834   9.654  -1.968  0.00  0.00           C
ATOM    632  C   ALA X  84       5.244   7.806  -3.607  0.00  0.00           C
ATOM    633  O   ALA X  84       5.448   6.669  -3.168  0.00  0.00           O
ATOM    634  N   ASN X  85       4.486   7.999  -4.677  0.00  0.00           N
ATOM    635  CA  ASN X  85       3.762   6.874  -5.253  0.00  0.00           C
ATOM    636  CB  ASN X  85       2.412   6.694  -4.559  0.00  0.00           C
ATOM    637  CG  ASN X  85       1.589   7.948  -4.592  0.00  0.00           C
ATOM    638  OD1 ASN X  85       1.387   8.543  -5.650  0.00  0.00           O
ATOM    639  ND2 ASN X  85       1.137   8.381  -3.434  0.00  0.00           N
ATOM    640  C   ASN X  85       3.599   7.089  -6.753  0.00  0.00           C
ATOM    641  O   ASN X  85       3.964   8.133  -7.297  0.00  0.00           O
ATOM    642  N   VAL X  86       3.017   6.088  -7.411  0.00  0.00           N
ATOM    643  CA  VAL X  86       2.963   6.060  -8.869  0.00  0.00           C
ATOM    644  CB  VAL X  86       2.451   4.684  -9.339  0.00  0.00           C
ATOM    645  CG1 VAL X  86       2.158   4.684 -10.829  0.00  0.00           C
ATOM    646  CG2 VAL X  86       3.460   3.598  -8.987  0.00  0.00           C
ATOM    647  C   VAL X  86       2.100   7.194  -9.414  0.00  0.00           C
ATOM    648  O   VAL X  86       2.375   7.737 -10.486  0.00  0.00           O
ATOM    649  N   ALA X  87       1.027   7.551  -8.711  0.00  0.00           N
ATOM    650  CA  ALA X  87       0.186   8.647  -9.182  0.00  0.00           C
ATOM    651  CB  ALA X  87      -1.040   8.782  -8.279  0.00  0.00           C
ATOM    652  C   ALA X  87       0.969   9.958  -9.238  0.00  0.00           C
ATOM    653  O   ALA X  87       0.892  10.710 -10.224  0.00  0.00           O
ATOM    654  N   LEU X  88       1.743  10.244  -8.194  0.00  0.00           N
ATOM    655  CA  LEU X  88       2.570  11.444  -8.220  0.00  0.00           C
ATOM    656  CB  LEU X  88       3.155  11.681  -6.822  0.00  0.00           C
ATOM    657  CG  LEU X  88       2.029  11.956  -5.815  0.00  0.00           C
ATOM    658  CD1 LEU X  88       2.503  12.155  -4.389  0.00  0.00           C
ATOM    659  CD2 LEU X  88       1.219  13.162  -6.258  0.00  0.00           C
ATOM    660  C   LEU X  88       3.655  11.352  -9.297  0.00  0.00           C
ATOM    661  O   LEU X  88       3.916  12.329 -10.015  0.00  0.00           O
ATOM    662  N   GLN X  89       4.277  10.182  -9.444  0.00  0.00           N
ATOM    663  CA  GLN X  89       5.200   9.973 -10.555  0.00  0.00           C
ATOM    664  CB  GLN X  89       5.656   8.515 -10.594  0.00  0.00           C
ATOM    665  CG  GLN X  89       6.744   8.137  -9.627  0.00  0.00           C
ATOM    666  CD  GLN X  89       7.096   6.668  -9.748  0.00  0.00           C
ATOM    667  OE1 GLN X  89       6.496   5.816  -9.078  0.00  0.00           O
ATOM    668  NE2 GLN X  89       8.058   6.359 -10.617  0.00  0.00           N
ATOM    669  C   GLN X  89       4.567  10.359 -11.890  0.00  0.00           C
ATOM    670  O   GLN X  89       5.158  11.101 -12.677  0.00  0.00           O
ATOM    671  N   ASP X  90       3.368   9.833 -12.165  0.00  0.00           N
ATOM    672  CA  ASP X  90       2.659  10.127 -13.403  0.00  0.00           C
ATOM    673  CB  ASP X  90       1.344   9.339 -13.452  0.00  0.00           C
ATOM    674  CG  ASP X  90       1.547   7.822 -13.623  0.00  0.00           C
ATOM    675  OD1 ASP X  90       2.582   7.389 -14.174  0.00  0.00           O
ATOM    676  OD2 ASP X  90       0.653   7.049 -13.215  0.00  0.00           O
ATOM    677  C   ASP X  90       2.375  11.616 -13.538  0.00  0.00           C
ATOM    678  O   ASP X  90       2.419  12.158 -14.647  0.00  0.00           O
ATOM    679  N   GLN X  91       2.059  12.287 -12.427  0.00  0.00           N
ATOM    680  CA  GLN X  91       1.854  13.730 -12.477  0.00  0.00           C
ATOM    681  CB  GLN X  91       1.411  14.238 -11.105  0.00  0.00           C
ATOM    682  CG  GLN X  91       1.015  15.706 -11.053  0.00  0.00           C
ATOM    683  CD  GLN X  91       1.261  16.323  -9.669  0.00  0.00           C
ATOM    684  OE1 GLN X  91       0.330  16.781  -9.002  0.00  0.00           O
ATOM    685  NE2 GLN X  91       2.526  16.331  -9.237  0.00  0.00           N
ATOM    686  C   GLN X  91       3.120  14.450 -12.937  0.00  0.00           C
ATOM    687  O   GLN X  91       3.061  15.350 -13.784  0.00  0.00           O
ATOM    688  N   ILE X  92       4.277  14.057 -12.399  0.00  0.00           N
ATOM    689  CA  ILE X  92       5.537  14.667 -12.821  0.00  0.00           C
ATOM    690  CB  ILE X  92       6.676  14.229 -11.883  0.00  0.00           C
ATOM    691  CG2 ILE X  92       7.997  14.732 -12.390  0.00  0.00           C
ATOM    692  CG1 ILE X  92       6.427  14.736 -10.461  0.00  0.00           C
ATOM    693  CD1 ILE X  92       7.414  14.204  -9.445  0.00  0.00           C
ATOM    694  C   ILE X  92       5.851  14.314 -14.268  0.00  0.00           C
ATOM    695  O   ILE X  92       6.336  15.152 -15.039  0.00  0.00           O
ATOM    696  N   TYR X  93       5.579  13.069 -14.654  0.00  0.00           N
ATOM    697  CA  TYR X  93       6.008  12.565 -15.951  0.00  0.00           C
ATOM    698  CB  TYR X  93       5.963  11.035 -15.951  0.00  0.00           C
ATOM    699  CG  TYR X  93       6.491  10.395 -17.218  0.00  0.00           C
ATOM    700  CD1 TYR X  93       7.828  10.084 -17.345  0.00  0.00           C
ATOM    701  CE1 TYR X  93       8.318   9.512 -18.493  0.00  0.00           C
ATOM    702  CZ  TYR X  93       7.462   9.234 -19.533  0.00  0.00           C
ATOM    703  OH  TYR X  93       7.953   8.663 -20.679  0.00  0.00           O
ATOM    704  CE2 TYR X  93       6.130   9.527 -19.431  0.00  0.00           C
ATOM    705  CD2 TYR X  93       5.651  10.107 -18.282  0.00  0.00           C
ATOM    706  C   TYR X  93       5.145  13.110 -17.076  0.00  0.00           C
ATOM    707  O   TYR X  93       5.635  13.329 -18.189  0.00  0.00           O
ATOM    708  N   SER X  94       3.858  13.320 -16.815  0.00  0.00           N
ATOM    709  CA  SER X  94       2.919  13.659 -17.871  0.00  0.00           C
ATOM    710  CB  SER X  94       1.641  12.822 -17.739  0.00  0.00           C
ATOM    711  OG  SER X  94       0.788  13.374 -16.756  0.00  0.00           O
ATOM    712  C   SER X  94       2.529  15.125 -17.890  0.00  0.00           C
ATOM    713  O   SER X  94       1.947  15.577 -18.878  0.00  0.00           O
ATOM    714  N   LYS X  95       2.826  15.878 -16.840  0.00  0.00           N
ATOM    715  CA  LYS X  95       2.415  17.274 -16.807  0.00  0.00           C
ATOM    716  CB  LYS X  95       1.411  17.487 -15.660  0.00  0.00           C
ATOM    717  CG  LYS X  95      -0.028  17.241 -16.113  0.00  0.00           C
ATOM    718  CD  LYS X  95      -0.786  16.274 -15.216  0.00  0.00           C
ATOM    719  CE  LYS X  95      -2.210  16.016 -15.731  0.00  0.00           C
ATOM    720  NZ  LYS X  95      -2.286  14.894 -16.716  0.00  0.00           N
ATOM    721  C   LYS X  95       3.591  18.235 -16.715  0.00  0.00           C
ATOM    722  O   LYS X  95       3.722  19.114 -17.568  0.00  0.00           O
ATOM    723  N   ASP X  96       4.485  18.064 -15.741  0.00  0.00           N
ATOM    724  CA  ASP X  96       5.596  18.997 -15.545  0.00  0.00           C
ATOM    725  CB  ASP X  96       6.136  18.837 -14.125  0.00  0.00           C
ATOM    726  CG  ASP X  96       5.048  18.938 -13.075  0.00  0.00           C
ATOM    727  OD1 ASP X  96       4.363  19.979 -13.030  0.00  0.00           O
ATOM    728  OD2 ASP X  96       4.868  17.984 -12.294  0.00  0.00           O
ATOM    729  C   ASP X  96       6.717  18.798 -16.571  0.00  0.00           C
ATOM    730  O   ASP X  96       7.154  19.754 -17.232  0.00  0.00           O
ATOM    731  N   LEU X  97       7.211  17.571 -16.706  0.00  0.00           N
ATOM    732  CA  LEU X  97       8.321  17.340 -17.627  0.00  0.00           C
ATOM    733  CB  LEU X  97       8.825  15.898 -17.482  0.00  0.00           C
ATOM    734  CG  LEU X  97       9.743  15.781 -16.259  0.00  0.00           C
ATOM    735  CD1 LEU X  97      10.159  14.346 -16.007  0.00  0.00           C
ATOM    736  CD2 LEU X  97      10.969  16.663 -16.438  0.00  0.00           C
ATOM    737  C   LEU X  97       7.995  17.669 -19.081  0.00  0.00           C
ATOM    738  O   LEU X  97       8.856  18.271 -19.745  0.00  0.00           O
ATOM    739  N   PRO X  98       6.826  17.322 -19.638  0.00  0.00           N
ATOM    740  CD  PRO X  98       5.752  16.460 -19.119  0.00  0.00           C
ATOM    741  CG  PRO X  98       5.086  15.975 -20.366  0.00  0.00           C
ATOM    742  CB  PRO X  98       5.179  17.110 -21.312  0.00  0.00           C
ATOM    743  CA  PRO X  98       6.538  17.762 -21.016  0.00  0.00           C
ATOM    744  C   PRO X  98       6.473  19.273 -21.150  0.00  0.00           C
ATOM    745  O   PRO X  98       6.854  19.835 -22.190  0.00  0.00           O
ATOM    746  N   LEU X  99       5.983  19.947 -20.110  0.00  0.00           N
ATOM    747  CA  LEU X  99       5.997  21.403 -20.101  0.00  0.00           C
ATOM    748  CB  LEU X  99       5.398  21.921 -18.794  0.00  0.00           C
ATOM    749  CG  LEU X  99       5.259  23.437 -18.677  0.00  0.00           C
ATOM    750  CD1 LEU X  99       4.692  24.028 -19.962  0.00  0.00           C
ATOM    751  CD2 LEU X  99       4.388  23.799 -17.487  0.00  0.00           C
ATOM    752  C   LEU X  99       7.411  21.920 -20.287  0.00  0.00           C
ATOM    753  O   LEU X  99       7.656  22.804 -21.115  0.00  0.00           O
ATOM    754  N   LEU X 100       8.363  21.356 -19.536  0.00  0.00           N
ATOM    755  CA  LEU X 100       9.763  21.726 -19.728  0.00  0.00           C
ATOM    756  CB  LEU X 100      10.617  21.105 -18.637  0.00  0.00           C
ATOM    757  CG  LEU X 100      10.444  21.852 -17.337  0.00  0.00           C
ATOM    758  CD1 LEU X 100      11.197  21.155 -16.232  0.00  0.00           C
ATOM    759  CD2 LEU X 100      10.964  23.243 -17.558  0.00  0.00           C
ATOM    760  C   LEU X 100      10.286  21.296 -21.090  0.00  0.00           C
ATOM    761  O   LEU X 100      11.176  21.946 -21.651  0.00  0.00           O
ATOM    762  N   LYS X 101       9.775  20.191 -21.619  0.00  0.00           N
ATOM    763  CA  LYS X 101      10.185  19.748 -22.941  0.00  0.00           C
ATOM    764  CB  LYS X 101       9.530  18.404 -23.263  0.00  0.00           C
ATOM    765  CG  LYS X 101       9.988  17.767 -24.559  0.00  0.00           C
ATOM    766  CD  LYS X 101      11.268  16.999 -24.365  0.00  0.00           C
ATOM    767  CE  LYS X 101      11.176  15.617 -24.994  0.00  0.00           C
ATOM    768  NZ  LYS X 101      11.508  15.626 -26.442  0.00  0.00           N
ATOM    769  C   LYS X 101       9.826  20.784 -23.990  0.00  0.00           C
ATOM    770  O   LYS X 101      10.526  20.911 -24.999  0.00  0.00           O
ATOM    771  N   LYS X 102       8.750  21.542 -23.767  0.00  0.00           N
ATOM    772  CA  LYS X 102       8.405  22.599 -24.713  0.00  0.00           C
ATOM    773  CB  LYS X 102       7.086  23.257 -24.312  0.00  0.00           C
ATOM    774  CG  LYS X 102       5.879  22.421 -24.685  0.00  0.00           C
ATOM    775  CD  LYS X 102       4.686  23.282 -25.023  0.00  0.00           C
ATOM    776  CE  LYS X 102       3.626  22.464 -25.742  0.00  0.00           C
ATOM    777  NZ  LYS X 102       2.430  23.286 -26.081  0.00  0.00           N
ATOM    778  C   LYS X 102       9.518  23.635 -24.831  0.00  0.00           C
ATOM    779  O   LYS X 102       9.869  24.057 -25.938  0.00  0.00           O
ATOM    780  N   ILE X 103      10.087  24.065 -23.705  0.00  0.00           N
ATOM    781  CA  ILE X 103      11.180  25.022 -23.785  0.00  0.00           C
ATOM    782  CB  ILE X 103      11.182  26.011 -22.607  0.00  0.00           C
ATOM    783  CG2 ILE X 103       9.800  26.610 -22.401  0.00  0.00           C
ATOM    784  CG1 ILE X 103      11.670  25.336 -21.336  0.00  0.00           C
ATOM    785  CD1 ILE X 103      12.311  26.299 -20.392  0.00  0.00           C
ATOM    786  C   ILE X 103      12.536  24.341 -23.874  0.00  0.00           C
ATOM    787  O   ILE X 103      13.517  24.993 -24.246  0.00  0.00           O
ATOM    788  N   ILE X 104      12.624  23.055 -23.551  0.00  0.00           N
ATOM    789  CA  ILE X 104      13.866  22.308 -23.736  0.00  0.00           C
ATOM    790  CB  ILE X 104      14.430  21.774 -22.409  0.00  0.00           C
ATOM    791  CG2 ILE X 104      15.893  21.352 -22.580  0.00  0.00           C
ATOM    792  CG1 ILE X 104      14.285  22.792 -21.284  0.00  0.00           C
ATOM    793  CD1 ILE X 104      14.685  22.249 -19.933  0.00  0.00           C
ATOM    794  C   ILE X 104      13.586  21.146 -24.679  0.00  0.00           C
ATOM    795  O   ILE X 104      13.585  19.990 -24.233  0.00  0.00           O
ATOM    796  N   PRO X 105      13.358  21.391 -25.974  0.00  0.00           N
ATOM    797  CD  PRO X 105      13.528  22.668 -26.686  0.00  0.00           C
ATOM    798  CG  PRO X 105      12.833  22.416 -27.991  0.00  0.00           C
ATOM    799  CB  PRO X 105      13.017  20.961 -28.272  0.00  0.00           C
ATOM    800  CA  PRO X 105      13.014  20.286 -26.891  0.00  0.00           C
ATOM    801  C   PRO X 105      14.000  19.136 -26.845  0.00  0.00           C
ATOM    802  O   PRO X 105      13.648  18.003 -27.190  0.00  0.00           O
ATOM    803  N   ASP X 106      15.221  19.401 -26.406  0.00  0.00           N
ATOM    804  CA  ASP X 106      16.310  18.446 -26.312  0.00  0.00           C
ATOM    805  CB  ASP X 106      17.583  19.265 -26.103  0.00  0.00           C
ATOM    806  CG  ASP X 106      18.767  18.732 -26.853  0.00  0.00           C
ATOM    807  OD1 ASP X 106      18.706  17.598 -27.376  0.00  0.00           O
ATOM    808  OD2 ASP X 106      19.772  19.468 -26.913  0.00  0.00           O
ATOM    809  C   ASP X 106      16.130  17.437 -25.178  0.00  0.00           C
ATOM    810  O   ASP X 106      16.922  16.493 -25.072  0.00  0.00           O
ATOM    811  N   LEU X 107      15.120  17.613 -24.330  0.00  0.00           N
ATOM    812  CA  LEU X 107      15.116  16.989 -23.014  0.00  0.00           C
ATOM    813  CB  LEU X 107      14.073  17.658 -22.121  0.00  0.00           C
ATOM    814  CG  LEU X 107      13.992  17.239 -20.651  0.00  0.00           C
ATOM    815  CD1 LEU X 107      15.293  17.506 -19.899  0.00  0.00           C
ATOM    816  CD2 LEU X 107      12.851  17.990 -20.005  0.00  0.00           C
ATOM    817  C   LEU X 107      14.847  15.492 -23.096  0.00  0.00           C
ATOM    818  O   LEU X 107      13.972  15.036 -23.837  0.00  0.00           O
ATOM    819  N   LYS X 108      15.597  14.732 -22.310  0.00  0.00           N
ATOM    820  CA  LYS X 108      15.514  13.278 -22.288  0.00  0.00           C
ATOM    821  CB  LYS X 108      16.864  12.658 -22.645  0.00  0.00           C
ATOM    822  CG  LYS X 108      17.259  12.815 -24.096  0.00  0.00           C
ATOM    823  CD  LYS X 108      18.391  11.871 -24.452  0.00  0.00           C
ATOM    824  CE  LYS X 108      19.751  12.498 -24.213  0.00  0.00           C
ATOM    825  NZ  LYS X 108      20.530  12.618 -25.480  0.00  0.00           N
ATOM    826  C   LYS X 108      15.078  12.852 -20.894  0.00  0.00           C
ATOM    827  O   LYS X 108      15.857  12.963 -19.941  0.00  0.00           O
ATOM    828  N   PHE X 109      13.848  12.368 -20.758  0.00  0.00           N
ATOM    829  CA  PHE X 109      13.380  11.970 -19.440  0.00  0.00           C
ATOM    830  CB  PHE X 109      12.542  13.061 -18.757  0.00  0.00           C
ATOM    831  CG  PHE X 109      11.284  13.420 -19.485  0.00  0.00           C
ATOM    832  CD1 PHE X 109      10.097  12.745 -19.229  0.00  0.00           C
ATOM    833  CE1 PHE X 109       8.927  13.095 -19.891  0.00  0.00           C
ATOM    834  CZ  PHE X 109       8.933  14.137 -20.805  0.00  0.00           C
ATOM    835  CE2 PHE X 109      10.104  14.821 -21.061  0.00  0.00           C
ATOM    836  CD2 PHE X 109      11.273  14.465 -20.400  0.00  0.00           C
ATOM    837  C   PHE X 109      12.572  10.689 -19.526  0.00  0.00           C
ATOM    838  O   PHE X 109      11.907  10.413 -20.525  0.00  0.00           O
ATOM    839  N   THR X 110      12.638   9.912 -18.454  0.00  0.00           N
ATOM    840  CA  THR X 110      11.940   8.647 -18.371  0.00  0.00           C
ATOM    841  CB  THR X 110      12.849   7.477 -18.747  0.00  0.00           C
ATOM    842  CG2 THR X 110      14.035   7.387 -17.794  0.00  0.00           C
ATOM    843  OG1 THR X 110      12.091   6.267 -18.670  0.00  0.00           O
ATOM    844  C   THR X 110      11.418   8.478 -16.956  0.00  0.00           C
ATOM    845  O   THR X 110      11.739   9.261 -16.058  0.00  0.00           O
ATOM    846  N   ALA X 111      10.598   7.446 -16.767  0.00  0.00           N
ATOM    847  CA  ALA X 111      10.040   7.100 -15.470  0.00  0.00           C
ATOM    848  CB  ALA X 111       8.525   7.242 -15.459  0.00  0.00           C
ATOM    849  C   ALA X 111      10.431   5.670 -15.130  0.00  0.00           C
ATOM    850  O   ALA X 111      10.624   4.841 -16.019  0.00  0.00           O
ATOM    851  N   ALA X 112      10.556   5.378 -13.841  0.00  0.00           N
ATOM    852  CA  ALA X 112      11.060   4.083 -13.412  0.00  0.00           C
ATOM    853  CB  ALA X 112      12.489   4.183 -12.868  0.00  0.00           C
ATOM    854  C   ALA X 112      10.140   3.500 -12.360  0.00  0.00           C
ATOM    855  O   ALA X 112       9.724   4.198 -11.428  0.00  0.00           O
ATOM    856  N   PHE X 113       9.832   2.219 -12.514  0.00  0.00           N
ATOM    857  CA  PHE X 113       8.928   1.522 -11.618  0.00  0.00           C
ATOM    858  CB  PHE X 113       7.529   1.421 -12.217  0.00  0.00           C
ATOM    859  CG  PHE X 113       6.962   2.736 -12.672  0.00  0.00           C
ATOM    860  CD1 PHE X 113       6.262   3.538 -11.797  0.00  0.00           C
ATOM    861  CE1 PHE X 113       5.713   4.747 -12.232  0.00  0.00           C
ATOM    862  CZ  PHE X 113       5.876   5.154 -13.544  0.00  0.00           C
ATOM    863  CE2 PHE X 113       6.566   4.354 -14.425  0.00  0.00           C
ATOM    864  CD2 PHE X 113       7.105   3.154 -13.990  0.00  0.00           C
ATOM    865  C   PHE X 113       9.475   0.132 -11.334  0.00  0.00           C
ATOM    866  O   PHE X 113      10.317  -0.393 -12.073  0.00  0.00           O
ATOM    867  N   GLY X 114       8.981  -0.459 -10.243  0.00  0.00           N
ATOM    868  CA  GLY X 114       9.364  -1.807  -9.899  0.00  0.00           C
ATOM    869  C   GLY X 114       8.854  -2.835 -10.894  0.00  0.00           C
ATOM    870  O   GLY X 114       7.843  -2.650 -11.566  0.00  0.00           O
ATOM    871  N   ARG X 115       9.591  -3.949 -10.977  0.00  0.00           N
ATOM    872  CA  ARG X 115       9.257  -5.027 -11.906  0.00  0.00           C
ATOM    873  CB  ARG X 115      10.203  -6.209 -11.694  0.00  0.00           C
ATOM    874  CG  ARG X 115      10.279  -7.207 -12.833  0.00  0.00           C
ATOM    875  CD  ARG X 115      11.567  -7.975 -12.671  0.00  0.00           C
ATOM    876  NE  ARG X 115      11.815  -8.981 -13.695  0.00  0.00           N
ATOM    877  CZ  ARG X 115      13.015  -9.512 -13.917  0.00  0.00           C
ATOM    878  NH1 ARG X 115      14.057  -9.109 -13.193  0.00  0.00           N
ATOM    879  NH2 ARG X 115      13.182 -10.435 -14.856  0.00  0.00           N
ATOM    880  C   ARG X 115       7.816  -5.490 -11.751  0.00  0.00           C
ATOM    881  O   ARG X 115       7.178  -5.858 -12.736  0.00  0.00           O
ATOM    882  N   GLY X 116       7.288  -5.486 -10.535  0.00  0.00           N
ATOM    883  CA  GLY X 116       5.939  -5.971 -10.323  0.00  0.00           C
ATOM    884  C   GLY X 116       4.852  -5.156 -10.993  0.00  0.00           C
ATOM    885  O   GLY X 116       3.715  -5.618 -11.105  0.00  0.00           O
ATOM    886  N   ARG X 117       5.162  -3.941 -11.444  0.00  0.00           N
ATOM    887  CA  ARG X 117       4.108  -3.160 -12.095  0.00  0.00           C
ATOM    888  CB  ARG X 117       4.306  -1.667 -11.844  0.00  0.00           C
ATOM    889  CG  ARG X 117       4.351  -1.375 -10.365  0.00  0.00           C
ATOM    890  CD  ARG X 117       4.198   0.088 -10.028  0.00  0.00           C
ATOM    891  NE  ARG X 117       3.435   0.270  -8.805  0.00  0.00           N
ATOM    892  CZ  ARG X 117       2.125   0.468  -8.791  0.00  0.00           C
ATOM    893  NH1 ARG X 117       1.451   0.486  -9.938  0.00  0.00           N
ATOM    894  NH2 ARG X 117       1.482   0.643  -7.651  0.00  0.00           N
ATOM    895  C   ARG X 117       4.018  -3.412 -13.596  0.00  0.00           C
ATOM    896  O   ARG X 117       3.126  -2.837 -14.240  0.00  0.00           O
ATOM    897  N   TYR X 118       4.890  -4.254 -14.159  0.00  0.00           N
ATOM    898  CA  TYR X 118       4.969  -4.437 -15.601  0.00  0.00           C
ATOM    899  CB  TYR X 118       6.419  -4.436 -16.072  0.00  0.00           C
ATOM    900  CG  TYR X 118       7.046  -3.048 -16.038  0.00  0.00           C
ATOM    901  CD1 TYR X 118       6.878  -2.158 -17.098  0.00  0.00           C
ATOM    902  CE1 TYR X 118       7.435  -0.887 -17.072  0.00  0.00           C
ATOM    903  CZ  TYR X 118       8.170  -0.483 -15.970  0.00  0.00           C
ATOM    904  OH  TYR X 118       8.732   0.782 -15.929  0.00  0.00           O
ATOM    905  CE2 TYR X 118       8.350  -1.348 -14.902  0.00  0.00           C
ATOM    906  CD2 TYR X 118       7.782  -2.617 -14.941  0.00  0.00           C
ATOM    907  C   TYR X 118       4.286  -5.736 -16.019  0.00  0.00           C
ATOM    908  O   TYR X 118       4.436  -6.779 -15.375  0.00  0.00           O
ATOM    909  N   VAL X 119       3.531  -5.665 -17.109  0.00  0.00           N
ATOM    910  CA  VAL X 119       2.952  -6.856 -17.703  0.00  0.00           C
ATOM    911  CB  VAL X 119       1.881  -6.493 -18.746  0.00  0.00           C
ATOM    912  CG1 VAL X 119       2.513  -6.210 -20.113  0.00  0.00           C
ATOM    913  CG2 VAL X 119       0.832  -7.587 -18.837  0.00  0.00           C
ATOM    914  C   VAL X 119       4.074  -7.677 -18.313  0.00  0.00           C
ATOM    915  O   VAL X 119       5.122  -7.160 -18.712  0.00  0.00           O
HETATM  916  N   CYF X 120       3.867  -8.985 -18.359  0.00  0.00           N
HETATM  917  CA  CYF X 120       4.820  -9.883 -18.997  0.00  0.00           C
HETATM  918  CB  CYF X 120       5.151 -11.056 -18.075  0.00  0.00           C
HETATM  919  SG  CYF X 120       5.184 -12.675 -18.758  0.00  0.00           S
HETATM  920  C   CYF X 120       4.205 -10.340 -20.317  0.00  0.00           C
HETATM  921  O   CYF X 120       3.182 -11.047 -20.316  0.00  0.00           O
ATOM    922  N   PRO X 121       4.743  -9.876 -21.489  0.00  0.00           N
ATOM    923  CD  PRO X 121       5.779  -8.835 -21.609  0.00  0.00           C
ATOM    924  CG  PRO X 121       5.812  -8.525 -23.100  0.00  0.00           C
ATOM    925  CB  PRO X 121       5.156  -9.663 -23.793  0.00  0.00           C
ATOM    926  CA  PRO X 121       4.110 -10.161 -22.792  0.00  0.00           C
ATOM    927  C   PRO X 121       3.785 -11.622 -23.042  0.00  0.00           C
ATOM    928  O   PRO X 121       2.713 -11.926 -23.573  0.00  0.00           O
ATOM    929  N   ARG X 122       4.706 -12.521 -22.684  0.00  0.00           N
ATOM    930  CA  ARG X 122       4.476 -13.957 -22.823  0.00  0.00           C
ATOM    931  CB  ARG X 122       5.687 -14.717 -22.275  0.00  0.00           C
ATOM    932  CG  ARG X 122       5.538 -16.226 -22.253  0.00  0.00           C
ATOM    933  CD  ARG X 122       6.872 -16.925 -21.993  0.00  0.00           C
ATOM    934  NE  ARG X 122       7.766 -16.843 -23.145  0.00  0.00           N
ATOM    935  CZ  ARG X 122       7.663 -17.619 -24.220  0.00  0.00           C
ATOM    936  NH1 ARG X 122       8.516 -17.480 -25.232  0.00  0.00           N
ATOM    937  NH2 ARG X 122       6.702 -18.534 -24.282  0.00  0.00           N
ATOM    938  C   ARG X 122       3.196 -14.388 -22.113  0.00  0.00           C
ATOM    939  O   ARG X 122       2.278 -14.955 -22.731  0.00  0.00           O
ATOM    940  N   ASN X 123       3.114 -14.114 -20.808  0.00  0.00           N
ATOM    941  CA  ASN X 123       1.943 -14.520 -20.038  0.00  0.00           C
ATOM    942  CB  ASN X 123       2.103 -14.124 -18.570  0.00  0.00           C
ATOM    943  CG  ASN X 123       3.095 -14.992 -17.836  0.00  0.00           C
ATOM    944  OD1 ASN X 123       3.829 -15.770 -18.444  0.00  0.00           O
ATOM    945  ND2 ASN X 123       3.134 -14.855 -16.516  0.00  0.00           N
ATOM    946  C   ASN X 123       0.668 -13.917 -20.608  0.00  0.00           C
ATOM    947  O   ASN X 123      -0.353 -14.605 -20.723  0.00  0.00           O
ATOM    948  N   LEU X 124       0.702 -12.633 -20.969  0.00  0.00           N
ATOM    949  CA  LEU X 124      -0.506 -12.001 -21.489  0.00  0.00           C
ATOM    950  CB  LEU X 124      -0.298 -10.500 -21.670  0.00  0.00           C
ATOM    951  CG  LEU X 124      -1.499  -9.786 -22.307  0.00  0.00           C
ATOM    952  CD1 LEU X 124      -2.640  -9.583 -21.319  0.00  0.00           C
ATOM    953  CD2 LEU X 124      -1.076  -8.461 -22.914  0.00  0.00           C
ATOM    954  C   LEU X 124      -0.929 -12.630 -22.807  0.00  0.00           C
ATOM    955  O   LEU X 124      -2.128 -12.767 -23.081  0.00  0.00           O
ATOM    956  N   THR X 125       0.041 -12.995 -23.648  0.00  0.00           N
ATOM    957  CA  THR X 125      -0.283 -13.685 -24.891  0.00  0.00           C
ATOM    958  CB  THR X 125       0.988 -13.919 -25.709  0.00  0.00           C
ATOM    959  CG2 THR X 125       0.725 -14.903 -26.832  0.00  0.00           C
ATOM    960  OG1 THR X 125       1.420 -12.685 -26.281  0.00  0.00           O
ATOM    961  C   THR X 125      -0.993 -15.000 -24.603  0.00  0.00           C
ATOM    962  O   THR X 125      -1.993 -15.339 -25.252  0.00  0.00           O
ATOM    963  N   ALA X 126      -0.495 -15.747 -23.613  0.00  0.00           N
ATOM    964  CA  ALA X 126      -1.181 -16.962 -23.189  0.00  0.00           C
ATOM    965  CB  ALA X 126      -0.411 -17.619 -22.047  0.00  0.00           C
ATOM    966  C   ALA X 126      -2.619 -16.669 -22.774  0.00  0.00           C
ATOM    967  O   ALA X 126      -3.556 -17.323 -23.240  0.00  0.00           O
ATOM    968  N   LEU X 127      -2.817 -15.670 -21.912  0.00  0.00           N
ATOM    969  CA  LEU X 127      -4.153 -15.363 -21.403  0.00  0.00           C
ATOM    970  CB  LEU X 127      -4.064 -14.341 -20.270  0.00  0.00           C
ATOM    971  CG  LEU X 127      -3.440 -14.894 -18.990  0.00  0.00           C
ATOM    972  CD1 LEU X 127      -3.977 -14.185 -17.759  0.00  0.00           C
ATOM    973  CD2 LEU X 127      -3.687 -16.391 -18.888  0.00  0.00           C
ATOM    974  C   LEU X 127      -5.100 -14.837 -22.471  0.00  0.00           C
ATOM    975  O   LEU X 127      -6.317 -15.004 -22.340  0.00  0.00           O
ATOM    976  N   ALA X 128      -4.578 -14.193 -23.507  0.00  0.00           N
ATOM    977  CA  ALA X 128      -5.416 -13.616 -24.549  0.00  0.00           C
ATOM    978  CB  ALA X 128      -4.725 -12.393 -25.159  0.00  0.00           C
ATOM    979  C   ALA X 128      -5.742 -14.609 -25.650  0.00  0.00           C
ATOM    980  O   ALA X 128      -6.834 -14.553 -26.224  0.00  0.00           O
ATOM    981  N   SER X 129      -4.826 -15.522 -25.945  0.00  0.00           N
ATOM    982  CA  SER X 129      -4.936 -16.379 -27.112  0.00  0.00           C
ATOM    983  CB  SER X 129      -3.615 -16.348 -27.887  0.00  0.00           C
ATOM    984  OG  SER X 129      -3.268 -15.018 -28.237  0.00  0.00           O
ATOM    985  C   SER X 129      -5.310 -17.814 -26.773  0.00  0.00           C
ATOM    986  O   SER X 129      -5.391 -18.648 -27.681  0.00  0.00           O
ATOM    987  N   THR X 130      -5.548 -18.128 -25.506  0.00  0.00           N
ATOM    988  CA  THR X 130      -5.822 -19.495 -25.093  0.00  0.00           C
ATOM    989  CB  THR X 130      -4.877 -19.931 -23.966  0.00  0.00           C
ATOM    990  CG2 THR X 130      -4.983 -21.416 -23.726  0.00  0.00           C
ATOM    991  OG1 THR X 130      -3.528 -19.629 -24.340  0.00  0.00           O
ATOM    992  C   THR X 130      -7.275 -19.632 -24.654  0.00  0.00           C
ATOM    993  O   THR X 130      -7.913 -18.666 -24.229  0.00  0.00           O
ATOM    994  N   GLU X 131      -7.790 -20.839 -24.766  0.00  0.00           N
ATOM    995  CA  GLU X 131      -9.207 -21.066 -24.532  0.00  0.00           C
ATOM    996  CB  GLU X 131      -9.671 -22.316 -25.270  0.00  0.00           C
ATOM    997  CG  GLU X 131     -10.971 -22.105 -26.016  0.00  0.00           C
ATOM    998  CD  GLU X 131     -11.000 -20.759 -26.732  0.00  0.00           C
ATOM    999  OE1 GLU X 131     -10.028 -20.438 -27.454  0.00  0.00           O
ATOM   1000  OE2 GLU X 131     -11.988 -20.012 -26.561  0.00  0.00           O
ATOM   1001  C   GLU X 131      -9.513 -21.224 -23.043  0.00  0.00           C
ATOM   1002  O   GLU X 131      -8.812 -21.959 -22.337  0.00  0.00           O
ATOM   1003  N   PRO X 132     -10.591 -20.591 -22.552  0.00  0.00           N
ATOM   1004  CD  PRO X 132     -11.420 -19.551 -23.202  0.00  0.00           C
ATOM   1005  CG  PRO X 132     -12.496 -19.243 -22.158  0.00  0.00           C
ATOM   1006  CB  PRO X 132     -12.062 -19.881 -20.858  0.00  0.00           C
ATOM   1007  CA  PRO X 132     -11.189 -21.060 -21.297  0.00  0.00           C
ATOM   1008  C   PRO X 132     -12.021 -22.302 -21.562  0.00  0.00           C
ATOM   1009  O   PRO X 132     -13.000 -22.241 -22.314  0.00  0.00           O
ATOM   1010  N   THR X 133     -11.666 -23.444 -20.976  0.00  0.00           N
ATOM   1011  CA  THR X 133     -12.437 -24.668 -21.174  0.00  0.00           C
ATOM   1012  CB  THR X 133     -11.602 -25.704 -21.942  0.00  0.00           C
ATOM   1013  CG2 THR X 133     -12.490 -26.885 -22.451  0.00  0.00           C
ATOM   1014  OG1 THR X 133     -10.988 -25.027 -23.074  0.00  0.00           O
ATOM   1015  C   THR X 133     -12.954 -25.177 -19.813  0.00  0.00           C
ATOM   1016  O   THR X 133     -12.480 -26.189 -19.266  0.00  0.00           O
ATOM   1017  N   GLN X 134     -13.927 -24.431 -19.265  0.00  0.00           N
ATOM   1018  CA  GLN X 134     -14.740 -24.863 -18.124  0.00  0.00           C
ATOM   1019  CB  GLN X 134     -15.634 -26.045 -18.504  0.00  0.00           C
ATOM   1020  CG  GLN X 134     -16.677 -25.731 -19.586  0.00  0.00           C
ATOM   1021  CD  GLN X 134     -17.406 -24.380 -19.416  0.00  0.00           C
ATOM   1022  OE1 GLN X 134     -17.291 -23.681 -18.386  0.00  0.00           O
ATOM   1023  NE2 GLN X 134     -18.175 -24.016 -20.451  0.00  0.00           N
ATOM   1024  C   GLN X 134     -13.886 -25.203 -16.906  0.00  0.00           C
ATOM   1025  O   GLN X 134     -14.184 -26.153 -16.165  0.00  0.00           O
ATOM   1026  N   GLN X 135     -12.821 -24.411 -16.690  0.00  0.00           N
ATOM   1027  CA  GLN X 135     -11.807 -24.769 -15.707  0.00  0.00           C
ATOM   1028  CB  GLN X 135     -12.307 -24.383 -14.332  0.00  0.00           C
ATOM   1029  CG  GLN X 135     -11.356 -24.395 -13.174  0.00  0.00           C
ATOM   1030  CD  GLN X 135     -12.076 -23.764 -11.976  0.00  0.00           C
ATOM   1031  OE1 GLN X 135     -13.242 -23.975 -11.768  0.00  0.00           O
ATOM   1032  NE2 GLN X 135     -11.369 -22.967 -11.219  0.00  0.00           N
ATOM   1033  C   GLN X 135     -11.575 -26.260 -15.761  0.00  0.00           C
ATOM   1034  O   GLN X 135     -11.958 -26.968 -14.819  0.00  0.00           O
ATOM   1035  N   ASP X 136     -11.153 -26.754 -16.925  0.00  0.00           N
ATOM   1036  CA  ASP X 136     -10.756 -28.145 -17.055  0.00  0.00           C
ATOM   1037  CB  ASP X 136      -9.959 -28.323 -18.337  0.00  0.00           C
ATOM   1038  CG  ASP X 136      -9.639 -29.767 -18.615  0.00  0.00           C
ATOM   1039  OD1 ASP X 136     -10.559 -30.566 -18.947  0.00  0.00           O
ATOM   1040  OD2 ASP X 136      -8.445 -30.135 -18.432  0.00  0.00           O
ATOM   1041  C   ASP X 136      -9.970 -28.507 -15.808  0.00  0.00           C
ATOM   1042  O   ASP X 136      -8.953 -27.887 -15.493  0.00  0.00           O
ATOM   1043  N   LEU X 137     -10.535 -29.434 -15.044  0.00  0.00           N
ATOM   1044  CA  LEU X 137     -10.188 -29.591 -13.633  0.00  0.00           C
ATOM   1045  CB  LEU X 137     -10.963 -30.765 -13.057  0.00  0.00           C
ATOM   1046  CG  LEU X 137     -12.350 -30.704 -13.663  0.00  0.00           C
ATOM   1047  CD1 LEU X 137     -13.113 -32.007 -13.359  0.00  0.00           C
ATOM   1048  CD2 LEU X 137     -12.924 -29.475 -13.004  0.00  0.00           C
ATOM   1049  C   LEU X 137      -8.707 -29.848 -13.450  0.00  0.00           C
ATOM   1050  O   LEU X 137      -8.014 -29.150 -12.698  0.00  0.00           O
ATOM   1051  N   LEU X 138      -8.218 -30.880 -14.125  0.00  0.00           N
ATOM   1052  CA  LEU X 138      -6.797 -31.154 -14.140  0.00  0.00           C
ATOM   1053  CB  LEU X 138      -6.540 -32.388 -14.996  0.00  0.00           C
ATOM   1054  CG  LEU X 138      -7.681 -33.406 -14.947  0.00  0.00           C
ATOM   1055  CD1 LEU X 138      -7.683 -34.394 -16.132  0.00  0.00           C
ATOM   1056  CD2 LEU X 138      -7.604 -34.147 -13.622  0.00  0.00           C
ATOM   1057  C   LEU X 138      -6.024 -29.928 -14.623  0.00  0.00           C
ATOM   1058  O   LEU X 138      -4.936 -29.652 -14.121  0.00  0.00           O
ATOM   1059  N   ALA X 139      -6.576 -29.161 -15.581  0.00  0.00           N
ATOM   1060  CA  ALA X 139      -5.899 -27.934 -16.031  0.00  0.00           C
ATOM   1061  CB  ALA X 139      -6.522 -27.379 -17.307  0.00  0.00           C
ATOM   1062  C   ALA X 139      -5.890 -26.859 -14.944  0.00  0.00           C
ATOM   1063  O   ALA X 139      -4.940 -26.068 -14.861  0.00  0.00           O
ATOM   1064  N   PHE X 140      -6.947 -26.784 -14.115  0.00  0.00           N
ATOM   1065  CA  PHE X 140      -6.917 -25.820 -13.006  0.00  0.00           C
ATOM   1066  CB  PHE X 140      -8.247 -25.711 -12.271  0.00  0.00           C
ATOM   1067  CG  PHE X 140      -8.079 -25.196 -10.836  0.00  0.00           C
ATOM   1068  CD1 PHE X 140      -7.772 -23.858 -10.608  0.00  0.00           C
ATOM   1069  CE1 PHE X 140      -7.579 -23.366  -9.299  0.00  0.00           C
ATOM   1070  CZ  PHE X 140      -7.685 -24.224  -8.204  0.00  0.00           C
ATOM   1071  CE2 PHE X 140      -7.970 -25.581  -8.410  0.00  0.00           C
ATOM   1072  CD2 PHE X 140      -8.155 -26.065  -9.726  0.00  0.00           C
ATOM   1073  C   PHE X 140      -5.884 -26.226 -11.987  0.00  0.00           C
ATOM   1074  O   PHE X 140      -5.205 -25.391 -11.388  0.00  0.00           O
ATOM   1075  N   LEU X 141      -5.837 -27.508 -11.713  0.00  0.00           N
ATOM   1076  CA  LEU X 141      -4.827 -28.040 -10.840  0.00  0.00           C
ATOM   1077  CB  LEU X 141      -5.167 -29.508 -10.668  0.00  0.00           C
ATOM   1078  CG  LEU X 141      -4.310 -30.305  -9.710  0.00  0.00           C
ATOM   1079  CD1 LEU X 141      -3.237 -30.979 -10.566  0.00  0.00           C
ATOM   1080  CD2 LEU X 141      -3.864 -29.353  -8.558  0.00  0.00           C
ATOM   1081  C   LEU X 141      -3.432 -27.748 -11.402  0.00  0.00           C
ATOM   1082  O   LEU X 141      -2.532 -27.352 -10.655  0.00  0.00           O
ATOM   1083  N   ASP X 142      -3.269 -27.814 -12.737  0.00  0.00           N
ATOM   1084  CA  ASP X 142      -2.003 -27.434 -13.388  0.00  0.00           C
ATOM   1085  CB  ASP X 142      -2.021 -27.978 -14.841  0.00  0.00           C
ATOM   1086  CG  ASP X 142      -1.084 -27.231 -15.800  0.00  0.00           C
ATOM   1087  OD1 ASP X 142      -1.489 -26.956 -16.963  0.00  0.00           O
ATOM   1088  OD2 ASP X 142       0.076 -26.967 -15.405  0.00  0.00           O
ATOM   1089  C   ASP X 142      -1.764 -25.921 -13.322  0.00  0.00           C
ATOM   1090  O   ASP X 142      -0.612 -25.465 -13.384  0.00  0.00           O
ATOM   1091  N   ASP X 143      -2.819 -25.136 -13.086  0.00  0.00           N
ATOM   1092  CA  ASP X 143      -2.763 -23.686 -13.308  0.00  0.00           C
ATOM   1093  CB  ASP X 143      -2.125 -22.941 -12.121  0.00  0.00           C
ATOM   1094  CG  ASP X 143      -3.148 -22.579 -11.028  0.00  0.00           C
ATOM   1095  OD1 ASP X 143      -2.794 -21.858 -10.047  0.00  0.00           O
ATOM   1096  OD2 ASP X 143      -4.315 -23.043 -11.139  0.00  0.00           O
ATOM   1097  C   ASP X 143      -2.014 -23.334 -14.598  0.00  0.00           C
ATOM   1098  O   ASP X 143      -1.218 -22.395 -14.630  0.00  0.00           O
ATOM   1099  N   GLU X 144      -2.344 -24.015 -15.690  0.00  0.00           N
ATOM   1100  CA  GLU X 144      -1.591 -23.828 -16.929  0.00  0.00           C
ATOM   1101  CB  GLU X 144      -1.664 -25.110 -17.767  0.00  0.00           C
ATOM   1102  CG  GLU X 144      -0.688 -25.017 -18.915  0.00  0.00           C
ATOM   1103  CD  GLU X 144      -0.761 -26.294 -19.750  0.00  0.00           C
ATOM   1104  OE1 GLU X 144      -1.584 -26.312 -20.703  0.00  0.00           O
ATOM   1105  OE2 GLU X 144       0.008 -27.238 -19.425  0.00  0.00           O
ATOM   1106  C   GLU X 144      -1.902 -22.645 -17.838  0.00  0.00           C
ATOM   1107  O   GLU X 144      -2.228 -22.831 -19.010  0.00  0.00           O
ATOM   1108  N   LEU X 145      -1.802 -21.435 -17.299  0.00  0.00           N
ATOM   1109  CA  LEU X 145      -1.956 -20.220 -18.098  0.00  0.00           C
ATOM   1110  CB  LEU X 145      -0.647 -19.844 -18.791  0.00  0.00           C
ATOM   1111  CG  LEU X 145       0.199 -18.843 -18.006  0.00  0.00           C
ATOM   1112  CD1 LEU X 145       1.575 -18.690 -18.630  0.00  0.00           C
ATOM   1113  CD2 LEU X 145      -0.512 -17.506 -17.929  0.00  0.00           C
ATOM   1114  C   LEU X 145      -3.137 -20.129 -19.064  0.00  0.00           C
ATOM   1115  O   LEU X 145      -2.941 -19.902 -20.249  0.00  0.00           O
ATOM   1116  N   THR X 146      -4.348 -20.355 -18.582  0.00  0.00           N
ATOM   1117  CA  THR X 146      -5.523 -20.242 -19.435  0.00  0.00           C
ATOM   1118  CB  THR X 146      -6.224 -21.590 -19.621  0.00  0.00           C
ATOM   1119  CG2 THR X 146      -5.370 -22.516 -20.460  0.00  0.00           C
ATOM   1120  OG1 THR X 146      -6.457 -22.181 -18.338  0.00  0.00           O
ATOM   1121  C   THR X 146      -6.493 -19.275 -18.789  0.00  0.00           C
ATOM   1122  O   THR X 146      -6.637 -19.272 -17.578  0.00  0.00           O
ATOM   1123  N   PRO X 147      -7.157 -18.435 -19.587  0.00  0.00           N
ATOM   1124  CD  PRO X 147      -7.300 -18.363 -21.051  0.00  0.00           C
ATOM   1125  CG  PRO X 147      -8.671 -17.762 -21.217  0.00  0.00           C
ATOM   1126  CB  PRO X 147      -8.781 -16.790 -20.060  0.00  0.00           C
ATOM   1127  CA  PRO X 147      -8.080 -17.524 -18.905  0.00  0.00           C
ATOM   1128  C   PRO X 147      -9.069 -18.337 -18.098  0.00  0.00           C
ATOM   1129  O   PRO X 147      -9.665 -19.285 -18.618  0.00  0.00           O
ATOM   1130  N   ASN X 148      -9.223 -17.967 -16.819  0.00  0.00           N
ATOM   1131  CA  ASN X 148     -10.242 -18.584 -15.975  0.00  0.00           C
ATOM   1132  CB  ASN X 148     -10.471 -17.760 -14.697  0.00  0.00           C
ATOM   1133  CG  ASN X 148      -9.275 -17.788 -13.739  0.00  0.00           C
ATOM   1134  OD1 ASN X 148      -8.316 -18.527 -13.949  0.00  0.00           O
ATOM   1135  ND2 ASN X 148      -9.341 -16.976 -12.671  0.00  0.00           N
ATOM   1136  C   ASN X 148     -11.548 -18.741 -16.744  0.00  0.00           C
ATOM   1137  O   ASN X 148     -12.108 -19.839 -16.806  0.00  0.00           O
ATOM   1138  N   ASN X 149     -12.047 -17.661 -17.354  0.00  0.00           N
ATOM   1139  CA  ASN X 149     -13.315 -17.721 -18.077  0.00  0.00           C
ATOM   1140  CB  ASN X 149     -14.491 -17.311 -17.181  0.00  0.00           C
ATOM   1141  CG  ASN X 149     -14.430 -15.849 -16.777  0.00  0.00           C
ATOM   1142  OD1 ASN X 149     -14.812 -14.961 -17.540  0.00  0.00           O
ATOM   1143  ND2 ASN X 149     -13.962 -15.595 -15.568  0.00  0.00           N
ATOM   1144  C   ASN X 149     -13.241 -16.831 -19.318  0.00  0.00           C
ATOM   1145  O   ASN X 149     -12.209 -16.224 -19.620  0.00  0.00           O
ATOM   1146  N   GLN X 150     -14.371 -16.741 -20.029  0.00  0.00           N
ATOM   1147  CA  GLN X 150     -14.404 -16.087 -21.335  0.00  0.00           C
ATOM   1148  CB  GLN X 150     -15.674 -16.511 -22.084  0.00  0.00           C
ATOM   1149  CG  GLN X 150     -15.759 -18.041 -22.404  0.00  0.00           C
ATOM   1150  CD  GLN X 150     -16.688 -18.853 -21.469  0.00  0.00           C
ATOM   1151  OE1 GLN X 150     -16.995 -18.438 -20.340  0.00  0.00           O
ATOM   1152  NE2 GLN X 150     -17.126 -20.025 -21.945  0.00  0.00           N
ATOM   1153  C   GLN X 150     -14.300 -14.566 -21.202  0.00  0.00           C
ATOM   1154  O   GLN X 150     -13.600 -13.913 -21.989  0.00  0.00           O
ATOM   1155  N   GLU X 151     -14.982 -13.982 -20.211  0.00  0.00           N
ATOM   1156  CA  GLU X 151     -14.808 -12.559 -19.932  0.00  0.00           C
ATOM   1157  CB  GLU X 151     -15.629 -12.169 -18.708  0.00  0.00           C
ATOM   1158  CG  GLU X 151     -15.469 -10.691 -18.445  0.00  0.00           C
ATOM   1159  CD  GLU X 151     -16.292 -10.300 -17.219  0.00  0.00           C
ATOM   1160  OE1 GLU X 151     -15.721 -10.365 -16.098  0.00  0.00           O
ATOM   1161  OE2 GLU X 151     -17.483  -9.940 -17.415  0.00  0.00           O
ATOM   1162  C   GLU X 151     -13.330 -12.220 -19.751  0.00  0.00           C
ATOM   1163  O   GLU X 151     -12.809 -11.305 -20.407  0.00  0.00           O
ATOM   1164  N   GLU X 152     -12.632 -12.977 -18.897  0.00  0.00           N
ATOM   1165  CA  GLU X 152     -11.197 -12.780 -18.703  0.00  0.00           C
ATOM   1166  CB  GLU X 152     -10.660 -13.831 -17.736  0.00  0.00           C
ATOM   1167  CG  GLU X 152      -9.362 -13.476 -17.028  0.00  0.00           C
ATOM   1168  CD  GLU X 152      -8.896 -14.609 -16.147  0.00  0.00           C
ATOM   1169  OE1 GLU X 152      -8.936 -15.754 -16.620  0.00  0.00           O
ATOM   1170  OE2 GLU X 152      -8.518 -14.375 -14.982  0.00  0.00           O
ATOM   1171  C   GLU X 152     -10.437 -12.843 -20.024  0.00  0.00           C
ATOM   1172  O   GLU X 152      -9.523 -12.039 -20.266  0.00  0.00           O
ATOM   1173  N   GLN X 153     -10.789 -13.800 -20.888  0.00  0.00           N
ATOM   1174  CA  GLN X 153     -10.059 -13.959 -22.143  0.00  0.00           C
ATOM   1175  CB  GLN X 153     -10.537 -15.203 -22.887  0.00  0.00           C
ATOM   1176  CG  GLN X 153      -9.644 -15.599 -24.100  0.00  0.00           C
ATOM   1177  CD  GLN X 153     -10.439 -15.722 -25.401  0.00  0.00           C
ATOM   1178  OE1 GLN X 153     -10.881 -14.707 -25.981  0.00  0.00           O
ATOM   1179  NE2 GLN X 153     -10.640 -16.974 -25.861  0.00  0.00           N
ATOM   1180  C   GLN X 153     -10.210 -12.734 -23.036  0.00  0.00           C
ATOM   1181  O   GLN X 153      -9.220 -12.244 -23.598  0.00  0.00           O
ATOM   1182  N   LYS X 154     -11.444 -12.231 -23.197  0.00  0.00           N
ATOM   1183  CA  LYS X 154     -11.629 -11.035 -24.014  0.00  0.00           C
ATOM   1184  CB  LYS X 154     -13.095 -10.660 -24.130  0.00  0.00           C
ATOM   1185  CG  LYS X 154     -14.059 -11.770 -24.400  0.00  0.00           C
ATOM   1186  CD  LYS X 154     -15.447 -11.185 -24.283  0.00  0.00           C
ATOM   1187  CE  LYS X 154     -16.513 -12.243 -24.176  0.00  0.00           C
ATOM   1188  NZ  LYS X 154     -16.660 -12.983 -25.453  0.00  0.00           N
ATOM   1189  C   LYS X 154     -10.844  -9.867 -23.438  0.00  0.00           C
ATOM   1190  O   LYS X 154     -10.137  -9.167 -24.174  0.00  0.00           O
ATOM   1191  N   ARG X 155     -10.971  -9.623 -22.123  0.00  0.00           N
ATOM   1192  CA  ARG X 155     -10.262  -8.491 -21.525  0.00  0.00           C
ATOM   1193  CB  ARG X 155     -10.461  -8.460 -20.015  0.00  0.00           C
ATOM   1194  CG  ARG X 155     -11.878  -8.603 -19.561  0.00  0.00           C
ATOM   1195  CD  ARG X 155     -11.918  -8.882 -18.079  0.00  0.00           C
ATOM   1196  NE  ARG X 155     -11.581  -7.678 -17.341  0.00  0.00           N
ATOM   1197  CZ  ARG X 155     -12.433  -6.683 -17.150  0.00  0.00           C
ATOM   1198  NH1 ARG X 155     -13.661  -6.768 -17.640  0.00  0.00           N
ATOM   1199  NH2 ARG X 155     -12.063  -5.609 -16.472  0.00  0.00           N
ATOM   1200  C   ARG X 155      -8.780  -8.569 -21.832  0.00  0.00           C
ATOM   1201  O   ARG X 155      -8.155  -7.573 -22.221  0.00  0.00           O
ATOM   1202  N   CYS X 156      -8.205  -9.762 -21.666  0.00  0.00           N
ATOM   1203  CA  CYS X 156      -6.796  -9.941 -21.978  0.00  0.00           C
ATOM   1204  CB  CYS X 156      -6.371 -11.365 -21.642  0.00  0.00           C
ATOM   1205  SG  CYS X 156      -6.103 -11.593 -19.868  0.00  0.00           S
ATOM   1206  C   CYS X 156      -6.501  -9.599 -23.434  0.00  0.00           C
ATOM   1207  O   CYS X 156      -5.513  -8.915 -23.719  0.00  0.00           O
ATOM   1208  N   ALA X 157      -7.357 -10.033 -24.369  0.00  0.00           N
ATOM   1209  CA  ALA X 157      -7.096  -9.714 -25.772  0.00  0.00           C
ATOM   1210  CB  ALA X 157      -8.066 -10.454 -26.686  0.00  0.00           C
ATOM   1211  C   ALA X 157      -7.163  -8.214 -26.041  0.00  0.00           C
ATOM   1212  O   ALA X 157      -6.409  -7.698 -26.879  0.00  0.00           O
ATOM   1213  N   LYS X 158      -8.051  -7.494 -25.355  0.00  0.00           N
ATOM   1214  CA  LYS X 158      -8.069  -6.042 -25.497  0.00  0.00           C
ATOM   1215  CB  LYS X 158      -9.261  -5.455 -24.746  0.00  0.00           C
ATOM   1216  CG  LYS X 158      -9.225  -3.934 -24.639  0.00  0.00           C
ATOM   1217  CD  LYS X 158     -10.213  -3.282 -25.588  0.00  0.00           C
ATOM   1218  CE  LYS X 158     -10.230  -1.774 -25.435  0.00  0.00           C
ATOM   1219  NZ  LYS X 158      -9.312  -1.138 -26.420  0.00  0.00           N
ATOM   1220  C   LYS X 158      -6.771  -5.434 -24.985  0.00  0.00           C
ATOM   1221  O   LYS X 158      -6.165  -4.570 -25.639  0.00  0.00           O
ATOM   1222  N   LEU X 159      -6.336  -5.869 -23.799  0.00  0.00           N
ATOM   1223  CA  LEU X 159      -5.081  -5.372 -23.248  0.00  0.00           C
ATOM   1224  CB  LEU X 159      -4.811  -6.029 -21.894  0.00  0.00           C
ATOM   1225  CG  LEU X 159      -5.571  -5.419 -20.717  0.00  0.00           C
ATOM   1226  CD1 LEU X 159      -5.563  -6.370 -19.542  0.00  0.00           C
ATOM   1227  CD2 LEU X 159      -4.971  -4.074 -20.323  0.00  0.00           C
ATOM   1228  C   LEU X 159      -3.925  -5.624 -24.206  0.00  0.00           C
ATOM   1229  O   LEU X 159      -3.066  -4.756 -24.400  0.00  0.00           O
ATOM   1230  N   LYS X 160      -3.902  -6.807 -24.822  0.00  0.00           N
ATOM   1231  CA  LYS X 160      -2.848  -7.152 -25.768  0.00  0.00           C
ATOM   1232  CB  LYS X 160      -2.967  -8.630 -26.124  0.00  0.00           C
ATOM   1233  CG  LYS X 160      -1.960  -9.133 -27.115  0.00  0.00           C
ATOM   1234  CD  LYS X 160      -1.795 -10.641 -26.959  0.00  0.00           C
ATOM   1235  CE  LYS X 160      -1.000 -11.232 -28.105  0.00  0.00           C
ATOM   1236  NZ  LYS X 160       0.130 -10.324 -28.452  0.00  0.00           N
ATOM   1237  C   LYS X 160      -2.914  -6.279 -27.016  0.00  0.00           C
ATOM   1238  O   LYS X 160      -1.875  -5.884 -27.566  0.00  0.00           O
ATOM   1239  N   GLY X 161      -4.127  -5.973 -27.483  0.00  0.00           N
ATOM   1240  CA  GLY X 161      -4.257  -5.069 -28.607  0.00  0.00           C
ATOM   1241  C   GLY X 161      -3.691  -3.701 -28.294  0.00  0.00           C
ATOM   1242  O   GLY X 161      -2.979  -3.110 -29.112  0.00  0.00           O
ATOM   1243  N   ASP X 162      -3.976  -3.193 -27.089  0.00  0.00           N
ATOM   1244  CA  ASP X 162      -3.441  -1.901 -26.673  0.00  0.00           C
ATOM   1245  CB  ASP X 162      -4.074  -1.485 -25.350  0.00  0.00           C
ATOM   1246  CG  ASP X 162      -5.496  -1.005 -25.513  0.00  0.00           C
ATOM   1247  OD1 ASP X 162      -5.727  -0.169 -26.402  0.00  0.00           O
ATOM   1248  OD2 ASP X 162      -6.381  -1.470 -24.763  0.00  0.00           O
ATOM   1249  C   ASP X 162      -1.925  -1.947 -26.546  0.00  0.00           C
ATOM   1250  O   ASP X 162      -1.223  -1.021 -26.974  0.00  0.00           O
ATOM   1251  N   LEU X 163      -1.409  -3.021 -25.943  0.00  0.00           N
ATOM   1252  CA  LEU X 163       0.026  -3.183 -25.759  0.00  0.00           C
ATOM   1253  CB  LEU X 163       0.309  -4.494 -25.024  0.00  0.00           C
ATOM   1254  CG  LEU X 163       1.784  -4.712 -24.692  0.00  0.00           C
ATOM   1255  CD1 LEU X 163       2.173  -3.804 -23.550  0.00  0.00           C
ATOM   1256  CD2 LEU X 163       2.081  -6.163 -24.359  0.00  0.00           C
ATOM   1257  C   LEU X 163       0.737  -3.171 -27.098  0.00  0.00           C
ATOM   1258  O   LEU X 163       1.756  -2.492 -27.277  0.00  0.00           O
ATOM   1259  N   ASP X 164       0.186  -3.905 -28.062  0.00  0.00           N
ATOM   1260  CA  ASP X 164       0.875  -4.082 -29.327  0.00  0.00           C
ATOM   1261  CB  ASP X 164       0.287  -5.286 -30.049  0.00  0.00           C
ATOM   1262  CG  ASP X 164       0.665  -6.602 -29.367  0.00  0.00           C
ATOM   1263  OD1 ASP X 164       1.392  -6.551 -28.345  0.00  0.00           O
ATOM   1264  OD2 ASP X 164       0.246  -7.681 -29.846  0.00  0.00           O
ATOM   1265  C   ASP X 164       0.836  -2.826 -30.188  0.00  0.00           C
ATOM   1266  O   ASP X 164       1.729  -2.628 -31.014  0.00  0.00           O
ATOM   1267  N   THR X 165      -0.151  -1.952 -30.000  0.00  0.00           N
ATOM   1268  CA  THR X 165      -0.207  -0.713 -30.767  0.00  0.00           C
ATOM   1269  CB  THR X 165      -1.620  -0.452 -31.279  0.00  0.00           C
ATOM   1270  CG2 THR X 165      -2.102  -1.602 -32.153  0.00  0.00           C
ATOM   1271  OG1 THR X 165      -2.500  -0.263 -30.161  0.00  0.00           O
ATOM   1272  C   THR X 165       0.249   0.503 -29.979  0.00  0.00           C
ATOM   1273  O   THR X 165       0.127   1.626 -30.480  0.00  0.00           O
ATOM   1274  N   TYR X 166       0.735   0.307 -28.755  0.00  0.00           N
ATOM   1275  CA  TYR X 166       1.230   1.360 -27.873  0.00  0.00           C
ATOM   1276  CB  TYR X 166       2.360   2.163 -28.533  0.00  0.00           C
ATOM   1277  CG  TYR X 166       3.681   1.419 -28.539  0.00  0.00           C
ATOM   1278  CD1 TYR X 166       4.552   1.505 -27.459  0.00  0.00           C
ATOM   1279  CE1 TYR X 166       5.757   0.823 -27.449  0.00  0.00           C
ATOM   1280  CZ  TYR X 166       6.101   0.034 -28.528  0.00  0.00           C
ATOM   1281  OH  TYR X 166       7.299  -0.651 -28.519  0.00  0.00           O
ATOM   1282  CE2 TYR X 166       5.248  -0.067 -29.616  0.00  0.00           C
ATOM   1283  CD2 TYR X 166       4.047   0.617 -29.614  0.00  0.00           C
ATOM   1284  C   TYR X 166       0.133   2.296 -27.378  0.00  0.00           C
ATOM   1285  O   TYR X 166       0.404   3.444 -27.029  0.00  0.00           O
ATOM   1286  N   LYS X 167      -1.113   1.842 -27.336  0.00  0.00           N
ATOM   1287  CA  LYS X 167      -2.075   2.516 -26.482  0.00  0.00           C
ATOM   1288  CB  LYS X 167      -3.496   2.097 -26.855  0.00  0.00           C
ATOM   1289  CG  LYS X 167      -3.889   2.450 -28.276  0.00  0.00           C
ATOM   1290  CD  LYS X 167      -5.239   1.839 -28.630  0.00  0.00           C
ATOM   1291  CE  LYS X 167      -5.586   2.031 -30.097  0.00  0.00           C
ATOM   1292  NZ  LYS X 167      -4.390   1.842 -30.961  0.00  0.00           N
ATOM   1293  C   LYS X 167      -1.800   2.222 -25.013  0.00  0.00           C
ATOM   1294  O   LYS X 167      -2.212   2.995 -24.142  0.00  0.00           O
ATOM   1295  N   TRP X 168      -1.100   1.128 -24.722  0.00  0.00           N
ATOM   1296  CA  TRP X 168      -0.787   0.724 -23.360  0.00  0.00           C
ATOM   1297  CB  TRP X 168      -1.600  -0.498 -22.943  0.00  0.00           C
ATOM   1298  CG  TRP X 168      -1.413  -0.869 -21.516  0.00  0.00           C
ATOM   1299  CD1 TRP X 168      -1.276  -0.019 -20.463  0.00  0.00           C
ATOM   1300  NE1 TRP X 168      -1.119  -0.728 -19.299  0.00  0.00           N
ATOM   1301  CE2 TRP X 168      -1.146  -2.069 -19.586  0.00  0.00           C
ATOM   1302  CZ2 TRP X 168      -1.028  -3.175 -18.743  0.00  0.00           C
ATOM   1303  CH2 TRP X 168      -1.096  -4.412 -19.320  0.00  0.00           C
ATOM   1304  CZ3 TRP X 168      -1.279  -4.567 -20.698  0.00  0.00           C
ATOM   1305  CE3 TRP X 168      -1.399  -3.475 -21.533  0.00  0.00           C
ATOM   1306  CD2 TRP X 168      -1.331  -2.196 -20.977  0.00  0.00           C
ATOM   1307  C   TRP X 168       0.696   0.415 -23.260  0.00  0.00           C
ATOM   1308  O   TRP X 168       1.218  -0.391 -24.037  0.00  0.00           O
ATOM   1309  N   ASP X 169       1.367   1.039 -22.298  0.00  0.00           N
ATOM   1310  CA  ASP X 169       2.795   0.836 -22.120  0.00  0.00           C
ATOM   1311  CB  ASP X 169       3.401   2.052 -21.414  0.00  0.00           C
ATOM   1312  CG  ASP X 169       2.785   2.316 -20.039  0.00  0.00           C
ATOM   1313  OD1 ASP X 169       1.993   1.485 -19.533  0.00  0.00           O
ATOM   1314  OD2 ASP X 169       3.096   3.376 -19.458  0.00  0.00           O
ATOM   1315  C   ASP X 169       3.131  -0.441 -21.354  0.00  0.00           C
ATOM   1316  O   ASP X 169       4.310  -0.785 -21.237  0.00  0.00           O
ATOM   1317  N   GLY X 170       2.138  -1.151 -20.827  0.00  0.00           N
ATOM   1318  CA  GLY X 170       2.380  -2.348 -20.058  0.00  0.00           C
ATOM   1319  C   GLY X 170       2.378  -2.156 -18.556  0.00  0.00           C
ATOM   1320  O   GLY X 170       2.469  -3.147 -17.826  0.00  0.00           O
ATOM   1321  N   LEU X 171       2.280  -0.926 -18.068  0.00  0.00           N
ATOM   1322  CA  LEU X 171       2.244  -0.698 -16.628  0.00  0.00           C
ATOM   1323  CB  LEU X 171       2.855   0.655 -16.262  0.00  0.00           C
ATOM   1324  CG  LEU X 171       3.505   0.660 -14.878  0.00  0.00           C
ATOM   1325  CD1 LEU X 171       4.912   0.079 -14.955  0.00  0.00           C
ATOM   1326  CD2 LEU X 171       3.527   2.062 -14.277  0.00  0.00           C
ATOM   1327  C   LEU X 171       0.815  -0.763 -16.114  0.00  0.00           C
ATOM   1328  O   LEU X 171      -0.106  -0.195 -16.716  0.00  0.00           O
ATOM   1329  N   ARG X 172       0.647  -1.443 -14.977  0.00  0.00           N
ATOM   1330  CA  ARG X 172      -0.684  -1.715 -14.447  0.00  0.00           C
ATOM   1331  CB  ARG X 172      -0.573  -2.462 -13.114  0.00  0.00           C
ATOM   1332  CG  ARG X 172      -1.917  -2.712 -12.471  0.00  0.00           C
ATOM   1333  CD  ARG X 172      -1.869  -3.753 -11.378  0.00  0.00           C
ATOM   1334  NE  ARG X 172      -3.200  -3.966 -10.818  0.00  0.00           N
ATOM   1335  CZ  ARG X 172      -3.485  -4.849  -9.867  0.00  0.00           C
ATOM   1336  NH1 ARG X 172      -2.524  -5.604  -9.354  0.00  0.00           N
ATOM   1337  NH2 ARG X 172      -4.731  -4.972  -9.424  0.00  0.00           N
ATOM   1338  C   ARG X 172      -1.509  -0.443 -14.279  0.00  0.00           C
ATOM   1339  O   ARG X 172      -2.718  -0.455 -14.516  0.00  0.00           O
ATOM   1340  N   ASP X 173      -0.882   0.668 -13.889  0.00  0.00           N
ATOM   1341  CA  ASP X 173      -1.621   1.886 -13.555  0.00  0.00           C
ATOM   1342  CB  ASP X 173      -0.839   2.752 -12.593  0.00  0.00           C
ATOM   1343  CG  ASP X 173      -0.027   1.961 -11.670  0.00  0.00           C
ATOM   1344  OD1 ASP X 173      -0.416   1.794 -10.491  0.00  0.00           O
ATOM   1345  OD2 ASP X 173       0.979   1.420 -12.132  0.00  0.00           O
ATOM   1346  C   ASP X 173      -1.898   2.764 -14.742  0.00  0.00           C
ATOM   1347  O   ASP X 173      -2.496   3.832 -14.575  0.00  0.00           O
ATOM   1348  N   HIE X 174      -1.394   2.396 -15.902  0.00  0.00           N
ATOM   1349  CA  HIE X 174      -1.535   3.225 -17.072  0.00  0.00           C
ATOM   1350  CB  HIE X 174      -0.199   3.342 -17.768  0.00  0.00           C
ATOM   1351  CG  HIE X 174       0.814   4.125 -16.994  0.00  0.00           C
ATOM   1352  ND1 HIE X 174       2.173   4.005 -17.198  0.00  0.00           N
ATOM   1353  CE1 HIE X 174       2.807   4.817 -16.369  0.00  0.00           C
ATOM   1354  NE2 HIE X 174       1.913   5.455 -15.638  0.00  0.00           N
ATOM   1355  CD2 HIE X 174       0.662   5.039 -16.009  0.00  0.00           C
ATOM   1356  C   HIE X 174      -2.620   2.708 -17.992  0.00  0.00           C
ATOM   1357  O   HIE X 174      -2.684   3.125 -19.146  0.00  0.00           O
ATOM   1358  N   THR X 175      -3.475   1.813 -17.508  0.00  0.00           N
ATOM   1359  CA  THR X 175      -4.592   1.338 -18.302  0.00  0.00           C
ATOM   1360  CB  THR X 175      -4.441  -0.134 -18.682  0.00  0.00           C
ATOM   1361  CG2 THR X 175      -4.393  -1.017 -17.458  0.00  0.00           C
ATOM   1362  OG1 THR X 175      -5.558  -0.511 -19.486  0.00  0.00           O
ATOM   1363  C   THR X 175      -5.910   1.548 -17.565  0.00  0.00           C
ATOM   1364  O   THR X 175      -5.980   1.493 -16.332  0.00  0.00           O
ATOM   1365  N   ASP X 176      -6.953   1.818 -18.357  0.00  0.00           N
ATOM   1366  CA  ASP X 176      -8.310   1.972 -17.849  0.00  0.00           C
ATOM   1367  CB  ASP X 176      -9.191   2.670 -18.889  0.00  0.00           C
ATOM   1368  CG  ASP X 176      -9.068   4.182 -18.856  0.00  0.00           C
ATOM   1369  OD1 ASP X 176      -7.932   4.707 -18.859  0.00  0.00           O
ATOM   1370  OD2 ASP X 176     -10.120   4.854 -18.859  0.00  0.00           O
ATOM   1371  C   ASP X 176      -8.957   0.643 -17.491  0.00  0.00           C
ATOM   1372  O   ASP X 176      -9.915   0.626 -16.711  0.00  0.00           O
ATOM   1373  N   ILE X 177      -8.483  -0.462 -18.055  0.00  0.00           N
ATOM   1374  CA  ILE X 177      -9.123  -1.759 -17.855  0.00  0.00           C
ATOM   1375  CB  ILE X 177      -8.675  -2.769 -18.919  0.00  0.00           C
ATOM   1376  CG2 ILE X 177      -9.119  -4.163 -18.536  0.00  0.00           C
ATOM   1377  CG1 ILE X 177      -9.239  -2.376 -20.283  0.00  0.00           C
ATOM   1378  CD1 ILE X 177      -8.192  -2.135 -21.347  0.00  0.00           C
ATOM   1379  C   ILE X 177      -8.802  -2.264 -16.455  0.00  0.00           C
ATOM   1380  O   ILE X 177      -7.633  -2.462 -16.108  0.00  0.00           O
ATOM   1381  N   ALA X 178      -9.842  -2.484 -15.655  0.00  0.00           N
ATOM   1382  CA  ALA X 178      -9.649  -2.991 -14.304  0.00  0.00           C
ATOM   1383  CB  ALA X 178     -10.987  -3.063 -13.571  0.00  0.00           C
ATOM   1384  C   ALA X 178      -8.996  -4.365 -14.340  0.00  0.00           C
ATOM   1385  O   ALA X 178      -9.460  -5.271 -15.037  0.00  0.00           O
ATOM   1386  N   ILE X 179      -7.916  -4.521 -13.585  0.00  0.00           N
ATOM   1387  CA  ILE X 179      -7.200  -5.786 -13.511  0.00  0.00           C
ATOM   1388  CB  ILE X 179      -5.756  -5.661 -14.016  0.00  0.00           C
ATOM   1389  CG2 ILE X 179      -5.075  -7.014 -13.971  0.00  0.00           C
ATOM   1390  CG1 ILE X 179      -5.743  -5.107 -15.441  0.00  0.00           C
ATOM   1391  CD1 ILE X 179      -4.397  -5.217 -16.131  0.00  0.00           C
ATOM   1392  C   ILE X 179      -7.238  -6.277 -12.071  0.00  0.00           C
ATOM   1393  O   ILE X 179      -6.715  -5.616 -11.166  0.00  0.00           O
ATOM   1394  N   ASP X 180      -7.871  -7.430 -11.871  0.00  0.00           N
ATOM   1395  CA  ASP X 180      -7.902  -8.110 -10.584  0.00  0.00           C
ATOM   1396  CB  ASP X 180      -8.715  -9.404 -10.737  0.00  0.00           C
ATOM   1397  CG  ASP X 180      -8.807 -10.235  -9.462  0.00  0.00           C
ATOM   1398  OD1 ASP X 180      -7.845 -10.289  -8.667  0.00  0.00           O
ATOM   1399  OD2 ASP X 180      -9.861 -10.884  -9.277  0.00  0.00           O
ATOM   1400  C   ASP X 180      -6.482  -8.399 -10.105  0.00  0.00           C
ATOM   1401  O   ASP X 180      -5.577  -8.675 -10.898  0.00  0.00           O
ATOM   1402  N   ASP X 181      -6.294  -8.348  -8.783  0.00  0.00           N
ATOM   1403  CA  ASP X 181      -4.972  -8.598  -8.215  0.00  0.00           C
ATOM   1404  CB  ASP X 181      -5.007  -8.398  -6.700  0.00  0.00           C
ATOM   1405  CG  ASP X 181      -4.823  -6.942  -6.293  0.00  0.00           C
ATOM   1406  OD1 ASP X 181      -3.696  -6.416  -6.434  0.00  0.00           O
ATOM   1407  OD2 ASP X 181      -5.807  -6.321  -5.841  0.00  0.00           O
ATOM   1408  C   ASP X 181      -4.471  -9.994  -8.565  0.00  0.00           C
ATOM   1409  O   ASP X 181      -3.299 -10.170  -8.917  0.00  0.00           O
ATOM   1410  N   ASP X 182      -5.342 -11.000  -8.464  0.00  0.00           N
ATOM   1411  CA  ASP X 182      -4.992 -12.344  -8.914  0.00  0.00           C
ATOM   1412  CB  ASP X 182      -6.206 -13.266  -8.740  0.00  0.00           C
ATOM   1413  CG  ASP X 182      -5.880 -14.727  -8.984  0.00  0.00           C
ATOM   1414  OD1 ASP X 182      -4.914 -15.226  -8.371  0.00  0.00           O
ATOM   1415  OD2 ASP X 182      -6.596 -15.378  -9.780  0.00  0.00           O
ATOM   1416  C   ASP X 182      -4.527 -12.319 -10.367  0.00  0.00           C
ATOM   1417  O   ASP X 182      -3.423 -12.785 -10.702  0.00  0.00           O
ATOM   1418  N   LEU X 183      -5.367 -11.754 -11.240  0.00  0.00           N
ATOM   1419  CA  LEU X 183      -5.022 -11.621 -12.649  0.00  0.00           C
ATOM   1420  CB  LEU X 183      -6.091 -10.799 -13.377  0.00  0.00           C
ATOM   1421  CG  LEU X 183      -5.922 -10.790 -14.899  0.00  0.00           C
ATOM   1422  CD1 LEU X 183      -5.782 -12.218 -15.410  0.00  0.00           C
ATOM   1423  CD2 LEU X 183      -7.063 -10.085 -15.607  0.00  0.00           C
ATOM   1424  C   LEU X 183      -3.648 -10.989 -12.817  0.00  0.00           C
ATOM   1425  O   LEU X 183      -2.809 -11.488 -13.577  0.00  0.00           O
ATOM   1426  N   TRP X 184      -3.385  -9.908 -12.081  0.00  0.00           N
ATOM   1427  CA  TRP X 184      -2.096  -9.247 -12.228  0.00  0.00           C
ATOM   1428  CB  TRP X 184      -2.046  -7.963 -11.409  0.00  0.00           C
ATOM   1429  CG  TRP X 184      -0.889  -7.134 -11.814  0.00  0.00           C
ATOM   1430  CD1 TRP X 184       0.199  -6.804 -11.062  0.00  0.00           C
ATOM   1431  NE1 TRP X 184       1.070  -6.039 -11.801  0.00  0.00           N
ATOM   1432  CE2 TRP X 184       0.556  -5.876 -13.061  0.00  0.00           C
ATOM   1433  CZ2 TRP X 184       1.070  -5.198 -14.164  0.00  0.00           C
ATOM   1434  CH2 TRP X 184       0.325  -5.204 -15.309  0.00  0.00           C
ATOM   1435  CZ3 TRP X 184      -0.903  -5.873 -15.380  0.00  0.00           C
ATOM   1436  CE3 TRP X 184      -1.408  -6.555 -14.295  0.00  0.00           C
ATOM   1437  CD2 TRP X 184      -0.674  -6.562 -13.106  0.00  0.00           C
ATOM   1438  C   TRP X 184      -0.958 -10.169 -11.824  0.00  0.00           C
ATOM   1439  O   TRP X 184       0.107 -10.165 -12.454  0.00  0.00           O
ATOM   1440  N   ARG X 185      -1.164 -10.958 -10.766  0.00  0.00           N
ATOM   1441  CA  ARG X 185      -0.149 -11.916 -10.346  0.00  0.00           C
ATOM   1442  CB  ARG X 185      -0.634 -12.696  -9.126  0.00  0.00           C
ATOM   1443  CG  ARG X 185       0.446 -13.680  -8.690  0.00  0.00           C
ATOM   1444  CD  ARG X 185      -0.039 -14.459  -7.471  0.00  0.00           C
ATOM   1445  NE  ARG X 185       0.986 -15.427  -7.019  0.00  0.00           N
ATOM   1446  CZ  ARG X 185       0.811 -16.231  -5.974  0.00  0.00           C
ATOM   1447  NH1 ARG X 185      -0.308 -16.220  -5.256  0.00  0.00           N
ATOM   1448  NH2 ARG X 185       1.799 -17.063  -5.654  0.00  0.00           N
ATOM   1449  C   ARG X 185       0.195 -12.866 -11.477  0.00  0.00           C
ATOM   1450  O   ARG X 185       1.360 -13.243 -11.654  0.00  0.00           O
ATOM   1451  N   ARG X 186      -0.807 -13.257 -12.265  0.00  0.00           N
ATOM   1452  CA  ARG X 186      -0.498 -14.127 -13.393  0.00  0.00           C
ATOM   1453  CB  ARG X 186      -1.758 -14.873 -13.840  0.00  0.00           C
ATOM   1454  CG  ARG X 186      -2.194 -15.913 -12.816  0.00  0.00           C
ATOM   1455  CD  ARG X 186      -3.302 -16.864 -13.285  0.00  0.00           C
ATOM   1456  NE  ARG X 186      -4.552 -16.229 -13.712  0.00  0.00           N
ATOM   1457  CZ  ARG X 186      -5.268 -15.369 -12.992  0.00  0.00           C
ATOM   1458  NH1 ARG X 186      -4.857 -14.985 -11.795  0.00  0.00           N
ATOM   1459  NH2 ARG X 186      -6.398 -14.872 -13.481  0.00  0.00           N
ATOM   1460  C   ARG X 186       0.141 -13.374 -14.559  0.00  0.00           C
ATOM   1461  O   ARG X 186       1.017 -13.927 -15.237  0.00  0.00           O
ATOM   1462  N   LEU X 187      -0.248 -12.115 -14.788  0.00  0.00           N
ATOM   1463  CA  LEU X 187       0.241 -11.359 -15.942  0.00  0.00           C
ATOM   1464  CB  LEU X 187      -0.665 -10.160 -16.199  0.00  0.00           C
ATOM   1465  CG  LEU X 187      -2.062 -10.548 -16.676  0.00  0.00           C
ATOM   1466  CD1 LEU X 187      -3.040  -9.389 -16.582  0.00  0.00           C
ATOM   1467  CD2 LEU X 187      -2.004 -11.092 -18.101  0.00  0.00           C
ATOM   1468  C   LEU X 187       1.680 -10.887 -15.789  0.00  0.00           C
ATOM   1469  O   LEU X 187       2.326 -10.583 -16.796  0.00  0.00           O
ATOM   1470  N   SER X 188       2.186 -10.813 -14.563  0.00  0.00           N
ATOM   1471  CA  SER X 188       3.563 -10.448 -14.280  0.00  0.00           C
ATOM   1472  CB  SER X 188       3.610  -9.296 -13.273  0.00  0.00           C
ATOM   1473  OG  SER X 188       3.100  -9.692 -12.013  0.00  0.00           O
ATOM   1474  C   SER X 188       4.312 -11.672 -13.764  0.00  0.00           C
ATOM   1475  O   SER X 188       3.713 -12.695 -13.421  0.00  0.00           O
ATOM   1476  N   THR X 189       5.639 -11.582 -13.726  0.00  0.00           N
ATOM   1477  CA  THR X 189       6.441 -12.716 -13.291  0.00  0.00           C
ATOM   1478  CB  THR X 189       7.019 -13.525 -14.464  0.00  0.00           C
ATOM   1479  CG2 THR X 189       5.937 -14.334 -15.149  0.00  0.00           C
ATOM   1480  OG1 THR X 189       7.637 -12.642 -15.409  0.00  0.00           O
ATOM   1481  C   THR X 189       7.588 -12.244 -12.419  0.00  0.00           C
ATOM   1482  O   THR X 189       8.054 -11.106 -12.531  0.00  0.00           O
ATOM   1483  N   ASP X 190       8.035 -13.145 -11.550  0.00  0.00           N
ATOM   1484  CA  ASP X 190       9.204 -12.902 -10.722  0.00  0.00           C
ATOM   1485  CB  ASP X 190       9.213 -13.891  -9.547  0.00  0.00           C
ATOM   1486  CG  ASP X 190       7.886 -13.870  -8.747  0.00  0.00           C
ATOM   1487  OD1 ASP X 190       6.982 -13.069  -9.094  0.00  0.00           O
ATOM   1488  OD2 ASP X 190       7.726 -14.648  -7.766  0.00  0.00           O
ATOM   1489  C   ASP X 190      10.473 -13.018 -11.572  0.00  0.00           C
ATOM   1490  O   ASP X 190      10.482 -13.667 -12.622  0.00  0.00           O
ATOM   1491  N   LYS X 191      11.543 -12.351 -11.121  0.00  0.00           N
ATOM   1492  CA  LYS X 191      12.801 -12.316 -11.869  0.00  0.00           C
ATOM   1493  CB  LYS X 191      13.887 -11.673 -11.001  0.00  0.00           C
ATOM   1494  CG  LYS X 191      15.331 -11.830 -11.487  0.00  0.00           C
ATOM   1495  CD  LYS X 191      16.230 -10.805 -10.795  0.00  0.00           C
ATOM   1496  CE  LYS X 191      17.688 -10.990 -11.164  0.00  0.00           C
ATOM   1497  NZ  LYS X 191      18.623 -10.196 -10.285  0.00  0.00           N
ATOM   1498  C   LYS X 191      13.232 -13.703 -12.335  0.00  0.00           C
ATOM   1499  O   LYS X 191      13.566 -13.907 -13.507  0.00  0.00           O
ATOM   1500  N   ALA X 192      13.210 -14.673 -11.423  0.00  0.00           N
ATOM   1501  CA  ALA X 192      13.549 -16.042 -11.788  0.00  0.00           C
ATOM   1502  CB  ALA X 192      13.575 -16.918 -10.540  0.00  0.00           C
ATOM   1503  C   ALA X 192      12.563 -16.599 -12.804  0.00  0.00           C
ATOM   1504  O   ALA X 192      12.961 -17.244 -13.783  0.00  0.00           O
ATOM   1505  N   SER X 193      11.265 -16.361 -12.583  0.00  0.00           N
ATOM   1506  CA  SER X 193      10.239 -16.914 -13.462  0.00  0.00           C
ATOM   1507  CB  SER X 193       8.850 -16.566 -12.921  0.00  0.00           C
ATOM   1508  OG  SER X 193       8.841 -16.546 -11.503  0.00  0.00           O
ATOM   1509  C   SER X 193      10.389 -16.415 -14.894  0.00  0.00           C
ATOM   1510  O   SER X 193       9.969 -17.100 -15.838  0.00  0.00           O
HETATM 1511  N   CYF X 194      10.984 -15.234 -15.075  0.00  0.00           N
HETATM 1512  CA  CYF X 194      11.203 -14.680 -16.404  0.00  0.00           C
HETATM 1513  CB  CYF X 194      11.630 -13.215 -16.288  0.00  0.00           C
HETATM 1514  SG  CYF X 194      12.745 -12.617 -17.569  0.00  0.00           S
HETATM 1515  C   CYF X 194      12.253 -15.490 -17.168  0.00  0.00           C
HETATM 1516  O   CYF X 194      13.114 -16.151 -16.582  0.00  0.00           O
ATOM   1517  N   LEU X 195      12.178 -15.433 -18.499  0.00  0.00           N
ATOM   1518  CA  LEU X 195      13.114 -16.167 -19.342  0.00  0.00           C
ATOM   1519  CB  LEU X 195      12.382 -16.749 -20.562  0.00  0.00           C
ATOM   1520  CG  LEU X 195      11.438 -17.938 -20.335  0.00  0.00           C
ATOM   1521  CD1 LEU X 195      10.023 -17.502 -19.929  0.00  0.00           C
ATOM   1522  CD2 LEU X 195      11.413 -18.843 -21.566  0.00  0.00           C
ATOM   1523  C   LEU X 195      14.302 -15.327 -19.808  0.00  0.00           C
ATOM   1524  O   LEU X 195      15.229 -15.887 -20.407  0.00  0.00           O
ATOM   1525  N   ASN X 196      14.308 -14.018 -19.552  0.00  0.00           N
ATOM   1526  CA  ASN X 196      15.431 -13.115 -19.854  0.00  0.00           C
ATOM   1527  CB  ASN X 196      16.560 -13.365 -18.863  0.00  0.00           C
ATOM   1528  CG  ASN X 196      16.089 -13.357 -17.436  0.00  0.00           C
ATOM   1529  OD1 ASN X 196      15.511 -14.334 -16.967  0.00  0.00           O
ATOM   1530  ND2 ASN X 196      16.325 -12.249 -16.731  0.00  0.00           N
ATOM   1531  C   ASN X 196      15.810 -13.288 -21.325  0.00  0.00           C
ATOM   1532  O   ASN X 196      14.926 -13.207 -22.189  0.00  0.00           O
ATOM   1533  N   ARG X 197      17.083 -13.542 -21.648  0.00  0.00           N
ATOM   1534  CA  ARG X 197      17.506 -13.655 -23.038  0.00  0.00           C
ATOM   1535  CB  ARG X 197      19.027 -13.765 -23.109  0.00  0.00           C
ATOM   1536  CG  ARG X 197      19.464 -13.826 -24.569  0.00  0.00           C
ATOM   1537  CD  ARG X 197      20.984 -13.936 -24.639  0.00  0.00           C
ATOM   1538  NE  ARG X 197      21.446 -13.997 -26.044  0.00  0.00           N
ATOM   1539  CZ  ARG X 197      22.729 -14.095 -26.381  0.00  0.00           C
ATOM   1540  NH1 ARG X 197      23.695 -14.146 -25.468  0.00  0.00           N
ATOM   1541  NH2 ARG X 197      23.033 -14.143 -27.675  0.00  0.00           N
ATOM   1542  C   ARG X 197      16.874 -14.842 -23.746  0.00  0.00           C
ATOM   1543  O   ARG X 197      16.826 -14.854 -24.979  0.00  0.00           O
ATOM   1544  N   ASN X 198      16.386 -15.834 -23.002  0.00  0.00           N
ATOM   1545  CA  ASN X 198      15.806 -17.007 -23.647  0.00  0.00           C
ATOM   1546  CB  ASN X 198      15.661 -18.144 -22.633  0.00  0.00           C
ATOM   1547  CG  ASN X 198      16.932 -18.368 -21.832  0.00  0.00           C
ATOM   1548  OD1 ASN X 198      18.037 -18.293 -22.371  0.00  0.00           O
ATOM   1549  ND2 ASN X 198      16.781 -18.627 -20.535  0.00  0.00           N
ATOM   1550  C   ASN X 198      14.466 -16.677 -24.286  0.00  0.00           C
ATOM   1551  O   ASN X 198      14.132 -17.213 -25.349  0.00  0.00           O
HETATM 1552  N   CYF X 199      13.692 -15.788 -23.668  0.00  0.00           N
HETATM 1553  CA  CYF X 199      12.352 -15.545 -24.174  0.00  0.00           C
HETATM 1554  CB  CYF X 199      11.530 -14.678 -23.232  0.00  0.00           C
HETATM 1555  SG  CYF X 199       9.900 -14.407 -23.947  0.00  0.00           S
HETATM 1556  C   CYF X 199      12.394 -14.875 -25.536  0.00  0.00           C
HETATM 1557  O   CYF X 199      13.189 -13.963 -25.785  0.00  0.00           O
ATOM   1558  N   TYR X 200      11.493 -15.323 -26.403  0.00  0.00           N
ATOM   1559  CA  TYR X 200      11.283 -14.771 -27.728  0.00  0.00           C
ATOM   1560  CB  TYR X 200      10.407 -15.728 -28.536  0.00  0.00           C
ATOM   1561  CG  TYR X 200      11.051 -17.057 -28.850  0.00  0.00           C
ATOM   1562  CD1 TYR X 200      12.259 -17.116 -29.530  0.00  0.00           C
ATOM   1563  CE1 TYR X 200      12.846 -18.322 -29.832  0.00  0.00           C
ATOM   1564  CZ  TYR X 200      12.221 -19.494 -29.463  0.00  0.00           C
ATOM   1565  OH  TYR X 200      12.813 -20.689 -29.772  0.00  0.00           O
ATOM   1566  CE2 TYR X 200      11.015 -19.469 -28.794  0.00  0.00           C
ATOM   1567  CD2 TYR X 200      10.436 -18.254 -28.493  0.00  0.00           C
ATOM   1568  C   TYR X 200      10.649 -13.389 -27.703  0.00  0.00           C
ATOM   1569  O   TYR X 200      10.430 -12.814 -28.771  0.00  0.00           O
ATOM   1570  N   TYR X 201      10.323 -12.857 -26.530  0.00  0.00           N
ATOM   1571  CA  TYR X 201       9.831 -11.494 -26.395  0.00  0.00           C
ATOM   1572  CB  TYR X 201       8.598 -11.439 -25.489  0.00  0.00           C
ATOM   1573  CG  TYR X 201       7.353 -12.164 -25.940  0.00  0.00           C
ATOM   1574  CD1 TYR X 201       7.170 -13.508 -25.665  0.00  0.00           C
ATOM   1575  CE1 TYR X 201       6.026 -14.160 -26.045  0.00  0.00           C
ATOM   1576  CZ  TYR X 201       5.026 -13.465 -26.688  0.00  0.00           C
ATOM   1577  OH  TYR X 201       3.870 -14.116 -27.070  0.00  0.00           O
ATOM   1578  CE2 TYR X 201       5.176 -12.125 -26.952  0.00  0.00           C
ATOM   1579  CD2 TYR X 201       6.328 -11.482 -26.572  0.00  0.00           C
ATOM   1580  C   TYR X 201      10.874 -10.554 -25.815  0.00  0.00           C
ATOM   1581  O   TYR X 201      10.596  -9.361 -25.685  0.00  0.00           O
ATOM   1582  N   TYR X 202      12.060 -11.062 -25.461  0.00  0.00           N
ATOM   1583  CA  TYR X 202      12.958 -10.344 -24.553  0.00  0.00           C
ATOM   1584  CB  TYR X 202      14.224 -11.168 -24.324  0.00  0.00           C
ATOM   1585  CG  TYR X 202      15.307 -10.452 -23.555  0.00  0.00           C
ATOM   1586  CD1 TYR X 202      15.131 -10.102 -22.218  0.00  0.00           C
ATOM   1587  CE1 TYR X 202      16.129  -9.451 -21.514  0.00  0.00           C
ATOM   1588  CZ  TYR X 202      17.320  -9.145 -22.146  0.00  0.00           C
ATOM   1589  OH  TYR X 202      18.315  -8.494 -21.449  0.00  0.00           O
ATOM   1590  CE2 TYR X 202      17.521  -9.487 -23.471  0.00  0.00           C
ATOM   1591  CD2 TYR X 202      16.518 -10.139 -24.163  0.00  0.00           C
ATOM   1592  C   TYR X 202      13.298  -8.948 -25.068  0.00  0.00           C
ATOM   1593  O   TYR X 202      13.428  -7.998 -24.285  0.00  0.00           O
ATOM   1594  N   ARG X 203      13.438  -8.802 -26.384  0.00  0.00           N
ATOM   1595  CA  ARG X 203      13.692  -7.483 -26.944  0.00  0.00           C
ATOM   1596  CB  ARG X 203      14.202  -7.629 -28.371  0.00  0.00           C
ATOM   1597  CG  ARG X 203      15.700  -7.907 -28.423  0.00  0.00           C
ATOM   1598  CD  ARG X 203      16.072  -9.070 -29.310  0.00  0.00           C
ATOM   1599  NE  ARG X 203      15.670 -10.344 -28.731  0.00  0.00           N
ATOM   1600  CZ  ARG X 203      16.508 -11.216 -28.180  0.00  0.00           C
ATOM   1601  NH1 ARG X 203      16.045 -12.355 -27.682  0.00  0.00           N
ATOM   1602  NH2 ARG X 203      17.810 -10.954 -28.137  0.00  0.00           N
ATOM   1603  C   ARG X 203      12.453  -6.598 -26.866  0.00  0.00           C
ATOM   1604  O   ARG X 203      12.562  -5.370 -26.973  0.00  0.00           O
ATOM   1605  N   GLU X 204      11.281  -7.188 -26.622  0.00  0.00           N
ATOM   1606  CA  GLU X 204      10.005  -6.474 -26.628  0.00  0.00           C
ATOM   1607  CB  GLU X 204       8.994  -7.252 -27.477  0.00  0.00           C
ATOM   1608  CG  GLU X 204       7.668  -6.544 -27.858  0.00  0.00           C
ATOM   1609  CD  GLU X 204       6.528  -7.561 -28.082  0.00  0.00           C
ATOM   1610  OE1 GLU X 204       6.695  -8.486 -28.929  0.00  0.00           O
ATOM   1611  OE2 GLU X 204       5.482  -7.469 -27.380  0.00  0.00           O
ATOM   1612  C   GLU X 204       9.439  -6.238 -25.228  0.00  0.00           C
ATOM   1613  O   GLU X 204       8.310  -5.765 -25.105  0.00  0.00           O
HETATM 1614  N   CYF X 205      10.168  -6.554 -24.175  0.00  0.00           N
HETATM 1615  CA  CYF X 205       9.512  -6.544 -22.874  0.00  0.00           C
HETATM 1616  CB  CYF X 205      10.201  -7.493 -21.912  0.00  0.00           C
HETATM 1617  SG  CYF X 205      10.456  -9.075 -22.655  0.00  0.00           S
HETATM 1618  C   CYF X 205       9.482  -5.122 -22.317  0.00  0.00           C
HETATM 1619  O   CYF X 205      10.529  -4.466 -22.234  0.00  0.00           O
ATOM   1620  N   PRO X 206       8.306  -4.615 -21.941  0.00  0.00           N
ATOM   1621  CD  PRO X 206       7.009  -5.301 -21.899  0.00  0.00           C
ATOM   1622  CG  PRO X 206       6.033  -4.178 -21.706  0.00  0.00           C
ATOM   1623  CB  PRO X 206       6.771  -3.162 -20.916  0.00  0.00           C
ATOM   1624  CA  PRO X 206       8.220  -3.243 -21.422  0.00  0.00           C
ATOM   1625  C   PRO X 206       9.211  -2.952 -20.313  0.00  0.00           C
ATOM   1626  O   PRO X 206       9.827  -1.880 -20.317  0.00  0.00           O
ATOM   1627  N   PHE X 207       9.392  -3.885 -19.373  0.00  0.00           N
ATOM   1628  CA  PHE X 207      10.217  -3.613 -18.200  0.00  0.00           C
ATOM   1629  CB  PHE X 207      10.087  -4.777 -17.202  0.00  0.00           C
ATOM   1630  CG  PHE X 207      11.179  -4.817 -16.171  0.00  0.00           C
ATOM   1631  CD1 PHE X 207      11.116  -4.033 -15.020  0.00  0.00           C
ATOM   1632  CE1 PHE X 207      12.142  -4.073 -14.074  0.00  0.00           C
ATOM   1633  CZ  PHE X 207      13.235  -4.893 -14.284  0.00  0.00           C
ATOM   1634  CE2 PHE X 207      13.299  -5.672 -15.423  0.00  0.00           C
ATOM   1635  CD2 PHE X 207      12.278  -5.630 -16.356  0.00  0.00           C
ATOM   1636  C   PHE X 207      11.678  -3.371 -18.593  0.00  0.00           C
ATOM   1637  O   PHE X 207      12.281  -2.354 -18.214  0.00  0.00           O
ATOM   1638  N   PHE X 208      12.250  -4.288 -19.378  0.00  0.00           N
ATOM   1639  CA  PHE X 208      13.628  -4.140 -19.833  0.00  0.00           C
ATOM   1640  CB  PHE X 208      14.059  -5.398 -20.578  0.00  0.00           C
ATOM   1641  CG  PHE X 208      14.043  -6.625 -19.725  0.00  0.00           C
ATOM   1642  CD1 PHE X 208      15.119  -6.923 -18.911  0.00  0.00           C
ATOM   1643  CE1 PHE X 208      15.103  -8.033 -18.106  0.00  0.00           C
ATOM   1644  CZ  PHE X 208      14.008  -8.859 -18.100  0.00  0.00           C
ATOM   1645  CE2 PHE X 208      12.926  -8.572 -18.896  0.00  0.00           C
ATOM   1646  CD2 PHE X 208      12.943  -7.455 -19.700  0.00  0.00           C
ATOM   1647  C   PHE X 208      13.803  -2.903 -20.702  0.00  0.00           C
ATOM   1648  O   PHE X 208      14.842  -2.233 -20.631  0.00  0.00           O
ATOM   1649  N   VAL X 209      12.807  -2.582 -21.533  0.00  0.00           N
ATOM   1650  CA  VAL X 209      12.882  -1.368 -22.344  0.00  0.00           C
ATOM   1651  CB  VAL X 209      11.708  -1.316 -23.335  0.00  0.00           C
ATOM   1652  CG1 VAL X 209      11.699   0.018 -24.088  0.00  0.00           C
ATOM   1653  CG2 VAL X 209      11.791  -2.482 -24.306  0.00  0.00           C
ATOM   1654  C   VAL X 209      12.913  -0.137 -21.455  0.00  0.00           C
ATOM   1655  O   VAL X 209      13.679   0.802 -21.695  0.00  0.00           O
ATOM   1656  N   ALA X 210      12.097  -0.134 -20.402  0.00  0.00           N
ATOM   1657  CA  ALA X 210      12.076   0.992 -19.472  0.00  0.00           C
ATOM   1658  CB  ALA X 210      10.959   0.795 -18.448  0.00  0.00           C
ATOM   1659  C   ALA X 210      13.433   1.159 -18.793  0.00  0.00           C
ATOM   1660  O   ALA X 210      13.947   2.282 -18.649  0.00  0.00           O
ATOM   1661  N   ARG X 211      14.049   0.045 -18.390  0.00  0.00           N
ATOM   1662  CA  ARG X 211      15.374   0.148 -17.780  0.00  0.00           C
ATOM   1663  CB  ARG X 211      15.774  -1.175 -17.160  0.00  0.00           C
ATOM   1664  CG  ARG X 211      14.841  -1.586 -16.035  0.00  0.00           C
ATOM   1665  CD  ARG X 211      14.773  -0.495 -14.974  0.00  0.00           C
ATOM   1666  NE  ARG X 211      13.688  -0.697 -14.015  0.00  0.00           N
ATOM   1667  CZ  ARG X 211      13.807  -1.380 -12.878  0.00  0.00           C
ATOM   1668  NH1 ARG X 211      14.965  -1.935 -12.548  0.00  0.00           N
ATOM   1669  NH2 ARG X 211      12.771  -1.512 -12.065  0.00  0.00           N
ATOM   1670  C   ARG X 211      16.411   0.629 -18.792  0.00  0.00           C
ATOM   1671  O   ARG X 211      17.318   1.397 -18.444  0.00  0.00           O
ATOM   1672  N   ARG X 212      16.292   0.202 -20.056  0.00  0.00           N
ATOM   1673  CA  ARG X 212      17.187   0.731 -21.083  0.00  0.00           C
ATOM   1674  CB  ARG X 212      16.936   0.048 -22.424  0.00  0.00           C
ATOM   1675  CG  ARG X 212      17.337  -1.416 -22.440  0.00  0.00           C
ATOM   1676  CD  ARG X 212      16.606  -2.213 -23.515  0.00  0.00           C
ATOM   1677  NE  ARG X 212      16.727  -3.653 -23.286  0.00  0.00           N
ATOM   1678  CZ  ARG X 212      15.907  -4.565 -23.798  0.00  0.00           C
ATOM   1679  NH1 ARG X 212      14.899  -4.184 -24.569  0.00  0.00           N
ATOM   1680  NH2 ARG X 212      16.089  -5.857 -23.536  0.00  0.00           N
ATOM   1681  C   ARG X 212      17.031   2.238 -21.206  0.00  0.00           C
ATOM   1682  O   ARG X 212      18.023   2.959 -21.343  0.00  0.00           O
ATOM   1683  N   GLU X 213      15.792   2.737 -21.139  0.00  0.00           N
ATOM   1684  CA  GLU X 213      15.595   4.179 -21.209  0.00  0.00           C
ATOM   1685  CB  GLU X 213      14.113   4.536 -21.251  0.00  0.00           C
ATOM   1686  CG  GLU X 213      13.416   4.178 -22.549  0.00  0.00           C
ATOM   1687  CD  GLU X 213      12.016   4.737 -22.614  0.00  0.00           C
ATOM   1688  OE1 GLU X 213      11.288   4.464 -23.598  0.00  0.00           O
ATOM   1689  OE2 GLU X 213      11.647   5.464 -21.665  0.00  0.00           O
ATOM   1690  C   GLU X 213      16.279   4.865 -20.037  0.00  0.00           C
ATOM   1691  O   GLU X 213      16.769   5.994 -20.169  0.00  0.00           O
ATOM   1692  N   ILE X 214      16.340   4.200 -18.877  0.00  0.00           N
ATOM   1693  CA  ILE X 214      16.986   4.839 -17.726  0.00  0.00           C
ATOM   1694  CB  ILE X 214      16.938   3.917 -16.494  0.00  0.00           C
ATOM   1695  CG2 ILE X 214      18.000   4.303 -15.481  0.00  0.00           C
ATOM   1696  CG1 ILE X 214      15.590   3.982 -15.786  0.00  0.00           C
ATOM   1697  CD1 ILE X 214      15.550   3.045 -14.596  0.00  0.00           C
ATOM   1698  C   ILE X 214      18.416   5.235 -18.065  0.00  0.00           C
ATOM   1699  O   ILE X 214      18.918   6.279 -17.620  0.00  0.00           O
ATOM   1700  N   GLN X 215      19.075   4.439 -18.905  0.00  0.00           N
ATOM   1701  CA  GLN X 215      20.528   4.519 -19.001  0.00  0.00           C
ATOM   1702  CB  GLN X 215      21.089   3.327 -19.776  0.00  0.00           C
ATOM   1703  CG  GLN X 215      22.586   3.451 -19.907  0.00  0.00           C
ATOM   1704  CD  GLN X 215      23.304   2.146 -20.136  0.00  0.00           C
ATOM   1705  OE1 GLN X 215      22.825   1.065 -19.773  0.00  0.00           O
ATOM   1706  NE2 GLN X 215      24.482   2.243 -20.739  0.00  0.00           N
ATOM   1707  C   GLN X 215      20.987   5.804 -19.668  0.00  0.00           C
ATOM   1708  O   GLN X 215      21.995   6.403 -19.267  0.00  0.00           O
ATOM   1709  N   GLU X 216      20.266   6.249 -20.689  0.00  0.00           N
ATOM   1710  CA  GLU X 216      20.650   7.459 -21.395  0.00  0.00           C
ATOM   1711  CB  GLU X 216      20.624   7.213 -22.894  0.00  0.00           C
ATOM   1712  CG  GLU X 216      19.235   6.905 -23.473  0.00  0.00           C
ATOM   1713  CD  GLU X 216      18.888   5.414 -23.528  0.00  0.00           C
ATOM   1714  OE1 GLU X 216      19.814   4.577 -23.501  0.00  0.00           O
ATOM   1715  OE2 GLU X 216      17.681   5.087 -23.612  0.00  0.00           O
ATOM   1716  C   GLU X 216      19.782   8.663 -21.018  0.00  0.00           C
ATOM   1717  O   GLU X 216      19.837   9.682 -21.698  0.00  0.00           O
ATOM   1718  N   ALA X 217      19.007   8.607 -19.936  0.00  0.00           N
ATOM   1719  CA  ALA X 217      18.097   9.721 -19.664  0.00  0.00           C
ATOM   1720  CB  ALA X 217      16.838   9.242 -18.965  0.00  0.00           C
ATOM   1721  C   ALA X 217      18.769  10.789 -18.813  0.00  0.00           C
ATOM   1722  O   ALA X 217      19.711  10.519 -18.054  0.00  0.00           O
ATOM   1723  N   GLU X 218      18.263  12.014 -18.942  0.00  0.00           N
ATOM   1724  CA  GLU X 218      18.725  13.120 -18.120  0.00  0.00           C
ATOM   1725  CB  GLU X 218      18.633  14.438 -18.899  0.00  0.00           C
ATOM   1726  CG  GLU X 218      19.530  14.476 -20.123  0.00  0.00           C
ATOM   1727  CD  GLU X 218      19.179  15.603 -21.075  0.00  0.00           C
ATOM   1728  OE1 GLU X 218      17.981  15.923 -21.220  0.00  0.00           O
ATOM   1729  OE2 GLU X 218      20.104  16.172 -21.682  0.00  0.00           O
ATOM   1730  C   GLU X 218      17.941  13.241 -16.821  0.00  0.00           C
ATOM   1731  O   GLU X 218      18.527  13.588 -15.788  0.00  0.00           O
ATOM   1732  N   VAL X 219      16.637  12.955 -16.859  0.00  0.00           N
ATOM   1733  CA  VAL X 219      15.761  12.944 -15.693  0.00  0.00           C
ATOM   1734  CB  VAL X 219      14.689  14.052 -15.752  0.00  0.00           C
ATOM   1735  CG1 VAL X 219      13.751  13.974 -14.540  0.00  0.00           C
ATOM   1736  CG2 VAL X 219      15.326  15.412 -15.821  0.00  0.00           C
ATOM   1737  C   VAL X 219      15.082  11.582 -15.615  0.00  0.00           C
ATOM   1738  O   VAL X 219      14.473  11.134 -16.595  0.00  0.00           O
ATOM   1739  N   VAL X 220      15.192  10.931 -14.451  0.00  0.00           N
ATOM   1740  CA  VAL X 220      14.467   9.709 -14.131  0.00  0.00           C
ATOM   1741  CB  VAL X 220      15.414   8.587 -13.688  0.00  0.00           C
ATOM   1742  CG1 VAL X 220      14.594   7.336 -13.352  0.00  0.00           C
ATOM   1743  CG2 VAL X 220      16.436   8.301 -14.764  0.00  0.00           C
ATOM   1744  C   VAL X 220      13.475  10.013 -13.021  0.00  0.00           C
ATOM   1745  O   VAL X 220      13.863  10.499 -11.952  0.00  0.00           O
ATOM   1746  N   VAL X 221      12.201   9.715 -13.260  0.00  0.00           N
ATOM   1747  CA  VAL X 221      11.163   9.900 -12.258  0.00  0.00           C
ATOM   1748  CB  VAL X 221       9.871  10.455 -12.869  0.00  0.00           C
ATOM   1749  CG1 VAL X 221       8.858  10.746 -11.759  0.00  0.00           C
ATOM   1750  CG2 VAL X 221      10.160  11.709 -13.659  0.00  0.00           C
ATOM   1751  C   VAL X 221      10.930   8.563 -11.582  0.00  0.00           C
ATOM   1752  O   VAL X 221      10.500   7.595 -12.222  0.00  0.00           O
ATOM   1753  N   ALA X 222      11.218   8.520 -10.285  0.00  0.00           N
ATOM   1754  CA  ALA X 222      11.203   7.318  -9.470  0.00  0.00           C
ATOM   1755  CB  ALA X 222      12.616   6.956  -9.007  0.00  0.00           C
ATOM   1756  C   ALA X 222      10.301   7.536  -8.265  0.00  0.00           C
ATOM   1757  O   ALA X 222       9.835   8.649  -8.005  0.00  0.00           O
ATOM   1758  N   ASN X 223      10.058   6.458  -7.528  0.00  0.00           N
ATOM   1759  CA  ASN X 223       9.388   6.536  -6.243  0.00  0.00           C
ATOM   1760  CB  ASN X 223       8.141   5.639  -6.194  0.00  0.00           C
ATOM   1761  CG  ASN X 223       8.442   4.169  -6.478  0.00  0.00           C
ATOM   1762  OD1 ASN X 223       9.115   3.488  -5.695  0.00  0.00           O
ATOM   1763  ND2 ASN X 223       7.897   3.664  -7.586  0.00  0.00           N
ATOM   1764  C   ASN X 223      10.374   6.165  -5.144  0.00  0.00           C
ATOM   1765  O   ASN X 223      11.416   5.559  -5.402  0.00  0.00           O
ATOM   1766  N   HIE X 224      10.050   6.557  -3.912  0.00  0.00           N
ATOM   1767  CA  HIE X 224      11.021   6.421  -2.831  0.00  0.00           C
ATOM   1768  CB  HIE X 224      10.477   7.062  -1.559  0.00  0.00           C
ATOM   1769  CG  HIE X 224      10.207   8.525  -1.695  0.00  0.00           C
ATOM   1770  ND1 HIE X 224      10.857   9.314  -2.619  0.00  0.00           N
ATOM   1771  CE1 HIE X 224      10.418  10.553  -2.517  0.00  0.00           C
ATOM   1772  NE2 HIE X 224       9.495  10.592  -1.572  0.00  0.00           N
ATOM   1773  CD2 HIE X 224       9.348   9.338  -1.038  0.00  0.00           C
ATOM   1774  C   HIE X 224      11.394   4.964  -2.584  0.00  0.00           C
ATOM   1775  O   HIE X 224      12.560   4.649  -2.318  0.00  0.00           O
ATOM   1776  N   ALA X 225      10.423   4.060  -2.667  0.00  0.00           N
ATOM   1777  CA  ALA X 225      10.734   2.657  -2.441  0.00  0.00           C
ATOM   1778  CB  ALA X 225       9.453   1.825  -2.493  0.00  0.00           C
ATOM   1779  C   ALA X 225      11.753   2.176  -3.460  0.00  0.00           C
ATOM   1780  O   ALA X 225      12.750   1.534  -3.106  0.00  0.00           O
ATOM   1781  N   LEU X 226      11.549   2.535  -4.727  0.00  0.00           N
ATOM   1782  CA  LEU X 226      12.480   2.129  -5.771  0.00  0.00           C
ATOM   1783  CB  LEU X 226      11.951   2.565  -7.137  0.00  0.00           C
ATOM   1784  CG  LEU X 226      12.776   2.186  -8.374  0.00  0.00           C
ATOM   1785  CD1 LEU X 226      12.989   0.697  -8.465  0.00  0.00           C
ATOM   1786  CD2 LEU X 226      12.071   2.690  -9.615  0.00  0.00           C
ATOM   1787  C   LEU X 226      13.869   2.706  -5.533  0.00  0.00           C
ATOM   1788  O   LEU X 226      14.872   1.994  -5.644  0.00  0.00           O
ATOM   1789  N   VAL X 227      13.955   4.001  -5.219  0.00  0.00           N
ATOM   1790  CA  VAL X 227      15.268   4.602  -4.991  0.00  0.00           C
ATOM   1791  CB  VAL X 227      15.142   6.108  -4.712  0.00  0.00           C
ATOM   1792  CG1 VAL X 227      16.506   6.690  -4.309  0.00  0.00           C
ATOM   1793  CG2 VAL X 227      14.593   6.821  -5.942  0.00  0.00           C
ATOM   1794  C   VAL X 227      15.986   3.891  -3.854  0.00  0.00           C
ATOM   1795  O   VAL X 227      17.168   3.546  -3.963  0.00  0.00           O
ATOM   1796  N   MET X 228      15.284   3.656  -2.745  0.00  0.00           N
ATOM   1797  CA  MET X 228      15.921   2.953  -1.641  0.00  0.00           C
ATOM   1798  CB  MET X 228      14.943   2.802  -0.483  0.00  0.00           C
ATOM   1799  CG  MET X 228      15.611   3.032   0.844  0.00  0.00           C
ATOM   1800  SD  MET X 228      15.810   4.783   1.206  0.00  0.00           S
ATOM   1801  CE  MET X 228      14.237   5.016   2.009  0.00  0.00           C
ATOM   1802  C   MET X 228      16.441   1.592  -2.094  0.00  0.00           C
ATOM   1803  O   MET X 228      17.605   1.236  -1.837  0.00  0.00           O
ATOM   1804  N   ALA X 229      15.603   0.841  -2.816  0.00  0.00           N
ATOM   1805  CA  ALA X 229      16.002  -0.479  -3.278  0.00  0.00           C
ATOM   1806  CB  ALA X 229      14.817  -1.168  -3.951  0.00  0.00           C
ATOM   1807  C   ALA X 229      17.202  -0.402  -4.216  0.00  0.00           C
ATOM   1808  O   ALA X 229      18.067  -1.285  -4.186  0.00  0.00           O
ATOM   1809  N   ALA X 230      17.288   0.658  -5.022  0.00  0.00           N
ATOM   1810  CA  ALA X 230      18.435   0.862  -5.897  0.00  0.00           C
ATOM   1811  CB  ALA X 230      18.112   1.921  -6.950  0.00  0.00           C
ATOM   1812  C   ALA X 230      19.682   1.272  -5.130  0.00  0.00           C
ATOM   1813  O   ALA X 230      20.797   1.070  -5.622  0.00  0.00           O
ATOM   1814  N   MET X 231      19.527   1.853  -3.943  0.00  0.00           N
ATOM   1815  CA  MET X 231      20.707   2.093  -3.123  0.00  0.00           C
ATOM   1816  CB  MET X 231      20.438   3.224  -2.134  0.00  0.00           C
ATOM   1817  CG  MET X 231      20.132   4.578  -2.785  0.00  0.00           C
ATOM   1818  SD  MET X 231      21.476   5.342  -3.722  0.00  0.00           S
ATOM   1819  CE  MET X 231      20.931   5.034  -5.387  0.00  0.00           C
ATOM   1820  C   MET X 231      21.174   0.827  -2.395  0.00  0.00           C
ATOM   1821  O   MET X 231      22.371   0.686  -2.151  0.00  0.00           O
ATOM   1822  N   GLU X 232      20.276  -0.105  -2.041  0.00  0.00           N
ATOM   1823  CA  GLU X 232      20.724  -1.350  -1.405  0.00  0.00           C
ATOM   1824  CB  GLU X 232      19.568  -2.104  -0.742  0.00  0.00           C
ATOM   1825  CG  GLU X 232      19.551  -2.033   0.778  0.00  0.00           C
ATOM   1826  CD  GLU X 232      20.854  -2.472   1.417  0.00  0.00           C
ATOM   1827  OE1 GLU X 232      21.600  -3.258   0.796  0.00  0.00           O
ATOM   1828  OE2 GLU X 232      21.134  -2.021   2.549  0.00  0.00           O
ATOM   1829  C   GLU X 232      21.382  -2.285  -2.410  0.00  0.00           C
ATOM   1830  O   GLU X 232      22.550  -2.663  -2.268  0.00  0.00           O
ATOM   1831  N   SER X 233      20.600  -2.722  -3.384  0.00  0.00           N
ATOM   1832  CA  SER X 233      21.139  -3.341  -4.582  0.00  0.00           C
ATOM   1833  CB  SER X 233      20.060  -4.158  -5.275  0.00  0.00           C
ATOM   1834  OG  SER X 233      19.423  -3.355  -6.248  0.00  0.00           O
ATOM   1835  C   SER X 233      21.623  -2.232  -5.495  0.00  0.00           C
ATOM   1836  O   SER X 233      20.819  -1.430  -5.975  0.00  0.00           O
ATOM   1837  N   GLU X 234      22.925  -2.162  -5.740  0.00  0.00           N
ATOM   1838  CA  GLU X 234      23.472  -1.082  -6.555  0.00  0.00           C
ATOM   1839  CB  GLU X 234      24.951  -0.907  -6.249  0.00  0.00           C
ATOM   1840  CG  GLU X 234      25.312  -1.175  -4.793  0.00  0.00           C
ATOM   1841  CD  GLU X 234      26.796  -1.424  -4.604  0.00  0.00           C
ATOM   1842  OE1 GLU X 234      27.545  -1.319  -5.597  0.00  0.00           O
ATOM   1843  OE2 GLU X 234      27.218  -1.728  -3.468  0.00  0.00           O
ATOM   1844  C   GLU X 234      23.230  -1.380  -8.038  0.00  0.00           C
ATOM   1845  O   GLU X 234      24.147  -1.436  -8.853  0.00  0.00           O
ATOM   1846  N   ALA X 235      21.953  -1.547  -8.391  0.00  0.00           N
ATOM   1847  CA  ALA X 235      21.609  -2.321  -9.577  0.00  0.00           C
ATOM   1848  CB  ALA X 235      20.954  -3.643  -9.161  0.00  0.00           C
ATOM   1849  C   ALA X 235      20.708  -1.655 -10.617  0.00  0.00           C
ATOM   1850  O   ALA X 235      20.742  -2.099 -11.772  0.00  0.00           O
ATOM   1851  N   VAL X 236      19.891  -0.655 -10.285  0.00  0.00           N
ATOM   1852  CA  VAL X 236      18.948  -0.133 -11.266  0.00  0.00           C
ATOM   1853  CB  VAL X 236      17.479  -0.300 -10.804  0.00  0.00           C
ATOM   1854  CG1 VAL X 236      17.405  -1.037  -9.479  0.00  0.00           C
ATOM   1855  CG2 VAL X 236      16.737   1.049 -10.741  0.00  0.00           C
ATOM   1856  C   VAL X 236      19.231   1.315 -11.657  0.00  0.00           C
ATOM   1857  O   VAL X 236      18.954   1.698 -12.800  0.00  0.00           O
ATOM   1858  N   LEU X 237      19.779   2.120 -10.769  0.00  0.00           N
ATOM   1859  CA  LEU X 237      20.115   3.501 -11.064  0.00  0.00           C
ATOM   1860  CB  LEU X 237      19.685   4.397  -9.899  0.00  0.00           C
ATOM   1861  CG  LEU X 237      18.183   4.572  -9.705  0.00  0.00           C
ATOM   1862  CD1 LEU X 237      17.912   5.489  -8.532  0.00  0.00           C
ATOM   1863  CD2 LEU X 237      17.530   5.122 -10.970  0.00  0.00           C
ATOM   1864  C   LEU X 237      21.607   3.636 -11.327  0.00  0.00           C
ATOM   1865  O   LEU X 237      22.388   2.721 -11.052  0.00  0.00           O
ATOM   1866  N   PRO X 238      22.051   4.785 -11.887  0.00  0.00           N
ATOM   1867  CD  PRO X 238      21.262   5.870 -12.496  0.00  0.00           C
ATOM   1868  CG  PRO X 238      22.230   6.493 -13.444  0.00  0.00           C
ATOM   1869  CB  PRO X 238      23.553   6.375 -12.765  0.00  0.00           C
ATOM   1870  CA  PRO X 238      23.494   5.027 -12.033  0.00  0.00           C
ATOM   1871  C   PRO X 238      24.191   5.104 -10.690  0.00  0.00           C
ATOM   1872  O   PRO X 238      23.539   5.075  -9.642  0.00  0.00           O
ATOM   1873  N   ASP X 239      25.513   5.217 -10.719  0.00  0.00           N
ATOM   1874  CA  ASP X 239      26.299   5.281  -9.494  0.00  0.00           C
ATOM   1875  CB  ASP X 239      27.784   5.303  -9.852  0.00  0.00           C
ATOM   1876  CG  ASP X 239      28.703   5.386  -8.638  0.00  0.00           C
ATOM   1877  OD1 ASP X 239      28.240   5.487  -7.487  0.00  0.00           O
ATOM   1878  OD2 ASP X 239      29.935   5.354  -8.841  0.00  0.00           O
ATOM   1879  C   ASP X 239      25.913   6.514  -8.679  0.00  0.00           C
ATOM   1880  O   ASP X 239      25.864   7.627  -9.228  0.00  0.00           O
ATOM   1881  N   PRO X 240      25.642   6.358  -7.379  0.00  0.00           N
ATOM   1882  CD  PRO X 240      25.509   5.087  -6.648  0.00  0.00           C
ATOM   1883  CG  PRO X 240      25.113   5.519  -5.256  0.00  0.00           C
ATOM   1884  CB  PRO X 240      25.494   6.956  -5.124  0.00  0.00           C
ATOM   1885  CA  PRO X 240      25.288   7.513  -6.535  0.00  0.00           C
ATOM   1886  C   PRO X 240      26.109   8.773  -6.754  0.00  0.00           C
ATOM   1887  O   PRO X 240      25.522   9.857  -6.815  0.00  0.00           O
ATOM   1888  N   LYS X 241      27.437   8.675  -6.864  0.00  0.00           N
ATOM   1889  CA  LYS X 241      28.253   9.876  -7.030  0.00  0.00           C
ATOM   1890  CB  LYS X 241      29.735   9.506  -7.118  0.00  0.00           C
ATOM   1891  CG  LYS X 241      30.052   8.592  -8.292  0.00  0.00           C
ATOM   1892  CD  LYS X 241      31.530   8.560  -8.605  0.00  0.00           C
ATOM   1893  CE  LYS X 241      31.799   7.726  -9.842  0.00  0.00           C
ATOM   1894  NZ  LYS X 241      32.760   6.609  -9.586  0.00  0.00           N
ATOM   1895  C   LYS X 241      27.848  10.670  -8.265  0.00  0.00           C
ATOM   1896  O   LYS X 241      28.016  11.891  -8.293  0.00  0.00           O
ATOM   1897  N   ASN X 242      27.311  10.002  -9.286  0.00  0.00           N
ATOM   1898  CA  ASN X 242      26.894  10.647 -10.523  0.00  0.00           C
ATOM   1899  CB  ASN X 242      27.092   9.703 -11.709  0.00  0.00           C
ATOM   1900  CG  ASN X 242      28.540   9.375 -11.956  0.00  0.00           C
ATOM   1901  OD1 ASN X 242      29.429  10.199 -11.711  0.00  0.00           O
ATOM   1902  ND2 ASN X 242      28.795   8.160 -12.448  0.00  0.00           N
ATOM   1903  C   ASN X 242      25.445  11.094 -10.494  0.00  0.00           C
ATOM   1904  O   ASN X 242      24.856  11.318 -11.555  0.00  0.00           O
ATOM   1905  N   LEU X 243      24.845  11.206  -9.319  0.00  0.00           N
ATOM   1906  CA  LEU X 243      23.416  11.445  -9.217  0.00  0.00           C
ATOM   1907  CB  LEU X 243      22.735  10.353  -8.392  0.00  0.00           C
ATOM   1908  CG  LEU X 243      22.649   8.969  -9.025  0.00  0.00           C
ATOM   1909  CD1 LEU X 243      21.744   8.083  -8.191  0.00  0.00           C
ATOM   1910  CD2 LEU X 243      22.154   9.038 -10.465  0.00  0.00           C
ATOM   1911  C   LEU X 243      23.129  12.804  -8.598  0.00  0.00           C
ATOM   1912  O   LEU X 243      23.763  13.208  -7.620  0.00  0.00           O
ATOM   1913  N   LEU X 244      22.189  13.514  -9.201  0.00  0.00           N
ATOM   1914  CA  LEU X 244      21.455  14.583  -8.550  0.00  0.00           C
ATOM   1915  CB  LEU X 244      21.256  15.754  -9.500  0.00  0.00           C
ATOM   1916  CG  LEU X 244      22.581  16.261 -10.061  0.00  0.00           C
ATOM   1917  CD1 LEU X 244      22.346  17.259 -11.183  0.00  0.00           C
ATOM   1918  CD2 LEU X 244      23.412  16.875  -8.940  0.00  0.00           C
ATOM   1919  C   LEU X 244      20.117  13.996  -8.129  0.00  0.00           C
ATOM   1920  O   LEU X 244      19.426  13.387  -8.950  0.00  0.00           O
ATOM   1921  N   LEU X 245      19.768  14.135  -6.855  0.00  0.00           N
ATOM   1922  CA  LEU X 245      18.599  13.461  -6.314  0.00  0.00           C
ATOM   1923  CB  LEU X 245      18.995  12.423  -5.267  0.00  0.00           C
ATOM   1924  CG  LEU X 245      17.781  11.846  -4.547  0.00  0.00           C
ATOM   1925  CD1 LEU X 245      16.840  11.173  -5.543  0.00  0.00           C
ATOM   1926  CD2 LEU X 245      18.208  10.865  -3.502  0.00  0.00           C
ATOM   1927  C   LEU X 245      17.668  14.483  -5.698  0.00  0.00           C
ATOM   1928  O   LEU X 245      18.076  15.235  -4.804  0.00  0.00           O
ATOM   1929  N   VAL X 246      16.420  14.497  -6.159  0.00  0.00           N
ATOM   1930  CA  VAL X 246      15.367  15.277  -5.523  0.00  0.00           C
ATOM   1931  CB  VAL X 246      14.692  16.249  -6.491  0.00  0.00           C
ATOM   1932  CG1 VAL X 246      13.485  16.855  -5.813  0.00  0.00           C
ATOM   1933  CG2 VAL X 246      15.686  17.322  -6.894  0.00  0.00           C
ATOM   1934  C   VAL X 246      14.350  14.313  -4.929  0.00  0.00           C
ATOM   1935  O   VAL X 246      13.800  13.459  -5.635  0.00  0.00           O
ATOM   1936  N   LEU X 247      14.128  14.428  -3.627  0.00  0.00           N
ATOM   1937  CA  LEU X 247      13.171  13.600  -2.921  0.00  0.00           C
ATOM   1938  CB  LEU X 247      13.796  13.009  -1.648  0.00  0.00           C
ATOM   1939  CG  LEU X 247      14.998  12.062  -1.838  0.00  0.00           C
ATOM   1940  CD1 LEU X 247      15.668  11.786  -0.524  0.00  0.00           C
ATOM   1941  CD2 LEU X 247      14.593  10.741  -2.498  0.00  0.00           C
ATOM   1942  C   LEU X 247      11.963  14.487  -2.631  0.00  0.00           C
ATOM   1943  O   LEU X 247      11.828  15.069  -1.555  0.00  0.00           O
ATOM   1944  N   ASP X 248      11.106  14.624  -3.638  0.00  0.00           N
ATOM   1945  CA  ASP X 248       9.804  15.238  -3.468  0.00  0.00           C
ATOM   1946  CB  ASP X 248       9.106  15.370  -4.828  0.00  0.00           C
ATOM   1947  CG  ASP X 248       8.064  16.482  -4.852  0.00  0.00           C
ATOM   1948  OD1 ASP X 248       7.712  17.022  -3.784  0.00  0.00           O
ATOM   1949  OD2 ASP X 248       7.606  16.823  -5.957  0.00  0.00           O
ATOM   1950  C   ASP X 248       8.966  14.398  -2.510  0.00  0.00           C
ATOM   1951  O   ASP X 248       9.243  13.231  -2.280  0.00  0.00           O
ATOM   1952  N   GLU X 249       7.934  15.012  -1.943  0.00  0.00           N
ATOM   1953  CA  GLU X 249       7.122  14.388  -0.901  0.00  0.00           C
ATOM   1954  CB  GLU X 249       6.147  13.375  -1.500  0.00  0.00           C
ATOM   1955  CG  GLU X 249       5.335  13.919  -2.651  0.00  0.00           C
ATOM   1956  CD  GLU X 249       4.496  15.122  -2.259  0.00  0.00           C
ATOM   1957  OE1 GLU X 249       4.054  15.210  -1.089  0.00  0.00           O
ATOM   1958  OE2 GLU X 249       4.283  15.996  -3.124  0.00  0.00           O
ATOM   1959  C   GLU X 249       8.007  13.739   0.155  0.00  0.00           C
ATOM   1960  O   GLU X 249       7.779  12.607   0.581  0.00  0.00           O
ATOM   1961  N   GLY X 250       9.037  14.484   0.572  0.00  0.00           N
ATOM   1962  CA  GLY X 250      10.136  13.933   1.350  0.00  0.00           C
ATOM   1963  C   GLY X 250       9.769  13.521   2.758  0.00  0.00           C
ATOM   1964  O   GLY X 250      10.492  12.722   3.358  0.00  0.00           O
ATOM   1965  N   HIE X 251       8.649  14.025   3.292  0.00  0.00           N
ATOM   1966  CA  HIE X 251       8.254  13.660   4.647  0.00  0.00           C
ATOM   1967  CB  HIE X 251       7.001  14.421   5.066  0.00  0.00           C
ATOM   1968  CG  HIE X 251       5.858  14.272   4.112  0.00  0.00           C
ATOM   1969  ND1 HIE X 251       5.829  14.890   2.878  0.00  0.00           N
ATOM   1970  CE1 HIE X 251       4.714  14.565   2.253  0.00  0.00           C
ATOM   1971  NE2 HIE X 251       4.014  13.767   3.040  0.00  0.00           N
ATOM   1972  CD2 HIE X 251       4.705  13.572   4.209  0.00  0.00           C
ATOM   1973  C   HIE X 251       8.021  12.169   4.785  0.00  0.00           C
ATOM   1974  O   HIE X 251       8.062  11.648   5.903  0.00  0.00           O
ATOM   1975  N   HIE X 252       7.796  11.466   3.677  0.00  0.00           N
ATOM   1976  CA  HIE X 252       7.572  10.030   3.708  0.00  0.00           C
ATOM   1977  CB  HIE X 252       6.918   9.579   2.408  0.00  0.00           C
ATOM   1978  CG  HIE X 252       5.447   9.807   2.368  0.00  0.00           C
ATOM   1979  ND1 HIE X 252       4.803  10.301   1.257  0.00  0.00           N
ATOM   1980  CE1 HIE X 252       3.510  10.385   1.506  0.00  0.00           C
ATOM   1981  NE2 HIE X 252       3.294   9.969   2.741  0.00  0.00           N
ATOM   1982  CD2 HIE X 252       4.490   9.598   3.301  0.00  0.00           C
ATOM   1983  C   HIE X 252       8.845   9.234   3.906  0.00  0.00           C
ATOM   1984  O   HIE X 252       8.777   8.012   4.078  0.00  0.00           O
ATOM   1985  N   LEU X 253       9.996   9.893   3.885  0.00  0.00           N
ATOM   1986  CA  LEU X 253      11.249   9.157   3.742  0.00  0.00           C
ATOM   1987  CB  LEU X 253      12.394  10.142   3.534  0.00  0.00           C
ATOM   1988  CG  LEU X 253      13.265   9.652   2.393  0.00  0.00           C
ATOM   1989  CD1 LEU X 253      12.548   9.812   1.062  0.00  0.00           C
ATOM   1990  CD2 LEU X 253      14.546  10.424   2.425  0.00  0.00           C
ATOM   1991  C   LEU X 253      11.530   8.208   4.899  0.00  0.00           C
ATOM   1992  O   LEU X 253      11.936   7.064   4.636  0.00  0.00           O
ATOM   1993  N   PRO X 254      11.399   8.599   6.173  0.00  0.00           N
ATOM   1994  CD  PRO X 254      11.178   9.943   6.728  0.00  0.00           C
ATOM   1995  CG  PRO X 254      11.725   9.818   8.121  0.00  0.00           C
ATOM   1996  CB  PRO X 254      11.443   8.430   8.522  0.00  0.00           C
ATOM   1997  CA  PRO X 254      11.672   7.620   7.240  0.00  0.00           C
ATOM   1998  C   PRO X 254      10.780   6.399   7.168  0.00  0.00           C
ATOM   1999  O   PRO X 254      11.274   5.274   7.273  0.00  0.00           O
ATOM   2000  N   ASP X 255       9.476   6.594   6.970  0.00  0.00           N
ATOM   2001  CA  ASP X 255       8.554   5.466   6.854  0.00  0.00           C
ATOM   2002  CB  ASP X 255       7.134   5.961   6.574  0.00  0.00           C
ATOM   2003  CG  ASP X 255       6.486   6.583   7.798  0.00  0.00           C
ATOM   2004  OD1 ASP X 255       6.925   6.284   8.925  0.00  0.00           O
ATOM   2005  OD2 ASP X 255       5.542   7.374   7.630  0.00  0.00           O
ATOM   2006  C   ASP X 255       8.998   4.505   5.768  0.00  0.00           C
ATOM   2007  O   ASP X 255       9.003   3.285   5.973  0.00  0.00           O
ATOM   2008  N   VAL X 256       9.402   5.035   4.613  0.00  0.00           N
ATOM   2009  CA  VAL X 256       9.901   4.169   3.551  0.00  0.00           C
ATOM   2010  CB  VAL X 256      10.189   4.980   2.278  0.00  0.00           C
ATOM   2011  CG1 VAL X 256      10.742   4.080   1.184  0.00  0.00           C
ATOM   2012  CG2 VAL X 256       8.926   5.657   1.799  0.00  0.00           C
ATOM   2013  C   VAL X 256      11.133   3.422   4.030  0.00  0.00           C
ATOM   2014  O   VAL X 256      11.230   2.193   3.896  0.00  0.00           O
ATOM   2015  N   ALA X 257      12.076   4.147   4.640  0.00  0.00           N
ATOM   2016  CA  ALA X 257      13.263   3.482   5.149  0.00  0.00           C
ATOM   2017  CB  ALA X 257      14.202   4.490   5.803  0.00  0.00           C
ATOM   2018  C   ALA X 257      12.889   2.395   6.140  0.00  0.00           C
ATOM   2019  O   ALA X 257      13.548   1.345   6.193  0.00  0.00           O
ATOM   2020  N   ARG X 258      11.800   2.598   6.884  0.00  0.00           N
ATOM   2021  CA  ARG X 258      11.467   1.656   7.934  0.00  0.00           C
ATOM   2022  CB  ARG X 258      10.349   2.219   8.815  0.00  0.00           C
ATOM   2023  CG  ARG X 258      10.138   1.435  10.097  0.00  0.00           C
ATOM   2024  CD  ARG X 258       8.995   1.981  10.913  0.00  0.00           C
ATOM   2025  NE  ARG X 258       9.452   3.089  11.738  0.00  0.00           N
ATOM   2026  CZ  ARG X 258       9.318   4.367  11.406  0.00  0.00           C
ATOM   2027  NH1 ARG X 258       8.718   4.698  10.267  0.00  0.00           N
ATOM   2028  NH2 ARG X 258       9.774   5.312  12.216  0.00  0.00           N
ATOM   2029  C   ARG X 258      11.077   0.295   7.374  0.00  0.00           C
ATOM   2030  O   ARG X 258      11.091  -0.691   8.117  0.00  0.00           O
ATOM   2031  N   ASP X 259      10.755   0.212   6.078  0.00  0.00           N
ATOM   2032  CA  ASP X 259      10.449  -1.088   5.494  0.00  0.00           C
ATOM   2033  CB  ASP X 259      10.030  -0.914   4.034  0.00  0.00           C
ATOM   2034  CG  ASP X 259       9.890  -2.232   3.293  0.00  0.00           C
ATOM   2035  OD1 ASP X 259       8.791  -2.804   3.323  0.00  0.00           O
ATOM   2036  OD2 ASP X 259      10.868  -2.694   2.666  0.00  0.00           O
ATOM   2037  C   ASP X 259      11.639  -2.035   5.613  0.00  0.00           C
ATOM   2038  O   ASP X 259      11.458  -3.256   5.705  0.00  0.00           O
ATOM   2039  N   ALA X 260      12.862  -1.494   5.641  0.00  0.00           N
ATOM   2040  CA  ALA X 260      14.025  -2.362   5.765  0.00  0.00           C
ATOM   2041  CB  ALA X 260      15.304  -1.618   5.385  0.00  0.00           C
ATOM   2042  C   ALA X 260      14.174  -2.941   7.163  0.00  0.00           C
ATOM   2043  O   ALA X 260      14.970  -3.869   7.340  0.00  0.00           O
ATOM   2044  N   LEU X 261      13.436  -2.413   8.146  0.00  0.00           N
ATOM   2045  CA  LEU X 261      13.482  -2.872   9.529  0.00  0.00           C
ATOM   2046  CB  LEU X 261      13.943  -1.747  10.460  0.00  0.00           C
ATOM   2047  CG  LEU X 261      15.266  -1.029  10.157  0.00  0.00           C
ATOM   2048  CD1 LEU X 261      15.189   0.414  10.559  0.00  0.00           C
ATOM   2049  CD2 LEU X 261      16.432  -1.680  10.891  0.00  0.00           C
ATOM   2050  C   LEU X 261      12.124  -3.393   9.981  0.00  0.00           C
ATOM   2051  O   LEU X 261      11.742  -3.224  11.135  0.00  0.00           O
ATOM   2052  N   GLU X 262      11.371  -4.008   9.082  0.00  0.00           N
ATOM   2053  CA  GLU X 262      10.023  -4.463   9.392  0.00  0.00           C
ATOM   2054  CB  GLU X 262       8.976  -3.559   8.738  0.00  0.00           C
ATOM   2055  CG  GLU X 262       8.477  -2.427   9.601  0.00  0.00           C
ATOM   2056  CD  GLU X 262       7.323  -1.694   8.948  0.00  0.00           C
ATOM   2057  OE1 GLU X 262       7.558  -0.632   8.330  0.00  0.00           O
ATOM   2058  OE2 GLU X 262       6.184  -2.199   9.037  0.00  0.00           O
ATOM   2059  C   GLU X 262       9.854  -5.890   8.900  0.00  0.00           C
ATOM   2060  O   GLU X 262      10.066  -6.166   7.716  0.00  0.00           O
ATOM   2061  N   MET X 263       9.465  -6.794   9.792  0.00  0.00           N
ATOM   2062  CA  MET X 263       9.076  -8.107   9.310  0.00  0.00           C
ATOM   2063  CB  MET X 263      10.283  -9.025   9.082  0.00  0.00           C
ATOM   2064  CG  MET X 263       9.926 -10.357   8.405  0.00  0.00           C
ATOM   2065  SD  MET X 263       8.926 -10.243   6.904  0.00  0.00           S
ATOM   2066  CE  MET X 263       9.934  -9.160   5.918  0.00  0.00           C
ATOM   2067  C   MET X 263       8.113  -8.750  10.286  0.00  0.00           C
ATOM   2068  O   MET X 263       8.272  -8.629  11.501  0.00  0.00           O
ATOM   2069  N   SER X 264       7.100  -9.410   9.733  0.00  0.00           N
ATOM   2070  CA  SER X 264       6.223 -10.308  10.458  0.00  0.00           C
ATOM   2071  CB  SER X 264       4.798  -9.795  10.474  0.00  0.00           C
ATOM   2072  OG  SER X 264       4.636  -8.745  11.395  0.00  0.00           O
ATOM   2073  C   SER X 264       6.273 -11.649   9.757  0.00  0.00           C
ATOM   2074  O   SER X 264       6.276 -11.702   8.524  0.00  0.00           O
ATOM   2075  N   ALA X 265       6.328 -12.731  10.530  0.00  0.00           N
ATOM   2076  CA  ALA X 265       6.354 -14.050   9.906  0.00  0.00           C
ATOM   2077  CB  ALA X 265       7.760 -14.470   9.470  0.00  0.00           C
ATOM   2078  C   ALA X 265       5.785 -15.088  10.856  0.00  0.00           C
ATOM   2079  O   ALA X 265       5.821 -14.929  12.080  0.00  0.00           O
ATOM   2080  N   GLU X 266       5.244 -16.145  10.260  0.00  0.00           N
ATOM   2081  CA  GLU X 266       4.666 -17.238  11.024  0.00  0.00           C
ATOM   2082  CB  GLU X 266       3.714 -18.040  10.150  0.00  0.00           C
ATOM   2083  CG  GLU X 266       3.082 -19.202  10.857  0.00  0.00           C
ATOM   2084  CD  GLU X 266       1.789 -19.604  10.216  0.00  0.00           C
ATOM   2085  OE1 GLU X 266       1.516 -19.139   9.093  0.00  0.00           O
ATOM   2086  OE2 GLU X 266       1.042 -20.368  10.837  0.00  0.00           O
ATOM   2087  C   GLU X 266       5.767 -18.133  11.575  0.00  0.00           C
ATOM   2088  O   GLU X 266       6.785 -18.368  10.921  0.00  0.00           O
ATOM   2089  N   ILE X 267       5.567 -18.614  12.800  0.00  0.00           N
ATOM   2090  CA  ILE X 267       6.582 -19.416  13.471  0.00  0.00           C
ATOM   2091  CB  ILE X 267       7.355 -18.594  14.514  0.00  0.00           C
ATOM   2092  CG2 ILE X 267       8.078 -17.414  13.873  0.00  0.00           C
ATOM   2093  CG1 ILE X 267       6.421 -18.158  15.632  0.00  0.00           C
ATOM   2094  CD1 ILE X 267       7.132 -17.534  16.795  0.00  0.00           C
ATOM   2095  C   ILE X 267       5.975 -20.645  14.138  0.00  0.00           C
ATOM   2096  O   ILE X 267       6.687 -21.414  14.795  0.00  0.00           O
ATOM   2097  N   THR X 268       4.667 -20.841  13.997  0.00  0.00           N
ATOM   2098  CA  THR X 268       4.019 -21.956  14.682  0.00  0.00           C
ATOM   2099  CB  THR X 268       2.506 -21.940  14.424  0.00  0.00           C
ATOM   2100  CG2 THR X 268       2.207 -21.908  12.965  0.00  0.00           C
ATOM   2101  OG1 THR X 268       1.909 -23.113  14.991  0.00  0.00           O
ATOM   2102  C   THR X 268       4.652 -23.282  14.251  0.00  0.00           C
ATOM   2103  O   THR X 268       4.924 -23.497  13.066  0.00  0.00           O
ATOM   2104  N   ALA X 269       4.902 -24.158  15.235  0.00  0.00           N
ATOM   2105  CA  ALA X 269       5.779 -25.316  15.039  0.00  0.00           C
ATOM   2106  CB  ALA X 269       6.052 -25.993  16.387  0.00  0.00           C
ATOM   2107  C   ALA X 269       5.275 -26.341  14.023  0.00  0.00           C
ATOM   2108  O   ALA X 269       6.092 -26.830  13.217  0.00  0.00           O
ATOM   2109  N   PRO X 270       4.003 -26.760  14.024  0.00  0.00           N
ATOM   2110  CD  PRO X 270       2.955 -26.556  15.039  0.00  0.00           C
ATOM   2111  CG  PRO X 270       2.028 -27.721  14.816  0.00  0.00           C
ATOM   2112  CB  PRO X 270       2.121 -28.027  13.362  0.00  0.00           C
ATOM   2113  CA  PRO X 270       3.593 -27.751  13.007  0.00  0.00           C
ATOM   2114  C   PRO X 270       3.771 -27.234  11.590  0.00  0.00           C
ATOM   2115  O   PRO X 270       4.413 -27.893  10.753  0.00  0.00           O
ATOM   2116  N   TRP X 271       3.227 -26.050  11.309  0.00  0.00           N
ATOM   2117  CA  TRP X 271       3.448 -25.393  10.028  0.00  0.00           C
ATOM   2118  CB  TRP X 271       2.868 -23.985  10.101  0.00  0.00           C
ATOM   2119  CG  TRP X 271       3.057 -23.159   8.890  0.00  0.00           C
ATOM   2120  CD1 TRP X 271       2.240 -23.100   7.802  0.00  0.00           C
ATOM   2121  NE1 TRP X 271       2.732 -22.201   6.888  0.00  0.00           N
ATOM   2122  CE2 TRP X 271       3.886 -21.655   7.382  0.00  0.00           C
ATOM   2123  CZ2 TRP X 271       4.741 -20.715   6.824  0.00  0.00           C
ATOM   2124  CH2 TRP X 271       5.835 -20.349   7.558  0.00  0.00           C
ATOM   2125  CZ3 TRP X 271       6.087 -20.902   8.824  0.00  0.00           C
ATOM   2126  CE3 TRP X 271       5.242 -21.836   9.375  0.00  0.00           C
ATOM   2127  CD2 TRP X 271       4.116 -22.229   8.648  0.00  0.00           C
ATOM   2128  C   TRP X 271       4.927 -25.367   9.660  0.00  0.00           C
ATOM   2129  O   TRP X 271       5.307 -25.698   8.530  0.00  0.00           O
ATOM   2130  N   TYR X 272       5.781 -25.014  10.622  0.00  0.00           N
ATOM   2131  CA  TYR X 272       7.212 -24.958  10.360  0.00  0.00           C
ATOM   2132  CB  TYR X 272       7.934 -24.394  11.578  0.00  0.00           C
ATOM   2133  CG  TYR X 272       8.983 -23.367  11.214  0.00  0.00           C
ATOM   2134  CD1 TYR X 272       8.818 -22.023  11.526  0.00  0.00           C
ATOM   2135  CE1 TYR X 272       9.781 -21.085  11.177  0.00  0.00           C
ATOM   2136  CZ  TYR X 272      10.916 -21.501  10.502  0.00  0.00           C
ATOM   2137  OH  TYR X 272      11.909 -20.610  10.132  0.00  0.00           O
ATOM   2138  CE2 TYR X 272      11.082 -22.830  10.184  0.00  0.00           C
ATOM   2139  CD2 TYR X 272      10.122 -23.741  10.531  0.00  0.00           C
ATOM   2140  C   TYR X 272       7.771 -26.324   9.968  0.00  0.00           C
ATOM   2141  O   TYR X 272       8.523 -26.430   8.991  0.00  0.00           O
ATOM   2142  N   ARG X 273       7.427 -27.370  10.729  0.00  0.00           N
ATOM   2143  CA  ARG X 273       7.779 -28.743  10.361  0.00  0.00           C
ATOM   2144  CB  ARG X 273       7.088 -29.706  11.322  0.00  0.00           C
ATOM   2145  CG  ARG X 273       7.429 -31.191  11.193  0.00  0.00           C
ATOM   2146  CD  ARG X 273       8.865 -31.503  11.576  0.00  0.00           C
ATOM   2147  NE  ARG X 273       9.743 -31.474  10.410  0.00  0.00           N
ATOM   2148  CZ  ARG X 273      11.062 -31.636  10.454  0.00  0.00           C
ATOM   2149  NH1 ARG X 273      11.673 -31.843  11.614  0.00  0.00           N
ATOM   2150  NH2 ARG X 273      11.774 -31.585   9.334  0.00  0.00           N
ATOM   2151  C   ARG X 273       7.400 -29.040   8.911  0.00  0.00           C
ATOM   2152  O   ARG X 273       8.215 -29.562   8.130  0.00  0.00           O
ATOM   2153  N   LEU X 274       6.169 -28.692   8.528  0.00  0.00           N
ATOM   2154  CA  LEU X 274       5.728 -28.895   7.151  0.00  0.00           C
ATOM   2155  CB  LEU X 274       4.277 -28.454   6.997  0.00  0.00           C
ATOM   2156  CG  LEU X 274       3.281 -29.431   6.356  0.00  0.00           C
ATOM   2157  CD1 LEU X 274       2.962 -30.573   7.314  0.00  0.00           C
ATOM   2158  CD2 LEU X 274       2.019 -28.693   5.937  0.00  0.00           C
ATOM   2159  C   LEU X 274       6.626 -28.153   6.164  0.00  0.00           C
ATOM   2160  O   LEU X 274       7.093 -28.738   5.175  0.00  0.00           O
ATOM   2161  N   GLN X 275       6.875 -26.858   6.413  0.00  0.00           N
ATOM   2162  CA  GLN X 275       7.711 -26.065   5.514  0.00  0.00           C
ATOM   2163  CB  GLN X 275       7.850 -24.634   6.049  0.00  0.00           C
ATOM   2164  CG  GLN X 275       6.548 -23.843   6.166  0.00  0.00           C
ATOM   2165  CD  GLN X 275       5.594 -24.134   5.030  0.00  0.00           C
ATOM   2166  OE1 GLN X 275       5.921 -23.940   3.856  0.00  0.00           O
ATOM   2167  NE2 GLN X 275       4.413 -24.624   5.371  0.00  0.00           N
ATOM   2168  C   GLN X 275       9.090 -26.694   5.331  0.00  0.00           C
ATOM   2169  O   GLN X 275       9.592 -26.809   4.207  0.00  0.00           O
ATOM   2170  N   LEU X 276       9.725 -27.102   6.428  0.00  0.00           N
ATOM   2171  CA  LEU X 276      11.064 -27.670   6.317  0.00  0.00           C
ATOM   2172  CB  LEU X 276      11.687 -27.835   7.699  0.00  0.00           C
ATOM   2173  CG  LEU X 276      12.127 -26.491   8.286  0.00  0.00           C
ATOM   2174  CD1 LEU X 276      12.583 -26.638   9.726  0.00  0.00           C
ATOM   2175  CD2 LEU X 276      13.198 -25.844   7.432  0.00  0.00           C
ATOM   2176  C   LEU X 276      11.045 -28.999   5.578  0.00  0.00           C
ATOM   2177  O   LEU X 276      11.952 -29.284   4.781  0.00  0.00           O
ATOM   2178  N   ASP X 277      10.019 -29.824   5.822  0.00  0.00           N
ATOM   2179  CA  ASP X 277       9.921 -31.089   5.105  0.00  0.00           C
ATOM   2180  CB  ASP X 277       8.757 -31.912   5.653  0.00  0.00           C
ATOM   2181  CG  ASP X 277       9.055 -32.511   7.013  0.00  0.00           C
ATOM   2182  OD1 ASP X 277      10.238 -32.512   7.422  0.00  0.00           O
ATOM   2183  OD2 ASP X 277       8.105 -32.970   7.680  0.00  0.00           O
ATOM   2184  C   ASP X 277       9.761 -30.846   3.611  0.00  0.00           C
ATOM   2185  O   ASP X 277      10.448 -31.467   2.783  0.00  0.00           O
ATOM   2186  N   LEU X 278       8.872 -29.919   3.255  0.00  0.00           N
ATOM   2187  CA  LEU X 278       8.689 -29.568   1.857  0.00  0.00           C
ATOM   2188  CB  LEU X 278       7.607 -28.504   1.723  0.00  0.00           C
ATOM   2189  CG  LEU X 278       6.216 -29.063   2.008  0.00  0.00           C
ATOM   2190  CD1 LEU X 278       5.185 -27.955   2.164  0.00  0.00           C
ATOM   2191  CD2 LEU X 278       5.814 -30.022   0.902  0.00  0.00           C
ATOM   2192  C   LEU X 278       9.990 -29.090   1.241  0.00  0.00           C
ATOM   2193  O   LEU X 278      10.314 -29.451   0.106  0.00  0.00           O
ATOM   2194  N   PHE X 279      10.766 -28.294   1.981  0.00  0.00           N
ATOM   2195  CA  PHE X 279      11.990 -27.752   1.401  0.00  0.00           C
ATOM   2196  CB  PHE X 279      12.582 -26.658   2.280  0.00  0.00           C
ATOM   2197  CG  PHE X 279      13.767 -25.996   1.666  0.00  0.00           C
ATOM   2198  CD1 PHE X 279      13.629 -25.257   0.497  0.00  0.00           C
ATOM   2199  CE1 PHE X 279      14.723 -24.632  -0.078  0.00  0.00           C
ATOM   2200  CZ  PHE X 279      15.982 -24.754   0.518  0.00  0.00           C
ATOM   2201  CE2 PHE X 279      16.130 -25.494   1.676  0.00  0.00           C
ATOM   2202  CD2 PHE X 279      15.029 -26.116   2.240  0.00  0.00           C
ATOM   2203  C   PHE X 279      13.022 -28.845   1.165  0.00  0.00           C
ATOM   2204  O   PHE X 279      13.620 -28.917   0.088  0.00  0.00           O
ATOM   2205  N   THR X 280      13.262 -29.691   2.168  0.00  0.00           N
ATOM   2206  CA  THR X 280      14.190 -30.805   1.996  0.00  0.00           C
ATOM   2207  CB  THR X 280      14.192 -31.648   3.271  0.00  0.00           C
ATOM   2208  CG2 THR X 280      14.774 -33.033   3.022  0.00  0.00           C
ATOM   2209  OG1 THR X 280      14.949 -30.961   4.280  0.00  0.00           O
ATOM   2210  C   THR X 280      13.825 -31.648   0.772  0.00  0.00           C
ATOM   2211  O   THR X 280      14.649 -31.865  -0.135  0.00  0.00           O
ATOM   2212  N   LYS X 281      12.564 -32.092   0.720  0.00  0.00           N
ATOM   2213  CA  LYS X 281      12.101 -32.864  -0.425  0.00  0.00           C
ATOM   2214  CB  LYS X 281      10.625 -33.214  -0.240  0.00  0.00           C
ATOM   2215  CG  LYS X 281       9.985 -33.881  -1.446  0.00  0.00           C
ATOM   2216  CD  LYS X 281       9.077 -32.923  -2.206  0.00  0.00           C
ATOM   2217  CE  LYS X 281       9.407 -32.909  -3.692  0.00  0.00           C
ATOM   2218  NZ  LYS X 281       8.889 -31.678  -4.355  0.00  0.00           N
ATOM   2219  C   LYS X 281      12.327 -32.113  -1.730  0.00  0.00           C
ATOM   2220  O   LYS X 281      12.734 -32.705  -2.738  0.00  0.00           O
ATOM   2221  N   LEU X 282      12.106 -30.809  -1.724  0.00  0.00           N
ATOM   2222  CA  LEU X 282      12.269 -30.034  -2.943  0.00  0.00           C
ATOM   2223  CB  LEU X 282      11.656 -28.654  -2.758  0.00  0.00           C
ATOM   2224  CG  LEU X 282      11.828 -27.777  -3.992  0.00  0.00           C
ATOM   2225  CD1 LEU X 282      10.912 -28.258  -5.098  0.00  0.00           C
ATOM   2226  CD2 LEU X 282      11.608 -26.302  -3.682  0.00  0.00           C
ATOM   2227  C   LEU X 282      13.731 -29.916  -3.366  0.00  0.00           C
ATOM   2228  O   LEU X 282      14.028 -29.916  -4.564  0.00  0.00           O
ATOM   2229  N   VAL X 283      14.658 -29.816  -2.415  0.00  0.00           N
ATOM   2230  CA  VAL X 283      16.071 -29.741  -2.776  0.00  0.00           C
ATOM   2231  CB  VAL X 283      16.921 -29.368  -1.549  0.00  0.00           C
ATOM   2232  CG1 VAL X 283      18.375 -29.591  -1.842  0.00  0.00           C
ATOM   2233  CG2 VAL X 283      16.672 -27.917  -1.161  0.00  0.00           C
ATOM   2234  C   VAL X 283      16.523 -31.057  -3.388  0.00  0.00           C
ATOM   2235  O   VAL X 283      17.207 -31.085  -4.422  0.00  0.00           O
ATOM   2236  N   ALA X 284      16.130 -32.173  -2.764  0.00  0.00           N
ATOM   2237  CA  ALA X 284      16.481 -33.478  -3.312  0.00  0.00           C
ATOM   2238  CB  ALA X 284      16.006 -34.581  -2.373  0.00  0.00           C
ATOM   2239  C   ALA X 284      15.898 -33.666  -4.709  0.00  0.00           C
ATOM   2240  O   ALA X 284      16.573 -34.193  -5.612  0.00  0.00           O
ATOM   2241  N   THR X 285      14.653 -33.222  -4.922  0.00  0.00           N
ATOM   2242  CA  THR X 285      14.103 -33.386  -6.260  0.00  0.00           C
ATOM   2243  CB  THR X 285      12.578 -33.215  -6.264  0.00  0.00           C
ATOM   2244  CG2 THR X 285      12.172 -31.845  -5.867  0.00  0.00           C
ATOM   2245  OG1 THR X 285      12.088 -33.443  -7.585  0.00  0.00           O
ATOM   2246  C   THR X 285      14.777 -32.447  -7.253  0.00  0.00           C
ATOM   2247  O   THR X 285      14.917 -32.799  -8.427  0.00  0.00           O
ATOM   2248  N   CYS X 286      15.245 -31.279  -6.810  0.00  0.00           N
ATOM   2249  CA  CYS X 286      16.024 -30.422  -7.704  0.00  0.00           C
ATOM   2250  CB  CYS X 286      16.365 -29.101  -7.021  0.00  0.00           C
ATOM   2251  SG  CYS X 286      15.257 -27.781  -7.462  0.00  0.00           S
ATOM   2252  C   CYS X 286      17.302 -31.112  -8.147  0.00  0.00           C
ATOM   2253  O   CYS X 286      17.611 -31.166  -9.342  0.00  0.00           O
ATOM   2254  N   MET X 287      18.064 -31.635  -7.186  0.00  0.00           N
ATOM   2255  CA  MET X 287      19.311 -32.318  -7.508  0.00  0.00           C
ATOM   2256  CB  MET X 287      19.980 -32.797  -6.225  0.00  0.00           C
ATOM   2257  CG  MET X 287      20.181 -31.710  -5.195  0.00  0.00           C
ATOM   2258  SD  MET X 287      21.892 -31.546  -4.671  0.00  0.00           S
ATOM   2259  CE  MET X 287      22.511 -30.479  -5.924  0.00  0.00           C
ATOM   2260  C   MET X 287      19.081 -33.488  -8.458  0.00  0.00           C
ATOM   2261  O   MET X 287      19.868 -33.701  -9.387  0.00  0.00           O
ATOM   2262  N   GLU X 288      18.004 -34.252  -8.248  0.00  0.00           N
ATOM   2263  CA  GLU X 288      17.743 -35.394  -9.122  0.00  0.00           C
ATOM   2264  CB  GLU X 288      16.665 -36.288  -8.514  0.00  0.00           C
ATOM   2265  CG  GLU X 288      17.196 -37.487  -7.771  0.00  0.00           C
ATOM   2266  CD  GLU X 288      16.092 -38.263  -7.104  0.00  0.00           C
ATOM   2267  OE1 GLU X 288      15.977 -38.189  -5.862  0.00  0.00           O
ATOM   2268  OE2 GLU X 288      15.324 -38.933  -7.827  0.00  0.00           O
ATOM   2269  C   GLU X 288      17.330 -34.947 -10.518  0.00  0.00           C
ATOM   2270  O   GLU X 288      17.856 -35.443 -11.521  0.00  0.00           O
ATOM   2271  N   GLN X 289      16.382 -34.013 -10.593  0.00  0.00           N
ATOM   2272  CA  GLN X 289      15.783 -33.583 -11.853  0.00  0.00           C
ATOM   2273  CB  GLN X 289      14.544 -32.756 -11.567  0.00  0.00           C
ATOM   2274  CG  GLN X 289      13.262 -33.433 -11.879  0.00  0.00           C
ATOM   2275  CD  GLN X 289      12.099 -32.467 -11.811  0.00  0.00           C
ATOM   2276  OE1 GLN X 289      11.241 -32.575 -10.938  0.00  0.00           O
ATOM   2277  NE2 GLN X 289      12.077 -31.502 -12.724  0.00  0.00           N
ATOM   2278  C   GLN X 289      16.728 -32.745 -12.693  0.00  0.00           C
ATOM   2279  O   GLN X 289      16.799 -32.911 -13.914  0.00  0.00           O
ATOM   2280  N   PHE X 290      17.390 -31.787 -12.065  0.00  0.00           N
ATOM   2281  CA  PHE X 290      18.331 -30.886 -12.726  0.00  0.00           C
ATOM   2282  CB  PHE X 290      17.737 -29.510 -12.986  0.00  0.00           C
ATOM   2283  CG  PHE X 290      16.482 -29.522 -13.783  0.00  0.00           C
ATOM   2284  CD1 PHE X 290      15.256 -29.624 -13.160  0.00  0.00           C
ATOM   2285  CE1 PHE X 290      14.101 -29.615 -13.896  0.00  0.00           C
ATOM   2286  CZ  PHE X 290      14.157 -29.496 -15.266  0.00  0.00           C
ATOM   2287  CE2 PHE X 290      15.371 -29.381 -15.896  0.00  0.00           C
ATOM   2288  CD2 PHE X 290      16.526 -29.389 -15.156  0.00  0.00           C
ATOM   2289  C   PHE X 290      19.500 -30.776 -11.764  0.00  0.00           C
ATOM   2290  O   PHE X 290      19.440 -29.982 -10.821  0.00  0.00           O
ATOM   2291  N   ARG X 291      20.544 -31.559 -11.982  0.00  0.00           N
ATOM   2292  CA  ARG X 291      21.722 -31.355 -11.164  0.00  0.00           C
ATOM   2293  CB  ARG X 291      22.854 -32.320 -11.486  0.00  0.00           C
ATOM   2294  CG  ARG X 291      23.907 -32.303 -10.387  0.00  0.00           C
ATOM   2295  CD  ARG X 291      25.054 -33.263 -10.633  0.00  0.00           C
ATOM   2296  NE  ARG X 291      25.930 -32.798 -11.701  0.00  0.00           N
ATOM   2297  CZ  ARG X 291      25.820 -33.177 -12.967  0.00  0.00           C
ATOM   2298  NH1 ARG X 291      24.872 -34.033 -13.320  0.00  0.00           N
ATOM   2299  NH2 ARG X 291      26.655 -32.703 -13.878  0.00  0.00           N
ATOM   2300  C   ARG X 291      22.188 -29.920 -11.366  0.00  0.00           C
ATOM   2301  O   ARG X 291      22.366 -29.484 -12.514  0.00  0.00           O
ATOM   2302  N   PRO X 292      22.315 -29.139 -10.302  0.00  0.00           N
ATOM   2303  CD  PRO X 292      21.809 -29.386  -8.952  0.00  0.00           C
ATOM   2304  CG  PRO X 292      21.552 -28.003  -8.455  0.00  0.00           C
ATOM   2305  CB  PRO X 292      22.553 -27.142  -9.078  0.00  0.00           C
ATOM   2306  CA  PRO X 292      22.808 -27.774 -10.451  0.00  0.00           C
ATOM   2307  C   PRO X 292      24.279 -27.779 -10.782  0.00  0.00           C
ATOM   2308  O   PRO X 292      25.012 -28.732 -10.500  0.00  0.00           O
ATOM   2309  N   LYS X 293      24.694 -26.694 -11.415  0.00  0.00           N
ATOM   2310  CA  LYS X 293      26.105 -26.503 -11.687  0.00  0.00           C
ATOM   2311  CB  LYS X 293      26.272 -25.225 -12.500  0.00  0.00           C
ATOM   2312  CG  LYS X 293      27.610 -24.603 -12.395  0.00  0.00           C
ATOM   2313  CD  LYS X 293      28.067 -24.157 -13.752  0.00  0.00           C
ATOM   2314  CE  LYS X 293      27.711 -22.728 -14.055  0.00  0.00           C
ATOM   2315  NZ  LYS X 293      28.292 -22.351 -15.379  0.00  0.00           N
ATOM   2316  C   LYS X 293      26.903 -26.461 -10.389  0.00  0.00           C
ATOM   2317  O   LYS X 293      27.999 -27.024 -10.305  0.00  0.00           O
ATOM   2318  N   THR X 294      26.329 -25.860  -9.349  0.00  0.00           N
ATOM   2319  CA  THR X 294      27.000 -25.577  -8.086  0.00  0.00           C
ATOM   2320  CB  THR X 294      26.994 -24.079  -7.819  0.00  0.00           C
ATOM   2321  CG2 THR X 294      27.874 -23.752  -6.644  0.00  0.00           C
ATOM   2322  OG1 THR X 294      27.434 -23.378  -8.988  0.00  0.00           O
ATOM   2323  C   THR X 294      26.277 -26.290  -6.954  0.00  0.00           C
ATOM   2324  O   THR X 294      25.120 -25.971  -6.664  0.00  0.00           O
ATOM   2325  N   ILE X 295      26.959 -27.216  -6.288  0.00  0.00           N
ATOM   2326  CA  ILE X 295      26.328 -28.003  -5.224  0.00  0.00           C
ATOM   2327  CB  ILE X 295      26.467 -29.503  -5.495  0.00  0.00           C
ATOM   2328  CG2 ILE X 295      25.754 -30.287  -4.421  0.00  0.00           C
ATOM   2329  CG1 ILE X 295      25.904 -29.824  -6.868  0.00  0.00           C
ATOM   2330  CD1 ILE X 295      26.187 -31.235  -7.324  0.00  0.00           C
ATOM   2331  C   ILE X 295      26.922 -27.652  -3.863  0.00  0.00           C
ATOM   2332  O   ILE X 295      27.974 -28.188  -3.492  0.00  0.00           O
ATOM   2333  N   PRO X 296      26.265 -26.792  -3.079  0.00  0.00           N
ATOM   2334  CD  PRO X 296      24.989 -26.118  -3.353  0.00  0.00           C
ATOM   2335  CG  PRO X 296      25.105 -24.883  -2.543  0.00  0.00           C
ATOM   2336  CB  PRO X 296      25.927 -25.236  -1.341  0.00  0.00           C
ATOM   2337  CA  PRO X 296      26.840 -26.391  -1.795  0.00  0.00           C
ATOM   2338  C   PRO X 296      26.798 -27.544  -0.795  0.00  0.00           C
ATOM   2339  O   PRO X 296      25.972 -28.459  -0.922  0.00  0.00           O
ATOM   2340  N   PRO X 297      27.681 -27.520   0.204  0.00  0.00           N
ATOM   2341  CD  PRO X 297      28.794 -26.588   0.425  0.00  0.00           C
ATOM   2342  CG  PRO X 297      29.063 -26.744   1.886  0.00  0.00           C
ATOM   2343  CB  PRO X 297      28.771 -28.187   2.183  0.00  0.00           C
ATOM   2344  CA  PRO X 297      27.646 -28.585   1.218  0.00  0.00           C
ATOM   2345  C   PRO X 297      26.319 -28.691   1.924  0.00  0.00           C
ATOM   2346  O   PRO X 297      25.942 -29.790   2.354  0.00  0.00           O
ATOM   2347  N   LEU X 298      25.583 -27.586   2.050  0.00  0.00           N
ATOM   2348  CA  LEU X 298      24.282 -27.656   2.708  0.00  0.00           C
ATOM   2349  CB  LEU X 298      23.729 -26.254   2.938  0.00  0.00           C
ATOM   2350  CG  LEU X 298      22.522 -26.128   3.873  0.00  0.00           C
ATOM   2351  CD1 LEU X 298      22.699 -26.923   5.164  0.00  0.00           C
ATOM   2352  CD2 LEU X 298      22.230 -24.645   4.196  0.00  0.00           C
ATOM   2353  C   LEU X 298      23.284 -28.501   1.917  0.00  0.00           C
ATOM   2354  O   LEU X 298      22.371 -29.081   2.509  0.00  0.00           O
ATOM   2355  N   ALA X 299      23.437 -28.597   0.592  0.00  0.00           N
ATOM   2356  CA  ALA X 299      22.509 -29.383  -0.209  0.00  0.00           C
ATOM   2357  CB  ALA X 299      22.673 -29.055  -1.693  0.00  0.00           C
ATOM   2358  C   ALA X 299      22.673 -30.879   0.000  0.00  0.00           C
ATOM   2359  O   ALA X 299      21.774 -31.637  -0.379  0.00  0.00           O
ATOM   2360  N   ILE X 300      23.795 -31.315   0.568  0.00  0.00           N
ATOM   2361  CA  ILE X 300      24.027 -32.718   0.897  0.00  0.00           C
ATOM   2362  CB  ILE X 300      25.444 -32.937   1.467  0.00  0.00           C
ATOM   2363  CG2 ILE X 300      25.693 -34.417   1.767  0.00  0.00           C
ATOM   2364  CG1 ILE X 300      26.500 -32.407   0.503  0.00  0.00           C
ATOM   2365  CD1 ILE X 300      27.906 -32.361   1.102  0.00  0.00           C
ATOM   2366  C   ILE X 300      22.943 -33.130   1.885  0.00  0.00           C
ATOM   2367  O   ILE X 300      22.803 -32.506   2.947  0.00  0.00           O
ATOM   2368  N   PRO X 301      22.173 -34.175   1.584  0.00  0.00           N
ATOM   2369  CD  PRO X 301      22.339 -35.104   0.458  0.00  0.00           C
ATOM   2370  CG  PRO X 301      21.008 -35.785   0.393  0.00  0.00           C
ATOM   2371  CB  PRO X 301      20.435 -35.755   1.761  0.00  0.00           C
ATOM   2372  CA  PRO X 301      20.968 -34.460   2.388  0.00  0.00           C
ATOM   2373  C   PRO X 301      21.239 -34.634   3.868  0.00  0.00           C
ATOM   2374  O   PRO X 301      20.512 -34.076   4.703  0.00  0.00           O
ATOM   2375  N   GLU X 302      22.257 -35.419   4.218  0.00  0.00           N
ATOM   2376  CA  GLU X 302      22.629 -35.575   5.619  0.00  0.00           C
ATOM   2377  CB  GLU X 302      23.924 -36.389   5.723  0.00  0.00           C
ATOM   2378  CG  GLU X 302      24.038 -37.196   7.001  0.00  0.00           C
ATOM   2379  CD  GLU X 302      25.475 -37.437   7.436  0.00  0.00           C
ATOM   2380  OE1 GLU X 302      25.815 -37.088   8.597  0.00  0.00           O
ATOM   2381  OE2 GLU X 302      26.262 -37.976   6.624  0.00  0.00           O
ATOM   2382  C   GLU X 302      22.791 -34.209   6.276  0.00  0.00           C
ATOM   2383  O   GLU X 302      22.195 -33.924   7.327  0.00  0.00           O
ATOM   2384  N   ARG X 303      23.561 -33.331   5.633  0.00  0.00           N
ATOM   2385  CA  ARG X 303      23.776 -32.007   6.197  0.00  0.00           C
ATOM   2386  CB  ARG X 303      24.911 -31.286   5.453  0.00  0.00           C
ATOM   2387  CG  ARG X 303      26.191 -32.113   5.328  0.00  0.00           C
ATOM   2388  CD  ARG X 303      27.400 -31.244   5.039  0.00  0.00           C
ATOM   2389  NE  ARG X 303      27.582 -30.211   6.052  0.00  0.00           N
ATOM   2390  CZ  ARG X 303      28.320 -30.340   7.148  0.00  0.00           C
ATOM   2391  NH1 ARG X 303      28.409 -29.337   8.005  0.00  0.00           N
ATOM   2392  NH2 ARG X 303      28.968 -31.464   7.396  0.00  0.00           N
ATOM   2393  C   ARG X 303      22.494 -31.186   6.166  0.00  0.00           C
ATOM   2394  O   ARG X 303      22.160 -30.519   7.154  0.00  0.00           O
ATOM   2395  N   LEU X 304      21.749 -31.237   5.056  0.00  0.00           N
ATOM   2396  CA  LEU X 304      20.562 -30.395   4.950  0.00  0.00           C
ATOM   2397  CB  LEU X 304      19.886 -30.550   3.588  0.00  0.00           C
ATOM   2398  CG  LEU X 304      18.612 -29.699   3.430  0.00  0.00           C
ATOM   2399  CD1 LEU X 304      18.846 -28.250   3.845  0.00  0.00           C
ATOM   2400  CD2 LEU X 304      18.058 -29.746   2.009  0.00  0.00           C
ATOM   2401  C   LEU X 304      19.565 -30.694   6.059  0.00  0.00           C
ATOM   2402  O   LEU X 304      19.008 -29.769   6.664  0.00  0.00           O
ATOM   2403  N   ASN X 305      19.326 -31.966   6.362  0.00  0.00           N
ATOM   2404  CA  ASN X 305      18.294 -32.166   7.363  0.00  0.00           C
ATOM   2405  CB  ASN X 305      17.384 -33.362   7.029  0.00  0.00           C
ATOM   2406  CG  ASN X 305      18.127 -34.636   6.820  0.00  0.00           C
ATOM   2407  OD1 ASN X 305      19.085 -34.940   7.533  0.00  0.00           O
ATOM   2408  ND2 ASN X 305      17.681 -35.410   5.839  0.00  0.00           N
ATOM   2409  C   ASN X 305      18.843 -32.281   8.773  0.00  0.00           C
ATOM   2410  O   ASN X 305      18.056 -32.189   9.713  0.00  0.00           O
ATOM   2411  N   ALA X 306      20.159 -32.408   8.967  0.00  0.00           N
ATOM   2412  CA  ALA X 306      20.696 -32.041  10.276  0.00  0.00           C
ATOM   2413  CB  ALA X 306      22.193 -32.339  10.339  0.00  0.00           C
ATOM   2414  C   ALA X 306      20.430 -30.564  10.550  0.00  0.00           C
ATOM   2415  O   ALA X 306      19.957 -30.175  11.628  0.00  0.00           O
ATOM   2416  N   HIE X 307      20.705 -29.734   9.549  0.00  0.00           N
ATOM   2417  CA  HIE X 307      20.466 -28.306   9.641  0.00  0.00           C
ATOM   2418  CB  HIE X 307      20.919 -27.672   8.327  0.00  0.00           C
ATOM   2419  CG  HIE X 307      21.030 -26.186   8.374  0.00  0.00           C
ATOM   2420  ND1 HIE X 307      19.982 -25.351   8.054  0.00  0.00           N
ATOM   2421  CE1 HIE X 307      20.369 -24.095   8.186  0.00  0.00           C
ATOM   2422  NE2 HIE X 307      21.630 -24.088   8.579  0.00  0.00           N
ATOM   2423  CD2 HIE X 307      22.069 -25.382   8.696  0.00  0.00           C
ATOM   2424  C   HIE X 307      18.994 -28.017   9.932  0.00  0.00           C
ATOM   2425  O   HIE X 307      18.657 -27.288  10.879  0.00  0.00           O
ATOM   2426  N   CYS X 308      18.096 -28.617   9.145  0.00  0.00           N
ATOM   2427  CA  CYS X 308      16.668 -28.359   9.326  0.00  0.00           C
ATOM   2428  CB  CYS X 308      15.857 -28.972   8.189  0.00  0.00           C
ATOM   2429  SG  CYS X 308      16.166 -28.186   6.612  0.00  0.00           S
ATOM   2430  C   CYS X 308      16.165 -28.881  10.664  0.00  0.00           C
ATOM   2431  O   CYS X 308      15.310 -28.247  11.292  0.00  0.00           O
ATOM   2432  N   GLU X 309      16.669 -30.035  11.120  0.00  0.00           N
ATOM   2433  CA  GLU X 309      16.235 -30.533  12.424  0.00  0.00           C
ATOM   2434  CB  GLU X 309      16.788 -31.934  12.701  0.00  0.00           C
ATOM   2435  CG  GLU X 309      16.289 -33.064  11.793  0.00  0.00           C
ATOM   2436  CD  GLU X 309      14.843 -32.919  11.335  0.00  0.00           C
ATOM   2437  OE1 GLU X 309      13.940 -32.856  12.200  0.00  0.00           O
ATOM   2438  OE2 GLU X 309      14.617 -32.883  10.100  0.00  0.00           O
ATOM   2439  C   GLU X 309      16.655 -29.584  13.537  0.00  0.00           C
ATOM   2440  O   GLU X 309      15.899 -29.364  14.495  0.00  0.00           O
ATOM   2441  N   GLU X 310      17.866 -29.023  13.444  0.00  0.00           N
ATOM   2442  CA  GLU X 310      18.280 -28.073  14.471  0.00  0.00           C
ATOM   2443  CB  GLU X 310      19.744 -27.690  14.301  0.00  0.00           C
ATOM   2444  CG  GLU X 310      20.251 -26.942  15.514  0.00  0.00           C
ATOM   2445  CD  GLU X 310      21.480 -26.122  15.228  0.00  0.00           C
ATOM   2446  OE1 GLU X 310      22.047 -26.247  14.124  0.00  0.00           O
ATOM   2447  OE2 GLU X 310      21.874 -25.345  16.115  0.00  0.00           O
ATOM   2448  C   GLU X 310      17.405 -26.827  14.439  0.00  0.00           C
ATOM   2449  O   GLU X 310      16.981 -26.318  15.493  0.00  0.00           O
ATOM   2450  N   LEU X 311      17.123 -26.325  13.235  0.00  0.00           N
ATOM   2451  CA  LEU X 311      16.201 -25.200  13.114  0.00  0.00           C
ATOM   2452  CB  LEU X 311      16.036 -24.817  11.640  0.00  0.00           C
ATOM   2453  CG  LEU X 311      15.012 -23.759  11.212  0.00  0.00           C
ATOM   2454  CD1 LEU X 311      15.002 -22.560  12.099  0.00  0.00           C
ATOM   2455  CD2 LEU X 311      15.341 -23.327   9.825  0.00  0.00           C
ATOM   2456  C   LEU X 311      14.856 -25.530  13.752  0.00  0.00           C
ATOM   2457  O   LEU X 311      14.338 -24.761  14.567  0.00  0.00           O
ATOM   2458  N   TYR X 312      14.291 -26.689  13.416  0.00  0.00           N
ATOM   2459  CA  TYR X 312      12.995 -27.053  13.969  0.00  0.00           C
ATOM   2460  CB  TYR X 312      12.531 -28.407  13.441  0.00  0.00           C
ATOM   2461  CG  TYR X 312      11.211 -28.798  14.075  0.00  0.00           C
ATOM   2462  CD1 TYR X 312      10.017 -28.291  13.587  0.00  0.00           C
ATOM   2463  CE1 TYR X 312       8.805 -28.617  14.166  0.00  0.00           C
ATOM   2464  CZ  TYR X 312       8.776 -29.449  15.252  0.00  0.00           C
ATOM   2465  OH  TYR X 312       7.563 -29.760  15.815  0.00  0.00           O
ATOM   2466  CE2 TYR X 312       9.945 -29.965  15.771  0.00  0.00           C
ATOM   2467  CD2 TYR X 312      11.160 -29.635  15.183  0.00  0.00           C
ATOM   2468  C   TYR X 312      13.030 -27.088  15.489  0.00  0.00           C
ATOM   2469  O   TYR X 312      12.117 -26.588  16.153  0.00  0.00           O
ATOM   2470  N   GLU X 313      14.063 -27.720  16.056  0.00  0.00           N
ATOM   2471  CA  GLU X 313      14.150 -27.826  17.505  0.00  0.00           C
ATOM   2472  CB  GLU X 313      15.390 -28.637  17.902  0.00  0.00           C
ATOM   2473  CG  GLU X 313      15.101 -30.146  17.978  0.00  0.00           C
ATOM   2474  CD  GLU X 313      16.239 -30.982  18.577  0.00  0.00           C
ATOM   2475  OE1 GLU X 313      17.416 -30.562  18.500  0.00  0.00           O
ATOM   2476  OE2 GLU X 313      15.938 -32.075  19.120  0.00  0.00           O
ATOM   2477  C   GLU X 313      14.164 -26.445  18.137  0.00  0.00           C
ATOM   2478  O   GLU X 313      13.483 -26.197  19.147  0.00  0.00           O
ATOM   2479  N   LEU X 314      14.910 -25.519  17.525  0.00  0.00           N
ATOM   2480  CA  LEU X 314      14.905 -24.142  18.008  0.00  0.00           C
ATOM   2481  CB  LEU X 314      15.923 -23.326  17.218  0.00  0.00           C
ATOM   2482  CG  LEU X 314      17.364 -23.603  17.659  0.00  0.00           C
ATOM   2483  CD1 LEU X 314      18.386 -23.155  16.624  0.00  0.00           C
ATOM   2484  CD2 LEU X 314      17.636 -22.946  19.002  0.00  0.00           C
ATOM   2485  C   LEU X 314      13.504 -23.528  17.934  0.00  0.00           C
ATOM   2486  O   LEU X 314      13.013 -22.954  18.916  0.00  0.00           O
ATOM   2487  N   ILE X 315      12.831 -23.667  16.785  0.00  0.00           N
ATOM   2488  CA  ILE X 315      11.487 -23.114  16.626  0.00  0.00           C
ATOM   2489  CB  ILE X 315      10.947 -23.392  15.209  0.00  0.00           C
ATOM   2490  CG2 ILE X 315       9.447 -23.086  15.137  0.00  0.00           C
ATOM   2491  CG1 ILE X 315      11.689 -22.548  14.177  0.00  0.00           C
ATOM   2492  CD1 ILE X 315      11.398 -21.070  14.306  0.00  0.00           C
ATOM   2493  C   ILE X 315      10.542 -23.657  17.685  0.00  0.00           C
ATOM   2494  O   ILE X 315       9.745 -22.912  18.265  0.00  0.00           O
ATOM   2495  N   ALA X 316      10.600 -24.967  17.939  0.00  0.00           N
ATOM   2496  CA  ALA X 316       9.700 -25.592  18.908  0.00  0.00           C
ATOM   2497  CB  ALA X 316       9.852 -27.112  18.856  0.00  0.00           C
ATOM   2498  C   ALA X 316       9.959 -25.075  20.316  0.00  0.00           C
ATOM   2499  O   ALA X 316       9.009 -24.809  21.073  0.00  0.00           O
ATOM   2500  N   SER X 317      11.236 -24.911  20.677  0.00  0.00           N
ATOM   2501  CA  SER X 317      11.566 -24.298  21.959  0.00  0.00           C
ATOM   2502  CB  SER X 317      13.081 -24.244  22.143  0.00  0.00           C
ATOM   2503  OG  SER X 317      13.641 -25.524  21.921  0.00  0.00           O
ATOM   2504  C   SER X 317      10.972 -22.902  22.058  0.00  0.00           C
ATOM   2505  O   SER X 317      10.334 -22.546  23.062  0.00  0.00           O
ATOM   2506  N   LEU X 318      11.160 -22.097  21.014  0.00  0.00           N
ATOM   2507  CA  LEU X 318      10.605 -20.751  21.027  0.00  0.00           C
ATOM   2508  CB  LEU X 318      11.024 -20.006  19.759  0.00  0.00           C
ATOM   2509  CG  LEU X 318      10.628 -18.536  19.649  0.00  0.00           C
ATOM   2510  CD1 LEU X 318      11.296 -17.736  20.756  0.00  0.00           C
ATOM   2511  CD2 LEU X 318      11.011 -18.001  18.290  0.00  0.00           C
ATOM   2512  C   LEU X 318       9.089 -20.786  21.163  0.00  0.00           C
ATOM   2513  O   LEU X 318       8.504 -19.972  21.886  0.00  0.00           O
ATOM   2514  N   ASN X 319       8.437 -21.727  20.478  0.00  0.00           N
ATOM   2515  CA  ASN X 319       6.993 -21.873  20.611  0.00  0.00           C
ATOM   2516  CB  ASN X 319       6.494 -23.038  19.767  0.00  0.00           C
ATOM   2517  CG  ASN X 319       6.139 -22.637  18.372  0.00  0.00           C
ATOM   2518  OD1 ASN X 319       4.974 -22.675  17.984  0.00  0.00           O
ATOM   2519  ND2 ASN X 319       7.141 -22.266  17.595  0.00  0.00           N
ATOM   2520  C   ASN X 319       6.604 -22.087  22.062  0.00  0.00           C
ATOM   2521  O   ASN X 319       5.736 -21.388  22.591  0.00  0.00           O
ATOM   2522  N   ASN X 320       7.244 -23.054  22.724  0.00  0.00           N
ATOM   2523  CA  ASN X 320       6.902 -23.326  24.117  0.00  0.00           C
ATOM   2524  CB  ASN X 320       7.732 -24.511  24.625  0.00  0.00           C
ATOM   2525  CG  ASN X 320       7.461 -25.805  23.838  0.00  0.00           C
ATOM   2526  OD1 ASN X 320       6.384 -25.989  23.264  0.00  0.00           O
ATOM   2527  ND2 ASN X 320       8.441 -26.705  23.819  0.00  0.00           N
ATOM   2528  C   ASN X 320       7.103 -22.080  24.984  0.00  0.00           C
ATOM   2529  O   ASN X 320       6.197 -21.667  25.738  0.00  0.00           O
ATOM   2530  N   ILE X 321       8.266 -21.435  24.845  0.00  0.00           N
ATOM   2531  CA  ILE X 321       8.559 -20.256  25.653  0.00  0.00           C
ATOM   2532  CB  ILE X 321       9.952 -19.704  25.311  0.00  0.00           C
ATOM   2533  CG2 ILE X 321      10.193 -18.403  26.067  0.00  0.00           C
ATOM   2534  CG1 ILE X 321      11.031 -20.733  25.638  0.00  0.00           C
ATOM   2535  CD1 ILE X 321      12.426 -20.259  25.295  0.00  0.00           C
ATOM   2536  C   ILE X 321       7.480 -19.195  25.466  0.00  0.00           C
ATOM   2537  O   ILE X 321       6.855 -18.746  26.433  0.00  0.00           O
ATOM   2538  N   LEU X 322       7.244 -18.782  24.216  0.00  0.00           N
ATOM   2539  CA  LEU X 322       6.251 -17.745  23.942  0.00  0.00           C
ATOM   2540  CB  LEU X 322       6.240 -17.411  22.448  0.00  0.00           C
ATOM   2541  CG  LEU X 322       7.462 -16.678  21.882  0.00  0.00           C
ATOM   2542  CD1 LEU X 322       7.466 -16.788  20.378  0.00  0.00           C
ATOM   2543  CD2 LEU X 322       7.441 -15.220  22.288  0.00  0.00           C
ATOM   2544  C   LEU X 322       4.853 -18.161  24.386  0.00  0.00           C
ATOM   2545  O   LEU X 322       4.061 -17.320  24.824  0.00  0.00           O
ATOM   2546  N   ASN X 323       4.538 -19.451  24.283  0.00  0.00           N
ATOM   2547  CA  ASN X 323       3.223 -19.927  24.678  0.00  0.00           C
ATOM   2548  CB  ASN X 323       3.047 -21.385  24.251  0.00  0.00           C
ATOM   2549  CG  ASN X 323       2.674 -21.516  22.784  0.00  0.00           C
ATOM   2550  OD1 ASN X 323       2.015 -20.640  22.226  0.00  0.00           O
ATOM   2551  ND2 ASN X 323       3.093 -22.605  22.154  0.00  0.00           N
ATOM   2552  C   ASN X 323       2.999 -19.760  26.172  0.00  0.00           C
ATOM   2553  O   ASN X 323       1.849 -19.621  26.611  0.00  0.00           O
ATOM   2554  N   LEU X 324       4.076 -19.744  26.966  0.00  0.00           N
ATOM   2555  CA  LEU X 324       3.889 -19.461  28.391  0.00  0.00           C
ATOM   2556  CB  LEU X 324       5.162 -19.780  29.161  0.00  0.00           C
ATOM   2557  CG  LEU X 324       5.384 -21.285  29.232  0.00  0.00           C
ATOM   2558  CD1 LEU X 324       6.722 -21.602  29.864  0.00  0.00           C
ATOM   2559  CD2 LEU X 324       4.243 -21.937  30.003  0.00  0.00           C
ATOM   2560  C   LEU X 324       3.465 -18.022  28.682  0.00  0.00           C
ATOM   2561  O   LEU X 324       2.998 -17.742  29.790  0.00  0.00           O
ATOM   2562  N   TYR X 325       3.626 -17.097  27.740  0.00  0.00           N
ATOM   2563  CA  TYR X 325       3.167 -15.736  27.991  0.00  0.00           C
ATOM   2564  CB  TYR X 325       3.861 -14.744  27.056  0.00  0.00           C
ATOM   2565  CG  TYR X 325       5.324 -14.560  27.332  0.00  0.00           C
ATOM   2566  CD1 TYR X 325       5.751 -13.954  28.501  0.00  0.00           C
ATOM   2567  CE1 TYR X 325       7.089 -13.775  28.759  0.00  0.00           C
ATOM   2568  CZ  TYR X 325       8.025 -14.191  27.835  0.00  0.00           C
ATOM   2569  OH  TYR X 325       9.362 -14.008  28.094  0.00  0.00           O
ATOM   2570  CE2 TYR X 325       7.627 -14.790  26.659  0.00  0.00           C
ATOM   2571  CD2 TYR X 325       6.282 -14.972  26.414  0.00  0.00           C
ATOM   2572  C   TYR X 325       1.667 -15.590  27.816  0.00  0.00           C
ATOM   2573  O   TYR X 325       1.093 -14.603  28.283  0.00  0.00           O
ATOM   2574  N   MET X 326       1.024 -16.544  27.160  0.00  0.00           N
ATOM   2575  CA  MET X 326      -0.313 -16.305  26.654  0.00  0.00           C
ATOM   2576  CB  MET X 326      -0.297 -16.242  25.116  0.00  0.00           C
ATOM   2577  CG  MET X 326       0.603 -15.108  24.572  0.00  0.00           C
ATOM   2578  SD  MET X 326       0.738 -14.927  22.766  0.00  0.00           S
ATOM   2579  CE  MET X 326       1.494 -16.481  22.325  0.00  0.00           C
ATOM   2580  C   MET X 326      -1.265 -17.386  27.141  0.00  0.00           C
ATOM   2581  O   MET X 326      -0.856 -18.528  27.381  0.00  0.00           O
ATOM   2582  N   PRO X 327      -2.534 -17.036  27.338  0.00  0.00           N
ATOM   2583  CD  PRO X 327      -3.101 -15.679  27.293  0.00  0.00           C
ATOM   2584  CG  PRO X 327      -4.571 -15.928  27.197  0.00  0.00           C
ATOM   2585  CB  PRO X 327      -4.825 -17.239  27.868  0.00  0.00           C
ATOM   2586  CA  PRO X 327      -3.527 -18.046  27.711  0.00  0.00           C
ATOM   2587  C   PRO X 327      -3.655 -19.103  26.628  0.00  0.00           C
ATOM   2588  O   PRO X 327      -3.523 -18.827  25.433  0.00  0.00           O
ATOM   2589  N   ALA X 328      -3.898 -20.332  27.065  0.00  0.00           N
ATOM   2590  CA  ALA X 328      -4.018 -21.437  26.132  0.00  0.00           C
ATOM   2591  CB  ALA X 328      -3.918 -22.766  26.876  0.00  0.00           C
ATOM   2592  C   ALA X 328      -5.334 -21.356  25.360  0.00  0.00           C
ATOM   2593  O   ALA X 328      -6.326 -20.781  25.821  0.00  0.00           O
ATOM   2594  N   GLY X 329      -5.325 -21.931  24.160  0.00  0.00           N
ATOM   2595  CA  GLY X 329      -6.505 -22.022  23.322  0.00  0.00           C
ATOM   2596  C   GLY X 329      -7.110 -20.705  22.909  0.00  0.00           C
ATOM   2597  O   GLY X 329      -8.227 -20.691  22.383  0.00  0.00           O
ATOM   2598  N   GLN X 330      -6.404 -19.599  23.110  0.00  0.00           N
ATOM   2599  CA  GLN X 330      -6.947 -18.272  22.880  0.00  0.00           C
ATOM   2600  CB  GLN X 330      -7.024 -17.477  24.173  0.00  0.00           C
ATOM   2601  CG  GLN X 330      -8.207 -17.765  25.049  0.00  0.00           C
ATOM   2602  CD  GLN X 330      -8.371 -16.691  26.105  0.00  0.00           C
ATOM   2603  OE1 GLN X 330      -7.867 -15.575  25.954  0.00  0.00           O
ATOM   2604  NE2 GLN X 330      -9.071 -17.021  27.181  0.00  0.00           N
ATOM   2605  C   GLN X 330      -6.077 -17.499  21.905  0.00  0.00           C
ATOM   2606  O   GLN X 330      -4.866 -17.708  21.827  0.00  0.00           O
ATOM   2607  N   GLU X 331      -6.703 -16.590  21.171  0.00  0.00           N
ATOM   2608  CA  GLU X 331      -5.936 -15.563  20.490  0.00  0.00           C
ATOM   2609  CB  GLU X 331      -6.836 -14.739  19.583  0.00  0.00           C
ATOM   2610  CG  GLU X 331      -7.365 -15.494  18.405  0.00  0.00           C
ATOM   2611  CD  GLU X 331      -8.082 -14.589  17.441  0.00  0.00           C
ATOM   2612  OE1 GLU X 331      -8.997 -13.856  17.869  0.00  0.00           O
ATOM   2613  OE2 GLU X 331      -7.719 -14.595  16.253  0.00  0.00           O
ATOM   2614  C   GLU X 331      -5.292 -14.678  21.540  0.00  0.00           C
ATOM   2615  O   GLU X 331      -5.906 -14.376  22.565  0.00  0.00           O
ATOM   2616  N   ALA X 332      -4.048 -14.268  21.305  0.00  0.00           N
ATOM   2617  CA  ALA X 332      -3.322 -13.577  22.364  0.00  0.00           C
ATOM   2618  CB  ALA X 332      -2.802 -14.556  23.415  0.00  0.00           C
ATOM   2619  C   ALA X 332      -2.180 -12.783  21.761  0.00  0.00           C
ATOM   2620  O   ALA X 332      -1.995 -12.739  20.543  0.00  0.00           O
ATOM   2621  N   GLU X 333      -1.385 -12.189  22.643  0.00  0.00           N
ATOM   2622  CA  GLU X 333      -0.405 -11.190  22.259  0.00  0.00           C
ATOM   2623  CB  GLU X 333      -1.099  -9.849  22.022  0.00  0.00           C
ATOM   2624  CG  GLU X 333      -0.485  -8.961  20.984  0.00  0.00           C
ATOM   2625  CD  GLU X 333      -1.482  -7.918  20.476  0.00  0.00           C
ATOM   2626  OE1 GLU X 333      -2.699  -8.211  20.530  0.00  0.00           O
ATOM   2627  OE2 GLU X 333      -1.057  -6.818  20.030  0.00  0.00           O
ATOM   2628  C   GLU X 333       0.599 -11.086  23.390  0.00  0.00           C
ATOM   2629  O   GLU X 333       0.219 -11.139  24.558  0.00  0.00           O
ATOM   2630  N   HIE X 334       1.873 -10.961  23.055  0.00  0.00           N
ATOM   2631  CA  HIE X 334       2.846 -10.601  24.076  0.00  0.00           C
ATOM   2632  CB  HIE X 334       3.518 -11.821  24.703  0.00  0.00           C
ATOM   2633  CG  HIE X 334       4.591 -11.458  25.682  0.00  0.00           C
ATOM   2634  ND1 HIE X 334       4.315 -11.031  26.964  0.00  0.00           N
ATOM   2635  CE1 HIE X 334       5.448 -10.766  27.590  0.00  0.00           C
ATOM   2636  NE2 HIE X 334       6.448 -10.993  26.757  0.00  0.00           N
ATOM   2637  CD2 HIE X 334       5.939 -11.418  25.553  0.00  0.00           C
ATOM   2638  C   HIE X 334       3.903  -9.705  23.463  0.00  0.00           C
ATOM   2639  O   HIE X 334       4.514 -10.064  22.453  0.00  0.00           O
ATOM   2640  N   ARG X 335       4.115  -8.556  24.083  0.00  0.00           N
ATOM   2641  CA  ARG X 335       5.100  -7.583  23.649  0.00  0.00           C
ATOM   2642  CB  ARG X 335       4.467  -6.183  23.591  0.00  0.00           C
ATOM   2643  CG  ARG X 335       5.349  -5.078  23.026  0.00  0.00           C
ATOM   2644  CD  ARG X 335       4.768  -3.709  23.354  0.00  0.00           C
ATOM   2645  NE  ARG X 335       4.804  -3.463  24.790  0.00  0.00           N
ATOM   2646  CZ  ARG X 335       5.832  -2.917  25.429  0.00  0.00           C
ATOM   2647  NH1 ARG X 335       6.909  -2.544  24.758  0.00  0.00           N
ATOM   2648  NH2 ARG X 335       5.785  -2.742  26.737  0.00  0.00           N
ATOM   2649  C   ARG X 335       6.270  -7.608  24.624  0.00  0.00           C
ATOM   2650  O   ARG X 335       6.077  -7.768  25.835  0.00  0.00           O
ATOM   2651  N   PHE X 336       7.484  -7.469  24.108  0.00  0.00           N
ATOM   2652  CA  PHE X 336       8.654  -7.388  24.973  0.00  0.00           C
ATOM   2653  CB  PHE X 336       9.848  -8.088  24.340  0.00  0.00           C
ATOM   2654  CG  PHE X 336       9.676  -9.564  24.203  0.00  0.00           C
ATOM   2655  CD1 PHE X 336      10.016 -10.408  25.244  0.00  0.00           C
ATOM   2656  CE1 PHE X 336       9.871 -11.775  25.124  0.00  0.00           C
ATOM   2657  CZ  PHE X 336       9.388 -12.312  23.950  0.00  0.00           C
ATOM   2658  CE2 PHE X 336       9.046 -11.473  22.896  0.00  0.00           C
ATOM   2659  CD2 PHE X 336       9.187 -10.112  23.028  0.00  0.00           C
ATOM   2660  C   PHE X 336       8.980  -5.924  25.254  0.00  0.00           C
ATOM   2661  O   PHE X 336       9.287  -5.161  24.332  0.00  0.00           O
ATOM   2662  N   ALA X 337       8.925  -5.544  26.528  0.00  0.00           N
ATOM   2663  CA  ALA X 337       9.230  -4.178  26.923  0.00  0.00           C
ATOM   2664  CB  ALA X 337       9.077  -4.019  28.430  0.00  0.00           C
ATOM   2665  C   ALA X 337      10.642  -3.793  26.505  0.00  0.00           C
ATOM   2666  O   ALA X 337      11.570  -4.603  26.569  0.00  0.00           O
ATOM   2667  N   MET X 338      10.789  -2.543  26.068  0.00  0.00           N
ATOM   2668  CA  MET X 338      12.040  -1.982  25.555  0.00  0.00           C
ATOM   2669  CB  MET X 338      13.075  -1.809  26.674  0.00  0.00           C
ATOM   2670  CG  MET X 338      12.852  -0.540  27.500  0.00  0.00           C
ATOM   2671  SD  MET X 338      12.910   1.013  26.564  0.00  0.00           S
ATOM   2672  CE  MET X 338      14.634   1.054  26.121  0.00  0.00           C
ATOM   2673  C   MET X 338      12.613  -2.808  24.406  0.00  0.00           C
ATOM   2674  O   MET X 338      13.804  -2.710  24.091  0.00  0.00           O
ATOM   2675  N   GLY X 339      11.778  -3.613  23.757  0.00  0.00           N
ATOM   2676  CA  GLY X 339      12.270  -4.496  22.723  0.00  0.00           C
ATOM   2677  C   GLY X 339      13.401  -5.380  23.177  0.00  0.00           C
ATOM   2678  O   GLY X 339      14.217  -5.812  22.357  0.00  0.00           O
ATOM   2679  N   GLU X 340      13.479  -5.668  24.467  0.00  0.00           N
ATOM   2680  CA  GLU X 340      14.575  -6.446  25.023  0.00  0.00           C
ATOM   2681  CB  GLU X 340      15.123  -5.772  26.276  0.00  0.00           C
ATOM   2682  CG  GLU X 340      15.893  -6.736  27.134  0.00  0.00           C
ATOM   2683  CD  GLU X 340      16.892  -6.059  28.045  0.00  0.00           C
ATOM   2684  OE1 GLU X 340      16.538  -5.020  28.659  0.00  0.00           O
ATOM   2685  OE2 GLU X 340      18.026  -6.582  28.142  0.00  0.00           O
ATOM   2686  C   GLU X 340      14.108  -7.866  25.331  0.00  0.00           C
ATOM   2687  O   GLU X 340      13.189  -8.065  26.133  0.00  0.00           O
ATOM   2688  N   LEU X 341      14.755  -8.848  24.706  0.00  0.00           N
ATOM   2689  CA  LEU X 341      14.448 -10.273  24.819  0.00  0.00           C
ATOM   2690  CB  LEU X 341      14.883 -11.023  23.564  0.00  0.00           C
ATOM   2691  CG  LEU X 341      14.295 -10.597  22.222  0.00  0.00           C
ATOM   2692  CD1 LEU X 341      15.010 -11.332  21.099  0.00  0.00           C
ATOM   2693  CD2 LEU X 341      12.789 -10.863  22.182  0.00  0.00           C
ATOM   2694  C   LEU X 341      15.155 -10.881  26.028  0.00  0.00           C
ATOM   2695  O   LEU X 341      16.302 -10.533  26.313  0.00  0.00           O
ATOM   2696  N   PRO X 342      14.514 -11.786  26.764  0.00  0.00           N
ATOM   2697  CD  PRO X 342      13.088 -12.141  26.726  0.00  0.00           C
ATOM   2698  CG  PRO X 342      13.051 -13.438  27.471  0.00  0.00           C
ATOM   2699  CB  PRO X 342      14.171 -13.418  28.433  0.00  0.00           C
ATOM   2700  CA  PRO X 342      15.251 -12.547  27.777  0.00  0.00           C
ATOM   2701  C   PRO X 342      16.342 -13.383  27.123  0.00  0.00           C
ATOM   2702  O   PRO X 342      16.212 -13.821  25.979  0.00  0.00           O
ATOM   2703  N   ASP X 343      17.428 -13.599  27.876  0.00  0.00           N
ATOM   2704  CA  ASP X 343      18.671 -14.119  27.303  0.00  0.00           C
ATOM   2705  CB  ASP X 343      19.687 -14.367  28.417  0.00  0.00           C
ATOM   2706  CG  ASP X 343      19.844 -13.172  29.335  0.00  0.00           C
ATOM   2707  OD1 ASP X 343      20.559 -12.219  28.967  0.00  0.00           O
ATOM   2708  OD2 ASP X 343      19.226 -13.178  30.419  0.00  0.00           O
ATOM   2709  C   ASP X 343      18.459 -15.392  26.493  0.00  0.00           C
ATOM   2710  O   ASP X 343      19.011 -15.534  25.397  0.00  0.00           O
ATOM   2711  N   GLU X 344      17.675 -16.334  27.011  0.00  0.00           N
ATOM   2712  CA  GLU X 344      17.480 -17.578  26.274  0.00  0.00           C
ATOM   2713  CB  GLU X 344      16.659 -18.561  27.095  0.00  0.00           C
ATOM   2714  CG  GLU X 344      16.582 -19.937  26.461  0.00  0.00           C
ATOM   2715  CD  GLU X 344      15.678 -20.859  27.228  0.00  0.00           C
ATOM   2716  OE1 GLU X 344      15.075 -20.405  28.222  0.00  0.00           O
ATOM   2717  OE2 GLU X 344      15.565 -22.035  26.836  0.00  0.00           O
ATOM   2718  C   GLU X 344      16.807 -17.318  24.938  0.00  0.00           C
ATOM   2719  O   GLU X 344      17.216 -17.868  23.906  0.00  0.00           O
ATOM   2720  N   VAL X 345      15.790 -16.455  24.937  0.00  0.00           N
ATOM   2721  CA  VAL X 345      15.072 -16.133  23.710  0.00  0.00           C
ATOM   2722  CB  VAL X 345      13.815 -15.314  24.047  0.00  0.00           C
ATOM   2723  CG1 VAL X 345      13.230 -14.685  22.792  0.00  0.00           C
ATOM   2724  CG2 VAL X 345      12.791 -16.192  24.736  0.00  0.00           C
ATOM   2725  C   VAL X 345      15.985 -15.413  22.720  0.00  0.00           C
ATOM   2726  O   VAL X 345      15.961 -15.693  21.514  0.00  0.00           O
ATOM   2727  N   LEU X 346      16.810 -14.483  23.206  0.00  0.00           N
ATOM   2728  CA  LEU X 346      17.767 -13.818  22.324  0.00  0.00           C
ATOM   2729  CB  LEU X 346      18.544 -12.750  23.100  0.00  0.00           C
ATOM   2730  CG  LEU X 346      19.691 -12.056  22.353  0.00  0.00           C
ATOM   2731  CD1 LEU X 346      19.149 -11.198  21.235  0.00  0.00           C
ATOM   2732  CD2 LEU X 346      20.562 -11.219  23.280  0.00  0.00           C
ATOM   2733  C   LEU X 346      18.728 -14.823  21.702  0.00  0.00           C
ATOM   2734  O   LEU X 346      18.968 -14.807  20.487  0.00  0.00           O
ATOM   2735  N   GLU X 347      19.291 -15.700  22.532  0.00  0.00           N
ATOM   2736  CA  GLU X 347      20.171 -16.757  22.052  0.00  0.00           C
ATOM   2737  CB  GLU X 347      20.518 -17.664  23.230  0.00  0.00           C
ATOM   2738  CG  GLU X 347      21.694 -18.587  23.021  0.00  0.00           C
ATOM   2739  CD  GLU X 347      21.970 -19.425  24.252  0.00  0.00           C
ATOM   2740  OE1 GLU X 347      21.693 -18.952  25.377  0.00  0.00           O
ATOM   2741  OE2 GLU X 347      22.451 -20.563  24.093  0.00  0.00           O
ATOM   2742  C   GLU X 347      19.517 -17.553  20.931  0.00  0.00           C
ATOM   2743  O   GLU X 347      20.103 -17.745  19.853  0.00  0.00           O
ATOM   2744  N   ILE X 348      18.292 -18.022  21.171  0.00  0.00           N
ATOM   2745  CA  ILE X 348      17.545 -18.743  20.143  0.00  0.00           C
ATOM   2746  CB  ILE X 348      16.164 -19.158  20.692  0.00  0.00           C
ATOM   2747  CG2 ILE X 348      15.254 -19.640  19.574  0.00  0.00           C
ATOM   2748  CG1 ILE X 348      16.323 -20.216  21.790  0.00  0.00           C
ATOM   2749  CD1 ILE X 348      15.058 -20.519  22.542  0.00  0.00           C
ATOM   2750  C   ILE X 348      17.427 -17.903  18.869  0.00  0.00           C
ATOM   2751  O   ILE X 348      17.637 -18.404  17.758  0.00  0.00           O
ATOM   2752  N   CYS X 349      17.110 -16.611  19.006  0.00  0.00           N
ATOM   2753  CA  CYS X 349      16.894 -15.790  17.815  0.00  0.00           C
ATOM   2754  CB  CYS X 349      16.272 -14.442  18.200  0.00  0.00           C
ATOM   2755  SG  CYS X 349      14.509 -14.519  18.729  0.00  0.00           S
ATOM   2756  C   CYS X 349      18.185 -15.578  17.033  0.00  0.00           C
ATOM   2757  O   CYS X 349      18.154 -15.470  15.799  0.00  0.00           O
ATOM   2758  N   GLN X 350      19.323 -15.509  17.729  0.00  0.00           N
ATOM   2759  CA  GLN X 350      20.605 -15.432  17.039  0.00  0.00           C
ATOM   2760  CB  GLN X 350      21.721 -15.192  18.056  0.00  0.00           C
ATOM   2761  CG  GLN X 350      21.800 -13.770  18.578  0.00  0.00           C
ATOM   2762  CD  GLN X 350      22.531 -13.664  19.908  0.00  0.00           C
ATOM   2763  OE1 GLN X 350      22.878 -14.673  20.529  0.00  0.00           O
ATOM   2764  NE2 GLN X 350      22.754 -12.436  20.361  0.00  0.00           N
ATOM   2765  C   GLN X 350      20.857 -16.700  16.228  0.00  0.00           C
ATOM   2766  O   GLN X 350      21.168 -16.640  15.026  0.00  0.00           O
ATOM   2767  N   ARG X 351      20.678 -17.867  16.858  0.00  0.00           N
ATOM   2768  CA  ARG X 351      20.916 -19.104  16.118  0.00  0.00           C
ATOM   2769  CB  ARG X 351      20.849 -20.304  17.061  0.00  0.00           C
ATOM   2770  CG  ARG X 351      21.359 -21.610  16.441  0.00  0.00           C
ATOM   2771  CD  ARG X 351      22.734 -21.488  15.767  0.00  0.00           C
ATOM   2772  NE  ARG X 351      23.131 -22.763  15.172  0.00  0.00           N
ATOM   2773  CZ  ARG X 351      24.198 -22.952  14.396  0.00  0.00           C
ATOM   2774  NH1 ARG X 351      25.008 -21.940  14.101  0.00  0.00           N
ATOM   2775  NH2 ARG X 351      24.450 -24.166  13.907  0.00  0.00           N
ATOM   2776  C   ARG X 351      19.938 -19.253  14.949  0.00  0.00           C
ATOM   2777  O   ARG X 351      20.338 -19.646  13.841  0.00  0.00           O
ATOM   2778  N   LEU X 352      18.658 -18.924  15.172  0.00  0.00           N
ATOM   2779  CA  LEU X 352      17.671 -18.945  14.095  0.00  0.00           C
ATOM   2780  CB  LEU X 352      16.300 -18.506  14.613  0.00  0.00           C
ATOM   2781  CG  LEU X 352      15.530 -19.439  15.550  0.00  0.00           C
ATOM   2782  CD1 LEU X 352      14.254 -18.763  16.057  0.00  0.00           C
ATOM   2783  CD2 LEU X 352      15.199 -20.762  14.877  0.00  0.00           C
ATOM   2784  C   LEU X 352      18.096 -18.043  12.949  0.00  0.00           C
ATOM   2785  O   LEU X 352      17.979 -18.417  11.777  0.00  0.00           O
ATOM   2786  N   ALA X 353      18.589 -16.845  13.273  0.00  0.00           N
ATOM   2787  CA  ALA X 353      19.048 -15.929  12.235  0.00  0.00           C
ATOM   2788  CB  ALA X 353      19.590 -14.647  12.867  0.00  0.00           C
ATOM   2789  C   ALA X 353      20.100 -16.593  11.363  0.00  0.00           C
ATOM   2790  O   ALA X 353      20.021 -16.549  10.123  0.00  0.00           O
ATOM   2791  N   LYS X 354      21.075 -17.253  11.996  0.00  0.00           N
ATOM   2792  CA  LYS X 354      22.119 -17.907  11.215  0.00  0.00           C
ATOM   2793  CB  LYS X 354      23.192 -18.442  12.157  0.00  0.00           C
ATOM   2794  CG  LYS X 354      24.136 -19.457  11.542  0.00  0.00           C
ATOM   2795  CD  LYS X 354      25.220 -18.803  10.719  0.00  0.00           C
ATOM   2796  CE  LYS X 354      26.507 -19.601  10.822  0.00  0.00           C
ATOM   2797  NZ  LYS X 354      27.581 -19.025   9.982  0.00  0.00           N
ATOM   2798  C   LYS X 354      21.541 -19.015  10.332  0.00  0.00           C
ATOM   2799  O   LYS X 354      21.812 -19.071   9.120  0.00  0.00           O
ATOM   2800  N   LEU X 355      20.705 -19.885  10.915  0.00  0.00           N
ATOM   2801  CA  LEU X 355      20.223 -21.053  10.174  0.00  0.00           C
ATOM   2802  CB  LEU X 355      19.528 -22.031  11.120  0.00  0.00           C
ATOM   2803  CG  LEU X 355      20.355 -22.590  12.277  0.00  0.00           C
ATOM   2804  CD1 LEU X 355      19.546 -23.570  13.098  0.00  0.00           C
ATOM   2805  CD2 LEU X 355      21.621 -23.229  11.756  0.00  0.00           C
ATOM   2806  C   LEU X 355      19.282 -20.665   9.037  0.00  0.00           C
ATOM   2807  O   LEU X 355      19.347 -21.251   7.940  0.00  0.00           O
ATOM   2808  N   THR X 356      18.394 -19.691   9.276  0.00  0.00           N
ATOM   2809  CA  THR X 356      17.471 -19.282   8.226  0.00  0.00           C
ATOM   2810  CB  THR X 356      16.341 -18.406   8.775  0.00  0.00           C
ATOM   2811  CG2 THR X 356      15.502 -19.177   9.803  0.00  0.00           C
ATOM   2812  OG1 THR X 356      16.890 -17.210   9.361  0.00  0.00           O
ATOM   2813  C   THR X 356      18.195 -18.536   7.126  0.00  0.00           C
ATOM   2814  O   THR X 356      17.832 -18.670   5.951  0.00  0.00           O
ATOM   2815  N   GLU X 357      19.217 -17.752   7.484  0.00  0.00           N
ATOM   2816  CA  GLU X 357      20.022 -17.101   6.454  0.00  0.00           C
ATOM   2817  CB  GLU X 357      21.030 -16.148   7.106  0.00  0.00           C
ATOM   2818  CG  GLU X 357      22.084 -15.580   6.183  0.00  0.00           C
ATOM   2819  CD  GLU X 357      21.516 -14.905   4.953  0.00  0.00           C
ATOM   2820  OE1 GLU X 357      20.349 -14.444   4.974  0.00  0.00           O
ATOM   2821  OE2 GLU X 357      22.245 -14.843   3.939  0.00  0.00           O
ATOM   2822  C   GLU X 357      20.721 -18.132   5.573  0.00  0.00           C
ATOM   2823  O   GLU X 357      20.738 -17.998   4.339  0.00  0.00           O
ATOM   2824  N   MET X 358      21.276 -19.182   6.187  0.00  0.00           N
ATOM   2825  CA  MET X 358      21.891 -20.247   5.400  0.00  0.00           C
ATOM   2826  CB  MET X 358      22.523 -21.289   6.335  0.00  0.00           C
ATOM   2827  CG  MET X 358      23.832 -20.810   6.973  0.00  0.00           C
ATOM   2828  SD  MET X 358      24.407 -21.731   8.421  0.00  0.00           S
ATOM   2829  CE  MET X 358      25.189 -23.115   7.599  0.00  0.00           C
ATOM   2830  C   MET X 358      20.878 -20.882   4.454  0.00  0.00           C
ATOM   2831  O   MET X 358      21.171 -21.095   3.266  0.00  0.00           O
ATOM   2832  N   LEU X 359      19.659 -21.148   4.945  0.00  0.00           N
ATOM   2833  CA  LEU X 359      18.660 -21.759   4.068  0.00  0.00           C
ATOM   2834  CB  LEU X 359      17.436 -22.201   4.859  0.00  0.00           C
ATOM   2835  CG  LEU X 359      17.733 -23.398   5.755  0.00  0.00           C
ATOM   2836  CD1 LEU X 359      16.595 -23.574   6.730  0.00  0.00           C
ATOM   2837  CD2 LEU X 359      17.941 -24.664   4.939  0.00  0.00           C
ATOM   2838  C   LEU X 359      18.240 -20.821   2.952  0.00  0.00           C
ATOM   2839  O   LEU X 359      17.985 -21.274   1.825  0.00  0.00           O
ATOM   2840  N   ARG X 360      18.198 -19.526   3.241  0.00  0.00           N
ATOM   2841  CA  ARG X 360      17.869 -18.551   2.216  0.00  0.00           C
ATOM   2842  CB  ARG X 360      17.696 -17.152   2.794  0.00  0.00           C
ATOM   2843  CG  ARG X 360      17.120 -16.174   1.791  0.00  0.00           C
ATOM   2844  CD  ARG X 360      17.590 -14.758   2.051  0.00  0.00           C
ATOM   2845  NE  ARG X 360      19.039 -14.676   2.138  0.00  0.00           N
ATOM   2846  CZ  ARG X 360      19.839 -14.598   1.089  0.00  0.00           C
ATOM   2847  NH1 ARG X 360      19.332 -14.594  -0.127  0.00  0.00           N
ATOM   2848  NH2 ARG X 360      21.143 -14.529   1.260  0.00  0.00           N
ATOM   2849  C   ARG X 360      18.939 -18.548   1.130  0.00  0.00           C
ATOM   2850  O   ARG X 360      18.626 -18.484  -0.046  0.00  0.00           O
ATOM   2851  N   GLY X 361      20.206 -18.613   1.528  0.00  0.00           N
ATOM   2852  CA  GLY X 361      21.282 -18.674   0.554  0.00  0.00           C
ATOM   2853  C   GLY X 361      21.219 -19.916  -0.316  0.00  0.00           C
ATOM   2854  O   GLY X 361      21.424 -19.844  -1.532  0.00  0.00           O
ATOM   2855  N   LEU X 362      20.940 -21.076   0.291  0.00  0.00           N
ATOM   2856  CA  LEU X 362      20.777 -22.287  -0.511  0.00  0.00           C
ATOM   2857  CB  LEU X 362      20.498 -23.487   0.395  0.00  0.00           C
ATOM   2858  CG  LEU X 362      20.373 -24.819  -0.348  0.00  0.00           C
ATOM   2859  CD1 LEU X 362      21.648 -25.101  -1.094  0.00  0.00           C
ATOM   2860  CD2 LEU X 362      20.098 -25.931   0.614  0.00  0.00           C
ATOM   2861  C   LEU X 362      19.659 -22.114  -1.533  0.00  0.00           C
ATOM   2862  O   LEU X 362      19.857 -22.338  -2.736  0.00  0.00           O
ATOM   2863  N   ALA X 363      18.475 -21.695  -1.064  0.00  0.00           N
ATOM   2864  CA  ALA X 363      17.330 -21.537  -1.957  0.00  0.00           C
ATOM   2865  CB  ALA X 363      16.111 -21.068  -1.167  0.00  0.00           C
ATOM   2866  C   ALA X 363      17.631 -20.563  -3.088  0.00  0.00           C
ATOM   2867  O   ALA X 363      17.208 -20.776  -4.228  0.00  0.00           O
ATOM   2868  N   GLU X 364      18.349 -19.481  -2.787  0.00  0.00           N
ATOM   2869  CA  GLU X 364      18.661 -18.488  -3.806  0.00  0.00           C
ATOM   2870  CB  GLU X 364      19.297 -17.262  -3.153  0.00  0.00           C
ATOM   2871  CG  GLU X 364      19.311 -16.024  -4.032  0.00  0.00           C
ATOM   2872  CD  GLU X 364      20.407 -15.047  -3.654  0.00  0.00           C
ATOM   2873  OE1 GLU X 364      21.596 -15.425  -3.706  0.00  0.00           O
ATOM   2874  OE2 GLU X 364      20.075 -13.901  -3.297  0.00  0.00           O
ATOM   2875  C   GLU X 364      19.591 -19.070  -4.860  0.00  0.00           C
ATOM   2876  O   GLU X 364      19.395 -18.870  -6.067  0.00  0.00           O
ATOM   2877  N   LEU X 365      20.620 -19.790  -4.412  0.00  0.00           N
ATOM   2878  CA  LEU X 365      21.562 -20.403  -5.340  0.00  0.00           C
ATOM   2879  CB  LEU X 365      22.672 -21.085  -4.542  0.00  0.00           C
ATOM   2880  CG  LEU X 365      23.710 -21.968  -5.239  0.00  0.00           C
ATOM   2881  CD1 LEU X 365      24.997 -21.960  -4.435  0.00  0.00           C
ATOM   2882  CD2 LEU X 365      23.213 -23.396  -5.391  0.00  0.00           C
ATOM   2883  C   LEU X 365      20.859 -21.387  -6.272  0.00  0.00           C
ATOM   2884  O   LEU X 365      21.072 -21.366  -7.492  0.00  0.00           O
ATOM   2885  N   PHE X 366      20.030 -22.273  -5.704  0.00  0.00           N
ATOM   2886  CA  PHE X 366      19.239 -23.187  -6.523  0.00  0.00           C
ATOM   2887  CB  PHE X 366      18.378 -24.091  -5.640  0.00  0.00           C
ATOM   2888  CG  PHE X 366      19.046 -25.355  -5.229  0.00  0.00           C
ATOM   2889  CD1 PHE X 366      19.217 -26.381  -6.126  0.00  0.00           C
ATOM   2890  CE1 PHE X 366      19.829 -27.551  -5.742  0.00  0.00           C
ATOM   2891  CZ  PHE X 366      20.278 -27.705  -4.460  0.00  0.00           C
ATOM   2892  CE2 PHE X 366      20.106 -26.701  -3.560  0.00  0.00           C
ATOM   2893  CD2 PHE X 366      19.492 -25.529  -3.940  0.00  0.00           C
ATOM   2894  C   PHE X 366      18.348 -22.427  -7.491  0.00  0.00           C
ATOM   2895  O   PHE X 366      18.227 -22.801  -8.662  0.00  0.00           O
ATOM   2896  N   LEU X 367      17.702 -21.367  -7.017  0.00  0.00           N
ATOM   2897  CA  LEU X 367      16.780 -20.632  -7.872  0.00  0.00           C
ATOM   2898  CB  LEU X 367      16.104 -19.524  -7.076  0.00  0.00           C
ATOM   2899  CG  LEU X 367      15.105 -18.707  -7.897  0.00  0.00           C
ATOM   2900  CD1 LEU X 367      13.818 -19.486  -8.062  0.00  0.00           C
ATOM   2901  CD2 LEU X 367      14.837 -17.347  -7.276  0.00  0.00           C
ATOM   2902  C   LEU X 367      17.501 -20.055  -9.078  0.00  0.00           C
ATOM   2903  O   LEU X 367      17.028 -20.171 -10.217  0.00  0.00           O
ATOM   2904  N   ASN X 368      18.658 -19.426  -8.842  0.00  0.00           N
ATOM   2905  CA  ASN X 368      19.428 -18.856  -9.942  0.00  0.00           C
ATOM   2906  CB  ASN X 368      20.611 -18.053  -9.406  0.00  0.00           C
ATOM   2907  CG  ASN X 368      20.186 -16.838  -8.607  0.00  0.00           C
ATOM   2908  OD1 ASN X 368      19.122 -16.252  -8.850  0.00  0.00           O
ATOM   2909  ND2 ASN X 368      21.027 -16.440  -7.652  0.00  0.00           N
ATOM   2910  C   ASN X 368      19.922 -19.944 -10.877  0.00  0.00           C
ATOM   2911  O   ASN X 368      20.002 -19.735 -12.094  0.00  0.00           O
ATOM   2912  N   ASP X 369      20.274 -21.109 -10.320  0.00  0.00           N
ATOM   2913  CA  ASP X 369      20.711 -22.224 -11.152  0.00  0.00           C
ATOM   2914  CB  ASP X 369      21.199 -23.372 -10.269  0.00  0.00           C
ATOM   2915  CG  ASP X 369      21.382 -24.678 -11.038  0.00  0.00           C
ATOM   2916  OD1 ASP X 369      22.430 -24.847 -11.703  0.00  0.00           O
ATOM   2917  OD2 ASP X 369      20.479 -25.545 -10.964  0.00  0.00           O
ATOM   2918  C   ASP X 369      19.592 -22.687 -12.074  0.00  0.00           C
ATOM   2919  O   ASP X 369      19.823 -22.936 -13.262  0.00  0.00           O
ATOM   2920  N   LEU X 370      18.370 -22.798 -11.548  0.00  0.00           N
ATOM   2921  CA  LEU X 370      17.248 -23.215 -12.380  0.00  0.00           C
ATOM   2922  CB  LEU X 370      16.018 -23.467 -11.512  0.00  0.00           C
ATOM   2923  CG  LEU X 370      16.242 -24.513 -10.414  0.00  0.00           C
ATOM   2924  CD1 LEU X 370      14.957 -24.846  -9.683  0.00  0.00           C
ATOM   2925  CD2 LEU X 370      16.869 -25.759 -11.000  0.00  0.00           C
ATOM   2926  C   LEU X 370      16.943 -22.179 -13.447  0.00  0.00           C
ATOM   2927  O   LEU X 370      16.700 -22.528 -14.608  0.00  0.00           O
ATOM   2928  N   SER X 371      16.966 -20.896 -13.072  0.00  0.00           N
ATOM   2929  CA  SER X 371      16.672 -19.830 -14.026  0.00  0.00           C
ATOM   2930  CB  SER X 371      16.582 -18.495 -13.294  0.00  0.00           C
ATOM   2931  OG  SER X 371      16.061 -18.685 -11.996  0.00  0.00           O
ATOM   2932  C   SER X 371      17.726 -19.767 -15.123  0.00  0.00           C
ATOM   2933  O   SER X 371      17.408 -19.491 -16.284  0.00  0.00           O
ATOM   2934  N   GLU X 372      18.986 -20.004 -14.762  0.00  0.00           N
ATOM   2935  CA  GLU X 372      20.062 -20.069 -15.744  0.00  0.00           C
ATOM   2936  CB  GLU X 372      21.383 -20.349 -15.015  0.00  0.00           C
ATOM   2937  CG  GLU X 372      22.627 -19.591 -15.499  0.00  0.00           C
ATOM   2938  CD  GLU X 372      23.761 -19.607 -14.459  0.00  0.00           C
ATOM   2939  OE1 GLU X 372      23.450 -19.464 -13.246  0.00  0.00           O
ATOM   2940  OE2 GLU X 372      24.954 -19.765 -14.842  0.00  0.00           O
ATOM   2941  C   GLU X 372      19.772 -21.137 -16.793  0.00  0.00           C
ATOM   2942  O   GLU X 372      19.917 -20.895 -17.996  0.00  0.00           O
ATOM   2943  N   LYS X 373      19.344 -22.317 -16.353  0.00  0.00           N
ATOM   2944  CA  LYS X 373      18.997 -23.408 -17.253  0.00  0.00           C
ATOM   2945  CB  LYS X 373      18.655 -24.679 -16.468  0.00  0.00           C
ATOM   2946  CG  LYS X 373      19.819 -25.290 -15.703  0.00  0.00           C
ATOM   2947  CD  LYS X 373      19.510 -26.722 -15.282  0.00  0.00           C
ATOM   2948  CE  LYS X 373      20.288 -27.118 -14.031  0.00  0.00           C
ATOM   2949  NZ  LYS X 373      21.344 -28.151 -14.269  0.00  0.00           N
ATOM   2950  C   LYS X 373      17.826 -23.022 -18.141  0.00  0.00           C
ATOM   2951  O   LYS X 373      17.531 -23.709 -19.115  0.00  0.00           O
ATOM   2952  N   THR X 374      19.303 -23.081 -19.622  0.00  0.00           N
ATOM   2953  CA  THR X 374      18.855 -22.732 -20.940  0.00  0.00           C
ATOM   2954  CB  THR X 374      19.671 -21.674 -21.630  0.00  0.00           C
ATOM   2955  CG2 THR X 374      19.791 -20.430 -20.738  0.00  0.00           C
ATOM   2956  OG1 THR X 374      20.958 -22.197 -21.926  0.00  0.00           O
ATOM   2957  C   THR X 374      19.040 -23.949 -21.776  0.00  0.00           C
ATOM   2958  O   THR X 374      19.282 -25.040 -21.258  0.00  0.00           O
ATOM   2959  N   GLY X 375      18.937 -23.755 -23.110  0.00  0.00           N
ATOM   2960  CA  GLY X 375      19.071 -24.807 -24.081  0.00  0.00           C
ATOM   2961  C   GLY X 375      17.727 -25.419 -24.270  0.00  0.00           C
ATOM   2962  O   GLY X 375      16.697 -24.786 -24.047  0.00  0.00           O
ATOM   2963  N   SER X 376      17.710 -26.674 -24.725  0.00  0.00           N
ATOM   2964  CA  SER X 376      16.448 -27.319 -24.835  0.00  0.00           C
ATOM   2965  CB  SER X 376      16.232 -28.017 -26.179  0.00  0.00           C
ATOM   2966  OG  SER X 376      16.279 -27.061 -27.229  0.00  0.00           O
ATOM   2967  C   SER X 376      16.480 -28.364 -23.786  0.00  0.00           C
ATOM   2968  O   SER X 376      17.509 -29.007 -23.584  0.00  0.00           O
ATOM   2969  N   HIE X 377      15.355 -28.503 -23.063  0.00  0.00           N
ATOM   2970  CA  HIE X 377      15.178 -29.471 -22.026  0.00  0.00           C
ATOM   2971  CB  HIE X 377      15.830 -29.072 -20.677  0.00  0.00           C
ATOM   2972  CG  HIE X 377      16.249 -30.227 -19.789  0.00  0.00           C
ATOM   2973  ND1 HIE X 377      15.425 -31.021 -19.023  0.00  0.00           N
ATOM   2974  CE1 HIE X 377      16.212 -31.928 -18.399  0.00  0.00           C
ATOM   2975  NE2 HIE X 377      17.489 -31.776 -18.703  0.00  0.00           N
ATOM   2976  CD2 HIE X 377      17.507 -30.702 -19.577  0.00  0.00           C
ATOM   2977  C   HIE X 377      13.696 -29.437 -21.851  0.00  0.00           C
ATOM   2978  O   HIE X 377      12.986 -28.917 -22.712  0.00  0.00           O
ATOM   2979  N   ASP X 378      13.435 -29.786 -20.636  0.00  0.00           N
ATOM   2980  CA  ASP X 378      12.070 -29.885 -20.128  0.00  0.00           C
ATOM   2981  CB  ASP X 378      11.951 -31.037 -19.135  0.00  0.00           C
ATOM   2982  CG  ASP X 378      10.512 -31.494 -18.944  0.00  0.00           C
ATOM   2983  OD1 ASP X 378       9.585 -30.737 -19.314  0.00  0.00           O
ATOM   2984  OD2 ASP X 378      10.308 -32.605 -18.407  0.00  0.00           O
ATOM   2985  C   ASP X 378      11.623 -28.577 -19.474  0.00  0.00           C
ATOM   2986  O   ASP X 378      11.820 -28.353 -18.275  0.00  0.00           O
ATOM   2987  N   ILE X 379      10.993 -27.724 -20.279  0.00  0.00           N
ATOM   2988  CA  ILE X 379      10.648 -26.387 -19.813  0.00  0.00           C
ATOM   2989  CB  ILE X 379      10.348 -25.493 -21.029  0.00  0.00           C
ATOM   2990  CG2 ILE X 379       9.282 -24.458 -20.701  0.00  0.00           C
ATOM   2991  CG1 ILE X 379      11.633 -24.811 -21.510  0.00  0.00           C
ATOM   2992  CD1 ILE X 379      12.842 -25.716 -21.539  0.00  0.00           C
ATOM   2993  C   ILE X 379       9.495 -26.434 -18.815  0.00  0.00           C
ATOM   2994  O   ILE X 379       9.512 -25.713 -17.810  0.00  0.00           O
ATOM   2995  N   VAL X 380       8.511 -27.309 -19.044  0.00  0.00           N
ATOM   2996  CA  VAL X 380       7.359 -27.406 -18.149  0.00  0.00           C
ATOM   2997  CB  VAL X 380       6.324 -28.397 -18.716  0.00  0.00           C
ATOM   2998  CG1 VAL X 380       5.309 -28.781 -17.645  0.00  0.00           C
ATOM   2999  CG2 VAL X 380       5.623 -27.811 -19.937  0.00  0.00           C
ATOM   3000  C   VAL X 380       7.801 -27.805 -16.742  0.00  0.00           C
ATOM   3001  O   VAL X 380       7.449 -27.150 -15.742  0.00  0.00           O
ATOM   3002  N   ARG X 381       8.580 -28.886 -16.638  0.00  0.00           N
ATOM   3003  CA  ARG X 381       8.942 -29.380 -15.313  0.00  0.00           C
ATOM   3004  CB  ARG X 381       9.528 -30.803 -15.403  0.00  0.00           C
ATOM   3005  CG  ARG X 381      10.977 -30.950 -15.842  0.00  0.00           C
ATOM   3006  CD  ARG X 381      11.609 -32.359 -15.553  0.00  0.00           C
ATOM   3007  NE  ARG X 381      11.022 -33.556 -16.174  0.00  0.00           N
ATOM   3008  CZ  ARG X 381      10.686 -34.656 -15.494  0.00  0.00           C
ATOM   3009  NH1 ARG X 381      10.859 -34.700 -14.180  0.00  0.00           N
ATOM   3010  NH2 ARG X 381      10.181 -35.715 -16.116  0.00  0.00           N
ATOM   3011  C   ARG X 381       9.894 -28.416 -14.611  0.00  0.00           C
ATOM   3012  O   ARG X 381       9.797 -28.207 -13.388  0.00  0.00           O
ATOM   3013  N   LEU X 382      10.790 -27.785 -15.376  0.00  0.00           N
ATOM   3014  CA  LEU X 382      11.676 -26.798 -14.782  0.00  0.00           C
ATOM   3015  CB  LEU X 382      12.726 -26.319 -15.791  0.00  0.00           C
ATOM   3016  CG  LEU X 382      13.723 -25.244 -15.301  0.00  0.00           C
ATOM   3017  CD1 LEU X 382      14.977 -25.742 -14.536  0.00  0.00           C
ATOM   3018  CD2 LEU X 382      14.131 -24.377 -16.472  0.00  0.00           C
ATOM   3019  C   LEU X 382      10.884 -25.623 -14.250  0.00  0.00           C
ATOM   3020  O   LEU X 382      11.228 -25.077 -13.202  0.00  0.00           O
ATOM   3021  N   HIE X 383       9.809 -25.229 -14.934  0.00  0.00           N
ATOM   3022  CA  HIE X 383       9.076 -24.064 -14.460  0.00  0.00           C
ATOM   3023  CB  HIE X 383       8.147 -23.524 -15.539  0.00  0.00           C
ATOM   3024  CG  HIE X 383       8.050 -22.033 -15.526  0.00  0.00           C
ATOM   3025  ND1 HIE X 383       7.134 -21.354 -14.751  0.00  0.00           N
ATOM   3026  CE1 HIE X 383       7.299 -20.055 -14.922  0.00  0.00           C
ATOM   3027  NE2 HIE X 383       8.302 -19.868 -15.763  0.00  0.00           N
ATOM   3028  CD2 HIE X 383       8.796 -21.088 -16.148  0.00  0.00           C
ATOM   3029  C   HIE X 383       8.299 -24.381 -13.193  0.00  0.00           C
ATOM   3030  O   HIE X 383       8.203 -23.537 -12.291  0.00  0.00           O
ATOM   3031  N   ARG X 384       7.739 -25.591 -13.095  0.00  0.00           N
ATOM   3032  CA  ARG X 384       7.111 -25.962 -11.829  0.00  0.00           C
ATOM   3033  CB  ARG X 384       6.492 -27.355 -11.937  0.00  0.00           C
ATOM   3034  CG  ARG X 384       5.268 -27.498 -11.072  0.00  0.00           C
ATOM   3035  CD  ARG X 384       4.436 -28.736 -11.378  0.00  0.00           C
ATOM   3036  NE  ARG X 384       3.691 -29.129 -10.183  0.00  0.00           N
ATOM   3037  CZ  ARG X 384       2.682 -28.431  -9.667  0.00  0.00           C
ATOM   3038  NH1 ARG X 384       2.080 -28.849  -8.562  0.00  0.00           N
ATOM   3039  NH2 ARG X 384       2.279 -27.307 -10.250  0.00  0.00           N
ATOM   3040  C   ARG X 384       8.122 -25.895 -10.688  0.00  0.00           C
ATOM   3041  O   ARG X 384       7.847 -25.327  -9.615  0.00  0.00           O
ATOM   3042  N   LEU X 385       9.326 -26.422 -10.934  0.00  0.00           N
ATOM   3043  CA  LEU X 385      10.360 -26.417  -9.904  0.00  0.00           C
ATOM   3044  CB  LEU X 385      11.541 -27.272 -10.362  0.00  0.00           C
ATOM   3045  CG  LEU X 385      11.993 -28.305  -9.335  0.00  0.00           C
ATOM   3046  CD1 LEU X 385      10.773 -28.843  -8.616  0.00  0.00           C
ATOM   3047  CD2 LEU X 385      12.745 -29.427 -10.013  0.00  0.00           C
ATOM   3048  C   LEU X 385      10.816 -25.000  -9.550  0.00  0.00           C
ATOM   3049  O   LEU X 385      11.019 -24.686  -8.368  0.00  0.00           O
ATOM   3050  N   ILE X 386      10.999 -24.140 -10.557  0.00  0.00           N
ATOM   3051  CA  ILE X 386      11.340 -22.742 -10.306  0.00  0.00           C
ATOM   3052  CB  ILE X 386      11.502 -21.965 -11.629  0.00  0.00           C
ATOM   3053  CG2 ILE X 386      11.705 -20.484 -11.357  0.00  0.00           C
ATOM   3054  CG1 ILE X 386      12.690 -22.482 -12.445  0.00  0.00           C
ATOM   3055  CD1 ILE X 386      12.751 -21.907 -13.849  0.00  0.00           C
ATOM   3056  C   ILE X 386      10.289 -22.095  -9.418  0.00  0.00           C
ATOM   3057  O   ILE X 386      10.622 -21.405  -8.450  0.00  0.00           O
ATOM   3058  N   LEU X 387       9.007 -22.316  -9.724  0.00  0.00           N
ATOM   3059  CA  LEU X 387       7.945 -21.694  -8.941  0.00  0.00           C
ATOM   3060  CB  LEU X 387       6.582 -22.048  -9.532  0.00  0.00           C
ATOM   3061  CG  LEU X 387       5.757 -20.915 -10.130  0.00  0.00           C
ATOM   3062  CD1 LEU X 387       6.570 -20.036 -11.084  0.00  0.00           C
ATOM   3063  CD2 LEU X 387       4.569 -21.511 -10.843  0.00  0.00           C
ATOM   3064  C   LEU X 387       8.019 -22.118  -7.480  0.00  0.00           C
ATOM   3065  O   LEU X 387       7.983 -21.275  -6.570  0.00  0.00           O
ATOM   3066  N   GLN X 388       8.116 -23.426  -7.236  0.00  0.00           N
ATOM   3067  CA  GLN X 388       8.157 -23.897  -5.857  0.00  0.00           C
ATOM   3068  CB  GLN X 388       8.155 -25.422  -5.833  0.00  0.00           C
ATOM   3069  CG  GLN X 388       6.778 -26.017  -5.973  0.00  0.00           C
ATOM   3070  CD  GLN X 388       6.830 -27.474  -6.331  0.00  0.00           C
ATOM   3071  OE1 GLN X 388       7.404 -27.848  -7.353  0.00  0.00           O
ATOM   3072  NE2 GLN X 388       6.243 -28.318  -5.487  0.00  0.00           N
ATOM   3073  C   GLN X 388       9.372 -23.345  -5.124  0.00  0.00           C
ATOM   3074  O   GLN X 388       9.262 -22.892  -3.976  0.00  0.00           O
ATOM   3075  N   MET X 389      10.537 -23.364  -5.779  0.00  0.00           N
ATOM   3076  CA  MET X 389      11.752 -22.875  -5.138  0.00  0.00           C
ATOM   3077  CB  MET X 389      12.976 -23.240  -5.974  0.00  0.00           C
ATOM   3078  CG  MET X 389      14.290 -22.835  -5.348  0.00  0.00           C
ATOM   3079  SD  MET X 389      14.811 -23.870  -3.966  0.00  0.00           S
ATOM   3080  CE  MET X 389      14.976 -25.434  -4.817  0.00  0.00           C
ATOM   3081  C   MET X 389      11.688 -21.372  -4.914  0.00  0.00           C
ATOM   3082  O   MET X 389      12.319 -20.853  -3.989  0.00  0.00           O
ATOM   3083  N   ASN X 390      10.916 -20.665  -5.731  0.00  0.00           N
ATOM   3084  CA  ASN X 390      10.742 -19.232  -5.541  0.00  0.00           C
ATOM   3085  CB  ASN X 390      10.135 -18.622  -6.798  0.00  0.00           C
ATOM   3086  CG  ASN X 390      10.380 -17.134  -6.898  0.00  0.00           C
ATOM   3087  OD1 ASN X 390       9.569 -16.400  -7.448  0.00  0.00           O
ATOM   3088  ND2 ASN X 390      11.504 -16.682  -6.368  0.00  0.00           N
ATOM   3089  C   ASN X 390       9.871 -18.954  -4.327  0.00  0.00           C
ATOM   3090  O   ASN X 390      10.157 -18.038  -3.543  0.00  0.00           O
ATOM   3091  N   ARG X 391       8.803 -19.740  -4.159  0.00  0.00           N
ATOM   3092  CA  ARG X 391       8.013 -19.676  -2.938  0.00  0.00           C
ATOM   3093  CB  ARG X 391       6.877 -20.684  -3.023  0.00  0.00           C
ATOM   3094  CG  ARG X 391       5.499 -20.123  -2.836  0.00  0.00           C
ATOM   3095  CD  ARG X 391       4.480 -21.097  -3.412  0.00  0.00           C
ATOM   3096  NE  ARG X 391       3.975 -20.663  -4.714  0.00  0.00           N
ATOM   3097  CZ  ARG X 391       3.683 -21.479  -5.725  0.00  0.00           C
ATOM   3098  NH1 ARG X 391       3.222 -20.982  -6.868  0.00  0.00           N
ATOM   3099  NH2 ARG X 391       3.869 -22.789  -5.610  0.00  0.00           N
ATOM   3100  C   ARG X 391       8.872 -19.957  -1.716  0.00  0.00           C
ATOM   3101  O   ARG X 391       8.793 -19.252  -0.700  0.00  0.00           O
ATOM   3102  N   ALA X 392       9.706 -20.989  -1.800  0.00  0.00           N
ATOM   3103  CA  ALA X 392      10.571 -21.322  -0.682  0.00  0.00           C
ATOM   3104  CB  ALA X 392      11.350 -22.602  -0.995  0.00  0.00           C
ATOM   3105  C   ALA X 392      11.517 -20.176  -0.377  0.00  0.00           C
ATOM   3106  O   ALA X 392      11.727 -19.820   0.794  0.00  0.00           O
ATOM   3107  N   LEU X 393      12.087 -19.580  -1.423  0.00  0.00           N
ATOM   3108  CA  LEU X 393      12.964 -18.443  -1.220  0.00  0.00           C
ATOM   3109  CB  LEU X 393      13.494 -17.918  -2.555  0.00  0.00           C
ATOM   3110  CG  LEU X 393      14.444 -16.716  -2.400  0.00  0.00           C
ATOM   3111  CD1 LEU X 393      15.581 -17.046  -1.435  0.00  0.00           C
ATOM   3112  CD2 LEU X 393      14.993 -16.226  -3.744  0.00  0.00           C
ATOM   3113  C   LEU X 393      12.238 -17.348  -0.462  0.00  0.00           C
ATOM   3114  O   LEU X 393      12.758 -16.826   0.523  0.00  0.00           O
ATOM   3115  N   GLY X 394      11.019 -17.010  -0.887  0.00  0.00           N
ATOM   3116  CA  GLY X 394      10.284 -15.955  -0.203  0.00  0.00           C
ATOM   3117  C   GLY X 394      10.064 -16.259   1.265  0.00  0.00           C
ATOM   3118  O   GLY X 394      10.242 -15.391   2.138  0.00  0.00           O
ATOM   3119  N   MET X 395       9.697 -17.507   1.562  0.00  0.00           N
ATOM   3120  CA  MET X 395       9.534 -17.917   2.951  0.00  0.00           C
ATOM   3121  CB  MET X 395       9.114 -19.387   2.996  0.00  0.00           C
ATOM   3122  CG  MET X 395       8.763 -19.902   4.380  0.00  0.00           C
ATOM   3123  SD  MET X 395      10.125 -20.750   5.181  0.00  0.00           S
ATOM   3124  CE  MET X 395       9.314 -21.261   6.690  0.00  0.00           C
ATOM   3125  C   MET X 395      10.813 -17.677   3.754  0.00  0.00           C
ATOM   3126  O   MET X 395      10.784 -17.042   4.819  0.00  0.00           O
ATOM   3127  N   PHE X 396      11.956 -18.146   3.243  0.00  0.00           N
ATOM   3128  CA  PHE X 396      13.204 -17.992   4.001  0.00  0.00           C
ATOM   3129  CB  PHE X 396      14.275 -18.932   3.458  0.00  0.00           C
ATOM   3130  CG  PHE X 396      14.060 -20.351   3.851  0.00  0.00           C
ATOM   3131  CD1 PHE X 396      13.874 -20.687   5.181  0.00  0.00           C
ATOM   3132  CE1 PHE X 396      13.645 -21.995   5.550  0.00  0.00           C
ATOM   3133  CZ  PHE X 396      13.593 -22.994   4.578  0.00  0.00           C
ATOM   3134  CE2 PHE X 396      13.768 -22.670   3.250  0.00  0.00           C
ATOM   3135  CD2 PHE X 396      13.993 -21.349   2.889  0.00  0.00           C
ATOM   3136  C   PHE X 396      13.727 -16.554   4.015  0.00  0.00           C
ATOM   3137  O   PHE X 396      14.452 -16.175   4.941  0.00  0.00           O
ATOM   3138  N   GLU X 397      13.407 -15.749   3.001  0.00  0.00           N
ATOM   3139  CA  GLU X 397      13.732 -14.331   3.057  0.00  0.00           C
ATOM   3140  CB  GLU X 397      13.297 -13.641   1.766  0.00  0.00           C
ATOM   3141  CG  GLU X 397      14.392 -13.432   0.756  0.00  0.00           C
ATOM   3142  CD  GLU X 397      13.858 -13.244  -0.662  0.00  0.00           C
ATOM   3143  OE1 GLU X 397      12.619 -13.190  -0.868  0.00  0.00           O
ATOM   3144  OE2 GLU X 397      14.692 -13.151  -1.586  0.00  0.00           O
ATOM   3145  C   GLU X 397      13.051 -13.690   4.251  0.00  0.00           C
ATOM   3146  O   GLU X 397      13.698 -13.030   5.080  0.00  0.00           O
ATOM   3147  N   ALA X 398      11.734 -13.900   4.362  0.00  0.00           N
ATOM   3148  CA  ALA X 398      11.007 -13.339   5.493  0.00  0.00           C
ATOM   3149  CB  ALA X 398       9.518 -13.670   5.389  0.00  0.00           C
ATOM   3150  C   ALA X 398      11.578 -13.848   6.804  0.00  0.00           C
ATOM   3151  O   ALA X 398      11.692 -13.083   7.774  0.00  0.00           O
ATOM   3152  N   GLN X 399      11.975 -15.123   6.837  0.00  0.00           N
ATOM   3153  CA  GLN X 399      12.510 -15.698   8.068  0.00  0.00           C
ATOM   3154  CB  GLN X 399      12.683 -17.214   7.911  0.00  0.00           C
ATOM   3155  CG  GLN X 399      11.378 -17.990   7.959  0.00  0.00           C
ATOM   3156  CD  GLN X 399      10.746 -17.943   9.324  0.00  0.00           C
ATOM   3157  OE1 GLN X 399      11.425 -18.102  10.342  0.00  0.00           O
ATOM   3158  NE2 GLN X 399       9.445 -17.709   9.359  0.00  0.00           N
ATOM   3159  C   GLN X 399      13.834 -15.053   8.467  0.00  0.00           C
ATOM   3160  O   GLN X 399      14.002 -14.611   9.612  0.00  0.00           O
ATOM   3161  N   SER X 400      14.807 -15.027   7.547  0.00  0.00           N
ATOM   3162  CA  SER X 400      16.117 -14.504   7.914  0.00  0.00           C
ATOM   3163  CB  SER X 400      17.157 -14.749   6.811  0.00  0.00           C
ATOM   3164  OG  SER X 400      16.799 -14.157   5.580  0.00  0.00           O
ATOM   3165  C   SER X 400      16.030 -13.031   8.265  0.00  0.00           C
ATOM   3166  O   SER X 400      16.624 -12.597   9.256  0.00  0.00           O
ATOM   3167  N   LYS X 401      15.262 -12.253   7.494  0.00  0.00           N
ATOM   3168  CA  LYS X 401      15.053 -10.860   7.872  0.00  0.00           C
ATOM   3169  CB  LYS X 401      14.182 -10.155   6.836  0.00  0.00           C
ATOM   3170  CG  LYS X 401      13.818  -8.728   7.215  0.00  0.00           C
ATOM   3171  CD  LYS X 401      13.753  -7.836   5.982  0.00  0.00           C
ATOM   3172  CE  LYS X 401      12.823  -6.646   6.193  0.00  0.00           C
ATOM   3173  NZ  LYS X 401      12.758  -5.752   5.006  0.00  0.00           N
ATOM   3174  C   LYS X 401      14.440 -10.757   9.267  0.00  0.00           C
ATOM   3175  O   LYS X 401      14.911  -9.976  10.108  0.00  0.00           O
ATOM   3176  N   LEU X 402      13.417 -11.571   9.543  0.00  0.00           N
ATOM   3177  CA  LEU X 402      12.769 -11.546  10.852  0.00  0.00           C
ATOM   3178  CB  LEU X 402      11.656 -12.592  10.918  0.00  0.00           C
ATOM   3179  CG  LEU X 402      11.022 -12.674  12.311  0.00  0.00           C
ATOM   3180  CD1 LEU X 402      10.136 -11.451  12.596  0.00  0.00           C
ATOM   3181  CD2 LEU X 402      10.251 -13.981  12.492  0.00  0.00           C
ATOM   3182  C   LEU X 402      13.766 -11.787  11.978  0.00  0.00           C
ATOM   3183  O   LEU X 402      13.840 -11.015  12.940  0.00  0.00           O
ATOM   3184  N   TRP X 403      14.526 -12.877  11.891  0.00  0.00           N
ATOM   3185  CA  TRP X 403      15.395 -13.222  13.009  0.00  0.00           C
ATOM   3186  CB  TRP X 403      15.844 -14.678  12.893  0.00  0.00           C
ATOM   3187  CG  TRP X 403      14.675 -15.605  12.882  0.00  0.00           C
ATOM   3188  CD1 TRP X 403      14.335 -16.503  11.906  0.00  0.00           C
ATOM   3189  NE1 TRP X 403      13.175 -17.154  12.247  0.00  0.00           N
ATOM   3190  CE2 TRP X 403      12.738 -16.674  13.453  0.00  0.00           C
ATOM   3191  CZ2 TRP X 403      11.625 -17.020  14.201  0.00  0.00           C
ATOM   3192  CH2 TRP X 403      11.429 -16.363  15.381  0.00  0.00           C
ATOM   3193  CZ3 TRP X 403      12.318 -15.378  15.832  0.00  0.00           C
ATOM   3194  CE3 TRP X 403      13.430 -15.039  15.096  0.00  0.00           C
ATOM   3195  CD2 TRP X 403      13.656 -15.695  13.880  0.00  0.00           C
ATOM   3196  C   TRP X 403      16.582 -12.285  13.099  0.00  0.00           C
ATOM   3197  O   TRP X 403      17.102 -12.048  14.194  0.00  0.00           O
ATOM   3198  N   ARG X 404      17.021 -11.751  11.962  0.00  0.00           N
ATOM   3199  CA  ARG X 404      18.042 -10.716  11.977  0.00  0.00           C
ATOM   3200  CB  ARG X 404      18.380 -10.309  10.546  0.00  0.00           C
ATOM   3201  CG  ARG X 404      19.689  -9.570  10.433  0.00  0.00           C
ATOM   3202  CD  ARG X 404      20.030  -9.291   8.997  0.00  0.00           C
ATOM   3203  NE  ARG X 404      19.092  -8.353   8.394  0.00  0.00           N
ATOM   3204  CZ  ARG X 404      18.312  -8.630   7.352  0.00  0.00           C
ATOM   3205  NH1 ARG X 404      18.345  -9.841   6.775  0.00  0.00           N
ATOM   3206  NH2 ARG X 404      17.494  -7.688   6.885  0.00  0.00           N
ATOM   3207  C   ARG X 404      17.572  -9.518  12.792  0.00  0.00           C
ATOM   3208  O   ARG X 404      18.280  -9.050  13.690  0.00  0.00           O
ATOM   3209  N   LEU X 405      16.351  -9.038  12.522  0.00  0.00           N
ATOM   3210  CA  LEU X 405      15.836  -7.897  13.269  0.00  0.00           C
ATOM   3211  CB  LEU X 405      14.554  -7.374  12.616  0.00  0.00           C
ATOM   3212  CG  LEU X 405      14.760  -6.906  11.165  0.00  0.00           C
ATOM   3213  CD1 LEU X 405      13.441  -6.752  10.430  0.00  0.00           C
ATOM   3214  CD2 LEU X 405      15.561  -5.593  11.104  0.00  0.00           C
ATOM   3215  C   LEU X 405      15.612  -8.250  14.735  0.00  0.00           C
ATOM   3216  O   LEU X 405      15.944  -7.459  15.628  0.00  0.00           O
ATOM   3217  N   ALA X 406      15.095  -9.445  15.011  0.00  0.00           N
ATOM   3218  CA  ALA X 406      14.843  -9.819  16.398  0.00  0.00           C
ATOM   3219  CB  ALA X 406      14.108 -11.162  16.456  0.00  0.00           C
ATOM   3220  C   ALA X 406      16.134  -9.884  17.201  0.00  0.00           C
ATOM   3221  O   ALA X 406      16.122  -9.661  18.418  0.00  0.00           O
ATOM   3222  N   SER X 407      17.257 -10.162  16.542  0.00  0.00           N
ATOM   3223  CA  SER X 407      18.532 -10.249  17.238  0.00  0.00           C
ATOM   3224  CB  SER X 407      19.515 -11.104  16.428  0.00  0.00           C
ATOM   3225  OG  SER X 407      19.077 -12.463  16.366  0.00  0.00           O
ATOM   3226  C   SER X 407      19.153  -8.890  17.531  0.00  0.00           C
ATOM   3227  O   SER X 407      20.079  -8.826  18.341  0.00  0.00           O
ATOM   3228  N   LEU X 408      18.669  -7.808  16.922  0.00  0.00           N
ATOM   3229  CA  LEU X 408      19.309  -6.507  17.093  0.00  0.00           C
ATOM   3230  CB  LEU X 408      18.780  -5.483  16.086  0.00  0.00           C
ATOM   3231  CG  LEU X 408      19.190  -5.637  14.619  0.00  0.00           C
ATOM   3232  CD1 LEU X 408      18.560  -4.535  13.767  0.00  0.00           C
ATOM   3233  CD2 LEU X 408      20.694  -5.638  14.475  0.00  0.00           C
ATOM   3234  C   LEU X 408      19.082  -5.973  18.492  0.00  0.00           C
ATOM   3235  O   LEU X 408      17.973  -6.039  19.026  0.00  0.00           O
ATOM   3236  N   ALA X 409      20.140  -5.421  19.080  0.00  0.00           N
ATOM   3237  CA  ALA X 409      19.971  -4.724  20.345  0.00  0.00           C
ATOM   3238  CB  ALA X 409      21.316  -4.622  21.066  0.00  0.00           C
ATOM   3239  C   ALA X 409      19.353  -3.348  20.123  0.00  0.00           C
ATOM   3240  O   ALA X 409      18.448  -2.941  20.859  0.00  0.00           O
ATOM   3241  N   GLN X 410      19.811  -2.632  19.102  0.00  0.00           N
ATOM   3242  CA  GLN X 410      19.273  -1.321  18.777  0.00  0.00           C
ATOM   3243  CB  GLN X 410      20.068  -0.161  19.414  0.00  0.00           C
ATOM   3244  CG  GLN X 410      20.201  -0.169  20.944  0.00  0.00           C
ATOM   3245  CD  GLN X 410      18.985   0.409  21.681  0.00  0.00           C
ATOM   3246  OE1 GLN X 410      18.932   1.609  21.982  0.00  0.00           O
ATOM   3247  NE2 GLN X 410      18.014  -0.457  21.996  0.00  0.00           N
ATOM   3248  C   GLN X 410      19.297  -1.166  17.271  0.00  0.00           C
ATOM   3249  O   GLN X 410      19.986  -1.898  16.560  0.00  0.00           O
ATOM   3250  N   SER X 411      18.534  -0.195  16.796  0.00  0.00           N
ATOM   3251  CA  SER X 411      18.614   0.259  15.417  0.00  0.00           C
ATOM   3252  CB  SER X 411      17.494  -0.359  14.572  0.00  0.00           C
ATOM   3253  OG  SER X 411      17.290   0.359  13.361  0.00  0.00           O
ATOM   3254  C   SER X 411      18.534   1.779  15.435  0.00  0.00           C
ATOM   3255  O   SER X 411      17.520   2.341  15.858  0.00  0.00           O
ATOM   3256  N   SER X 412      19.608   2.440  15.002  0.00  0.00           N
ATOM   3257  CA  SER X 412      19.700   3.905  15.029  0.00  0.00           C
ATOM   3258  CB  SER X 412      18.681   4.557  14.084  0.00  0.00           C
ATOM   3259  OG  SER X 412      18.984   4.297  12.726  0.00  0.00           O
ATOM   3260  C   SER X 412      19.530   4.457  16.445  0.00  0.00           C
ATOM   3261  O   SER X 412      18.960   5.526  16.645  0.00  0.00           O
ATOM   3262  N   GLY X 413      20.028   3.722  17.431  0.00  0.00           N
ATOM   3263  CA  GLY X 413      20.034   4.175  18.805  0.00  0.00           C
ATOM   3264  C   GLY X 413      18.738   3.968  19.541  0.00  0.00           C
ATOM   3265  O   GLY X 413      18.579   4.479  20.658  0.00  0.00           O
ATOM   3266  N   ALA X 414      17.798   3.257  18.949  0.00  0.00           N
ATOM   3267  CA  ALA X 414      16.515   2.984  19.569  0.00  0.00           C
ATOM   3268  CB  ALA X 414      15.396   3.770  18.865  0.00  0.00           C
ATOM   3269  C   ALA X 414      16.251   1.490  19.499  0.00  0.00           C
ATOM   3270  O   ALA X 414      16.855   0.784  18.688  0.00  0.00           O
ATOM   3271  N   PRO X 415      15.369   0.972  20.343  0.00  0.00           N
ATOM   3272  CD  PRO X 415      14.572   1.657  21.373  0.00  0.00           C
ATOM   3273  CG  PRO X 415      14.279   0.558  22.340  0.00  0.00           C
ATOM   3274  CB  PRO X 415      14.241  -0.718  21.551  0.00  0.00           C
ATOM   3275  CA  PRO X 415      15.069  -0.462  20.285  0.00  0.00           C
ATOM   3276  C   PRO X 415      14.268  -0.802  19.043  0.00  0.00           C
ATOM   3277  O   PRO X 415      13.616   0.049  18.435  0.00  0.00           O
ATOM   3278  N   VAL X 416      14.328  -2.071  18.675  0.00  0.00           N
ATOM   3279  CA  VAL X 416      13.416  -2.643  17.695  0.00  0.00           C
ATOM   3280  CB  VAL X 416      14.109  -3.734  16.865  0.00  0.00           C
ATOM   3281  CG1 VAL X 416      13.124  -4.309  15.885  0.00  0.00           C
ATOM   3282  CG2 VAL X 416      15.343  -3.190  16.146  0.00  0.00           C
ATOM   3283  C   VAL X 416      12.222  -3.221  18.439  0.00  0.00           C
ATOM   3284  O   VAL X 416      12.393  -4.024  19.361  0.00  0.00           O
ATOM   3285  N   THR X 417      11.012  -2.822  18.054  0.00  0.00           N
ATOM   3286  CA  THR X 417       9.827  -3.402  18.675  0.00  0.00           C
ATOM   3287  CB  THR X 417       8.560  -2.709  18.183  0.00  0.00           C
ATOM   3288  CG2 THR X 417       7.360  -3.133  19.037  0.00  0.00           C
ATOM   3289  OG1 THR X 417       8.721  -1.295  18.270  0.00  0.00           O
ATOM   3290  C   THR X 417       9.752  -4.885  18.353  0.00  0.00           C
ATOM   3291  O   THR X 417       9.883  -5.288  17.194  0.00  0.00           O
ATOM   3292  N   LYS X 418       9.514  -5.700  19.372  0.00  0.00           N
ATOM   3293  CA  LYS X 418       9.428  -7.148  19.207  0.00  0.00           C
ATOM   3294  CB  LYS X 418      10.676  -7.829  19.758  0.00  0.00           C
ATOM   3295  CG  LYS X 418      11.935  -7.453  19.005  0.00  0.00           C
ATOM   3296  CD  LYS X 418      13.168  -7.583  19.888  0.00  0.00           C
ATOM   3297  CE  LYS X 418      14.354  -6.804  19.331  0.00  0.00           C
ATOM   3298  NZ  LYS X 418      15.656  -7.443  19.712  0.00  0.00           N
ATOM   3299  C   LYS X 418       8.200  -7.689  19.916  0.00  0.00           C
ATOM   3300  O   LYS X 418       8.000  -7.415  21.102  0.00  0.00           O
ATOM   3301  N   TRP X 419       7.400  -8.484  19.211  0.00  0.00           N
ATOM   3302  CA  TRP X 419       6.237  -9.025  19.893  0.00  0.00           C
ATOM   3303  CB  TRP X 419       5.173  -7.947  20.129  0.00  0.00           C
ATOM   3304  CG  TRP X 419       4.330  -7.530  18.956  0.00  0.00           C
ATOM   3305  CD1 TRP X 419       3.026  -7.874  18.730  0.00  0.00           C
ATOM   3306  NE1 TRP X 419       2.562  -7.264  17.595  0.00  0.00           N
ATOM   3307  CE2 TRP X 419       3.563  -6.503  17.057  0.00  0.00           C
ATOM   3308  CZ2 TRP X 419       3.569  -5.705  15.907  0.00  0.00           C
ATOM   3309  CH2 TRP X 419       4.725  -5.045  15.603  0.00  0.00           C
ATOM   3310  CZ3 TRP X 419       5.867  -5.161  16.411  0.00  0.00           C
ATOM   3311  CE3 TRP X 419       5.865  -5.950  17.560  0.00  0.00           C
ATOM   3312  CD2 TRP X 419       4.693  -6.637  17.896  0.00  0.00           C
ATOM   3313  C   TRP X 419       5.668 -10.186  19.106  0.00  0.00           C
ATOM   3314  O   TRP X 419       5.874 -10.298  17.898  0.00  0.00           O
ATOM   3315  N   ALA X 420       4.960 -11.059  19.817  0.00  0.00           N
ATOM   3316  CA  ALA X 420       4.335 -12.243  19.245  0.00  0.00           C
ATOM   3317  CB  ALA X 420       4.743 -13.508  19.999  0.00  0.00           C
ATOM   3318  C   ALA X 420       2.822 -12.104  19.294  0.00  0.00           C
ATOM   3319  O   ALA X 420       2.274 -11.454  20.187  0.00  0.00           O
ATOM   3320  N   THR X 421       2.151 -12.734  18.338  0.00  0.00           N
ATOM   3321  CA  THR X 421       0.699 -12.838  18.359  0.00  0.00           C
ATOM   3322  CB  THR X 421       0.047 -11.977  17.290  0.00  0.00           C
ATOM   3323  CG2 THR X 421       0.079 -10.509  17.680  0.00  0.00           C
ATOM   3324  OG1 THR X 421       0.744 -12.175  16.061  0.00  0.00           O
ATOM   3325  C   THR X 421       0.278 -14.281  18.137  0.00  0.00           C
ATOM   3326  O   THR X 421       0.962 -15.052  17.464  0.00  0.00           O
ATOM   3327  N   ARG X 422      -0.853 -14.645  18.712  0.00  0.00           N
ATOM   3328  CA  ARG X 422      -1.502 -15.903  18.379  0.00  0.00           C
ATOM   3329  CB  ARG X 422      -1.653 -16.811  19.599  0.00  0.00           C
ATOM   3330  CG  ARG X 422      -1.754 -18.264  19.223  0.00  0.00           C
ATOM   3331  CD  ARG X 422      -2.158 -19.153  20.396  0.00  0.00           C
ATOM   3332  NE  ARG X 422      -1.127 -19.292  21.424  0.00  0.00           N
ATOM   3333  CZ  ARG X 422      -1.364 -19.155  22.724  0.00  0.00           C
ATOM   3334  NH1 ARG X 422      -2.592 -18.887  23.145  0.00  0.00           N
ATOM   3335  NH2 ARG X 422      -0.385 -19.305  23.607  0.00  0.00           N
ATOM   3336  C   ARG X 422      -2.841 -15.531  17.767  0.00  0.00           C
ATOM   3337  O   ARG X 422      -3.695 -14.944  18.443  0.00  0.00           O
ATOM   3338  N   GLU X 423      -2.999 -15.830  16.483  0.00  0.00           N
ATOM   3339  CA  GLU X 423      -4.160 -15.410  15.716  0.00  0.00           C
ATOM   3340  CB  GLU X 423      -3.766 -14.436  14.602  0.00  0.00           C
ATOM   3341  CG  GLU X 423      -2.495 -13.642  14.881  0.00  0.00           C
ATOM   3342  CD  GLU X 423      -2.363 -12.413  13.994  0.00  0.00           C
ATOM   3343  OE1 GLU X 423      -3.357 -12.054  13.330  0.00  0.00           O
ATOM   3344  OE2 GLU X 423      -1.270 -11.805  13.965  0.00  0.00           O
ATOM   3345  C   GLU X 423      -4.829 -16.624  15.100  0.00  0.00           C
ATOM   3346  O   GLU X 423      -4.159 -17.578  14.710  0.00  0.00           O
ATOM   3347  N   GLU X 424      -6.149 -16.583  14.999  0.00  0.00           N
ATOM   3348  CA  GLU X 424      -6.888 -17.632  14.312  0.00  0.00           C
ATOM   3349  CB  GLU X 424      -8.329 -17.683  14.825  0.00  0.00           C
ATOM   3350  CG  GLU X 424      -9.226 -18.740  14.192  0.00  0.00           C
ATOM   3351  CD  GLU X 424      -9.769 -18.314  12.840  0.00  0.00           C
ATOM   3352  OE1 GLU X 424      -9.770 -17.097  12.560  0.00  0.00           O
ATOM   3353  OE2 GLU X 424     -10.167 -19.196  12.050  0.00  0.00           O
ATOM   3354  C   GLU X 424      -6.842 -17.369  12.811  0.00  0.00           C
ATOM   3355  O   GLU X 424      -6.903 -16.219  12.377  0.00  0.00           O
ATOM   3356  N   ARG X 425      -6.711 -18.432  12.015  0.00  0.00           N
ATOM   3357  CA  ARG X 425      -6.677 -18.239  10.568  0.00  0.00           C
ATOM   3358  CB  ARG X 425      -5.255 -18.408  10.027  0.00  0.00           C
ATOM   3359  CG  ARG X 425      -5.140 -18.374   8.507  0.00  0.00           C
ATOM   3360  CD  ARG X 425      -3.695 -18.194   8.045  0.00  0.00           C
ATOM   3361  NE  ARG X 425      -2.865 -19.388   8.195  0.00  0.00           N
ATOM   3362  CZ  ARG X 425      -1.662 -19.520   7.639  0.00  0.00           C
ATOM   3363  NH1 ARG X 425      -1.167 -18.533   6.898  0.00  0.00           N
ATOM   3364  NH2 ARG X 425      -0.954 -20.631   7.807  0.00  0.00           N
ATOM   3365  C   ARG X 425      -7.634 -19.174   9.839  0.00  0.00           C
ATOM   3366  O   ARG X 425      -8.629 -18.720   9.263  0.00  0.00           O
ATOM   3367  N   GLU X 426      -7.362 -20.472   9.828  0.00  0.00           N
ATOM   3368  CA  GLU X 426      -8.197 -21.392   9.058  0.00  0.00           C
ATOM   3369  CB  GLU X 426      -7.469 -21.836   7.798  0.00  0.00           C
ATOM   3370  CG  GLU X 426      -7.399 -20.716   6.769  0.00  0.00           C
ATOM   3371  CD  GLU X 426      -6.361 -20.945   5.696  0.00  0.00           C
ATOM   3372  OE1 GLU X 426      -5.805 -22.063   5.622  0.00  0.00           O
ATOM   3373  OE2 GLU X 426      -6.095 -19.995   4.929  0.00  0.00           O
ATOM   3374  C   GLU X 426      -8.625 -22.555   9.947  0.00  0.00           C
ATOM   3375  O   GLU X 426      -8.312 -23.721   9.714  0.00  0.00           O
ATOM   3376  N   GLY X 427      -9.382 -22.214  10.984  0.00  0.00           N
ATOM   3377  CA  GLY X 427      -9.750 -23.166  11.998  0.00  0.00           C
ATOM   3378  C   GLY X 427      -8.691 -23.417  13.030  0.00  0.00           C
ATOM   3379  O   GLY X 427      -8.945 -24.166  13.978  0.00  0.00           O
ATOM   3380  N   GLN X 428      -7.517 -22.812  12.895  0.00  0.00           N
ATOM   3381  CA  GLN X 428      -6.410 -23.067  13.801  0.00  0.00           C
ATOM   3382  CB  GLN X 428      -5.311 -23.865  13.098  0.00  0.00           C
ATOM   3383  CG  GLN X 428      -5.491 -25.362  13.245  0.00  0.00           C
ATOM   3384  CD  GLN X 428      -4.682 -26.165  12.237  0.00  0.00           C
ATOM   3385  OE1 GLN X 428      -4.294 -25.652  11.184  0.00  0.00           O
ATOM   3386  NE2 GLN X 428      -4.430 -27.432  12.554  0.00  0.00           N
ATOM   3387  C   GLN X 428      -5.846 -21.769  14.367  0.00  0.00           C
ATOM   3388  O   GLN X 428      -6.145 -20.663  13.909  0.00  0.00           O
ATOM   3389  N   LEU X 429      -5.043 -21.932  15.409  0.00  0.00           N
ATOM   3390  CA  LEU X 429      -4.273 -20.847  15.987  0.00  0.00           C
ATOM   3391  CB  LEU X 429      -4.209 -20.997  17.504  0.00  0.00           C
ATOM   3392  CG  LEU X 429      -5.468 -20.624  18.263  0.00  0.00           C
ATOM   3393  CD1 LEU X 429      -5.280 -20.897  19.749  0.00  0.00           C
ATOM   3394  CD2 LEU X 429      -5.763 -19.164  18.009  0.00  0.00           C
ATOM   3395  C   LEU X 429      -2.870 -20.861  15.392  0.00  0.00           C
ATOM   3396  O   LEU X 429      -2.235 -21.915  15.302  0.00  0.00           O
ATOM   3397  N   HIE X 430      -2.393 -19.698  14.981  0.00  0.00           N
ATOM   3398  CA  HIE X 430      -1.080 -19.552  14.379  0.00  0.00           C
ATOM   3399  CB  HIE X 430      -1.175 -19.019  12.953  0.00  0.00           C
ATOM   3400  CG  HIE X 430      -1.835 -19.965  12.006  0.00  0.00           C
ATOM   3401  ND1 HIE X 430      -1.141 -20.936  11.318  0.00  0.00           N
ATOM   3402  CE1 HIE X 430      -1.978 -21.622  10.564  0.00  0.00           C
ATOM   3403  NE2 HIE X 430      -3.192 -21.135  10.744  0.00  0.00           N
ATOM   3404  CD2 HIE X 430      -3.131 -20.106  11.649  0.00  0.00           C
ATOM   3405  C   HIE X 430      -0.262 -18.605  15.232  0.00  0.00           C
ATOM   3406  O   HIE X 430      -0.804 -17.649  15.795  0.00  0.00           O
ATOM   3407  N   LEU X 431       1.034 -18.878  15.341  0.00  0.00           N
ATOM   3408  CA  LEU X 431       1.937 -18.034  16.110  0.00  0.00           C
ATOM   3409  CB  LEU X 431       2.870 -18.869  16.976  0.00  0.00           C
ATOM   3410  CG  LEU X 431       3.713 -18.140  18.031  0.00  0.00           C
ATOM   3411  CD1 LEU X 431       2.849 -17.340  18.984  0.00  0.00           C
ATOM   3412  CD2 LEU X 431       4.570 -19.133  18.805  0.00  0.00           C
ATOM   3413  C   LEU X 431       2.730 -17.146  15.156  0.00  0.00           C
ATOM   3414  O   LEU X 431       3.378 -17.639  14.226  0.00  0.00           O
ATOM   3415  N   TRP X 432       2.677 -15.843  15.385  0.00  0.00           N
ATOM   3416  CA  TRP X 432       3.398 -14.881  14.574  0.00  0.00           C
ATOM   3417  CB  TRP X 432       2.442 -13.887  13.928  0.00  0.00           C
ATOM   3418  CG  TRP X 432       1.738 -14.524  12.801  0.00  0.00           C
ATOM   3419  CD1 TRP X 432       0.736 -15.459  12.873  0.00  0.00           C
ATOM   3420  NE1 TRP X 432       0.356 -15.841  11.611  0.00  0.00           N
ATOM   3421  CE2 TRP X 432       1.120 -15.162  10.698  0.00  0.00           C
ATOM   3422  CZ2 TRP X 432       1.105 -15.209   9.310  0.00  0.00           C
ATOM   3423  CH2 TRP X 432       1.998 -14.416   8.642  0.00  0.00           C
ATOM   3424  CZ3 TRP X 432       2.891 -13.579   9.327  0.00  0.00           C
ATOM   3425  CE3 TRP X 432       2.904 -13.529  10.710  0.00  0.00           C
ATOM   3426  CD2 TRP X 432       2.008 -14.333  11.417  0.00  0.00           C
ATOM   3427  C   TRP X 432       4.428 -14.162  15.421  0.00  0.00           C
ATOM   3428  O   TRP X 432       4.193 -13.887  16.604  0.00  0.00           O
ATOM   3429  N   PHE X 433       5.579 -13.883  14.815  0.00  0.00           N
ATOM   3430  CA  PHE X 433       6.544 -12.981  15.415  0.00  0.00           C
ATOM   3431  CB  PHE X 433       7.914 -13.635  15.573  0.00  0.00           C
ATOM   3432  CG  PHE X 433       8.660 -13.115  16.755  0.00  0.00           C
ATOM   3433  CD1 PHE X 433       8.400 -13.600  18.024  0.00  0.00           C
ATOM   3434  CE1 PHE X 433       9.061 -13.084  19.127  0.00  0.00           C
ATOM   3435  CZ  PHE X 433       9.987 -12.059  18.964  0.00  0.00           C
ATOM   3436  CE2 PHE X 433      10.233 -11.563  17.712  0.00  0.00           C
ATOM   3437  CD2 PHE X 433       9.565 -12.086  16.613  0.00  0.00           C
ATOM   3438  C   PHE X 433       6.633 -11.712  14.579  0.00  0.00           C
ATOM   3439  O   PHE X 433       6.462 -11.749  13.351  0.00  0.00           O
ATOM   3440  N   HIE X 434       6.883 -10.590  15.257  0.00  0.00           N
ATOM   3441  CA  HIE X 434       6.870  -9.271  14.644  0.00  0.00           C
ATOM   3442  CB  HIE X 434       5.570  -8.510  14.963  0.00  0.00           C
ATOM   3443  CG  HIE X 434       4.321  -9.307  14.766  0.00  0.00           C
ATOM   3444  ND1 HIE X 434       3.552  -9.222  13.623  0.00  0.00           N
ATOM   3445  CE1 HIE X 434       2.503 -10.019  13.741  0.00  0.00           C
ATOM   3446  NE2 HIE X 434       2.559 -10.610  14.922  0.00  0.00           N
ATOM   3447  CD2 HIE X 434       3.681 -10.176  15.586  0.00  0.00           C
ATOM   3448  C   HIE X 434       8.047  -8.442  15.143  0.00  0.00           C
ATOM   3449  O   HIE X 434       8.279  -8.335  16.356  0.00  0.00           O
ATOM   3450  N   CYS X 435       8.746  -7.805  14.210  0.00  0.00           N
ATOM   3451  CA  CYS X 435       9.817  -6.865  14.511  0.00  0.00           C
ATOM   3452  CB  CYS X 435      11.195  -7.476  14.187  0.00  0.00           C
ATOM   3453  SG  CYS X 435      11.603  -8.936  15.180  0.00  0.00           S
ATOM   3454  C   CYS X 435       9.606  -5.585  13.717  0.00  0.00           C
ATOM   3455  O   CYS X 435       9.370  -5.633  12.507  0.00  0.00           O
ATOM   3456  N   VAL X 436       9.700  -4.441  14.396  0.00  0.00           N
ATOM   3457  CA  VAL X 436       9.570  -3.138  13.742  0.00  0.00           C
ATOM   3458  CB  VAL X 436       8.167  -2.533  13.907  0.00  0.00           C
ATOM   3459  CG1 VAL X 436       8.152  -1.117  13.346  0.00  0.00           C
ATOM   3460  CG2 VAL X 436       7.132  -3.390  13.210  0.00  0.00           C
ATOM   3461  C   VAL X 436      10.610  -2.181  14.309  0.00  0.00           C
ATOM   3462  O   VAL X 436      10.505  -1.766  15.469  0.00  0.00           O
ATOM   3463  N   GLY X 437      11.585  -1.799  13.492  0.00  0.00           N
ATOM   3464  CA  GLY X 437      12.540  -0.796  13.916  0.00  0.00           C
ATOM   3465  C   GLY X 437      11.897   0.549  14.202  0.00  0.00           C
ATOM   3466  O   GLY X 437      11.109   1.061  13.399  0.00  0.00           O
ATOM   3467  N   ILE X 438      12.232   1.136  15.346  0.00  0.00           N
ATOM   3468  CA  ILE X 438      11.626   2.396  15.744  0.00  0.00           C
ATOM   3469  CB  ILE X 438      11.624   2.491  17.273  0.00  0.00           C
ATOM   3470  CG2 ILE X 438      11.263   3.889  17.727  0.00  0.00           C
ATOM   3471  CG1 ILE X 438      10.650   1.458  17.837  0.00  0.00           C
ATOM   3472  CD1 ILE X 438      10.651   1.371  19.330  0.00  0.00           C
ATOM   3473  C   ILE X 438      12.304   3.605  15.100  0.00  0.00           C
ATOM   3474  O   ILE X 438      11.627   4.577  14.759  0.00  0.00           O
ATOM   3475  N   ARG X 439      13.613   3.575  14.905  0.00  0.00           N
ATOM   3476  CA  ARG X 439      14.309   4.688  14.273  0.00  0.00           C
ATOM   3477  CB  ARG X 439      15.243   5.405  15.252  0.00  0.00           C
ATOM   3478  CG  ARG X 439      14.508   6.117  16.361  0.00  0.00           C
ATOM   3479  CD  ARG X 439      13.769   7.346  15.847  0.00  0.00           C
ATOM   3480  NE  ARG X 439      12.537   7.612  16.594  0.00  0.00           N
ATOM   3481  CZ  ARG X 439      12.404   8.563  17.514  0.00  0.00           C
ATOM   3482  NH1 ARG X 439      13.424   9.352  17.808  0.00  0.00           N
ATOM   3483  NH2 ARG X 439      11.249   8.726  18.136  0.00  0.00           N
ATOM   3484  C   ARG X 439      15.082   4.172  13.072  0.00  0.00           C
ATOM   3485  O   ARG X 439      15.480   3.008  13.035  0.00  0.00           O
ATOM   3486  N   VAL X 440      15.276   5.041  12.077  0.00  0.00           N
ATOM   3487  CA  VAL X 440      15.761   4.602  10.768  0.00  0.00           C
ATOM   3488  CB  VAL X 440      14.598   4.487   9.759  0.00  0.00           C
ATOM   3489  CG1 VAL X 440      13.593   3.464  10.218  0.00  0.00           C
ATOM   3490  CG2 VAL X 440      13.926   5.851   9.566  0.00  0.00           C
ATOM   3491  C   VAL X 440      16.816   5.558  10.232  0.00  0.00           C
ATOM   3492  O   VAL X 440      17.187   5.490   9.054  0.00  0.00           O
ATOM   3493  N   SER X 441      17.306   6.455  11.086  0.00  0.00           N
ATOM   3494  CA  SER X 441      18.216   7.494  10.615  0.00  0.00           C
ATOM   3495  CB  SER X 441      18.438   8.531  11.712  0.00  0.00           C
ATOM   3496  OG  SER X 441      18.814   7.902  12.913  0.00  0.00           O
ATOM   3497  C   SER X 441      19.541   6.909  10.144  0.00  0.00           C
ATOM   3498  O   SER X 441      20.132   7.401   9.177  0.00  0.00           O
ATOM   3499  N   ASP X 442      20.032   5.863  10.811  0.00  0.00           N
ATOM   3500  CA  ASP X 442      21.257   5.238  10.328  0.00  0.00           C
ATOM   3501  CB  ASP X 442      21.722   4.154  11.296  0.00  0.00           C
ATOM   3502  CG  ASP X 442      22.344   4.730  12.558  0.00  0.00           C
ATOM   3503  OD1 ASP X 442      22.237   5.961  12.787  0.00  0.00           O
ATOM   3504  OD2 ASP X 442      22.954   3.951  13.317  0.00  0.00           O
ATOM   3505  C   ASP X 442      21.059   4.668   8.933  0.00  0.00           C
ATOM   3506  O   ASP X 442      21.971   4.726   8.099  0.00  0.00           O
ATOM   3507  N   GLN X 443      19.858   4.161   8.655  0.00  0.00           N
ATOM   3508  CA  GLN X 443      19.552   3.574   7.353  0.00  0.00           C
ATOM   3509  CB  GLN X 443      18.176   2.908   7.419  0.00  0.00           C
ATOM   3510  CG  GLN X 443      17.921   1.854   6.387  0.00  0.00           C
ATOM   3511  CD  GLN X 443      18.665   0.575   6.687  0.00  0.00           C
ATOM   3512  OE1 GLN X 443      19.178   0.385   7.800  0.00  0.00           O
ATOM   3513  NE2 GLN X 443      18.724  -0.318   5.699  0.00  0.00           N
ATOM   3514  C   GLN X 443      19.590   4.629   6.254  0.00  0.00           C
ATOM   3515  O   GLN X 443      20.206   4.428   5.195  0.00  0.00           O
ATOM   3516  N   LEU X 444      18.936   5.767   6.493  0.00  0.00           N
ATOM   3517  CA  LEU X 444      18.948   6.847   5.519  0.00  0.00           C
ATOM   3518  CB  LEU X 444      17.973   7.931   5.958  0.00  0.00           C
ATOM   3519  CG  LEU X 444      16.517   7.492   6.072  0.00  0.00           C
ATOM   3520  CD1 LEU X 444      15.714   8.514   6.861  0.00  0.00           C
ATOM   3521  CD2 LEU X 444      15.944   7.315   4.676  0.00  0.00           C
ATOM   3522  C   LEU X 444      20.345   7.424   5.360  0.00  0.00           C
ATOM   3523  O   LEU X 444      20.767   7.765   4.248  0.00  0.00           O
ATOM   3524  N   GLU X 445      21.074   7.530   6.468  0.00  0.00           N
ATOM   3525  CA  GLU X 445      22.434   8.044   6.430  0.00  0.00           C
ATOM   3526  CB  GLU X 445      22.990   8.117   7.845  0.00  0.00           C
ATOM   3527  CG  GLU X 445      24.344   8.772   7.936  0.00  0.00           C
ATOM   3528  CD  GLU X 445      24.256  10.266   7.791  0.00  0.00           C
ATOM   3529  OE1 GLU X 445      23.416  10.888   8.480  0.00  0.00           O
ATOM   3530  OE2 GLU X 445      25.018  10.816   6.975  0.00  0.00           O
ATOM   3531  C   GLU X 445      23.327   7.178   5.554  0.00  0.00           C
ATOM   3532  O   GLU X 445      24.093   7.691   4.729  0.00  0.00           O
ATOM   3533  N   ARG X 446      23.243   5.854   5.717  0.00  0.00           N
ATOM   3534  CA  ARG X 446      24.138   4.985   4.963  0.00  0.00           C
ATOM   3535  CB  ARG X 446      24.175   3.579   5.559  0.00  0.00           C
ATOM   3536  CG  ARG X 446      24.897   2.587   4.652  0.00  0.00           C
ATOM   3537  CD  ARG X 446      24.985   1.200   5.271  0.00  0.00           C
ATOM   3538  NE  ARG X 446      23.686   0.555   5.383  0.00  0.00           N
ATOM   3539  CZ  ARG X 446      23.202  -0.330   4.517  0.00  0.00           C
ATOM   3540  NH1 ARG X 446      23.910  -0.696   3.454  0.00  0.00           N
ATOM   3541  NH2 ARG X 446      21.999  -0.839   4.722  0.00  0.00           N
ATOM   3542  C   ARG X 446      23.728   4.905   3.503  0.00  0.00           C
ATOM   3543  O   ARG X 446      24.583   4.903   2.612  0.00  0.00           O
ATOM   3544  N   LEU X 447      22.430   4.806   3.238  0.00  0.00           N
ATOM   3545  CA  LEU X 447      21.981   4.582   1.874  0.00  0.00           C
ATOM   3546  CB  LEU X 447      20.642   3.832   1.878  0.00  0.00           C
ATOM   3547  CG  LEU X 447      20.656   2.346   2.237  0.00  0.00           C
ATOM   3548  CD1 LEU X 447      19.251   1.747   2.190  0.00  0.00           C
ATOM   3549  CD2 LEU X 447      21.592   1.594   1.297  0.00  0.00           C
ATOM   3550  C   LEU X 447      21.839   5.861   1.057  0.00  0.00           C
ATOM   3551  O   LEU X 447      21.907   5.795  -0.173  0.00  0.00           O
ATOM   3552  N   LEU X 448      21.637   7.017   1.696  0.00  0.00           N
ATOM   3553  CA  LEU X 448      21.380   8.243   0.941  0.00  0.00           C
ATOM   3554  CB  LEU X 448      19.928   8.711   1.134  0.00  0.00           C
ATOM   3555  CG  LEU X 448      18.812   7.845   0.553  0.00  0.00           C
ATOM   3556  CD1 LEU X 448      17.433   8.369   0.991  0.00  0.00           C
ATOM   3557  CD2 LEU X 448      18.895   7.783  -0.964  0.00  0.00           C
ATOM   3558  C   LEU X 448      22.326   9.371   1.327  0.00  0.00           C
ATOM   3559  O   LEU X 448      23.127   9.823   0.508  0.00  0.00           O
ATOM   3560  N   TRP X 449      22.223   9.822   2.581  0.00  0.00           N
ATOM   3561  CA  TRP X 449      22.861  11.061   3.008  0.00  0.00           C
ATOM   3562  CB  TRP X 449      22.561  11.311   4.485  0.00  0.00           C
ATOM   3563  CG  TRP X 449      21.090  11.327   4.946  0.00  0.00           C
ATOM   3564  CD1 TRP X 449      20.647  11.046   6.215  0.00  0.00           C
ATOM   3565  NE1 TRP X 449      19.287  11.178   6.294  0.00  0.00           N
ATOM   3566  CE2 TRP X 449      18.806  11.556   5.072  0.00  0.00           C
ATOM   3567  CZ2 TRP X 449      17.500  11.802   4.670  0.00  0.00           C
ATOM   3568  CH2 TRP X 449      17.297  12.169   3.375  0.00  0.00           C
ATOM   3569  CZ3 TRP X 449      18.358  12.298   2.476  0.00  0.00           C
ATOM   3570  CE3 TRP X 449      19.667  12.050   2.866  0.00  0.00           C
ATOM   3571  CD2 TRP X 449      19.906  11.664   4.190  0.00  0.00           C
ATOM   3572  C   TRP X 449      24.370  11.045   2.757  0.00  0.00           C
ATOM   3573  O   TRP X 449      24.930  12.023   2.237  0.00  0.00           O
ATOM   3574  N   ARG X 450      25.045   9.948   3.127  0.00  0.00           N
ATOM   3575  CA  ARG X 450      26.478   9.779   2.886  0.00  0.00           C
ATOM   3576  CB  ARG X 450      27.026   8.629   3.723  0.00  0.00           C
ATOM   3577  CG  ARG X 450      27.648   8.978   5.030  0.00  0.00           C
ATOM   3578  CD  ARG X 450      28.194   7.700   5.641  0.00  0.00           C
ATOM   3579  NE  ARG X 450      27.205   7.048   6.488  0.00  0.00           N
ATOM   3580  CZ  ARG X 450      27.219   5.756   6.795  0.00  0.00           C
ATOM   3581  NH1 ARG X 450      26.275   5.254   7.585  0.00  0.00           N
ATOM   3582  NH2 ARG X 450      28.166   4.968   6.303  0.00  0.00           N
ATOM   3583  C   ARG X 450      26.805   9.465   1.433  0.00  0.00           C
ATOM   3584  O   ARG X 450      27.913   9.761   0.980  0.00  0.00           O
ATOM   3585  N   SER X 451      25.884   8.821   0.714  0.00  0.00           N
ATOM   3586  CA  SER X 451      26.146   8.238  -0.596  0.00  0.00           C
ATOM   3587  CB  SER X 451      25.225   7.032  -0.807  0.00  0.00           C
ATOM   3588  OG  SER X 451      25.437   6.438  -2.072  0.00  0.00           O
ATOM   3589  C   SER X 451      25.988   9.233  -1.743  0.00  0.00           C
ATOM   3590  O   SER X 451      26.787   9.233  -2.682  0.00  0.00           O
ATOM   3591  N   ILE X 452      24.974  10.075  -1.718  0.00  0.00           N
ATOM   3592  CA  ILE X 452      24.759  11.070  -2.768  0.00  0.00           C
ATOM   3593  CB  ILE X 452      23.279  11.135  -3.196  0.00  0.00           C
ATOM   3594  CG2 ILE X 452      23.071  12.243  -4.217  0.00  0.00           C
ATOM   3595  CG1 ILE X 452      22.854   9.770  -3.762  0.00  0.00           C
ATOM   3596  CD1 ILE X 452      21.362   9.578  -3.965  0.00  0.00           C
ATOM   3597  C   ILE X 452      25.252  12.407  -2.252  0.00  0.00           C
ATOM   3598  O   ILE X 452      24.905  12.793  -1.124  0.00  0.00           O
ATOM   3599  N   PRO X 453      26.104  13.115  -3.003  0.00  0.00           N
ATOM   3600  CD  PRO X 453      26.733  12.625  -4.239  0.00  0.00           C
ATOM   3601  CG  PRO X 453      27.380  13.833  -4.774  0.00  0.00           C
ATOM   3602  CB  PRO X 453      27.624  14.807  -3.619  0.00  0.00           C
ATOM   3603  CA  PRO X 453      26.753  14.313  -2.457  0.00  0.00           C
ATOM   3604  C   PRO X 453      25.767  15.373  -1.993  0.00  0.00           C
ATOM   3605  O   PRO X 453      25.968  15.970  -0.930  0.00  0.00           O
ATOM   3606  N   HIE X 454      24.699  15.626  -2.752  0.00  0.00           N
ATOM   3607  CA  HIE X 454      23.715  16.641  -2.397  0.00  0.00           C
ATOM   3608  CB  HIE X 454      24.052  17.987  -3.006  0.00  0.00           C
ATOM   3609  CG  HIE X 454      25.451  18.409  -2.764  0.00  0.00           C
ATOM   3610  ND1 HIE X 454      25.873  18.884  -1.546  0.00  0.00           N
ATOM   3611  CE1 HIE X 454      27.166  19.124  -1.601  0.00  0.00           C
ATOM   3612  NE2 HIE X 454      27.598  18.805  -2.807  0.00  0.00           N
ATOM   3613  CD2 HIE X 454      26.547  18.343  -3.550  0.00  0.00           C
ATOM   3614  C   HIE X 454      22.321  16.226  -2.821  0.00  0.00           C
ATOM   3615  O   HIE X 454      22.075  15.955  -3.993  0.00  0.00           O
ATOM   3616  N   ILE X 455      21.400  16.281  -1.881  0.00  0.00           N
ATOM   3617  CA  ILE X 455      20.038  15.834  -2.068  0.00  0.00           C
ATOM   3618  CB  ILE X 455      19.755  14.594  -1.209  0.00  0.00           C
ATOM   3619  CG2 ILE X 455      18.312  14.194  -1.378  0.00  0.00           C
ATOM   3620  CG1 ILE X 455      20.704  13.461  -1.569  0.00  0.00           C
ATOM   3621  CD1 ILE X 455      20.690  12.265  -0.606  0.00  0.00           C
ATOM   3622  C   ILE X 455      19.087  16.970  -1.704  0.00  0.00           C
ATOM   3623  O   ILE X 455      19.265  17.660  -0.697  0.00  0.00           O
ATOM   3624  N   ILE X 456      18.043  17.136  -2.494  0.00  0.00           N
ATOM   3625  CA  ILE X 456      16.938  18.006  -2.136  0.00  0.00           C
ATOM   3626  CB  ILE X 456      16.453  18.764  -3.372  0.00  0.00           C
ATOM   3627  CG2 ILE X 456      15.436  19.794  -2.959  0.00  0.00           C
ATOM   3628  CG1 ILE X 456      17.656  19.348  -4.136  0.00  0.00           C
ATOM   3629  CD1 ILE X 456      18.510  20.391  -3.321  0.00  0.00           C
ATOM   3630  C   ILE X 456      15.836  17.137  -1.537  0.00  0.00           C
ATOM   3631  O   ILE X 456      15.393  16.168  -2.159  0.00  0.00           O
ATOM   3632  N   VAL X 457      15.428  17.451  -0.317  0.00  0.00           N
ATOM   3633  CA  VAL X 457      14.187  16.973   0.282  0.00  0.00           C
ATOM   3634  CB  VAL X 457      14.425  16.437   1.705  0.00  0.00           C
ATOM   3635  CG1 VAL X 457      13.104  15.989   2.298  0.00  0.00           C
ATOM   3636  CG2 VAL X 457      15.438  15.304   1.709  0.00  0.00           C
ATOM   3637  C   VAL X 457      13.190  18.129   0.309  0.00  0.00           C
ATOM   3638  O   VAL X 457      13.420  19.148   0.980  0.00  0.00           O
ATOM   3639  N   THR X 458      12.109  17.990  -0.445  0.00  0.00           N
ATOM   3640  CA  THR X 458      11.061  19.006  -0.463  0.00  0.00           C
ATOM   3641  CB  THR X 458      11.119  19.889  -1.728  0.00  0.00           C
ATOM   3642  CG2 THR X 458      10.776  19.121  -3.006  0.00  0.00           C
ATOM   3643  OG1 THR X 458      10.231  20.987  -1.580  0.00  0.00           O
ATOM   3644  C   THR X 458       9.684  18.354  -0.321  0.00  0.00           C
ATOM   3645  O   THR X 458       9.478  17.175  -0.635  0.00  0.00           O
ATOM   3646  N   SER X 459       8.747  19.133   0.209  0.00  0.00           N
ATOM   3647  CA  SER X 459       7.354  18.744   0.362  0.00  0.00           C
ATOM   3648  CB  SER X 459       7.184  17.688   1.458  0.00  0.00           C
ATOM   3649  OG  SER X 459       5.840  17.326   1.669  0.00  0.00           O
ATOM   3650  C   SER X 459       6.579  20.007   0.704  0.00  0.00           C
ATOM   3651  O   SER X 459       7.148  20.988   1.191  0.00  0.00           O
ATOM   3652  N   ALA X 460       5.280  19.994   0.426  0.00  0.00           N
ATOM   3653  CA  ALA X 460       4.440  21.061   0.954  0.00  0.00           C
ATOM   3654  CB  ALA X 460       3.012  20.943   0.410  0.00  0.00           C
ATOM   3655  C   ALA X 460       4.441  21.038   2.470  0.00  0.00           C
ATOM   3656  O   ALA X 460       4.226  22.077   3.093  0.00  0.00           O
ATOM   3657  N   THR X 461       4.729  19.890   3.077  0.00  0.00           N
ATOM   3658  CA  THR X 461       4.609  19.733   4.522  0.00  0.00           C
ATOM   3659  CB  THR X 461       3.307  19.031   4.885  0.00  0.00           C
ATOM   3660  CG2 THR X 461       2.119  19.871   4.462  0.00  0.00           C
ATOM   3661  OG1 THR X 461       3.242  17.777   4.195  0.00  0.00           O
ATOM   3662  C   THR X 461       5.814  18.945   5.020  0.00  0.00           C
ATOM   3663  O   THR X 461       5.863  17.711   4.889  0.00  0.00           O
ATOM   3664  N   LEU X 462       6.780  19.658   5.588  0.00  0.00           N
ATOM   3665  CA  LEU X 462       7.887  19.023   6.278  0.00  0.00           C
ATOM   3666  CB  LEU X 462       9.238  19.466   5.692  0.00  0.00           C
ATOM   3667  CG  LEU X 462       9.536  19.070   4.260  0.00  0.00           C
ATOM   3668  CD1 LEU X 462      10.856  19.707   3.858  0.00  0.00           C
ATOM   3669  CD2 LEU X 462       9.584  17.557   4.125  0.00  0.00           C
ATOM   3670  C   LEU X 462       7.909  19.326   7.753  0.00  0.00           C
ATOM   3671  O   LEU X 462       8.520  18.573   8.514  0.00  0.00           O
ATOM   3672  N   ARG X 463       7.284  20.401   8.178  0.00  0.00           N
ATOM   3673  CA  ARG X 463       7.440  20.820   9.551  0.00  0.00           C
ATOM   3674  CB  ARG X 463       7.542  22.338   9.630  0.00  0.00           C
ATOM   3675  CG  ARG X 463       8.839  22.844   9.015  0.00  0.00           C
ATOM   3676  CD  ARG X 463       9.104  24.274   9.393  0.00  0.00           C
ATOM   3677  NE  ARG X 463       7.946  25.091   9.078  0.00  0.00           N
ATOM   3678  CZ  ARG X 463       7.677  26.259   9.648  0.00  0.00           C
ATOM   3679  NH1 ARG X 463       8.484  26.754  10.581  0.00  0.00           N
ATOM   3680  NH2 ARG X 463       6.586  26.921   9.291  0.00  0.00           N
ATOM   3681  C   ARG X 463       6.305  20.300  10.421  0.00  0.00           C
ATOM   3682  O   ARG X 463       5.208  19.974   9.954  0.00  0.00           O
ATOM   3683  N   SER X 464       6.607  20.209  11.707  0.00  0.00           N
ATOM   3684  CA  SER X 464       5.658  19.845  12.736  0.00  0.00           C
ATOM   3685  CB  SER X 464       5.908  18.416  13.203  0.00  0.00           C
ATOM   3686  OG  SER X 464       4.749  17.884  13.789  0.00  0.00           O
ATOM   3687  C   SER X 464       5.827  20.838  13.874  0.00  0.00           C
ATOM   3688  O   SER X 464       6.952  21.062  14.329  0.00  0.00           O
ATOM   3689  N   LEU X 465       4.730  21.467  14.296  0.00  0.00           N
ATOM   3690  CA  LEU X 465       4.772  22.442  15.385  0.00  0.00           C
ATOM   3691  CB  LEU X 465       5.235  21.776  16.682  0.00  0.00           C
ATOM   3692  CG  LEU X 465       4.201  20.825  17.266  0.00  0.00           C
ATOM   3693  CD1 LEU X 465       4.727  20.165  18.522  0.00  0.00           C
ATOM   3694  CD2 LEU X 465       2.927  21.607  17.545  0.00  0.00           C
ATOM   3695  C   LEU X 465       5.654  23.652  15.041  0.00  0.00           C
ATOM   3696  O   LEU X 465       6.378  24.176  15.885  0.00  0.00           O
ATOM   3697  N   ASN X 466       5.592  24.108  13.790  0.00  0.00           N
ATOM   3698  CA  ASN X 466       6.425  25.210  13.312  0.00  0.00           C
ATOM   3699  CB  ASN X 466       6.105  26.521  14.039  0.00  0.00           C
ATOM   3700  CG  ASN X 466       4.730  27.049  13.715  0.00  0.00           C
ATOM   3701  OD1 ASN X 466       4.322  27.047  12.558  0.00  0.00           O
ATOM   3702  ND2 ASN X 466       4.002  27.498  14.739  0.00  0.00           N
ATOM   3703  C   ASN X 466       7.911  24.899  13.454  0.00  0.00           C
ATOM   3704  O   ASN X 466       8.722  25.807  13.652  0.00  0.00           O
ATOM   3705  N   SER X 467       8.290  23.626  13.373  0.00  0.00           N
ATOM   3706  CA  SER X 467       9.680  23.275  13.608  0.00  0.00           C
ATOM   3707  CB  SER X 467       9.917  22.883  15.069  0.00  0.00           C
ATOM   3708  OG  SER X 467      11.187  22.262  15.213  0.00  0.00           O
ATOM   3709  C   SER X 467      10.102  22.133  12.696  0.00  0.00           C
ATOM   3710  O   SER X 467       9.293  21.268  12.343  0.00  0.00           O
ATOM   3711  N   PHE X 468      11.382  22.143  12.323  0.00  0.00           N
ATOM   3712  CA  PHE X 468      12.012  21.047  11.604  0.00  0.00           C
ATOM   3713  CB  PHE X 468      13.176  21.555  10.754  0.00  0.00           C
ATOM   3714  CG  PHE X 468      12.760  22.236   9.485  0.00  0.00           C
ATOM   3715  CD1 PHE X 468      12.372  21.495   8.377  0.00  0.00           C
ATOM   3716  CE1 PHE X 468      11.998  22.136   7.197  0.00  0.00           C
ATOM   3717  CZ  PHE X 468      12.026  23.520   7.121  0.00  0.00           C
ATOM   3718  CE2 PHE X 468      12.427  24.259   8.217  0.00  0.00           C
ATOM   3719  CD2 PHE X 468      12.792  23.622   9.386  0.00  0.00           C
ATOM   3720  C   PHE X 468      12.513  19.966  12.541  0.00  0.00           C
ATOM   3721  O   PHE X 468      13.129  19.003  12.086  0.00  0.00           O
ATOM   3722  N   SER X 469      12.244  20.100  13.834  0.00  0.00           N
ATOM   3723  CA  SER X 469      12.821  19.209  14.833  0.00  0.00           C
ATOM   3724  CB  SER X 469      12.352  19.639  16.219  0.00  0.00           C
ATOM   3725  OG  SER X 469      13.354  19.388  17.178  0.00  0.00           O
ATOM   3726  C   SER X 469      12.447  17.755  14.580  0.00  0.00           C
ATOM   3727  O   SER X 469      13.298  16.857  14.672  0.00  0.00           O
ATOM   3728  N   ARG X 470      11.167  17.501  14.304  0.00  0.00           N
ATOM   3729  CA  ARG X 470      10.720  16.132  14.088  0.00  0.00           C
ATOM   3730  CB  ARG X 470       9.205  16.092  13.940  0.00  0.00           C
ATOM   3731  CG  ARG X 470       8.668  14.713  13.591  0.00  0.00           C
ATOM   3732  CD  ARG X 470       7.160  14.664  13.727  0.00  0.00           C
ATOM   3733  NE  ARG X 470       6.649  13.341  13.428  0.00  0.00           N
ATOM   3734  CZ  ARG X 470       6.596  12.356  14.316  0.00  0.00           C
ATOM   3735  NH1 ARG X 470       7.021  12.559  15.554  0.00  0.00           N
ATOM   3736  NH2 ARG X 470       6.120  11.170  13.960  0.00  0.00           N
ATOM   3737  C   ARG X 470      11.381  15.542  12.860  0.00  0.00           C
ATOM   3738  O   ARG X 470      11.850  14.398  12.883  0.00  0.00           O
ATOM   3739  N   LEU X 471      11.441  16.315  11.780  0.00  0.00           N
ATOM   3740  CA  LEU X 471      12.115  15.852  10.576  0.00  0.00           C
ATOM   3741  CB  LEU X 471      11.968  16.877   9.455  0.00  0.00           C
ATOM   3742  CG  LEU X 471      12.791  16.454   8.232  0.00  0.00           C
ATOM   3743  CD1 LEU X 471      12.252  15.137   7.663  0.00  0.00           C
ATOM   3744  CD2 LEU X 471      12.828  17.534   7.166  0.00  0.00           C
ATOM   3745  C   LEU X 471      13.588  15.574  10.838  0.00  0.00           C
ATOM   3746  O   LEU X 471      14.127  14.567  10.373  0.00  0.00           O
ATOM   3747  N   GLN X 472      14.268  16.473  11.555  0.00  0.00           N
ATOM   3748  CA  GLN X 472      15.677  16.237  11.857  0.00  0.00           C
ATOM   3749  CB  GLN X 472      16.251  17.390  12.681  0.00  0.00           C
ATOM   3750  CG  GLN X 472      16.805  18.510  11.841  0.00  0.00           C
ATOM   3751  CD  GLN X 472      16.592  19.877  12.452  0.00  0.00           C
ATOM   3752  OE1 GLN X 472      16.242  20.003  13.626  0.00  0.00           O
ATOM   3753  NE2 GLN X 472      16.801  20.914  11.654  0.00  0.00           N
ATOM   3754  C   GLN X 472      15.847  14.922  12.593  0.00  0.00           C
ATOM   3755  O   GLN X 472      16.642  14.066  12.190  0.00  0.00           O
ATOM   3756  N   GLU X 473      15.058  14.726  13.645  0.00  0.00           N
ATOM   3757  CA  GLU X 473      15.198  13.530  14.461  0.00  0.00           C
ATOM   3758  CB  GLU X 473      14.336  13.652  15.715  0.00  0.00           C
ATOM   3759  CG  GLU X 473      14.266  12.351  16.493  0.00  0.00           C
ATOM   3760  CD  GLU X 473      13.699  12.526  17.877  0.00  0.00           C
ATOM   3761  OE1 GLU X 473      13.150  13.611  18.157  0.00  0.00           O
ATOM   3762  OE2 GLU X 473      13.813  11.581  18.689  0.00  0.00           O
ATOM   3763  C   GLU X 473      14.843  12.259  13.687  0.00  0.00           C
ATOM   3764  O   GLU X 473      15.526  11.241  13.824  0.00  0.00           O
ATOM   3765  N   MET X 474      13.783  12.276  12.880  0.00  0.00           N
ATOM   3766  CA  MET X 474      13.441  11.026  12.207  0.00  0.00           C
ATOM   3767  CB  MET X 474      11.972  11.013  11.767  0.00  0.00           C
ATOM   3768  CG  MET X 474      10.959  11.142  12.917  0.00  0.00           C
ATOM   3769  SD  MET X 474      11.228  10.038  14.328  0.00  0.00           S
ATOM   3770  CE  MET X 474      10.973   8.446  13.551  0.00  0.00           C
ATOM   3771  C   MET X 474      14.366  10.746  11.024  0.00  0.00           C
ATOM   3772  O   MET X 474      14.749   9.594  10.803  0.00  0.00           O
ATOM   3773  N   SER X 475      14.771  11.776  10.279  0.00  0.00           N
ATOM   3774  CA  SER X 475      15.576  11.567   9.079  0.00  0.00           C
ATOM   3775  CB  SER X 475      15.320  12.680   8.058  0.00  0.00           C
ATOM   3776  OG  SER X 475      15.810  13.934   8.503  0.00  0.00           O
ATOM   3777  C   SER X 475      17.076  11.483   9.339  0.00  0.00           C
ATOM   3778  O   SER X 475      17.794  10.901   8.525  0.00  0.00           O
ATOM   3779  N   GLY X 476      17.573  12.043  10.438  0.00  0.00           N
ATOM   3780  CA  GLY X 476      19.002  12.118  10.662  0.00  0.00           C
ATOM   3781  C   GLY X 476      19.705  13.283   9.989  0.00  0.00           C
ATOM   3782  O   GLY X 476      20.903  13.466  10.209  0.00  0.00           O
ATOM   3783  N   LEU X 477      19.008  14.062   9.168  0.00  0.00           N
ATOM   3784  CA  LEU X 477      19.582  15.290   8.637  0.00  0.00           C
ATOM   3785  CB  LEU X 477      18.618  15.951   7.653  0.00  0.00           C
ATOM   3786  CG  LEU X 477      18.272  15.149   6.401  0.00  0.00           C
ATOM   3787  CD1 LEU X 477      16.998  15.687   5.782  0.00  0.00           C
ATOM   3788  CD2 LEU X 477      19.407  15.157   5.389  0.00  0.00           C
ATOM   3789  C   LEU X 477      19.916  16.253   9.771  0.00  0.00           C
ATOM   3790  O   LEU X 477      19.164  16.381  10.741  0.00  0.00           O
ATOM   3791  N   LYS X 478      21.052  16.936   9.638  0.00  0.00           N
ATOM   3792  CA  LYS X 478      21.609  17.764  10.700  0.00  0.00           C
ATOM   3793  CB  LYS X 478      22.656  16.989  11.504  0.00  0.00           C
ATOM   3794  CG  LYS X 478      22.106  16.006  12.500  0.00  0.00           C
ATOM   3795  CD  LYS X 478      23.018  14.802  12.586  0.00  0.00           C
ATOM   3796  CE  LYS X 478      22.831  14.035  13.880  0.00  0.00           C
ATOM   3797  NZ  LYS X 478      24.105  13.999  14.657  0.00  0.00           N
ATOM   3798  C   LYS X 478      22.266  19.000  10.104  0.00  0.00           C
ATOM   3799  O   LYS X 478      22.892  18.928   9.048  0.00  0.00           O
ATOM   3800  N   GLU X 479      22.144  20.130  10.796  0.00  0.00           N
ATOM   3801  CA  GLU X 479      22.942  21.300  10.424  0.00  0.00           C
ATOM   3802  CB  GLU X 479      22.529  22.517  11.257  0.00  0.00           C
ATOM   3803  CG  GLU X 479      21.402  23.321  10.608  0.00  0.00           C
ATOM   3804  CD  GLU X 479      20.915  24.481  11.456  0.00  0.00           C
ATOM   3805  OE1 GLU X 479      21.433  24.653  12.581  0.00  0.00           O
ATOM   3806  OE2 GLU X 479      20.009  25.217  11.001  0.00  0.00           O
ATOM   3807  C   GLU X 479      24.430  21.017  10.574  0.00  0.00           C
ATOM   3808  O   GLU X 479      25.230  21.461   9.748  0.00  0.00           O
ATOM   3809  N   LYS X 480      24.808  20.239  11.587  0.00  0.00           N
ATOM   3810  CA  LYS X 480      26.211  19.921  11.829  0.00  0.00           C
ATOM   3811  CB  LYS X 480      26.322  19.088  13.104  0.00  0.00           C
ATOM   3812  CG  LYS X 480      27.669  19.122  13.767  0.00  0.00           C
ATOM   3813  CD  LYS X 480      27.518  19.399  15.259  0.00  0.00           C
ATOM   3814  CE  LYS X 480      28.709  18.873  16.040  0.00  0.00           C
ATOM   3815  NZ  LYS X 480      28.772  17.382  15.984  0.00  0.00           N
ATOM   3816  C   LYS X 480      26.850  19.176  10.659  0.00  0.00           C
ATOM   3817  O   LYS X 480      28.057  19.288  10.443  0.00  0.00           O
ATOM   3818  N   ALA X 481      26.073  18.400   9.914  0.00  0.00           N
ATOM   3819  CA  ALA X 481      26.572  17.748   8.713  0.00  0.00           C
ATOM   3820  CB  ALA X 481      25.737  16.491   8.414  0.00  0.00           C
ATOM   3821  C   ALA X 481      26.567  18.676   7.509  0.00  0.00           C
ATOM   3822  O   ALA X 481      27.037  18.288   6.436  0.00  0.00           O
ATOM   3823  N   GLY X 482      26.050  19.888   7.668  0.00  0.00           N
ATOM   3824  CA  GLY X 482      25.930  20.833   6.583  0.00  0.00           C
ATOM   3825  C   GLY X 482      24.593  20.850   5.885  0.00  0.00           C
ATOM   3826  O   GLY X 482      24.480  21.472   4.823  0.00  0.00           O
ATOM   3827  N   ASP X 483      23.581  20.177   6.426  0.00  0.00           N
ATOM   3828  CA  ASP X 483      22.250  20.247   5.841  0.00  0.00           C
ATOM   3829  CB  ASP X 483      21.408  19.053   6.270  0.00  0.00           C
ATOM   3830  CG  ASP X 483      22.107  17.746   6.008  0.00  0.00           C
ATOM   3831  OD1 ASP X 483      22.763  17.641   4.950  0.00  0.00           O
ATOM   3832  OD2 ASP X 483      22.014  16.837   6.865  0.00  0.00           O
ATOM   3833  C   ASP X 483      21.566  21.532   6.262  0.00  0.00           C
ATOM   3834  O   ASP X 483      21.704  21.979   7.405  0.00  0.00           O
ATOM   3835  N   ARG X 484      20.826  22.119   5.333  0.00  0.00           N
ATOM   3836  CA  ARG X 484      20.083  23.343   5.564  0.00  0.00           C
ATOM   3837  CB  ARG X 484      20.441  24.371   4.498  0.00  0.00           C
ATOM   3838  CG  ARG X 484      21.943  24.571   4.334  0.00  0.00           C
ATOM   3839  CD  ARG X 484      22.262  25.166   2.970  0.00  0.00           C
ATOM   3840  NE  ARG X 484      21.556  26.424   2.770  0.00  0.00           N
ATOM   3841  CZ  ARG X 484      21.114  26.846   1.595  0.00  0.00           C
ATOM   3842  NH1 ARG X 484      21.302  26.100   0.517  0.00  0.00           N
ATOM   3843  NH2 ARG X 484      20.468  27.999   1.505  0.00  0.00           N
ATOM   3844  C   ARG X 484      18.583  23.055   5.570  0.00  0.00           C
ATOM   3845  O   ARG X 484      18.111  22.070   4.992  0.00  0.00           O
ATOM   3846  N   PHE X 485      17.827  23.928   6.234  0.00  0.00           N
ATOM   3847  CA  PHE X 485      16.392  23.732   6.432  0.00  0.00           C
ATOM   3848  CB  PHE X 485      16.100  23.205   7.839  0.00  0.00           C
ATOM   3849  CG  PHE X 485      16.855  21.952   8.172  0.00  0.00           C
ATOM   3850  CD1 PHE X 485      18.187  22.010   8.561  0.00  0.00           C
ATOM   3851  CE1 PHE X 485      18.905  20.851   8.855  0.00  0.00           C
ATOM   3852  CZ  PHE X 485      18.285  19.621   8.756  0.00  0.00           C
ATOM   3853  CE2 PHE X 485      16.939  19.547   8.366  0.00  0.00           C
ATOM   3854  CD2 PHE X 485      16.237  20.710   8.074  0.00  0.00           C
ATOM   3855  C   PHE X 485      15.684  25.056   6.187  0.00  0.00           C
ATOM   3856  O   PHE X 485      15.799  25.985   6.993  0.00  0.00           O
ATOM   3857  N   VAL X 486      14.933  25.128   5.090  0.00  0.00           N
ATOM   3858  CA  VAL X 486      14.276  26.347   4.647  0.00  0.00           C
ATOM   3859  CB  VAL X 486      14.817  26.787   3.275  0.00  0.00           C
ATOM   3860  CG1 VAL X 486      13.935  27.868   2.675  0.00  0.00           C
ATOM   3861  CG2 VAL X 486      16.273  27.249   3.402  0.00  0.00           C
ATOM   3862  C   VAL X 486      12.767  26.122   4.591  0.00  0.00           C
ATOM   3863  O   VAL X 486      12.300  25.119   4.047  0.00  0.00           O
ATOM   3864  N   ALA X 487      12.010  27.072   5.128  0.00  0.00           N
ATOM   3865  CA  ALA X 487      10.551  27.051   5.094  0.00  0.00           C
ATOM   3866  CB  ALA X 487       9.968  27.042   6.510  0.00  0.00           C
ATOM   3867  C   ALA X 487      10.070  28.272   4.323  0.00  0.00           C
ATOM   3868  O   ALA X 487      10.143  29.398   4.827  0.00  0.00           O
ATOM   3869  N   LEU X 488       9.576  28.056   3.112  0.00  0.00           N
ATOM   3870  CA  LEU X 488       9.032  29.138   2.312  0.00  0.00           C
ATOM   3871  CB  LEU X 488       9.037  28.763   0.835  0.00  0.00           C
ATOM   3872  CG  LEU X 488      10.366  28.287   0.250  0.00  0.00           C
ATOM   3873  CD1 LEU X 488      10.150  27.816  -1.181  0.00  0.00           C
ATOM   3874  CD2 LEU X 488      11.375  29.419   0.293  0.00  0.00           C
ATOM   3875  C   LEU X 488       7.612  29.473   2.747  0.00  0.00           C
ATOM   3876  O   LEU X 488       6.849  28.608   3.184  0.00  0.00           O
ATOM   3877  N   ASP X 489       7.260  30.747   2.615  0.00  0.00           N
ATOM   3878  CA  ASP X 489       5.929  31.206   2.982  0.00  0.00           C
ATOM   3879  CB  ASP X 489       5.893  32.732   3.050  0.00  0.00           C
ATOM   3880  CG  ASP X 489       6.617  33.284   4.262  0.00  0.00           C
ATOM   3881  OD1 ASP X 489       6.738  32.548   5.265  0.00  0.00           O
ATOM   3882  OD2 ASP X 489       7.047  34.460   4.215  0.00  0.00           O
ATOM   3883  C   ASP X 489       4.892  30.728   1.977  0.00  0.00           C
ATOM   3884  O   ASP X 489       5.174  30.556   0.787  0.00  0.00           O
ATOM   3885  N   SER X 490       3.672  30.530   2.469  0.00  0.00           N
ATOM   3886  CA  SER X 490       2.559  30.247   1.573  0.00  0.00           C
ATOM   3887  CB  SER X 490       1.356  29.702   2.341  0.00  0.00           C
ATOM   3888  OG  SER X 490       0.239  29.568   1.478  0.00  0.00           O
ATOM   3889  C   SER X 490       2.159  31.519   0.832  0.00  0.00           C
ATOM   3890  O   SER X 490       2.108  32.599   1.430  0.00  0.00           O
ATOM   3891  N   PRO X 491       1.878  31.428  -0.466  0.00  0.00           N
ATOM   3892  CD  PRO X 491       2.122  30.290  -1.364  0.00  0.00           C
ATOM   3893  CG  PRO X 491       1.411  30.697  -2.621  0.00  0.00           C
ATOM   3894  CB  PRO X 491       1.503  32.198  -2.655  0.00  0.00           C
ATOM   3895  CA  PRO X 491       1.396  32.617  -1.183  0.00  0.00           C
ATOM   3896  C   PRO X 491      -0.020  33.009  -0.807  0.00  0.00           C
ATOM   3897  O   PRO X 491      -0.337  34.201  -0.761  0.00  0.00           O
ATOM   3898  N   PHE X 492      -0.877  32.043  -0.513  0.00  0.00           N
ATOM   3899  CA  PHE X 492      -2.287  32.327  -0.310  0.00  0.00           C
ATOM   3900  CB  PHE X 492      -3.071  31.022  -0.199  0.00  0.00           C
ATOM   3901  CG  PHE X 492      -2.777  30.056  -1.309  0.00  0.00           C
ATOM   3902  CD1 PHE X 492      -2.650  30.498  -2.612  0.00  0.00           C
ATOM   3903  CE1 PHE X 492      -2.367  29.618  -3.625  0.00  0.00           C
ATOM   3904  CZ  PHE X 492      -2.204  28.275  -3.341  0.00  0.00           C
ATOM   3905  CE2 PHE X 492      -2.325  27.828  -2.052  0.00  0.00           C
ATOM   3906  CD2 PHE X 492      -2.598  28.713  -1.042  0.00  0.00           C
ATOM   3907  C   PHE X 492      -2.496  33.178   0.936  0.00  0.00           C
ATOM   3908  O   PHE X 492      -1.621  33.304   1.798  0.00  0.00           O
ATOM   3909  N   ASN X 493      -3.675  33.781   1.010  0.00  0.00           N
ATOM   3910  CA  ASN X 493      -4.064  34.646   2.121  0.00  0.00           C
ATOM   3911  CB  ASN X 493      -4.475  36.031   1.621  0.00  0.00           C
ATOM   3912  CG  ASN X 493      -4.622  37.027   2.743  0.00  0.00           C
ATOM   3913  OD1 ASN X 493      -3.949  36.925   3.770  0.00  0.00           O
ATOM   3914  ND2 ASN X 493      -5.515  37.990   2.566  0.00  0.00           N
ATOM   3915  C   ASN X 493      -5.203  33.943   2.856  0.00  0.00           C
ATOM   3916  O   ASN X 493      -6.381  34.183   2.584  0.00  0.00           O
ATOM   3917  N   HIE X 494      -4.839  33.078   3.805  0.00  0.00           N
ATOM   3918  CA  HIE X 494      -5.818  32.161   4.381  0.00  0.00           C
ATOM   3919  CB  HIE X 494      -5.119  31.142   5.280  0.00  0.00           C
ATOM   3920  CG  HIE X 494      -4.236  30.191   4.536  0.00  0.00           C
ATOM   3921  ND1 HIE X 494      -3.008  30.555   4.029  0.00  0.00           N
ATOM   3922  CE1 HIE X 494      -2.458  29.515   3.426  0.00  0.00           C
ATOM   3923  NE2 HIE X 494      -3.287  28.491   3.520  0.00  0.00           N
ATOM   3924  CD2 HIE X 494      -4.410  28.888   4.204  0.00  0.00           C
ATOM   3925  C   HIE X 494      -6.910  32.900   5.151  0.00  0.00           C
ATOM   3926  O   HIE X 494      -8.099  32.579   5.007  0.00  0.00           O
ATOM   3927  N   CYS X 495      -6.530  33.891   5.967  0.00  0.00           N
ATOM   3928  CA  CYS X 495      -7.496  34.572   6.833  0.00  0.00           C
ATOM   3929  CB  CYS X 495      -6.788  35.622   7.691  0.00  0.00           C
ATOM   3930  SG  CYS X 495      -5.875  36.854   6.733  0.00  0.00           S
ATOM   3931  C   CYS X 495      -8.621  35.223   6.043  0.00  0.00           C
ATOM   3932  O   CYS X 495      -9.756  35.289   6.521  0.00  0.00           O
ATOM   3933  N   GLU X 496      -8.330  35.712   4.846  0.00  0.00           N
ATOM   3934  CA  GLU X 496      -9.372  36.261   3.988  0.00  0.00           C
ATOM   3935  CB  GLU X 496      -8.788  37.327   3.051  0.00  0.00           C
ATOM   3936  CG  GLU X 496      -9.166  38.767   3.380  0.00  0.00           C
ATOM   3937  CD  GLU X 496     -10.669  39.007   3.366  0.00  0.00           C
ATOM   3938  OE1 GLU X 496     -11.270  39.062   4.462  0.00  0.00           O
ATOM   3939  OE2 GLU X 496     -11.249  39.138   2.264  0.00  0.00           O
ATOM   3940  C   GLU X 496     -10.052  35.195   3.153  0.00  0.00           C
ATOM   3941  O   GLU X 496     -11.164  35.424   2.670  0.00  0.00           O
ATOM   3942  N   GLN X 497      -9.407  34.045   2.966  0.00  0.00           N
ATOM   3943  CA  GLN X 497      -9.876  33.039   2.018  0.00  0.00           C
ATOM   3944  CB  GLN X 497      -8.688  32.379   1.315  0.00  0.00           C
ATOM   3945  CG  GLN X 497      -8.515  32.845  -0.103  0.00  0.00           C
ATOM   3946  CD  GLN X 497      -7.291  32.258  -0.769  0.00  0.00           C
ATOM   3947  OE1 GLN X 497      -6.157  32.562  -0.390  0.00  0.00           O
ATOM   3948  NE2 GLN X 497      -7.513  31.417  -1.776  0.00  0.00           N
ATOM   3949  C   GLN X 497     -10.741  31.957   2.640  0.00  0.00           C
ATOM   3950  O   GLN X 497     -11.542  31.351   1.930  0.00  0.00           O
ATOM   3951  N   GLY X 498     -10.590  31.684   3.935  0.00  0.00           N
ATOM   3952  CA  GLY X 498     -11.442  30.732   4.612  0.00  0.00           C
ATOM   3953  C   GLY X 498     -11.492  30.995   6.101  0.00  0.00           C
ATOM   3954  O   GLY X 498     -10.879  31.936   6.612  0.00  0.00           O
ATOM   3955  N   LYS X 499     -12.246  30.142   6.798  0.00  0.00           N
ATOM   3956  CA  LYS X 499     -12.305  30.133   8.256  0.00  0.00           C
ATOM   3957  CB  LYS X 499     -13.608  30.756   8.776  0.00  0.00           C
ATOM   3958  CG  LYS X 499     -14.862  30.273   8.044  0.00  0.00           C
ATOM   3959  CD  LYS X 499     -16.129  30.822   8.677  0.00  0.00           C
ATOM   3960  CE  LYS X 499     -17.297  30.810   7.693  0.00  0.00           C
ATOM   3961  NZ  LYS X 499     -18.447  29.943   8.117  0.00  0.00           N
ATOM   3962  C   LYS X 499     -12.177  28.701   8.764  0.00  0.00           C
ATOM   3963  O   LYS X 499     -12.438  27.736   8.038  0.00  0.00           O
ATOM   3964  N   ILE X 500     -11.743  28.577  10.018  0.00  0.00           N
ATOM   3965  CA  ILE X 500     -11.754  27.321  10.763  0.00  0.00           C
ATOM   3966  CB  ILE X 500     -10.435  27.099  11.531  0.00  0.00           C
ATOM   3967  CG2 ILE X 500     -10.621  26.164  12.740  0.00  0.00           C
ATOM   3968  CG1 ILE X 500      -9.336  26.565  10.599  0.00  0.00           C
ATOM   3969  CD1 ILE X 500      -7.961  26.493  11.250  0.00  0.00           C
ATOM   3970  C   ILE X 500     -12.948  27.367  11.710  0.00  0.00           C
ATOM   3971  O   ILE X 500     -13.180  28.384  12.382  0.00  0.00           O
ATOM   3972  N   VAL X 501     -13.715  26.275  11.746  0.00  0.00           N
ATOM   3973  CA  VAL X 501     -14.957  26.165  12.509  0.00  0.00           C
ATOM   3974  CB  VAL X 501     -16.155  25.913  11.578  0.00  0.00           C
ATOM   3975  CG1 VAL X 501     -17.443  25.816  12.366  0.00  0.00           C
ATOM   3976  CG2 VAL X 501     -16.245  26.993  10.528  0.00  0.00           C
ATOM   3977  C   VAL X 501     -14.827  25.031  13.517  0.00  0.00           C
ATOM   3978  O   VAL X 501     -14.591  23.882  13.133  0.00  0.00           O
ATOM   3979  N   ILE X 502     -14.999  25.353  14.792  0.00  0.00           N
ATOM   3980  CA  ILE X 502     -14.915  24.398  15.888  0.00  0.00           C
ATOM   3981  CB  ILE X 502     -13.762  24.745  16.850  0.00  0.00           C
ATOM   3982  CG2 ILE X 502     -13.602  23.694  17.939  0.00  0.00           C
ATOM   3983  CG1 ILE X 502     -12.448  24.837  16.093  0.00  0.00           C
ATOM   3984  CD1 ILE X 502     -11.314  25.334  16.956  0.00  0.00           C
ATOM   3985  C   ILE X 502     -16.254  24.394  16.610  0.00  0.00           C
ATOM   3986  O   ILE X 502     -16.492  25.215  17.495  0.00  0.00           O
ATOM   3987  N   PRO X 503     -17.165  23.497  16.244  0.00  0.00           N
ATOM   3988  CD  PRO X 503     -17.031  22.438  15.232  0.00  0.00           C
ATOM   3989  CG  PRO X 503     -18.454  22.165  14.860  0.00  0.00           C
ATOM   3990  CB  PRO X 503     -19.225  22.375  16.117  0.00  0.00           C
ATOM   3991  CA  PRO X 503     -18.503  23.512  16.839  0.00  0.00           C
ATOM   3992  C   PRO X 503     -18.448  23.261  18.336  0.00  0.00           C
ATOM   3993  O   PRO X 503     -17.505  22.667  18.862  0.00  0.00           O
ATOM   3994  N   ARG X 504     -19.493  23.724  19.027  0.00  0.00           N
ATOM   3995  CA  ARG X 504     -19.545  23.642  20.491  0.00  0.00           C
ATOM   3996  CB  ARG X 504     -20.393  24.770  21.057  0.00  0.00           C
ATOM   3997  CG  ARG X 504     -19.707  26.124  20.953  0.00  0.00           C
ATOM   3998  CD  ARG X 504     -20.629  27.259  21.329  0.00  0.00           C
ATOM   3999  NE  ARG X 504     -20.001  28.547  21.066  0.00  0.00           N
ATOM   4000  CZ  ARG X 504     -19.125  29.132  21.879  0.00  0.00           C
ATOM   4001  NH1 ARG X 504     -18.759  28.547  23.018  0.00  0.00           N
ATOM   4002  NH2 ARG X 504     -18.611  30.305  21.545  0.00  0.00           N
ATOM   4003  C   ARG X 504     -20.071  22.272  20.914  0.00  0.00           C
ATOM   4004  O   ARG X 504     -21.159  22.120  21.471  0.00  0.00           O
ATOM   4005  N   MET X 505     -19.264  21.257  20.627  0.00  0.00           N
ATOM   4006  CA  MET X 505     -19.635  19.885  20.929  0.00  0.00           C
ATOM   4007  CB  MET X 505     -18.613  18.923  20.324  0.00  0.00           C
ATOM   4008  CG  MET X 505     -18.374  19.159  18.844  0.00  0.00           C
ATOM   4009  SD  MET X 505     -19.507  18.219  17.828  0.00  0.00           S
ATOM   4010  CE  MET X 505     -18.990  16.571  18.307  0.00  0.00           C
ATOM   4011  C   MET X 505     -19.726  19.670  22.434  0.00  0.00           C
ATOM   4012  O   MET X 505     -18.958  20.238  23.208  0.00  0.00           O
ATOM   4013  N   ARG X 506     -20.680  18.828  22.843  0.00  0.00           N
ATOM   4014  CA  ARG X 506     -20.880  18.538  24.258  0.00  0.00           C
ATOM   4015  CB  ARG X 506     -22.307  18.038  24.485  0.00  0.00           C
ATOM   4016  CG  ARG X 506     -23.344  19.091  24.153  0.00  0.00           C
ATOM   4017  CD  ARG X 506     -24.738  18.518  23.960  0.00  0.00           C
ATOM   4018  NE  ARG X 506     -25.651  19.538  23.449  0.00  0.00           N
ATOM   4019  CZ  ARG X 506     -26.036  19.641  22.179  0.00  0.00           C
ATOM   4020  NH1 ARG X 506     -25.598  18.776  21.274  0.00  0.00           N
ATOM   4021  NH2 ARG X 506     -26.866  20.610  21.813  0.00  0.00           N
ATOM   4022  C   ARG X 506     -19.873  17.537  24.811  0.00  0.00           C
ATOM   4023  O   ARG X 506     -19.620  17.543  26.018  0.00  0.00           O
ATOM   4024  N   VAL X 507     -19.275  16.696  23.973  0.00  0.00           N
ATOM   4025  CA  VAL X 507     -18.257  15.769  24.448  0.00  0.00           C
ATOM   4026  CB  VAL X 507     -18.708  14.293  24.364  0.00  0.00           C
ATOM   4027  CG1 VAL X 507     -19.708  13.988  25.457  0.00  0.00           C
ATOM   4028  CG2 VAL X 507     -19.286  13.981  22.994  0.00  0.00           C
ATOM   4029  C   VAL X 507     -16.965  15.953  23.669  0.00  0.00           C
ATOM   4030  O   VAL X 507     -16.966  16.319  22.491  0.00  0.00           O
ATOM   4031  N   GLU X 508     -15.859  15.707  24.350  0.00  0.00           N
ATOM   4032  CA  GLU X 508     -14.589  15.453  23.702  0.00  0.00           C
ATOM   4033  CB  GLU X 508     -13.450  15.585  24.697  0.00  0.00           C
ATOM   4034  CG  GLU X 508     -13.210  16.968  25.214  0.00  0.00           C
ATOM   4035  CD  GLU X 508     -12.168  16.981  26.315  0.00  0.00           C
ATOM   4036  OE1 GLU X 508     -11.535  15.938  26.575  0.00  0.00           O
ATOM   4037  OE2 GLU X 508     -12.002  18.036  26.943  0.00  0.00           O
ATOM   4038  C   GLU X 508     -14.583  14.039  23.128  0.00  0.00           C
ATOM   4039  O   GLU X 508     -15.215  13.140  23.687  0.00  0.00           O
ATOM   4040  N   PRO X 509     -13.845  13.801  22.034  0.00  0.00           N
ATOM   4041  CD  PRO X 509     -12.986  14.742  21.292  0.00  0.00           C
ATOM   4042  CG  PRO X 509     -12.400  13.887  20.199  0.00  0.00           C
ATOM   4043  CB  PRO X 509     -13.366  12.784  19.987  0.00  0.00           C
ATOM   4044  CA  PRO X 509     -13.849  12.471  21.407  0.00  0.00           C
ATOM   4045  C   PRO X 509     -12.939  11.484  22.127  0.00  0.00           C
ATOM   4046  O   PRO X 509     -12.039  10.877  21.538  0.00  0.00           O
ATOM   4047  N   SER X 510     -13.172  11.317  23.425  0.00  0.00           N
ATOM   4048  CA  SER X 510     -12.474  10.285  24.168  0.00  0.00           C
ATOM   4049  CB  SER X 510     -12.649  10.500  25.667  0.00  0.00           C
ATOM   4050  OG  SER X 510     -13.900   9.992  26.098  0.00  0.00           O
ATOM   4051  C   SER X 510     -12.989   8.906  23.741  0.00  0.00           C
ATOM   4052  O   SER X 510     -13.903   8.775  22.916  0.00  0.00           O
ATOM   4053  N   ILE X 511     -12.395   7.861  24.322  0.00  0.00           N
ATOM   4054  CA  ILE X 511     -12.750   6.497  23.943  0.00  0.00           C
ATOM   4055  CB  ILE X 511     -11.776   5.494  24.583  0.00  0.00           C
ATOM   4056  CG2 ILE X 511     -11.477   5.886  26.028  0.00  0.00           C
ATOM   4057  CG1 ILE X 511     -12.333   4.073  24.472  0.00  0.00           C
ATOM   4058  CD1 ILE X 511     -12.466   3.586  23.042  0.00  0.00           C
ATOM   4059  C   ILE X 511     -14.191   6.192  24.327  0.00  0.00           C
ATOM   4060  O   ILE X 511     -14.975   5.694  23.511  0.00  0.00           O
ATOM   4061  N   ASP X 512     -14.557   6.474  25.578  0.00  0.00           N
ATOM   4062  CA  ASP X 512     -15.913   6.189  26.028  0.00  0.00           C
ATOM   4063  CB  ASP X 512     -16.039   6.465  27.526  0.00  0.00           C
ATOM   4064  CG  ASP X 512     -15.087   5.625  28.356  0.00  0.00           C
ATOM   4065  OD1 ASP X 512     -14.252   4.907  27.759  0.00  0.00           O
ATOM   4066  OD2 ASP X 512     -15.172   5.678  29.604  0.00  0.00           O
ATOM   4067  C   ASP X 512     -16.939   7.002  25.257  0.00  0.00           C
ATOM   4068  O   ASP X 512     -18.063   6.534  25.036  0.00  0.00           O
ATOM   4069  N   ASN X 513     -16.569   8.201  24.818  0.00  0.00           N
ATOM   4070  CA  ASN X 513     -17.524   9.140  24.245  0.00  0.00           C
ATOM   4071  CB  ASN X 513     -17.020  10.565  24.444  0.00  0.00           C
ATOM   4072  CG  ASN X 513     -17.225  11.047  25.853  0.00  0.00           C
ATOM   4073  OD1 ASN X 513     -18.165  10.628  26.524  0.00  0.00           O
ATOM   4074  ND2 ASN X 513     -16.353  11.934  26.314  0.00  0.00           N
ATOM   4075  C   ASN X 513     -17.817   8.919  22.766  0.00  0.00           C
ATOM   4076  O   ASN X 513     -18.711   9.585  22.229  0.00  0.00           O
ATOM   4077  N   GLU X 514     -17.120   7.989  22.109  0.00  0.00           N
ATOM   4078  CA  GLU X 514     -17.153   7.917  20.651  0.00  0.00           C
ATOM   4079  CB  GLU X 514     -16.417   6.667  20.176  0.00  0.00           C
ATOM   4080  CG  GLU X 514     -16.223   6.613  18.666  0.00  0.00           C
ATOM   4081  CD  GLU X 514     -15.287   5.501  18.238  0.00  0.00           C
ATOM   4082  OE1 GLU X 514     -15.523   4.336  18.628  0.00  0.00           O
ATOM   4083  OE2 GLU X 514     -14.309   5.798  17.517  0.00  0.00           O
ATOM   4084  C   GLU X 514     -18.579   7.940  20.108  0.00  0.00           C
ATOM   4085  O   GLU X 514     -18.898   8.713  19.193  0.00  0.00           O
ATOM   4086  N   GLU X 515     -19.461   7.126  20.694  0.00  0.00           N
ATOM   4087  CA  GLU X 515     -20.822   7.017  20.186  0.00  0.00           C
ATOM   4088  CB  GLU X 515     -21.605   5.982  20.979  0.00  0.00           C
ATOM   4089  CG  GLU X 515     -22.679   5.337  20.146  0.00  0.00           C
ATOM   4090  CD  GLU X 515     -22.111   4.718  18.884  0.00  0.00           C
ATOM   4091  OE1 GLU X 515     -21.065   4.034  18.972  0.00  0.00           O
ATOM   4092  OE2 GLU X 515     -22.704   4.927  17.806  0.00  0.00           O
ATOM   4093  C   GLU X 515     -21.538   8.358  20.222  0.00  0.00           C
ATOM   4094  O   GLU X 515     -22.119   8.788  19.214  0.00  0.00           O
ATOM   4095  N   GLN X 516     -21.516   9.039  21.373  0.00  0.00           N
ATOM   4096  CA  GLN X 516     -22.153  10.349  21.410  0.00  0.00           C
ATOM   4097  CB  GLN X 516     -22.146  10.935  22.823  0.00  0.00           C
ATOM   4098  CG  GLN X 516     -22.925  12.254  22.922  0.00  0.00           C
ATOM   4099  CD  GLN X 516     -22.881  12.892  24.307  0.00  0.00           C
ATOM   4100  OE1 GLN X 516     -22.571  12.232  25.301  0.00  0.00           O
ATOM   4101  NE2 GLN X 516     -23.193  14.187  24.374  0.00  0.00           N
ATOM   4102  C   GLN X 516     -21.459  11.288  20.443  0.00  0.00           C
ATOM   4103  O   GLN X 516     -22.118  12.025  19.696  0.00  0.00           O
ATOM   4104  N   HIE X 517     -20.124  11.209  20.389  0.00  0.00           N
ATOM   4105  CA  HIE X 517     -19.355  12.170  19.608  0.00  0.00           C
ATOM   4106  CB  HIE X 517     -17.856  11.948  19.825  0.00  0.00           C
ATOM   4107  CG  HIE X 517     -16.994  12.941  19.117  0.00  0.00           C
ATOM   4108  ND1 HIE X 517     -16.437  12.699  17.879  0.00  0.00           N
ATOM   4109  CE1 HIE X 517     -15.740  13.754  17.499  0.00  0.00           C
ATOM   4110  NE2 HIE X 517     -15.827  14.675  18.443  0.00  0.00           N
ATOM   4111  CD2 HIE X 517     -16.611  14.194  19.463  0.00  0.00           C
ATOM   4112  C   HIE X 517     -19.717  12.068  18.136  0.00  0.00           C
ATOM   4113  O   HIE X 517     -20.121  13.058  17.508  0.00  0.00           O
ATOM   4114  N   ILE X 518     -19.622  10.860  17.583  0.00  0.00           N
ATOM   4115  CA  ILE X 518     -20.036  10.646  16.204  0.00  0.00           C
ATOM   4116  CB  ILE X 518     -19.934   9.156  15.840  0.00  0.00           C
ATOM   4117  CG2 ILE X 518     -20.818   8.851  14.656  0.00  0.00           C
ATOM   4118  CG1 ILE X 518     -18.483   8.816  15.501  0.00  0.00           C
ATOM   4119  CD1 ILE X 518     -18.087   7.373  15.763  0.00  0.00           C
ATOM   4120  C   ILE X 518     -21.440  11.193  15.999  0.00  0.00           C
ATOM   4121  O   ILE X 518     -21.694  11.968  15.065  0.00  0.00           O
ATOM   4122  N   ALA X 519     -22.345  10.884  16.935  0.00  0.00           N
ATOM   4123  CA  ALA X 519     -23.722  11.341  16.795  0.00  0.00           C
ATOM   4124  CB  ALA X 519     -24.551  10.879  17.995  0.00  0.00           C
ATOM   4125  C   ALA X 519     -23.771  12.858  16.633  0.00  0.00           C
ATOM   4126  O   ALA X 519     -24.315  13.374  15.644  0.00  0.00           O
ATOM   4127  N   GLU X 520     -23.132  13.587  17.550  0.00  0.00           N
ATOM   4128  CA  GLU X 520     -23.157  15.042  17.447  0.00  0.00           C
ATOM   4129  CB  GLU X 520     -22.417  15.674  18.623  0.00  0.00           C
ATOM   4130  CG  GLU X 520     -23.200  15.529  19.912  0.00  0.00           C
ATOM   4131  CD  GLU X 520     -22.748  16.457  21.016  0.00  0.00           C
ATOM   4132  OE1 GLU X 520     -21.841  17.287  20.798  0.00  0.00           O
ATOM   4133  OE2 GLU X 520     -23.323  16.344  22.115  0.00  0.00           O
ATOM   4134  C   GLU X 520     -22.572  15.492  16.118  0.00  0.00           C
ATOM   4135  O   GLU X 520     -23.198  16.271  15.382  0.00  0.00           O
ATOM   4136  N   MET X 521     -21.420  14.923  15.746  0.00  0.00           N
ATOM   4137  CA  MET X 521     -20.812  15.285  14.476  0.00  0.00           C
ATOM   4138  CB  MET X 521     -19.576  14.432  14.218  0.00  0.00           C
ATOM   4139  CG  MET X 521     -18.941  14.700  12.863  0.00  0.00           C
ATOM   4140  SD  MET X 521     -17.580  13.570  12.532  0.00  0.00           S
ATOM   4141  CE  MET X 521     -17.082  14.160  10.928  0.00  0.00           C
ATOM   4142  C   MET X 521     -21.818  15.118  13.354  0.00  0.00           C
ATOM   4143  O   MET X 521     -22.116  16.070  12.616  0.00  0.00           O
ATOM   4144  N   ALA X 522     -22.420  13.926  13.272  0.00  0.00           N
ATOM   4145  CA  ALA X 522     -23.293  13.635  12.148  0.00  0.00           C
ATOM   4146  CB  ALA X 522     -23.849  12.217  12.270  0.00  0.00           C
ATOM   4147  C   ALA X 522     -24.406  14.659  12.075  0.00  0.00           C
ATOM   4148  O   ALA X 522     -24.679  15.218  11.002  0.00  0.00           O
ATOM   4149  N   ALA X 523     -24.987  14.992  13.230  0.00  0.00           N
ATOM   4150  CA  ALA X 523     -26.075  15.954  13.241  0.00  0.00           C
ATOM   4151  CB  ALA X 523     -26.554  16.171  14.676  0.00  0.00           C
ATOM   4152  C   ALA X 523     -25.613  17.257  12.612  0.00  0.00           C
ATOM   4153  O   ALA X 523     -26.154  17.709  11.591  0.00  0.00           O
ATOM   4154  N   PHE X 524     -24.535  17.819  13.164  0.00  0.00           N
ATOM   4155  CA  PHE X 524     -23.977  19.044  12.618  0.00  0.00           C
ATOM   4156  CB  PHE X 524     -22.722  19.436  13.396  0.00  0.00           C
ATOM   4157  CG  PHE X 524     -22.241  20.816  13.096  0.00  0.00           C
ATOM   4158  CD1 PHE X 524     -21.394  21.050  12.026  0.00  0.00           C
ATOM   4159  CE1 PHE X 524     -20.963  22.333  11.740  0.00  0.00           C
ATOM   4160  CZ  PHE X 524     -21.371  23.391  12.533  0.00  0.00           C
ATOM   4161  CE2 PHE X 524     -22.214  23.166  13.603  0.00  0.00           C
ATOM   4162  CD2 PHE X 524     -22.645  21.890  13.880  0.00  0.00           C
ATOM   4163  C   PHE X 524     -23.671  18.873  11.139  0.00  0.00           C
ATOM   4164  O   PHE X 524     -24.085  19.693  10.310  0.00  0.00           O
ATOM   4165  N   PHE X 525     -22.996  17.773  10.779  0.00  0.00           N
ATOM   4166  CA  PHE X 525     -22.603  17.618   9.385  0.00  0.00           C
ATOM   4167  CB  PHE X 525     -21.787  16.339   9.187  0.00  0.00           C
ATOM   4168  CG  PHE X 525     -21.734  15.877   7.752  0.00  0.00           C
ATOM   4169  CD1 PHE X 525     -20.837  16.441   6.849  0.00  0.00           C
ATOM   4170  CE1 PHE X 525     -20.807  16.015   5.524  0.00  0.00           C
ATOM   4171  CZ  PHE X 525     -21.677  15.018   5.090  0.00  0.00           C
ATOM   4172  CE2 PHE X 525     -22.574  14.459   5.974  0.00  0.00           C
ATOM   4173  CD2 PHE X 525     -22.602  14.890   7.299  0.00  0.00           C
ATOM   4174  C   PHE X 525     -23.832  17.615   8.502  0.00  0.00           C
ATOM   4175  O   PHE X 525     -23.864  18.278   7.457  0.00  0.00           O
ATOM   4176  N   ARG X 526     -24.881  16.919   8.947  0.00  0.00           N
ATOM   4177  CA  ARG X 526     -26.107  16.861   8.165  0.00  0.00           C
ATOM   4178  CB  ARG X 526     -27.093  15.928   8.863  0.00  0.00           C
ATOM   4179  CG  ARG X 526     -28.465  15.781   8.258  0.00  0.00           C
ATOM   4180  CD  ARG X 526     -29.290  14.798   9.110  0.00  0.00           C
ATOM   4181  NE  ARG X 526     -28.857  13.403   9.003  0.00  0.00           N
ATOM   4182  CZ  ARG X 526     -29.118  12.636   7.946  0.00  0.00           C
ATOM   4183  NH1 ARG X 526     -29.782  13.151   6.914  0.00  0.00           N
ATOM   4184  NH2 ARG X 526     -28.715  11.365   7.908  0.00  0.00           N
ATOM   4185  C   ARG X 526     -26.673  18.259   7.972  0.00  0.00           C
ATOM   4186  O   ARG X 526     -26.958  18.668   6.839  0.00  0.00           O
ATOM   4187  N   GLU X 527     -26.695  19.056   9.027  0.00  0.00           N
ATOM   4188  CA  GLU X 527     -27.211  20.405   8.908  0.00  0.00           C
ATOM   4189  CB  GLU X 527     -27.190  21.123  10.251  0.00  0.00           C
ATOM   4190  CG  GLU X 527     -27.816  20.331  11.383  0.00  0.00           C
ATOM   4191  CD  GLU X 527     -29.327  20.432  11.422  0.00  0.00           C
ATOM   4192  OE1 GLU X 527     -29.995  19.383  11.508  0.00  0.00           O
ATOM   4193  OE2 GLU X 527     -29.844  21.558  11.373  0.00  0.00           O
ATOM   4194  C   GLU X 527     -26.397  21.183   7.879  0.00  0.00           C
ATOM   4195  O   GLU X 527     -26.952  21.986   7.139  0.00  0.00           O
ATOM   4196  N   GLN X 528     -25.085  20.981   7.841  0.00  0.00           N
ATOM   4197  CA  GLN X 528     -24.285  21.684   6.842  0.00  0.00           C
ATOM   4198  CB  GLN X 528     -22.802  21.393   7.020  0.00  0.00           C
ATOM   4199  CG  GLN X 528     -22.250  21.838   8.329  0.00  0.00           C
ATOM   4200  CD  GLN X 528     -22.646  23.251   8.628  0.00  0.00           C
ATOM   4201  OE1 GLN X 528     -22.464  24.139   7.803  0.00  0.00           O
ATOM   4202  NE2 GLN X 528     -23.210  23.468   9.806  0.00  0.00           N
ATOM   4203  C   GLN X 528     -24.737  21.304   5.444  0.00  0.00           C
ATOM   4204  O   GLN X 528     -24.993  22.180   4.602  0.00  0.00           O
ATOM   4205  N   VAL X 529     -24.866  19.997   5.186  0.00  0.00           N
ATOM   4206  CA  VAL X 529     -25.365  19.543   3.892  0.00  0.00           C
ATOM   4207  CB  VAL X 529     -25.454  18.008   3.882  0.00  0.00           C
ATOM   4208  CG1 VAL X 529     -26.335  17.528   2.736  0.00  0.00           C
ATOM   4209  CG2 VAL X 529     -24.070  17.425   3.774  0.00  0.00           C
ATOM   4210  C   VAL X 529     -26.712  20.179   3.582  0.00  0.00           C
ATOM   4211  O   VAL X 529     -26.992  20.559   2.441  0.00  0.00           O
ATOM   4212  N   GLU X 530     -27.567  20.315   4.594  0.00  0.00           N
ATOM   4213  CA  GLU X 530     -28.893  20.862   4.343  0.00  0.00           C
ATOM   4214  CB  GLU X 530     -29.778  20.651   5.568  0.00  0.00           C
ATOM   4215  CG  GLU X 530     -30.768  19.521   5.338  0.00  0.00           C
ATOM   4216  CD  GLU X 530     -30.884  18.580   6.511  0.00  0.00           C
ATOM   4217  OE1 GLU X 530     -30.918  19.064   7.665  0.00  0.00           O
ATOM   4218  OE2 GLU X 530     -30.940  17.352   6.280  0.00  0.00           O
ATOM   4219  C   GLU X 530     -28.832  22.331   3.946  0.00  0.00           C
ATOM   4220  O   GLU X 530     -29.687  22.795   3.186  0.00  0.00           O
ATOM   4221  N   SER X 531     -27.815  23.065   4.412  0.00  0.00           N
ATOM   4222  CA  SER X 531     -27.717  24.481   4.081  0.00  0.00           C
ATOM   4223  CB  SER X 531     -26.558  25.114   4.837  0.00  0.00           C
ATOM   4224  OG  SER X 531     -25.335  24.768   4.209  0.00  0.00           O
ATOM   4225  C   SER X 531     -27.521  24.714   2.590  0.00  0.00           C
ATOM   4226  O   SER X 531     -27.757  25.828   2.114  0.00  0.00           O
ATOM   4227  N   LYS X 532     -27.077  23.693   1.853  0.00  0.00           N
ATOM   4228  CA  LYS X 532     -26.780  23.798   0.426  0.00  0.00           C
ATOM   4229  CB  LYS X 532     -28.062  23.959  -0.397  0.00  0.00           C
ATOM   4230  CG  LYS X 532     -27.713  23.988  -1.881  0.00  0.00           C
ATOM   4231  CD  LYS X 532     -28.989  24.148  -2.700  0.00  0.00           C
ATOM   4232  CE  LYS X 532     -28.640  24.177  -4.185  0.00  0.00           C
ATOM   4233  NZ  LYS X 532     -29.871  24.332  -4.974  0.00  0.00           N
ATOM   4234  C   LYS X 532     -25.802  24.934   0.131  0.00  0.00           C
ATOM   4235  O   LYS X 532     -25.730  25.426  -0.999  0.00  0.00           O
ATOM   4236  N   LYS X 533     -25.043  25.362   1.142  0.00  0.00           N
ATOM   4237  CA  LYS X 533     -24.021  26.377   0.939  0.00  0.00           C
ATOM   4238  CB  LYS X 533     -23.638  26.999   2.277  0.00  0.00           C
ATOM   4239  CG  LYS X 533     -24.634  28.024   2.764  0.00  0.00           C
ATOM   4240  CD  LYS X 533     -24.091  28.791   3.949  0.00  0.00           C
ATOM   4241  CE  LYS X 533     -25.132  28.877   5.049  0.00  0.00           C
ATOM   4242  NZ  LYS X 533     -25.049  30.154   5.811  0.00  0.00           N
ATOM   4243  C   LYS X 533     -22.780  25.828   0.249  0.00  0.00           C
ATOM   4244  O   LYS X 533     -22.042  26.584  -0.389  0.00  0.00           O
ATOM   4245  N   HIE X 534     -22.530  24.533   0.346  0.00  0.00           N
ATOM   4246  CA  HIE X 534     -21.327  23.947  -0.217  0.00  0.00           C
ATOM   4247  CB  HIE X 534     -20.425  23.434   0.898  0.00  0.00           C
ATOM   4248  CG  HIE X 534     -20.016  24.498   1.873  0.00  0.00           C
ATOM   4249  ND1 HIE X 534     -18.943  25.335   1.654  0.00  0.00           N
ATOM   4250  CE1 HIE X 534     -18.827  26.174   2.671  0.00  0.00           C
ATOM   4251  NE2 HIE X 534     -19.777  25.903   3.548  0.00  0.00           N
ATOM   4252  CD2 HIE X 534     -20.534  24.859   3.073  0.00  0.00           C
ATOM   4253  C   HIE X 534     -21.698  22.821  -1.166  0.00  0.00           C
ATOM   4254  O   HIE X 534     -22.581  22.012  -0.867  0.00  0.00           O
ATOM   4255  N   LEU X 535     -21.039  22.771  -2.318  0.00  0.00           N
ATOM   4256  CA  LEU X 535     -21.213  21.644  -3.229  0.00  0.00           C
ATOM   4257  CB  LEU X 535     -21.256  22.126  -4.679  0.00  0.00           C
ATOM   4258  CG  LEU X 535     -22.369  23.131  -4.983  0.00  0.00           C
ATOM   4259  CD1 LEU X 535     -22.180  23.757  -6.355  0.00  0.00           C
ATOM   4260  CD2 LEU X 535     -23.702  22.442  -4.903  0.00  0.00           C
ATOM   4261  C   LEU X 535     -20.116  20.597  -3.080  0.00  0.00           C
ATOM   4262  O   LEU X 535     -20.400  19.396  -3.160  0.00  0.00           O
ATOM   4263  N   GLY X 536     -18.876  21.034  -2.862  0.00  0.00           N
ATOM   4264  CA  GLY X 536     -17.757  20.143  -2.651  0.00  0.00           C
ATOM   4265  C   GLY X 536     -17.422  20.014  -1.178  0.00  0.00           C
ATOM   4266  O   GLY X 536     -17.025  20.997  -0.517  0.00  0.00           O
ATOM   4267  N   MET X 537     -17.592  18.800  -0.660  0.00  0.00           N
ATOM   4268  CA  MET X 537     -17.367  18.515   0.746  0.00  0.00           C
ATOM   4269  CB  MET X 537     -18.703  18.235   1.463  0.00  0.00           C
ATOM   4270  CG  MET X 537     -19.420  19.490   1.934  0.00  0.00           C
ATOM   4271  SD  MET X 537     -21.168  19.285   2.386  0.00  0.00           S
ATOM   4272  CE  MET X 537     -21.854  18.888   0.784  0.00  0.00           C
ATOM   4273  C   MET X 537     -16.409  17.336   0.888  0.00  0.00           C
ATOM   4274  O   MET X 537     -16.331  16.466   0.020  0.00  0.00           O
ATOM   4275  N   LEU X 538     -15.674  17.313   1.988  0.00  0.00           N
ATOM   4276  CA  LEU X 538     -14.792  16.190   2.273  0.00  0.00           C
ATOM   4277  CB  LEU X 538     -13.346  16.496   1.863  0.00  0.00           C
ATOM   4278  CG  LEU X 538     -12.255  15.548   2.376  0.00  0.00           C
ATOM   4279  CD1 LEU X 538     -12.452  14.146   1.818  0.00  0.00           C
ATOM   4280  CD2 LEU X 538     -10.868  16.075   2.029  0.00  0.00           C
ATOM   4281  C   LEU X 538     -14.865  15.891   3.758  0.00  0.00           C
ATOM   4282  O   LEU X 538     -14.798  16.813   4.566  0.00  0.00           O
ATOM   4283  N   VAL X 539     -15.004  14.620   4.120  0.00  0.00           N
ATOM   4284  CA  VAL X 539     -15.018  14.197   5.516  0.00  0.00           C
ATOM   4285  CB  VAL X 539     -16.336  13.486   5.885  0.00  0.00           C
ATOM   4286  CG1 VAL X 539     -16.469  13.338   7.390  0.00  0.00           C
ATOM   4287  CG2 VAL X 539     -17.516  14.269   5.357  0.00  0.00           C
ATOM   4288  C   VAL X 539     -13.814  13.286   5.740  0.00  0.00           C
ATOM   4289  O   VAL X 539     -13.567  12.366   4.952  0.00  0.00           O
ATOM   4290  N   LEU X 540     -13.078  13.540   6.816  0.00  0.00           N
ATOM   4291  CA  LEU X 540     -11.771  12.955   7.062  0.00  0.00           C
ATOM   4292  CB  LEU X 540     -10.681  14.024   6.978  0.00  0.00           C
ATOM   4293  CG  LEU X 540     -10.256  14.450   5.575  0.00  0.00           C
ATOM   4294  CD1 LEU X 540      -9.125  15.494   5.609  0.00  0.00           C
ATOM   4295  CD2 LEU X 540      -9.814  13.208   4.794  0.00  0.00           C
ATOM   4296  C   LEU X 540     -11.766  12.306   8.435  0.00  0.00           C
ATOM   4297  O   LEU X 540     -12.086  12.956   9.431  0.00  0.00           O
ATOM   4298  N   PHE X 541     -11.385  11.037   8.495  0.00  0.00           N
ATOM   4299  CA  PHE X 541     -11.411  10.282   9.734  0.00  0.00           C
ATOM   4300  CB  PHE X 541     -12.397   9.108   9.658  0.00  0.00           C
ATOM   4301  CG  PHE X 541     -13.814   9.537   9.735  0.00  0.00           C
ATOM   4302  CD1 PHE X 541     -14.434   9.656  10.961  0.00  0.00           C
ATOM   4303  CE1 PHE X 541     -15.748  10.066  11.047  0.00  0.00           C
ATOM   4304  CZ  PHE X 541     -16.451  10.375   9.891  0.00  0.00           C
ATOM   4305  CE2 PHE X 541     -15.841  10.251   8.663  0.00  0.00           C
ATOM   4306  CD2 PHE X 541     -14.522   9.851   8.588  0.00  0.00           C
ATOM   4307  C   PHE X 541     -10.025   9.767  10.043  0.00  0.00           C
ATOM   4308  O   PHE X 541      -9.204   9.594   9.143  0.00  0.00           O
ATOM   4309  N   ALA X 542      -9.783   9.514  11.324  0.00  0.00           N
ATOM   4310  CA  ALA X 542      -8.511   8.979  11.776  0.00  0.00           C
ATOM   4311  CB  ALA X 542      -8.090   9.659  13.086  0.00  0.00           C
ATOM   4312  C   ALA X 542      -8.532   7.469  11.966  0.00  0.00           C
ATOM   4313  O   ALA X 542      -7.469   6.868  12.138  0.00  0.00           O
ATOM   4314  N   SER X 543      -9.701   6.841  11.933  0.00  0.00           N
ATOM   4315  CA  SER X 543      -9.785   5.386  11.959  0.00  0.00           C
ATOM   4316  CB  SER X 543      -9.977   4.841  13.378  0.00  0.00           C
ATOM   4317  OG  SER X 543     -11.203   5.290  13.922  0.00  0.00           O
ATOM   4318  C   SER X 543     -10.929   4.931  11.066  0.00  0.00           C
ATOM   4319  O   SER X 543     -11.945   5.618  10.930  0.00  0.00           O
ATOM   4320  N   GLY X 544     -10.739   3.772  10.435  0.00  0.00           N
ATOM   4321  CA  GLY X 544     -11.806   3.190   9.643  0.00  0.00           C
ATOM   4322  C   GLY X 544     -13.008   2.810  10.479  0.00  0.00           C
ATOM   4323  O   GLY X 544     -14.144   2.835   9.995  0.00  0.00           O
ATOM   4324  N   ARG X 545     -12.778   2.465  11.741  0.00  0.00           N
ATOM   4325  CA  ARG X 545     -13.880   2.226  12.662  0.00  0.00           C
ATOM   4326  CB  ARG X 545     -13.310   1.872  14.034  0.00  0.00           C
ATOM   4327  CG  ARG X 545     -14.307   1.395  15.028  0.00  0.00           C
ATOM   4328  CD  ARG X 545     -13.676   1.320  16.396  0.00  0.00           C
ATOM   4329  NE  ARG X 545     -13.240   2.631  16.844  0.00  0.00           N
ATOM   4330  CZ  ARG X 545     -11.970   3.021  16.897  0.00  0.00           C
ATOM   4331  NH1 ARG X 545     -11.667   4.246  17.306  0.00  0.00           N
ATOM   4332  NH2 ARG X 545     -10.998   2.187  16.548  0.00  0.00           N
ATOM   4333  C   ARG X 545     -14.795   3.442  12.744  0.00  0.00           C
ATOM   4334  O   ARG X 545     -16.010   3.346  12.511  0.00  0.00           O
ATOM   4335  N   ALA X 546     -14.216   4.609  13.039  0.00  0.00           N
ATOM   4336  CA  ALA X 546     -15.018   5.822  13.151  0.00  0.00           C
ATOM   4337  CB  ALA X 546     -14.144   6.991  13.619  0.00  0.00           C
ATOM   4338  C   ALA X 546     -15.710   6.156  11.832  0.00  0.00           C
ATOM   4339  O   ALA X 546     -16.882   6.556  11.822  0.00  0.00           O
ATOM   4340  N   MET X 547     -15.002   5.996  10.710  0.00  0.00           N
ATOM   4341  CA  MET X 547     -15.598   6.303   9.415  0.00  0.00           C
ATOM   4342  CB  MET X 547     -14.563   6.097   8.301  0.00  0.00           C
ATOM   4343  CG  MET X 547     -14.976   6.651   6.938  0.00  0.00           C
ATOM   4344  SD  MET X 547     -13.820   6.422   5.581  0.00  0.00           S
ATOM   4345  CE  MET X 547     -13.947   4.681   5.321  0.00  0.00           C
ATOM   4346  C   MET X 547     -16.837   5.449   9.177  0.00  0.00           C
ATOM   4347  O   MET X 547     -17.894   5.962   8.786  0.00  0.00           O
ATOM   4348  N   GLN X 548     -16.732   4.141   9.426  0.00  0.00           N
ATOM   4349  CA  GLN X 548     -17.891   3.265   9.252  0.00  0.00           C
ATOM   4350  CB  GLN X 548     -17.502   1.809   9.511  0.00  0.00           C
ATOM   4351  CG  GLN X 548     -16.583   1.200   8.466  0.00  0.00           C
ATOM   4352  CD  GLN X 548     -17.146   1.313   7.058  0.00  0.00           C
ATOM   4353  OE1 GLN X 548     -18.371   1.344   6.850  0.00  0.00           O
ATOM   4354  NE2 GLN X 548     -16.251   1.388   6.077  0.00  0.00           N
ATOM   4355  C   GLN X 548     -19.035   3.678  10.169  0.00  0.00           C
ATOM   4356  O   GLN X 548     -20.194   3.778   9.738  0.00  0.00           O
ATOM   4357  N   ARG X 549     -18.728   3.946  11.438  0.00  0.00           N
ATOM   4358  CA  ARG X 549     -19.792   4.326  12.358  0.00  0.00           C
ATOM   4359  CB  ARG X 549     -19.235   4.538  13.762  0.00  0.00           C
ATOM   4360  CG  ARG X 549     -20.320   4.698  14.812  0.00  0.00           C
ATOM   4361  CD  ARG X 549     -21.267   3.508  14.804  0.00  0.00           C
ATOM   4362  NE  ARG X 549     -22.341   3.659  15.779  0.00  0.00           N
ATOM   4363  CZ  ARG X 549     -23.557   3.139  15.635  0.00  0.00           C
ATOM   4364  NH1 ARG X 549     -23.857   2.447  14.545  0.00  0.00           N
ATOM   4365  NH2 ARG X 549     -24.471   3.327  16.575  0.00  0.00           N
ATOM   4366  C   ARG X 549     -20.510   5.577  11.875  0.00  0.00           C
ATOM   4367  O   ARG X 549     -21.746   5.626  11.856  0.00  0.00           O
ATOM   4368  N   PHE X 550     -19.748   6.594  11.472  0.00  0.00           N
ATOM   4369  CA  PHE X 550     -20.345   7.791  10.895  0.00  0.00           C
ATOM   4370  CB  PHE X 550     -19.248   8.785  10.505  0.00  0.00           C
ATOM   4371  CG  PHE X 550     -19.734   9.908   9.623  0.00  0.00           C
ATOM   4372  CD1 PHE X 550     -20.316  11.036  10.171  0.00  0.00           C
ATOM   4373  CE1 PHE X 550     -20.755  12.080   9.361  0.00  0.00           C
ATOM   4374  CZ  PHE X 550     -20.627  11.991   7.996  0.00  0.00           C
ATOM   4375  CE2 PHE X 550     -20.057  10.862   7.442  0.00  0.00           C
ATOM   4376  CD2 PHE X 550     -19.611   9.835   8.249  0.00  0.00           C
ATOM   4377  C   PHE X 550     -21.196   7.451   9.682  0.00  0.00           C
ATOM   4378  O   PHE X 550     -22.253   8.051   9.465  0.00  0.00           O
ATOM   4379  N   LEU X 551     -20.731   6.516   8.858  0.00  0.00           N
ATOM   4380  CA  LEU X 551     -21.498   6.160   7.674  0.00  0.00           C
ATOM   4381  CB  LEU X 551     -20.693   5.192   6.803  0.00  0.00           C
ATOM   4382  CG  LEU X 551     -19.598   5.945   6.052  0.00  0.00           C
ATOM   4383  CD1 LEU X 551     -18.759   5.024   5.190  0.00  0.00           C
ATOM   4384  CD2 LEU X 551     -20.230   7.024   5.215  0.00  0.00           C
ATOM   4385  C   LEU X 551     -22.854   5.571   8.041  0.00  0.00           C
ATOM   4386  O   LEU X 551     -23.824   5.755   7.294  0.00  0.00           O
ATOM   4387  N   ASP X 552     -22.955   4.890   9.189  0.00  0.00           N
ATOM   4388  CA  ASP X 552     -24.260   4.382   9.602  0.00  0.00           C
ATOM   4389  CB  ASP X 552     -24.114   3.492  10.836  0.00  0.00           C
ATOM   4390  CG  ASP X 552     -23.196   2.315  10.587  0.00  0.00           C
ATOM   4391  OD1 ASP X 552     -23.102   1.864   9.418  0.00  0.00           O
ATOM   4392  OD2 ASP X 552     -22.548   1.854  11.554  0.00  0.00           O
ATOM   4393  C   ASP X 552     -25.252   5.509   9.866  0.00  0.00           C
ATOM   4394  O   ASP X 552     -26.457   5.327   9.667  0.00  0.00           O
ATOM   4395  N   TYR X 553     -24.781   6.681  10.293  0.00  0.00           N
ATOM   4396  CA  TYR X 553     -25.721   7.762  10.565  0.00  0.00           C
ATOM   4397  CB  TYR X 553     -25.127   8.779  11.542  0.00  0.00           C
ATOM   4398  CG  TYR X 553     -25.057   8.313  12.974  0.00  0.00           C
ATOM   4399  CD1 TYR X 553     -24.101   7.394  13.373  0.00  0.00           C
ATOM   4400  CE1 TYR X 553     -24.033   6.965  14.682  0.00  0.00           C
ATOM   4401  CZ  TYR X 553     -24.923   7.468  15.615  0.00  0.00           C
ATOM   4402  OH  TYR X 553     -24.843   7.026  16.913  0.00  0.00           O
ATOM   4403  CE2 TYR X 553     -25.874   8.396  15.246  0.00  0.00           C
ATOM   4404  CD2 TYR X 553     -25.936   8.813  13.934  0.00  0.00           C
ATOM   4405  C   TYR X 553     -26.164   8.496   9.311  0.00  0.00           C
ATOM   4406  O   TYR X 553     -27.218   9.136   9.336  0.00  0.00           O
ATOM   4407  N   VAL X 554     -25.396   8.437   8.224  0.00  0.00           N
ATOM   4408  CA  VAL X 554     -25.727   9.243   7.051  0.00  0.00           C
ATOM   4409  CB  VAL X 554     -24.576  10.195   6.659  0.00  0.00           C
ATOM   4410  CG1 VAL X 554     -24.507  11.373   7.622  0.00  0.00           C
ATOM   4411  CG2 VAL X 554     -23.248   9.448   6.602  0.00  0.00           C
ATOM   4412  C   VAL X 554     -26.108   8.337   5.892  0.00  0.00           C
ATOM   4413  O   VAL X 554     -25.899   8.675   4.720  0.00  0.00           O
ATOM   4414  N   THR X 555     -26.708   7.195   6.215  0.00  0.00           N
ATOM   4415  CA  THR X 555     -27.083   6.221   5.200  0.00  0.00           C
ATOM   4416  CB  THR X 555     -27.586   4.951   5.885  0.00  0.00           C
ATOM   4417  CG2 THR X 555     -28.745   5.269   6.813  0.00  0.00           C
ATOM   4418  OG1 THR X 555     -28.007   4.017   4.895  0.00  0.00           O
ATOM   4419  C   THR X 555     -28.124   6.753   4.213  0.00  0.00           C
ATOM   4420  O   THR X 555     -28.177   6.284   3.073  0.00  0.00           O
ATOM   4421  N   ASP X 556     -28.934   7.735   4.603  0.00  0.00           N
ATOM   4422  CA  ASP X 556     -29.867   8.320   3.650  0.00  0.00           C
ATOM   4423  CB  ASP X 556     -30.856   9.232   4.371  0.00  0.00           C
ATOM   4424  CG  ASP X 556     -30.190  10.158   5.367  0.00  0.00           C
ATOM   4425  OD1 ASP X 556     -29.372   9.700   6.194  0.00  0.00           O
ATOM   4426  OD2 ASP X 556     -30.503  11.362   5.337  0.00  0.00           O
ATOM   4427  C   ASP X 556     -29.172   9.096   2.541  0.00  0.00           C
ATOM   4428  O   ASP X 556     -29.824   9.430   1.546  0.00  0.00           O
ATOM   4429  N   LEU X 557     -27.871   9.372   2.680  0.00  0.00           N
ATOM   4430  CA  LEU X 557     -27.130  10.201   1.742  0.00  0.00           C
ATOM   4431  CB  LEU X 557     -26.318  11.252   2.500  0.00  0.00           C
ATOM   4432  CG  LEU X 557     -27.072  12.126   3.500  0.00  0.00           C
ATOM   4433  CD1 LEU X 557     -26.090  12.956   4.300  0.00  0.00           C
ATOM   4434  CD2 LEU X 557     -28.069  13.016   2.799  0.00  0.00           C
ATOM   4435  C   LEU X 557     -26.215   9.387   0.834  0.00  0.00           C
ATOM   4436  O   LEU X 557     -25.283   9.941   0.251  0.00  0.00           O
ATOM   4437  N   ARG X 558     -26.478   8.090   0.684  0.00  0.00           N
ATOM   4438  CA  ARG X 558     -25.590   7.209  -0.071  0.00  0.00           C
ATOM   4439  CB  ARG X 558     -26.215   5.815  -0.166  0.00  0.00           C
ATOM   4440  CG  ARG X 558     -27.738   5.825  -0.341  0.00  0.00           C
ATOM   4441  CD  ARG X 558     -28.312   4.421  -0.251  0.00  0.00           C
ATOM   4442  NE  ARG X 558     -29.676   4.423   0.270  0.00  0.00           N
ATOM   4443  CZ  ARG X 558     -30.745   3.993  -0.398  0.00  0.00           C
ATOM   4444  NH1 ARG X 558     -30.620   3.507  -1.627  0.00  0.00           N
ATOM   4445  NH2 ARG X 558     -31.946   4.040   0.172  0.00  0.00           N
ATOM   4446  C   ARG X 558     -25.288   7.746  -1.466  0.00  0.00           C
ATOM   4447  O   ARG X 558     -24.137   7.731  -1.909  0.00  0.00           O
ATOM   4448  N   LEU X 559     -26.320   8.190  -2.185  0.00  0.00           N
ATOM   4449  CA  LEU X 559     -26.137   8.716  -3.535  0.00  0.00           C
ATOM   4450  CB  LEU X 559     -27.446   9.332  -4.032  0.00  0.00           C
ATOM   4451  CG  LEU X 559     -28.319   8.693  -5.116  0.00  0.00           C
ATOM   4452  CD1 LEU X 559     -27.517   8.423  -6.387  0.00  0.00           C
ATOM   4453  CD2 LEU X 559     -29.014   7.434  -4.601  0.00  0.00           C
ATOM   4454  C   LEU X 559     -25.048   9.773  -3.568  0.00  0.00           C
ATOM   4455  O   LEU X 559     -24.252   9.843  -4.508  0.00  0.00           O
ATOM   4456  N   MET X 560     -25.007  10.598  -2.540  0.00  0.00           N
ATOM   4457  CA  MET X 560     -24.148  11.759  -2.443  0.00  0.00           C
ATOM   4458  CB  MET X 560     -24.800  12.729  -1.460  0.00  0.00           C
ATOM   4459  CG  MET X 560     -24.271  14.117  -1.399  0.00  0.00           C
ATOM   4460  SD  MET X 560     -25.292  14.928  -0.167  0.00  0.00           S
ATOM   4461  CE  MET X 560     -24.345  16.395   0.155  0.00  0.00           C
ATOM   4462  C   MET X 560     -22.729  11.427  -1.998  0.00  0.00           C
ATOM   4463  O   MET X 560     -21.843  12.269  -2.148  0.00  0.00           O
ATOM   4464  N   LEU X 561     -22.487  10.227  -1.472  0.00  0.00           N
ATOM   4465  CA  LEU X 561     -21.251   9.906  -0.766  0.00  0.00           C
ATOM   4466  CB  LEU X 561     -21.548   9.094   0.493  0.00  0.00           C
ATOM   4467  CG  LEU X 561     -22.322   9.800   1.594  0.00  0.00           C
ATOM   4468  CD1 LEU X 561     -22.591   8.855   2.747  0.00  0.00           C
ATOM   4469  CD2 LEU X 561     -21.546  11.002   2.060  0.00  0.00           C
ATOM   4470  C   LEU X 561     -20.304   9.120  -1.660  0.00  0.00           C
ATOM   4471  O   LEU X 561     -20.665   8.048  -2.159  0.00  0.00           O
ATOM   4472  N   LEU X 562     -19.087   9.630  -1.827  0.00  0.00           N
ATOM   4473  CA  LEU X 562     -18.002   8.890  -2.462  0.00  0.00           C
ATOM   4474  CB  LEU X 562     -17.375   9.718  -3.579  0.00  0.00           C
ATOM   4475  CG  LEU X 562     -18.412  10.177  -4.616  0.00  0.00           C
ATOM   4476  CD1 LEU X 562     -17.909  11.352  -5.442  0.00  0.00           C
ATOM   4477  CD2 LEU X 562     -18.835   9.024  -5.531  0.00  0.00           C
ATOM   4478  C   LEU X 562     -16.994   8.510  -1.379  0.00  0.00           C
ATOM   4479  O   LEU X 562     -16.307   9.376  -0.821  0.00  0.00           O
ATOM   4480  N   VAL X 563     -16.922   7.215  -1.075  0.00  0.00           N
ATOM   4481  CA  VAL X 563     -16.237   6.704   0.109  0.00  0.00           C
ATOM   4482  CB  VAL X 563     -17.138   5.748   0.908  0.00  0.00           C
ATOM   4483  CG1 VAL X 563     -16.401   5.270   2.146  0.00  0.00           C
ATOM   4484  CG2 VAL X 563     -18.436   6.441   1.286  0.00  0.00           C
ATOM   4485  C   VAL X 563     -14.951   6.003  -0.303  0.00  0.00           C
ATOM   4486  O   VAL X 563     -14.968   5.104  -1.153  0.00  0.00           O
ATOM   4487  N   GLN X 564     -13.847   6.388   0.335  0.00  0.00           N
ATOM   4488  CA  GLN X 564     -12.551   5.790   0.057  0.00  0.00           C
ATOM   4489  CB  GLN X 564     -11.531   6.234   1.104  0.00  0.00           C
ATOM   4490  CG  GLN X 564     -10.097   5.838   0.787  0.00  0.00           C
ATOM   4491  CD  GLN X 564      -9.102   6.288   1.855  0.00  0.00           C
ATOM   4492  OE1 GLN X 564      -9.059   7.468   2.235  0.00  0.00           O
ATOM   4493  NE2 GLN X 564      -8.309   5.344   2.353  0.00  0.00           N
ATOM   4494  C   GLN X 564     -12.641   4.272   0.039  0.00  0.00           C
ATOM   4495  O   GLN X 564     -13.245   3.659   0.921  0.00  0.00           O
ATOM   4496  N   GLY X 565     -12.055   3.672  -0.995  0.00  0.00           N
ATOM   4497  CA  GLY X 565     -12.003   2.238  -1.147  0.00  0.00           C
ATOM   4498  C   GLY X 565     -13.076   1.655  -2.046  0.00  0.00           C
ATOM   4499  O   GLY X 565     -12.841   0.628  -2.690  0.00  0.00           O
ATOM   4500  N   ASP X 566     -14.247   2.283  -2.105  0.00  0.00           N
ATOM   4501  CA  ASP X 566     -15.315   1.753  -2.939  0.00  0.00           C
ATOM   4502  CB  ASP X 566     -16.591   2.563  -2.724  0.00  0.00           C
ATOM   4503  CG  ASP X 566     -17.151   2.387  -1.336  0.00  0.00           C
ATOM   4504  OD1 ASP X 566     -16.518   1.663  -0.531  0.00  0.00           O
ATOM   4505  OD2 ASP X 566     -18.218   2.963  -1.050  0.00  0.00           O
ATOM   4506  C   ASP X 566     -14.911   1.744  -4.405  0.00  0.00           C
ATOM   4507  O   ASP X 566     -15.273   0.830  -5.154  0.00  0.00           O
ATOM   4508  N   GLN X 567     -14.159   2.741  -4.831  0.00  0.00           N
ATOM   4509  CA  GLN X 567     -13.541   2.742  -6.144  0.00  0.00           C
ATOM   4510  CB  GLN X 567     -14.343   3.569  -7.158  0.00  0.00           C
ATOM   4511  CG  GLN X 567     -15.789   3.127  -7.317  0.00  0.00           C
ATOM   4512  CD  GLN X 567     -16.550   3.963  -8.323  0.00  0.00           C
ATOM   4513  OE1 GLN X 567     -16.083   4.194  -9.443  0.00  0.00           O
ATOM   4514  NE2 GLN X 567     -17.732   4.428  -7.928  0.00  0.00           N
ATOM   4515  C   GLN X 567     -12.144   3.310  -5.989  0.00  0.00           C
ATOM   4516  O   GLN X 567     -11.848   3.977  -4.994  0.00  0.00           O
ATOM   4517  N   PRO X 568     -11.254   3.033  -6.933  0.00  0.00           N
ATOM   4518  CD  PRO X 568     -11.349   2.005  -7.978  0.00  0.00           C
ATOM   4519  CG  PRO X 568      -9.956   1.961  -8.544  0.00  0.00           C
ATOM   4520  CB  PRO X 568      -9.339   3.287  -8.270  0.00  0.00           C
ATOM   4521  CA  PRO X 568      -9.939   3.682  -6.919  0.00  0.00           C
ATOM   4522  C   PRO X 568     -10.075   5.190  -6.786  0.00  0.00           C
ATOM   4523  O   PRO X 568     -10.996   5.804  -7.329  0.00  0.00           O
ATOM   4524  N   ARG X 569      -9.137   5.777  -6.043  0.00  0.00           N
ATOM   4525  CA  ARG X 569      -9.293   7.163  -5.617  0.00  0.00           C
ATOM   4526  CB  ARG X 569      -8.112   7.583  -4.737  0.00  0.00           C
ATOM   4527  CG  ARG X 569      -8.196   9.014  -4.215  0.00  0.00           C
ATOM   4528  CD  ARG X 569      -6.956   9.810  -4.570  0.00  0.00           C
ATOM   4529  NE  ARG X 569      -5.957   9.807  -3.502  0.00  0.00           N
ATOM   4530  CZ  ARG X 569      -4.645   9.716  -3.706  0.00  0.00           C
ATOM   4531  NH1 ARG X 569      -4.166   9.596  -4.936  0.00  0.00           N
ATOM   4532  NH2 ARG X 569      -3.806   9.730  -2.678  0.00  0.00           N
ATOM   4533  C   ARG X 569      -9.447   8.098  -6.809  0.00  0.00           C
ATOM   4534  O   ARG X 569     -10.248   9.038  -6.765  0.00  0.00           O
ATOM   4535  N   TYR X 570      -8.725   7.839  -7.899  0.00  0.00           N
ATOM   4536  CA  TYR X 570      -8.815   8.754  -9.029  0.00  0.00           C
ATOM   4537  CB  TYR X 570      -7.701   8.486 -10.041  0.00  0.00           C
ATOM   4538  CG  TYR X 570      -7.892   7.298 -10.960  0.00  0.00           C
ATOM   4539  CD1 TYR X 570      -8.500   7.446 -12.207  0.00  0.00           C
ATOM   4540  CE1 TYR X 570      -8.654   6.356 -13.060  0.00  0.00           C
ATOM   4541  CZ  TYR X 570      -8.183   5.111 -12.674  0.00  0.00           C
ATOM   4542  OH  TYR X 570      -8.330   4.031 -13.516  0.00  0.00           O
ATOM   4543  CE2 TYR X 570      -7.565   4.946 -11.448  0.00  0.00           C
ATOM   4544  CD2 TYR X 570      -7.418   6.034 -10.604  0.00  0.00           C
ATOM   4545  C   TYR X 570     -10.185   8.694  -9.694  0.00  0.00           C
ATOM   4546  O   TYR X 570     -10.664   9.709 -10.208  0.00  0.00           O
ATOM   4547  N   ARG X 571     -10.839   7.534  -9.675  0.00  0.00           N
ATOM   4548  CA  ARG X 571     -12.207   7.461 -10.178  0.00  0.00           C
ATOM   4549  CB  ARG X 571     -12.619   6.004 -10.358  0.00  0.00           C
ATOM   4550  CG  ARG X 571     -11.719   5.243 -11.296  0.00  0.00           C
ATOM   4551  CD  ARG X 571     -12.111   3.781 -11.368  0.00  0.00           C
ATOM   4552  NE  ARG X 571     -11.598   3.165 -12.587  0.00  0.00           N
ATOM   4553  CZ  ARG X 571     -12.089   3.406 -13.799  0.00  0.00           C
ATOM   4554  NH1 ARG X 571     -13.102   4.255 -13.950  0.00  0.00           N
ATOM   4555  NH2 ARG X 571     -11.567   2.804 -14.859  0.00  0.00           N
ATOM   4556  C   ARG X 571     -13.180   8.171  -9.247  0.00  0.00           C
ATOM   4557  O   ARG X 571     -14.117   8.839  -9.704  0.00  0.00           O
ATOM   4558  N   LEU X 572     -12.997   8.011  -7.936  0.00  0.00           N
ATOM   4559  CA  LEU X 572     -13.872   8.705  -7.002  0.00  0.00           C
ATOM   4560  CB  LEU X 572     -13.536   8.294  -5.567  0.00  0.00           C
ATOM   4561  CG  LEU X 572     -13.962   6.872  -5.167  0.00  0.00           C
ATOM   4562  CD1 LEU X 572     -13.585   6.538  -3.725  0.00  0.00           C
ATOM   4563  CD2 LEU X 572     -15.464   6.680  -5.383  0.00  0.00           C
ATOM   4564  C   LEU X 572     -13.771  10.215  -7.186  0.00  0.00           C
ATOM   4565  O   LEU X 572     -14.785  10.927  -7.155  0.00  0.00           O
ATOM   4566  N   VAL X 573     -12.557  10.716  -7.417  0.00  0.00           N
ATOM   4567  CA  VAL X 573     -12.375  12.138  -7.676  0.00  0.00           C
ATOM   4568  CB  VAL X 573     -10.885  12.498  -7.534  0.00  0.00           C
ATOM   4569  CG1 VAL X 573     -10.642  13.932  -7.883  0.00  0.00           C
ATOM   4570  CG2 VAL X 573     -10.420  12.226  -6.121  0.00  0.00           C
ATOM   4571  C   VAL X 573     -12.937  12.513  -9.044  0.00  0.00           C
ATOM   4572  O   VAL X 573     -13.476  13.611  -9.224  0.00  0.00           O
ATOM   4573  N   GLU X 574     -12.822  11.615 -10.024  0.00  0.00           N
ATOM   4574  CA  GLU X 574     -13.487  11.779 -11.314  0.00  0.00           C
ATOM   4575  CB  GLU X 574     -13.343  10.487 -12.109  0.00  0.00           C
ATOM   4576  CG  GLU X 574     -12.749  10.566 -13.485  0.00  0.00           C
ATOM   4577  CD  GLU X 574     -12.593   9.170 -14.077  0.00  0.00           C
ATOM   4578  OE1 GLU X 574     -13.305   8.240 -13.616  0.00  0.00           O
ATOM   4579  OE2 GLU X 574     -11.749   8.996 -14.984  0.00  0.00           O
ATOM   4580  C   GLU X 574     -14.968  12.105 -11.132  0.00  0.00           C
ATOM   4581  O   GLU X 574     -15.465  13.152 -11.578  0.00  0.00           O
ATOM   4582  N   LEU X 575     -15.690  11.186 -10.485  0.00  0.00           N
ATOM   4583  CA  LEU X 575     -17.109  11.398 -10.247  0.00  0.00           C
ATOM   4584  CB  LEU X 575     -17.687  10.215  -9.477  0.00  0.00           C
ATOM   4585  CG  LEU X 575     -17.479   8.878 -10.189  0.00  0.00           C
ATOM   4586  CD1 LEU X 575     -18.000   7.739  -9.341  0.00  0.00           C
ATOM   4587  CD2 LEU X 575     -18.152   8.892 -11.555  0.00  0.00           C
ATOM   4588  C   LEU X 575     -17.336  12.691  -9.490  0.00  0.00           C
ATOM   4589  O   LEU X 575     -18.201  13.495  -9.860  0.00  0.00           O
ATOM   4590  N   HIE X 576     -16.545  12.928  -8.444  0.00  0.00           N
ATOM   4591  CA  HIE X 576     -16.753  14.127  -7.645  0.00  0.00           C
ATOM   4592  CB  HIE X 576     -15.708  14.212  -6.542  0.00  0.00           C
ATOM   4593  CG  HIE X 576     -15.945  15.344  -5.602  0.00  0.00           C
ATOM   4594  ND1 HIE X 576     -16.840  15.264  -4.559  0.00  0.00           N
ATOM   4595  CE1 HIE X 576     -16.847  16.407  -3.904  0.00  0.00           C
ATOM   4596  NE2 HIE X 576     -15.992  17.227  -4.487  0.00  0.00           N
ATOM   4597  CD2 HIE X 576     -15.422  16.590  -5.558  0.00  0.00           C
ATOM   4598  C   HIE X 576     -16.706  15.376  -8.511  0.00  0.00           C
ATOM   4599  O   HIE X 576     -17.574  16.258  -8.405  0.00  0.00           O
ATOM   4600  N   ARG X 577     -15.701  15.463  -9.386  0.00  0.00           N
ATOM   4601  CA  ARG X 577     -15.601  16.602 -10.289  0.00  0.00           C
ATOM   4602  CB  ARG X 577     -14.317  16.506 -11.108  0.00  0.00           C
ATOM   4603  CG  ARG X 577     -13.049  16.381 -10.262  0.00  0.00           C
ATOM   4604  CD  ARG X 577     -11.789  16.226 -11.114  0.00  0.00           C
ATOM   4605  NE  ARG X 577     -10.931  17.396 -10.981  0.00  0.00           N
ATOM   4606  CZ  ARG X 577      -9.842  17.449 -10.221  0.00  0.00           C
ATOM   4607  NH1 ARG X 577      -9.451  16.386  -9.534  0.00  0.00           N
ATOM   4608  NH2 ARG X 577      -9.136  18.569 -10.157  0.00  0.00           N
ATOM   4609  C   ARG X 577     -16.820  16.679 -11.200  0.00  0.00           C
ATOM   4610  O   ARG X 577     -17.405  17.755 -11.393  0.00  0.00           O
ATOM   4611  N   LYS X 578     -17.232  15.538 -11.756  0.00  0.00           N
ATOM   4612  CA  LYS X 578     -18.346  15.556 -12.695  0.00  0.00           C
ATOM   4613  CB  LYS X 578     -18.592  14.152 -13.237  0.00  0.00           C
ATOM   4614  CG  LYS X 578     -18.890  14.120 -14.725  0.00  0.00           C
ATOM   4615  CD  LYS X 578     -18.038  13.078 -15.434  0.00  0.00           C
ATOM   4616  CE  LYS X 578     -18.239  11.699 -14.826  0.00  0.00           C
ATOM   4617  NZ  LYS X 578     -17.344  10.678 -15.441  0.00  0.00           N
ATOM   4618  C   LYS X 578     -19.603  16.118 -12.041  0.00  0.00           C
ATOM   4619  O   LYS X 578     -20.242  17.035 -12.574  0.00  0.00           O
ATOM   4620  N   ARG X 579     -19.948  15.609 -10.860  0.00  0.00           N
ATOM   4621  CA  ARG X 579     -21.168  16.052 -10.200  0.00  0.00           C
ATOM   4622  CB  ARG X 579     -21.459  15.155  -9.006  0.00  0.00           C
ATOM   4623  CG  ARG X 579     -21.268  13.726  -9.349  0.00  0.00           C
ATOM   4624  CD  ARG X 579     -21.825  12.838  -8.290  0.00  0.00           C
ATOM   4625  NE  ARG X 579     -21.723  11.446  -8.696  0.00  0.00           N
ATOM   4626  CZ  ARG X 579     -21.792  10.428  -7.851  0.00  0.00           C
ATOM   4627  NH1 ARG X 579     -21.954  10.653  -6.550  0.00  0.00           N
ATOM   4628  NH2 ARG X 579     -21.683   9.188  -8.305  0.00  0.00           N
ATOM   4629  C   ARG X 579     -21.079  17.506  -9.762  0.00  0.00           C
ATOM   4630  O   ARG X 579     -22.060  18.249  -9.883  0.00  0.00           O
ATOM   4631  N   VAL X 580     -19.932  17.927  -9.223  0.00  0.00           N
ATOM   4632  CA  VAL X 580     -19.861  19.301  -8.738  0.00  0.00           C
ATOM   4633  CB  VAL X 580     -18.594  19.527  -7.897  0.00  0.00           C
ATOM   4634  CG1 VAL X 580     -18.345  21.009  -7.700  0.00  0.00           C
ATOM   4635  CG2 VAL X 580     -18.759  18.844  -6.556  0.00  0.00           C
ATOM   4636  C   VAL X 580     -19.957  20.276  -9.900  0.00  0.00           C
ATOM   4637  O   VAL X 580     -20.663  21.287  -9.817  0.00  0.00           O
ATOM   4638  N   ALA X 581     -19.285  19.965 -11.015  0.00  0.00           N
ATOM   4639  CA  ALA X 581     -19.378  20.786 -12.217  0.00  0.00           C
ATOM   4640  CB  ALA X 581     -18.491  20.203 -13.317  0.00  0.00           C
ATOM   4641  C   ALA X 581     -20.805  20.892 -12.721  0.00  0.00           C
ATOM   4642  O   ALA X 581     -21.137  21.834 -13.448  0.00  0.00           O
ATOM   4643  N   ASN X 582     -21.643  19.943 -12.339  0.00  0.00           N
ATOM   4644  CA  ASN X 582     -23.019  19.834 -12.775  0.00  0.00           C
ATOM   4645  CB  ASN X 582     -23.361  18.334 -12.879  0.00  0.00           C
ATOM   4646  CG  ASN X 582     -24.580  18.050 -13.729  0.00  0.00           C
ATOM   4647  OD1 ASN X 582     -24.619  18.374 -14.916  0.00  0.00           O
ATOM   4648  ND2 ASN X 582     -25.572  17.398 -13.133  0.00  0.00           N
ATOM   4649  C   ASN X 582     -23.977  20.565 -11.844  0.00  0.00           C
ATOM   4650  O   ASN X 582     -25.159  20.685 -12.167  0.00  0.00           O
ATOM   4651  N   GLY X 583     -23.501  21.076 -10.713  0.00  0.00           N
ATOM   4652  CA  GLY X 583     -24.357  21.772  -9.774  0.00  0.00           C
ATOM   4653  C   GLY X 583     -24.880  20.951  -8.618  0.00  0.00           C
ATOM   4654  O   GLY X 583     -25.705  21.457  -7.848  0.00  0.00           O
ATOM   4655  N   GLU X 584     -24.423  19.717  -8.464  0.00  0.00           N
ATOM   4656  CA  GLU X 584     -24.844  18.843  -7.381  0.00  0.00           C
ATOM   4657  CB  GLU X 584     -24.993  17.427  -7.888  0.00  0.00           C
ATOM   4658  CG  GLU X 584     -25.806  17.600  -9.128  0.00  0.00           C
ATOM   4659  CD  GLU X 584     -26.308  16.329  -9.739  0.00  0.00           C
ATOM   4660  OE1 GLU X 584     -27.370  16.313 -10.369  0.00  0.00           O
ATOM   4661  OE2 GLU X 584     -25.609  15.334  -9.603  0.00  0.00           O
ATOM   4662  C   GLU X 584     -23.882  18.831  -6.222  0.00  0.00           C
ATOM   4663  O   GLU X 584     -22.663  18.934  -6.381  0.00  0.00           O
ATOM   4664  N   ARG X 585     -24.453  18.568  -5.065  0.00  0.00           N
ATOM   4665  CA  ARG X 585     -23.663  18.390  -3.871  0.00  0.00           C
ATOM   4666  CB  ARG X 585     -24.572  18.496  -2.655  0.00  0.00           C
ATOM   4667  CG  ARG X 585     -24.859  19.909  -2.199  0.00  0.00           C
ATOM   4668  CD  ARG X 585     -25.933  19.884  -1.121  0.00  0.00           C
ATOM   4669  NE  ARG X 585     -27.071  19.069  -1.544  0.00  0.00           N
ATOM   4670  CZ  ARG X 585     -28.196  18.922  -0.851  0.00  0.00           C
ATOM   4671  NH1 ARG X 585     -28.359  19.538   0.316  0.00  0.00           N
ATOM   4672  NH2 ARG X 585     -29.163  18.159  -1.330  0.00  0.00           N
ATOM   4673  C   ARG X 585     -22.961  17.039  -3.917  0.00  0.00           C
ATOM   4674  O   ARG X 585     -23.575  16.019  -4.241  0.00  0.00           O
ATOM   4675  N   SER X 586     -21.673  17.033  -3.590  0.00  0.00           N
ATOM   4676  CA  SER X 586     -20.891  15.802  -3.578  0.00  0.00           C
ATOM   4677  CB  SER X 586     -20.086  15.665  -4.868  0.00  0.00           C
ATOM   4678  OG  SER X 586     -19.561  14.361  -4.977  0.00  0.00           O
ATOM   4679  C   SER X 586     -19.960  15.773  -2.372  0.00  0.00           C
ATOM   4680  O   SER X 586     -19.275  16.764  -2.086  0.00  0.00           O
ATOM   4681  N   VAL X 587     -19.925  14.636  -1.676  0.00  0.00           N
ATOM   4682  CA  VAL X 587     -19.178  14.494  -0.427  0.00  0.00           C
ATOM   4683  CB  VAL X 587     -20.096  14.271   0.782  0.00  0.00           C
ATOM   4684  CG1 VAL X 587     -19.248  14.021   2.021  0.00  0.00           C
ATOM   4685  CG2 VAL X 587     -21.013  15.449   0.992  0.00  0.00           C
ATOM   4686  C   VAL X 587     -18.212  13.329  -0.538  0.00  0.00           C
ATOM   4687  O   VAL X 587     -18.640  12.167  -0.597  0.00  0.00           O
ATOM   4688  N   LEU X 588     -16.916  13.628  -0.496  0.00  0.00           N
ATOM   4689  CA  LEU X 588     -15.894  12.597  -0.336  0.00  0.00           C
ATOM   4690  CB  LEU X 588     -14.579  13.044  -0.977  0.00  0.00           C
ATOM   4691  CG  LEU X 588     -14.600  13.193  -2.495  0.00  0.00           C
ATOM   4692  CD1 LEU X 588     -13.710  14.330  -2.935  0.00  0.00           C
ATOM   4693  CD2 LEU X 588     -14.158  11.871  -3.138  0.00  0.00           C
ATOM   4694  C   LEU X 588     -15.680  12.293   1.147  0.00  0.00           C
ATOM   4695  O   LEU X 588     -15.669  13.197   1.987  0.00  0.00           O
ATOM   4696  N   VAL X 589     -15.532  11.009   1.461  0.00  0.00           N
ATOM   4697  CA  VAL X 589     -15.288  10.531   2.815  0.00  0.00           C
ATOM   4698  CB  VAL X 589     -16.504   9.796   3.405  0.00  0.00           C
ATOM   4699  CG1 VAL X 589     -16.362   9.657   4.908  0.00  0.00           C
ATOM   4700  CG2 VAL X 589     -17.801  10.493   3.028  0.00  0.00           C
ATOM   4701  C   VAL X 589     -14.094   9.595   2.765  0.00  0.00           C
ATOM   4702  O   VAL X 589     -14.093   8.618   2.002  0.00  0.00           O
ATOM   4703  N   GLY X 590     -13.080   9.902   3.551  0.00  0.00           N
ATOM   4704  CA  GLY X 590     -11.868   9.127   3.536  0.00  0.00           C
ATOM   4705  C   GLY X 590     -11.016   9.180   4.777  0.00  0.00           C
ATOM   4706  O   GLY X 590     -11.330   9.823   5.763  0.00  0.00           O
ATOM   4707  N   LEU X 591      -9.945   8.408   4.712  0.00  0.00           N
ATOM   4708  CA  LEU X 591      -8.951   8.309   5.756  0.00  0.00           C
ATOM   4709  CB  LEU X 591      -8.609   6.850   5.988  0.00  0.00           C
ATOM   4710  CG  LEU X 591      -9.846   6.024   6.311  0.00  0.00           C
ATOM   4711  CD1 LEU X 591      -9.573   4.535   6.280  0.00  0.00           C
ATOM   4712  CD2 LEU X 591     -10.428   6.449   7.643  0.00  0.00           C
ATOM   4713  C   LEU X 591      -7.712   9.107   5.368  0.00  0.00           C
ATOM   4714  O   LEU X 591      -7.812  10.178   4.787  0.00  0.00           O
ATOM   4715  N   GLN X 592      -6.547   8.560   5.686  0.00  0.00           N
ATOM   4716  CA  GLN X 592      -5.259   9.186   5.417  0.00  0.00           C
ATOM   4717  CB  GLN X 592      -4.144   8.334   6.023  0.00  0.00           C
ATOM   4718  CG  GLN X 592      -2.741   8.714   5.599  0.00  0.00           C
ATOM   4719  CD  GLN X 592      -2.343  10.092   6.070  0.00  0.00           C
ATOM   4720  OE1 GLN X 592      -1.363  10.656   5.605  0.00  0.00           O
ATOM   4721  NE2 GLN X 592      -3.107  10.641   6.998  0.00  0.00           N
ATOM   4722  C   GLN X 592      -4.975   9.425   3.939  0.00  0.00           C
ATOM   4723  O   GLN X 592      -4.391  10.426   3.573  0.00  0.00           O
ATOM   4724  N   SER X 593      -5.357   8.486   3.092  0.00  0.00           N
ATOM   4725  CA  SER X 593      -5.146   8.629   1.656  0.00  0.00           C
ATOM   4726  CB  SER X 593      -5.658   7.387   0.947  0.00  0.00           C
ATOM   4727  OG  SER X 593      -5.503   7.516  -0.454  0.00  0.00           O
ATOM   4728  C   SER X 593      -5.824   9.891   1.123  0.00  0.00           C
ATOM   4729  O   SER X 593      -5.245  10.629   0.319  0.00  0.00           O
ATOM   4730  N   PHE X 594      -7.047  10.162   1.561  0.00  0.00           N
ATOM   4731  CA  PHE X 594      -7.703  11.389   1.142  0.00  0.00           C
ATOM   4732  CB  PHE X 594      -9.198  11.335   1.446  0.00  0.00           C
ATOM   4733  CG  PHE X 594      -9.988  10.535   0.457  0.00  0.00           C
ATOM   4734  CD1 PHE X 594      -9.362   9.634  -0.394  0.00  0.00           C
ATOM   4735  CE1 PHE X 594     -10.099   8.901  -1.303  0.00  0.00           C
ATOM   4736  CZ  PHE X 594     -11.472   9.070  -1.380  0.00  0.00           C
ATOM   4737  CE2 PHE X 594     -12.102   9.970  -0.541  0.00  0.00           C
ATOM   4738  CD2 PHE X 594     -11.359  10.700   0.363  0.00  0.00           C
ATOM   4739  C   PHE X 594      -7.076  12.605   1.805  0.00  0.00           C
ATOM   4740  O   PHE X 594      -6.950  13.661   1.170  0.00  0.00           O
ATOM   4741  N   ALA X 595      -6.686  12.483   3.077  0.00  0.00           N
ATOM   4742  CA  ALA X 595      -6.153  13.647   3.775  0.00  0.00           C
ATOM   4743  CB  ALA X 595      -5.955  13.334   5.258  0.00  0.00           C
ATOM   4744  C   ALA X 595      -4.849  14.107   3.151  0.00  0.00           C
ATOM   4745  O   ALA X 595      -4.500  15.293   3.230  0.00  0.00           O
ATOM   4746  N   GLU X 596      -4.137  13.183   2.511  0.00  0.00           N
ATOM   4747  CA  GLU X 596      -2.839  13.433   1.906  0.00  0.00           C
ATOM   4748  CB  GLU X 596      -1.959  12.197   2.089  0.00  0.00           C
ATOM   4749  CG  GLU X 596      -0.529  12.481   2.447  0.00  0.00           C
ATOM   4750  CD  GLU X 596       0.219  11.215   2.812  0.00  0.00           C
ATOM   4751  OE1 GLU X 596      -0.320  10.111   2.531  0.00  0.00           O
ATOM   4752  OE2 GLU X 596       1.330  11.335   3.381  0.00  0.00           O
ATOM   4753  C   GLU X 596      -2.926  13.771   0.424  0.00  0.00           C
ATOM   4754  O   GLU X 596      -2.214  14.663  -0.042  0.00  0.00           O
ATOM   4755  N   GLY X 597      -3.785  13.078  -0.331  0.00  0.00           N
ATOM   4756  CA  GLY X 597      -3.752  13.136  -1.778  0.00  0.00           C
ATOM   4757  C   GLY X 597      -4.695  14.093  -2.481  0.00  0.00           C
ATOM   4758  O   GLY X 597      -4.511  14.332  -3.677  0.00  0.00           O
ATOM   4759  N   LEU X 598      -5.697  14.659  -1.809  0.00  0.00           N
ATOM   4760  CA  LEU X 598      -6.738  15.401  -2.521  0.00  0.00           C
ATOM   4761  CB  LEU X 598      -8.037  15.421  -1.717  0.00  0.00           C
ATOM   4762  CG  LEU X 598      -8.767  14.087  -1.781  0.00  0.00           C
ATOM   4763  CD1 LEU X 598      -9.993  14.074  -0.891  0.00  0.00           C
ATOM   4764  CD2 LEU X 598      -9.131  13.835  -3.226  0.00  0.00           C
ATOM   4765  C   LEU X 598      -6.293  16.821  -2.821  0.00  0.00           C
ATOM   4766  O   LEU X 598      -5.758  17.514  -1.946  0.00  0.00           O
ATOM   4767  N   ASP X 599      -6.528  17.261  -4.059  0.00  0.00           N
ATOM   4768  CA  ASP X 599      -6.128  18.602  -4.497  0.00  0.00           C
ATOM   4769  CB  ASP X 599      -4.842  18.545  -5.300  0.00  0.00           C
ATOM   4770  CG  ASP X 599      -4.366  19.908  -5.749  0.00  0.00           C
ATOM   4771  OD1 ASP X 599      -4.560  20.885  -4.995  0.00  0.00           O
ATOM   4772  OD2 ASP X 599      -3.814  20.005  -6.859  0.00  0.00           O
ATOM   4773  C   ASP X 599      -7.274  19.181  -5.319  0.00  0.00           C
ATOM   4774  O   ASP X 599      -7.265  19.082  -6.547  0.00  0.00           O
ATOM   4775  N   LEU X 600      -8.248  19.789  -4.642  0.00  0.00           N
ATOM   4776  CA  LEU X 600      -9.484  20.232  -5.279  0.00  0.00           C
ATOM   4777  CB  LEU X 600     -10.682  19.468  -4.714  0.00  0.00           C
ATOM   4778  CG  LEU X 600     -10.578  17.939  -4.794  0.00  0.00           C
ATOM   4779  CD1 LEU X 600     -11.568  17.298  -3.850  0.00  0.00           C
ATOM   4780  CD2 LEU X 600     -10.796  17.444  -6.218  0.00  0.00           C
ATOM   4781  C   LEU X 600      -9.646  21.731  -5.077  0.00  0.00           C
ATOM   4782  O   LEU X 600      -9.764  22.200  -3.940  0.00  0.00           O
ATOM   4783  N   LYS X 601      -9.660  22.480  -6.176  0.00  0.00           N
ATOM   4784  CA  LYS X 601      -9.678  23.934  -6.101  0.00  0.00           C
ATOM   4785  CB  LYS X 601      -8.899  24.531  -7.270  0.00  0.00           C
ATOM   4786  CG  LYS X 601      -7.435  24.153  -7.255  0.00  0.00           C
ATOM   4787  CD  LYS X 601      -6.670  24.801  -8.394  0.00  0.00           C
ATOM   4788  CE  LYS X 601      -5.363  24.065  -8.640  0.00  0.00           C
ATOM   4789  NZ  LYS X 601      -5.621  22.627  -8.952  0.00  0.00           N
ATOM   4790  C   LYS X 601     -11.098  24.487  -6.084  0.00  0.00           C
ATOM   4791  O   LYS X 601     -11.986  23.984  -6.776  0.00  0.00           O
ATOM   4792  N   GLY X 602     -11.296  25.528  -5.280  0.00  0.00           N
ATOM   4793  CA  GLY X 602     -12.539  26.286  -5.291  0.00  0.00           C
ATOM   4794  C   GLY X 602     -13.772  25.438  -5.015  0.00  0.00           C
ATOM   4795  O   GLY X 602     -13.935  24.856  -3.928  0.00  0.00           O
ATOM   4796  N   ASP X 603     -14.656  25.381  -6.023  0.00  0.00           N
ATOM   4797  CA  ASP X 603     -15.959  24.735  -5.874  0.00  0.00           C
ATOM   4798  CB  ASP X 603     -16.776  24.870  -7.161  0.00  0.00           C
ATOM   4799  CG  ASP X 603     -17.114  26.302  -7.487  0.00  0.00           C
ATOM   4800  OD1 ASP X 603     -16.694  27.202  -6.721  0.00  0.00           O
ATOM   4801  OD2 ASP X 603     -17.805  26.530  -8.502  0.00  0.00           O
ATOM   4802  C   ASP X 603     -15.839  23.269  -5.516  0.00  0.00           C
ATOM   4803  O   ASP X 603     -16.688  22.740  -4.790  0.00  0.00           O
ATOM   4804  N   LEU X 604     -14.806  22.598  -6.024  0.00  0.00           N
ATOM   4805  CA  LEU X 604     -14.651  21.167  -5.793  0.00  0.00           C
ATOM   4806  CB  LEU X 604     -13.440  20.648  -6.566  0.00  0.00           C
ATOM   4807  CG  LEU X 604     -13.542  20.583  -8.095  0.00  0.00           C
ATOM   4808  CD1 LEU X 604     -14.869  19.976  -8.544  0.00  0.00           C
ATOM   4809  CD2 LEU X 604     -13.309  21.930  -8.743  0.00  0.00           C
ATOM   4810  C   LEU X 604     -14.518  20.814  -4.313  0.00  0.00           C
ATOM   4811  O   LEU X 604     -14.849  19.688  -3.931  0.00  0.00           O
ATOM   4812  N   LEU X 605     -14.061  21.741  -3.468  0.00  0.00           N
ATOM   4813  CA  LEU X 605     -13.923  21.438  -2.041  0.00  0.00           C
ATOM   4814  CB  LEU X 605     -12.634  20.680  -1.765  0.00  0.00           C
ATOM   4815  CG  LEU X 605     -12.373  20.277  -0.312  0.00  0.00           C
ATOM   4816  CD1 LEU X 605     -13.654  19.753   0.363  0.00  0.00           C
ATOM   4817  CD2 LEU X 605     -11.254  19.233  -0.246  0.00  0.00           C
ATOM   4818  C   LEU X 605     -13.985  22.749  -1.253  0.00  0.00           C
ATOM   4819  O   LEU X 605     -12.966  23.397  -1.015  0.00  0.00           O
ATOM   4820  N   SER X 606     -15.189  23.117  -0.824  0.00  0.00           N
ATOM   4821  CA  SER X 606     -15.343  24.301   0.004  0.00  0.00           C
ATOM   4822  CB  SER X 606     -16.463  25.208  -0.532  0.00  0.00           C
ATOM   4823  OG  SER X 606     -17.640  24.495  -0.879  0.00  0.00           O
ATOM   4824  C   SER X 606     -15.600  23.976   1.464  0.00  0.00           C
ATOM   4825  O   SER X 606     -15.514  24.880   2.299  0.00  0.00           O
ATOM   4826  N   GLN X 607     -15.873  22.722   1.820  0.00  0.00           N
ATOM   4827  CA  GLN X 607     -15.994  22.423   3.250  0.00  0.00           C
ATOM   4828  CB  GLN X 607     -17.459  22.381   3.704  0.00  0.00           C
ATOM   4829  CG  GLN X 607     -17.615  22.700   5.182  0.00  0.00           C
ATOM   4830  CD  GLN X 607     -19.063  22.785   5.612  0.00  0.00           C
ATOM   4831  OE1 GLN X 607     -19.857  21.904   5.298  0.00  0.00           O
ATOM   4832  NE2 GLN X 607     -19.419  23.852   6.325  0.00  0.00           N
ATOM   4833  C   GLN X 607     -15.304  21.111   3.587  0.00  0.00           C
ATOM   4834  O   GLN X 607     -15.637  20.066   3.019  0.00  0.00           O
ATOM   4835  N   VAL X 608     -14.362  21.176   4.527  0.00  0.00           N
ATOM   4836  CA  VAL X 608     -13.619  20.021   5.013  0.00  0.00           C
ATOM   4837  CB  VAL X 608     -12.103  20.277   4.972  0.00  0.00           C
ATOM   4838  CG1 VAL X 608     -11.336  19.099   5.585  0.00  0.00           C
ATOM   4839  CG2 VAL X 608     -11.661  20.508   3.534  0.00  0.00           C
ATOM   4840  C   VAL X 608     -14.083  19.720   6.430  0.00  0.00           C
ATOM   4841  O   VAL X 608     -14.111  20.614   7.275  0.00  0.00           O
ATOM   4842  N   HIE X 609     -14.463  18.475   6.690  0.00  0.00           N
ATOM   4843  CA  HIE X 609     -14.911  18.035   8.005  0.00  0.00           C
ATOM   4844  CB  HIE X 609     -16.258  17.321   7.913  0.00  0.00           C
ATOM   4845  CG  HIE X 609     -17.368  18.186   7.399  0.00  0.00           C
ATOM   4846  ND1 HIE X 609     -18.279  18.795   8.235  0.00  0.00           N
ATOM   4847  CE1 HIE X 609     -19.137  19.491   7.512  0.00  0.00           C
ATOM   4848  NE2 HIE X 609     -18.817  19.352   6.237  0.00  0.00           N
ATOM   4849  CD2 HIE X 609     -17.713  18.543   6.138  0.00  0.00           C
ATOM   4850  C   HIE X 609     -13.860  17.101   8.580  0.00  0.00           C
ATOM   4851  O   HIE X 609     -13.552  16.066   7.979  0.00  0.00           O
ATOM   4852  N   ILE X 610     -13.317  17.457   9.736  0.00  0.00           N
ATOM   4853  CA  ILE X 610     -12.274  16.679  10.396  0.00  0.00           C
ATOM   4854  CB  ILE X 610     -11.017  17.510  10.676  0.00  0.00           C
ATOM   4855  CG2 ILE X 610      -9.973  16.653  11.400  0.00  0.00           C
ATOM   4856  CG1 ILE X 610     -10.484  18.090   9.368  0.00  0.00           C
ATOM   4857  CD1 ILE X 610      -9.203  18.910   9.518  0.00  0.00           C
ATOM   4858  C   ILE X 610     -12.869  16.131  11.683  0.00  0.00           C
ATOM   4859  O   ILE X 610     -13.142  16.889  12.624  0.00  0.00           O
ATOM   4860  N   HIE X 611     -13.079  14.814  11.710  0.00  0.00           N
ATOM   4861  CA  HIE X 611     -13.707  14.147  12.846  0.00  0.00           C
ATOM   4862  CB  HIE X 611     -13.854  12.657  12.523  0.00  0.00           C
ATOM   4863  CG  HIE X 611     -14.061  11.778  13.719  0.00  0.00           C
ATOM   4864  ND1 HIE X 611     -15.181  11.854  14.520  0.00  0.00           N
ATOM   4865  CE1 HIE X 611     -15.088  10.960  15.489  0.00  0.00           C
ATOM   4866  NE2 HIE X 611     -13.957  10.296  15.336  0.00  0.00           N
ATOM   4867  CD2 HIE X 611     -13.296  10.788  14.237  0.00  0.00           C
ATOM   4868  C   HIE X 611     -12.938  14.363  14.150  0.00  0.00           C
ATOM   4869  O   HIE X 611     -13.554  14.569  15.200  0.00  0.00           O
ATOM   4870  N   LYS X 612     -11.605  14.321  14.120  0.00  0.00           N
ATOM   4871  CA  LYS X 612     -10.845  14.429  15.369  0.00  0.00           C
ATOM   4872  CB  LYS X 612     -10.979  13.176  16.242  0.00  0.00           C
ATOM   4873  CG  LYS X 612     -10.410  11.920  15.571  0.00  0.00           C
ATOM   4874  CD  LYS X 612     -10.530  10.668  16.447  0.00  0.00           C
ATOM   4875  CE  LYS X 612      -9.498  10.676  17.569  0.00  0.00           C
ATOM   4876  NZ  LYS X 612      -9.924   9.743  18.632  0.00  0.00           N
ATOM   4877  C   LYS X 612      -9.374  14.657  15.076  0.00  0.00           C
ATOM   4878  O   LYS X 612      -8.897  14.391  13.975  0.00  0.00           O
ATOM   4879  N   ILE X 613      -8.656  15.125  16.098  0.00  0.00           N
ATOM   4880  CA  ILE X 613      -7.202  15.231  16.030  0.00  0.00           C
ATOM   4881  CB  ILE X 613      -6.649  15.924  17.273  0.00  0.00           C
ATOM   4882  CG2 ILE X 613      -5.119  15.878  17.259  0.00  0.00           C
ATOM   4883  CG1 ILE X 613      -7.174  17.351  17.384  0.00  0.00           C
ATOM   4884  CD1 ILE X 613      -7.136  17.891  18.791  0.00  0.00           C
ATOM   4885  C   ILE X 613      -6.610  13.839  15.912  0.00  0.00           C
ATOM   4886  O   ILE X 613      -6.808  12.988  16.790  0.00  0.00           O
ATOM   4887  N   ALA X 614      -5.853  13.606  14.846  0.00  0.00           N
ATOM   4888  CA  ALA X 614      -5.367  12.261  14.557  0.00  0.00           C
ATOM   4889  CB  ALA X 614      -5.090  12.117  13.068  0.00  0.00           C
ATOM   4890  C   ALA X 614      -4.129  11.975  15.404  0.00  0.00           C
ATOM   4891  O   ALA X 614      -2.991  11.971  14.928  0.00  0.00           O
ATOM   4892  N   PHE X 615      -4.364  11.717  16.688  0.00  0.00           N
ATOM   4893  CA  PHE X 615      -3.308  11.277  17.590  0.00  0.00           C
ATOM   4894  CB  PHE X 615      -3.748  11.410  19.043  0.00  0.00           C
ATOM   4895  CG  PHE X 615      -3.590  12.787  19.598  0.00  0.00           C
ATOM   4896  CD1 PHE X 615      -2.332  13.344  19.756  0.00  0.00           C
ATOM   4897  CE1 PHE X 615      -2.181  14.614  20.272  0.00  0.00           C
ATOM   4898  CZ  PHE X 615      -3.292  15.343  20.640  0.00  0.00           C
ATOM   4899  CE2 PHE X 615      -4.554  14.796  20.493  0.00  0.00           C
ATOM   4900  CD2 PHE X 615      -4.699  13.523  19.978  0.00  0.00           C
ATOM   4901  C   PHE X 615      -2.924   9.822  17.315  0.00  0.00           C
ATOM   4902  O   PHE X 615      -3.779   8.999  16.983  0.00  0.00           O
ATOM   4903  N   PRO X 616      -1.645   9.480  17.472  0.00  0.00           N
ATOM   4904  CD  PRO X 616      -0.516  10.396  17.671  0.00  0.00           C
ATOM   4905  CG  PRO X 616       0.625   9.471  17.924  0.00  0.00           C
ATOM   4906  CB  PRO X 616       0.312   8.179  17.310  0.00  0.00           C
ATOM   4907  CA  PRO X 616      -1.222   8.106  17.205  0.00  0.00           C
ATOM   4908  C   PRO X 616      -1.803   7.143  18.232  0.00  0.00           C
ATOM   4909  O   PRO X 616      -2.060   7.529  19.379  0.00  0.00           O
ATOM   4910  N   PRO X 617      -2.038   5.887  17.846  0.00  0.00           N
ATOM   4911  CD  PRO X 617      -1.792   5.323  16.510  0.00  0.00           C
ATOM   4912  CG  PRO X 617      -1.945   3.835  16.730  0.00  0.00           C
ATOM   4913  CB  PRO X 617      -2.953   3.710  17.851  0.00  0.00           C
ATOM   4914  CA  PRO X 617      -2.665   4.909  18.760  0.00  0.00           C
ATOM   4915  C   PRO X 617      -1.732   4.529  19.901  0.00  0.00           C
ATOM   4916  O   PRO X 617      -0.657   3.961  19.687  0.00  0.00           O
ATOM   4917  N   ILE X 618      -2.187   4.802  21.123  0.00  0.00           N
ATOM   4918  CA  ILE X 618      -1.348   4.663  22.309  0.00  0.00           C
ATOM   4919  CB  ILE X 618      -2.033   5.385  23.484  0.00  0.00           C
ATOM   4920  CG2 ILE X 618      -1.529   4.882  24.827  0.00  0.00           C
ATOM   4921  CG1 ILE X 618      -1.831   6.888  23.342  0.00  0.00           C
ATOM   4922  CD1 ILE X 618      -0.391   7.273  23.250  0.00  0.00           C
ATOM   4923  C   ILE X 618      -1.063   3.197  22.619  0.00  0.00           C
ATOM   4924  O   ILE X 618       0.033   2.851  23.075  0.00  0.00           O
ATOM   4925  N   ASP X 619      -2.033   2.314  22.375  0.00  0.00           N
ATOM   4926  CA  ASP X 619      -1.891   0.901  22.712  0.00  0.00           C
ATOM   4927  CB  ASP X 619      -3.265   0.262  22.918  0.00  0.00           C
ATOM   4928  CG  ASP X 619      -3.959   0.766  24.164  0.00  0.00           C
ATOM   4929  OD1 ASP X 619      -3.289   1.402  25.008  0.00  0.00           O
ATOM   4930  OD2 ASP X 619      -5.181   0.537  24.292  0.00  0.00           O
ATOM   4931  C   ASP X 619      -1.125   0.105  21.664  0.00  0.00           C
ATOM   4932  O   ASP X 619      -0.880  -1.084  21.873  0.00  0.00           O
ATOM   4933  N   SER X 620      -0.753   0.721  20.557  0.00  0.00           N
ATOM   4934  CA  SER X 620       0.024   0.033  19.546  0.00  0.00           C
ATOM   4935  CB  SER X 620       0.212   0.931  18.324  0.00  0.00           C
ATOM   4936  OG  SER X 620       1.388   0.573  17.620  0.00  0.00           O
ATOM   4937  C   SER X 620       1.384  -0.368  20.110  0.00  0.00           C
ATOM   4938  O   SER X 620       2.014   0.413  20.835  0.00  0.00           O
ATOM   4939  N   PRO X 621       1.860  -1.572  19.808  0.00  0.00           N
ATOM   4940  CD  PRO X 621       1.150  -2.653  19.116  0.00  0.00           C
ATOM   4941  CG  PRO X 621       2.257  -3.590  18.769  0.00  0.00           C
ATOM   4942  CB  PRO X 621       3.278  -3.458  19.862  0.00  0.00           C
ATOM   4943  CA  PRO X 621       3.125  -2.028  20.408  0.00  0.00           C
ATOM   4944  C   PRO X 621       4.309  -1.159  20.053  0.00  0.00           C
ATOM   4945  O   PRO X 621       5.167  -0.910  20.912  0.00  0.00           O
ATOM   4946  N   VAL X 622       4.370  -0.674  18.811  0.00  0.00           N
ATOM   4947  CA  VAL X 622       5.484   0.175  18.404  0.00  0.00           C
ATOM   4948  CB  VAL X 622       5.435   0.447  16.891  0.00  0.00           C
ATOM   4949  CG1 VAL X 622       6.561   1.407  16.506  0.00  0.00           C
ATOM   4950  CG2 VAL X 622       5.574  -0.856  16.110  0.00  0.00           C
ATOM   4951  C   VAL X 622       5.474   1.471  19.199  0.00  0.00           C
ATOM   4952  O   VAL X 622       6.509   1.924  19.711  0.00  0.00           O
ATOM   4953  N   VAL X 623       4.299   2.081  19.323  0.00  0.00           N
ATOM   4954  CA  VAL X 623       4.188   3.324  20.072  0.00  0.00           C
ATOM   4955  CB  VAL X 623       2.766   3.888  19.936  0.00  0.00           C
ATOM   4956  CG1 VAL X 623       2.616   5.128  20.792  0.00  0.00           C
ATOM   4957  CG2 VAL X 623       2.491   4.193  18.479  0.00  0.00           C
ATOM   4958  C   VAL X 623       4.581   3.113  21.528  0.00  0.00           C
ATOM   4959  O   VAL X 623       5.269   3.954  22.123  0.00  0.00           O
ATOM   4960  N   ILE X 624       4.167   1.985  22.119  0.00  0.00           N
ATOM   4961  CA  ILE X 624       4.479   1.723  23.524  0.00  0.00           C
ATOM   4962  CB  ILE X 624       3.758   0.458  24.028  0.00  0.00           C
ATOM   4963  CG2 ILE X 624       4.209   0.107  25.432  0.00  0.00           C
ATOM   4964  CG1 ILE X 624       2.250   0.642  24.028  0.00  0.00           C
ATOM   4965  CD1 ILE X 624       1.505  -0.655  24.156  0.00  0.00           C
ATOM   4966  C   ILE X 624       5.978   1.595  23.704  0.00  0.00           C
ATOM   4967  O   ILE X 624       6.579   2.251  24.568  0.00  0.00           O
ATOM   4968  N   THR X 625       6.604   0.752  22.880  0.00  0.00           N
ATOM   4969  CA  THR X 625       8.042   0.552  22.986  0.00  0.00           C
ATOM   4970  CB  THR X 625       8.508  -0.471  21.946  0.00  0.00           C
ATOM   4971  CG2 THR X 625       9.968  -0.835  22.183  0.00  0.00           C
ATOM   4972  OG1 THR X 625       7.713  -1.664  22.048  0.00  0.00           O
ATOM   4973  C   THR X 625       8.783   1.867  22.818  0.00  0.00           C
ATOM   4974  O   THR X 625       9.732   2.158  23.565  0.00  0.00           O
ATOM   4975  N   GLU X 626       8.346   2.687  21.856  0.00  0.00           N
ATOM   4976  CA  GLU X 626       8.972   3.993  21.659  0.00  0.00           C
ATOM   4977  CB  GLU X 626       8.382   4.692  20.430  0.00  0.00           C
ATOM   4978  CG  GLU X 626       9.044   6.045  20.097  0.00  0.00           C
ATOM   4979  CD  GLU X 626       8.394   6.793  18.927  0.00  0.00           C
ATOM   4980  OE1 GLU X 626       7.151   6.780  18.780  0.00  0.00           O
ATOM   4981  OE2 GLU X 626       9.142   7.410  18.145  0.00  0.00           O
ATOM   4982  C   GLU X 626       8.821   4.865  22.899  0.00  0.00           C
ATOM   4983  O   GLU X 626       9.789   5.474  23.351  0.00  0.00           O
ATOM   4984  N   GLY X 627       7.622   4.916  23.479  0.00  0.00           N
ATOM   4985  CA  GLY X 627       7.422   5.727  24.670  0.00  0.00           C
ATOM   4986  C   GLY X 627       8.269   5.273  25.848  0.00  0.00           C
ATOM   4987  O   GLY X 627       8.790   6.099  26.601  0.00  0.00           O
ATOM   4988  N   GLU X 628       8.389   3.956  26.042  0.00  0.00           N
ATOM   4989  CA  GLU X 628       9.317   3.431  27.033  0.00  0.00           C
ATOM   4990  CB  GLU X 628       9.374   1.907  26.942  0.00  0.00           C
ATOM   4991  CG  GLU X 628       8.210   1.151  27.526  0.00  0.00           C
ATOM   4992  CD  GLU X 628       8.261  -0.325  27.146  0.00  0.00           C
ATOM   4993  OE1 GLU X 628       8.967  -0.663  26.170  0.00  0.00           O
ATOM   4994  OE2 GLU X 628       7.606  -1.154  27.818  0.00  0.00           O
ATOM   4995  C   GLU X 628      10.705   4.002  26.805  0.00  0.00           C
ATOM   4996  O   GLU X 628      11.369   4.486  27.735  0.00  0.00           O
ATOM   4997  N   TRP X 629      11.158   3.943  25.553  0.00  0.00           N
ATOM   4998  CA  TRP X 629      12.513   4.375  25.247  0.00  0.00           C
ATOM   4999  CB  TRP X 629      12.847   3.976  23.813  0.00  0.00           C
ATOM   5000  CG  TRP X 629      14.126   4.533  23.300  0.00  0.00           C
ATOM   5001  CD1 TRP X 629      15.389   4.190  23.684  0.00  0.00           C
ATOM   5002  NE1 TRP X 629      16.316   4.920  22.967  0.00  0.00           N
ATOM   5003  CE2 TRP X 629      15.649   5.741  22.098  0.00  0.00           C
ATOM   5004  CZ2 TRP X 629      16.141   6.652  21.165  0.00  0.00           C
ATOM   5005  CH2 TRP X 629      15.224   7.343  20.423  0.00  0.00           C
ATOM   5006  CZ3 TRP X 629      13.848   7.146  20.587  0.00  0.00           C
ATOM   5007  CE3 TRP X 629      13.361   6.244  21.502  0.00  0.00           C
ATOM   5008  CD2 TRP X 629      14.269   5.520  22.279  0.00  0.00           C
ATOM   5009  C   TRP X 629      12.682   5.875  25.468  0.00  0.00           C
ATOM   5010  O   TRP X 629      13.677   6.316  26.059  0.00  0.00           O
ATOM   5011  N   LEU X 630      11.718   6.671  25.007  0.00  0.00           N
ATOM   5012  CA  LEU X 630      11.749   8.105  25.248  0.00  0.00           C
ATOM   5013  CB  LEU X 630      10.532   8.759  24.599  0.00  0.00           C
ATOM   5014  CG  LEU X 630      10.535   8.725  23.069  0.00  0.00           C
ATOM   5015  CD1 LEU X 630       9.196   9.219  22.502  0.00  0.00           C
ATOM   5016  CD2 LEU X 630      11.698   9.536  22.501  0.00  0.00           C
ATOM   5017  C   LEU X 630      11.795   8.408  26.741  0.00  0.00           C
ATOM   5018  O   LEU X 630      12.534   9.298  27.180  0.00  0.00           O
ATOM   5019  N   LYS X 631      11.009   7.676  27.533  0.00  0.00           N
ATOM   5020  CA  LYS X 631      11.071   7.803  28.984  0.00  0.00           C
ATOM   5021  CB  LYS X 631      10.074   6.840  29.628  0.00  0.00           C
ATOM   5022  CG  LYS X 631       8.701   7.429  29.889  0.00  0.00           C
ATOM   5023  CD  LYS X 631       7.774   6.372  30.474  0.00  0.00           C
ATOM   5024  CE  LYS X 631       8.525   5.452  31.440  0.00  0.00           C
ATOM   5025  NZ  LYS X 631       7.646   4.370  31.995  0.00  0.00           N
ATOM   5026  C   LYS X 631      12.484   7.541  29.500  0.00  0.00           C
ATOM   5027  O   LYS X 631      13.044   8.349  30.250  0.00  0.00           O
ATOM   5028  N   SER X 632      13.080   6.415  29.099  0.00  0.00           N
ATOM   5029  CA  SER X 632      14.425   6.064  29.547  0.00  0.00           C
ATOM   5030  CB  SER X 632      14.843   4.728  28.935  0.00  0.00           C
ATOM   5031  OG  SER X 632      15.247   4.894  27.593  0.00  0.00           O
ATOM   5032  C   SER X 632      15.453   7.134  29.205  0.00  0.00           C
ATOM   5033  O   SER X 632      16.488   7.219  29.874  0.00  0.00           O
ATOM   5034  N   LEU X 633      15.206   7.938  28.172  0.00  0.00           N
ATOM   5035  CA  LEU X 633      16.020   9.105  27.860  0.00  0.00           C
ATOM   5036  CB  LEU X 633      16.058   9.331  26.345  0.00  0.00           C
ATOM   5037  CG  LEU X 633      16.808   8.255  25.557  0.00  0.00           C
ATOM   5038  CD1 LEU X 633      16.995   8.661  24.106  0.00  0.00           C
ATOM   5039  CD2 LEU X 633      18.135   7.989  26.204  0.00  0.00           C
ATOM   5040  C   LEU X 633      15.530  10.367  28.572  0.00  0.00           C
ATOM   5041  O   LEU X 633      16.048  11.457  28.312  0.00  0.00           O
ATOM   5042  N   ASN X 634      14.546  10.247  29.459  0.00  0.00           N
ATOM   5043  CA  ASN X 634      14.001  11.382  30.205  0.00  0.00           C
ATOM   5044  CB  ASN X 634      15.062  12.070  31.059  0.00  0.00           C
ATOM   5045  CG  ASN X 634      14.451  12.906  32.132  0.00  0.00           C
ATOM   5046  OD1 ASN X 634      13.328  12.627  32.544  0.00  0.00           O
ATOM   5047  ND2 ASN X 634      15.146  13.955  32.566  0.00  0.00           N
ATOM   5048  C   ASN X 634      13.330  12.394  29.285  0.00  0.00           C
ATOM   5049  O   ASN X 634      13.449  13.607  29.471  0.00  0.00           O
ATOM   5050  N   ARG X 635      12.622  11.905  28.281  0.00  0.00           N
ATOM   5051  CA  ARG X 635      11.763  12.759  27.481  0.00  0.00           C
ATOM   5052  CB  ARG X 635      12.145  12.692  25.999  0.00  0.00           C
ATOM   5053  CG  ARG X 635      13.632  12.869  25.751  0.00  0.00           C
ATOM   5054  CD  ARG X 635      14.017  12.476  24.345  0.00  0.00           C
ATOM   5055  NE  ARG X 635      13.430  13.372  23.357  0.00  0.00           N
ATOM   5056  CZ  ARG X 635      13.439  13.141  22.049  0.00  0.00           C
ATOM   5057  NH1 ARG X 635      14.003  12.036  21.569  0.00  0.00           N
ATOM   5058  NH2 ARG X 635      12.884  14.015  21.223  0.00  0.00           N
ATOM   5059  C   ARG X 635      10.323  12.324  27.701  0.00  0.00           C
ATOM   5060  O   ARG X 635      10.049  11.193  28.103  0.00  0.00           O
ATOM   5061  N   TYR X 636       9.403  13.244  27.459  0.00  0.00           N
ATOM   5062  CA  TYR X 636       7.992  12.995  27.710  0.00  0.00           C
ATOM   5063  CB  TYR X 636       7.318  14.252  28.243  0.00  0.00           C
[truncated: 60,099 more chars]
