# Supplementary material for: Translocation mechanism of xeroderma pigmentosum group D protein on single-stranded DNA and genetic disease etiology
Source: Nat Commun. 2025 Nov 28;16:11703. doi: 10.1038/s41467-025-66834-1 (PMC12753804; doi:10.1038/s41467-025-66834-1)
Supplement: Supplementary file 11 — Source Data [file 41467_2025_66834_MOESM11_ESM.xlsx]

## Sheet: Sheet1
						Frames	θ (S1)	θ (S4)	θ (S5)	d A-F (S1)	d A-F (S4)	d A-F (S5)	d A1-A2 (S1)	d A1-A2 (S4)	d A1-A2 (S5)
		Raw data for Supplementary Figure 4				0.00	50.26	55.05	52	29.47	29.39	29.54	31.45	29.71	31.03
						1.00	50.3	54.97	52.01	29.49	29.4	29.57	31.52	29.65	30.99
						2.00	50.34	54.9	52.02	29.5	29.41	29.61	31.58	29.6	30.96
						3.00	50.38	54.87	52.02	29.51	29.43	29.65	31.63	29.56	30.92
						4.00	50.37	55.09	52	29.5	29.55	29.67	31.56	29.64	30.91
						5.00	50.37	55.32	51.98	29.49	29.68	29.69	31.48	29.73	30.9
						6.00	50.33	55.42	51.98	29.47	29.73	29.71	31.42	29.79	30.9
						7.00	50.21	55.23	52.03	29.44	29.64	29.72	31.41	29.79	30.94
						8.00	50.09	55.03	52.07	29.42	29.54	29.74	31.39	29.79	30.98
						9.00	50.03	54.99	52.05	29.41	29.51	29.74	31.38	29.78	31.01
						10.00	50.05	55.15	51.93	29.43	29.56	29.73	31.37	29.76	31.02
						11.00	50.08	55.31	51.81	29.44	29.61	29.72	31.37	29.73	31.04
						12.00	50.09	55.38	51.83	29.46	29.63	29.74	31.39	29.73	31.03
						13.00	50.1	55.38	51.95	29.48	29.61	29.78	31.43	29.74	31.01
						14.00	50.11	55.38	52.06	29.5	29.59	29.82	31.47	29.76	30.98
						15.00	50.01	55.34	52.06	29.43	29.57	29.84	31.48	29.8	30.97
						16.00	49.86	55.27	52.02	29.31	29.54	29.86	31.48	29.85	30.95
						17.00	49.7	55.2	51.97	29.2	29.51	29.89	31.48	29.9	30.93
						18.00	49.81	55.32	51.88	29.21	29.59	29.86	31.44	29.89	30.92
						19.00	49.96	55.47	51.79	29.24	29.69	29.82	31.38	29.88	30.91
						20.00	50.1	55.62	51.7	29.27	29.78	29.78	31.32	29.87	30.89
						21.00	50.07	55.61	51.69	29.23	29.78	29.8	31.3	29.87	30.98
						22.00	50.03	55.6	51.68	29.2	29.78	29.82	31.27	29.86	31.07
						23.00	50.01	55.61	51.66	29.18	29.79	29.83	31.24	29.86	31.14
						24.00	50.08	55.75	51.59	29.24	29.86	29.8	31.21	29.85	31.18
						25.00	50.15	55.89	51.53	29.29	29.93	29.77	31.17	29.85	31.21
						26.00	50.2	55.99	51.51	29.34	29.96	29.73	31.16	29.85	31.2
						27.00	50.19	55.98	51.63	29.37	29.91	29.67	31.22	29.83	31.07
						28.00	50.18	55.97	51.74	29.39	29.86	29.61	31.27	29.82	30.94
						29.00	50.2	55.89	51.82	29.39	29.83	29.58	31.33	29.82	30.86
						30.00	50.27	55.72	51.84	29.36	29.81	29.61	31.38	29.85	30.85
						31.00	50.34	55.55	51.86	29.33	29.8	29.64	31.43	29.88	30.84
						32.00	50.34	55.51	51.8	29.33	29.8	29.63	31.48	29.87	30.91
						33.00	50.28	55.58	51.68	29.35	29.82	29.57	31.52	29.83	31.05
						34.00	50.22	55.64	51.55	29.38	29.84	29.52	31.55	29.79	31.19
						35.00	50.2	55.69	51.63	29.39	29.82	29.59	31.57	29.81	31.15
						36.00	50.19	55.73	51.8	29.4	29.78	29.71	31.57	29.86	31.03
						37.00	50.18	55.77	51.96	29.42	29.74	29.83	31.57	29.9	30.92
						38.00	50.23	55.54	51.87	29.44	29.71	29.82	31.53	29.89	30.95
						39.00	50.3	55.27	51.74	29.47	29.67	29.79	31.48	29.86	30.99
						40.00	50.37	55	51.6	29.5	29.63	29.76	31.43	29.83	31.04
						41.00	50.43	55.26	51.71	29.52	29.65	29.82	31.4	29.79	31.05
						42.00	50.48	55.52	51.82	29.53	29.67	29.89	31.38	29.74	31.07
						43.00	50.51	55.76	51.89	29.54	29.7	29.93	31.37	29.7	31.08
						44.00	50.33	55.93	51.75	29.48	29.81	29.85	31.41	29.7	31.06
						45.00	50.15	56.1	51.6	29.42	29.91	29.77	31.46	29.7	31.04
						46.00	49.94	56.14	51.48	29.34	29.96	29.7	31.5	29.7	31.05
						47.00	49.67	55.89	51.41	29.21	29.88	29.63	31.54	29.71	31.11
						48.00	49.39	55.63	51.34	29.08	29.81	29.56	31.58	29.72	31.18
						49.00	49.28	55.5	51.26	29.03	29.77	29.5	31.59	29.72	31.22
						50.00	49.37	55.56	51.17	29.08	29.78	29.44	31.55	29.71	31.24
						51.00	49.46	55.62	51.09	29.14	29.79	29.37	31.51	29.7	31.26
						52.00	49.52	55.6	51.09	29.17	29.77	29.41	31.49	29.69	31.26
						53.00	49.56	55.54	51.16	29.19	29.72	29.53	31.49	29.67	31.24
						54.00	49.59	55.48	51.23	29.2	29.68	29.64	31.49	29.65	31.23
						55.00	49.6	55.53	51.19	29.21	29.69	29.67	31.5	29.63	31.2
						56.00	49.59	55.62	51.12	29.22	29.72	29.66	31.51	29.62	31.16
						57.00	49.59	55.71	51.05	29.23	29.75	29.66	31.51	29.61	31.11
						58.00	49.62	55.76	51.06	29.21	29.78	29.59	31.55	29.65	31.13
						59.00	49.66	55.8	51.09	29.17	29.82	29.52	31.58	29.71	31.15
						60.00	49.69	55.84	51.11	29.14	29.85	29.44	31.62	29.77	31.18
						61.00	49.66	55.92	51.07	29.12	29.89	29.41	31.61	29.72	31.16
						62.00	49.63	56	51.02	29.09	29.93	29.37	31.61	29.68	31.15
						63.00	49.62	56.06	50.94	29.09	29.97	29.33	31.61	29.63	31.13
						64.00	49.81	56	50.65	29.22	29.99	29.25	31.65	29.6	31.1
						65.00	49.99	55.95	50.35	29.34	30	29.16	31.69	29.57	31.07
						66.00	50.08	55.86	50.16	29.41	29.99	29.12	31.71	29.54	31.05
						67.00	49.95	55.68	50.25	29.32	29.92	29.17	31.71	29.54	31.03
						68.00	49.81	55.51	50.34	29.23	29.85	29.22	31.71	29.54	31.01
						69.00	49.81	55.5	50.43	29.21	29.83	29.27	31.71	29.54	30.99
						70.00	50.01	55.71	50.53	29.29	29.88	29.3	31.71	29.54	30.94
						71.00	50.21	55.92	50.63	29.37	29.93	29.33	31.71	29.54	30.9
						72.00	50.16	56.02	50.72	29.39	29.95	29.38	31.73	29.55	30.86
						73.00	49.92	56.04	50.8	29.36	29.95	29.44	31.77	29.55	30.83
						74.00	49.68	56.06	50.87	29.34	29.95	29.5	31.8	29.55	30.8
						75.00	49.63	55.96	50.81	29.33	29.92	29.46	31.73	29.56	30.83
						76.00	49.65	55.8	50.68	29.33	29.88	29.38	31.61	29.58	30.9
						77.00	49.67	55.65	50.56	29.33	29.83	29.3	31.49	29.59	30.97
						78.00	49.51	55.76	50.53	29.29	29.85	29.26	31.47	29.63	31.02
						79.00	49.33	55.92	50.52	29.25	29.87	29.23	31.47	29.68	31.07
						80.00	49.14	56.08	50.5	29.21	29.9	29.2	31.46	29.73	31.11
						81.00	49.02	56.18	50.34	29.13	29.97	29.17	31.55	29.69	31.08
						82.00	48.9	56.27	50.19	29.05	30.03	29.14	31.64	29.64	31.04
						83.00	48.81	56.38	50.06	28.99	30.11	29.12	31.71	29.6	31.01
						84.00	48.88	56.63	50.1	29.02	30.25	29.14	31.66	29.56	30.98
						85.00	48.94	56.87	50.15	29.05	30.4	29.17	31.61	29.53	30.95
						86.00	49.01	57.01	50.27	29.08	30.47	29.22	31.56	29.52	30.92
						87.00	49.09	56.9	50.57	29.1	30.36	29.37	31.53	29.58	30.91
						88.00	49.16	56.78	50.86	29.13	30.25	29.51	31.49	29.64	30.9
						89.00	49.23	56.63	51.04	29.13	30.16	29.57	31.51	29.68	30.89
						90.00	49.3	56.42	51.05	29.12	30.11	29.52	31.58	29.7	30.9
						91.00	49.37	56.21	51.05	29.1	30.06	29.46	31.66	29.71	30.9
						92.00	49.3	56.17	51.07	29.05	30.03	29.44	31.67	29.71	30.88
						93.00	49.14	56.26	51.08	28.97	30.01	29.43	31.64	29.7	30.84
						94.00	48.97	56.34	51.09	28.89	29.99	29.42	31.6	29.69	30.8
						95.00	48.89	56.33	51.1	28.89	29.98	29.43	31.57	29.68	30.88
						96.00	48.84	56.27	51.1	28.91	29.98	29.46	31.53	29.68	30.99
						97.00	48.8	56.22	51.11	28.94	29.98	29.48	31.49	29.68	31.1
						98.00	48.75	56.34	51.09	28.92	30.02	29.46	31.49	29.72	31.08
						99.00	48.71	56.5	51.06	28.9	30.07	29.43	31.5	29.76	31.02
						100.00	48.66	56.65	51.04	28.87	30.12	29.41	31.51	29.8	30.97
						101.00	48.68	56.3	51.05	28.88	29.97	29.39	31.49	29.85	30.97
						102.00	48.7	55.95	51.07	28.89	29.83	29.37	31.48	29.91	30.97
						103.00	48.74	55.68	51.09	28.91	29.72	29.35	31.47	29.94	30.97
						104.00	48.97	55.89	51.17	28.96	29.79	29.38	31.48	29.84	30.98
						105.00	49.21	56.1	51.24	29	29.86	29.4	31.49	29.75	31
						106.00	49.42	56.26	51.26	29.06	29.91	29.41	31.49	29.69	31.01
						107.00	49.59	56.29	51.15	29.13	29.93	29.38	31.47	29.7	31.04
						108.00	49.76	56.32	51.04	29.21	29.96	29.35	31.44	29.72	31.06
						109.00	49.83	56.3	51.01	29.23	29.96	29.34	31.42	29.69	31.09
						110.00	49.77	56.22	51.09	29.16	29.92	29.38	31.39	29.61	31.14
						111.00	49.72	56.14	51.18	29.09	29.89	29.41	31.36	29.54	31.19
						112.00	49.59	55.98	51.2	29.09	29.86	29.43	31.37	29.48	31.19
						113.00	49.4	55.76	51.17	29.14	29.82	29.42	31.4	29.44	31.14
						114.00	49.22	55.54	51.14	29.2	29.79	29.42	31.44	29.4	31.1
						115.00	49.2	55.69	51.09	29.23	29.82	29.41	31.43	29.39	31.06
						116.00	49.24	55.98	51.02	29.25	29.88	29.41	31.4	29.4	31.03
						117.00	49.28	56.27	50.96	29.28	29.95	29.4	31.38	29.41	30.99
						118.00	49.38	56.3	51.09	29.31	29.92	29.44	31.36	29.45	31
						119.00	49.48	56.3	51.26	29.33	29.88	29.47	31.34	29.49	31.01
						120.00	49.58	56.29	51.43	29.36	29.84	29.51	31.32	29.54	31.03
						121.00	49.73	56.27	51.41	29.38	29.88	29.52	31.32	29.57	31.04
						122.00	49.87	56.25	51.38	29.4	29.93	29.52	31.32	29.61	31.06
						123.00	50.01	56.22	51.37	29.42	29.96	29.53	31.31	29.64	31.07
						124.00	50.06	56.15	51.5	29.44	29.95	29.55	31.31	29.64	31.02
						125.00	50.11	56.07	51.64	29.46	29.93	29.56	31.3	29.64	30.97
						126.00	50.15	56.02	51.73	29.47	29.93	29.58	31.29	29.64	30.94
						127.00	50.16	56.04	51.74	29.48	29.95	29.6	31.28	29.66	30.96
						128.00	50.16	56.05	51.74	29.48	29.96	29.62	31.27	29.68	30.98
						129.00	50.2	56.06	51.69	29.5	29.97	29.6	31.27	29.71	30.99
						130.00	50.29	56.08	51.54	29.55	29.96	29.52	31.28	29.76	30.98
						131.00	50.38	56.09	51.39	29.6	29.96	29.44	31.29	29.81	30.97
						132.00	50.32	56.06	51.44	29.56	29.95	29.46	31.27	29.84	30.96
						133.00	50.17	56	51.63	29.46	29.94	29.56	31.24	29.83	30.93
						134.00	50.01	55.93	51.83	29.36	29.94	29.66	31.21	29.83	30.91
						135.00	49.87	55.9	51.92	29.31	29.93	29.73	31.21	29.81	30.93
						136.00	49.74	55.89	51.98	29.29	29.93	29.79	31.22	29.77	30.97
						137.00	49.61	55.88	52.04	29.27	29.92	29.85	31.23	29.74	31.01
						138.00	49.58	55.92	51.92	29.27	29.91	29.79	31.26	29.75	31.04
						139.00	49.57	55.98	51.77	29.27	29.89	29.7	31.29	29.77	31.06
						140.00	49.56	56.03	51.63	29.28	29.88	29.6	31.32	29.79	31.09
						141.00	49.61	55.87	51.68	29.33	29.82	29.63	31.32	29.73	31.06
						142.00	49.66	55.71	51.72	29.39	29.76	29.65	31.31	29.67	31.04
						143.00	49.7	55.6	51.75	29.42	29.72	29.66	31.31	29.62	31.03
						144.00	49.68	55.77	51.61	29.38	29.74	29.57	31.31	29.64	31.06
						145.00	49.66	55.95	51.48	29.33	29.76	29.49	31.3	29.66	31.09
						146.00	49.66	56.02	51.39	29.31	29.76	29.46	31.3	29.69	31.11
						147.00	49.72	55.84	51.41	29.32	29.73	29.57	31.3	29.72	31.07
						148.00	49.79	55.66	51.43	29.33	29.69	29.68	31.3	29.75	31.03
						149.00	49.79	55.63	51.4	29.34	29.71	29.71	31.31	29.75	31
						150.00	49.71	55.8	51.31	29.36	29.79	29.62	31.35	29.72	30.99
						151.00	49.62	55.97	51.21	29.38	29.88	29.53	31.39	29.69	30.97
						152.00	49.65	55.86	51.13	29.37	29.88	29.45	31.42	29.67	30.97
						153.00	49.76	55.54	51.04	29.32	29.82	29.39	31.44	29.66	30.98
						154.00	49.88	55.22	50.96	29.28	29.75	29.33	31.47	29.66	31
						155.00	49.95	55.37	51.06	29.33	29.79	29.39	31.46	29.64	30.98
						156.00	50.01	55.72	51.22	29.42	29.87	29.51	31.45	29.62	30.96
						157.00	50.07	56.07	51.39	29.51	29.94	29.62	31.44	29.59	30.93
						158.00	50.13	56.08	51.48	29.54	29.95	29.62	31.38	29.63	30.97
						159.00	50.19	56.03	51.57	29.56	29.94	29.6	31.31	29.67	31.02
						160.00	50.26	55.98	51.65	29.58	29.93	29.57	31.24	29.72	31.07
						161.00	50.11	55.8	51.6	29.48	29.83	29.56	31.25	29.67	31.07
						162.00	49.95	55.62	51.55	29.37	29.73	29.54	31.27	29.63	31.07
						163.00	49.79	55.45	51.51	29.28	29.64	29.53	31.29	29.6	31.07
						164.00	49.57	55.39	51.51	29.26	29.62	29.53	31.31	29.64	31.07
						165.00	49.35	55.32	51.51	29.24	29.61	29.54	31.32	29.67	31.07
						166.00	49.22	55.31	51.5	29.25	29.61	29.54	31.34	29.7	31.07
						167.00	49.33	55.42	51.45	29.31	29.66	29.52	31.34	29.71	31.03
						168.00	49.44	55.54	51.41	29.38	29.7	29.49	31.35	29.71	30.99
						169.00	49.56	55.57	51.42	29.44	29.71	29.51	31.34	29.71	30.98
						170.00	49.67	55.48	51.52	29.49	29.67	29.56	31.32	29.68	31
						171.00	49.78	55.38	51.61	29.54	29.63	29.62	31.3	29.66	31.02
						172.00	49.78	55.37	51.6	29.54	29.63	29.64	31.31	29.68	31.04
						173.00	49.7	55.43	51.53	29.5	29.65	29.62	31.35	29.73	31.06
						174.00	49.61	55.48	51.45	29.46	29.68	29.61	31.38	29.77	31.08
						175.00	49.63	55.46	51.53	29.47	29.65	29.63	31.42	29.8	31.05
						176.00	49.69	55.41	51.68	29.5	29.6	29.67	31.46	29.81	31.02
						177.00	49.75	55.37	51.84	29.53	29.55	29.7	31.5	29.82	30.98
						178.00	49.82	55.34	51.78	29.55	29.55	29.67	31.49	29.81	31.02
						179.00	49.89	55.31	51.7	29.57	29.54	29.63	31.46	29.8	31.07
						180.00	49.95	55.29	51.61	29.59	29.54	29.59	31.44	29.79	31.13
						181.00	49.92	55.13	51.57	29.61	29.53	29.55	31.42	29.76	31.14
						182.00	49.88	54.98	51.53	29.63	29.53	29.51	31.39	29.74	31.15
						183.00	49.87	54.86	51.46	29.64	29.53	29.46	31.36	29.71	31.16
						184.00	49.98	54.98	51.21	29.66	29.57	29.4	31.34	29.6	31.12
						185.00	50.1	55.09	50.96	29.67	29.61	29.34	31.32	29.49	31.07
						186.00	50.21	55.14	50.79	29.67	29.62	29.3	31.31	29.46	31.04
						187.00	50.32	55.05	50.82	29.66	29.54	29.34	31.34	29.58	31.02
						188.00	50.44	54.95	50.84	29.64	29.46	29.39	31.37	29.7	31.01
						189.00	50.45	54.98	50.88	29.62	29.46	29.41	31.37	29.76	31
						190.00	50.32	55.18	50.93	29.6	29.57	29.41	31.33	29.73	30.99
						191.00	50.2	55.39	50.99	29.59	29.68	29.41	31.3	29.69	30.98
						192.00	50.1	55.42	51.04	29.56	29.71	29.42	31.26	29.69	31
						193.00	50.03	55.32	51.09	29.53	29.69	29.43	31.22	29.7	31.06
						194.00	49.96	55.21	51.14	29.5	29.66	29.44	31.17	29.72	31.11
						195.00	49.76	55.24	51.1	29.43	29.67	29.39	31.24	29.7	31.15
						196.00	49.5	55.32	51.04	29.36	29.68	29.33	31.36	29.68	31.18
						197.00	49.25	55.39	50.97	29.28	29.7	29.27	31.47	29.66	31.21
						198.00	49.36	55.36	50.99	29.26	29.64	29.28	31.51	29.7	31.18
						199.00	49.54	55.3	51.02	29.24	29.57	29.29	31.54	29.76	31.14
						200.00	49.72	55.25	51.06	29.22	29.5	29.3	31.57	29.82	31.1
						201.00	49.72	55.22	51.15	29.22	29.5	29.37	31.55	29.79	31.05
						202.00	49.71	55.18	51.24	29.22	29.5	29.44	31.52	29.77	31
						203.00	49.68	55.14	51.37	29.21	29.5	29.51	31.5	29.75	30.97
						204.00	49.56	55.06	51.72	29.18	29.46	29.62	31.48	29.73	31.04
						205.00	49.43	54.97	52.07	29.15	29.42	29.72	31.47	29.72	31.1
						206.00	49.31	54.95	52.27	29.12	29.39	29.8	31.45	29.7	31.15
						207.00	49.2	55.05	52.1	29.08	29.41	29.8	31.43	29.65	31.17
						208.00	49.09	55.15	51.92	29.04	29.43	29.79	31.41	29.59	31.19
						209.00	49.14	55.12	51.84	29.07	29.42	29.77	31.4	29.58	31.19
						210.00	49.4	54.91	51.88	29.18	29.37	29.71	31.42	29.63	31.17
						211.00	49.67	54.71	51.93	29.29	29.31	29.65	31.43	29.67	31.15
						212.00	49.75	54.67	51.85	29.34	29.3	29.65	31.43	29.69	31.14
						213.00	49.69	54.78	51.68	29.33	29.33	29.7	31.42	29.69	31.13
						214.00	49.62	54.88	51.52	29.33	29.36	29.75	31.4	29.69	31.12
						215.00	49.82	54.91	51.46	29.39	29.41	29.72	31.36	29.71	31.08
						216.00	50.11	54.9	51.44	29.46	29.46	29.67	31.3	29.75	31.04
						217.00	50.41	54.9	51.43	29.53	29.51	29.62	31.23	29.79	31
						218.00	50.54	54.93	51.63	29.55	29.53	29.74	31.23	29.78	31.01
						219.00	50.65	54.96	51.87	29.55	29.54	29.88	31.24	29.75	31.02
						220.00	50.76	55	52.11	29.55	29.55	30.03	31.25	29.73	31.03
						221.00	50.69	54.99	52.09	29.5	29.55	30.05	31.2	29.73	31.05
						222.00	50.61	54.99	52.07	29.45	29.55	30.07	31.15	29.73	31.07
						223.00	50.57	55	52.05	29.42	29.56	30.08	31.12	29.73	31.08
						224.00	50.72	55.14	52.06	29.49	29.61	30.03	31.24	29.74	31.05
						225.00	50.87	55.28	52.07	29.56	29.67	29.98	31.35	29.76	31.02
						226.00	50.94	55.35	52.1	29.61	29.7	29.94	31.44	29.77	31
						227.00	50.79	55.25	52.16	29.57	29.64	29.93	31.47	29.79	31.03
						228.00	50.65	55.15	52.23	29.54	29.59	29.93	31.5	29.8	31.06
						229.00	50.49	55.22	52.33	29.5	29.62	29.96	31.52	29.78	31.06
						230.00	50.3	55.5	52.48	29.44	29.78	30.03	31.55	29.69	31.02
						231.00	50.1	55.78	52.63	29.39	29.93	30.1	31.58	29.61	30.99
						232.00	50.18	55.97	52.6	29.38	30.05	30.07	31.56	29.57	30.98
						233.00	50.45	56.08	52.43	29.42	30.13	29.96	31.51	29.57	31
						234.00	50.71	56.18	52.26	29.46	30.22	29.85	31.45	29.58	31.01
						235.00	50.74	56.12	52.15	29.45	30.22	29.92	31.43	29.59	30.99
						236.00	50.67	55.98	52.07	29.42	30.19	30.04	31.41	29.62	30.94
						237.00	50.6	55.84	52	29.4	30.16	30.17	31.39	29.64	30.9
						238.00	50.56	55.91	52.12	29.39	30.17	30.16	31.39	29.62	30.98
						239.00	50.51	56.02	52.28	29.39	30.18	30.12	31.39	29.6	31.09
						240.00	50.47	56.13	52.44	29.39	30.2	30.09	31.39	29.58	31.19
						241.00	50.4	56.08	52.51	29.36	30.19	30.16	31.4	29.59	31.15
						242.00	50.33	56.04	52.59	29.33	30.18	30.24	31.41	29.6	31.1
						243.00	50.22	56.01	52.65	29.29	30.18	30.3	31.4	29.62	31.07
						244.00	49.92	56.04	52.66	29.21	30.18	30.33	31.32	29.66	31.07
						245.00	49.61	56.08	52.67	29.13	30.19	30.35	31.24	29.7	31.07
						246.00	49.48	56.01	52.64	29.1	30.15	30.34	31.21	29.72	31.07
						247.00	49.78	55.69	52.47	29.22	29.98	30.25	31.31	29.71	31.1
						248.00	50.08	55.38	52.3	29.34	29.81	30.17	31.41	29.7	31.12
						249.00	50.22	55.14	52.17	29.41	29.67	30.06	31.46	29.69	31.1
						250.00	50.14	55.03	52.08	29.41	29.57	29.92	31.43	29.7	31.03
						251.00	50.06	54.91	51.99	29.41	29.47	29.79	31.39	29.72	30.96
						252.00	50.06	54.82	52.09	29.41	29.43	29.78	31.39	29.75	30.98
						253.00	50.13	54.75	52.31	29.4	29.45	29.88	31.4	29.81	31.09
						254.00	50.19	54.67	52.53	29.4	29.47	29.98	31.41	29.86	31.19
						255.00	50.22	54.76	52.37	29.4	29.52	29.95	31.42	29.87	31.18
						256.00	50.23	54.92	52.06	29.41	29.58	29.87	31.42	29.85	31.13
						257.00	50.24	55.08	51.74	29.41	29.64	29.79	31.42	29.83	31.08
						258.00	50.16	55.1	51.9	29.39	29.65	29.8	31.41	29.81	31.02
						259.00	50.08	55.09	52.13	29.37	29.66	29.81	31.4	29.78	30.96
						260.00	49.99	55.08	52.37	29.34	29.66	29.83	31.39	29.76	30.9
						261.00	49.82	54.93	52.28	29.3	29.64	29.77	31.32	29.8	30.95
						262.00	49.65	54.78	52.18	29.26	29.62	29.72	31.25	29.84	31
						263.00	49.52	54.66	52.1	29.23	29.59	29.68	31.18	29.86	31.04
						264.00	49.65	54.69	52.1	29.31	29.57	29.76	31.18	29.79	30.98
						265.00	49.79	54.72	52.09	29.38	29.55	29.83	31.17	29.72	30.92
						266.00	49.81	54.75	52.06	29.4	29.54	29.89	31.22	29.68	30.87
						267.00	49.55	54.77	51.96	29.26	29.56	29.92	31.42	29.74	30.83
						268.00	49.3	54.8	51.85	29.12	29.58	29.94	31.61	29.8	30.79
						269.00	49.18	54.84	51.78	29.05	29.61	29.9	31.73	29.83	30.82
						270.00	49.24	54.9	51.75	29.07	29.63	29.76	31.75	29.81	30.95
						271.00	49.31	54.96	51.73	29.09	29.65	29.62	31.76	29.8	31.07
						272.00	49.43	55.02	51.72	29.14	29.67	29.56	31.72	29.77	31.09
						273.00	49.61	55.08	51.71	29.22	29.69	29.56	31.65	29.72	31.03
						274.00	49.78	55.14	51.71	29.3	29.71	29.56	31.57	29.68	30.98
						275.00	49.63	55.07	51.91	29.17	29.69	29.62	31.59	29.65	30.97
						276.00	49.35	54.95	52.2	28.96	29.66	29.7	31.64	29.64	30.97
						277.00	49.07	54.83	52.49	28.74	29.63	29.78	31.7	29.62	30.97
						278.00	49.22	54.93	52.39	28.82	29.6	29.8	31.69	29.6	30.91
						279.00	49.44	55.06	52.23	28.95	29.58	29.8	31.67	29.59	30.84
						280.00	49.67	55.19	52.08	29.08	29.56	29.8	31.66	29.57	30.78
						281.00	49.67	55.42	52.47	29.11	29.69	29.94	31.65	29.61	30.8
						282.00	49.68	55.65	52.87	29.14	29.82	30.09	31.65	29.65	30.83
						283.00	49.67	55.89	53.19	29.16	29.94	30.2	31.64	29.69	30.85
						284.00	49.57	56.17	53.08	29.14	30.01	30.15	31.64	29.74	30.81
						285.00	49.47	56.46	52.97	29.13	30.07	30.11	31.63	29.8	30.77
						286.00	49.41	56.63	52.87	29.12	30.11	30.05	31.63	29.85	30.76
						287.00	49.44	56.47	52.77	29.11	30.06	29.97	31.64	29.87	30.85
						288.00	49.47	56.32	52.68	29.1	30.01	29.89	31.66	29.9	30.93
						289.00	49.58	56.29	52.58	29.14	30.01	29.82	31.65	29.91	30.96
						290.00	49.78	56.42	52.47	29.24	30.07	29.78	31.61	29.89	30.92
						291.00	49.99	56.54	52.36	29.34	30.13	29.74	31.57	29.87	30.88
						292.00	50.09	56.54	52.11	29.41	30.12	29.62	31.58	29.83	30.87
						293.00	50.1	56.45	51.76	29.45	30.07	29.44	31.62	29.78	30.88
						294.00	50.12	56.35	51.41	29.5	30.02	29.26	31.66	29.72	30.89
						295.00	49.92	56.21	51.26	29.38	29.97	29.2	31.66	29.71	30.93
						296.00	49.65	56.04	51.19	29.19	29.93	29.18	31.64	29.7	30.98
						297.00	49.37	55.88	51.12	29	29.88	29.16	31.62	29.7	31.03
						298.00	49.36	55.89	51.33	29	29.89	29.22	31.63	29.79	31.06
						299.00	49.39	55.94	51.59	29.03	29.9	29.29	31.63	29.9	31.09
						300.00	49.42	55.98	51.85	29.06	29.92	29.36	31.64	30	31.12
						301.00	49.7	55.99	51.63	29.31	29.84	29.33	31.63	29.91	31.12
						302.00	49.99	55.99	51.41	29.56	29.76	29.3	31.61	29.81	31.12
						303.00	50.18	56	51.23	29.75	29.71	29.28	31.62	29.73	31.11
						304.00	49.82	56.06	51.26	29.52	29.82	29.3	31.76	29.73	31.1
						305.00	49.47	56.13	51.3	29.3	29.93	29.33	31.9	29.72	31.08
						306.00	49.27	56.19	51.32	29.17	30.02	29.35	31.99	29.72	31.04
						307.00	49.49	56.27	51.31	29.26	30.04	29.37	31.97	29.75	30.95
						308.00	49.7	56.35	51.3	29.36	30.07	29.38	31.95	29.77	30.87
						309.00	49.79	56.42	51.33	29.37	30.07	29.38	31.96	29.77	30.83
						310.00	49.73	56.45	51.41	29.29	30.04	29.36	32.02	29.72	30.85
						311.00	49.66	56.48	51.5	29.21	30	29.34	32.08	29.68	30.87
						312.00	49.58	56.47	51.66	29.16	30.01	29.36	32.08	29.65	30.93
						313.00	49.49	56.42	51.89	29.14	30.05	29.41	32.05	29.62	31.02
						314.00	49.41	56.36	52.12	29.12	30.09	29.46	32.02	29.6	31.11
						315.00	49.47	56.33	52.23	29.18	30.1	29.51	32.01	29.59	31.15
						316.00	49.6	56.31	52.3	29.28	30.1	29.56	32	29.59	31.17
						317.00	49.73	56.28	52.37	29.37	30.1	29.6	32	29.59	31.2
						318.00	49.92	56.31	52.35	29.46	30.14	29.64	32.01	29.58	31.17
						319.00	50.12	56.34	52.32	29.55	30.19	29.67	32.03	29.56	31.13
						320.00	50.33	56.37	52.28	29.65	30.25	29.71	32.05	29.54	31.1
						321.00	50.2	56.35	52.22	29.55	30.2	29.68	32	29.52	31.09
						322.00	50.06	56.33	52.16	29.46	30.14	29.66	31.96	29.51	31.09
						323.00	49.94	56.29	52.12	29.4	30.1	29.64	31.91	29.51	31.09
						324.00	49.91	56.15	52.19	29.55	30.09	29.65	31.89	29.55	31.09
						325.00	49.87	56	52.27	29.69	30.08	29.66	31.86	29.59	31.09
						326.00	49.83	55.9	52.33	29.77	30.07	29.66	31.86	29.63	31.08
						327.00	49.77	55.9	52.38	29.66	30.06	29.65	31.92	29.67	31.07
						328.00	49.71	55.9	52.42	29.56	30.04	29.63	31.99	29.71	31.05
						329.00	49.68	55.93	52.41	29.46	30.04	29.62	32.01	29.73	31.03
						330.00	49.7	55.99	52.34	29.37	30.05	29.63	32	29.72	31.01
						331.00	49.71	56.05	52.26	29.28	30.07	29.64	31.98	29.7	30.98
						332.00	49.83	56.08	52.23	29.25	30.06	29.65	32.04	29.71	30.99
						333.00	50.02	56.08	52.24	29.26	30.02	29.67	32.16	29.73	31.02
						334.00	50.21	56.09	52.25	29.28	29.98	29.69	32.28	29.75	31.06
						335.00	50.07	56.03	52.4	29.25	29.99	29.73	32.17	29.77	31.06
						336.00	49.79	55.93	52.61	29.2	30.01	29.77	31.97	29.8	31.05
						337.00	49.51	55.84	52.81	29.15	30.04	29.82	31.77	29.83	31.03
						338.00	49.45	55.72	52.49	29.14	29.92	29.73	31.78	29.81	31.1
						339.00	49.42	55.59	52.09	29.13	29.79	29.62	31.84	29.78	31.18
						340.00	49.4	55.46	51.68	29.12	29.65	29.51	31.89	29.75	31.26
						341.00	49.72	55.4	51.69	29.25	29.64	29.46	31.77	29.65	31.17
						342.00	50.05	55.34	51.69	29.38	29.63	29.42	31.66	29.54	31.09
						343.00	50.32	55.31	51.71	29.49	29.62	29.39	31.56	29.45	31.03
						344.00	50.26	55.43	51.83	29.47	29.67	29.46	31.55	29.52	31.08
						345.00	50.2	55.56	51.94	29.45	29.72	29.52	31.54	29.59	31.13
						346.00	50.28	55.63	52.03	29.47	29.75	29.56	31.56	29.64	31.16
						347.00	50.7	55.57	52.07	29.6	29.71	29.56	31.69	29.64	31.17
						348.00	51.13	55.51	52.11	29.72	29.66	29.55	31.82	29.64	31.19
						349.00	51.3	55.53	52.09	29.76	29.65	29.54	31.89	29.66	31.2
						350.00	51.14	55.66	51.99	29.7	29.68	29.53	31.88	29.69	31.21
						351.00	50.98	55.78	51.9	29.64	29.71	29.53	31.87	29.72	31.22
						352.00	50.85	55.91	51.89	29.65	29.8	29.53	31.79	29.7	31.21
						353.00	50.74	56.05	51.94	29.71	29.94	29.55	31.65	29.63	31.19
						354.00	50.63	56.18	51.99	29.76	30.09	29.57	31.51	29.57	31.16
						355.00	50.56	56.19	52.22	29.71	30.09	29.69	31.44	29.56	31.13
						356.00	50.51	56.15	52.53	29.62	30.03	29.85	31.4	29.58	31.11
						357.00	50.45	56.12	52.84	29.53	29.97	30.01	31.36	29.6	31.09
						358.00	50.51	56.07	52.65	29.54	30	29.9	31.32	29.59	31.12
						359.00	50.58	56.01	52.39	29.57	30.05	29.76	31.29	29.57	31.17
						360.00	50.65	55.95	52.12	29.59	30.09	29.61	31.26	29.55	31.21
						361.00	50.57	55.92	52.1	29.55	30.05	29.65	31.29	29.57	31.18
						362.00	50.49	55.88	52.07	29.51	30.01	29.69	31.32	29.58	31.16
						363.00	50.42	55.89	52.05	29.47	29.98	29.72	31.35	29.6	31.13
						364.00	50.41	56.11	52.02	29.45	29.99	29.72	31.36	29.65	31.1
						365.00	50.41	56.34	52	29.43	30	29.72	31.37	29.69	31.08
						366.00	50.4	56.4	52.01	29.41	29.97	29.72	31.37	29.72	31.04
						367.00	50.36	56.07	52.11	29.42	29.86	29.74	31.35	29.7	30.99
						368.00	50.33	55.75	52.21	29.42	29.75	29.76	31.33	29.69	30.94
						369.00	50.28	55.47	52.27	29.43	29.69	29.76	31.38	29.66	30.94
						370.00	50.2	55.28	52.27	29.44	29.68	29.73	31.54	29.63	31.02
						371.00	50.12	55.08	52.27	29.45	29.68	29.69	31.7	29.6	31.1
						372.00	50.06	55.07	52.3	29.45	29.67	29.72	31.71	29.61	31.15
						373.00	50	55.19	52.35	29.46	29.66	29.8	31.61	29.65	31.17
						374.00	49.94	55.31	52.4	29.46	29.65	29.88	31.51	29.68	31.19
						375.00	50.01	55.3	52.4	29.49	29.68	29.87	31.49	29.72	31.19
						376.00	50.15	55.22	52.38	29.54	29.74	29.81	31.5	29.77	31.19
						377.00	50.28	55.15	52.37	29.58	29.8	29.75	31.51	29.81	31.19
						378.00	50.36	55.28	52.39	29.58	29.84	29.81	31.52	29.86	31.12
						379.00	50.43	55.43	52.41	29.57	29.87	29.88	31.53	29.91	31.04
						380.00	50.5	55.59	52.44	29.56	29.9	29.96	31.54	29.95	30.97
						381.00	50.5	55.79	52.45	29.53	30.02	29.89	31.56	29.87	30.95
						382.00	50.49	55.99	52.46	29.5	30.14	29.83	31.58	29.79	30.92
						383.00	50.51	56.11	52.46	29.49	30.21	29.78	31.58	29.72	30.91
						384.00	50.68	55.76	52.48	29.55	29.97	29.79	31.51	29.73	30.95
						385.00	50.85	55.42	52.49	29.61	29.73	29.81	31.44	29.74	30.99
						386.00	50.98	55.21	52.49	29.66	29.58	29.82	31.39	29.76	31.02
						387.00	51.01	55.33	52.45	29.71	29.66	29.85	31.39	29.77	31.03
						388.00	51.04	55.46	52.41	29.76	29.74	29.87	31.39	29.79	31.05
						389.00	51.03	55.59	52.33	29.75	29.82	29.9	31.38	29.82	31.03
						390.00	50.97	55.71	52.18	29.67	29.92	29.92	31.36	29.87	30.97
						391.00	50.9	55.82	52.02	29.58	30.01	29.95	31.35	29.92	30.91
						392.00	50.88	55.95	52.01	29.56	30.08	29.98	31.33	29.93	30.87
						393.00	50.9	56.07	52.11	29.56	30.12	30.01	31.31	29.91	30.86
						394.00	50.92	56.2	52.21	29.57	30.16	30.05	31.3	29.89	30.84
						395.00	50.86	56.24	52.27	29.6	30.17	30.07	31.34	29.88	30.87
						396.00	50.77	56.25	52.33	29.63	30.18	30.08	31.4	29.88	30.92
						397.00	50.68	56.26	52.38	29.66	30.18	30.09	31.46	29.88	30.97
						398.00	50.61	56.04	52.25	29.64	30.09	30.03	31.5	29.81	30.95
						399.00	50.54	55.78	52.1	29.6	29.99	29.94	31.53	29.74	30.92
						400.00	50.47	55.52	51.95	29.56	29.89	29.86	31.55	29.66	30.88
						401.00	50.72	55.43	52	29.64	29.84	29.85	31.56	29.78	30.86
						402.00	50.96	55.35	52.05	29.72	29.79	29.84	31.56	29.9	30.85
						403.00	51.18	55.24	52.12	29.79	29.74	29.85	31.57	30	30.83
						404.00	51.18	55.02	52.29	29.79	29.64	29.94	31.62	29.92	30.85
						405.00	51.18	54.8	52.45	29.8	29.54	30.03	31.67	29.84	30.87
						406.00	51.15	54.7	52.59	29.78	29.5	30.1	31.71	29.78	30.87
						407.00	51.02	54.87	52.66	29.7	29.63	30.12	31.7	29.75	30.84
						408.00	50.9	55.05	52.74	29.63	29.75	30.14	31.69	29.71	30.81
						409.00	50.84	55.14	52.81	29.56	29.82	30.16	31.71	29.72	30.8
						410.00	50.85	55.12	52.89	29.5	29.8	30.2	31.74	29.76	30.82
						411.00	50.86	55.1	52.97	29.44	29.79	30.24	31.78	29.81	30.84
						412.00	50.87	55.11	52.92	29.45	29.76	30.22	31.75	29.84	30.91
						413.00	50.86	55.14	52.78	29.49	29.73	30.13	31.68	29.85	31.01
						414.00	50.85	55.18	52.63	29.54	29.7	30.05	31.6	29.85	31.11
						415.00	50.76	55.28	52.64	29.51	29.75	30.02	31.62	29.85	31.1
						416.00	50.63	55.42	52.71	29.45	29.84	30.01	31.69	29.84	31.05
						417.00	50.5	55.56	52.78	29.39	29.92	30.01	31.76	29.83	30.99
						418.00	50.4	55.65	52.78	29.34	29.97	30.01	31.76	29.81	31.01
						419.00	50.31	55.74	52.77	29.3	30.01	30.01	31.76	29.79	31.03
						420.00	50.22	55.83	52.77	29.25	30.06	30.01	31.75	29.76	31.06
						421.00	50.29	55.99	52.66	29.41	30.08	29.96	31.82	29.7	31.07
						422.00	50.35	56.15	52.55	29.56	30.09	29.91	31.89	29.63	31.09
						423.00	50.4	56.28	52.44	29.68	30.11	29.85	31.94	29.57	31.09
						424.00	50.37	56.24	52.31	29.56	30.07	29.8	31.9	29.59	31.02
						425.00	50.34	56.2	52.18	29.45	30.03	29.75	31.86	29.6	30.95
						426.00	50.28	56.16	52.16	29.35	30.02	29.73	31.84	29.62	30.9
						427.00	50.16	56.09	52.39	29.29	30.07	29.8	31.86	29.64	30.88
						428.00	50.04	56.03	52.62	29.24	30.12	29.88	31.89	29.66	30.86
						429.00	49.91	55.99	52.68	29.17	30.13	29.9	31.92	29.68	30.89
						430.00	49.79	55.99	52.52	29.08	30.08	29.83	31.95	29.69	30.99
						431.00	49.67	55.99	52.35	28.99	30.02	29.77	31.97	29.7	31.09
						432.00	49.82	55.93	52.36	29	29.96	29.77	31.92	29.7	31.15
						433.00	50.19	55.82	52.48	29.08	29.89	29.83	31.82	29.69	31.17
						434.00	50.55	55.72	52.6	29.16	29.83	29.89	31.72	29.67	31.19
						435.00	50.37	55.66	52.77	29.13	29.8	29.97	31.7	29.69	31.16
						436.00	49.96	55.62	52.96	29.06	29.78	30.07	31.72	29.73	31.1
						437.00	49.55	55.59	53.15	28.99	29.76	30.16	31.74	29.76	31.05
						438.00	49.39	55.51	53.02	29	29.74	30.11	31.67	29.76	31.06
						439.00	49.28	55.43	52.85	29.04	29.72	30.02	31.58	29.75	31.09
						440.00	49.17	55.34	52.68	29.07	29.7	29.94	31.49	29.75	31.12
						441.00	49.61	55.5	52.62	29.24	29.72	29.92	31.43	29.71	31.26
						442.00	50.04	55.65	52.57	29.42	29.74	29.89	31.38	29.67	31.4
						443.00	50.36	55.77	52.56	29.54	29.75	29.88	31.34	29.64	31.5
						444.00	49.98	55.68	52.83	29.37	29.69	30.03	31.41	29.62	31.35
						445.00	49.6	55.59	53.11	29.2	29.64	30.17	31.49	29.6	31.21
						446.00	49.31	55.52	53.24	29.08	29.6	30.24	31.51	29.59	31.1
						447.00	49.22	55.49	53.04	29.08	29.62	30.14	31.41	29.63	31.09
						448.00	49.14	55.45	52.84	29.07	29.63	30.03	31.3	29.67	31.08
						449.00	49.1	55.43	52.68	29.06	29.64	29.94	31.26	29.68	31.11
						450.00	49.12	55.43	52.56	29.04	29.64	29.88	31.3	29.63	31.19
						451.00	49.15	55.43	52.44	29.03	29.64	29.81	31.35	29.59	31.27
						452.00	49.36	55.4	52.34	29.11	29.65	29.78	31.32	29.61	31.3
						453.00	49.72	55.34	52.24	29.27	29.66	29.78	31.25	29.67	31.3
						454.00	50.08	55.28	52.15	29.43	29.67	29.77	31.18	29.73	31.29
						455.00	50.05	55.35	52.1	29.41	29.73	29.77	31.17	29.75	31.27
						456.00	49.86	55.48	52.06	29.32	29.81	29.76	31.18	29.75	31.24
						457.00	49.67	55.6	52.03	29.22	29.88	29.75	31.18	29.76	31.21
						458.00	49.65	55.37	51.93	29.2	29.77	29.76	31.15	29.75	31.22
						459.00	49.66	55.08	51.81	29.19	29.63	29.76	31.12	29.75	31.23
						460.00	49.66	54.8	51.69	29.18	29.48	29.77	31.09	29.75	31.24
						461.00	49.75	54.73	51.87	29.24	29.44	29.81	31.13	29.78	31.21
						462.00	49.83	54.67	52.04	29.31	29.4	29.84	31.17	29.81	31.18
						463.00	49.9	54.6	52.2	29.37	29.37	29.88	31.21	29.84	31.14
						464.00	49.89	54.52	52.22	29.39	29.36	29.87	31.2	29.86	31.1
						465.00	49.89	54.45	52.25	29.41	29.35	29.87	31.18	29.88	31.05
						466.00	49.86	54.42	52.2	29.42	29.36	29.85	31.19	29.86	31.03
						467.00	49.77	54.51	51.98	29.39	29.41	29.81	31.24	29.78	31.07
						468.00	49.69	54.6	51.76	29.36	29.46	29.76	31.29	29.69	31.1
						469.00	49.66	54.72	51.63	29.33	29.51	29.73	31.3	29.68	31.12
						470.00	49.72	54.88	51.61	29.3	29.58	29.74	31.27	29.77	31.11
						471.00	49.77	55.04	51.58	29.26	29.64	29.75	31.24	29.86	31.1
						472.00	49.81	54.97	51.71	29.27	29.59	29.77	31.21	29.87	31.12
						473.00	49.83	54.74	51.94	29.32	29.45	29.82	31.18	29.82	31.15
						474.00	49.86	54.51	52.18	29.36	29.31	29.86	31.15	29.78	31.17
						475.00	49.81	54.48	52.23	29.34	29.28	29.85	31.13	29.74	31.17
						476.00	49.72	54.53	52.2	29.31	29.29	29.82	31.12	29.7	31.16
						477.00	49.64	54.58	52.17	29.27	29.3	29.78	31.11	29.66	31.15
						478.00	49.53	54.6	52.16	29.25	29.3	29.78	31.1	29.68	31.2
						479.00	49.41	54.63	52.16	29.23	29.3	29.78	31.1	29.7	31.25
						480.00	49.3	54.65	52.15	29.21	29.29	29.77	31.1	29.72	31.3
						481.00	49.44	54.67	52.26	29.24	29.31	29.83	31.13	29.74	31.21
						482.00	49.59	54.68	52.37	29.28	29.33	29.89	31.17	29.75	31.11
						483.00	49.73	54.72	52.45	29.32	29.35	29.93	31.21	29.77	31.04
						484.00	49.83	54.85	52.33	29.37	29.39	29.82	31.32	29.78	31.1
						485.00	49.93	54.99	52.21	29.43	29.43	29.71	31.43	29.79	31.17
						486.00	49.94	55.08	52.17	29.42	29.46	29.65	31.49	29.8	31.22
						487.00	49.7	55.08	52.3	29.29	29.44	29.7	31.41	29.81	31.24
						488.00	49.46	55.07	52.43	29.15	29.42	29.76	31.34	29.83	31.27
						489.00	49.39	55.01	52.54	29.11	29.39	29.82	31.29	29.83	31.27
						490.00	49.55	54.86	52.61	29.21	29.34	29.88	31.27	29.81	31.25
						491.00	49.71	54.72	52.68	29.31	29.29	29.94	31.25	29.79	31.23
						492.00	49.8	54.63	52.73	29.36	29.27	29.97	31.2	29.8	31.22
						493.00	49.83	54.59	52.76	29.39	29.25	29.97	31.11	29.83	31.22
						494.00	49.87	54.55	52.78	29.41	29.24	29.98	31.02	29.86	31.22
						495.00	49.74	54.61	52.77	29.34	29.23	30.01	31.07	29.86	31.18
						496.00	49.53	54.71	52.75	29.23	29.22	30.04	31.17	29.85	31.14
						497.00	49.33	54.8	52.73	29.11	29.22	30.08	31.28	29.84	31.09
						498.00	49.41	54.96	52.69	29.15	29.29	30.06	31.32	29.79	31.16
						499.00	49.53	55.13	52.65	29.2	29.38	30.03	31.36	29.74	31.26
						500.00	49.66	55.31	52.61	29.26	29.47	30.01	31.4	29.69	31.36
						501.00	49.71	55.42	52.7	29.21	29.5	29.97	31.36	29.65	31.25
						502.00	49.77	55.54	52.78	29.17	29.53	29.93	31.32	29.62	31.15
						503.00	49.84	55.6	52.82	29.14	29.55	29.89	31.28	29.6	31.07
						504.00	49.99	55.27	52.63	29.19	29.46	29.84	31.26	29.67	31.09
						505.00	50.14	54.94	52.43	29.24	29.38	29.79	31.24	29.74	31.12
						506.00	50.22	54.78	52.29	29.26	29.35	29.75	31.21	29.8	31.13
						507.00	50.16	55.05	52.29	29.18	29.45	29.75	31.18	29.85	31.1
						508.00	50.09	55.33	52.29	29.11	29.54	29.74	31.14	29.9	31.08
						509.00	50.03	55.48	52.28	29.05	29.6	29.73	31.13	29.9	31.09
						510.00	49.97	55.47	52.27	29.03	29.6	29.71	31.14	29.85	31.16
						511.00	49.91	55.46	52.26	29	29.6	29.69	31.15	29.79	31.23
						512.00	49.82	55.39	52.26	29.02	29.57	29.69	31.2	29.78	31.27
						513.00	49.71	55.28	52.28	29.07	29.52	29.69	31.27	29.8	31.29
						514.00	49.6	55.17	52.29	29.12	29.46	29.69	31.35	29.82	31.31
						515.00	49.48	55.21	52.48	29.08	29.47	29.75	31.32	29.84	31.33
						516.00	49.36	55.31	52.74	29	29.51	29.83	31.27	29.85	31.36
						517.00	49.25	55.4	53	28.92	29.55	29.9	31.21	29.86	31.39
						518.00	49.57	55.31	52.84	29.09	29.5	29.83	31.15	29.79	31.34
						519.00	49.96	55.18	52.62	29.3	29.43	29.72	31.1	29.71	31.28
						520.00	50.36	55.05	52.39	29.52	29.37	29.62	31.05	29.63	31.22
						521.00	50.16	55.34	52.49	29.38	29.46	29.68	31.35	29.62	31.25
						522.00	49.97	55.64	52.59	29.24	29.55	29.74	31.65	29.61	31.29
						523.00	49.8	55.89	52.7	29.11	29.63	29.81	31.91	29.62	31.31
						524.00	49.8	55.87	52.91	29.03	29.65	29.95	31.89	29.71	31.23
						525.00	49.8	55.86	53.13	28.95	29.68	30.09	31.87	29.8	31.15
						526.00	49.79	55.85	53.23	28.89	29.71	30.16	31.81	29.88	31.12
						527.00	49.73	55.85	53.05	28.87	29.75	30.07	31.63	29.96	31.18
						528.00	49.67	55.85	52.87	28.85	29.78	29.98	31.46	30.03	31.25
						529.00	49.73	55.74	52.88	28.94	29.78	29.97	31.36	30.04	31.3
						530.00	49.96	55.48	53.13	29.16	29.72	30.04	31.36	29.96	31.33
						531.00	50.18	55.23	53.38	29.38	29.65	30.12	31.37	29.88	31.36
						532.00	50.34	55.26	53.54	29.45	29.68	30.16	31.39	29.83	31.39
						533.00	50.45	55.51	53.63	29.43	29.76	30.16	31.43	29.81	31.43
						534.00	50.57	55.76	53.72	29.4	29.85	30.16	31.47	29.79	31.46
						535.00	50.48	55.86	53.62	29.31	29.93	30.09	31.45	29.81	31.42
						536.00	50.31	55.9	53.44	29.19	30.01	29.99	31.41	29.83	31.36
						537.00	50.15	55.95	53.25	29.08	30.08	29.89	31.37	29.86	31.29
						538.00	50.25	55.78	52.99	29.14	29.96	29.9	31.41	29.87	31.31
						539.00	50.4	55.57	52.72	29.24	29.8	29.92	31.47	29.87	31.34
						540.00	50.56	55.36	52.45	29.33	29.64	29.94	31.53	29.88	31.37
						541.00	50.57	55.25	52.33	29.35	29.61	29.9	31.57	29.89	31.41
						542.00	50.58	55.14	52.2	29.36	29.57	29.87	31.6	29.9	31.46
						543.00	50.6	55.09	52.11	29.38	29.56	29.83	31.63	29.89	31.48
						544.00	50.72	55.44	52.23	29.45	29.78	29.81	31.65	29.74	31.39
						545.00	50.83	55.78	52.34	29.51	30	29.79	31.67	29.6	31.31
						546.00	50.89	55.95	52.41	29.54	30.1	29.77	31.68	29.54	31.28
						547.00	50.8	55.69	52.38	29.47	29.93	29.72	31.66	29.7	31.4
						548.00	50.71	55.43	52.35	29.41	29.75	29.68	31.63	29.86	31.52
						549.00	50.65	55.38	52.36	29.39	29.71	29.66	31.63	29.92	31.57
						550.00	50.6	55.6	52.41	29.45	29.84	29.67	31.66	29.84	31.53
						551.00	50.56	55.82	52.46	29.5	29.96	29.68	31.7	29.77	31.5
						552.00	50.55	55.92	52.55	29.47	29.97	29.7	31.68	29.75	31.49
						553.00	50.56	55.93	52.66	29.38	29.89	29.73	31.64	29.76	31.51
						554.00	50.57	55.93	52.77	29.29	29.81	29.76	31.59	29.77	31.53
						555.00	50.54	55.79	52.76	29.29	29.76	29.78	31.6	29.77	31.53
						556.00	50.48	55.58	52.71	29.33	29.72	29.81	31.62	29.77	31.53
						557.00	50.42	55.38	52.66	29.37	29.69	29.84	31.65	29.78	31.54
						558.00	50.37	55.51	52.63	29.34	29.75	29.74	31.68	29.83	31.47
						559.00	50.32	55.7	52.6	29.31	29.83	29.63	31.72	29.88	31.39
						560.00	50.27	55.9	52.56	29.27	29.91	29.52	31.75	29.94	31.31
						561.00	50.41	55.72	52.71	29.3	29.8	29.64	31.71	29.93	31.32
						562.00	50.55	55.54	52.86	29.33	29.69	29.75	31.67	29.93	31.32
						563.00	50.67	55.39	53.01	29.37	29.61	29.85	31.63	29.92	31.33
						564.00	50.66	55.4	53.19	29.41	29.66	29.88	31.6	29.92	31.35
						565.00	50.65	55.42	53.36	29.45	29.7	29.91	31.58	29.92	31.38
						566.00	50.6	55.47	53.38	29.46	29.76	29.91	31.55	29.92	31.39
						567.00	50.46	55.62	53.02	29.43	29.83	29.87	31.5	29.94	31.37
						568.00	50.31	55.77	52.65	29.39	29.9	29.82	31.46	29.95	31.34
						569.00	50.22	55.79	52.45	29.38	29.93	29.8	31.45	29.95	31.32
						570.00	50.21	55.65	52.46	29.41	29.88	29.79	31.5	29.92	31.29
						571.00	50.19	55.5	52.47	29.44	29.83	29.79	31.54	29.88	31.27
						572.00	50.14	55.53	52.37	29.44	29.85	29.76	31.51	29.88	31.32
						573.00	50.06	55.68	52.2	29.42	29.9	29.69	31.43	29.89	31.42
						574.00	49.98	55.84	52.03	29.4	29.96	29.63	31.36	29.91	31.52
						575.00	49.93	55.71	52.01	29.32	29.86	29.62	31.37	29.86	31.51
						576.00	49.9	55.48	52.07	29.21	29.69	29.62	31.41	29.8	31.46
						577.00	49.86	55.24	52.12	29.1	29.52	29.63	31.46	29.74	31.41
						578.00	50.07	55.41	52.32	29.21	29.63	29.7	31.45	29.74	31.43
						579.00	50.31	55.65	52.53	29.36	29.79	29.78	31.44	29.75	31.46
						580.00	50.56	55.89	52.75	29.5	29.94	29.86	31.43	29.76	31.48
						581.00	50.36	55.77	52.73	29.46	29.88	29.88	31.45	29.78	31.39
						582.00	50.16	55.66	52.7	29.42	29.82	29.9	31.47	29.79	31.3
						583.00	49.98	55.59	52.67	29.38	29.78	29.91	31.48	29.81	31.22
						584.00	49.97	55.81	52.55	29.36	29.86	29.85	31.43	29.85	31.23
						585.00	49.95	56.04	52.44	29.33	29.95	29.79	31.38	29.89	31.24
						586.00	50.03	56.16	52.32	29.35	29.99	29.72	31.32	29.91	31.28
						587.00	50.36	56	52.22	29.45	29.91	29.61	31.25	29.85	31.35
						588.00	50.68	55.85	52.12	29.55	29.83	29.5	31.17	29.8	31.43
						589.00	50.84	55.8	52.13	29.61	29.81	29.47	31.17	29.77	31.44
						590.00	50.76	55.89	52.27	29.61	29.86	29.56	31.26	29.78	31.38
						591.00	50.68	55.98	52.41	29.61	29.91	29.64	31.36	29.8	31.31
						592.00	50.79	55.82	52.43	29.64	29.87	29.63	31.41	29.82	31.29
						593.00	51.04	55.49	52.36	29.69	29.75	29.53	31.42	29.85	31.31
						594.00	51.29	55.15	52.29	29.74	29.63	29.44	31.44	29.89	31.32
						595.00	51.31	55.23	52.18	29.78	29.66	29.36	31.47	29.87	31.32
						596.00	51.24	55.48	52.05	29.81	29.76	29.28	31.52	29.85	31.3
						597.00	51.17	55.73	51.93	29.85	29.85	29.21	31.57	29.82	31.29
						598.00	51.17	55.77	51.88	29.85	29.87	29.26	31.47	29.8	31.28
						599.00	51.18	55.78	51.84	29.85	29.89	29.33	31.35	29.78	31.28
						600.00	51.19	55.79	51.8	29.84	29.9	29.4	31.23	29.76	31.27
						601.00	51.23	55.82	51.76	29.9	29.88	29.37	31.32	29.71	31.32
						602.00	51.27	55.86	51.72	29.96	29.86	29.34	31.41	29.66	31.37
						603.00	51.29	55.91	51.69	30.01	29.86	29.31	31.48	29.63	31.41
						604.00	51.17	56.04	51.71	29.96	29.96	29.27	31.51	29.68	31.41
						605.00	51.05	56.17	51.74	29.91	30.05	29.23	31.54	29.73	31.42
						606.00	50.95	56.26	51.8	29.89	30.11	29.2	31.54	29.76	31.41
						607.00	50.9	56.21	51.95	29.91	30.09	29.2	31.47	29.77	31.35
						608.00	50.85	56.17	52.09	29.94	30.06	29.2	31.41	29.77	31.29
						609.00	50.77	56.16	52.17	29.91	30.06	29.21	31.4	29.77	31.29
						610.00	50.63	56.2	52.17	29.81	30.09	29.24	31.48	29.76	31.39
						611.00	50.5	56.23	52.16	29.71	30.11	29.27	31.55	29.75	31.48
						612.00	50.33	56.24	52.09	29.65	30.13	29.3	31.49	29.72	31.49
						613.00	50.13	56.23	51.97	29.61	30.15	29.33	31.33	29.67	31.44
						614.00	49.93	56.22	51.85	29.57	30.17	29.36	31.16	29.62	31.38
						615.00	49.83	56.24	51.84	29.52	30.15	29.38	31.13	29.65	31.34
						616.00	49.77	56.28	51.88	29.47	30.12	29.4	31.16	29.71	31.31
						617.00	49.71	56.31	51.92	29.42	30.08	29.42	31.18	29.77	31.28
						618.00	49.87	56.19	52.02	29.42	29.95	29.46	31.22	29.83	31.25
						619.00	50.07	56.05	52.13	29.44	29.8	29.51	31.25	29.89	31.22
						620.00	50.27	55.9	52.24	29.45	29.66	29.56	31.28	29.94	31.19
						621.00	50.31	55.77	52.28	29.51	29.68	29.6	31.41	29.84	31.19
						622.00	50.35	55.64	52.32	29.56	29.71	29.65	31.54	29.73	31.19
						623.00	50.34	55.55	52.36	29.59	29.74	29.68	31.64	29.65	31.19
						624.00	50.1	55.73	52.37	29.48	29.79	29.68	31.59	29.73	31.22
						625.00	49.85	55.92	52.39	29.38	29.85	29.68	31.53	29.8	31.25
						626.00	49.73	56.04	52.36	29.31	29.9	29.66	31.5	29.84	31.26
						627.00	49.93	56	52.2	29.35	29.92	29.61	31.55	29.8	31.21
						628.00	50.13	55.96	52.04	29.38	29.94	29.56	31.59	29.75	31.17
						629.00	50.29	55.99	52.08	29.42	29.96	29.6	31.6	29.74	31.16
						630.00	50.39	56.09	52.4	29.47	30	29.77	31.57	29.78	31.22
						631.00	50.49	56.2	52.71	29.52	30.03	29.94	31.55	29.82	31.28
						632.00	50.51	56.21	52.75	29.52	30.03	29.98	31.52	29.85	31.34
						633.00	50.47	56.15	52.58	29.49	30	29.93	31.49	29.86	31.39
						634.00	50.43	56.09	52.41	29.47	29.97	29.87	31.45	29.87	31.44
						635.00	50.38	56.08	52.38	29.44	29.98	29.87	31.46	29.85	31.41
						636.00	50.32	56.1	52.41	29.41	30.01	29.89	31.47	29.81	31.35
						637.00	50.26	56.11	52.43	29.38	30.04	29.9	31.49	29.77	31.29
						638.00	50.13	56.05	52.47	29.33	29.99	29.91	31.55	29.75	31.32
						639.00	50	55.98	52.52	29.28	29.93	29.92	31.61	29.73	31.36
						640.00	49.86	55.9	52.56	29.22	29.87	29.93	31.68	29.71	31.41
						641.00	50.09	55.79	52.69	29.35	29.81	29.98	31.71	29.71	31.4
						642.00	50.32	55.68	52.81	29.48	29.75	30.03	31.73	29.72	31.39
						643.00	50.51	55.58	52.91	29.59	29.71	30.06	31.76	29.73	31.38
						644.00	50.44	55.6	52.78	29.57	29.74	29.99	31.75	29.76	31.4
						645.00	50.37	55.61	52.66	29.56	29.77	29.92	31.74	29.78	31.42
						646.00	50.35	55.58	52.56	29.57	29.77	29.86	31.72	29.79	31.43
						647.00	50.43	55.4	52.52	29.63	29.71	29.81	31.66	29.76	31.39
						648.00	50.51	55.23	52.49	29.7	29.64	29.76	31.61	29.74	31.36
						649.00	50.58	55.16	52.47	29.7	29.61	29.71	31.56	29.75	31.34
						650.00	50.64	55.22	52.48	29.63	29.6	29.64	31.52	29.81	31.35
						651.00	50.7	55.29	52.49	29.56	29.6	29.58	31.49	29.86	31.35
						652.00	50.57	55.2	52.51	29.49	29.58	29.57	31.43	29.88	31.34
						653.00	50.29	54.99	52.55	29.41	29.55	29.62	31.37	29.88	31.32
						654.00	50.02	54.79	52.58	29.34	29.52	29.66	31.31	29.87	31.3
						655.00	50.06	54.77	52.57	29.39	29.51	29.67	31.32	29.87	31.28
						656.00	50.23	54.83	52.54	29.49	29.51	29.66	31.36	29.87	31.26
						657.00	50.4	54.9	52.51	29.59	29.51	29.66	31.41	29.87	31.24
						658.00	50.38	54.95	52.67	29.56	29.55	29.75	31.41	29.87	31.21
						659.00	50.32	55.01	52.86	29.51	29.59	29.87	31.41	29.86	31.18
						660.00	50.26	55.06	53.05	29.46	29.62	29.99	31.4	29.85	31.15
						661.00	50.16	54.98	52.93	29.42	29.6	29.95	31.41	29.85	31.16
						662.00	50.06	54.89	52.81	29.38	29.58	29.92	31.42	29.84	31.17
						663.00	49.97	54.82	52.71	29.34	29.56	29.89	31.43	29.83	31.18
						664.00	50.04	54.79	52.72	29.32	29.55	29.94	31.46	29.75	31.18
						665.00	50.1	54.77	52.72	29.31	29.53	29.98	31.5	29.66	31.18
						666.00	50.16	54.73	52.81	29.3	29.51	30.03	31.51	29.61	31.18
						667.00	50.2	54.67	53.08	29.32	29.47	30.1	31.48	29.65	31.16
						668.00	50.24	54.61	53.36	29.34	29.43	30.17	31.44	29.68	31.15
						669.00	50.14	54.62	53.47	29.31	29.39	30.18	31.43	29.72	31.13
						670.00	49.85	54.72	53.37	29.2	29.35	30.11	31.46	29.75	31.1
						671.00	49.57	54.82	53.27	29.09	29.31	30.05	31.49	29.77	31.08
						672.00	49.57	54.81	53.16	29.1	29.29	29.98	31.51	29.81	31.04
						673.00	49.78	54.72	53.04	29.2	29.29	29.9	31.51	29.85	31.01
						674.00	50	54.63	52.92	29.29	29.29	29.83	31.51	29.89	30.97
						675.00	50.13	54.76	52.89	29.38	29.37	29.81	31.46	29.89	31.03
						676.00	50.22	54.97	52.9	29.48	29.48	29.82	31.39	29.87	31.12
						677.00	50.32	55.19	52.92	29.58	29.59	29.83	31.32	29.86	31.21
						678.00	50.24	55.27	52.9	29.56	29.64	29.88	31.33	29.86	31.23
						679.00	50.13	55.34	52.88	29.52	29.67	29.92	31.36	29.87	31.23
						680.00	50.02	55.4	52.86	29.49	29.7	29.97	31.39	29.87	31.23
						681.00	49.83	55.39	52.82	29.37	29.7	30.02	31.38	29.83	31.27
						682.00	49.64	55.37	52.78	29.25	29.71	30.07	31.37	29.78	31.3
						683.00	49.51	55.36	52.73	29.16	29.71	30.09	31.37	29.75	31.33
						684.00	49.69	55.42	52.59	29.25	29.74	29.95	31.4	29.78	31.32
						685.00	49.88	55.49	52.44	29.34	29.76	29.81	31.44	29.81	31.32
						686.00	49.99	55.48	52.37	29.39	29.75	29.72	31.44	29.82	31.31
						687.00	49.93	55.3	52.52	29.33	29.65	29.74	31.38	29.78	31.29
						688.00	49.87	55.12	52.66	29.26	29.56	29.76	31.31	29.74	31.27
						689.00	49.86	55.01	52.73	29.25	29.52	29.79	31.28	29.73	31.26
						690.00	49.91	55	52.71	29.3	29.54	29.83	31.3	29.76	31.26
						691.00	49.96	54.99	52.69	29.36	29.55	29.87	31.31	29.79	31.27
						692.00	50.12	54.95	52.71	29.44	29.55	29.91	31.3	29.81	31.24
						693.00	50.36	54.88	52.74	29.55	29.52	29.97	31.27	29.84	31.2
						694.00	50.6	54.81	52.78	29.66	29.49	30.02	31.24	29.87	31.16
						695.00	50.6	54.77	52.81	29.7	29.49	30.04	31.23	29.87	31.18
						696.00	50.51	54.72	52.85	29.7	29.5	30.05	31.23	29.85	31.22
						697.00	50.42	54.68	52.88	29.71	29.51	30.06	31.23	29.84	31.26
						698.00	50.32	54.54	52.87	29.66	29.47	30.06	31.27	29.8	31.22
						699.00	50.22	54.37	52.85	29.61	29.42	30.06	31.32	29.76	31.18
						700.00	50.12	54.21	52.83	29.56	29.37	30.05	31.36	29.72	31.13
						701.00	50.29	54.47	52.79	29.63	29.43	30.08	31.32	29.73	31.09
						702.00	50.47	54.74	52.75	29.71	29.5	30.1	31.27	29.74	31.06
						703.00	50.6	54.98	52.71	29.76	29.56	30.11	31.23	29.76	31.03
						704.00	50.41	55.08	52.66	29.64	29.6	30.03	31.25	29.77	31.07
						705.00	50.22	55.19	52.6	29.51	29.64	29.94	31.26	29.77	31.11
						706.00	50.06	55.29	52.58	29.42	29.67	29.9	31.24	29.78	31.15
						707.00	49.95	55.42	52.62	29.39	29.7	29.94	31.17	29.76	31.2
						708.00	49.85	55.54	52.67	29.37	29.73	29.99	31.09	29.75	31.25
						709.00	49.83	55.62	52.63	29.37	29.75	30.01	31.07	29.75	31.24
						710.00	49.93	55.67	52.49	29.43	29.76	29.97	31.1	29.79	31.17
						711.00	50.04	55.71	52.34	29.48	29.77	29.94	31.14	29.83	31.1
						712.00	50	55.74	52.35	29.48	29.78	29.93	31.15	29.86	31.1
						713.00	49.84	55.74	52.48	29.43	29.8	29.92	31.15	29.88	31.17
						714.00	49.69	55.75	52.6	29.39	29.82	29.91	31.15	29.91	31.23
						715.00	49.71	55.74	52.49	29.4	29.87	29.89	31.14	29.94	31.18
						716.00	49.79	55.72	52.3	29.44	29.92	29.85	31.13	29.98	31.08
						717.00	49.87	55.71	52.1	29.47	29.98	29.81	31.12	30.02	30.98
						718.00	49.88	55.68	52.25	29.5	29.95	29.83	31.14	30.03	31.02
						719.00	49.87	55.66	52.47	29.52	29.91	29.85	31.17	30.04	31.08
						720.00	49.87	55.64	52.68	29.55	29.87	29.88	31.19	30.04	31.13
						721.00	49.6	55.87	52.69	29.42	29.92	29.9	31.2	30.02	31.11
						722.00	49.34	56.11	52.69	29.29	29.97	29.92	31.21	30.01	31.08
						723.00	49.11	56.31	52.69	29.18	30	29.94	31.21	29.98	31.07
						724.00	49.07	56.23	52.63	29.19	29.95	29.95	31.18	29.94	31.11
						725.00	49.03	56.14	52.58	29.2	29.9	29.95	31.14	29.89	31.14
						726.00	49.03	56.13	52.56	29.21	29.87	29.94	31.12	29.85	31.16
						727.00	49.11	56.28	52.6	29.23	29.93	29.9	31.13	29.83	31.11
						728.00	49.19	56.44	52.64	29.25	29.98	29.85	31.14	29.81	31.07
						729.00	49.28	56.45	52.74	29.28	29.99	29.87	31.15	29.8	31.07
						730.00	49.38	56.28	52.9	29.31	29.95	29.98	31.17	29.8	31.15
						731.00	49.48	56.11	53.06	29.35	29.91	30.08	31.18	29.8	31.22
						732.00	49.53	56.14	52.92	29.39	29.94	30.06	31.17	29.78	31.23
						733.00	49.53	56.32	52.55	29.43	30.04	29.93	31.15	29.75	31.2
						734.00	49.53	56.5	52.18	29.48	30.14	29.8	31.13	29.72	31.17
						735.00	49.64	56.32	52.11	29.49	30.08	29.73	31.15	29.73	31.13
						736.00	49.78	55.99	52.16	29.5	29.96	29.68	31.2	29.76	31.08
						737.00	49.93	55.67	52.2	29.51	29.84	29.64	31.25	29.78	31.04
						738.00	49.92	55.72	52.41	29.49	29.86	29.75	31.25	29.81	31.09
						739.00	49.9	55.83	52.64	29.47	29.9	29.9	31.24	29.84	31.15
						740.00	49.87	55.94	52.86	29.45	29.94	30.04	31.24	29.88	31.21
						741.00	49.8	55.76	52.75	29.4	29.93	29.99	31.24	29.83	31.2
						742.00	49.72	55.58	52.64	29.34	29.92	29.94	31.24	29.78	31.19
						743.00	49.66	55.42	52.55	29.29	29.89	29.9	31.25	29.75	31.19
						744.00	49.66	55.4	52.59	29.29	29.82	29.91	31.28	29.82	31.2
						745.00	49.66	55.37	52.63	29.29	29.74	29.93	31.3	29.88	31.22
						746.00	49.66	55.35	52.7	29.31	29.7	29.95	31.33	29.92	31.25
						747.00	49.68	55.35	52.86	29.39	29.73	29.96	31.37	29.89	31.31
						748.00	49.71	55.34	53.02	29.46	29.75	29.98	31.42	29.86	31.36
						749.00	49.75	55.33	53.1	29.48	29.76	30.02	31.43	29.83	31.38
						750.00	49.84	55.32	53.06	29.45	29.74	30.11	31.4	29.81	31.33
						751.00	49.92	55.31	53.02	29.43	29.73	30.19	31.38	29.78	31.29
						752.00	50.01	55.22	52.85	29.43	29.7	30.16	31.36	29.79	31.27
						753.00	50.08	55.06	52.57	29.47	29.66	30.05	31.36	29.81	31.28
						754.00	50.16	54.91	52.3	29.51	29.61	29.93	31.36	29.83	31.29
						755.00	50.1	54.77	52.13	29.48	29.58	29.89	31.33	29.84	31.25
						756.00	49.98	54.65	52.02	29.42	29.54	29.87	31.3	29.85	31.17
						757.00	49.86	54.52	51.9	29.36	29.51	29.85	31.27	29.86	31.1
						758.00	49.71	54.97	51.92	29.32	29.6	29.82	31.24	29.85	31.08
						759.00	49.55	55.5	51.97	29.29	29.71	29.78	31.21	29.82	31.06
						760.00	49.39	56.04	52.01	29.26	29.82	29.75	31.18	29.8	31.04
						761.00	49.41	55.79	51.78	29.26	29.8	29.57	31.12	29.8	31.11
						762.00	49.43	55.53	51.56	29.27	29.78	29.39	31.06	29.79	31.18
						763.00	49.44	55.31	51.38	29.27	29.75	29.25	31.01	29.79	31.24
						764.00	49.48	55.28	51.5	29.31	29.71	29.33	31.04	29.79	31.27
						765.00	49.52	55.26	51.62	29.35	29.66	29.41	31.07	29.79	31.3
						766.00	49.54	55.24	51.7	29.39	29.63	29.48	31.1	29.79	31.34
						767.00	49.51	55.24	51.67	29.41	29.64	29.49	31.12	29.83	31.37
						768.00	49.48	55.24	51.65	29.44	29.66	29.51	31.15	29.86	31.4
						769.00	49.44	55.36	51.69	29.42	29.73	29.55	31.17	29.89	31.44
						770.00	49.39	55.63	51.83	29.36	29.87	29.61	31.2	29.91	31.47
						771.00	49.35	55.89	51.97	29.29	30.01	29.66	31.23	29.94	31.51
						772.00	49.31	55.91	52.01	29.28	29.99	29.69	31.26	29.93	31.51
						773.00	49.28	55.73	51.97	29.3	29.86	29.68	31.29	29.89	31.47
						774.00	49.25	55.56	51.93	29.32	29.72	29.67	31.32	29.85	31.44
						775.00	49.23	55.34	51.93	29.33	29.57	29.62	31.35	29.82	31.37
						776.00	49.22	55.09	51.95	29.32	29.43	29.53	31.37	29.78	31.29
						777.00	49.21	54.84	51.97	29.31	29.28	29.45	31.39	29.74	31.2
						778.00	49.21	54.8	51.82	29.28	29.25	29.47	31.4	29.68	31.19
						779.00	49.22	54.79	51.65	29.23	29.24	29.5	31.4	29.61	31.18
						780.00	49.23	54.78	51.48	29.19	29.23	29.53	31.4	29.55	31.18
						781.00	49.49	54.85	51.55	29.28	29.26	29.53	31.36	29.6	31.23
						782.00	49.75	54.93	51.62	29.37	29.28	29.53	31.32	29.66	31.27
						783.00	50.01	54.99	51.67	29.46	29.3	29.52	31.29	29.72	31.31
						784.00	50.23	54.96	51.59	29.58	29.26	29.49	31.3	29.78	31.3
						785.00	50.45	54.93	51.51	29.7	29.21	29.46	31.31	29.84	31.3
						786.00	50.59	54.99	51.46	29.78	29.24	29.44	31.3	29.88	31.27
						787.00	50.54	55.29	51.48	29.76	29.43	29.47	31.24	29.87	31.19
						788.00	50.49	55.59	51.5	29.75	29.63	29.5	31.19	29.85	31.11
						789.00	50.43	55.71	51.41	29.7	29.72	29.5	31.16	29.83	31.11
						790.00	50.36	55.6	51.19	29.61	29.67	29.43	31.17	29.81	31.2
						791.00	50.29	55.49	50.97	29.52	29.61	29.37	31.18	29.78	31.29
						792.00	50.23	55.35	51.05	29.46	29.57	29.42	31.19	29.77	31.3
						793.00	50.18	55.18	51.36	29.44	29.53	29.54	31.2	29.79	31.23
						794.00	50.13	55.02	51.66	29.41	29.49	29.67	31.21	29.8	31.17
						795.00	50.09	55.02	51.71	29.39	29.48	29.65	31.23	29.8	31.2
						796.00	50.06	55.1	51.64	29.38	29.48	29.58	31.27	29.79	31.28
						797.00	50.02	55.17	51.58	29.37	29.47	29.51	31.3	29.79	31.36
						798.00	49.99	55.36	51.54	29.36	29.55	29.5	31.27	29.87	31.38
						799.00	49.97	55.56	51.51	29.35	29.64	29.5	31.23	29.96	31.4
						800.00	49.94	55.76	51.48	29.34	29.73	29.51	31.18	30.05	31.41
						801.00	50.07	55.57	51.78	29.43	29.66	29.62	31.17	30.02	31.37
						802.00	50.2	55.38	52.09	29.52	29.59	29.72	31.15	29.98	31.34
						803.00	50.29	55.2	52.36	29.59	29.52	29.82	31.14	29.95	31.3
						804.00	50.13	55.06	52.45	29.53	29.45	29.86	31.17	29.91	31.31
						805.00	49.97	54.92	52.54	29.46	29.39	29.89	31.2	29.88	31.32
						806.00	49.79	54.85	52.52	29.39	29.37	29.89	31.23	29.85	31.3
						807.00	49.58	54.96	52.24	29.29	29.43	29.78	31.28	29.85	31.23
						808.00	49.36	55.06	51.96	29.19	29.5	29.67	31.33	29.85	31.16
						809.00	49.19	55.1	51.77	29.13	29.55	29.6	31.35	29.83	31.11
						810.00	49.06	55.03	51.71	29.12	29.56	29.58	31.33	29.8	31.1
						811.00	48.93	54.97	51.65	29.11	29.56	29.56	31.31	29.77	31.09
						812.00	49.04	55	51.62	29.16	29.61	29.57	31.27	29.74	31.09
						813.00	49.33	55.12	51.61	29.27	29.69	29.61	31.21	29.71	31.11
						814.00	49.62	55.23	51.59	29.38	29.77	29.65	31.16	29.68	31.12
						815.00	49.64	55.36	51.67	29.38	29.78	29.66	31.15	29.71	31.17
						816.00	49.55	55.49	51.77	29.34	29.77	29.66	31.17	29.77	31.22
						817.00	49.46	55.63	51.88	29.31	29.75	29.66	31.19	29.82	31.28
						818.00	49.65	55.57	51.83	29.35	29.76	29.64	31.2	29.85	31.25
						819.00	49.87	55.48	51.77	29.41	29.76	29.63	31.21	29.88	31.22
						820.00	50.1	55.39	51.7	29.47	29.77	29.62	31.21	29.9	31.18
						821.00	50.18	55.39	51.68	29.46	29.79	29.58	31.26	29.89	31.16
						822.00	50.26	55.38	51.65	29.45	29.81	29.53	31.31	29.87	31.14
						823.00	50.3	55.39	51.61	29.43	29.82	29.49	31.36	29.86	31.12
						824.00	50.16	55.49	51.46	29.37	29.8	29.43	31.4	29.85	31.14
						825.00	50.02	55.58	51.31	29.3	29.79	29.37	31.43	29.84	31.16
						826.00	49.91	55.66	51.22	29.25	29.77	29.33	31.44	29.83	31.18
						827.00	49.89	55.72	51.26	29.21	29.77	29.32	31.39	29.85	31.23
						828.00	49.86	55.78	51.3	29.18	29.76	29.32	31.33	29.87	31.28
						829.00	49.78	55.77	51.23	29.14	29.73	29.3	31.32	29.91	31.3
						830.00	49.62	55.67	51.02	29.07	29.66	29.25	31.35	29.95	31.28
						831.00	49.47	55.57	50.81	29.01	29.59	29.21	31.39	30	31.25
						832.00	49.44	55.47	50.92	29.01	29.54	29.21	31.41	30.01	31.22
						833.00	49.5	55.36	51.28	29.05	29.51	29.24	31.44	30	31.19
						834.00	49.56	55.26	51.63	29.1	29.48	29.27	31.46	29.98	31.16
						835.00	49.79	55.31	51.83	29.22	29.51	29.32	31.43	30.05	31.16
						836.00	50.1	55.42	51.96	29.36	29.56	29.37	31.38	30.15	31.17
						837.00	50.4	55.53	52.09	29.51	29.61	29.41	31.33	30.25	31.19
						838.00	50.24	55.44	52.14	29.46	29.58	29.44	31.3	30.2	31.11
						839.00	49.99	55.31	52.17	29.39	29.54	29.46	31.27	30.13	31.01
						840.00	49.75	55.19	52.21	29.31	29.49	29.49	31.25	30.06	30.92
						841.00	49.85	55.36	52.12	29.26	29.55	29.46	31.29	30.06	30.97
						842.00	49.96	55.53	52.03	29.21	29.6	29.44	31.34	30.05	31.03
						843.00	50.05	55.67	51.95	29.17	29.64	29.42	31.38	30.04	31.07
						844.00	50.01	55.59	51.89	29.19	29.59	29.42	31.41	30.04	31.1
						845.00	49.97	55.5	51.83	29.22	29.54	29.42	31.43	30.03	31.13
						846.00	49.93	55.44	51.82	29.24	29.5	29.42	31.46	30.04	31.16
						847.00	49.86	55.45	51.93	29.23	29.49	29.44	31.5	30.08	31.21
						848.00	49.79	55.45	52.04	29.22	29.49	29.46	31.53	30.12	31.25
						849.00	49.78	55.48	52.08	29.23	29.51	29.46	31.54	30.14	31.28
						850.00	49.83	55.53	52.02	29.26	29.57	29.42	31.53	30.14	31.27
						851.00	49.88	55.59	51.97	29.28	29.62	29.38	31.52	30.14	31.27
						852.00	49.98	55.66	52.01	29.33	29.67	29.38	31.46	30.09	31.27
						853.00	50.13	55.73	52.13	29.39	29.72	29.39	31.36	29.99	31.26
						854.00	50.27	55.81	52.24	29.46	29.77	29.41	31.26	29.89	31.26
						855.00	50.35	55.93	52.07	29.49	29.82	29.37	31.22	29.9	31.29
						856.00	50.4	56.08	51.79	29.5	29.88	29.3	31.21	29.93	31.33
						857.00	50.44	56.23	51.51	29.5	29.94	29.23	31.21	29.97	31.37
						858.00	50.41	56.14	51.4	29.48	29.86	29.2	31.21	30.03	31.34
						859.00	50.35	56.01	51.33	29.46	29.75	29.18	31.22	30.09	31.3
						860.00	50.3	55.88	51.25	29.43	29.65	29.15	31.23	30.15	31.27
						861.00	50.39	56.07	51.47	29.44	29.75	29.21	31.29	30.14	31.26
						862.00	50.47	56.26	51.69	29.45	29.86	29.27	31.36	30.13	31.26
						863.00	50.53	56.42	51.88	29.45	29.95	29.34	31.41	30.13	31.26
						864.00	50.43	56.38	51.95	29.45	29.93	29.42	31.37	30.1	31.27
						865.00	50.32	56.34	52.01	29.45	29.9	29.5	31.32	30.07	31.28
						866.00	50.22	56.32	52.02	29.45	29.88	29.54	31.28	30.04	31.28
						867.00	50.13	56.34	51.9	29.48	29.87	29.49	31.23	29.99	31.26
						868.00	50.04	56.37	51.78	29.51	29.86	29.44	31.18	29.95	31.24
						869.00	50.01	56.42	51.73	29.55	29.86	29.4	31.17	29.92	31.26
						870.00	50.08	56.51	51.76	29.58	29.87	29.38	31.22	29.9	31.34
						871.00	50.14	56.59	51.79	29.62	29.88	29.37	31.27	29.88	31.42
						872.00	50.12	56.55	51.8	29.6	29.89	29.38	31.31	29.88	31.44
						873.00	50.02	56.41	51.79	29.53	29.89	29.4	31.34	29.89	31.41
						874.00	49.93	56.28	51.78	29.47	29.9	29.43	31.37	29.9	31.38
						875.00	50.01	56.29	51.83	29.46	29.9	29.44	31.39	29.9	31.34
						876.00	50.17	56.36	51.91	29.47	29.91	29.45	31.41	29.89	31.29
						877.00	50.32	56.43	51.99	29.49	29.92	29.45	31.43	29.89	31.25
						878.00	50.46	56.31	51.88	29.56	29.88	29.46	31.46	29.9	31.25
						879.00	50.61	56.16	51.75	29.64	29.83	29.47	31.5	29.92	31.26
						880.00	50.75	56.01	51.61	29.72	29.78	29.48	31.53	29.93	31.27
						881.00	50.69	55.92	51.98	29.7	29.72	29.58	31.46	29.86	31.25
						882.00	50.63	55.83	52.34	29.68	29.67	29.68	31.4	29.79	31.23
						883.00	50.55	55.73	52.63	29.66	29.61	29.77	31.34	29.74	31.22
						884.00	50.38	55.53	52.48	29.6	29.54	29.74	31.35	29.82	31.24
						885.00	50.2	55.33	52.32	29.54	29.47	29.7	31.37	29.9	31.25
						886.00	50.18	55.2	52.23	29.53	29.44	29.68	31.36	29.94	31.26
						887.00	50.53	55.22	52.3	29.66	29.52	29.69	31.29	29.88	31.26
						888.00	50.89	55.24	52.38	29.78	29.61	29.7	31.23	29.82	31.26
						889.00	51.01	55.23	52.36	29.79	29.66	29.69	31.24	29.8	31.23
						890.00	50.83	55.18	52.21	29.65	29.66	29.65	31.36	29.83	31.16
						891.00	50.64	55.13	52.07	29.5	29.66	29.62	31.48	29.86	31.09
						892.00	50.7	55.12	52.15	29.5	29.64	29.62	31.52	29.86	31.08
						893.00	50.93	55.12	52.4	29.6	29.62	29.65	31.51	29.84	31.1
						894.00	51.16	55.13	52.65	29.71	29.59	29.69	31.49	29.82	31.13
						895.00	51.17	55.08	52.61	29.72	29.57	29.64	31.45	29.86	31.15
						896.00	51.1	55.01	52.45	29.68	29.56	29.56	31.41	29.92	31.16
						897.00	51.03	54.93	52.3	29.65	29.55	29.49	31.37	29.98	31.18
						898.00	51.02	55.02	52.23	29.72	29.58	29.51	31.37	29.98	31.25
						899.00	51.02	55.14	52.18	29.81	29.62	29.54	31.39	29.98	31.34
						900.00	51.01	55.27	52.13	29.89	29.65	29.57	31.4	29.97	31.42
						901.00	50.94	55.17	52.05	29.79	29.59	29.54	31.36	29.93	31.31
						902.00	50.87	55.07	51.98	29.68	29.52	29.5	31.31	29.9	31.2
						903.00	50.79	54.96	51.91	29.59	29.45	29.47	31.27	29.86	31.11
						904.00	50.68	54.7	51.81	29.57	29.36	29.43	31.24	29.83	31.17
						905.00	50.56	54.44	51.7	29.56	29.28	29.4	31.21	29.8	31.23
						906.00	50.56	54.32	51.58	29.59	29.25	29.37	31.21	29.78	31.26
						907.00	50.85	54.52	51.38	29.72	29.36	29.35	31.29	29.81	31.24
						908.00	51.14	54.72	51.19	29.86	29.47	29.33	31.37	29.83	31.22
						909.00	51.2	54.87	51.01	29.92	29.54	29.32	31.37	29.87	31.22
						910.00	50.95	54.95	50.86	29.89	29.54	29.33	31.25	29.93	31.23
						911.00	50.7	55.04	50.7	29.85	29.54	29.33	31.13	30	31.25
						912.00	50.46	54.94	50.68	29.73	29.47	29.32	31.16	30.03	31.23
						913.00	50.21	54.7	50.77	29.53	29.35	29.3	31.3	30.05	31.17
						914.00	49.96	54.47	50.86	29.33	29.22	29.28	31.45	30.06	31.11
						915.00	49.89	54.44	50.96	29.26	29.21	29.3	31.49	30.04	31.11
						916.00	49.89	54.48	51.07	29.25	29.24	29.35	31.5	30.01	31.12
						917.00	49.88	54.52	51.17	29.24	29.27	29.4	31.5	29.98	31.14
						918.00	49.74	54.63	51.18	29.2	29.3	29.39	31.43	29.95	31.15
						919.00	49.58	54.75	51.18	29.15	29.33	29.36	31.34	29.92	31.17
						920.00	49.41	54.87	51.18	29.09	29.36	29.34	31.24	29.89	31.19
						921.00	49.52	55.07	51.17	29.09	29.4	29.29	31.21	29.88	31.19
						922.00	49.63	55.27	51.15	29.09	29.44	29.25	31.17	29.87	31.19
						923.00	49.71	55.45	51.15	29.08	29.48	29.2	31.14	29.86	31.18
						924.00	49.56	55.45	51.23	29.04	29.53	29.19	31.17	29.82	31.15
						925.00	49.41	55.46	51.3	29	29.57	29.18	31.19	29.78	31.12
						926.00	49.3	55.43	51.39	28.98	29.58	29.17	31.21	29.77	31.12
						927.00	49.28	55.29	51.5	28.99	29.5	29.15	31.21	29.79	31.2
						928.00	49.25	55.16	51.62	29	29.43	29.13	31.22	29.81	31.29
						929.00	49.3	55.09	51.72	29.06	29.39	29.12	31.27	29.85	31.33
						930.00	49.44	55.13	51.81	29.16	29.39	29.13	31.39	29.9	31.31
						931.00	49.58	55.17	51.91	29.26	29.38	29.14	31.5	29.95	31.29
						932.00	49.61	55.16	51.74	29.29	29.42	29.14	31.51	29.94	31.24
						933.00	49.54	55.1	51.37	29.28	29.49	29.11	31.43	29.88	31.16
						934.00	49.48	55.04	51	29.27	29.56	29.09	31.36	29.83	31.08
						935.00	49.38	55.08	50.94	29.19	29.6	29.08	31.38	29.79	31.06
						936.00	49.26	55.15	51.01	29.08	29.63	29.08	31.45	29.74	31.06
						937.00	49.15	55.22	51.07	28.97	29.66	29.08	31.52	29.7	31.06
						938.00	49.17	55.15	51.1	28.95	29.64	29.09	31.53	29.7	31.1
						939.00	49.22	55.05	51.13	28.94	29.61	29.09	31.54	29.71	31.15
						940.00	49.28	54.96	51.16	28.93	29.58	29.1	31.55	29.72	31.19
						941.00	49.15	55.01	51.37	28.93	29.58	29.27	31.55	29.73	31.13
						942.00	49.02	55.07	51.58	28.94	29.59	29.45	31.55	29.73	31.07
						943.00	48.94	55.13	51.75	28.96	29.6	29.6	31.55	29.74	31.03
						944.00	49.13	55.21	51.69	29.06	29.63	29.58	31.58	29.77	31.05
						945.00	49.32	55.29	51.64	29.16	29.67	29.57	31.61	29.8	31.08
						946.00	49.55	55.31	51.55	29.26	29.69	29.54	31.63	29.82	31.1
						947.00	49.85	55.17	51.37	29.35	29.67	29.46	31.62	29.83	31.08
						948.00	50.15	55.03	51.2	29.43	29.65	29.38	31.61	29.83	31.07
						949.00	50.25	54.87	51.09	29.48	29.61	29.34	31.63	29.83	31.06
						950.00	50.07	54.69	51.06	29.47	29.52	29.35	31.71	29.82	31.07
						951.00	49.89	54.52	51.04	29.46	29.44	29.36	31.78	29.8	31.08
						952.00	49.74	54.53	51	29.41	29.45	29.35	31.83	29.78	31.04
						953.00	49.63	54.68	50.95	29.33	29.52	29.33	31.86	29.74	30.97
						954.00	49.51	54.83	50.9	29.25	29.59	29.31	31.9	29.7	30.9
						955.00	49.61	54.91	50.94	29.28	29.6	29.34	31.93	29.76	30.91
						956.00	49.79	54.96	51.01	29.35	29.6	29.39	31.96	29.86	30.95
						957.00	49.98	55.01	51.08	29.41	29.59	29.43	31.99	29.95	30.99
						958.00	49.81	55.22	51.02	29.29	29.65	29.31	31.92	29.98	30.95
						959.00	49.58	55.47	50.93	29.14	29.73	29.15	31.84	29.99	30.9
						960.00	49.35	55.71	50.84	28.99	29.8	28.99	31.76	30	30.85
						961.00	49.48	55.73	50.95	29	29.8	29.06	31.71	30.04	30.81
						962.00	49.61	55.75	51.06	29	29.81	29.13	31.66	30.08	30.77
						963.00	49.71	55.74	51.19	29.02	29.8	29.2	31.64	30.12	30.76
						964.00	49.65	55.6	51.46	29.06	29.75	29.28	31.74	30.11	30.92
						965.00	49.58	55.45	51.72	29.09	29.7	29.35	31.84	30.09	31.08
						966.00	49.54	55.37	51.89	29.12	29.67	29.42	31.9	30.08	31.19
						967.00	49.56	55.46	51.82	29.09	29.7	29.46	31.88	30.09	31.18
						968.00	49.58	55.54	51.74	29.07	29.72	29.51	31.85	30.09	31.16
						969.00	49.58	55.59	51.69	29.07	29.75	29.52	31.83	30.09	31.15
						970.00	49.57	55.59	51.66	29.09	29.79	29.48	31.83	30.1	31.14
						971.00	49.57	55.59	51.64	29.11	29.83	29.45	31.82	30.11	31.13
						972.00	49.54	55.5	51.66	29.08	29.79	29.46	31.84	30.07	31.14
						973.00	49.51	55.32	51.72	29.03	29.69	29.5	31.89	29.98	31.17
						974.00	49.47	55.15	51.77	28.97	29.59	29.53	31.94	29.89	31.19
						975.00	49.38	55.33	51.71	28.92	29.66	29.52	31.92	29.9	31.16
						976.00	49.26	55.66	51.61	28.88	29.79	29.49	31.87	29.95	31.1
						977.00	49.15	55.99	51.52	28.84	29.93	29.45	31.82	30	31.04
						978.00	49.46	55.65	51.47	29.04	29.82	29.39	31.76	30.09	31.01
						979.00	49.83	55.2	51.43	29.29	29.67	29.32	31.69	30.18	30.99
						980.00	50.21	54.75	51.39	29.54	29.52	29.25	31.63	30.28	30.97
						981.00	50.1	54.67	51.46	29.46	29.48	29.36	31.68	30.21	30.94
						982.00	49.99	54.6	51.52	29.38	29.45	29.46	31.73	30.14	30.91
						983.00	49.87	54.55	51.6	29.31	29.43	29.54	31.76	30.08	30.89
						984.00	49.67	54.67	51.83	29.31	29.47	29.49	31.71	30.1	30.93
						985.00	49.47	54.78	52.07	29.31	29.51	29.44	31.66	30.12	30.97
						986.00	49.35	54.94	52.19	29.33	29.56	29.41	31.61	30.13	31
						987.00	49.42	55.18	52.05	29.4	29.63	29.46	31.57	30.12	30.99
						988.00	49.49	55.43	51.91	29.46	29.7	29.52	31.52	30.11	30.98
						989.00	49.57	55.43	51.83	29.48	29.7	29.53	31.54	30.09	30.95
						990.00	49.69	55.13	51.84	29.43	29.61	29.47	31.63	30.06	30.9
						991.00	49.8	54.83	51.84	29.38	29.52	29.42	31.71	30.04	30.85
						992.00	49.88	54.69	52.04	29.34	29.48	29.53	31.75	30	30.86
						993.00	49.93	54.67	52.39	29.31	29.46	29.76	31.75	29.96	30.91
						994.00	49.98	54.65	52.73	29.27	29.45	29.98	31.74	29.92	30.96
						995.00	50.04	54.74	52.79	29.29	29.46	30.03	31.72	29.88	30.99
						996.00	50.11	54.87	52.74	29.32	29.48	30.01	31.7	29.83	31.01
						997.00	50.18	55	52.69	29.35	29.5	29.99	31.67	29.78	31.03
						998.00	50.16	54.95	52.62	29.35	29.49	29.95	31.66	29.79	31.02
						999.00	50.12	54.87	52.55	29.34	29.48	29.9	31.65	29.82	31.02
						1000.00	50.09	54.79	52.48	29.33	29.47	29.86	31.63	29.84	31.01
						1001.00	50.19	55.04	52.51	29.38	29.52	29.86	31.61	29.87	30.99
						1002.00	50.29	55.3	52.53	29.44	29.58	29.86	31.58	29.9	30.96
						1003.00	50.38	55.54	52.52	29.48	29.63	29.85	31.56	29.92	30.94
						1004.00	50.37	55.68	52.29	29.47	29.7	29.74	31.55	29.91	30.96
						1005.00	50.36	55.82	52.07	29.45	29.77	29.63	31.55	29.9	30.97
						1006.00	50.31	55.97	51.9	29.42	29.85	29.55	31.54	29.89	31
						1007.00	50.19	56.14	51.88	29.35	29.95	29.56	31.51	29.88	31.06
						1008.00	50.06	56.3	51.86	29.28	30.04	29.57	31.49	29.86	31.11
						1009.00	50.01	56.43	51.83	29.26	30.09	29.59	31.49	29.81	31.14
						1010.00	50.06	56.52	51.82	29.3	30.09	29.61	31.51	29.73	31.13
						1011.00	50.1	56.6	51.8	29.34	30.09	29.63	31.53	29.64	31.12
						1012.00	50.24	56.58	51.8	29.41	30.1	29.63	31.53	29.59	31.08
						1013.00	50.45	56.48	51.82	29.51	30.11	29.61	31.5	29.55	31.03
						1014.00	50.66	56.39	51.83	29.6	30.12	29.6	31.48	29.52	30.98
						1015.00	50.53	56.41	51.81	29.56	30.13	29.54	31.46	29.56	30.99
						1016.00	50.26	56.49	51.77	29.46	30.13	29.47	31.45	29.63	31.03
						1017.00	49.99	56.56	51.73	29.37	30.14	29.4	31.43	29.7	31.06
						1018.00	50.1	56.51	52.17	29.38	30.11	29.45	31.4	29.71	31.07
						1019.00	50.27	56.43	52.68	29.4	30.07	29.52	31.37	29.71	31.06
						1020.00	50.45	56.35	53.2	29.43	30.03	29.58	31.34	29.7	31.06
						1021.00	50.37	56.4	53.07	29.39	30.08	29.62	31.3	29.71	31.01
						1022.00	50.3	56.44	52.94	29.35	30.14	29.66	31.26	29.71	30.95
						1023.00	50.2	56.47	52.83	29.31	30.18	29.68	31.23	29.72	30.92
						1024.00	49.97	56.41	52.79	29.29	30.18	29.57	31.27	29.7	31
						1025.00	49.74	56.35	52.76	29.26	30.17	29.45	31.31	29.69	31.07
						1026.00	49.55	56.32	52.78	29.21	30.16	29.4	31.35	29.7	31.13
						1027.00	49.48	56.37	52.94	29.1	30.15	29.51	31.39	29.78	31.14
						1028.00	49.4	56.42	53.1	28.98	30.14	29.62	31.44	29.86	31.14
						1029.00	49.48	56.46	53.2	28.99	30.15	29.67	31.42	29.91	31.16
						1030.00	49.76	56.48	53.21	29.14	30.19	29.65	31.3	29.92	31.21
						1031.00	50.04	56.51	53.22	29.3	30.22	29.63	31.18	29.93	31.25
						1032.00	50.09	56.34	53.17	29.32	30.13	29.59	31.16	29.94	31.29
						1033.00	49.97	56.04	53.07	29.25	29.95	29.54	31.22	29.95	31.32
						1034.00	49.85	55.73	52.97	29.17	29.76	29.48	31.29	29.97	31.35
						1035.00	49.83	55.56	52.97	29.16	29.7	29.47	31.29	29.97	31.28
						1036.00	49.84	55.45	53	29.16	29.7	29.48	31.27	29.97	31.16
						1037.00	49.85	55.33	53.04	29.17	29.69	29.49	31.25	29.97	31.05
						1038.00	49.86	55.19	53.04	29.16	29.67	29.5	31.26	29.93	31.02
						1039.00	49.87	55.04	53.04	29.14	29.64	29.52	31.28	29.88	31.01
						1040.00	49.88	54.89	53.05	29.11	29.61	29.54	31.29	29.83	31
						1041.00	50.01	55.25	52.88	29.17	29.73	29.5	31.29	29.89	31
						1042.00	50.14	55.62	52.72	29.22	29.85	29.46	31.3	29.94	31
						1043.00	50.24	55.92	52.56	29.25	29.94	29.42	31.3	29.98	31
						1044.00	50.11	55.86	52.42	29.17	29.9	29.4	31.3	29.92	30.96
						1045.00	49.98	55.8	52.28	29.09	29.86	29.37	31.29	29.86	30.93
						1046.00	49.9	55.76	52.19	29.05	29.83	29.34	31.26	29.81	30.91
						1047.00	49.95	55.77	52.23	29.1	29.84	29.31	31.17	29.79	30.94
						1048.00	49.99	55.78	52.27	29.15	29.85	29.27	31.07	29.76	30.96
						1049.00	50.03	55.73	52.3	29.18	29.83	29.27	31.04	29.76	30.97
						1050.00	50.07	55.61	52.32	29.2	29.75	29.31	31.08	29.79	30.96
						1051.00	50.11	55.48	52.34	29.21	29.67	29.34	31.12	29.81	30.95
						1052.00	50.17	55.46	52.35	29.22	29.62	29.37	31.18	29.84	30.96
						1053.00	50.24	55.51	52.35	29.23	29.57	29.38	31.26	29.88	31
						1054.00	50.31	55.56	52.35	29.23	29.53	29.38	31.33	29.91	31.03
						1055.00	50.29	55.51	52.42	29.23	29.51	29.36	31.37	29.91	31.05
						1056.00	50.23	55.43	52.5	29.22	29.5	29.32	31.38	29.9	31.06
						1057.00	50.17	55.35	52.59	29.22	29.49	29.28	31.4	29.89	31.07
						1058.00	50.03	55.27	52.41	29.17	29.46	29.18	31.4	29.84	31.06
						1059.00	49.88	55.19	52.19	29.12	29.42	29.07	31.4	29.79	31.04
						1060.00	49.72	55.11	51.96	29.08	29.39	28.96	31.4	29.74	31.02
						1061.00	49.75	55.27	52.05	29.08	29.49	29.01	31.44	29.79	30.98
						1062.00	49.77	55.42	52.14	29.08	29.6	29.06	31.48	29.83	30.94
						1063.00	49.79	55.55	52.21	29.08	29.68	29.11	31.52	29.87	30.91
						1064.00	49.8	55.51	52.18	29.09	29.62	29.13	31.5	29.86	30.96
						1065.00	49.81	55.47	52.14	29.09	29.57	29.16	31.48	29.84	31
						1066.00	49.84	55.46	52.13	29.11	29.56	29.18	31.45	29.81	31.02
						1067.00	49.93	55.55	52.15	29.16	29.68	29.17	31.42	29.74	31
						1068.00	50.03	55.64	52.17	29.2	29.79	29.15	31.4	29.68	30.98
						1069.00	50.07	55.72	52.22	29.23	29.86	29.17	31.39	29.67	30.95
						1070.00	50.04	55.78	52.3	29.25	29.88	29.22	31.41	29.75	30.91
						1071.00	50.01	55.85	52.38	29.26	29.89	29.28	31.44	29.83	30.88
						1072.00	49.9	55.84	52.53	29.22	29.9	29.34	31.45	29.88	30.89
						1073.00	49.71	55.78	52.74	29.15	29.89	29.42	31.45	29.91	30.93
						1074.00	49.53	55.72	52.95	29.08	29.89	29.49	31.46	29.94	30.97
						1075.00	49.6	55.61	52.87	29.07	29.86	29.47	31.49	29.96	31.02
						1076.00	49.78	55.48	52.68	29.09	29.82	29.4	31.52	29.97	31.08
						1077.00	49.95	55.34	52.48	29.1	29.77	29.33	31.56	29.98	31.14
						1078.00	50.02	55.27	52.45	29.12	29.78	29.33	31.61	29.97	31.11
						1079.00	50.06	55.21	52.44	29.15	29.79	29.35	31.67	29.95	31.08
						1080.00	50.11	55.15	52.43	29.17	29.8	29.37	31.73	29.93	31.04
						1081.00	50.12	55.33	52.44	29.21	29.83	29.49	31.73	29.91	31.05
						1082.00	50.14	55.51	52.45	29.26	29.87	29.61	31.74	29.89	31.07
						1083.00	50.14	55.67	52.43	29.29	29.9	29.71	31.74	29.87	31.08
						1084.00	50.04	55.74	52.24	29.23	29.9	29.66	31.73	29.8	31.05
						1085.00	49.93	55.82	52.04	29.17	29.91	29.6	31.71	29.74	31.03
						1086.00	49.89	55.85	52	29.15	29.9	29.57	31.69	29.7	31
						1087.00	49.99	55.79	52.35	29.2	29.88	29.59	31.62	29.75	30.96
						1088.00	50.09	55.72	52.7	29.25	29.86	29.61	31.55	29.79	30.93
						1089.00	50.16	55.64	52.7	29.29	29.82	29.54	31.51	29.82	30.92
						1090.00	50.2	55.54	52.25	29.32	29.74	29.35	31.53	29.83	30.94
						1091.00	50.25	55.44	51.8	29.35	29.67	29.16	31.54	29.84	30.96
						1092.00	50.22	55.48	51.62	29.35	29.68	29.09	31.56	29.8	30.97
						1093.00	50.14	55.61	51.63	29.31	29.76	29.12	31.58	29.72	30.97
						1094.00	50.06	55.74	51.65	29.28	29.83	29.15	31.61	29.65	30.98
						1095.00	50.16	55.76	51.78	29.29	29.87	29.18	31.64	29.66	30.98
						1096.00	50.32	55.75	51.94	29.32	29.88	29.22	31.68	29.7	30.99
						1097.00	50.48	55.73	52.11	29.35	29.9	29.25	31.72	29.75	31
						1098.00	50.42	55.69	52.04	29.32	29.86	29.16	31.76	29.76	30.95
						1099.00	50.32	55.63	51.93	29.28	29.82	29.06	31.8	29.76	30.9
						1100.00	50.22	55.58	51.82	29.24	29.77	28.95	31.84	29.76	30.85
						1101.00	50.32	55.31	51.78	29.33	29.68	29.02	31.74	29.74	30.8
						1102.00	50.41	55.04	51.74	29.43	29.6	29.09	31.64	29.71	30.76
						1103.00	50.48	54.82	51.72	29.49	29.53	29.15	31.54	29.69	30.73
						1104.00	50.4	54.9	51.81	29.37	29.57	29.19	31.49	29.72	30.8
						1105.00	50.32	54.99	51.91	29.24	29.6	29.23	31.43	29.74	30.88
						1106.00	50.24	55.04	52.01	29.15	29.62	29.26	31.4	29.77	30.93
						1107.00	50.17	55	52.11	29.12	29.6	29.24	31.43	29.78	30.93
						1108.00	50.1	54.96	52.21	29.09	29.58	29.23	31.46	29.8	30.93
						1109.00	50.17	54.93	52.25	29.13	29.58	29.21	31.49	29.78	30.94
						1110.00	50.42	54.91	52.2	29.27	29.6	29.18	31.51	29.72	30.98
						1111.00	50.68	54.9	52.15	29.41	29.63	29.16	31.53	29.66	31.01
						1112.00	50.71	54.97	51.99	29.43	29.61	29.12	31.47	29.65	31.01
						1113.00	50.58	55.11	51.76	29.37	29.55	29.08	31.36	29.67	30.97
						1114.00	50.45	55.24	51.52	29.31	29.5	29.03	31.25	29.7	30.94
						1115.00	50.42	55.3	51.48	29.31	29.49	29.01	31.3	29.72	30.93
						1116.00	50.43	55.34	51.51	29.34	29.5	28.99	31.42	29.75	30.94
						1117.00	50.44	55.37	51.55	29.37	29.5	28.97	31.54	29.78	30.94
						1118.00	50.42	55.12	51.53	29.36	29.47	28.98	31.51	29.73	30.94
						1119.00	50.4	54.83	51.49	29.35	29.42	29.01	31.45	29.66	30.94
						1120.00	50.37	54.54	51.46	29.34	29.38	29.03	31.4	29.6	30.94
						1121.00	50.33	54.53	51.6	29.31	29.39	29.09	31.43	29.6	30.96
						1122.00	50.3	54.53	51.74	29.27	29.4	29.14	31.45	29.61	30.98
						1123.00	50.31	54.55	51.85	29.26	29.42	29.18	31.47	29.62	31.01
						1124.00	50.61	54.74	51.81	29.37	29.48	29.15	31.45	29.68	31.05
						1125.00	50.91	54.94	51.76	29.48	29.54	29.13	31.42	29.75	31.1
						1126.00	51.12	55.07	51.76	29.54	29.57	29.12	31.4	29.79	31.13
						1127.00	51.09	55.05	51.86	29.51	29.52	29.16	31.37	29.77	31.11
						1128.00	51.07	55.02	51.95	29.47	29.46	29.2	31.34	29.74	31.1
						1129.00	51.18	55.04	52.03	29.51	29.47	29.23	31.33	29.73	31.09
						1130.00	51.48	55.14	52.08	29.66	29.58	29.25	31.34	29.75	31.11
						1131.00	51.77	55.23	52.12	29.81	29.69	29.28	31.36	29.77	31.12
						1132.00	51.66	55.25	52.09	29.77	29.74	29.25	31.36	29.76	31.11
						1133.00	51.24	55.2	52.01	29.58	29.73	29.18	31.36	29.72	31.1
						1134.00	50.82	55.16	51.92	29.4	29.72	29.12	31.36	29.68	31.08
						1135.00	50.7	55.04	51.88	29.32	29.62	29.09	31.37	29.67	31.06
						1136.00	50.68	54.89	51.87	29.28	29.5	29.08	31.39	29.68	31.04
						1137.00	50.67	54.75	51.86	29.24	29.37	29.06	31.42	29.69	31.02
						1138.00	50.72	54.84	51.79	29.25	29.36	29.04	31.43	29.71	31.06
						1139.00	50.78	54.98	51.71	29.27	29.38	29.01	31.44	29.72	31.11
						1140.00	50.84	55.11	51.64	29.29	29.4	28.98	31.45	29.74	31.15
						1141.00	50.84	55.12	51.65	29.31	29.43	29.01	31.46	29.7	31.17
						1142.00	50.84	55.13	51.66	29.33	29.45	29.03	31.46	29.66	31.19
						1143.00	50.83	55.11	51.67	29.34	29.46	29.05	31.48	29.63	31.21
						1144.00	50.73	54.98	51.71	29.35	29.39	29.04	31.52	29.66	31.24
						1145.00	50.64	54.84	51.75	29.36	29.33	29.03	31.56	29.68	31.26
						1146.00	50.56	54.78	51.78	29.37	29.29	29.02	31.58	29.7	31.26
						1147.00	50.52	54.91	51.8	29.37	29.35	29.01	31.55	29.68	31.22
						1148.00	50.48	55.03	51.82	29.37	29.4	29	31.53	29.66	31.18
						1149.00	50.43	55.11	51.87	29.36	29.43	29.01	31.49	29.66	31.14
						1150.00	50.36	55.11	51.95	29.34	29.42	29.04	31.44	29.67	31.11
						1151.00	50.29	55.11	52.03	29.32	29.41	29.07	31.4	29.67	31.07
						1152.00	50.26	55	52.02	29.29	29.37	29.07	31.34	29.73	31.07
						1153.00	50.26	54.83	51.95	29.26	29.31	29.03	31.28	29.81	31.08
						1154.00	50.26	54.65	51.87	29.23	29.25	28.99	31.21	29.9	31.09
						1155.00	50.24	54.49	51.78	29.2	29.19	28.98	31.2	29.94	31.09
						1156.00	50.21	54.34	51.69	29.17	29.12	28.99	31.2	29.96	31.08
						1157.00	50.19	54.19	51.59	29.15	29.06	29	31.2	29.98	31.08
						1158.00	50.08	54.41	51.74	29.15	29.19	29.04	31.27	29.96	31.12
						1159.00	49.97	54.69	51.92	29.16	29.34	29.09	31.36	29.93	31.17
						1160.00	49.86	54.97	52.11	29.18	29.5	29.14	31.45	29.9	31.22
						1161.00	50.21	54.87	52.07	29.29	29.49	29.12	31.4	29.9	31.12
						1162.00	50.57	54.77	52.03	29.41	29.48	29.09	31.35	29.91	31.02
						1163.00	50.88	54.68	51.98	29.52	29.47	29.06	31.3	29.9	30.93
						1164.00	50.92	54.63	51.91	29.56	29.48	29.03	31.3	29.86	30.97
						1165.00	50.96	54.57	51.83	29.61	29.48	28.99	31.29	29.82	31.01
						1166.00	50.97	54.55	51.76	29.63	29.5	28.94	31.29	29.79	31.03
						1167.00	50.91	54.62	51.68	29.6	29.56	28.87	31.3	29.78	31.02
						1168.00	50.85	54.69	51.59	29.56	29.62	28.8	31.31	29.78	31.01
						1169.00	50.8	54.77	51.59	29.54	29.66	28.81	31.34	29.78	31.02
						1170.00	50.77	54.86	51.69	29.52	29.7	28.91	31.4	29.8	31.06
						1171.00	50.73	54.96	51.8	29.5	29.73	29.01	31.45	29.82	31.1
						1172.00	50.69	54.96	51.85	29.48	29.71	29.07	31.43	29.8	31.1
						1173.00	50.64	54.9	51.85	29.46	29.64	29.1	31.36	29.76	31.09
						1174.00	50.59	54.84	51.86	29.45	29.58	29.13	31.29	29.72	31.08
						1175.00	50.62	54.95	51.71	29.43	29.61	29.07	31.28	29.7	31.07
						1176.00	50.68	55.12	51.5	29.4	29.68	28.97	31.28	29.69	31.07
						1177.00	50.74	55.29	51.29	29.37	29.75	28.87	31.29	29.68	31.07
						1178.00	50.85	55.26	51.31	29.44	29.74	28.88	31.36	29.68	31.1
						1179.00	50.96	55.2	51.37	29.54	29.72	28.9	31.45	29.67	31.15
						1180.00	51.08	55.13	51.43	29.63	29.7	28.93	31.53	29.67	31.19
						1181.00	50.97	54.87	51.5	29.61	29.55	28.97	31.54	29.65	31.16
						1182.00	50.87	54.61	51.56	29.58	29.41	29.01	31.55	29.64	31.14
						1183.00	50.8	54.4	51.61	29.57	29.3	29.04	31.56	29.62	31.11
						1184.00	50.92	54.46	51.58	29.58	29.38	29.06	31.54	29.59	31.07
						1185.00	51.05	54.52	51.55	29.6	29.46	29.08	31.53	29.56	31.03
						1186.00	51.13	54.59	51.5	29.62	29.53	29.08	31.51	29.56	31.01
						1187.00	51.09	54.72	51.38	29.62	29.57	29.03	31.47	29.63	31.01
						1188.00	51.05	54.84	51.27	29.62	29.6	28.99	31.44	29.7	31.01
						1189.00	50.96	54.86	51.18	29.59	29.61	28.94	31.43	29.72	31.02
						1190.00	50.81	54.76	51.1	29.53	29.59	28.88	31.46	29.69	31.02
						1191.00	50.65	54.65	51.03	29.47	29.57	28.82	31.5	29.66	31.03
						1192.00	50.65	54.6	51.14	29.49	29.55	28.84	31.52	29.66	31.02
						1193.00	50.78	54.59	51.4	29.57	29.51	28.91	31.54	29.68	30.98
						1194.00	50.9	54.58	51.65	29.66	29.48	28.99	31.56	29.71	30.95
						1195.00	51.07	54.62	51.76	29.72	29.46	29.03	31.56	29.73	30.95
						1196.00	51.27	54.66	51.8	29.78	29.45	29.04	31.56	29.75	30.96
						1197.00	51.46	54.71	51.85	29.83	29.44	29.06	31.56	29.77	30.97
						1198.00	51.3	54.75	51.8	29.74	29.45	29.1	31.54	29.77	30.97
						1199.00	51.07	54.77	51.75	29.63	29.46	29.15	31.51	29.77	30.97
						1200.00	50.85	54.8	51.69	29.51	29.47	29.2	31.49	29.77	30.97
						1201.00	50.98	54.85	51.5	29.59	29.47	29.19	31.6	29.75	30.95
						1202.00	51.1	54.89	51.3	29.67	29.47	29.19	31.71	29.72	30.92
						1203.00	51.18	54.94	51.19	29.73	29.47	29.19	31.8	29.7	30.9
						1204.00	50.98	55.01	51.57	29.63	29.52	29.21	31.74	29.7	30.9
						1205.00	50.78	55.08	51.95	29.54	29.56	29.23	31.68	29.7	30.9
						1206.00	50.65	55.08	52.24	29.48	29.59	29.24	31.64	29.71	30.91
						1207.00	50.69	54.9	52.29	29.5	29.56	29.25	31.65	29.74	30.92
						1208.00	50.74	54.73	52.34	29.52	29.53	29.25	31.66	29.77	30.94
						1209.00	50.81	54.66	52.31	29.55	29.5	29.24	31.69	29.77	30.92
						1210.00	50.92	54.72	52.18	29.58	29.48	29.23	31.75	29.73	30.87
						1211.00	51.03	54.79	52.05	29.62	29.46	29.23	31.81	29.7	30.81
						1212.00	51.24	54.81	51.97	29.7	29.45	29.23	31.84	29.71	30.87
						1213.00	51.53	54.79	51.92	29.82	29.46	29.25	31.85	29.77	31.02
						1214.00	51.82	54.77	51.87	29.94	29.46	29.26	31.86	29.83	31.17
						1215.00	51.67	55.1	51.92	29.94	29.58	29.26	31.84	29.86	31.12
						1216.00	51.35	55.58	52.01	29.9	29.75	29.24	31.81	29.89	30.99
						1217.00	51.02	56.06	52.09	29.86	29.92	29.22	31.77	29.91	30.87
						1218.00	51.09	56.12	52.07	29.86	29.94	29.2	31.75	29.94	30.88
						1219.00	51.22	56.1	52.03	29.86	29.93	29.18	31.73	29.97	30.92
						1220.00	51.36	56.09	51.99	29.86	29.93	29.16	31.71	30	30.96
						1221.00	51.26	55.9	52.03	29.79	29.92	29.18	31.76	30.01	30.97
						1222.00	51.16	55.7	52.07	29.72	29.91	29.2	31.81	30.02	30.98
						1223.00	51.08	55.54	52.12	29.66	29.91	29.22	31.84	30.03	30.98
						1224.00	51.11	55.55	52.28	29.7	29.91	29.26	31.71	30	30.95
						1225.00	51.14	55.57	52.44	29.74	29.91	29.3	31.58	29.98	30.91
						1226.00	51.14	55.56	52.55	29.74	29.91	29.31	31.5	29.95	30.9
						1227.00	51.04	55.5	52.55	29.66	29.89	29.28	31.58	29.91	30.97
						1228.00	50.95	55.43	52.56	29.58	29.88	29.25	31.66	29.88	31.03
						1229.00	50.86	55.45	52.54	29.51	29.87	29.24	31.67	29.85	31.06
						1230.00	50.76	55.58	52.47	29.46	29.86	29.25	31.59	29.82	31.05
						1231.00	50.67	55.72	52.41	29.4	29.86	29.26	31.52	29.79	31.03
						1232.00	50.76	55.82	52.31	29.45	29.9	29.23	31.52	29.76	31.02
						1233.00	50.97	55.91	52.18	29.56	29.96	29.17	31.59	29.74	31.01
						1234.00	51.19	56	52.06	29.68	30.03	29.11	31.66	29.71	31.01
						1235.00	51.24	56.16	52.01	29.72	30.07	29.1	31.66	29.71	31
						1236.00	51.21	56.36	51.99	29.74	30.1	29.1	31.63	29.72	30.98
						1237.00	51.19	56.55	51.97	29.76	30.13	29.1	31.6	29.72	30.97
						1238.00	51.21	56.55	51.97	29.74	30.1	29.11	31.57	29.75	30.97
						1239.00	51.23	56.51	51.98	29.71	30.07	29.13	31.54	29.78	30.97
						1240.00	51.26	56.47	51.98	29.69	30.04	29.14	31.51	29.82	30.97
						1241.00	51.2	56.28	51.77	29.62	29.97	29.07	31.6	29.78	31
						1242.00	51.14	56.08	51.57	29.55	29.91	29.01	31.7	29.74	31.03
						1243.00	51.08	55.92	51.4	29.49	29.85	28.96	31.77	29.71	31.05
						1244.00	50.99	55.93	51.46	29.5	29.84	28.99	31.73	29.77	31
						1245.00	50.91	55.95	51.52	29.51	29.83	29.02	31.69	29.83	30.94
						1246.00	50.85	55.95	51.55	29.53	29.84	29.05	31.67	29.87	30.93
						1247.00	50.87	55.93	51.52	29.55	29.86	29.09	31.69	29.85	31.01
						1248.00	50.88	55.91	51.5	29.57	29.88	29.12	31.72	29.83	31.09
						1249.00	50.91	55.92	51.46	29.6	29.9	29.13	31.72	29.88	31.12
						1250.00	50.97	55.99	51.41	29.64	29.9	29.09	31.69	30.02	31.08
						1251.00	51.02	56.06	51.36	29.68	29.9	29.05	31.65	30.15	31.05
						1252.00	51.08	55.98	51.27	29.7	29.85	29.03	31.65	30.15	31.04
						1253.00	51.14	55.79	51.15	29.72	29.77	29.04	31.67	30.05	31.04
						1254.00	51.2	55.6	51.04	29.74	29.69	29.04	31.69	29.94	31.04
						1255.00	51.15	55.44	51.14	29.71	29.63	29.07	31.67	29.92	31.03
						1256.00	51.07	55.29	51.33	29.68	29.57	29.11	31.64	29.93	31.01
						1257.00	50.99	55.13	51.51	29.64	29.52	29.15	31.61	29.94	31
						1258.00	51.06	55.13	51.62	29.67	29.5	29.15	31.61	29.86	31
						1259.00	51.15	55.16	51.71	29.7	29.48	29.15	31.61	29.76	31.01
						1260.00	51.24	55.19	51.81	29.74	29.46	29.15	31.61	29.67	31.01
						1261.00	51.45	55.24	51.77	29.71	29.49	29.15	31.68	29.73	31
						1262.00	51.65	55.29	51.74	29.69	29.51	29.16	31.76	29.79	31
						1263.00	51.78	55.35	51.7	29.67	29.53	29.16	31.82	29.84	30.99
						1264.00	51.44	55.43	51.66	29.64	29.53	29.14	31.81	29.84	30.98
						1265.00	51.1	55.5	51.61	29.62	29.53	29.12	31.81	29.83	30.97
						1266.00	50.84	55.55	51.55	29.57	29.54	29.1	31.83	29.83	30.99
						1267.00	50.79	55.52	51.45	29.45	29.57	29.07	31.91	29.85	31.05
						1268.00	50.73	55.49	51.36	29.33	29.61	29.04	31.99	29.87	31.11
						1269.00	50.74	55.45	51.31	29.28	29.6	29.01	32.03	29.88	31.13
						1270.00	50.82	55.39	51.32	29.33	29.51	29	32.02	29.87	31.08
						1271.00	50.91	55.34	51.33	29.38	29.43	28.99	32	29.85	31.03
						1272.00	51.07	55.21	51.36	29.48	29.37	29	32.01	29.88	31.03
						1273.00	51.29	55.01	51.4	29.61	29.32	29.02	32.04	29.93	31.06
						1274.00	51.51	54.82	51.43	29.74	29.27	29.04	32.06	29.99	31.1
						1275.00	51.43	54.82	51.39	29.74	29.31	29.05	32.05	29.92	31.09
						1276.00	51.23	54.9	51.31	29.69	29.37	29.05	32.03	29.81	31.06
						1277.00	51.03	54.98	51.23	29.64	29.44	29.04	32.01	29.69	31.03
						1278.00	51.08	55.2	51.22	29.62	29.51	29.03	31.98	29.65	30.96
						1279.00	51.17	55.44	51.23	29.6	29.58	29.02	31.96	29.63	30.9
						1280.00	51.26	55.68	51.23	29.58	29.65	29	31.93	29.6	30.83
						1281.00	51.24	55.58	51.18	29.57	29.59	28.95	31.92	29.67	30.89
						1282.00	51.22	55.47	51.14	29.55	29.53	28.9	31.91	29.73	30.95
						1283.00	51.22	55.38	51.13	29.56	29.47	28.87	31.9	29.8	30.99
						1284.00	51.39	55.33	51.37	29.69	29.43	28.98	31.86	29.88	30.94
						1285.00	51.57	55.28	51.6	29.82	29.4	29.1	31.82	29.96	30.9
						1286.00	51.63	55.23	51.73	29.87	29.36	29.13	31.79	30	30.87
						1287.00	51.44	55.18	51.56	29.7	29.3	28.99	31.79	29.95	30.88
						1288.00	51.25	55.13	51.39	29.54	29.24	28.85	31.78	29.9	30.89
						1289.00	51.13	55.19	51.36	29.46	29.24	28.78	31.78	29.89	30.9
						1290.00	51.11	55.4	51.5	29.5	29.32	28.8	31.77	29.94	30.93
						1291.00	51.08	55.61	51.65	29.54	29.4	28.81	31.77	29.99	30.95
						1292.00	51.14	55.62	51.62	29.57	29.45	28.83	31.75	29.97	30.93
						1293.00	51.27	55.49	51.46	29.59	29.49	28.85	31.71	29.9	30.87
						1294.00	51.39	55.36	51.3	29.61	29.52	28.86	31.67	29.83	30.82
						1295.00	51.24	55.32	51.39	29.57	29.53	28.88	31.7	29.79	30.8
						1296.00	50.99	55.33	51.58	29.52	29.53	28.91	31.75	29.77	30.79
						1297.00	50.74	55.33	51.77	29.46	29.53	28.93	31.81	29.74	30.78
						1298.00	50.75	55.46	51.62	29.49	29.53	28.86	31.78	29.72	30.84
						1299.00	50.81	55.62	51.42	29.54	29.54	28.77	31.73	29.7	30.91
						1300.00	50.87	55.77	51.21	29.58	29.54	28.68	31.69	29.67	30.99
						1301.00	50.97	55.82	51.4	29.59	29.54	28.81	31.76	29.67	31
						1302.00	51.06	55.87	51.59	29.59	29.54	28.93	31.83	29.67	31.02
						1303.00	51.13	55.92	51.74	29.59	29.55	29.04	31.88	29.67	31.03
						1304.00	51.02	55.98	51.68	29.54	29.63	29.05	31.83	29.66	31.01
						1305.00	50.92	56.04	51.62	29.49	29.71	29.07	31.77	29.64	31
						1306.00	50.9	56.06	51.6	29.47	29.76	29.1	31.73	29.65	30.98
						1307.00	51.12	55.98	51.67	29.52	29.72	29.14	31.73	29.74	30.98
						1308.00	51.34	55.9	51.75	29.56	29.67	29.19	31.72	29.82	30.97
						1309.00	51.3	55.76	51.72	29.54	29.62	29.19	31.73	29.85	30.99
						1310.00	50.89	55.53	51.57	29.43	29.56	29.1	31.74	29.8	31.03
						1311.00	50.49	55.31	51.42	29.31	29.5	29.02	31.76	29.75	31.07
						1312.00	50.44	55.2	51.4	29.3	29.49	28.99	31.75	29.75	31.07
						1313.00	50.65	55.19	51.47	29.36	29.51	28.99	31.74	29.77	31.03
						1314.00	50.86	55.17	51.55	29.41	29.54	29	31.72	29.8	31
						1315.00	50.99	55.23	51.65	29.47	29.57	29	31.68	29.76	30.98
						1316.00	51.08	55.31	51.75	29.53	29.59	29.01	31.64	29.69	30.96
						1317.00	51.17	55.39	51.86	29.59	29.61	29.02	31.6	29.63	30.93
						1318.00	50.82	55.44	51.83	29.48	29.61	29.03	31.63	29.65	30.99
						1319.00	50.41	55.48	51.79	29.34	29.61	29.03	31.67	29.7	31.07
						1320.00	49.99	55.53	51.74	29.2	29.61	29.04	31.71	29.74	31.14
						1321.00	50.07	55.47	51.77	29.24	29.57	29.04	31.74	29.77	31.12
						1322.00	50.16	55.42	51.8	29.27	29.53	29.03	31.77	29.81	31.09
						1323.00	50.24	55.4	51.82	29.3	29.5	29.04	31.79	29.84	31.07
						1324.00	50.26	55.56	51.8	29.28	29.57	29.07	31.79	29.82	31
						1325.00	50.29	55.72	51.78	29.25	29.64	29.1	31.79	29.8	30.94
						1326.00	50.33	55.82	51.73	29.28	29.69	29.08	31.8	29.78	30.92
						1327.00	50.4	55.77	51.61	29.43	29.68	28.95	31.83	29.74	31
						1328.00	50.47	55.72	51.5	29.58	29.67	28.82	31.85	29.71	31.09
						1329.00	50.55	55.76	51.46	29.68	29.71	28.78	31.85	29.7	31.15
						1330.00	50.65	55.92	51.53	29.71	29.8	28.83	31.82	29.73	31.17
						1331.00	50.74	56.08	51.61	29.74	29.9	28.89	31.79	29.75	31.18
						1332.00	50.67	56.24	51.62	29.66	29.98	28.91	31.77	29.75	31.16
						1333.00	50.47	56.41	51.58	29.51	30.06	28.91	31.78	29.73	31.1
						1334.00	50.27	56.58	51.55	29.35	30.14	28.9	31.78	29.71	31.04
						1335.00	50.21	56.58	51.49	29.31	30.12	28.91	31.75	29.74	31
						1336.00	50.21	56.51	51.43	29.31	30.08	28.92	31.7	29.78	30.96
						1337.00	50.21	56.44	51.37	29.32	30.03	28.92	31.65	29.82	30.92
						1338.00	50.27	56.4	51.31	29.32	30.02	28.86	31.66	29.85	30.92
						1339.00	50.35	56.37	51.24	29.32	30.02	28.79	31.67	29.88	30.93
						1340.00	50.43	56.33	51.18	29.32	30.02	28.72	31.68	29.9	30.94
						1341.00	50.58	56.22	51.4	29.4	29.97	28.83	31.65	29.85	30.95
						1342.00	50.73	56.11	51.63	29.49	29.92	28.93	31.63	29.79	30.97
						1343.00	50.86	55.99	51.82	29.57	29.88	29.01	31.61	29.74	30.99
						1344.00	50.84	55.84	51.83	29.6	29.83	29.02	31.66	29.71	31.01
						1345.00	50.82	55.68	51.84	29.63	29.78	29.03	31.71	29.68	31.03
						1346.00	50.83	55.56	51.82	29.66	29.73	29.02	31.76	29.69	31.05
						1347.00	50.92	55.52	51.71	29.67	29.7	28.97	31.8	29.8	31.05
						1348.00	51	55.47	51.59	29.68	29.66	28.91	31.84	29.91	31.04
						1349.00	51.04	55.4	51.56	29.67	29.62	28.87	31.85	29.98	31.03
						1350.00	51.01	55.29	51.61	29.65	29.57	28.84	31.82	30	31
						1351.00	50.98	55.19	51.67	29.62	29.52	28.8	31.78	30.03	30.98
						1352.00	50.98	55.43	51.69	29.65	29.66	28.79	31.76	30.03	30.96
						1353.00	51	55.94	51.67	29.71	29.94	28.78	31.74	30.01	30.96
						1354.00	51.02	56.46	51.66	29.77	30.23	28.78	31.72	29.99	30.96
						1355.00	50.99	56.75	51.59	29.73	30.36	28.79	31.75	29.96	30.92
						1356.00	50.94	56.96	51.51	29.65	30.43	28.82	31.81	29.91	30.87
						1357.00	50.89	57.17	51.43	29.57	30.5	28.85	31.87	29.86	30.82
						1358.00	50.91	57.09	51.44	29.51	30.41	28.89	31.87	29.87	30.88
						1359.00	50.95	56.97	51.48	29.45	30.3	28.93	31.85	29.87	30.96
						1360.00	51	56.84	51.51	29.39	30.19	28.97	31.83	29.88	31.04
						1361.00	51.16	56.66	51.54	29.46	30.16	28.98	31.83	29.88	31.09
						1362.00	51.32	56.48	51.56	29.53	30.12	28.99	31.83	29.87	31.14
						1363.00	51.43	56.33	51.57	29.58	30.08	29	31.83	29.86	31.18
						1364.00	51.21	56.39	51.54	29.48	30.1	28.98	31.75	29.83	31.19
						1365.00	50.99	56.45	51.52	29.38	30.11	28.97	31.68	29.8	31.19
						1366.00	50.87	56.52	51.59	29.33	30.15	28.98	31.65	29.78	31.18
						1367.00	50.99	56.61	51.91	29.41	30.25	29.03	31.73	29.76	31.14
						1368.00	51.11	56.71	52.23	29.5	30.35	29.08	31.81	29.74	31.1
						1369.00	51.11	56.77	52.29	29.53	30.4	29.08	31.81	29.75	31.06
						1370.00	50.95	56.8	52	29.49	30.36	29	31.7	29.81	31.01
						1371.00	50.79	56.82	51.71	29.46	30.32	28.92	31.59	29.87	30.96
						1372.00	50.8	56.77	51.67	29.47	30.27	28.89	31.57	29.88	30.96
						1373.00	50.93	56.66	51.81	29.53	30.22	28.89	31.62	29.87	31
						1374.00	51.06	56.56	51.95	29.58	30.17	28.89	31.66	29.86	31.03
						1375.00	50.98	56.52	52.08	29.57	30.13	28.95	31.7	29.86	31.04
						1376.00	50.81	56.52	52.21	29.54	30.09	29.03	31.74	29.87	31.04
						1377.00	50.64	56.52	52.33	29.51	30.06	29.11	31.77	29.88	31.04
						1378.00	50.64	56.45	52.29	29.45	30.06	29.09	31.72	29.88	31.01
						1379.00	50.67	56.37	52.22	29.4	30.07	29.05	31.65	29.87	30.98
						1380.00	50.7	56.28	52.15	29.34	30.08	29.01	31.58	29.87	30.95
						1381.00	50.68	56.15	52.29	29.37	29.98	29.07	31.66	29.75	30.99
						1382.00	50.66	56.01	52.43	29.39	29.88	29.13	31.73	29.64	31.02
						1383.00	50.66	55.9	52.54	29.43	29.79	29.18	31.8	29.55	31.06
						1384.00	50.79	55.94	52.42	29.53	29.8	29.19	31.83	29.58	31.1
						1385.00	50.91	55.97	52.29	29.63	29.81	29.19	31.86	29.61	31.15
						1386.00	50.98	55.99	52.23	29.66	29.83	29.2	31.9	29.65	31.18
						1387.00	50.89	55.98	52.32	29.55	29.87	29.22	31.98	29.72	31.17
						1388.00	50.8	55.98	52.4	29.43	29.92	29.23	32.07	29.78	31.17
						1389.00	50.64	55.88	52.43	29.36	29.93	29.23	32.05	29.81	31.15
						1390.00	50.41	55.64	52.39	29.35	29.91	29.2	31.89	29.8	31.1
						1391.00	50.17	55.41	52.35	29.35	29.88	29.16	31.74	29.78	31.05
						1392.00	50.17	55.37	52.33	29.37	29.81	29.14	31.66	29.78	31.05
						1393.00	50.34	55.46	52.32	29.4	29.7	29.13	31.64	29.8	31.1
						1394.00	50.52	55.55	52.31	29.44	29.59	29.12	31.62	29.81	31.15
						1395.00	50.56	55.53	52.24	29.41	29.57	29.11	31.67	29.77	31.15
						1396.00	50.55	55.46	52.15	29.35	29.6	29.11	31.75	29.72	31.15
						1397.00	50.54	55.4	52.05	29.3	29.62	29.1	31.83	29.67	31.14
						1398.00	50.51	55.38	52.14	29.3	29.61	29.09	31.8	29.7	31.15
						1399.00	50.47	55.38	52.25	29.32	29.6	29.07	31.75	29.75	31.16
						1400.00	50.43	55.37	52.36	29.33	29.6	29.05	31.7	29.79	31.17
						1401.00	50.4	55.42	52.23	29.34	29.65	29.06	31.77	29.78	31.21
						1402.00	50.36	55.47	52.1	29.34	29.71	29.08	31.85	29.77	31.26
						1403.00	50.33	55.49	51.97	29.34	29.74	29.07	31.91	29.77	31.29
						1404.00	50.35	55.34	51.8	29.33	29.59	28.97	31.86	29.8	31.21
						1405.00	50.37	55.19	51.63	29.32	29.43	28.86	31.81	29.84	31.13
						1406.00	50.4	55.12	51.59	29.32	29.33	28.83	31.77	29.85	31.08
						1407.00	50.43	55.26	51.9	29.35	29.35	28.98	31.75	29.8	31.12
						1408.00	50.46	55.41	52.2	29.38	29.37	29.13	31.73	29.76	31.16
						1409.00	50.54	55.42	52.35	29.4	29.38	29.2	31.72	29.74	31.19
						1410.00	50.69	55.26	52.28	29.41	29.38	29.18	31.73	29.77	31.2
						1411.00	50.84	55.1	52.21	29.42	29.38	29.16	31.74	29.8	31.21
						1412.00	50.89	55.08	52.05	29.41	29.39	29.11	31.73	29.8	31.21
						1413.00	50.86	55.17	51.83	29.37	29.42	29.05	31.7	29.77	31.2
						1414.00	50.84	55.26	51.62	29.33	29.44	28.99	31.67	29.74	31.19
						1415.00	50.85	55.34	51.7	29.32	29.46	29.04	31.67	29.76	31.21
						1416.00	50.86	55.42	51.91	29.31	29.48	29.12	31.68	29.8	31.23
						1417.00	50.88	55.49	52.11	29.31	29.49	29.21	31.69	29.84	31.26
						1418.00	50.86	55.54	52.32	29.31	29.49	29.25	31.69	29.82	31.32
						1419.00	50.83	55.59	52.52	29.3	29.49	29.29	31.69	29.78	31.39
						1420.00	50.8	55.64	52.72	29.3	29.48	29.32	31.69	29.75	31.46
						1421.00	50.78	55.47	52.47	29.28	29.48	29.23	31.75	29.81	31.39
						1422.00	50.76	55.29	52.22	29.25	29.49	29.14	31.8	29.87	31.31
						1423.00	50.74	55.12	52.01	29.23	29.47	29.06	31.86	29.91	31.25
						1424.00	50.71	54.98	52.01	29.24	29.38	29.09	31.88	29.81	31.21
						1425.00	50.68	54.83	52.02	29.25	29.29	29.12	31.91	29.71	31.18
						1426.00	50.68	54.73	52.02	29.27	29.24	29.14	31.91	29.64	31.15
						1427.00	50.77	54.75	52	29.3	29.29	29.15	31.88	29.68	31.14
						1428.00	50.86	54.77	51.98	29.33	29.33	29.16	31.84	29.73	31.12
						1429.00	50.89	54.85	51.99	29.33	29.37	29.14	31.84	29.76	31.14
						1430.00	50.86	54.99	52.04	29.3	29.4	29.09	31.87	29.78	31.2
						1431.00	50.84	55.14	52.1	29.27	29.43	29.04	31.9	29.8	31.25
						1432.00	50.8	55.08	52.14	29.26	29.38	29.02	31.91	29.79	31.28
						1433.00	50.76	54.88	52.17	29.26	29.28	29.03	31.91	29.74	31.29
						1434.00	50.72	54.67	52.2	29.26	29.18	29.04	31.91	29.69	31.3
						1435.00	50.6	54.59	52.29	29.22	29.15	29.1	31.89	29.69	31.26
						1436.00	50.46	54.56	52.41	29.16	29.14	29.18	31.86	29.71	31.2
						1437.00	50.31	54.53	52.53	29.1	29.14	29.25	31.83	29.73	31.15
						1438.00	50.14	54.83	52.53	29.1	29.25	29.24	31.79	29.72	31.15
						1439.00	49.96	55.18	52.52	29.11	29.37	29.21	31.75	29.7	31.16
						1440.00	49.78	55.54	52.51	29.12	29.5	29.17	31.71	29.68	31.18
						1441.00	49.98	55.45	52.47	29.19	29.42	29.2	31.69	29.71	31.19
						1442.00	50.17	55.36	52.42	29.26	29.34	29.22	31.68	29.74	31.19
						1443.00	50.39	55.28	52.39	29.33	29.27	29.24	31.66	29.76	31.2
						1444.00	50.67	55.3	52.43	29.44	29.29	29.27	31.66	29.78	31.24
						1445.00	50.96	55.32	52.48	29.55	29.32	29.31	31.65	29.8	31.27
						1446.00	51.16	55.34	52.52	29.62	29.34	29.33	31.65	29.81	31.29
						1447.00	51.16	55.33	52.56	29.6	29.36	29.32	31.66	29.8	31.3
						1448.00	51.15	55.32	52.6	29.57	29.38	29.31	31.66	29.78	31.31
						1449.00	51.15	55.33	52.65	29.57	29.39	29.31	31.65	29.76	31.31
						1450.00	51.16	55.37	52.71	29.63	29.36	29.32	31.64	29.75	31.3
						1451.00	51.17	55.4	52.78	29.69	29.34	29.33	31.62	29.73	31.28
						1452.00	51.12	55.56	52.68	29.72	29.4	29.29	31.6	29.73	31.25
						1453.00	51.04	55.81	52.45	29.73	29.51	29.21	31.57	29.74	31.2
						1454.00	50.95	56.07	52.23	29.74	29.63	29.13	31.55	29.74	31.15
						1455.00	50.97	55.99	52.14	29.71	29.61	29.09	31.54	29.75	31.11
						1456.00	51.03	55.76	52.09	29.67	29.54	29.08	31.54	29.75	31.08
						1457.00	51.1	55.54	52.04	29.63	29.46	29.06	31.54	29.75	31.06
						1458.00	51.03	55.5	52.01	29.61	29.5	29.07	31.6	29.84	31.06
						1459.00	50.95	55.48	51.98	29.59	29.55	29.09	31.67	29.94	31.06
						1460.00	50.87	55.46	51.95	29.57	29.6	29.1	31.74	30.04	31.06
						1461.00	50.77	55.55	51.89	29.58	29.58	29.06	31.79	29.96	31.11
						1462.00	50.68	55.63	51.83	29.58	29.56	29.01	31.83	29.89	31.16
						1463.00	50.6	55.72	51.8	29.57	29.55	28.98	31.88	29.82	31.2
						1464.00	50.56	55.82	51.95	29.56	29.56	29.03	31.9	29.77	31.18
						1465.00	50.53	55.92	52.09	29.54	29.57	29.08	31.93	29.71	31.16
						1466.00	50.47	55.95	52.26	29.51	29.57	29.13	31.94	29.67	31.15
						1467.00	50.38	55.78	52.45	29.42	29.56	29.19	31.9	29.67	31.13
						1468.00	50.29	55.62	52.65	29.33	29.55	29.24	31.86	29.66	31.11
						1469.00	50.15	55.54	52.76	29.3	29.55	29.27	31.83	29.68	31.1
						1470.00	49.94	55.59	52.75	29.35	29.58	29.25	31.82	29.73	31.11
						1471.00	49.72	55.63	52.74	29.39	29.61	29.23	31.82	29.79	31.12
						1472.00	49.61	55.74	52.63	29.39	29.64	29.19	31.81	29.79	31.11
						1473.00	49.56	55.89	52.43	29.36	29.69	29.13	31.82	29.75	31.09
						1474.00	49.51	56.04	52.23	29.32	29.73	29.07	31.82	29.72	31.08
						1475.00	49.68	56.21	52.26	29.37	29.82	29.09	31.79	29.69	31.08
						1476.00	49.92	56.37	52.37	29.44	29.92	29.14	31.75	29.67	31.09
						1477.00	50.17	56.53	52.49	29.51	30.02	29.19	31.71	29.65	31.1
						1478.00	50.35	56.3	52.44	29.57	29.9	29.21	31.68	29.68	31.04
						1479.00	50.52	56	52.37	29.63	29.75	29.22	31.66	29.72	30.96
						1480.00	50.69	55.7	52.3	29.68	29.59	29.24	31.63	29.75	30.89
						1481.00	50.67	55.63	52.08	29.65	29.57	29.17	31.66	29.76	30.98
						1482.00	50.64	55.57	51.85	29.61	29.54	29.1	31.7	29.77	31.07
						1483.00	50.59	55.52	51.68	29.58	29.52	29.04	31.73	29.77	31.15
						1484.00	50.41	55.53	51.75	29.54	29.51	29.03	31.74	29.76	31.13
						1485.00	50.22	55.55	51.83	29.5	29.49	29.02	31.76	29.75	31.12
						1486.00	50.07	55.59	51.9	29.48	29.49	29.03	31.77	29.77	31.1
						1487.00	50.03	55.69	51.94	29.49	29.53	29.08	31.76	29.83	31.07
						1488.00	49.98	55.78	51.99	29.5	29.57	29.13	31.74	29.9	31.04
						1489.00	50.01	55.75	52.03	29.53	29.58	29.15	31.71	29.9	31.05
						1490.00	50.16	55.54	52.07	29.58	29.54	29.12	31.64	29.82	31.13
						1491.00	50.3	55.33	52.1	29.63	29.5	29.1	31.58	29.74	31.21
						1492.00	50.21	55.2	52.02	29.58	29.52	29.08	31.61	29.75	31.26
						1493.00	49.93	55.13	51.86	29.46	29.59	29.07	31.71	29.83	31.29
						1494.00	49.66	55.07	51.69	29.33	29.67	29.06	31.81	29.92	31.32
						1495.00	49.67	55.05	51.78	29.35	29.69	29.1	31.86	29.88	31.25
						1496.00	49.81	55.06	51.97	29.42	29.69	29.16	31.88	29.81	31.14
						1497.00	49.94	55.07	52.16	29.48	29.7	29.23	31.91	29.73	31.03
						1498.00	50.14	55.18	52.04	29.5	29.66	29.22	31.92	29.68	31.09
						1499.00	50.35	55.3	51.88	29.51	29.61	29.2	31.93	29.64	31.17
						1500.00	50.56	55.42	51.71	29.53	29.56	29.18	31.95	29.59	31.26
						1501.00	50.59	55.37	51.67	29.54	29.55	29.19	31.97	29.64	31.22
						1502.00	50.62	55.31	51.63	29.56	29.53	29.2	32	29.68	31.18
						1503.00	50.67	55.26	51.68	29.58	29.51	29.24	32.02	29.73	31.16
						1504.00	50.81	55.21	52.32	29.64	29.5	29.47	32.01	29.76	31.25
						1505.00	50.95	55.17	52.96	29.69	29.48	29.71	32.01	29.79	31.33
						1506.00	51	55.11	53.32	29.73	29.47	29.81	32	29.81	31.37
						1507.00	50.84	55.01	52.96	29.74	29.45	29.59	31.97	29.82	31.3
						1508.00	50.69	54.91	52.6	29.74	29.42	29.37	31.95	29.83	31.22
						1509.00	50.6	54.85	52.38	29.71	29.41	29.25	31.91	29.82	31.2
						1510.00	50.6	54.83	52.36	29.66	29.42	29.26	31.85	29.81	31.26
						1511.00	50.6	54.81	52.34	29.61	29.43	29.27	31.8	29.8	31.33
						1512.00	50.44	54.85	52.31	29.52	29.46	29.27	31.76	29.81	31.34
						1513.00	50.15	54.94	52.29	29.38	29.5	29.27	31.74	29.83	31.32
						1514.00	49.86	55.03	52.27	29.25	29.54	29.26	31.71	29.86	31.3
						1515.00	49.77	55.12	52.15	29.24	29.56	29.27	31.72	29.83	31.31
						1516.00	49.75	55.22	51.99	29.29	29.59	29.29	31.73	29.79	31.32
						1517.00	49.73	55.32	51.82	29.33	29.61	29.31	31.74	29.74	31.34
						1518.00	49.89	55.46	51.5	29.42	29.63	29.24	31.76	29.79	31.34
						1519.00	50.09	55.62	51.15	29.51	29.65	29.16	31.79	29.85	31.33
						1520.00	50.29	55.77	50.8	29.61	29.67	29.08	31.81	29.91	31.32
						1521.00	50.27	56.1	50.84	29.54	29.82	29.14	31.8	29.93	31.3
						1522.00	50.25	56.43	50.87	29.47	29.97	29.2	31.8	29.95	31.28
						1523.00	50.22	56.66	50.89	29.41	30.09	29.25	31.79	29.96	31.25
						1524.00	50.17	56.24	50.86	29.36	29.95	29.23	31.79	29.9	31.2
						1525.00	50.11	55.81	50.83	29.31	29.81	29.21	31.79	29.83	31.15
						1526.00	50.04	55.49	50.86	29.26	29.71	29.2	31.8	29.78	31.11
						1527.00	49.94	55.4	51.06	29.23	29.72	29.21	31.82	29.79	31.1
						1528.00	49.84	55.32	51.25	29.2	29.73	29.23	31.85	29.79	31.09
						1529.00	49.74	55.28	51.4	29.17	29.71	29.25	31.85	29.81	31.1
						1530.00	49.63	55.29	51.5	29.13	29.67	29.28	31.8	29.84	31.14
						1531.00	49.52	55.31	51.59	29.09	29.62	29.31	31.76	29.86	31.18
						1532.00	49.72	55.25	51.62	29.19	29.6	29.31	31.75	29.86	31.2
						1533.00	50.16	55.13	51.59	29.38	29.59	29.27	31.77	29.84	31.19
						1534.00	50.59	55	51.56	29.58	29.58	29.23	31.79	29.82	31.18
						1535.00	50.6	54.91	51.66	29.58	29.53	29.09	31.8	29.84	31.06
						1536.00	50.45	54.83	51.81	29.51	29.46	28.91	31.81	29.88	30.9
						1537.00	50.29	54.74	51.95	29.44	29.4	28.73	31.82	29.92	30.74
						1538.00	50.24	54.73	52.19	29.36	29.38	28.86	31.79	29.9	30.75
						1539.00	50.21	54.72	52.44	29.28	29.37	29.03	31.74	29.87	30.8
						1540.00	50.17	54.72	52.69	29.2	29.36	29.21	31.7	29.84	30.85
						1541.00	50.1	54.84	52.68	29.23	29.45	29.2	31.73	29.81	30.86
						1542.00	50.03	54.97	52.68	29.25	29.54	29.18	31.75	29.78	30.86
						1543.00	49.98	55.08	52.65	29.29	29.62	29.17	31.76	29.75	30.88
						1544.00	50.06	55.13	52.53	29.4	29.61	29.16	31.7	29.76	30.92
						1545.00	50.14	55.17	52.4	29.51	29.61	29.14	31.64	29.76	30.95
						1546.00	50.12	55.19	52.29	29.57	29.6	29.11	31.6	29.77	30.97
						1547.00	49.85	55.14	52.23	29.5	29.58	29.01	31.62	29.79	30.94
						1548.00	49.58	55.09	52.16	29.44	29.56	28.91	31.64	29.81	30.92
						1549.00	49.62	55.08	52.18	29.47	29.57	28.88	31.65	29.82	30.87
						1550.00	50.06	55.14	52.32	29.63	29.61	28.95	31.63	29.82	30.79
						1551.00	50.5	55.19	52.45	29.78	29.65	29.01	31.62	29.82	30.71
						1552.00	50.39	55.2	52.54	29.74	29.63	29.07	31.63	29.83	30.68
						1553.00	49.87	55.16	52.61	29.55	29.56	29.12	31.67	29.86	30.68
						1554.00	49.34	55.12	52.67	29.35	29.5	29.18	31.71	29.88	30.69
						1555.00	49.19	55.17	52.8	29.28	29.5	29.2	31.69	29.87	30.75
						1556.00	49.19	55.26	52.95	29.26	29.52	29.2	31.65	29.85	30.83
						1557.00	49.19	55.35	53.09	29.23	29.55	29.2	31.6	29.82	30.91
						1558.00	49.33	55.44	53.01	29.24	29.55	29.16	31.54	29.82	30.96
						1559.00	49.5	55.53	52.88	29.25	29.56	29.12	31.48	29.83	31
						1560.00	49.67	55.61	52.75	29.26	29.56	29.08	31.42	29.84	31.05
						1561.00	49.93	55.53	52.77	29.32	29.57	29.04	31.5	29.91	31
						1562.00	50.19	55.45	52.78	29.38	29.59	29	31.58	29.98	30.95
						1563.00	50.42	55.36	52.78	29.44	29.59	28.96	31.64	30.02	30.92
						1564.00	50.51	55.21	52.7	29.48	29.48	28.9	31.59	29.94	30.98
						1565.00	50.61	55.07	52.61	29.53	29.36	28.85	31.53	29.86	31.04
						1566.00	50.65	54.96	52.57	29.56	29.29	28.84	31.49	29.8	31.08
						1567.00	50.57	54.93	52.63	29.56	29.29	28.94	31.46	29.79	31.07
						1568.00	50.49	54.9	52.7	29.56	29.3	29.04	31.44	29.79	31.06
						1569.00	50.44	54.95	52.56	29.57	29.33	29.02	31.41	29.78	31.03
						1570.00	50.44	55.09	52.16	29.61	29.39	28.85	31.39	29.78	30.98
						1571.00	50.44	55.24	51.76	29.65	29.46	28.68	31.37	29.77	30.92
						1572.00	50.46	55.22	51.74	29.68	29.47	28.65	31.34	29.77	30.91
						1573.00	50.5	55.09	51.99	29.71	29.43	28.71	31.32	29.78	30.93
						1574.00	50.53	54.96	52.24	29.73	29.4	28.77	31.3	29.78	30.95
						1575.00	50.37	55.02	52.43	29.64	29.45	28.85	31.37	29.77	30.92
						1576.00	50.14	55.17	52.61	29.49	29.53	28.93	31.47	29.74	30.87
						1577.00	49.9	55.31	52.78	29.34	29.61	29.01	31.58	29.71	30.82
						1578.00	49.93	55.19	52.67	29.31	29.55	28.96	31.61	29.74	30.84
						1579.00	49.99	55.03	52.52	29.31	29.47	28.89	31.63	29.78	30.87
						1580.00	50.06	54.87	52.38	29.3	29.39	28.81	31.65	29.81	30.9
						1581.00	50.1	54.79	52.38	29.33	29.34	28.81	31.63	29.81	30.86
						1582.00	50.15	54.72	52.38	29.36	29.3	28.81	31.61	29.8	30.83
						1583.00	50.19	54.72	52.41	29.39	29.28	28.83	31.6	29.8	30.79
						1584.00	50.27	55.16	52.62	29.36	29.45	28.94	31.65	29.8	30.74
						1585.00	50.34	55.6	52.84	29.34	29.62	29.05	31.7	29.8	30.69
						1586.00	50.43	55.9	52.97	29.36	29.75	29.12	31.72	29.8	30.66
						1587.00	50.59	55.87	52.86	29.51	29.78	29.07	31.66	29.8	30.67
						1588.00	50.74	55.85	52.75	29.65	29.81	29.02	31.6	29.8	30.69
						1589.00	50.78	55.72	52.62	29.74	29.73	28.94	31.57	29.79	30.75
						1590.00	50.67	55.46	52.49	29.75	29.5	28.84	31.59	29.76	30.85
						1591.00	50.56	55.2	52.35	29.76	29.28	28.73	31.61	29.74	30.96
						1592.00	50.41	55.18	52.38	29.7	29.24	28.79	31.63	29.75	30.94
						1593.00	50.25	55.35	52.53	29.58	29.34	28.97	31.65	29.8	30.84
						1594.00	50.08	55.52	52.68	29.47	29.44	29.15	31.67	29.85	30.74
						1595.00	50.16	55.51	52.77	29.5	29.47	29.14	31.62	29.82	30.76
						1596.00	50.35	55.42	52.84	29.59	29.46	29.06	31.54	29.76	30.83
						1597.00	50.54	55.33	52.9	29.68	29.45	28.98	31.46	29.7	30.9
						1598.00	50.48	55.4	52.93	29.65	29.51	29.02	31.48	29.73	30.9
						1599.00	50.39	55.49	52.96	29.6	29.58	29.09	31.52	29.79	30.89
						1600.00	50.29	55.58	52.98	29.55	29.65	29.15	31.56	29.84	30.88
						1601.00	50.25	55.38	52.96	29.5	29.52	29.18	31.59	29.82	30.88
						1602.00	50.2	55.18	52.94	29.45	29.39	29.21	31.62	29.79	30.88
						1603.00	50.13	55.02	52.93	29.41	29.29	29.22	31.63	29.77	30.87
						1604.00	49.9	55.1	52.93	29.42	29.33	29.15	31.55	29.79	30.87
						1605.00	49.68	55.17	52.94	29.44	29.37	29.08	31.48	29.8	30.86
						1606.00	49.44	55.27	52.91	29.41	29.41	29.01	31.44	29.8	30.84
						1607.00	49.18	55.43	52.79	29.26	29.46	28.94	31.51	29.77	30.81
						1608.00	48.92	55.58	52.68	29.11	29.51	28.87	31.58	29.74	30.77
						1609.00	48.83	55.59	52.66	29.03	29.53	28.87	31.64	29.75	30.77
						1610.00	48.97	55.42	52.78	29.05	29.51	28.95	31.71	29.8	30.8
						1611.00	49.1	55.24	52.9	29.07	29.49	29.04	31.77	29.86	30.84
						1612.00	49.25	55.26	52.85	29.11	29.51	29.06	31.76	29.9	30.82
						1613.00	49.42	55.41	52.67	29.17	29.55	29.02	31.7	29.92	30.76
						1614.00	49.58	55.56	52.5	29.22	29.59	28.99	31.63	29.94	30.7
						1615.00	49.6	55.62	52.45	29.26	29.61	28.93	31.61	29.9	30.69
						1616.00	49.56	55.65	52.46	29.3	29.64	28.85	31.61	29.84	30.72
						1617.00	49.53	55.68	52.47	29.33	29.66	28.78	31.61	29.78	30.74
						1618.00	49.31	55.71	52.41	29.22	29.68	28.72	31.65	29.83	30.77
						1619.00	49.07	55.75	52.34	29.07	29.69	28.67	31.7	29.89	30.8
						1620.00	48.83	55.78	52.28	28.93	29.71	28.62	31.75	29.96	30.82
						1621.00	49.01	55.52	52.32	29	29.49	28.63	31.72	29.91	30.89
						1622.00	49.2	55.25	52.37	29.06	29.27	28.64	31.68	29.87	30.95
						1623.00	49.4	55.02	52.43	29.12	29.09	28.65	31.65	29.83	31
						1624.00	49.68	54.98	52.59	29.15	29.11	28.69	31.65	29.81	30.96
						1625.00	49.97	54.95	52.74	29.17	29.13	28.73	31.65	29.78	30.92
						1626.00	50.15	55.01	52.85	29.19	29.19	28.78	31.58	29.8	30.9
						1627.00	50.07	55.31	52.83	29.2	29.38	28.84	31.31	29.9	30.93
						1628.00	50	55.61	52.8	29.21	29.56	28.9	31.03	30	30.95
						1629.00	50	55.76	52.72	29.24	29.66	28.9	30.88	30.02	30.96
						1630.00	50.1	55.72	52.56	29.28	29.65	28.83	30.89	29.92	30.93
						1631.00	50.2	55.68	52.4	29.33	29.64	28.76	30.91	29.81	30.91
						1632.00	50.23	55.56	52.34	29.34	29.57	28.72	30.93	29.78	30.91
						1633.00	50.21	55.4	52.37	29.33	29.47	28.7	30.96	29.8	30.93
						1634.00	50.18	55.24	52.4	29.31	29.37	28.67	31	29.82	30.95
						1635.00	50.31	55.3	52.48	29.38	29.35	28.71	30.97	29.88	30.93
						1636.00	50.51	55.45	52.58	29.47	29.35	28.78	30.93	29.96	30.9
						1637.00	50.71	55.6	52.67	29.57	29.36	28.85	30.89	30.03	30.86
						1638.00	50.39	55.78	52.78	29.53	29.46	28.87	30.94	30.03	30.8
						1639.00	49.98	55.95	52.9	29.46	29.57	28.88	31.01	30.01	30.73
						1640.00	49.57	56.13	53.01	29.39	29.68	28.89	31.08	29.99	30.66
						1641.00	49.72	56.08	52.98	29.45	29.63	28.88	31.06	30.01	30.69
						1642.00	49.87	56.02	52.95	29.51	29.57	28.87	31.04	30.03	30.71
						1643.00	50.01	55.99	52.93	29.57	29.53	28.86	31.03	30.04	30.74
						1644.00	50.11	56.05	52.92	29.6	29.61	28.9	31.07	30.03	30.78
						1645.00	50.21	56.12	52.92	29.64	29.68	28.94	31.11	30.01	30.81
						1646.00	50.33	56.18	52.86	29.67	29.74	28.93	31.16	30	30.83
						1647.00	50.5	56.24	52.69	29.69	29.78	28.83	31.2	30.03	30.79
						1648.00	50.67	56.29	52.52	29.72	29.81	28.73	31.24	30.06	30.75
						1649.00	50.63	56.31	52.36	29.68	29.82	28.65	31.22	30.05	30.73
						1650.00	50.3	56.29	52.21	29.55	29.81	28.62	31.1	29.98	30.72
						1651.00	49.97	56.27	52.06	29.43	29.8	28.59	30.99	29.91	30.72
						1652.00	49.78	56.25	52.07	29.34	29.78	28.61	30.95	29.87	30.73
						1653.00	49.7	56.23	52.19	29.28	29.76	28.66	30.95	29.84	30.74
						1654.00	49.62	56.21	52.31	29.22	29.74	28.71	30.95	29.81	30.76
						1655.00	49.62	56.16	52.31	29.2	29.7	28.75	30.97	29.79	30.76
						1656.00	49.66	56.1	52.27	29.19	29.65	28.78	30.99	29.79	30.77
						1657.00	49.71	56.03	52.22	29.18	29.6	28.81	31	29.79	30.77
						1658.00	49.73	56.1	52.35	29.22	29.63	28.81	31.04	29.77	30.75
						1659.00	49.76	56.2	52.51	29.28	29.68	28.8	31.09	29.74	30.73
						1660.00	49.78	56.29	52.66	29.34	29.73	28.79	31.13	29.72	30.71
						1661.00	49.68	56.1	52.62	29.31	29.67	28.78	31.08	29.81	30.76
						1662.00	49.58	55.9	52.58	29.28	29.61	28.76	31.02	29.91	30.81
						1663.00	49.49	55.71	52.55	29.25	29.55	28.75	30.97	29.99	30.86
						1664.00	49.51	55.62	52.59	29.22	29.56	28.77	30.94	29.98	30.87
						1665.00	49.53	55.52	52.63	29.19	29.56	28.79	30.91	29.97	30.88
						1666.00	49.53	55.46	52.61	29.16	29.56	28.81	30.89	29.96	30.88
						1667.00	49.48	55.51	52.44	29.11	29.55	28.84	30.92	29.95	30.83
						1668.00	49.42	55.56	52.28	29.07	29.54	28.87	30.95	29.94	30.79
						1669.00	49.46	55.61	52.22	29.06	29.55	28.89	30.98	29.95	30.76
						1670.00	49.61	55.68	52.32	29.12	29.58	28.9	31.02	29.96	30.74
						1671.00	49.77	55.75	52.42	29.17	29.62	28.91	31.07	29.97	30.73
						1672.00	49.87	55.8	52.46	29.26	29.64	28.91	31.07	29.96	30.74
						1673.00	49.94	55.83	52.46	29.36	29.63	28.89	31.04	29.94	30.76
						1674.00	50.01	55.87	52.45	29.47	29.63	28.87	31.02	29.91	30.78
						1675.00	49.84	55.93	52.41	29.37	29.66	28.85	31.02	29.87	30.79
						1676.00	49.58	55.98	52.36	29.19	29.7	28.83	31.03	29.82	30.8
						1677.00	49.31	56.04	52.31	29.01	29.74	28.81	31.05	29.77	30.8
						1678.00	49.36	56.1	52.53	29.06	29.77	28.89	31	29.79	30.82
						1679.00	49.45	56.15	52.8	29.15	29.8	29	30.94	29.83	30.85
						1680.00	49.54	56.2	53.07	29.24	29.83	29.1	30.89	29.87	30.88
						1681.00	49.58	55.94	52.97	29.26	29.73	29.09	31.01	29.9	30.82
						1682.00	49.62	55.69	52.87	29.29	29.62	29.08	31.13	29.94	30.76
						1683.00	49.65	55.44	52.79	29.31	29.51	29.07	31.23	29.97	30.71
						1684.00	49.65	55.21	52.78	29.32	29.36	29.05	31.18	30	30.75
						1685.00	49.66	54.98	52.77	29.33	29.21	29.04	31.12	30.02	30.79
						1686.00	49.69	54.83	52.71	29.35	29.12	29.01	31.08	30.03	30.81
						1687.00	49.78	54.88	52.53	29.36	29.19	28.97	31.08	30	30.79
						1688.00	49.87	54.93	52.35	29.38	29.26	28.93	31.08	29.97	30.77
						1689.00	50.07	54.95	52.25	29.45	29.3	28.92	31.08	29.97	30.77
						1690.00	50.42	54.92	52.25	29.6	29.33	28.95	31.1	29.99	30.79
						1691.00	50.77	54.9	52.25	29.75	29.35	28.98	31.11	30.01	30.81
						1692.00	50.78	54.81	52.26	29.76	29.32	28.98	31.12	30.02	30.81
						1693.00	50.54	54.68	52.26	29.68	29.23	28.94	31.11	30	30.81
						1694.00	50.29	54.54	52.26	29.59	29.15	28.9	31.11	29.99	30.8
						1695.00	50.26	54.63	52.21	29.58	29.17	28.85	31.14	29.97	30.79
						1696.00	50.3	54.81	52.15	29.61	29.24	28.79	31.17	29.95	30.78
						1697.00	50.35	54.99	52.09	29.63	29.3	28.74	31.21	29.93	30.77
						1698.00	50.17	55.12	52.13	29.51	29.33	28.75	31.16	29.91	30.75
						1699.00	49.94	55.23	52.19	29.36	29.36	28.78	31.11	29.88	30.73
						1700.00	49.71	55.35	52.25	29.22	29.39	28.8	31.05	29.86	30.7
						1701.00	49.76	55.44	52.28	29.21	29.46	28.79	31.12	29.86	30.69
						1702.00	49.81	55.54	52.31	29.2	29.53	28.77	31.18	29.85	30.67
						1703.00	49.83	55.62	52.35	29.19	29.6	28.77	31.26	29.85	30.67
						1704.00	49.69	55.6	52.42	29.21	29.58	28.84	31.43	29.86	30.77
						1705.00	49.55	55.59	52.5	29.23	29.57	28.9	31.6	29.86	30.86
						1706.00	49.45	55.6	52.58	29.26	29.58	28.97	31.7	29.88	30.93
						1707.00	49.45	55.71	52.65	29.31	29.61	29.03	31.66	29.93	30.93
						1708.00	49.45	55.81	52.73	29.36	29.65	29.09	31.62	29.98	30.93
						1709.00	49.48	55.92	52.7	29.39	29.7	29.08	31.56	29.99	30.91
						1710.00	49.56	56.03	52.52	29.4	29.76	28.96	31.47	29.96	30.87
						1711.00	49.64	56.14	52.34	29.4	29.83	28.85	31.39	29.93	30.83
						1712.00	49.63	56.09	52.36	29.37	29.82	28.84	31.32	29.89	30.84
						1713.00	49.55	55.93	52.52	29.32	29.76	28.92	31.27	29.85	30.89
						1714.00	49.48	55.77	52.69	29.26	29.7	29	31.22	29.8	30.95
						1715.00	49.52	55.7	52.69	29.27	29.64	28.95	31.21	29.82	30.9
						1716.00	49.61	55.67	52.63	29.32	29.6	28.86	31.21	29.86	30.82
						1717.00	49.69	55.64	52.57	29.37	29.55	28.77	31.22	29.9	30.73
						1718.00	49.75	55.6	52.56	29.39	29.52	28.77	31.22	29.95	30.69
						1719.00	49.81	55.54	52.57	29.4	29.5	28.78	31.23	30	30.65
						1720.00	49.87	55.49	52.57	29.42	29.48	28.78	31.24	30.06	30.61
						1721.00	49.8	55.58	52.46	29.34	29.54	28.74	31.21	29.96	30.66
						1722.00	49.73	55.66	52.34	29.26	29.6	28.69	31.17	29.86	30.71
						1723.00	49.69	55.73	52.28	29.21	29.64	28.67	31.16	29.78	30.74
						1724.00	49.88	55.73	52.52	29.3	29.64	28.83	31.25	29.82	30.71
						1725.00	50.07	55.73	52.76	29.39	29.65	29	31.34	29.85	30.67
						1726.00	50.21	55.73	52.85	29.47	29.65	29.08	31.41	29.87	30.68
						1727.00	50.24	55.75	52.53	29.52	29.65	28.96	31.41	29.86	30.81
						1728.00	50.27	55.77	52.2	29.58	29.66	28.83	31.42	29.85	30.93
						1729.00	50.27	55.7	51.98	29.6	29.66	28.77	31.42	29.87	30.98
						1730.00	50.23	55.51	51.87	29.58	29.65	28.8	31.39	29.93	30.91
						1731.00	50.19	55.33	51.77	29.56	29.64	28.84	31.37	29.99	30.84
						1732.00	50.17	55.19	51.69	29.54	29.61	28.83	31.35	30.03	30.82
						1733.00	50.16	55.09	51.63	29.52	29.55	28.8	31.33	30.04	30.84
						1734.00	50.14	54.99	51.56	29.51	29.5	28.78	31.31	30.06	30.86
						1735.00	50.2	55.03	51.56	29.54	29.49	28.78	31.29	30.03	30.82
						1736.00	50.28	55.12	51.59	29.59	29.5	28.8	31.28	29.99	30.76
						1737.00	50.36	55.22	51.62	29.64	29.51	28.81	31.26	29.94	30.7
						1738.00	50.25	55.26	51.67	29.58	29.53	28.81	31.24	29.95	30.7
						1739.00	50.12	55.29	51.72	29.49	29.54	28.81	31.21	29.96	30.71
						1740.00	49.99	55.32	51.77	29.41	29.56	28.81	31.19	29.97	30.72
						1741.00	50.03	55.29	51.68	29.4	29.56	28.72	31.14	29.94	30.74
						1742.00	50.08	55.25	51.59	29.38	29.57	28.64	31.09	29.91	30.75
						1743.00	50.11	55.22	51.52	29.36	29.57	28.57	31.04	29.88	30.75
						1744.00	50.09	55.21	51.6	29.32	29.55	28.58	31	29.89	30.74
						1745.00	50.07	55.19	51.68	29.28	29.52	28.6	30.96	29.89	30.72
						1746.00	50.05	55.22	51.76	29.25	29.52	28.62	30.96	29.89	30.71
						1747.00	50.04	55.33	51.83	29.23	29.55	28.68	31.04	29.9	30.69
						1748.00	50.04	55.45	51.89	29.21	29.59	28.74	31.12	29.9	30.68
						1749.00	49.97	55.57	51.88	29.17	29.61	28.75	31.17	29.9	30.67
						1750.00	49.84	55.68	51.77	29.13	29.62	28.68	31.18	29.89	30.67
						1751.00	49.7	55.79	51.65	29.08	29.63	28.61	31.18	29.87	30.66
						1752.00	49.7	55.98	51.54	29.09	29.7	28.57	31.19	29.9	30.66
						1753.00	49.78	56.24	51.43	29.13	29.81	28.55	31.19	29.95	30.66
						1754.00	49.87	56.5	51.32	29.17	29.92	28.53	31.19	30.01	30.66
						1755.00	50.03	56.61	51.33	29.28	29.99	28.54	31.2	30.04	30.71
						1756.00	50.21	56.65	51.4	29.41	30.03	28.56	31.21	30.06	30.77
						1757.00	50.4	56.7	51.47	29.54	30.08	28.58	31.23	30.08	30.84
						1758.00	50.22	56.53	51.76	29.5	30.02	28.66	31.3	30.02	30.78
						1759.00	49.98	56.32	52.08	29.43	29.94	28.74	31.39	29.94	30.7
						1760.00	49.74	56.11	52.4	29.36	29.86	28.82	31.47	29.87	30.62
						1761.00	49.65	56.25	52.27	29.33	29.96	28.77	31.36	29.86	30.64
						1762.00	49.57	56.38	52.14	29.3	30.07	28.73	31.26	29.84	30.67
						1763.00	49.5	56.45	52.05	29.28	30.14	28.69	31.16	29.84	30.7
						1764.00	49.58	56.14	52.14	29.34	30.03	28.7	31.12	29.91	30.77
						1765.00	49.66	55.84	52.22	29.4	29.93	28.72	31.08	29.98	30.83
						1766.00	49.84	55.65	52.21	29.49	29.86	28.71	31.08	30.03	30.86
						1767.00	50.27	55.74	51.94	29.64	29.89	28.64	31.17	30.06	30.8
						1768.00	50.7	55.84	51.68	29.79	29.92	28.56	31.27	30.08	30.74
						1769.00	50.88	55.86	51.59	29.85	29.92	28.54	31.32	30.04	30.73
						1770.00	50.73	55.79	51.75	29.78	29.87	28.59	31.31	29.92	30.79
						1771.00	50.59	55.72	51.91	29.72	29.82	28.63	31.29	29.8	30.85
						1772.00	50.57	55.68	52.04	29.66	29.77	28.69	31.28	29.75	30.83
						1773.00	50.64	55.65	52.16	29.6	29.74	28.76	31.27	29.73	30.76
						1774.00	50.72	55.62	52.28	29.53	29.7	28.82	31.27	29.72	30.68
						1775.00	50.42	55.68	52.29	29.43	29.67	28.82	31.27	29.75	30.69
						1776.00	49.98	55.77	52.25	29.32	29.65	28.79	31.27	29.8	30.74
						1777.00	49.53	55.86	52.21	29.2	29.63	28.76	31.27	29.85	30.78
						1778.00	49.61	55.96	52.18	29.17	29.69	28.69	31.23	29.82	30.78
						1779.00	49.76	56.06	52.16	29.16	29.78	28.61	31.18	29.78	30.78
						1780.00	49.92	56.16	52.13	29.14	29.86	28.54	31.13	29.74	30.78
						1781.00	49.9	56.13	52.01	29.16	29.9	28.53	31.06	29.69	30.91
						1782.00	49.87	56.1	51.89	29.18	29.93	28.52	30.99	29.64	31.04
						1783.00	49.87	56.09	51.8	29.21	29.96	28.53	30.93	29.6	31.14
						1784.00	49.96	56.17	51.91	29.24	30	28.66	30.98	29.6	31.06
						1785.00	50.05	56.26	52.01	29.28	30.04	28.8	31.04	29.6	30.99
						1786.00	50.04	56.29	52.06	29.29	30.06	28.87	31.08	29.6	30.93
						1787.00	49.77	56.18	51.95	29.24	30.01	28.82	31.11	29.6	30.91
						1788.00	49.5	56.06	51.84	29.18	29.95	28.76	31.13	29.59	30.89
						1789.00	49.39	55.97	51.69	29.15	29.89	28.71	31.12	29.57	30.88
						1790.00	49.49	55.9	51.49	29.14	29.82	28.68	31.05	29.54	30.88
						1791.00	49.6	55.83	51.29	29.12	29.75	28.64	30.99	29.51	30.89
						1792.00	49.76	55.78	51.34	29.16	29.7	28.65	30.96	29.56	30.85
						1793.00	49.96	55.75	51.58	29.24	29.67	28.69	30.96	29.66	30.77
						1794.00	50.16	55.71	51.81	29.32	29.64	28.74	30.97	29.76	30.7
						1795.00	50.13	55.78	51.76	29.32	29.64	28.69	31	29.77	30.72
						1796.00	50.02	55.89	51.58	29.29	29.65	28.62	31.04	29.76	30.78
						1797.00	49.91	56	51.41	29.27	29.67	28.54	31.09	29.74	30.84
						1798.00	49.9	55.92	51.45	29.28	29.64	28.55	31.03	29.71	30.88
						1799.00	49.91	55.81	51.53	29.3	29.6	28.56	30.96	29.68	30.92
						1800.00	49.91	55.7	51.62	29.32	29.57	28.58	30.88	29.66	30.96
						1801.00	50.05	55.64	51.56	29.42	29.66	28.52	30.92	29.61	30.91
						1802.00	50.19	55.58	51.51	29.52	29.75	28.46	30.95	29.56	30.87
						1803.00	50.27	55.53	51.48	29.6	29.82	28.42	30.98	29.52	30.83
						1804.00	50.04	55.48	51.63	29.49	29.79	28.53	31.02	29.54	30.89
						1805.00	49.81	55.43	51.77	29.39	29.75	28.63	31.05	29.56	30.95
						1806.00	49.7	55.34	51.89	29.32	29.71	28.71	31.07	29.57	31
						1807.00	49.9	55.16	51.94	29.33	29.64	28.72	31.03	29.58	31.03
						1808.00	50.11	54.99	52	29.35	29.57	28.73	30.99	29.58	31.06
						1809.00	50.15	54.82	52.02	29.36	29.51	28.74	30.98	29.6	31.06
						1810.00	49.98	54.67	52.01	29.36	29.47	28.75	31.01	29.64	31.03
						1811.00	49.81	54.52	52	29.35	29.42	28.76	31.05	29.68	31.01
						1812.00	49.75	54.53	52.02	29.36	29.41	28.76	31.07	29.69	30.98
						1813.00	49.77	54.68	52.05	29.39	29.42	28.76	31.08	29.69	30.97
						1814.00	49.79	54.82	52.08	29.41	29.43	28.76	31.09	29.69	30.95
						1815.00	50.02	54.95	51.95	29.49	29.46	28.7	31.18	29.74	30.93
						1816.00	50.33	55.06	51.75	29.58	29.5	28.61	31.31	29.8	30.91
						1817.00	50.65	55.18	51.54	29.68	29.54	28.53	31.44	29.87	30.88
						1818.00	50.52	55.23	51.38	29.57	29.57	28.49	31.39	29.88	30.87
						1819.00	50.31	55.27	51.22	29.44	29.6	28.45	31.31	29.88	30.87
						1820.00	50.1	55.32	51.05	29.31	29.63	28.42	31.23	29.89	30.86
						1821.00	50.04	55.19	51.03	29.32	29.58	28.41	31.14	29.87	30.87
						1822.00	49.97	55.07	51.01	29.34	29.53	28.4	31.04	29.86	30.89
						1823.00	49.92	54.96	50.99	29.35	29.49	28.39	30.96	29.85	30.9
						1824.00	49.93	54.94	50.99	29.4	29.53	28.35	31	29.85	30.87
						1825.00	49.95	54.91	50.98	29.45	29.58	28.31	31.04	29.85	30.85
						1826.00	49.9	54.96	50.99	29.45	29.62	28.28	31.06	29.83	30.85
						1827.00	49.67	55.18	51.05	29.32	29.66	28.25	31.06	29.76	30.9
						1828.00	49.44	55.4	51.11	29.19	29.7	28.22	31.05	29.69	30.96
						1829.00	49.28	55.51	51.13	29.13	29.71	28.2	31.05	29.65	30.97
						1830.00	49.22	55.48	51.1	29.15	29.67	28.21	31.03	29.66	30.92
						1831.00	49.15	55.44	51.06	29.18	29.62	28.21	31.02	29.66	30.88
						1832.00	49.02	55.46	51.04	29.16	29.61	28.26	31.04	29.67	30.87
						1833.00	48.83	55.52	51.03	29.11	29.61	28.35	31.09	29.69	30.89
						1834.00	48.63	55.58	51.02	29.07	29.61	28.43	31.14	29.72	30.91
						1835.00	49.03	55.73	51.17	29.19	29.66	28.48	31.16	29.73	30.93
						1836.00	49.67	55.92	51.39	29.38	29.73	28.51	31.17	29.74	30.94
						1837.00	50.3	56.1	51.62	29.57	29.8	28.54	31.18	29.74	30.96
						1838.00	50.3	56.06	51.63	29.53	29.82	28.53	31.19	29.74	30.94
						1839.00	50.19	55.99	51.62	29.46	29.83	28.51	31.2	29.73	30.92
						1840.00	50.08	55.91	51.6	29.38	29.84	28.5	31.21	29.72	30.9
						1841.00	49.72	55.83	51.53	29.26	29.83	28.46	31.15	29.69	30.9
						1842.00	49.37	55.76	51.46	29.13	29.82	28.43	31.09	29.65	30.91
						1843.00	49.09	55.71	51.47	29.03	29.82	28.42	31.03	29.63	30.9
						1844.00	49.32	55.86	51.91	29.1	29.82	28.55	30.94	29.7	30.82
						1845.00	49.55	56	52.34	29.17	29.82	28.69	30.85	29.77	30.75
						1846.00	49.76	56.12	52.6	29.24	29.83	28.76	30.82	29.84	30.71
						1847.00	49.94	56.16	52.4	29.34	29.86	28.65	30.94	29.92	30.78
						1848.00	50.12	56.2	52.19	29.43	29.89	28.54	31.06	29.99	30.85
						1849.00	50.17	56.16	52.06	29.47	29.89	28.5	31.12	30.03	30.87
						1850.00	50.06	56.01	52.03	29.46	29.86	28.55	31.09	30	30.81
						1851.00	49.94	55.86	51.99	29.44	29.83	28.6	31.05	29.97	30.75
						1852.00	49.93	55.74	51.92	29.42	29.8	28.61	31.02	29.95	30.73
						1853.00	50.01	55.65	51.82	29.4	29.76	28.59	31	29.94	30.75
						1854.00	50.09	55.55	51.72	29.37	29.72	28.57	30.98	29.94	30.76
						1855.00	50.15	55.57	51.71	29.39	29.74	28.53	31.07	29.91	30.79
						1856.00	50.21	55.65	51.73	29.43	29.77	28.48	31.21	29.87	30.83
						1857.00	50.27	55.72	51.76	29.47	29.81	28.44	31.34	29.84	30.86
						1858.00	50.24	55.89	51.63	29.43	29.89	28.39	31.3	29.82	30.85
						1859.00	50.21	56.08	51.47	29.38	29.98	28.35	31.22	29.81	30.84
						1860.00	50.17	56.27	51.3	29.34	30.06	28.3	31.14	29.8	30.82
						1861.00	50.22	56.2	51.56	29.37	30.02	28.46	31.17	29.75	30.88
						1862.00	50.26	56.13	51.82	29.4	29.97	28.62	31.2	29.71	30.93
						1863.00	50.29	56.05	52.01	29.43	29.91	28.74	31.22	29.67	30.97
						1864.00	50.18	55.92	51.72	29.42	29.82	28.65	31.19	29.63	30.97
						1865.00	50.07	55.78	51.43	29.41	29.72	28.56	31.15	29.6	30.97
						1866.00	50.01	55.75	51.3	29.4	29.69	28.5	31.1	29.59	30.98
						1867.00	50.06	55.99	51.53	29.39	29.79	28.52	31.04	29.66	30.99
						1868.00	50.12	56.22	51.76	29.39	29.89	28.54	30.97	29.72	30.99
						1869.00	50.08	56.25	51.88	29.37	29.92	28.56	30.95	29.77	31.01
						1870.00	49.91	55.99	51.84	29.33	29.85	28.58	30.99	29.8	31.02
						1871.00	49.75	55.73	51.8	29.29	29.79	28.59	31.03	29.83	31.04
						1872.00	49.64	55.63	51.77	29.25	29.78	28.6	31.03	29.82	31.06
						1873.00	49.58	55.65	51.74	29.21	29.82	28.62	30.99	29.78	31.09
						1874.00	49.51	55.67	51.71	29.16	29.86	28.64	30.96	29.74	31.11
						1875.00	49.27	55.79	51.62	29.08	29.9	28.58	30.96	29.71	31.12
						1876.00	48.97	55.96	51.51	28.98	29.95	28.48	30.96	29.69	31.11
						1877.00	48.67	56.12	51.39	28.89	29.99	28.39	30.97	29.67	31.1
						1878.00	48.84	55.94	51.44	29.01	29.93	28.43	30.97	29.66	31.11
						1879.00	49.09	55.71	51.52	29.16	29.84	28.48	30.97	29.66	31.11
						1880.00	49.34	55.49	51.6	29.32	29.75	28.53	30.97	29.66	31.12
						1881.00	49.39	55.63	51.63	29.24	29.83	28.48	31.03	29.67	31.11
						1882.00	49.44	55.77	51.66	29.16	29.9	28.42	31.09	29.69	31.1
						1883.00	49.53	55.89	51.67	29.12	29.96	28.36	31.15	29.71	31.08
						1884.00	49.83	55.93	51.54	29.29	29.92	28.29	31.21	29.82	31.03
						1885.00	50.13	55.97	51.4	29.47	29.88	28.22	31.27	29.92	30.99
						1886.00	50.31	55.99	51.31	29.56	29.87	28.19	31.3	29.96	30.94
						1887.00	50.2	55.93	51.35	29.47	29.92	28.25	31.28	29.85	30.9
						1888.00	50.08	55.88	51.38	29.38	29.98	28.31	31.26	29.73	30.85
						1889.00	49.96	55.77	51.46	29.29	29.97	28.4	31.25	29.68	30.86
						1890.00	49.84	55.57	51.58	29.2	29.89	28.52	31.23	29.71	30.93
						1891.00	49.71	55.37	51.7	29.1	29.8	28.64	31.21	29.74	31
						1892.00	49.69	55.29	51.71	29.09	29.75	28.65	31.21	29.76	31.05
						1893.00	49.75	55.3	51.63	29.13	29.74	28.57	31.21	29.77	31.1
						1894.00	49.81	55.31	51.56	29.17	29.72	28.5	31.21	29.79	31.14
						1895.00	49.6	55.3	51.57	29.1	29.72	28.47	31.2	29.82	31.13
						1896.00	49.27	55.28	51.62	28.98	29.73	28.45	31.18	29.87	31.09
						1897.00	48.95	55.27	51.67	28.87	29.73	28.44	31.16	29.92	31.05
						1898.00	48.96	55.3	51.66	28.9	29.73	28.45	31.19	29.94	31.05
						1899.00	49.02	55.34	51.64	28.96	29.72	28.46	31.22	29.95	31.06
						1900.00	49.09	55.37	51.63	29.01	29.7	28.47	31.25	29.96	31.07
						1901.00	49.14	55.38	51.57	29.07	29.71	28.46	31.21	29.94	31.02
						1902.00	49.19	55.38	51.51	29.13	29.71	28.44	31.17	29.91	30.97
						1903.00	49.27	55.38	51.46	29.18	29.71	28.43	31.12	29.89	30.93
						1904.00	49.45	55.33	51.43	29.22	29.66	28.4	31.03	29.88	30.96
						1905.00	49.63	55.29	51.4	29.26	29.62	28.37	30.93	29.87	31
						1906.00	49.78	55.24	51.37	29.3	29.59	28.35	30.87	29.85	31.01
						1907.00	49.82	55.19	51.35	29.32	29.6	28.37	30.91	29.81	30.97
						1908.00	49.85	55.15	51.32	29.35	29.61	28.38	30.95	29.77	30.93
						1909.00	49.82	55.15	51.31	29.35	29.6	28.4	31	29.78	30.91
						1910.00	49.68	55.21	51.3	29.31	29.55	28.44	31.04	29.83	30.91
						1911.00	49.54	55.27	51.29	29.28	29.5	28.48	31.08	29.88	30.92
						1912.00	49.48	55.37	51.34	29.24	29.51	28.48	31.05	29.9	30.94
						1913.00	49.49	55.5	51.42	29.2	29.57	28.46	30.97	29.9	30.97
						1914.00	49.5	55.63	51.5	29.17	29.63	28.44	30.9	29.89	31.01
						1915.00	49.59	55.52	51.57	29.23	29.61	28.48	30.92	29.87	30.97
						1916.00	49.73	55.31	51.64	29.33	29.57	28.54	30.98	29.83	30.9
						1917.00	49.86	55.09	51.7	29.43	29.52	28.6	31.05	29.8	30.84
						1918.00	50.02	55.1	51.8	29.51	29.51	28.64	31.09	29.77	30.85
						1919.00	50.2	55.15	51.9	29.58	29.5	28.68	31.14	29.74	30.88
						1920.00	50.37	55.19	52	29.65	29.49	28.72	31.18	29.71	30.9
						1921.00	50.18	55.17	51.72	29.53	29.48	28.64	31.09	29.73	30.91
						1922.00	49.99	55.16	51.45	29.4	29.47	28.55	31	29.75	30.92
						1923.00	49.83	55.18	51.19	29.29	29.48	28.48	30.92	29.77	30.92
						1924.00	49.88	55.45	51.04	29.28	29.58	28.41	30.9	29.73	30.89
						1925.00	49.93	55.72	50.89	29.28	29.68	28.34	30.88	29.68	30.87
						1926.00	49.96	55.87	50.82	29.26	29.73	28.32	30.89	29.67	30.85
						1927.00	49.91	55.74	50.94	29.21	29.69	28.4	30.99	29.75	30.85
						1928.00	49.86	55.6	51.07	29.17	29.64	28.48	31.09	29.83	30.86
						1929.00	49.83	55.52	51.18	29.15	29.6	28.54	31.13	29.87	30.89
						1930.00	49.84	55.53	51.27	29.19	29.59	28.58	31.09	29.85	30.94
						1931.00	49.85	55.53	51.36	29.22	29.58	28.61	31.05	29.84	30.99
						1932.00	49.82	55.59	51.28	29.2	29.61	28.57	31.04	29.79	30.98
						1933.00	49.75	55.7	51.08	29.13	29.69	28.47	31.06	29.72	30.92
						1934.00	49.69	55.8	50.88	29.07	29.76	28.36	31.07	29.65	30.85
						1935.00	49.71	55.75	50.88	29.07	29.74	28.39	31.06	29.67	30.86
						1936.00	49.78	55.64	50.97	29.1	29.68	28.48	31.03	29.72	30.89
						1937.00	49.85	55.53	51.05	29.12	29.62	28.57	31	29.77	30.92
						1938.00	49.69	55.56	51.16	29.07	29.61	28.61	30.98	29.81	30.96
						1939.00	49.49	55.61	51.28	29	29.61	28.64	30.95	29.84	30.99
						1940.00	49.29	55.66	51.39	28.93	29.6	28.68	30.93	29.87	31.02
						1941.00	49.37	55.66	51.38	29.01	29.6	28.65	30.92	29.86	31.04
						1942.00	49.45	55.66	51.36	29.09	29.6	28.62	30.92	29.86	31.07
						1943.00	49.52	55.7	51.36	29.16	29.61	28.59	30.91	29.84	31.07
						1944.00	49.56	55.96	51.43	29.15	29.69	28.58	30.93	29.79	30.96
						1945.00	49.59	56.21	51.51	29.14	29.78	28.57	30.94	29.73	30.85
						1946.00	49.54	56.3	51.56	29.12	29.81	28.57	30.96	29.72	30.79
						1947.00	49.31	55.97	51.59	29.08	29.7	28.6	30.97	29.79	30.86
						1948.00	49.08	55.63	51.61	29.05	29.58	28.63	30.97	29.87	30.93
						1949.00	49.07	55.52	51.55	29.06	29.56	28.63	30.99	29.94	30.97
						1950.00	49.35	55.7	51.4	29.13	29.67	28.59	31.02	29.98	30.96
						1951.00	49.63	55.88	51.24	29.21	29.77	28.54	31.04	30.02	30.95
						1952.00	49.68	55.95	51.09	29.21	29.81	28.48	31.04	30.05	30.93
						1953.00	49.57	55.96	50.93	29.15	29.79	28.4	31.02	30.07	30.92
						1954.00	49.46	55.96	50.78	29.08	29.77	28.32	30.99	30.09	30.91
						1955.00	49.62	55.97	50.82	29.13	29.76	28.34	30.99	30.08	30.9
						1956.00	49.89	55.98	50.94	29.23	29.76	28.39	31	30.07	30.89
						1957.00	50.16	55.99	51.06	29.32	29.76	28.44	31.02	30.06	30.88
						1958.00	50.02	55.98	51.27	29.26	29.76	28.5	31	29.97	30.92
						1959.00	49.82	55.96	51.5	29.16	29.76	28.56	30.99	29.88	30.97
						1960.00	49.62	55.94	51.73	29.07	29.76	28.62	30.97	29.79	31.01
						1961.00	49.74	55.91	51.62	29.1	29.82	28.58	30.92	29.81	31.01
						1962.00	49.85	55.88	51.5	29.14	29.89	28.55	30.88	29.83	31.01
						1963.00	49.96	55.84	51.43	29.17	29.93	28.52	30.85	29.86	31.01
						1964.00	50.05	55.77	51.57	29.2	29.85	28.59	30.92	29.95	31.05
						1965.00	50.14	55.71	51.71	29.23	29.77	28.65	30.99	30.04	31.09
						1966.00	50.25	55.68	51.76	29.28	29.73	28.69	31.05	30.11	31.1
						1967.00	50.46	55.76	51.58	29.36	29.79	28.69	31.11	30.14	31.04
						1968.00	50.66	55.84	51.4	29.45	29.86	28.69	31.16	30.16	30.98
						1969.00	50.75	55.87	51.36	29.47	29.87	28.7	31.2	30.14	30.98
						1970.00	50.69	55.82	51.49	29.38	29.82	28.72	31.21	30.06	31.05
						1971.00	50.63	55.78	51.62	29.3	29.76	28.74	31.22	29.99	31.11
						1972.00	50.58	55.74	51.64	29.27	29.74	28.72	31.18	29.92	31.1
						1973.00	50.54	55.69	51.58	29.26	29.74	28.67	31.09	29.86	31.03
						1974.00	50.5	55.65	51.51	29.26	29.75	28.63	31.01	29.81	30.96
						1975.00	50.5	55.61	51.53	29.25	29.7	28.59	31.01	29.75	30.94
						1976.00	50.52	55.56	51.59	29.23	29.63	28.55	31.05	29.69	30.95
						1977.00	50.53	55.52	51.64	29.21	29.56	28.51	31.08	29.63	30.95
						1978.00	50.57	55.39	51.63	29.21	29.53	28.5	31.11	29.67	30.99
						1979.00	50.62	55.24	51.62	29.22	29.51	28.5	31.15	29.73	31.03
						1980.00	50.67	55.1	51.6	29.23	29.49	28.5	31.18	29.78	31.07
						1981.00	50.49	55.14	51.92	29.2	29.49	28.6	31.13	29.87	31.05
						1982.00	50.3	55.17	52.24	29.18	29.5	28.69	31.09	29.96	31.03
						1983.00	50.12	55.19	52.47	29.15	29.51	28.76	31.05	30.03	31.01
						1984.00	49.99	55.1	52.19	29.13	29.5	28.7	31.03	29.98	30.99
						1985.00	49.86	55.01	51.92	29.11	29.49	28.63	31	29.92	30.97
						1986.00	49.81	54.97	51.77	29.11	29.49	28.6	31.01	29.87	30.96
						1987.00	49.95	55.06	51.93	29.16	29.52	28.67	31.08	29.86	30.95
						1988.00	50.09	55.15	52.09	29.21	29.54	28.74	31.14	29.85	30.94
						1989.00	50.11	55.22	52.2	29.23	29.59	28.79	31.17	29.84	30.91
						1990.00	49.95	55.25	52.25	29.22	29.66	28.81	31.15	29.82	30.87
						1991.00	49.79	55.29	52.3	29.21	29.73	28.83	31.13	29.8	30.82
						1992.00	49.82	55.28	52.3	29.23	29.75	28.81	31.14	29.83	30.83
						1993.00	50	55.25	52.27	29.27	29.73	28.76	31.18	29.89	30.89
						1994.00	50.17	55.21	52.24	29.32	29.72	28.71	31.22	29.96	30.94
						1995.00	50.1	55.26	52.21	29.26	29.73	28.69	31.27	29.93	30.96
						1996.00	49.92	55.35	52.17	29.17	29.77	28.68	31.33	29.87	30.97
						1997.00	49.75	55.44	52.13	29.08	29.8	28.67	31.38	29.81	30.97
						1998.00	49.83	55.48	52.1	29.15	29.78	28.67	31.38	29.78	30.95
[truncated: 8,002 more rows]

## Sheet: Sheet2
					Frames	CC1	CC2
Raw data for Supplementary Figure 10					1.00	0.98	0.49
					2.00	0.98	0.49
					3.00	0.9	0.54
					4.00	0.88	0.44
					5.00	0.88	0.39
					6.00	0.87	0.4
					7.00	0.85	0.4
					8.00	0.79	0.41
					9.00	0.78	0.45
					10.00	0.76	0.47
					11.00	0.67	0.48
					12.00	0.66	0.47
					13.00	0.63	0.47
					14.00	0.54	0.43
					15.00	0.57	0.44
					16.00	0.54	0.49
					17.00	0.45	0.57
					18.00	0.34	0.56
					19.00	0.34	0.61
					20.00	0.37	0.66
					21.00	0.38	0.68
					22.00	0.39	0.68
					23.00	0.33	0.76
					24.00	0.29	0.83
					25.00	0.28	0.93
					26.00	0.3	0.98
					27.00	0.27	1
					28.00	0.24	0.96
					29.00	0.21	0.93
					30.00	0.23	0.9
					31.00	0.21	0.93
					32.00	0.23	0.91
					33.00	0.17	0.86
					34.00	0.14	0.82
					35.00	0.13	0.78
					36.00	0.09	0.76
					37.00	0.16	0.75
					38.00	0.22	0.72
					39.00	0.23	0.68
					40.00	0.27	0.63
					41.00	0.28	0.59
					42.00	0.34	0.57
					43.00	0.28	0.51
					44.00	0.29	0.48
					45.00	0.18	0.48
					46.00	0.16	0.47
					47.00	0.15	0.45
					48.00	0.16	0.47
					49.00	0.13	0.45
					50.00	0.22	0.41
					51.00	0.31	0.37
					52.00	0.31	0.38
					53.00	0.31	0.33
					54.00	0.38	0.33
					55.00	0.36	0.34
					56.00	0.42	0.28
					57.00	0.47	0.24
					58.00	0.47	0.26
					59.00	0.5	0.31
					60.00	0.55	0.26
					61.00	0.57	0.23
					62.00	0.59	0.23
					63.00	0.61	0.24
					64.00	0.57	0.28
					65.00	0.66	0.27
					66.00	0.66	0.29
					67.00	0.69	0.36
					68.00	0.71	0.41
					69.00	0.77	0.44
					70.00	0.86	0.44
					71.00	1	0.47
					72.00	0.98	0.47
					73.00	0.93	0.47
					74.00	0.81	0.46
					75.00	0.83	0.45
					76.00	0.81	0.48
					77.00	0.71	0.51
					78.00	0.74	0.51
					79.00	0.71	0.52
					80.00	0.6	0.5
					81.00	0.56	0.56
					82.00	0.56	0.59
					83.00	0.53	0.61
					84.00	0.51	0.63
					85.00	0.4	0.65
					86.00	0.38	0.67
					87.00	0.39	0.66
					88.00	0.33	0.68
					89.00	0.32	0.72
					90.00	0.23	0.72
					91.00	0.21	0.72
					92.00	0.17	0.72
					93.00	0.2	0.74
					94.00	0.21	0.77
					95.00	0.19	0.8
					96.00	0.18	0.79
					97.00	0.14	0.83
					98.00	0.23	0.85
					99.00	0.2	0.84
					100.00	0.2	0.81
					101.00	0.22	0.82
					102.00	0.26	0.8
					103.00	0.28	0.77
					104.00	0.43	0.66
					105.00	0.42	0.57
					106.00	0.44	0.55
					107.00	0.43	0.52
					108.00	0.4	0.46
					109.00	0.43	0.43
					110.00	0.47	0.36
					111.00	0.39	0.3
					112.00	0.41	0.26
					113.00	0.37	0.18
					114.00	0.35	0.15
					115.00	0.39	0
					116.00	0.39	0.01
					117.00	0.35	0.04
					118.00	0.34	0.08
					119.00	0.42	0.02
					120.00	0.46	0.04
					121.00	0.44	0.07
					122.00	0.48	0.08
					123.00	0.52	0.12
					124.00	0.49	0.14
					125.00	0.58	0.13
					126.00	0.54	0.11
					127.00	0.62	0.17
					128.00	0.61	0.18
					129.00	0.67	0.19
					130.00	0.64	0.28
					131.00	0.57	0.29
					132.00	0.55	0.3
					133.00	0.58	0.3
					134.00	0.5	0.33
					135.00	0.49	0.34
					136.00	0.6	0.33
					137.00	0.57	0.33
					138.00	0.65	0.33
					139.00	0.79	0.39
					140.00	0.9	0.47
					141.00	0.99	0.48
					142.00	0.95	0.47
					143.00	0.89	0.4
					144.00	0.83	0.34
					145.00	0.7	0.42
					146.00	0.69	0.4
					147.00	0.63	0.4
					148.00	0.66	0.47
					149.00	0.63	0.47
					150.00	0.64	0.51
					151.00	0.55	0.48
					152.00	0.53	0.47
					153.00	0.59	0.5
					154.00	0.51	0.57
					155.00	0.49	0.59
					156.00	0.43	0.61
					157.00	0.43	0.67
					158.00	0.39	0.74
					159.00	0.37	0.76
					160.00	0.35	0.8
					161.00	0.36	0.79
					162.00	0.33	0.81
					163.00	0.25	0.87
					164.00	0.24	0.86
					165.00	0.19	0.92
					166.00	0.15	0.96
					167.00	0.21	0.95
					168.00	0.15	0.96
					169.00	0.09	0.97
					170.00	0.04	0.96
					171.00	0	0.97
					172.00	0	0.92
					173.00	0.15	0.78
					174.00	0.23	0.68
					175.00	0.26	0.55
					176.00	0.31	0.5
					177.00	0.26	0.49
					178.00	0.29	0.49
					179.00	0.28	0.48
					180.00	0.36	0.41
					181.00	0.43	0.36
					182.00	0.34	0.33
					183.00	0.37	0.3
					184.00	0.29	0.27
					185.00	0.3	0.28
					186.00	0.31	0.27
					187.00	0.24	0.28
					188.00	0.28	0.23
					189.00	0.29	0.21
					190.00	0.32	0.22
					191.00	0.29	0.23
					192.00	0.34	0.22
					193.00	0.38	0.22
					194.00	0.44	0.17
					195.00	0.46	0.14
					196.00	0.46	0.11
					197.00	0.5	0.08
					198.00	0.47	0.09
					199.00	0.5	0.09
					200.00	0.51	0.09
					201.00	0.57	0.06
					202.00	0.56	0.02
					203.00	0.62	0.06
					204.00	0.73	0.13
					205.00	0.84	0.15
					206.00	0.78	0.16
					207.00	0.74	0.21
					208.00	0.77	0.2
					209.00	0.83	0.3
					210.00	0.87	0.45
					211.00	0.99	0.46

## Sheet: Sheet3
Lag time (ps)	IC1	IC2	IC3	IC4	IC5	IC6	IC7	IC8	IC9	IC10	IC11	IC12	IC13	IC14	IC15	IC16	IC17	IC18	IC19	IC20
1.000000000000000000e+00	40654.2	15022	3926.2	1907.26	1105.88	628.204	534.547	496.578	408.014	262.564	258.582	217.539	211.326	168.315	165.769	109.246	103.763	92.8488	91.3508	84.1305
1.000000000000000000e+01	306322	121378	30050.5	14862.2	8551.91	4749.46	4029.84	3805.36	3444.45	2183.51	2087.9	1646.13	1603.62	1238.64	1237.2	839.385	823.479	726.345	696.089	642.432
1.600000000000000000e+01	451115	184688	44733.6	22200.3	12790.9	7112.77	6229.82	5923.56	5364.39	3385.95	3144.3	2467.76	2370.54	1835.42	1828.67	1259.5	1224.89	1083.16	1037.47	967.383
2.700000000000000000e+01	663976	283627	68511.5	34624.4	19775.5	11161.2	9828.45	9407.35	8487.91	5223.7	4923.38	3778.06	3663.53	2809.01	2804.49	2003.83	1882.26	1694.22	1609.54	1518.29
4.400000000000000000e+01	972700	426182	101392	52431.7	29627.4	17364.5	15566.3	14267.5	12870	8195.12	7488.25	5662.76	5418.26	4165.4	4146.75	3031.57	2790.43	2525.32	2401.44	2321.11
7.400000000000000000e+01	1.45656e+06	649238	149320	80070	45570.4	31515	25259	22996.2	20135.7	13708.4	11564.2	8663.87	8221.78	6300.44	6294.07	4877.1	4220.03	3821.21	3694.33	3624.97
1.220000000000000000e+02	2.05504e+06	961018	207992	118345	75669.9	57304.4	41450.3	35486	30495.9	21472.4	17531.1	12547.9	12171.8	9328.52	9227.71	7496.61	6204.81	5624.28	5507.85	5479.6
2.020000000000000000e+02	2.93023e+06	1.34007e+06	282124	177597	169041	89742.5	74339.9	52961.6	45258.9	34376.5	26365.7	18789.2	18013.5	13583.6	13162.1	11739.4	9158.14	8448.93	8434.35	8040.49
3.330000000000000000e+02	4.12299e+06	1.82676e+06	586793	309967	237539	130945	120197	77669.8	65446.9	56728.4	38840.8	26440.2	26186.5	19795.3	18601.7	17150	13083.8	12627.1	11938.7	11311.4
5.500000000000000000e+02	5.74942e+06	2.9456e+06	1.84104e+06	644498	315339	211685	170102	114305	97237.2	91757.5	58934.1	38134.7	36972.4	28261.8	25509.7	24844.7	18375.6	18265.8	16266	15926.9
9.080000000000000000e+02	1.03195e+07	8.94376e+06	2.61095e+06	2.28442e+06	398762	238064	207579	172642	159086	123386	89588.1	55028.5	48111.1	39336.9	36717	33490.2	26475.3	25616.5	24078.8	22238.7
1.500000000000000000e+03	3.71728e+07	2.0075e+07	1.23828e+07	2.62673e+06	464182	314494	307951	216404	188136	169984	132789	84807.4	65849.7	56722.7	53733.7	44672.5	39612.7	39316.4	36661	32658.1
2.391000000000000000e+03	1.06579e+08	1.96498e+07	7.27958e+06	2.57359e+06	574570	468634	385779	271296	218125	196952	183969	117900	101292	73825.2	72305.8	69648.3	59112	56352.4	54112.5	42456.6
3.814000000000000000e+03	5.0535e+08	2.20175e+07	4.03097e+06	2.3372e+06	798961	695827	489789	344122	309148	271757	250524	160469	148712	124455	122138	84522.1	81142.8	76571.1	75107.3	58912.4
	Raw data for Supplementary Figure 22
